# Supplementary material for: The fungal symbiont of Acromyrmex leaf-cutting ants expresses the full spectrum of genes to degrade cellulose and other plant cell wall polysaccharides
Source: BMC Genomics. 2013 Dec 28;14:928. doi: 10.1186/1471-2164-14-928 (PMC3880420; doi:10.1186/1471-2164-14-928)
Supplement: Additional file 1 — List of 29732 mono-tag sequences and their normalized tag counts. The first column is the tag id, followed by the 5′ to 3′ sequence of each mono-tag (except the 4 bp anchoring enzyme recognition site, 5′-CATG that is common to all mono-tags). The following 22 columns display the normalized tag counts in each of the 22 DeepSAGE libraries produced: three PDA L. gongylophorus pure culture libraries (1–1 to 1–3), five WBA L. gongylophorus pure culture libraries (2–1 to 2–5), five top section libraries (3–1 to 3–5), four middle section libraries (4–1 to 4–4), and five bottom section libraries (5–1 to 5–5). The Top, Middle, and Bottom columns display the mean tag counts for each of the three fungus garden sections. [file 1471-2164-14-928-S1.xlsx]

## Sheet: Sheet1
id	#Tag	1-1	1-2	1-3	2-1	2-2	2-3	2-4	2-5	3-1	3-2	3-3	3-4	3-5	4-1	4-2	4-3	4-4	5-1	5-2	5-3	5-4	5-5	Top	Middle	Bottom
0	AAAAAAAAAAAAAAAAA	9565.23	7972.61	8733.8	6607.85	7984.48	10552.8	7328.96	7790.22	5535.01	9404.31	7822.48	9570.02	4059.44	11127.4	9272.91	8453.38	7163.31	7694.02	6270.61	5398.57	7058.61	4297.16	7278.25	9004.24	6143.8
1	AAAAAAAAAAAAAAAAC	249.194	263.271	201.883	194.908	187.222	279.374	194.574	201.27	185.843	307.049	221.879	257.942	146.074	294.654	405.737	307.396	174.078	237.888	202.278	136.705	138.404	144.442	223.757	295.466	171.943
2	AAAAAAAAAAAAAAAAG	39.707	45.033	33.962	52.292	44.052	41.609	46.698	40.254	40.266	52.423	59.168	37.383	37.696	71.867	59.051	36.164	40.618	34.477	51.803	30.952	21.626	36.111	45.3872	51.925	34.9938
3	AAAAAAAAAAAAAAAAT	20.538	20.785	3.774	16.638	14.16	23.777	18.16	8.475	9.292	18.722	14.792	7.477	7.068	23.956	26.668	9.041	11.605	26.432	34.535	7.738	8.65	16.414	11.4702	17.8175	18.7538
4	AAAAAAAAAAAAAAACA	71.198	71.014	49.056	42.785	58.212	120.864	49.292	48.729	68.142	97.357	91.217	59.813	42.409	74.262	93.339	93.424	66.73	74.699	64.137	46.428	60.552	45.959	71.7876	81.9387	58.355
5	AAAAAAAAAAAAAAACC	2.738	6.928	0	7.131	6.293	7.926	0	4.237	9.292	3.744	12.327	7.477	7.068	7.187	5.715	9.041	0	5.746	12.334	0	8.65	0	7.9816	5.48575	5.346
6	AAAAAAAAAAAAAAACG	2.738	0	3.774	0	0	0	7.783	0	9.292	3.744	0	0	7.068	0	7.619	12.055	0	0	9.867	0	0	0	4.0208	4.9185	1.9734
7	AAAAAAAAAAAAAAAGA	30.122	50.229	45.282	35.654	48.772	49.534	51.886	33.898	27.876	43.062	69.029	18.691	21.204	67.076	40.002	24.109	14.507	34.477	27.135	28.373	21.626	22.979	35.9724	36.4235	26.918
8	AAAAAAAAAAAAAAATA	15.061	10.392	9.434	11.885	3.147	21.795	10.377	10.593	15.487	5.617	7.396	0	4.712	21.56	9.524	6.027	5.803	8.045	7.4	7.738	12.975	0	6.6424	10.7285	7.2316
9	AAAAAAAAAAAAAACAA	42.445	41.569	39.622	52.292	55.065	61.423	31.132	44.491	40.266	31.828	49.307	56.074	35.34	67.076	74.29	30.137	37.717	28.73	44.402	25.793	34.601	29.545	42.563	52.305	32.6142
10	AAAAAAAAAAAAAACAC	0	0	7.547	0	11.013	5.944	5.189	0	6.195	3.744	4.931	7.477	4.712	4.791	7.619	6.027	11.605	2.298	0	0	0	0	5.4118	7.5105	0.4596
11	AAAAAAAAAAAAAAGAA	50.66	32.909	22.641	33.277	37.759	47.553	25.943	55.085	34.071	50.551	24.653	37.383	25.916	62.285	40.002	27.123	46.421	34.477	32.068	30.952	38.926	6.566	34.5148	43.9577	28.5978
12	AAAAAAAAAAAAAATAA	12.323	13.856	9.434	11.885	6.293	29.721	7.783	4.237	0	13.106	24.653	0	4.712	21.56	13.334	15.068	11.605	11.492	32.068	0	0	6.566	8.4942	15.3917	10.0252
13	AAAAAAAAAAAAACAAA	39.707	62.354	28.301	57.046	36.186	65.385	75.235	31.78	30.974	33.7	39.445	71.028	14.136	62.285	68.575	63.287	46.421	33.327	22.201	30.952	43.251	6.566	37.8566	60.142	27.2594
14	AAAAAAAAAAAAACAAC	5.477	5.196	0	0	3.147	3.963	0	4.237	0	11.233	0	0	4.712	0	7.619	0	0	4.597	0	0	0	0	3.189	1.90475	0.9194
15	AAAAAAAAAAAAAGAAA	35.599	55.425	45.282	35.654	36.186	45.572	31.132	46.61	40.266	31.828	39.445	71.028	30.628	69.471	17.144	48.219	40.618	36.775	61.67	23.214	34.601	22.979	42.639	43.863	35.8478
16	AAAAAAAAAAAAATAAA	15.061	13.856	9.434	4.754	11.013	15.851	5.189	6.356	9.292	20.595	14.792	7.477	7.068	21.56	24.763	21.096	14.507	16.089	9.867	12.897	0	0	11.8448	20.4815	7.7706
17	AAAAAAAAAAAACAAAA	34.23	31.177	26.415	30.9	28.319	47.553	41.509	36.017	24.779	50.551	27.119	33.645	18.848	64.68	72.385	54.246	14.507	27.581	24.668	18.055	34.601	13.131	30.9884	51.4545	23.6072
18	AAAAAAAAAAAAGAAAA	53.399	62.354	52.829	33.277	62.932	79.255	54.481	44.491	37.169	44.934	34.515	59.813	25.916	76.658	89.529	39.178	26.112	54.013	69.07	28.373	56.227	19.697	40.4694	57.8693	45.476
19	AAAAAAAAAAAATAAAA	12.323	17.32	7.547	19.015	15.733	19.814	0	10.593	6.195	29.956	17.257	0	9.424	11.978	28.573	21.096	0	16.089	9.867	5.159	0	0	12.5664	15.4118	6.223
20	AAAAAAAAAAACAAAAA	30.122	24.249	32.075	14.262	31.466	29.721	28.538	36.017	24.779	41.189	19.723	52.336	11.78	55.098	43.812	42.192	31.914	18.388	32.068	15.476	34.601	16.414	29.9614	43.254	23.3894
21	AAAAAAAAAAAGAAAAA	65.722	77.942	67.923	42.785	72.372	73.311	62.264	52.966	37.169	56.167	51.772	63.551	30.628	95.822	60.956	57.26	40.618	72.401	24.668	20.635	30.276	32.828	47.8574	63.664	36.1616
22	AAAAAAAAAAATAAAAA	28.753	31.177	7.547	11.885	29.893	33.683	10.377	12.712	9.292	24.339	24.653	14.953	4.712	38.329	19.049	6.027	11.605	20.686	32.068	5.159	0	0	15.5898	18.7525	11.5826
23	AAAAAAAAAACAAAAAA	41.076	25.981	24.528	21.392	40.906	37.646	12.972	21.186	37.169	33.7	39.445	48.598	11.78	47.911	41.907	39.178	20.309	32.178	22.201	20.635	30.276	42.676	34.1384	37.3262	29.5932
24	AAAAAAAAAAGAAAAAA	78.044	53.693	47.169	52.292	67.652	75.292	41.509	67.796	34.071	74.89	46.841	74.766	25.916	91.031	78.1	60.274	78.335	49.416	32.068	59.325	25.951	39.393	51.2968	76.935	41.2306
25	AAAAAAAAAATAAAAAA	16.43	13.856	15.094	16.638	20.453	15.851	20.755	19.068	9.292	46.806	9.861	22.43	7.068	33.538	24.763	27.123	14.507	14.94	9.867	12.897	21.626	0	19.0914	24.9828	11.866
26	AAAAAAAAACAAAAAAA	39.707	22.517	11.321	23.769	28.319	31.702	12.972	14.83	15.487	31.828	34.515	14.953	16.492	38.329	38.097	33.151	17.408	24.134	59.203	25.793	34.601	0	22.655	31.7462	28.7462
27	AAAAAAAAAGAAAAAAA	93.106	79.674	90.564	87.946	94.398	101.05	88.207	99.576	52.655	119.824	61.633	63.551	30.628	86.24	70.48	72.328	72.533	76.998	56.736	54.166	56.227	49.242	65.6582	75.3953	58.6738
28	AAAAAAAAATAAAAAAA	24.646	20.785	9.434	14.262	23.599	19.814	7.783	16.949	24.779	54.295	12.327	14.953	16.492	23.956	30.478	15.068	31.914	10.343	14.801	7.738	8.65	13.131	24.5692	25.354	10.9326
29	AAAAAAAAATATATCTA	15.061	48.497	32.075	0	6.293	11.888	25.943	74.152	58.85	0	7.396	0	9.424	45.516	47.622	30.137	8.704	6.895	44.402	10.317	30.276	32.828	15.134	32.9948	24.9436
30	AAAAAAAAATCATTAAG	0	0	0	0	0	0	0	0	0	0	0	0	4.712	0	0	27.123	23.21	28.73	0	18.055	12.975	6.566	0.9424	12.5832	13.2652
31	AAAAAAAACAAAAAAAA	17.8	13.856	18.868	7.131	15.733	17.832	28.538	36.017	12.39	29.956	24.653	14.953	0	45.516	38.097	24.109	17.408	31.029	7.4	15.476	21.626	6.566	16.3904	31.2825	16.4194
32	AAAAAAAAGAAAAAAAA	130.074	114.315	113.205	142.615	69.225	124.827	106.367	65.678	83.629	93.612	69.029	85.981	56.545	91.031	85.719	57.26	66.73	59.759	128.274	59.325	56.227	39.393	77.7592	75.185	68.5956
33	AAAAAAAATAAAAAAAA	26.015	12.124	20.754	14.262	34.613	23.777	7.783	16.949	12.39	35.573	32.049	11.215	18.848	19.164	38.097	30.137	8.704	43.67	22.201	7.738	21.626	0	22.015	24.0255	19.047
34	AAAAAAAATTTAACGTA	153.35	195.721	79.244	73.685	160.476	63.404	108.962	91.101	49.558	43.062	71.494	48.598	47.121	69.471	40.002	54.246	37.717	60.909	56.736	33.532	69.202	45.959	51.9666	50.359	53.2676
35	AAAAAAACAAAAAAAAA	23.276	19.053	15.094	14.262	14.16	35.665	28.538	19.068	27.876	35.573	14.792	29.906	14.136	45.516	41.907	33.151	29.013	11.492	22.201	25.793	21.626	9.848	24.4566	37.3968	18.192
36	AAAAAAACAGCAGGATA	10.954	0	7.547	26.146	0	15.851	5.189	6.356	0	0	4.931	0	0	0	0	0	0	13.791	0	7.738	8.65	0	0.9862	0	6.0358
37	AAAAAAACTCAGGAAAA	15.061	24.249	0	0	6.293	0	0	4.237	0	0	0	0	0	0	0	0	0	0	0	0	0	0	0	0	0
38	AAAAAAACTCAGGATGG	294.378	280.591	233.958	430.223	390.178	352.685	417.686	290.253	145.577	235.903	155.315	112.149	171.99	318.609	255.253	141.643	75.434	97.684	133.207	100.595	125.429	85.352	164.187	197.735	108.453
39	AAAAAAACTCAGGCTGG	2.738	0	0	0	7.866	5.944	0	0	0	5.617	0	0	0	4.791	3.81	0	0	0	7.4	7.738	0	6.566	1.1234	2.15025	4.3408
40	AAAAAAAGAAAAAAAAA	80.783	57.158	135.846	99.831	80.238	118.883	108.962	84.745	55.753	114.207	54.237	59.813	25.916	81.449	76.195	60.274	98.644	75.848	64.137	51.587	64.877	32.828	61.9852	79.1405	57.8554
41	AAAAAAATAAAAAAAAA	17.8	13.856	26.415	30.9	14.16	17.832	20.755	29.661	77.434	65.529	27.119	29.906	7.068	26.351	17.144	18.082	20.309	20.686	17.268	5.159	21.626	22.979	41.4112	20.4715	17.5436
42	AAAAAAATTTAACGTAA	0	0	0	0	0	0	0	0	24.779	0	4.931	0	4.712	52.702	0	0	0	0	0	0	0	0	6.8844	13.1755	0
43	AAAAAAATTTAACGTAT	2.738	0	0	0	0	0	0	0	0	0	17.257	14.953	0	55.098	9.524	27.123	14.507	29.88	0	15.476	0	0	6.442	26.563	9.0712
44	AAAAAACAAAAAAAAAA	39.707	15.588	22.641	9.508	14.16	9.907	20.755	14.83	15.487	26.211	24.653	18.691	7.068	31.142	45.717	24.109	17.408	36.775	29.602	12.897	8.65	9.848	18.422	29.594	19.5544
45	AAAAAACAAAAAAAAAC	0	5.196	0	4.754	3.147	5.944	0	0	0	0	0	0	0	4.791	5.715	0	0	4.597	0	0	0	9.848	0	2.6265	2.889
46	AAAAAACTTGCGTCGAG	13.692	0	11.321	42.785	0	5.944	7.783	12.712	0	76.762	17.257	26.168	11.78	52.702	28.573	18.082	14.507	25.283	0	23.214	0	0	26.3934	28.466	9.6994
47	AAAAAAGAAAAAAAAAA	86.26	58.89	69.81	52.292	83.385	101.05	59.669	59.322	130.09	87.996	73.96	85.981	61.257	112.591	93.339	111.506	89.94	88.49	51.803	69.642	103.803	29.545	87.8568	101.844	68.6566
48	AAAAAAGATGGTTCAAA	9.584	0	0	0	12.586	13.87	7.783	29.661	40.266	0	0	11.215	18.848	0	24.763	21.096	14.507	12.641	0	10.317	8.65	6.566	14.0658	15.0915	7.6348
49	AAAAAAGCGGTGTATTG	10.954	0	3.774	0	0	0	10.377	0	0	0	0	0	7.068	0	0	6.027	0	0	9.867	0	0	0	1.4136	1.50675	1.9734
50	AAAAAAGGAGGATTATA	21.907	0	3.774	0	0	7.926	20.755	0	0	0	0	7.477	0	0	0	0	0	0	0	0	0	9.848	1.4954	0	1.9696
51	AAAAAAGGAGGTTGAAT	21.907	0	0	0	7.866	0	0	16.949	0	22.467	17.257	11.215	0	14.373	15.239	0	0	0	0	0	0	13.131	10.1878	7.403	2.6262
52	AAAAAAGGTGGTAGTGG	0	6.928	0	0	0	7.926	0	0	0	0	4.931	7.477	16.492	35.933	5.715	0	0	0	0	5.159	0	0	5.78	10.412	1.0318
53	AAAAAAGTAATACGTAG	0	0	0	35.654	0	0	0	6.356	0	26.211	0	0	0	0	9.524	0	0	0	0	5.159	0	0	5.2422	2.381	1.0318
54	AAAAAATAAAAAAAAAA	23.276	48.497	13.207	35.654	23.599	17.832	10.377	21.186	12.39	16.85	27.119	44.859	9.424	33.538	51.432	39.178	17.408	37.924	32.068	43.849	51.902	26.262	22.1284	35.389	38.401
55	AAAAAATATATATCTAA	0	0	0	0	0	0	0	0	0	48.678	54.237	37.383	28.272	136.547	59.051	27.123	23.21	80.445	7.4	30.952	0	26.262	33.714	61.4828	29.0118
56	AAAAAATATGGAAAGAA	0	0	15.094	0	9.44	0	10.377	12.712	0	0	0	0	0	0	0	0	0	0	0	0	0	0	0	0	0
57	AAAAAATGAATGGATAT	35.599	13.856	13.207	16.638	14.16	11.888	12.972	6.356	0	24.339	4.931	18.691	0	31.142	13.334	24.109	0	0	0	7.738	8.65	0	9.5922	17.1463	3.2776
58	AAAAAATTAACCACTAC	0	0	0	0	0	3.963	20.755	8.475	0	13.106	14.792	0	0	0	0	18.082	0	0	0	5.159	0	26.262	5.5796	4.5205	6.2842
59	AAAAAATTAGGGTTCTG	0	60.622	13.207	30.9	9.44	5.944	15.566	16.949	49.558	9.361	9.861	18.691	11.78	62.285	9.524	0	17.408	4.597	17.268	7.738	12.975	13.131	19.8502	22.3042	11.1418
60	AAAAAATTCAACACGAA	0	0	9.434	0	20.453	27.739	0	0	0	0	0	0	0	0	3.81	0	0	0	0	0	0	0	0	0.9525	0
61	AAAAAATTCAACACGAC	13.692	0	45.282	66.554	0	63.404	18.16	38.135	65.045	58.04	46.841	26.168	0	83.845	57.146	36.164	8.704	20.686	0	15.476	8.65	59.09	39.2188	46.4647	20.7804
62	AAAAAATTCAGTATACT	0	0	0	0	0	0	0	0	0	0	0	0	0	0	0	18.082	8.704	16.089	0	5.159	0	0	0	6.6965	4.2496
63	AAAAAATTTCTATTCCC	0	22.517	0	0	0	0	0	0	0	0	14.792	0	0	0	0	0	0	0	0	0	0	9.848	2.9584	0	1.9696
64	AAAAACAAAAAAAAAAA	34.23	20.785	35.848	7.131	22.026	37.646	15.566	19.068	130.09	59.912	69.029	89.719	7.068	162.898	80.005	51.233	43.52	66.655	41.936	33.532	25.951	19.697	71.1636	84.414	37.5542
65	AAAAACAACTAAATACA	20.538	31.177	0	0	34.613	9.907	0	0	0	0	0	0	0	0	0	0	0	0	0	7.738	8.65	19.697	0	0	7.217
66	AAAAACAAGAAGAAGCT	0	0	0	16.638	0	0	0	0	0	0	0	0	7.068	0	0	0	0	17.238	0	7.738	0	0	1.4136	0	4.9952
67	AAAAACAGCGAAGATCT	0	0	5.66	0	0	0	0	0	130.09	28.084	142.989	142.055	131.938	155.711	198.107	96.438	84.138	72.401	49.336	67.063	86.503	88.635	115.031	133.599	72.7876
68	AAAAACCGTGAGGAGTT	71.198	58.89	20.754	61.8	20.453	19.814	25.943	27.542	0	0	32.049	14.953	11.78	0	24.763	39.178	37.717	78.147	39.469	23.214	38.926	39.393	11.7564	25.4145	43.8298
69	AAAAACGAAGAGCTAGA	13.692	0	3.774	0	0	7.926	5.189	0	0	0	0	0	0	0	5.715	0	0	0	0	12.897	0	0	0	1.42875	2.5794
70	AAAAACGTAAAAAAAAA	17.8	25.981	5.66	0	7.866	5.944	20.755	0	0	13.106	12.327	0	0	0	3.81	0	0	4.597	0	5.159	0	0	5.0866	0.9525	1.9512
71	AAAAACTAAGGCATTGG	0	0	0	232.938	132.157	19.814	285.376	262.711	0	0	0	0	0	0	0	0	0	0	4.934	0	0	0	0	0	0.9868
72	AAAAACTCCTCTCTTAA	72.568	22.517	39.622	85.569	97.544	162.473	98.584	112.288	0	0	0	0	0	0	0	0	0	0	0	0	0	0	0	0	0
73	AAAAACTGGATCTATAC	23.276	0	9.434	33.277	9.44	7.926	0	0	0	0	0	7.477	0	7.187	7.619	0	0	0	0	0	0	0	1.4954	3.7015	0
74	AAAAACTTGGTACCCTA	15.061	0	0	0	0	0	0	0	0	0	0	0	0	0	0	21.096	8.704	0	14.801	0	12.975	0	0	7.45	5.5552
75	AAAAAGAAAAAAAAAAA	128.705	119.511	98.111	106.962	110.131	114.92	108.962	65.678	133.187	114.207	123.266	115.887	42.409	174.876	72.385	93.424	63.829	85.042	61.67	61.904	99.478	55.807	105.791	101.129	72.7802
76	AAAAAGACAATGCAATT	9.584	10.392	13.207	9.508	11.013	9.907	0	8.475	12.39	0	7.396	0	0	0	5.715	0	0	9.194	4.934	0	0	0	3.9572	1.42875	2.8256
77	AAAAAGATTGGGCAGAT	0	0	0	9.508	11.013	0	0	8.475	0	0	0	11.215	0	0	0	0	5.803	3.448	0	0	8.65	0	2.243	1.45075	2.4196
78	AAAAAGATTTAAAAAAT	0	31.177	0	0	0	0	12.972	0	0	0	0	0	14.136	0	0	0	0	2.298	37.002	0	0	0	2.8272	0	7.86
79	AAAAAGCTAAATTATTC	8.215	39.837	39.622	33.277	17.306	19.814	10.377	0	99.116	54.295	0	14.953	21.204	0	9.524	18.082	20.309	6.895	9.867	15.476	43.251	9.848	37.9136	11.9788	17.0674
80	AAAAAGCTCAAGTCGCG	0	45.033	0	9.508	0	0	0	0	0	0	0	0	18.848	0	0	0	0	0	0	0	0	0	3.7696	0	0
81	AAAAAGGAACAGCCAAG	0	0	0	0	23.599	0	5.189	0	0	14.978	0	0	0	0	0	0	0	4.597	0	0	0	0	2.9956	0	0.9194
82	AAAAAGGCTTTGAATTA	0	17.32	0	0	0	0	0	4.237	80.532	0	0	0	0	0	3.81	0	0	0	0	0	0	0	16.1064	0.9525	0
83	AAAAAGTAATCTTATCA	5.477	0	13.207	0	0	0	0	6.356	0	0	0	0	0	0	0	0	0	11.492	0	0	0	0	0	0	2.2984
84	AAAAAGTCTAATGTAAA	75.306	17.32	43.395	21.392	20.453	15.851	7.783	33.898	0	11.233	24.653	18.691	9.424	16.769	26.668	30.137	8.704	4.597	39.469	10.317	25.951	29.545	12.8002	20.5695	21.9758
85	AAAAAGTTCATCTATAA	0	0	28.301	0	15.733	11.888	0	8.475	86.727	0	7.396	14.953	0	0	3.81	0	11.605	14.94	0	49.008	12.975	16.414	21.8152	3.85375	18.6674
86	AAAAATAAAAAAAAAAA	28.753	15.588	11.321	21.392	7.866	25.758	25.943	12.712	6.195	26.211	36.98	14.953	7.068	21.56	36.193	18.082	23.21	31.029	74.004	15.476	17.301	16.414	18.2814	24.7613	30.8448
87	AAAAATAAAAAAAAAGA	0	34.641	5.66	0	12.586	3.963	12.972	0	0	0	0	0	0	0	0	0	14.507	0	4.934	0	12.975	22.979	0	3.62675	8.1776
88	AAAAATACAATACAATG	13.692	36.373	3.774	14.262	3.147	5.944	0	19.068	0	0	0	0	0	0	0	0	0	0	0	0	0	0	0	0	0
89	AAAAATAGAACACTTCG	23.276	17.32	64.15	40.408	15.733	39.628	59.669	72.034	71.24	59.912	51.772	29.906	0	67.076	19.049	39.178	26.112	9.194	0	43.849	60.552	36.111	42.566	37.8537	29.9412
90	AAAAATAGAACATTTCG	0	0	0	0	0	0	0	0	0	0	19.723	0	14.136	0	30.478	15.068	8.704	9.194	0	0	8.65	19.697	6.7718	13.5625	7.5082
91	AAAAATAGACTTAGTCT	75.306	20.785	11.321	26.146	25.173	15.851	15.566	23.305	192.037	58.04	12.327	22.43	23.56	0	51.432	30.137	17.408	32.178	22.201	30.952	34.601	98.483	61.6788	24.7443	43.683
92	AAAAATATCCACGAAAA	12.323	0	0	0	0	0	0	0	0	0	4.931	0	0	0	7.619	24.109	8.704	0	0	0	0	0	0.9862	10.108	0
93	AAAAATATCCACGATTG	0	0	0	0	11.013	5.944	0	0	0	0	0	7.477	0	0	0	18.082	0	9.194	24.668	18.055	12.975	0	1.4954	4.5205	12.9784
94	AAAAATATCTGAGCACT	27.384	0	0	0	0	0	5.189	8.475	0	14.978	0	0	0	0	0	0	0	0	0	0	0	9.848	2.9956	0	1.9696
95	AAAAATATTATCTGCAC	31.492	0	0	0	0	0	0	0	0	0	0	0	0	21.56	0	0	0	0	0	0	17.301	0	0	5.39	3.4602
96	AAAAATATTTCCACATC	0	0	0	0	0	0	0	0	71.24	5.617	0	0	7.068	0	0	0	0	0	0	0	0	0	16.785	0	0
97	AAAAATCAAAAAAAAAA	2.738	0	0	0	0	9.907	0	10.593	0	0	7.396	11.215	0	7.187	5.715	0	17.408	0	0	10.317	8.65	0	3.7222	7.5775	3.7934
98	AAAAATCACGCACATCA	19.169	0	0	0	0	3.963	0	0	0	0	0	0	14.136	0	7.619	0	0	0	0	0	0	0	2.8272	1.90475	0
99	AAAAATCATACACTAAA	41.076	0	69.81	0	12.586	43.59	25.943	40.254	0	3.744	39.445	22.43	47.121	31.142	17.144	105.479	118.953	45.969	111.006	20.635	43.251	101.766	22.548	68.1795	64.5254
100	AAAAATCTGTCACTGTG	28.753	10.392	33.962	45.162	23.599	43.59	33.726	25.424	130.09	16.85	27.119	33.645	16.492	0	20.954	15.068	20.309	13.791	19.734	10.317	8.65	32.828	44.8392	14.0828	17.064
101	AAAAATGTATTCTTGTA	0	0	0	0	0	33.683	7.783	0	0	0	41.911	0	28.272	0	5.715	0	0	0	34.535	0	12.975	0	14.0366	1.42875	9.502
102	AAAAATTAAAAAAAAAA	2.738	0	0	0	0	0	12.972	0	0	0	17.257	0	0	0	7.619	12.055	0	0	0	0	17.301	0	3.4514	4.9185	3.4602
103	AAAAATTAAGGCAAAAA	0	0	0	142.615	0	13.87	95.99	150.423	0	41.189	59.168	52.336	44.765	57.493	41.907	201.917	243.709	70.102	231.879	82.539	95.153	141.159	39.4916	136.257	124.166
104	AAAAATTAAGGCATAAA	0	0	0	0	0	0	0	0	0	0	0	0	0	47.911	5.715	0	17.408	0	0	0	0	0	0	17.7585	0
105	AAAAATTAAGGCATTGG	4.108	0	13.207	137.862	69.225	0	101.179	131.355	0	9.361	46.841	29.906	56.545	19.164	45.717	485.203	243.709	89.639	239.28	103.174	77.852	75.504	28.5306	198.448	117.09
106	AAAAATTTATCAGAAAA	0	0	0	0	9.44	0	0	14.83	0	13.106	19.723	0	9.424	0	0	12.055	17.408	10.343	0	0	8.65	0	8.4506	7.36575	3.7986
107	AAAAATTTATCAGAAAG	5.477	0	0	0	0	5.944	0	0	0	0	4.931	0	0	0	9.524	9.041	0	5.746	0	0	0	0	0.9862	4.64125	1.1492
108	AAAAATTTCAATTCTCT	0	0	0	0	0	0	0	0	0	0	7.396	0	16.492	0	5.715	0	0	2.298	0	0	0	39.393	4.7776	1.42875	8.3382
109	AAAAATTTGAATCAAAA	0	0	0	0	0	0	0	0	0	0	0	0	0	0	0	0	0	12.641	14.801	10.317	12.975	19.697	0	0	14.0862
110	AAAACAAAAAAAAAAAA	71.198	58.89	83.017	52.292	23.599	71.33	46.698	67.796	142.479	102.974	83.821	37.383	25.916	33.538	59.051	87.397	63.829	29.88	22.201	30.952	21.626	39.393	78.5146	60.9537	28.8104
111	AAAACAAAACAAAAAAA	0	34.641	0	0	0	0	0	0	0	22.467	0	0	0	0	0	0	0	2.298	0	0	0	0	4.4934	0	0.4596
112	AAAACAACTCTGCCACA	0	17.32	7.547	0	0	0	0	0	0	0	0	0	0	26.351	0	0	0	0	0	0	0	0	0	6.58775	0
113	AAAACAACTGGATGGGA	0	0	0	0	0	0	0	4.237	0	14.978	12.327	0	7.068	0	5.715	0	0	4.597	0	5.159	0	0	6.8746	1.42875	1.9512
114	AAAACAAGACTTCTTCA	93.106	155.884	83.017	7.131	127.437	45.572	51.886	59.322	52.655	46.806	41.911	48.598	16.492	55.098	41.907	21.096	40.618	19.537	56.736	10.317	21.626	59.09	41.2924	39.6797	33.4612
115	AAAACAAGATCAAACCA	0	0	0	0	0	7.926	25.943	0	0	0	0	0	9.424	0	11.429	18.082	5.803	13.791	0	0	12.975	0	1.8848	8.8285	5.3532
116	AAAACAAGCTGAAAACC	0	0	3.774	0	0	0	0	0	37.169	0	0	11.215	0	0	3.81	0	0	0	0	7.738	0	22.979	9.6768	0.9525	6.1434
117	AAAACAAGTCAAATGTA	0	0	0	0	0	0	0	0	0	0	0	0	14.136	0	7.619	0	0	0	0	0	0	42.676	2.8272	1.90475	8.5352
118	AAAACATAAAAAAAAAA	35.599	136.832	79.244	78.438	45.626	77.274	93.396	46.61	40.266	11.233	41.911	41.121	18.848	71.867	19.049	9.041	8.704	32.178	61.67	5.159	56.227	0	30.6758	27.1653	31.0468
119	AAAACATAACTAAAAAA	0	34.641	5.66	0	0	0	10.377	0	0	0	4.931	7.477	0	0	0	0	0	6.895	0	10.317	0	0	2.4816	0	3.4424
120	AAAACATAACTAACGCA	0	0	9.434	0	17.306	17.832	0	16.949	0	0	4.931	0	0	0	0	0	5.803	0	0	5.159	0	0	0.9862	1.45075	1.0318
121	AAAACATAAGAAAAAAA	0	29.445	7.547	0	3.147	0	0	4.237	0	0	4.931	0	0	0	0	0	0	0	0	0	0	16.414	0.9862	0	3.2828
122	AAAACATAAGAACCAAA	12.323	39.837	9.434	0	17.306	15.851	12.972	8.475	0	11.233	7.396	7.477	0	0	0	6.027	17.408	0	0	5.159	8.65	0	5.2212	5.85875	2.7618
123	AAAACATAAGAACCAAT	15.061	0	13.207	23.769	20.453	29.721	10.377	31.78	0	16.85	14.792	14.953	0	33.538	0	39.178	14.507	12.641	0	10.317	25.951	26.262	9.319	21.8057	15.0342
124	AAAACATCCTCGGCAAA	0	0	0	40.408	0	0	0	6.356	0	0	4.931	0	7.068	33.538	0	0	0	0	0	0	0	0	2.3998	8.3845	0
125	AAAACATCCTCGGCACA	10.954	76.21	18.868	0	0	0	7.783	23.305	0	0	12.327	0	18.848	0	0	0	0	0	0	0	0	0	6.235	0	0
126	AAAACCAAAAAAAAAAA	13.692	0	18.868	30.9	14.16	15.851	12.972	4.237	0	59.912	9.861	0	0	38.329	5.715	6.027	0	2.298	29.602	5.159	8.65	6.566	13.9546	12.5177	10.455
127	AAAACCAAAGAGAGAAA	0	19.053	0	0	0	0	0	0	0	7.489	7.396	0	0	0	0	0	0	2.298	0	0	0	6.566	2.977	0	1.7728
128	AAAACCAAAGTGGCATC	5.477	0	0	0	15.733	23.777	15.566	6.356	0	0	9.861	0	7.068	0	5.715	12.055	0	2.298	0	0	8.65	0	3.3858	4.4425	2.1896
129	AAAACCATCAGAATGAA	0	0	3.774	9.508	23.599	0	5.189	0	0	16.85	0	7.477	30.628	0	0	0	0	0	0	0	0	0	10.991	0	0
130	AAAACCGTGTCAGTTGT	8.215	10.392	9.434	64.177	0	17.832	23.349	50.847	0	0	12.327	11.215	0	0	40.002	57.26	26.112	20.686	37.002	36.111	8.65	16.414	4.7084	30.8435	23.7726
131	AAAACCTGATAATATAA	68.46	121.243	54.716	76.062	177.783	61.423	59.669	57.203	0	37.445	19.723	18.691	35.34	55.098	64.766	9.041	31.914	37.924	0	10.317	30.276	52.524	22.2398	40.2048	26.2082
132	AAAACCTTCGCCTTCTT	0	0	9.434	0	0	0	5.189	0	0	0	0	0	0	0	13.334	6.027	5.803	6.895	0	0	17.301	6.566	0	6.291	6.1524
133	AAAACGAGGCACTTGTA	0	0	0	0	0	0	0	0	0	0	0	0	0	0	0	0	0	13.791	0	49.008	0	26.262	0	0	17.8122
134	AAAACGGTGATACCAAA	8.215	0	0	0	0	3.963	10.377	29.661	0	39.317	9.861	22.43	11.78	31.142	7.619	0	8.704	0	0	7.738	8.65	0	16.6776	11.8662	3.2776
135	AAAACGTCAGGAGTACC	0	0	5.66	7.131	0	19.814	0	21.186	68.142	0	0	0	0	0	5.715	0	0	6.895	0	12.897	0	6.566	13.6284	1.42875	5.2716
136	AAAACTAAAAAAAAAAA	2.738	10.392	9.434	4.754	15.733	5.944	7.783	0	0	0	4.931	7.477	9.424	0	7.619	6.027	11.605	2.298	61.67	5.159	0	0	4.3664	6.31275	13.8254
137	AAAACTACCATATGCGA	16.43	0	0	0	0	0	0	0	0	0	0	0	0	28.747	13.334	0	17.408	6.895	0	7.738	8.65	0	0	14.8723	4.6566
138	AAAACTATTACTGCCGT	0	5.196	0	0	4.72	0	7.783	0	0	0	0	0	0	4.791	7.619	9.041	5.803	9.194	7.4	5.159	0	0	0	6.8135	4.3506
139	AAAACTCAAAAAAAAAA	34.23	3.464	18.868	33.277	22.026	43.59	25.943	36.017	0	11.233	0	26.168	9.424	26.351	15.239	48.219	78.335	60.909	17.268	41.27	64.877	62.373	9.365	42.036	49.3394
140	AAAACTCACAAAAAAAA	12.323	0	0	0	20.453	0	0	0	0	0	0	11.215	0	0	7.619	9.041	0	0	12.334	0	8.65	0	2.243	4.165	4.1968
141	AAAACTCACTAAAAAAA	28.753	0	0	0	0	0	0	0	0	0	0	0	0	0	0	12.055	11.605	17.238	0	0	0	0	0	5.915	3.4476
142	AAAACTCACTATTTTAA	24.646	50.229	16.981	66.554	12.586	67.367	18.16	16.949	46.461	3.744	24.653	22.43	25.916	35.933	22.858	66.301	58.026	34.477	0	41.27	17.301	13.131	24.6408	45.7795	21.2358
143	AAAACTCCATATTTAAC	0	0	0	0	17.306	9.907	0	4.237	0	0	12.327	7.477	0	0	5.715	0	0	5.746	0	0	0	0	3.9608	1.42875	1.1492
144	AAAACTCTACATATCAG	23.276	0	24.528	106.962	29.893	21.795	23.349	23.305	0	28.084	17.257	0	11.78	35.933	19.049	15.068	0	0	0	5.159	17.301	0	11.4242	17.5125	4.492
145	AAAACTTACGCCCCAGA	0	0	0	0	0	0	0	0	0	13.106	0	22.43	0	0	7.619	18.082	0	0	19.734	0	0	0	7.1072	6.42525	3.9468
146	AAAACTTCAAAAAAAAA	13.692	25.981	0	0	0	0	0	4.237	0	0	0	0	0	0	0	0	0	0	0	0	0	0	0	0	0
147	AAAACTTCACCTGTAAA	12.323	25.981	30.188	45.162	0	9.907	28.538	16.949	0	13.106	14.792	14.953	18.848	43.12	11.429	18.082	5.803	10.343	0	0	12.975	0	12.3398	19.6085	4.6636
148	AAAACTTCACCTGTATA	6.846	0	0	23.769	0	15.851	7.783	0	0	0	0	7.477	0	0	0	0	0	0	0	0	0	0	1.4954	0	0
149	AAAACTTCTTTCCGATA	8.215	0	0	0	0	0	0	0	0	0	0	0	0	23.956	0	0	0	6.895	0	0	0	0	0	5.989	1.379
150	AAAACTTTTTCCGTGGT	9.584	0	0	0	6.293	3.963	7.783	6.356	0	18.722	14.792	0	0	0	7.619	0	0	0	0	0	0	0	6.7028	1.90475	0
151	AAAAGAAAAAAAAAAAA	180.734	129.903	199.996	76.062	165.196	196.156	124.528	108.05	176.55	243.392	207.087	220.559	148.43	229.974	123.817	180.821	194.387	98.833	91.272	82.539	69.202	95.201	199.204	182.25	87.4094
152	AAAAGAAAAAAAAAAAC	0	0	3.774	7.131	3.147	0	0	6.356	6.195	13.106	0	0	0	9.582	0	12.055	0	0	0	0	0	6.566	3.8602	5.40925	1.3132
153	AAAAGAAGCAACCTCAA	5.477	10.392	3.774	7.131	0	7.926	0	4.237	0	5.617	0	0	4.712	0	5.715	0	0	0	0	0	0	0	2.0658	1.42875	0
154	AAAAGACAAAAAAAAAA	64.352	74.478	49.056	54.669	50.345	101.05	20.755	21.186	37.169	48.678	61.633	67.289	25.916	83.845	68.575	39.178	52.223	45.969	34.535	18.055	38.926	49.242	48.137	60.9553	37.3454
155	AAAAGACAAACAATTTT	64.352	41.569	3.774	49.915	44.052	0	51.886	33.898	0	0	0	0	0	0	0	0	0	0	0	0	0	0	0	0	0
156	AAAAGACAATAAGAATC	8.215	0	0	16.638	0	25.758	0	0	0	33.7	14.792	7.477	0	0	7.619	0	5.803	0	7.4	0	17.301	0	11.1938	3.3555	4.9402
157	AAAAGACCACCAAAGAA	0	41.569	0	0	0	0	10.377	0	0	0	0	0	0	0	0	0	0	0	27.135	0	0	0	0	0	5.427
158	AAAAGACTAAAAAAAAA	38.338	0	86.791	61.8	4.72	112.938	57.075	10.593	105.311	35.573	91.217	59.813	4.712	50.307	41.907	27.123	55.125	33.327	32.068	10.317	12.975	13.131	59.3252	43.6155	20.3636
159	AAAAGACTAGAAAAAAA	4.108	0	0	30.9	0	5.944	0	0	0	0	0	11.215	7.068	0	0	0	8.704	9.194	0	0	0	0	3.6566	2.176	1.8388
160	AAAAGACTAGATGTTGG	0	17.32	0	0	6.293	5.944	10.377	0	0	9.361	4.931	18.691	21.204	0	9.524	18.082	14.507	4.597	0	0	0	0	10.8374	10.5282	0.9194
161	AAAAGAGACCGCAAGAT	0	34.641	0	0	0	0	0	4.237	0	0	4.931	0	0	0	0	0	0	0	0	0	0	0	0.9862	0	0
162	AAAAGAGAGATGCTTGA	0	0	3.774	23.769	6.293	9.907	18.16	8.475	0	0	0	0	0	0	0	0	0	0	0	0	0	0	0	0	0
163	AAAAGAGATGAAGGAAA	42.445	13.856	16.981	54.669	17.306	27.739	33.726	46.61	0	0	9.861	0	16.492	0	17.144	0	0	0	0	15.476	0	0	5.2706	4.286	3.0952
164	AAAAGAGTAAGAGAAAA	0	0	0	0	0	0	7.783	10.593	0	0	7.396	7.477	0	0	0	0	0	5.746	0	0	0	29.545	2.9746	0	7.0582
165	AAAAGAGTAGACAGTAA	0	0	0	0	0	0	0	0	0	33.7	12.327	7.477	18.848	0	3.81	0	0	0	0	0	0	0	14.4704	0.9525	0
166	AAAAGAGTCACTATTCG	0	24.249	7.547	21.392	0	0	0	10.593	0	0	0	0	0	0	0	0	0	0	0	0	0	0	0	0	0
167	AAAAGAGTTACTTGCGA	0	0	7.547	38.031	7.866	0	0	36.017	0	43.062	19.723	7.477	7.068	0	5.715	0	0	0	0	0	0	0	15.466	1.42875	0
168	AAAAGATAGCCCTGGTA	41.076	24.249	15.094	83.192	20.453	31.702	7.783	10.593	0	59.912	17.257	0	37.696	0	19.049	15.068	23.21	0	29.602	5.159	8.65	16.414	22.973	14.3317	11.965
169	AAAAGATAGTCCTGGTA	0	0	0	0	0	0	0	0	40.266	0	0	11.215	0	0	3.81	18.082	5.803	4.597	0	20.635	0	26.262	10.2962	6.92375	10.2988
170	AAAAGCATTCTACGTGA	0	0	0	0	0	0	0	0	55.753	0	0	11.215	4.712	0	0	15.068	8.704	21.835	0	0	0	0	14.336	5.943	4.367
171	AAAAGCCTTAATTTCTA	0	48.497	0	0	0	0	0	0	0	0	0	0	0	0	5.715	0	0	11.492	0	5.159	0	0	0	1.42875	3.3302
172	AAAAGCTTAGTGACGGA	0	0	5.66	0	0	0	0	0	0	0	4.931	11.215	4.712	0	0	0	8.704	0	0	20.635	0	13.131	4.1716	2.176	6.7532
173	AAAAGCTTCTTTTTCGA	17.8	0	0	0	0	7.926	0	0	0	7.489	0	0	0	0	3.81	12.055	0	0	0	5.159	0	0	1.4978	3.96625	1.0318
174	AAAAGGAAAAGAGATGA	2.738	0	3.774	16.638	0	3.963	20.755	31.78	0	0	0	0	0	0	7.619	9.041	0	0	32.068	0	0	9.848	0	4.165	8.3832
175	AAAAGGATATATCACGT	21.907	0	0	0	17.306	9.907	0	0	0	0	0	0	0	0	0	0	0	0	0	0	0	0	0	0	0
176	AAAAGGCGAAAGAGATC	0	0	0	0	0	0	0	0	0	0	0	7.477	21.204	23.956	0	0	11.605	6.895	0	0	0	0	5.7362	8.89025	1.379
177	AAAAGGGAAAAAAAAAA	0	0	18.868	0	0	0	0	8.475	12.39	16.85	0	0	0	0	0	0	14.507	11.492	0	23.214	0	0	5.848	3.62675	6.9412
178	AAAAGGGAAAAGAAAAG	0	0	0	0	0	0	0	0	0	28.084	44.376	48.598	4.712	0	19.049	51.233	20.309	9.194	22.201	7.738	21.626	0	25.154	22.6477	12.1518
179	AAAAGGGTCAACTCGTT	0	0	7.547	0	11.013	7.926	7.783	0	34.071	0	0	0	0	0	0	0	0	0	0	0	0	0	6.8142	0	0
180	AAAAGTACAAAAAAAAA	21.907	0	7.547	0	0	0	0	0	0	0	0	0	0	0	0	0	0	0	14.801	0	0	0	0	0	2.9602
181	AAAAGTACAAACTAAAA	64.352	117.779	58.489	71.308	17.306	87.181	41.509	38.135	0	0	44.376	33.645	30.628	0	26.668	30.137	23.21	58.61	17.268	25.793	34.601	29.545	21.7298	20.0038	33.1634
182	AAAAGTACAAACTAATT	10.954	13.856	47.169	23.769	72.372	0	25.943	14.83	52.655	0	7.396	11.215	7.068	0	34.288	12.055	17.408	3.448	0	20.635	43.251	62.373	15.6668	15.9377	25.9414
183	AAAAGTACGGGCGGTCA	5.477	0	0	19.015	0	7.926	0	0	0	0	7.396	0	0	0	0	0	0	2.298	0	5.159	0	0	1.4792	0	1.4914
184	AAAAGTAGATGTGTCAA	2.738	0	13.207	26.146	0	13.87	0	23.305	0	0	9.861	0	0	0	3.81	21.096	0	0	0	0	0	0	1.9722	6.2265	0
185	AAAAGTAGATGTGTCAT	28.753	77.942	39.622	23.769	20.453	47.553	33.726	25.424	30.974	16.85	56.702	29.906	54.189	33.538	15.239	60.274	29.013	11.492	32.068	33.532	21.626	13.131	37.7242	34.516	22.3698
186	AAAAGTAGGCGGGTCAA	0	0	3.774	0	18.88	0	0	16.949	0	0	0	0	11.78	0	5.715	0	0	10.343	0	0	0	0	2.356	1.42875	2.0686
187	AAAAGTGTGAAGAGGAT	6.846	0	0	0	0	0	0	0	0	18.722	0	0	0	0	9.524	0	0	14.94	0	7.738	12.975	16.414	3.7444	2.381	10.4134
188	AAAAGTTGGACTTCAGC	0	0	0	0	0	0	0	0	0	0	0	0	0	0	0	0	5.803	18.388	0	5.159	8.65	0	0	1.45075	6.4394
189	AAAATAAAAAAAAAAAA	24.646	46.765	20.754	11.885	18.88	31.702	38.915	31.78	18.584	11.233	34.515	26.168	18.848	43.12	40.002	39.178	31.914	56.312	7.4	12.897	43.251	0	21.8696	38.5535	23.972
190	AAAATAAAAGAAAAGGA	0	0	0	0	0	0	0	0	0	20.595	12.327	0	0	43.12	0	0	0	0	0	0	0	0	6.5844	10.78	0
191	AAAATAAAATAAAGCAG	71.198	0	11.321	26.146	0	7.926	25.943	8.475	9.292	0	9.861	26.168	0	11.978	9.524	12.055	11.605	5.746	7.4	0	25.951	16.414	9.0642	11.2905	11.1022
192	AAAATAAACAGATGGAA	0	0	0	0	0	0	0	0	0	0	0	0	0	0	9.524	0	23.21	29.88	0	0	0	0	0	8.1835	5.976
193	AAAATAAAGTAAATAAA	4.108	0	0	0	0	0	0	0	0	0	0	0	4.712	0	0	0	5.803	13.791	7.4	5.159	0	0	0.9424	1.45075	5.27
194	AAAATAAGAAAGTAAAA	0	0	0	0	0	0	12.972	16.949	0	0	0	0	0	52.702	5.715	0	5.803	4.597	0	0	0	0	0	16.055	0.9194
195	AAAATAAGAAAGTGTTC	9.584	0	0	0	0	3.963	0	4.237	0	22.467	0	14.953	0	0	0	0	0	0	0	7.738	8.65	0	7.484	0	3.2776
196	AAAATACGTCGGGTACA	27.384	0	7.547	38.031	0	3.963	0	8.475	0	0	19.723	0	7.068	0	5.715	6.027	5.803	3.448	7.4	5.159	0	0	5.3582	4.38625	3.2014
197	AAAATACTATGTACTTA	0	0	0	0	0	0	0	0	30.974	33.7	12.327	0	25.916	114.987	72.385	45.205	87.039	13.791	0	7.738	8.65	0	20.5834	79.904	6.0358
198	AAAATACTGCTGCTAGA	6.846	8.66	15.094	0	0	0	0	0	0	26.211	7.396	0	0	0	0	18.082	0	0	0	0	8.65	0	6.7214	4.5205	1.73
199	AAAATACTGGACCCTAA	31.492	6.928	7.547	0	0	9.907	7.783	21.186	0	0	29.584	0	0	0	0	0	5.803	3.448	0	0	0	32.828	5.9168	1.45075	7.2552
200	AAAATAGCAGGGTTGTT	0	22.517	0	0	0	0	0	14.83	0	0	12.327	0	0	0	15.239	6.027	0	2.298	0	5.159	8.65	16.414	2.4654	5.3165	6.5042
201	AAAATAGCGTGGATATG	5.477	0	3.774	0	4.72	7.926	0	4.237	0	0	0	0	0	0	13.334	0	0	0	0	0	0	0	0	3.3335	0
202	AAAATAGCTAAAATATA	5.477	0	3.774	23.769	0	0	7.783	6.356	0	0	0	0	0	0	0	0	0	0	0	0	0	0	0	0	0
203	AAAATAGTTTATGGTTG	12.323	15.588	20.754	0	11.013	3.963	0	4.237	0	0	0	14.953	4.712	0	17.144	15.068	5.803	28.73	0	0	12.975	13.131	3.933	9.50375	10.9672
204	AAAATATAAAAAAAAAA	0	0	5.66	0	17.306	0	0	4.237	0	18.722	0	0	0	0	0	0	0	2.298	0	7.738	0	0	3.7444	0	2.0072
205	AAAATATAAACTAGGAC	0	0	0	0	0	0	0	0	61.948	0	17.257	7.477	0	0	0	0	0	0	0	0	0	0	17.3364	0	0
206	AAAATATGGCAATAAAA	26.015	0	3.774	4.754	12.586	11.888	10.377	0	0	0	0	0	4.712	9.582	0	21.096	0	0	0	0	8.65	0	0.9424	7.6695	1.73
207	AAAATATTGATCATACC	43.814	0	0	9.508	0	0	0	6.356	0	0	0	0	0	0	0	6.027	0	0	0	0	0	0	0	1.50675	0
208	AAAATATTGTACATACC	0	0	0	0	0	0	0	0	0	13.106	14.792	0	11.78	0	15.239	256.163	362.663	216.053	192.411	180.554	108.128	390.651	7.9356	158.516	217.559
209	AAAATCAAGCTCACCAG	6.846	8.66	15.094	59.423	37.759	21.795	12.972	14.83	0	0	4.931	18.691	0	0	22.858	18.082	0	9.194	0	18.055	12.975	0	4.7244	10.235	8.0448
210	AAAATCACATTACAATC	47.922	0	13.207	19.015	26.746	0	18.16	33.898	0	14.978	0	0	0	19.164	9.524	0	0	2.298	0	0	0	0	2.9956	7.172	0.4596
211	AAAATCATTTCTCGGCC	94.475	20.785	111.319	52.292	15.733	55.479	41.509	23.305	71.24	35.573	54.237	59.813	18.848	79.053	19.049	48.219	34.816	13.791	44.402	43.849	43.251	49.242	47.9422	45.2843	38.907
212	AAAATCCAAGTTTAGAA	0	0	0	0	0	0	0	0	0	0	0	0	0	0	0	0	11.605	28.73	0	5.159	0	0	0	2.90125	6.7778
213	AAAATCCAGATCGCAAA	4.108	0	0	4.754	0	0	0	0	0	7.489	0	11.215	0	7.187	0	6.027	0	3.448	0	0	8.65	9.848	3.7408	3.3035	4.3892
214	AAAATCCAGTTCGCAAA	240.979	79.674	299.994	323.262	77.092	398.256	228.3	184.321	210.622	458.701	347.611	276.633	233.247	582.121	251.443	183.835	168.275	114.922	152.942	105.753	142.729	288.885	305.363	296.418	161.046
215	AAAATCCAGTTCGCAAC	6.846	0	3.774	4.754	0	9.907	7.783	4.237	0	3.744	7.396	0	4.712	7.187	0	0	0	2.298	0	10.317	0	0	3.1704	1.79675	2.523
216	AAAATCCAGTTCGCACA	5.477	0	5.66	0	0	0	0	0	15.487	0	9.861	0	4.712	4.791	0	12.055	0	0	0	0	0	0	6.012	4.2115	0
217	AAAATCGCAAAAAAAAA	0	0	0	0	0	0	0	0	30.974	164.758	93.682	78.504	30.628	172.48	40.002	78.356	52.223	62.058	49.336	30.952	51.902	9.848	79.7092	85.7652	40.8192
218	AAAATCGCACTTCAAAA	0	0	0	0	0	0	0	0	96.019	114.207	86.286	63.551	23.56	162.898	74.29	81.369	52.223	17.238	66.604	38.69	56.227	0	76.7246	92.695	35.7518
219	AAAATCGCACTTCATCA	0	0	0	0	0	0	0	0	52.655	28.084	51.772	78.504	37.696	31.142	41.907	66.301	5.803	49.416	46.869	46.428	12.975	19.697	49.7422	36.2882	35.077
220	AAAATCGTAAAAAAAAA	0	0	0	0	0	3.963	0	6.356	0	20.595	0	7.477	0	0	3.81	0	0	0	0	5.159	0	0	5.6144	0.9525	1.0318
221	AAAATCGTTTTGCTTTT	4.108	6.928	0	4.754	3.147	5.944	0	0	0	20.595	14.792	11.215	0	52.702	19.049	45.205	5.803	16.089	37.002	49.008	8.65	78.787	9.3204	30.6898	37.9072
222	AAAATCTTATGTTTCTC	0	0	0	0	0	0	0	0	0	29.956	7.396	7.477	9.424	0	20.954	24.109	5.803	9.194	32.068	10.317	0	29.545	10.8506	12.7165	16.2248
223	AAAATGAAAAAAAAAAA	198.534	155.884	224.524	211.546	132.157	128.789	150.471	116.525	89.824	121.696	276.116	205.606	73.037	155.711	93.339	117.534	87.039	104.579	29.602	61.904	134.079	82.069	153.256	113.406	82.4466
224	AAAATGAAACGCGAGAA	19.169	0	7.547	0	0	17.832	18.16	14.83	0	29.956	4.931	0	0	0	0	0	0	5.746	0	0	0	0	6.9774	0	1.1492
225	AAAATGAAATAAAAAAA	0	0	0	0	0	0	0	0	0	11.233	0	0	0	0	13.334	48.219	0	2.298	51.803	10.317	0	0	2.2466	15.3882	12.8836
226	AAAATGAAGTCTAAGCA	9.584	45.033	13.207	0	0	3.963	0	0	0	0	4.931	7.477	0	0	7.619	0	0	0	0	0	0	0	2.4816	1.90475	0
227	AAAATGAATATTGTTTA	198.534	32.909	205.656	92.7	133.73	168.417	67.452	57.203	71.24	108.59	76.425	33.645	108.377	201.227	95.244	60.274	26.112	12.641	0	20.635	69.202	19.697	79.6554	95.7143	24.435
228	AAAATGAATGAGCTCTC	6.846	0	7.547	0	0	0	0	0	0	7.489	4.931	0	0	0	7.619	9.041	0	0	0	0	0	0	2.484	4.165	0
229	AAAATGAATGCGCTCTC	0	0	0	0	0	3.963	0	0	0	5.617	4.931	0	0	7.187	0	12.055	5.803	0	0	0	8.65	13.131	2.1096	6.26125	4.3562
230	AAAATGAATGGCCGTTT	0	10.392	0	0	3.147	3.963	0	0	0	5.617	4.931	0	0	0	13.334	0	5.803	0	0	0	8.65	0	2.1096	4.78425	1.73
231	AAAATGAATGTAAAAAA	0	0	0	0	0	5.944	0	0	0	0	9.861	0	0	0	0	0	0	0	0	0	0	49.242	1.9722	0	9.8484
232	AAAATGAATGTGAAAAA	0	0	5.66	0	0	0	15.566	0	0	0	0	0	11.78	33.538	0	0	0	0	0	7.738	0	0	2.356	8.3845	1.5476
233	AAAATGAATGTGATCTC	4.108	0	3.774	0	0	0	0	0	12.39	5.617	7.396	0	4.712	7.187	9.524	0	5.803	4.597	0	0	0	0	6.023	5.6285	0.9194
234	AAAATGAATGTGCAAAA	43.814	0	54.716	11.885	0	17.832	36.321	12.712	34.071	24.339	69.029	33.645	32.984	50.307	26.668	42.192	23.21	0	9.867	38.69	17.301	29.545	38.8136	35.5943	19.0806
235	AAAATGAATGTGCTATC	5.477	0	7.547	0	3.147	5.944	0	0	6.195	5.617	0	11.215	0	0	11.429	0	0	0	0	0	0	0	4.6054	2.85725	0
236	AAAATGAATGTGCTCAA	0	10.392	32.075	0	6.293	19.814	23.349	10.593	0	0	4.931	0	9.424	0	9.524	21.096	26.112	0	0	10.317	8.65	0	2.871	14.183	3.7934
237	AAAATGAATGTGCTCCC	4.108	0	3.774	0	0	7.926	0	0	6.195	3.744	0	7.477	0	7.187	5.715	6.027	0	0	0	5.159	0	0	3.4832	4.73225	1.0318
238	AAAATGAATGTGCTCTA	0	0	0	11.885	3.147	0	7.783	0	6.195	5.617	7.396	0	0	4.791	0	0	5.803	5.746	0	7.738	0	0	3.8416	2.6485	2.6968
239	AAAATGAATGTGCTCTC	254.671	29.445	316.975	73.685	116.424	307.113	137.499	124.999	263.277	496.146	512.788	246.727	414.661	347.356	624.798	629.86	278.525	182.726	135.674	273.411	216.256	302.016	386.72	470.135	222.017
240	AAAATGATGGTTAAAAA	4.108	0	9.434	0	0	37.646	15.566	6.356	0	14.978	9.861	0	0	0	11.429	18.082	8.704	8.045	0	5.159	0	0	4.9678	9.55375	2.6408
241	AAAATGATGGTTATCAA	20.538	0	7.547	0	0	35.665	38.915	25.424	0	0	17.257	11.215	14.136	31.142	13.334	18.082	8.704	2.298	0	12.897	8.65	52.524	8.5216	17.8155	15.2738
242	AAAATGATTGTTCTGGG	15.061	25.981	35.848	23.769	72.372	19.814	31.132	38.135	6.195	35.573	41.911	18.691	23.56	50.307	26.668	21.096	14.507	26.432	0	36.111	21.626	55.807	25.186	28.1445	27.9952
243	AAAATGCAAAAAAAAAA	0	0	32.075	11.885	14.16	21.795	38.915	14.83	0	0	24.653	33.645	9.424	0	15.239	24.109	14.507	26.432	0	12.897	21.626	22.979	13.5444	13.4637	16.7868
244	AAAATGCAGCGTAAAAA	15.061	0	5.66	0	0	5.944	7.783	0	0	0	4.931	0	0	40.725	7.619	0	0	6.895	0	0	0	0	0.9862	12.086	1.379
245	AAAATGCAGCGTATCGA	69.829	53.693	60.376	66.554	72.372	33.683	72.641	48.729	0	37.445	12.327	37.383	47.121	71.867	60.956	6.027	5.803	14.94	27.135	46.428	30.276	36.111	26.8552	36.1632	30.978
246	AAAATGCCTGGTTGAAA	0	20.785	0	0	0	13.87	0	4.237	0	0	0	0	0	0	5.715	0	0	0	0	12.897	0	0	0	1.42875	2.5794
247	AAAATGCTCAAAAAAAA	30.122	0	5.66	0	22.026	3.963	25.943	0	0	24.339	36.98	18.691	7.068	35.933	15.239	15.068	17.408	20.686	27.135	10.317	8.65	9.848	17.4156	20.912	15.3272
248	AAAATGCTCTTAAAAAA	0	0	0	0	0	0	0	8.475	30.974	0	14.792	11.215	7.068	40.725	3.81	0	0	0	0	7.738	0	0	12.8098	11.1338	1.5476
249	AAAATGCTCTTCTAAAA	17.8	69.282	60.376	45.162	34.613	69.348	64.858	19.068	102.213	41.189	96.148	74.766	49.477	64.68	28.573	66.301	69.631	36.775	59.203	43.849	12.975	19.697	72.7586	57.2963	34.4998
250	AAAATGCTCTTCTAATG	39.707	0	9.434	0	0	19.814	7.783	0	0	16.85	24.653	0	23.56	0	5.715	21.096	5.803	16.089	19.734	12.897	0	9.848	13.0126	8.1535	11.7136
251	AAAATGGAAAAAAAAAA	30.122	0	0	0	18.88	5.944	12.972	19.068	0	5.617	4.931	11.215	9.424	4.791	9.524	6.027	8.704	11.492	0	20.635	8.65	19.697	6.2374	7.2615	12.0948
252	AAAATGGAAAATGGAAA	0	0	0	0	0	0	0	0	52.655	0	0	7.477	0	0	7.619	15.068	0	0	0	10.317	0	52.524	12.0264	5.67175	12.5682
253	AAAATGGATTAAAAAAA	21.907	0	15.094	0	0	0	12.972	8.475	0	0	19.723	0	7.068	16.769	3.81	9.041	0	0	0	5.159	8.65	6.566	5.3582	7.405	4.075
254	AAAATGGATTAAAAGAA	0	0	18.868	0	7.866	7.926	7.783	0	0	9.361	0	0	0	0	9.524	0	0	3.448	0	0	0	0	1.8722	2.381	0.6896
255	AAAATGGATTAAAAGAC	38.338	0	41.509	4.754	31.466	7.926	15.566	27.542	0	0	12.327	0	0	0	0	15.068	11.605	13.791	0	10.317	0	16.414	2.4654	6.66825	8.1044
256	AAAATGGCACGTGATGC	0	0	0	0	0	0	0	0	0	11.233	0	7.477	4.712	0	7.619	6.027	11.605	6.895	19.734	15.476	12.975	0	4.6844	6.31275	11.016
257	AAAATGTTCACCTTGAC	41.076	114.315	18.868	33.277	56.639	23.777	23.349	36.017	142.479	24.339	12.327	37.383	32.984	0	22.858	57.26	20.309	37.924	0	18.055	30.276	29.545	49.9024	25.1067	23.16
258	AAAATTCAGAATTAAAA	0	34.641	3.774	0	9.44	7.926	31.132	0	0	0	0	0	0	38.329	7.619	0	0	0	0	0	0	0	0	11.487	0
259	AAAATTCCATATTTAAA	24.646	0	3.774	0	18.88	0	10.377	0	0	0	0	0	0	0	0	0	0	0	0	0	0	0	0	0	0
260	AAAATTCCATATTTAAC	0	0	0	0	12.586	19.814	0	10.593	0	0	4.931	0	0	0	0	0	0	0	0	0	0	0	0.9862	0	0
261	AAAATTGAAAAAAAAAA	0	0	0	0	0	0	5.189	0	0	0	4.931	11.215	0	19.164	5.715	0	0	4.597	0	0	0	6.566	3.2292	6.21975	2.2326
262	AAAATTGAAGGAGCAAA	0	39.837	3.774	0	0	7.926	10.377	0	0	0	0	0	0	0	0	0	0	0	0	0	0	0	0	0	0
263	AAAATTGATTGAACCGT	10.954	25.981	26.415	68.931	28.319	43.59	25.943	25.424	0	43.062	36.98	41.121	16.492	43.12	36.193	36.164	23.21	17.238	17.268	15.476	47.576	29.545	27.531	34.6717	25.4206
264	AAAATTGATTTGCTTTT	8.215	12.124	5.66	0	7.866	3.963	0	0	6.195	9.361	0	0	0	0	0	0	0	4.597	0	7.738	0	0	3.1112	0	2.467
265	AAAATTGCCAGTTTGGC	6.846	0	0	0	0	0	0	6.356	0	0	0	0	0	23.956	0	6.027	0	0	0	7.738	0	0	0	7.49575	1.5476
266	AAAATTGCTTTGCTTTT	13.692	10.392	0	4.754	4.72	0	0	6.356	6.195	0	0	11.215	0	0	9.524	6.027	0	4.597	14.801	0	8.65	0	3.482	3.88775	5.6096
267	AAAATTGGTCGTATTGA	0	0	0	0	0	0	0	0	0	0	0	0	0	0	0	0	0	16.089	0	20.635	34.601	6.566	0	0	15.5782
268	AAAATTGGTTTGCTTTT	5.477	8.66	3.774	0	4.72	0	5.189	6.356	9.292	7.489	0	0	0	9.582	7.619	6.027	0	2.298	0	5.159	0	0	3.3562	5.807	1.4914
269	AAAATTGTGACAACTGC	5.477	22.517	0	30.9	11.013	3.963	0	0	0	0	0	0	0	0	11.429	0	34.816	3.448	61.67	0	0	0	0	11.5613	13.0236
270	AAAATTGTTCTGCTTTT	5.477	22.517	5.66	0	0	0	0	4.237	0	0	0	0	0	0	3.81	6.027	0	3.448	0	0	0	0	0	2.45925	0.6896
271	AAAATTGTTTGATATCC	16.43	6.928	15.094	0	0	5.944	5.189	0	0	0	0	0	0	0	0	0	0	0	0	0	0	6.566	0	0	1.3132
272	AAAATTGTTTTGATTTT	10.954	22.517	9.434	11.885	15.733	3.963	0	8.475	9.292	14.978	0	0	0	14.373	9.524	6.027	5.803	3.448	9.867	5.159	8.65	0	4.854	8.93175	5.4248
273	AAAATTGTTTTGCCTTT	6.846	15.588	7.547	0	3.147	5.944	0	4.237	0	5.617	0	0	0	9.582	0	6.027	0	0	0	0	0	0	1.1234	3.90225	0
274	AAAATTGTTTTGCTCTT	5.477	6.928	7.547	0	4.72	0	5.189	6.356	6.195	0	0	0	0	0	0	0	0	4.597	0	0	0	0	1.239	0	0.9194
275	AAAATTGTTTTGCTTCT	5.477	8.66	5.66	0	3.147	3.963	0	4.237	0	5.617	0	0	0	11.978	0	0	0	0	0	0	0	0	1.1234	2.9945	0
276	AAAATTGTTTTGCTTTT	926.948	1354.46	688.666	637.015	835.421	699.425	542.214	555.082	696.909	430.617	239.137	201.868	245.027	450.365	550.508	566.572	165.374	449.345	441.558	278.569	341.685	554.79	362.712	433.205	413.189
277	AAAATTTATCAGAATAT	0	0	7.547	0	6.293	0	0	4.237	40.266	29.956	9.861	0	0	0	0	12.055	5.803	0	0	0	0	16.414	16.0166	4.4645	3.2828
278	AAAATTTCACCTGAAAA	0	0	0	0	0	0	0	0	151.771	24.339	46.841	97.196	21.204	43.12	5.715	18.082	8.704	21.835	0	18.055	12.975	52.524	68.2702	18.9053	21.0778
279	AAAATTTCAGCATTGAC	9.584	19.053	0	0	3.147	3.963	0	10.593	0	0	0	0	0	0	3.81	0	0	10.343	0	0	0	0	0	0.9525	2.0686
280	AAAATTTTAGAAGGGTG	2.738	0	9.434	40.408	20.453	11.888	23.349	0	0	9.361	0	0	11.78	0	0	0	0	0	0	5.159	0	0	4.2282	0	1.0318
281	AAAATTTTCAATAGAAT	0	0	0	0	0	0	0	0	0	0	0	0	0	0	0	0	0	39.073	46.869	15.476	8.65	6.566	0	0	23.3268
282	AAAATTTTGACTATCCT	0	0	0	0	0	0	0	0	0	11.233	0	0	0	0	38.097	12.055	17.408	32.178	24.668	12.897	25.951	52.524	2.2466	16.89	29.6436
283	AAAATTTTTGCATCTAG	17.8	20.785	11.321	0	0	0	0	16.949	0	0	0	0	11.78	0	0	0	0	2.298	0	0	8.65	0	2.356	0	2.1896
284	AAACAAAAAAAAAAAAA	61.614	41.569	47.169	59.423	23.599	67.367	20.755	74.152	74.337	69.273	34.515	48.598	23.56	40.725	87.624	39.178	26.112	26.432	32.068	30.952	51.902	26.262	50.0566	48.4097	33.5232
285	AAACAAACAGATATTAT	15.061	34.641	15.094	0	0	5.944	36.321	19.068	0	0	29.584	11.215	0	0	9.524	15.068	0	3.448	0	12.897	8.65	26.262	8.1598	6.148	10.2514
286	AAACAAACTCAAAAAAA	27.384	5.196	13.207	23.769	9.44	13.87	25.943	10.593	0	3.744	4.931	7.477	4.712	0	0	9.041	11.605	2.298	4.934	0	0	0	4.1728	5.1615	1.4464
287	AAACAAATCGATTCTGA	0	0	0	0	18.88	0	0	0	0	0	0	0	0	0	5.715	0	0	13.791	0	0	0	0	0	1.42875	2.7582
288	AAACAAATGGAGAGTCT	0	0	11.321	0	15.733	7.926	7.783	6.356	0	5.617	0	0	0	0	13.334	0	5.803	13.791	0	0	0	6.566	1.1234	4.78425	4.0714
289	AAACAACAAAAAAAAAA	0	0	9.434	21.392	0	7.926	0	4.237	0	0	4.931	7.477	0	0	0	6.027	0	13.791	0	5.159	0	0	2.4816	1.50675	3.79
290	AAACAACATCGAAAAAA	20.538	0	0	0	0	15.851	7.783	4.237	0	9.361	4.931	0	21.204	9.582	0	0	14.507	0	0	18.055	0	0	7.0992	6.02225	3.611
291	AAACAACATCGATAGAT	10.954	0	7.547	35.654	42.479	29.721	0	6.356	0	7.489	9.861	0	0	0	19.049	6.027	5.803	0	0	28.373	8.65	0	3.47	7.71975	7.4046
292	AAACAACTAAATCGAAA	9.584	0	0	0	11.013	3.963	0	0	0	22.467	4.931	0	0	0	0	18.082	5.803	0	0	5.159	0	0	5.4796	5.97125	1.0318
293	AAACAACTGGAAAAATG	28.753	32.909	24.528	0	11.013	25.758	15.566	27.542	0	0	39.445	18.691	7.068	19.164	20.954	0	11.605	27.581	0	0	0	0	13.0408	12.9307	5.5162
294	AAACAAGACATTACACA	10.954	0	0	0	0	0	20.755	23.305	0	0	0	0	0	0	0	0	5.803	12.641	0	10.317	8.65	0	0	1.45075	6.3216
295	AAACAAGGAGCGACGTG	27.384	0	13.207	14.262	12.586	0	28.538	76.271	0	9.361	0	0	18.848	0	3.81	18.082	0	6.895	12.334	0	0	32.828	5.6418	5.473	10.4114
296	AAACAATTAAGGAGAGT	23.276	0	5.66	0	0	0	18.16	0	0	0	0	7.477	0	31.142	9.524	12.055	5.803	4.597	0	0	0	0	1.4954	14.631	0.9194
297	AAACACAAAAAAAAAAA	0	20.785	15.094	0	0	0	18.16	0	21.682	3.744	9.861	0	7.068	0	0	0	0	0	0	0	0	16.414	8.471	0	3.2828
298	AAACACCGTTCTCGAAA	0	0	16.981	4.754	0	3.963	0	0	0	0	4.931	0	0	0	0	0	0	0	44.402	0	8.65	0	0.9862	0	10.6104
299	AAACACCGTTCTCGATT	13.692	0	24.528	7.131	0	9.907	46.698	8.475	40.266	35.573	14.792	14.953	23.56	0	15.239	12.055	14.507	22.984	29.602	12.897	25.951	32.828	25.8288	10.4503	24.8524
300	AAACACGAAAAGAAAAA	0	0	0	0	0	0	7.783	6.356	0	0	0	0	18.848	23.956	5.715	0	11.605	0	0	0	0	0	3.7696	10.319	0
301	AAACACTCATTCCGAGT	0	0	0	21.392	17.306	0	0	0	0	0	0	0	0	0	5.715	0	0	0	0	0	0	0	0	1.42875	0
302	AAACACTTGAATCAAAA	0	0	0	0	0	0	0	0	0	0	0	0	0	0	0	0	5.803	12.641	19.734	10.317	0	16.414	0	1.45075	11.8212
303	AAACACTTGCTAATTAT	0	32.909	0	0	7.866	3.963	0	0	0	0	0	0	0	0	0	0	0	0	0	7.738	0	0	0	0	1.5476
304	AAACAGAAATAACAGAA	0	0	0	28.523	14.16	0	0	0	0	0	12.327	0	0	38.329	13.334	0	8.704	0	0	0	12.975	26.262	2.4654	15.0917	7.8474
305	AAACAGAGCATACTATA	0	0	9.434	0	7.866	0	0	0	0	0	0	0	0	0	3.81	57.26	40.618	27.581	0	30.952	8.65	55.807	0	25.422	24.598
306	AAACAGATCGATTCTGA	0	0	0	0	0	0	0	0	0	0	0	0	9.424	0	0	0	5.803	0	46.869	5.159	0	0	1.8848	1.45075	10.4056
307	AAACAGCAGTTTAACGC	15.061	0	0	0	0	9.907	0	10.593	0	13.106	0	7.477	0	28.747	7.619	9.041	5.803	8.045	0	7.738	0	13.131	4.1166	12.8025	5.7828
308	AAACAGGGACTCGATGG	5.477	0	16.981	0	11.013	3.963	12.972	14.83	30.974	0	9.861	0	0	0	0	0	0	5.746	17.268	7.738	0	16.414	8.167	0	9.4332
309	AAACAGGGCGTTCTTCT	0	0	5.66	0	6.293	0	5.189	0	0	0	7.396	0	11.78	0	3.81	27.123	0	0	0	0	0	0	3.8352	7.73325	0
310	AAACAGTATTATTTTGA	46.553	17.32	13.207	42.785	34.613	23.777	72.641	46.61	37.169	14.978	19.723	37.383	11.78	43.12	24.763	12.055	0	5.746	0	15.476	12.975	19.697	24.2066	19.9845	10.7788
311	AAACAGTCAACGACCAA	9.584	0	0	0	15.733	3.963	0	0	58.85	0	0	0	0	0	0	0	0	0	0	0	0	0	11.77	0	0
312	AAACAGTGAATTACATA	17.8	0	9.434	0	0	15.851	33.726	8.475	0	20.595	0	11.215	0	0	9.524	9.041	0	0	37.002	20.635	0	0	6.362	4.64125	11.5274
313	AAACATATTGTATATTA	0	0	0	28.523	0	15.851	5.189	0	0	0	4.931	0	11.78	0	0	0	0	0	0	0	0	0	3.3422	0	0
314	AAACATCTGAATCAAAA	0	0	0	0	0	0	0	0	0	0	0	0	0	0	0	0	5.803	9.194	7.4	10.317	0	22.979	0	1.45075	9.978
315	AAACATTCGAATCAAAA	0	0	0	0	0	0	0	0	0	0	0	0	0	0	0	0	0	17.238	0	15.476	12.975	16.414	0	0	12.4206
316	AAACATTTGAAAAAAAA	0	0	0	0	3.147	0	0	0	0	0	0	0	7.068	0	0	0	0	13.791	0	49.008	12.975	16.414	1.4136	0	18.4376
317	AAACATTTGAATAAAAA	0	0	0	0	0	0	0	0	0	0	0	0	0	0	0	9.041	11.605	21.835	37.002	33.532	21.626	39.393	0	5.1615	30.6776
318	AAACATTTGAATCAAAA	26.015	36.373	18.868	90.323	3.147	11.888	25.943	25.424	96.019	0	14.792	59.813	21.204	23.956	9.524	400.82	687.608	2244.43	2299.06	2476.17	2629.68	4251.2	38.3656	280.477	2780.11
319	AAACATTTGAATCAAAC	0	3.464	0	0	0	3.963	0	0	0	0	0	0	0	0	0	6.027	5.803	19.537	14.801	15.476	34.601	36.111	0	2.9575	24.1052
320	AAACATTTGAATCAAAG	0	0	0	0	0	0	0	0	0	0	0	0	0	0	0	0	0	6.895	12.334	10.317	0	39.393	0	0	13.7878
321	AAACATTTGAATCAACA	0	0	0	0	0	0	0	0	0	0	0	0	0	0	0	0	8.704	22.984	22.201	30.952	34.601	55.807	0	2.176	33.309
322	AAACATTTGAATCAAGA	0	0	0	0	0	0	0	0	0	0	0	0	0	0	0	6.027	11.605	21.835	17.268	49.008	86.503	45.959	0	4.408	44.1146
323	AAACATTTGAATCAAGT	4.108	0	7.547	0	0	5.944	10.377	0	0	26.211	0	7.477	0	0	0	238.081	127.657	412.57	485.96	675.789	717.971	1050.49	6.7376	91.4345	668.556
324	AAACATTTGAATCACAA	0	0	0	0	0	0	0	0	0	0	0	0	0	0	0	0	11.605	22.984	14.801	12.897	17.301	39.393	0	2.90125	21.4752
325	AAACATTTGAATCACGT	0	0	0	0	0	0	0	0	0	0	0	0	0	0	0	0	5.803	8.045	0	12.897	8.65	19.697	0	1.45075	9.8578
326	AAACATTTGAATCAGAA	0	0	0	0	0	0	0	0	0	0	0	0	0	0	0	0	0	8.045	9.867	10.317	8.65	16.414	0	0	10.6586
327	AAACATTTGCATCAAAA	0	0	0	0	0	0	0	0	0	0	0	0	4.712	0	0	0	0	9.194	9.867	10.317	0	26.262	0.9424	0	11.128
328	AAACATTTGGATCAAAA	0	0	0	0	0	0	0	0	0	0	0	0	0	0	0	0	0	17.238	14.801	10.317	12.975	13.131	0	0	13.6924
329	AAACCAAAAAAAAAAAA	4.108	0	7.547	0	0	3.963	0	0	27.876	0	4.931	0	0	0	0	9.041	0	0	0	0	0	0	6.5614	2.26025	0
330	AAACCAATCTTAAAAAA	32.861	17.32	11.321	0	12.586	25.758	0	0	34.071	0	0	11.215	11.78	0	0	0	8.704	2.298	0	0	0	0	11.4132	2.176	0.4596
331	AAACCAGAAAAAAAAAA	15.061	0	7.547	0	9.44	13.87	41.509	6.356	0	3.744	34.515	0	0	0	11.429	27.123	0	4.597	0	7.738	8.65	22.979	7.6518	9.638	8.7928
332	AAACCAGAAATCGATGA	0	13.856	13.207	21.392	20.453	27.739	20.755	27.542	0	31.828	29.584	0	9.424	23.956	19.049	36.164	5.803	4.597	0	0	17.301	6.566	14.1672	21.243	5.6928
333	AAACCAGAGAATATGGA	8.215	0	0	9.508	6.293	0	0	0	0	0	0	0	0	0	7.619	9.041	0	0	0	0	0	6.566	0	4.165	1.3132
334	AAACCCAGATTCCAGAA	123.228	128.171	73.584	19.015	72.372	41.609	23.349	33.898	43.363	69.273	101.078	22.43	58.901	40.725	51.432	36.164	95.743	40.223	0	38.69	38.926	19.697	59.009	56.016	27.5072
335	AAACCCCACCTAGTTCC	5.477	22.517	5.66	0	20.453	0	10.377	21.186	0	54.295	9.861	14.953	0	19.164	5.715	6.027	11.605	16.089	0	7.738	0	0	15.8218	10.6278	4.7654
336	AAACCCGAGGGTTTTGT	21.907	0	16.981	71.308	39.332	9.907	23.349	19.068	37.169	0	9.861	7.477	4.712	28.747	17.144	27.123	0	14.94	9.867	0	12.975	13.131	11.8438	18.2535	10.1826
337	AAACCCGTTACATCGTT	0	0	0	0	0	0	0	0	58.85	20.595	9.861	14.953	14.136	21.56	17.144	30.137	11.605	8.045	88.805	12.897	8.65	32.828	23.679	20.1115	30.245
338	AAACCCGTTACATTGTT	67.091	50.229	92.451	116.469	55.065	39.628	38.915	103.813	0	35.573	41.911	11.215	44.765	28.747	43.812	63.287	23.21	48.267	86.338	38.69	64.877	59.09	26.6928	39.764	59.4524
339	AAACCCTATGGTTGTAT	0	20.785	0	0	14.16	0	0	0	18.584	0	4.931	0	11.78	0	0	0	0	0	12.334	0	0	6.566	7.059	0	3.78
340	AAACCGATACCGACAGC	4.108	0	0	30.9	7.866	0	0	6.356	0	0	4.931	0	0	0	0	12.055	5.803	0	12.334	0	8.65	9.848	0.9862	4.4645	6.1664
341	AAACCGATACCGCTCTC	0	0	0	0	0	0	0	4.237	0	11.233	0	0	0	14.373	7.619	9.041	8.704	0	17.268	0	0	0	2.2466	9.93425	3.4536
342	AAACCGATGTATCTACG	0	13.856	5.66	0	0	7.926	0	0	0	0	4.931	0	7.068	0	3.81	0	0	0	0	0	0	0	2.3998	0.9525	0
343	AAACCGGAGGGTTTTGT	0	0	0	0	0	0	0	0	0	0	12.327	18.691	7.068	0	9.524	15.068	8.704	2.298	0	0	0	0	7.6172	8.324	0.4596
344	AAACCGTTGTCTTAGAT	6.846	20.785	24.528	64.177	29.893	5.944	12.972	21.186	37.169	16.85	29.584	29.906	32.984	35.933	20.954	0	11.605	17.238	0	12.897	0	98.483	29.2986	17.123	25.7236
345	AAACGAAAAAAAAAAAA	0	3.464	3.774	0	18.88	0	7.783	0	0	5.617	0	0	0	0	0	0	5.803	2.298	0	0	0	0	1.1234	1.45075	0.4596
346	AAACGAGGCGTTACGAA	0	0	0	9.508	0	9.907	7.783	40.254	0	0	0	0	0	26.351	7.619	9.041	0	0	0	0	0	0	0	10.7527	0
347	AAACGATCACCCAAAAC	9.584	0	9.434	0	7.866	3.963	0	6.356	0	16.85	0	7.477	4.712	0	3.81	0	20.309	0	0	0	0	0	5.8078	6.02975	0
348	AAACGATGACACCGAAG	6.846	13.856	28.301	0	18.88	13.87	0	14.83	0	0	0	0	0	0	0	0	0	0	0	0	0	0	0	0	0
349	AAACGCAAAAGGCCCAA	5.477	0	7.547	0	17.306	5.944	0	0	43.363	0	0	11.215	0	0	0	12.055	5.803	0	0	7.738	8.65	13.131	10.9156	4.4645	5.9038
350	AAACGCACCGTCTGGGA	5.477	0	0	0	0	3.963	54.481	36.017	145.577	35.573	66.564	48.598	44.765	0	15.239	33.151	20.309	8.045	0	15.476	0	0	68.2154	17.1747	4.7042
351	AAACGCCGATCTCGATT	0	0	0	0	0	0	0	0	9.292	0	4.931	0	4.712	0	0	9.041	0	0	0	10.317	0	26.262	3.787	2.26025	7.3158
352	AAACGCTCAGAATATCT	9.584	0	7.547	0	0	9.907	0	0	0	0	9.861	0	0	0	0	6.027	5.803	8.045	0	0	0	32.828	1.9722	2.9575	8.1746
353	AAACGTAAAAAAAAAAA	19.169	0	0	0	34.613	5.944	7.783	14.83	0	0	12.327	0	0	0	3.81	0	5.803	2.298	0	7.738	0	0	2.4654	2.40325	2.0072
354	AAACGTCAAAAAAAAAA	8.215	0	13.207	7.131	39.332	11.888	36.321	23.305	0	0	0	14.953	0	0	0	0	5.803	0	0	0	0	16.414	2.9906	1.45075	3.2828
355	AAACGTTAAAAAAAAAA	0	0	5.66	0	0	0	10.377	0	0	18.722	12.327	11.215	7.068	0	17.144	0	0	39.073	0	23.214	0	0	9.8664	4.286	12.4574
356	AAACGTTTAAAAAAAAA	0	0	0	0	0	0	5.189	0	43.363	0	0	0	0	0	3.81	0	0	2.298	0	10.317	0	9.848	8.6726	0.9525	4.4926
357	AAACGTTTGAAAAAAAA	83.521	0	77.357	71.308	78.665	142.659	111.556	55.085	55.753	205.947	103.544	138.317	91.885	189.249	106.673	135.616	142.164	91.938	69.07	149.602	190.306	105.049	119.089	143.425	121.193
358	AAACGTTTGAAGAAAAA	0	0	35.848	0	33.039	37.646	12.972	52.966	0	46.806	0	29.906	7.068	33.538	13.334	6.027	5.803	8.045	0	12.897	30.276	0	16.756	14.6755	10.2436
359	AAACGTTTGAAGATAAA	249.194	171.473	273.58	142.615	223.408	243.709	311.319	281.778	71.24	67.401	86.286	67.289	77.749	122.174	116.197	99.452	107.348	88.49	83.871	128.967	121.104	173.987	73.993	111.293	119.284
360	AAACGTTTGAAGATACA	4.108	29.445	0	0	3.147	11.888	5.189	0	0	14.978	0	7.477	0	0	3.81	0	5.803	3.448	4.934	0	0	0	4.491	2.40325	1.6764
361	AAACGTTTGAAGATACT	149.243	88.334	171.695	16.638	254.874	225.877	272.404	161.016	136.285	132.93	78.89	44.859	82.461	273.094	207.631	159.725	69.631	71.252	125.807	105.753	211.931	154.291	95.085	177.52	133.807
362	AAACGTTTGAAGTTAAA	0	0	0	0	0	0	0	0	0	0	0	0	0	28.747	0	0	8.704	0	0	5.159	0	16.414	0	9.36275	4.3146
363	AAACGTTTGAAGTTTGA	0	0	0	0	0	0	0	0	275.666	157.269	170.107	127.102	146.074	170.085	203.821	132.602	150.868	126.414	135.674	226.983	160.03	203.532	175.244	164.344	170.527
364	AAACTAAAAAAAAAAAA	5.477	0	0	0	7.866	0	0	14.83	0	3.744	0	0	0	9.582	3.81	6.027	0	5.746	27.135	5.159	0	0	0.7488	4.85475	7.608
365	AAACTAACTAAAATACA	13.692	0	18.868	40.408	25.173	5.944	0	8.475	0	13.106	4.931	14.953	0	0	7.619	0	0	0	0	0	0	0	6.598	1.90475	0
366	AAACTACAAAAAAAAAA	28.753	0	28.301	7.131	34.613	13.87	12.972	19.068	0	18.722	49.307	22.43	18.848	160.502	34.288	30.137	14.507	9.194	0	38.69	0	26.262	21.8614	59.8585	14.8292
367	AAACTACAAAATAAAAA	0	5.196	0	0	0	5.944	12.972	0	0	31.828	0	18.691	0	52.702	9.524	15.068	0	16.089	0	15.476	8.65	0	10.1038	19.3235	8.043
368	AAACTACAAAATAACAA	12.323	25.981	9.434	59.423	14.16	17.832	5.189	12.712	0	11.233	7.396	11.215	14.136	83.845	36.193	0	14.507	0	0	18.055	34.601	39.393	8.796	33.6362	18.4098
369	AAACTACCTGTTGCAGA	0	0	7.547	0	17.306	3.963	0	4.237	43.363	0	12.327	0	0	0	0	0	5.803	10.343	0	0	0	0	11.138	1.45075	2.0686
370	AAACTACTATAATATAA	52.03	17.32	20.754	9.508	0	7.926	25.943	0	71.24	174.119	14.792	0	0	0	5.715	0	20.309	32.178	7.4	18.055	0	0	52.0302	6.506	11.5266
371	AAACTAGTCATCTTCCA	0	24.249	5.66	33.277	7.866	5.944	10.377	4.237	0	0	0	0	0	16.769	0	6.027	0	0	0	0	0	0	0	5.699	0
372	AAACTATACGATGAGAG	2.738	0	0	0	0	0	0	16.949	0	0	0	0	11.78	0	13.334	6.027	5.803	0	0	0	0	0	2.356	6.291	0
373	AAACTATCTATCTATTA	0	46.765	43.395	0	0	0	15.566	12.712	0	0	12.327	22.43	42.409	0	5.715	18.082	5.803	2.298	0	0	0	13.131	15.4332	7.4	3.0858
374	AAACTCAAAAACAGAAG	2.738	0	5.66	0	0	7.926	5.189	8.475	0	0	9.861	0	4.712	0	7.619	0	11.605	0	0	0	0	0	2.9146	4.806	0
375	AAACTCAATCGTGTAAT	0	24.249	0	19.015	0	0	0	0	0	0	4.931	0	0	0	0	0	0	0	0	0	0	0	0.9862	0	0
376	AAACTCATAGATCAAGA	0	0	0	0	0	0	0	0	0	16.85	0	18.691	4.712	11.978	0	0	0	0	22.201	5.159	0	0	8.0506	2.9945	5.472
377	AAACTCATCTAAACAAA	0	0	0	0	14.16	0	0	6.356	0	31.828	17.257	11.215	9.424	67.076	41.907	24.109	55.125	8.045	0	10.317	21.626	0	13.9448	47.0542	7.9976
378	AAACTCATCTAAACAAT	17.8	0	0	0	0	15.851	7.783	4.237	0	11.233	22.188	37.383	14.136	31.142	15.239	21.096	14.507	22.984	0	0	12.975	0	16.988	20.496	7.1918
379	AAACTCCACTACTCCTT	0	0	0	38.031	0	0	0	0	0	0	0	0	0	0	11.429	15.068	0	0	32.068	0	0	0	0	6.62425	6.4136
380	AAACTCCAGTCTATCAT	30.122	138.564	5.66	38.031	84.958	9.907	116.745	124.999	0	0	0	0	0	0	0	0	0	0	0	0	8.65	0	0	0	1.73
381	AAACTCCTCAAAGCCTA	21.907	0	7.547	0	0	9.907	5.189	0	0	0	0	7.477	14.136	0	0	0	0	0	0	7.738	0	0	4.3226	0	1.5476
382	AAACTGAAAAGGGAACG	9.584	0	0	0	0	0	0	0	0	0	0	0	0	38.329	0	0	0	0	0	0	0	16.414	0	9.58225	3.2828
383	AAACTGCTAAAAAAAAA	0	15.588	0	0	0	3.963	0	0	0	22.467	4.931	0	0	0	0	0	0	6.895	0	0	0	0	5.4796	0	1.379
384	AAACTGCTAAACTTATC	0	0	0	0	0	0	0	0	0	46.806	0	0	0	0	3.81	6.027	8.704	0	0	0	0	0	9.3612	4.63525	0
385	AAACTGCTAAATTTATC	13.692	32.909	5.66	0	20.453	0	10.377	10.593	0	22.467	12.327	0	30.628	0	40.002	33.151	0	4.597	0	12.897	0	0	13.0844	18.2883	3.4988
386	AAACTGCTAGCAAAAAA	0	0	16.981	0	0	7.926	10.377	6.356	0	0	4.931	18.691	0	0	3.81	12.055	20.309	18.388	0	5.159	12.975	13.131	4.7244	9.0435	9.9306
387	AAACTGCTAGCAATCAA	0	0	15.094	0	0	0	5.189	0	0	0	0	0	0	0	3.81	6.027	0	0	37.002	0	0	0	0	2.45925	7.4004
388	AAACTGCTAGCAATCAT	61.614	57.158	30.188	106.962	51.919	37.646	38.915	38.135	0	54.295	39.445	63.551	32.984	0	41.907	51.233	26.112	36.775	56.736	28.373	38.926	26.262	38.055	29.813	37.4144
389	AAACTGGAGTAAGACAA	97.213	41.569	22.641	68.931	18.88	39.628	23.349	48.729	55.753	129.185	34.515	33.645	11.78	67.076	15.239	48.219	20.309	16.089	19.734	28.373	17.301	32.828	52.9756	37.7107	22.865
390	AAACTGGCGATACGAGT	0	0	3.774	0	6.293	17.832	0	0	0	0	4.931	7.477	4.712	0	0	6.027	0	0	0	5.159	0	0	3.424	1.50675	1.0318
391	AAACTGGCGCAGAATCA	0	0	7.547	0	22.026	19.814	0	0	46.461	0	14.792	0	0	0	0	0	0	6.895	0	0	12.975	0	12.2506	0	3.974
392	AAACTGGTGAATTTAGC	15.061	0	0	19.015	7.866	0	5.189	0	0	5.617	0	0	0	14.373	7.619	0	0	0	0	0	8.65	0	1.1234	5.498	1.73
393	AAACTGTAAAAAAAAAA	0	0	11.321	11.885	7.866	0	5.189	14.83	0	0	17.257	0	0	0	3.81	9.041	0	12.641	9.867	7.738	12.975	0	3.4514	3.21275	8.6442
394	AAACTGTAAGGACTCGA	0	0	0	0	26.746	0	0	0	0	14.978	0	0	0	0	0	0	5.803	0	0	0	0	0	2.9956	1.45075	0
395	AAACTGTTGGCCAGTAC	0	0	0	0	0	0	0	0	0	11.233	0	0	14.136	31.142	5.715	0	0	0	0	0	0	19.697	5.0738	9.21425	3.9394
396	AAACTTAATGTCTCCTA	0	0	7.547	30.9	58.212	5.944	0	4.237	0	24.339	4.931	0	7.068	0	0	0	0	0	0	0	0	0	7.2676	0	0
397	AAACTTAGTTTACCTGT	0	12.124	0	28.523	0	5.944	0	0	0	0	0	0	0	0	0	0	0	0	0	0	0	0	0	0	0
398	AAACTTATGAACCGCCC	9.584	0	0	0	0	7.926	0	12.712	0	0	12.327	0	0	0	0	15.068	0	11.492	0	5.159	0	0	2.4654	3.767	3.3302
399	AAACTTCAAAAAAAAAA	9.584	0	15.094	0	29.893	17.832	0	12.712	0	0	0	14.953	23.56	0	3.81	9.041	17.408	8.045	27.135	5.159	12.975	0	7.7026	7.56475	10.6628
400	AAACTTCATACTCTAAA	21.907	0	3.774	0	0	7.926	0	0	0	0	0	0	0	0	0	0	0	9.194	0	0	0	0	0	0	1.8388
401	AAACTTCATACTCTATC	0	0	9.434	0	25.173	17.832	5.189	12.712	0	0	9.861	0	16.492	16.769	0	0	0	8.045	0	10.317	0	26.262	5.2706	4.19225	8.9248
402	AAACTTCCAGCAATCAA	15.061	0	15.094	0	0	13.87	12.972	6.356	0	0	0	0	0	0	0	0	5.803	0	0	0	0	0	0	1.45075	0
403	AAACTTCCGATTAGTTG	6.846	29.445	33.962	0	6.293	0	7.783	6.356	0	0	0	11.215	0	0	7.619	0	0	12.641	0	5.159	8.65	6.566	2.243	1.90475	6.6032
404	AAACTTCCTTTACTCAA	16.43	0	26.415	0	0	15.851	0	0	0	0	0	0	14.136	0	0	0	0	0	0	0	0	0	2.8272	0	0
405	AAACTTCGCACACACCT	0	0	0	0	0	0	5.189	0	0	0	12.327	0	0	26.351	0	6.027	8.704	0	0	0	8.65	0	2.4654	10.2705	1.73
406	AAACTTCTCAGCAAAAA	57.506	71.014	54.716	83.192	25.173	116.901	77.83	59.322	111.506	65.529	34.515	48.598	7.068	38.329	19.049	48.219	43.52	36.775	24.668	15.476	47.576	19.697	53.4432	37.2793	28.8384
407	AAACTTCTCAGCAACTC	24.646	0	9.434	0	12.586	23.777	15.566	16.949	0	0	7.396	7.477	11.78	14.373	7.619	9.041	8.704	6.895	24.668	10.317	0	26.262	5.3306	9.93425	13.6284
408	AAACTTGAGAAGCACCT	9.584	0	5.66	0	0	3.963	7.783	12.712	0	54.295	27.119	18.691	18.848	31.142	15.239	48.219	55.125	11.492	0	20.635	17.301	0	23.7906	37.4312	9.8856
409	AAACTTTGCATTCATTT	5.477	5.196	3.774	4.754	0	0	0	0	0	5.617	4.931	0	4.712	7.187	15.239	0	0	4.597	0	0	0	0	3.052	5.6065	0.9194
410	AAAGAAAAAAAAAAAAA	110.905	50.229	77.357	68.931	88.105	124.827	44.103	95.339	49.558	91.74	78.89	108.41	70.681	162.898	131.436	87.397	107.348	108.027	78.938	100.595	86.503	75.504	79.8558	122.27	89.9134
411	AAAGAAAAATTCAAGAG	9.584	0	9.434	0	0	0	0	8.475	68.142	0	7.396	11.215	0	0	0	0	0	0	44.402	0	0	0	17.3506	0	8.8804
412	AAAGAAACAAAAAAAAA	0	0	3.774	0	0	0	0	0	0	0	0	0	4.712	0	0	0	5.803	201.113	54.27	154.761	272.483	173.987	0.9424	1.45075	171.323
413	AAAGAAACTTTTCCGGT	13.692	0	3.774	19.015	7.866	0	5.189	0	0	0	0	0	0	0	0	0	0	8.045	0	0	12.975	0	0	0	4.204
414	AAAGAACAGCGAAGGCA	8.215	0	7.547	0	18.88	0	10.377	6.356	0	9.361	12.327	7.477	0	23.956	9.524	6.027	0	0	0	0	0	0	5.833	9.87675	0
415	AAAGAAGCAGGATGGTC	10.954	0	0	16.638	12.586	11.888	15.566	19.068	0	0	0	0	0	0	0	0	0	0	0	0	0	0	0	0	0
416	AAAGAATAGTGTTTGCG	57.506	39.837	16.981	92.7	9.44	37.646	49.292	84.745	9.292	76.762	12.327	7.477	25.916	52.702	41.907	21.096	11.605	13.791	0	54.166	51.902	22.979	26.3548	31.8275	28.5676
417	AAAGAATCGAGAGCTAT	6.846	0	15.094	92.7	22.026	9.907	10.377	4.237	102.213	16.85	7.396	11.215	7.068	26.351	24.763	18.082	5.803	0	0	0	30.276	9.848	28.9484	18.7497	8.0248
418	AAAGAATTGACAAGTGC	0	0	0	0	0	0	15.566	0	0	0	14.792	0	4.712	0	0	0	5.803	4.597	0	5.159	0	0	3.9008	1.45075	1.9512
419	AAAGACAAAAAAAAAAA	10.954	0	5.66	4.754	0	0	5.189	0	0	0	0	18.691	0	0	11.429	12.055	5.803	0	0	0	0	0	3.7382	7.32175	0
420	AAAGACCCAAAAAAAAA	28.753	0	77.357	0	25.173	33.683	51.886	27.542	0	43.062	7.396	0	14.136	21.56	15.239	0	17.408	12.641	22.201	7.738	0	16.414	12.9188	13.5518	11.7988
421	AAAGACCCACAAAAAAA	16.43	0	24.528	23.769	0	0	12.972	8.475	0	0	9.861	0	0	0	0	12.055	8.704	8.045	0	0	0	0	1.9722	5.18975	1.609
422	AAAGACCCACTGGAAAA	16.43	0	77.357	0	20.453	21.795	15.566	25.424	0	7.489	4.931	0	4.712	0	13.334	12.055	5.803	8.045	0	0	0	0	3.4264	7.798	1.609
423	AAAGACCCACTGGAATG	0	0	3.774	23.769	6.293	11.888	5.189	10.593	0	0	0	0	0	0	3.81	0	0	0	0	0	0	0	0	0.9525	0
424	AAAGACGATGGTGTTGA	4.108	0	3.774	11.885	4.72	0	23.349	12.712	0	11.233	9.861	7.477	0	0	0	0	5.803	10.343	0	12.897	0	16.414	5.7142	1.45075	7.9308
425	AAAGACGCCACGAAGCA	28.753	0	22.641	0	23.599	23.777	12.972	14.83	0	3.744	12.327	7.477	18.848	0	13.334	6.027	0	3.448	0	0	0	0	8.4792	4.84025	0.6896
426	AAAGACGGTGGTGTCCG	34.23	12.124	11.321	9.508	15.733	33.683	12.972	31.78	12.39	16.85	19.723	11.215	7.068	0	11.429	36.164	14.507	13.791	24.668	20.635	30.276	26.262	13.4492	15.525	23.1264
427	AAAGACGTCTACGTTCG	50.66	50.229	39.622	19.015	56.639	43.59	51.886	27.542	49.558	41.189	29.584	29.906	25.916	23.956	24.763	12.055	11.605	24.134	39.469	43.849	21.626	13.131	35.2306	18.0948	28.4418
428	AAAGACTAAAAAAAAAA	0	0	0	0	0	0	0	0	49.558	189.097	108.474	93.457	56.545	71.867	57.146	36.164	60.927	33.327	7.4	49.008	34.601	88.635	99.4262	56.526	42.5942
429	AAAGACTTCCTAAAAAA	9.584	36.373	0	0	6.293	5.944	0	0	0	0	0	0	0	0	0	0	0	0	0	0	0	0	0	0	0
430	AAAGAGATCTTAAATTA	0	0	0	0	0	0	0	0	0	0	0	0	4.712	0	0	0	26.112	26.432	46.869	25.793	0	0	0.9424	6.528	19.8188
431	AAAGAGATCTTCAGTCT	0	0	0	0	0	0	0	0	0	0	9.861	0	0	0	3.81	0	0	0	66.604	0	0	0	1.9722	0.9525	13.3208
432	AAAGAGATTCAGTGTCT	0	0	15.094	26.146	0	0	0	0	0	11.233	0	0	0	0	0	0	0	0	0	0	0	0	2.2466	0	0
433	AAAGAGCCTAGCGTGAA	5.477	0	11.321	0	0	0	5.189	0	0	0	0	0	0	0	0	0	0	8.045	0	5.159	0	9.848	0	0	4.6104
434	AAAGAGCTATCAATCTG	16.43	13.856	3.774	0	22.026	37.646	51.886	169.491	30.974	0	46.841	63.551	101.309	16.769	20.954	0	11.605	0	54.27	38.69	21.626	0	48.535	12.332	22.9172
435	AAAGAGCTTACTTCAAC	0	0	0	19.015	0	0	0	0	0	0	0	0	0	0	0	0	8.704	0	44.402	0	0	0	0	2.176	8.8804
436	AAAGAGGCTTCAAACGG	5.477	0	3.774	14.262	0	3.963	0	16.949	0	0	4.931	0	0	7.187	0	0	0	0	12.334	0	0	6.566	0.9862	1.79675	3.78
437	AAAGAGGGGATTTCCTT	0	8.66	0	0	0	5.944	0	0	0	0	0	18.691	0	0	3.81	6.027	0	8.045	0	7.738	12.975	0	3.7382	2.45925	5.7516
438	AAAGAGGGGGATTTCCT	0	8.66	0	23.769	0	0	0	8.475	0	0	4.931	0	4.712	0	0	0	14.507	0	0	0	8.65	0	1.9286	3.62675	1.73
439	AAAGAGGTCCCCACCTT	0	0	20.754	0	14.16	11.888	15.566	8.475	12.39	0	0	0	4.712	0	22.858	21.096	0	0	29.602	10.317	0	0	3.4204	10.9885	7.9838
440	AAAGAGTCGCATCGTCT	4.108	0	15.094	0	0	17.832	10.377	10.593	0	18.722	7.396	7.477	14.136	0	7.619	21.096	8.704	11.492	0	12.897	0	6.566	9.5462	9.35475	6.191
441	AAAGAGTGGCCTATCGA	9.584	8.66	5.66	26.146	18.88	15.851	7.783	4.237	9.292	29.956	14.792	14.953	7.068	9.582	22.858	9.041	11.605	11.492	17.268	5.159	12.975	13.131	15.2122	13.2715	12.005
442	AAAGATGAAACAACCAC	0	19.053	22.641	0	4.72	9.907	7.783	16.949	0	37.445	0	0	0	0	15.239	9.041	0	0	0	10.317	0	19.697	7.489	6.07	6.0028
443	AAAGATGAAGCTACATC	0	0	0	0	4.72	3.963	12.972	6.356	52.655	0	0	0	0	0	0	0	8.704	0	0	0	0	0	10.531	2.176	0
444	AAAGATGATCTGTCGGG	15.061	6.928	22.641	14.262	12.586	11.888	33.726	4.237	0	7.489	19.723	11.215	16.492	52.702	17.144	39.178	8.704	19.537	19.734	18.055	17.301	0	10.9838	29.432	14.9254
445	AAAGATGGGAAGATTAC	12.323	50.229	18.868	76.062	69.225	27.739	62.264	55.085	0	58.04	46.841	97.196	44.765	35.933	51.432	60.274	63.829	25.283	71.537	49.008	34.601	55.807	49.3684	52.867	47.2472
446	AAAGATGTTTTCAGAAA	16.43	0	11.321	0	0	7.926	7.783	4.237	0	0	4.931	0	14.136	0	5.715	0	0	0	0	5.159	0	0	3.8134	1.42875	1.0318
447	AAAGATGTTTTCAGATC	13.692	0	24.528	0	0	11.888	7.783	12.712	0	7.489	12.327	7.477	0	0	15.239	6.027	5.803	9.194	0	0	17.301	0	5.4586	6.76725	5.299
448	AAAGATTCAGCCATTTG	110.905	119.511	64.15	140.238	140.023	106.994	142.688	124.999	123.895	117.952	86.286	85.981	61.257	26.351	70.48	51.233	72.533	45.969	0	23.214	82.177	16.414	95.0742	55.1492	33.5548
449	AAAGCAAAAAAAAAAAA	13.692	20.785	20.754	28.523	0	15.851	5.189	12.712	46.461	22.467	39.445	67.289	11.78	105.405	47.622	30.137	20.309	32.178	0	12.897	17.301	29.545	37.4884	50.8682	18.3842
450	AAAGCAAAAACCTGCTT	0	0	5.66	0	0	0	0	0	0	14.978	0	0	0	0	38.097	6.027	0	3.448	0	12.897	25.951	45.959	2.9956	11.031	17.651
451	AAAGCAAGGAGCGCTGT	0	0	0	0	0	0	0	0	34.071	0	7.396	0	0	0	0	6.027	0	6.895	0	10.317	0	6.566	8.2934	1.50675	4.7556
452	AAAGCAAGGAGTGCTGT	0	0	9.434	0	12.586	7.926	25.943	0	0	13.106	0	0	0	0	0	15.068	0	17.238	0	0	0	0	2.6212	3.767	3.4476
453	AAAGCAATCAAAAAAAA	0	0	0	0	0	7.926	0	0	0	0	17.257	0	4.712	0	0	6.027	0	2.298	0	0	0	16.414	4.3938	1.50675	3.7424
454	AAAGCACAAAAAAAAAA	5.477	43.301	28.301	0	14.16	17.832	20.755	6.356	0	0	17.257	33.645	18.848	19.164	7.619	9.041	17.408	10.343	0	5.159	17.301	9.848	13.95	13.308	8.5302
455	AAAGCACAAGCATCTGA	8.215	45.033	13.207	0	12.586	3.963	0	14.83	0	22.467	0	7.477	18.848	0	0	15.068	14.507	3.448	9.867	12.897	0	0	9.7584	7.39375	5.2424
456	AAAGCATATCTACGCAT	12.323	10.392	3.774	0	9.44	19.814	0	0	0	22.467	0	0	11.78	0	3.81	0	0	0	0	5.159	8.65	22.979	6.8494	0.9525	7.3576
457	AAAGCATTTTACACACA	0	19.053	3.774	0	0	0	0	0	0	0	7.396	11.215	4.712	35.933	30.478	36.164	66.73	13.791	46.869	38.69	25.951	9.848	4.6646	42.3263	27.0298
458	AAAGCCAAAAAAAAAAA	41.076	13.856	94.338	97.454	61.359	69.348	116.745	91.101	74.337	117.952	56.702	104.672	58.901	93.427	100.958	102.465	107.348	83.893	19.734	67.063	125.429	85.352	82.5128	101.05	76.2942
459	AAAGCGTGGCCTATCGA	12.323	22.517	0	16.638	15.733	13.87	5.189	0	9.292	14.978	24.653	14.953	16.492	9.582	19.049	12.055	0	14.94	27.135	10.317	0	0	16.0736	10.1715	10.4784
460	AAAGCTACTTTCACTGC	16.43	22.517	0	0	0	0	0	0	0	0	0	0	11.78	0	0	0	5.803	3.448	0	10.317	0	0	2.356	1.45075	2.753
461	AAAGCTTGCGATTGTCT	0	0	5.66	0	0	5.944	0	0	0	0	0	0	14.136	23.956	0	0	0	6.895	0	0	0	0	2.8272	5.989	1.379
462	AAAGCTTGTGATTGTTT	0	0	0	0	0	0	0	0	0	0	0	0	23.56	35.933	5.715	0	0	0	7.4	0	0	0	4.712	10.412	1.48
463	AAAGGAAAAAAAAAAAA	2.738	0	0	0	3.147	7.926	0	4.237	0	14.978	0	0	7.068	4.791	0	0	5.803	13.791	0	0	0	0	4.4092	2.6485	2.7582
464	AAAGGAATGTATTTGGG	21.907	25.981	11.321	0	14.16	7.926	7.783	19.068	0	16.85	7.396	18.691	28.272	0	30.478	9.041	5.803	27.581	0	7.738	8.65	0	14.2418	11.3305	8.7938
465	AAAGGAATTGCAGACAT	36.968	0	18.868	28.523	25.173	7.926	38.915	19.068	24.779	20.595	14.792	22.43	0	0	7.619	6.027	20.309	0	0	18.055	0	0	16.5192	8.48875	3.611
466	AAAGGACCTGTTGCGTT	0	0	0	19.015	0	0	0	0	0	0	0	0	0	31.142	5.715	0	0	0	0	0	0	0	0	9.21425	0
467	AAAGGAGACTGCATCAC	16.43	0	0	23.769	0	17.832	31.132	12.712	27.876	24.339	0	26.168	11.78	9.582	3.81	0	14.507	36.775	41.936	12.897	0	39.393	18.0326	6.97475	26.2002
468	AAAGGAGGGAACCCAGT	0	0	0	0	0	0	0	0	0	0	7.396	11.215	25.916	0	15.239	0	8.704	0	0	18.055	0	0	8.9054	5.98575	3.611
469	AAAGGATCACAAATAAA	0	32.909	0	0	0	5.944	0	0	0	0	0	7.477	0	0	0	0	8.704	11.492	0	0	0	0	1.4954	2.176	2.2984
470	AAAGGATGCAGTATATA	0	0	0	49.915	0	3.963	33.726	0	0	0	0	0	0	0	5.715	0	0	0	0	0	0	19.697	0	1.42875	3.9394
471	AAAGGATTAACGAGATT	0	5.196	7.547	0	12.586	0	0	4.237	12.39	0	0	0	9.424	4.791	5.715	6.027	11.605	4.597	4.934	0	0	0	4.3628	7.0345	1.9062
472	AAAGGCAAAAAAAAAAA	0	15.588	5.66	26.146	0	0	0	0	0	18.722	0	0	4.712	0	0	6.027	0	0	0	0	0	0	4.6868	1.50675	0
473	AAAGGCTACGATTCTGA	0	20.785	0	0	0	5.944	18.16	4.237	0	0	0	0	0	0	3.81	0	0	0	0	0	0	0	0	0.9525	0
474	AAAGGCTTAAAAAAAAA	21.907	0	43.395	28.523	97.544	49.534	33.726	14.83	0	71.145	9.861	26.168	7.068	0	9.524	27.123	17.408	4.597	0	25.793	12.975	29.545	22.8484	13.5137	14.582
475	AAAGGGAGATTGCAGAC	26.015	69.282	54.716	47.538	40.906	31.702	83.018	95.339	167.258	61.784	51.772	59.813	32.984	47.911	68.575	102.465	26.112	74.699	61.67	43.849	64.877	98.483	74.7222	61.2658	68.7156
476	AAAGGGCAAAAAAAAAA	0	17.32	13.207	0	0	3.963	0	0	0	0	0	0	4.712	0	5.715	6.027	0	2.298	29.602	0	0	0	0.9424	2.9355	6.38
477	AAAGGGGTTATTACAGC	0	0	0	0	11.013	0	5.189	0	0	0	0	0	0	0	0	0	5.803	5.746	0	0	0	19.697	0	1.45075	5.0886
478	AAAGGGTCGCCGGATAA	0	0	0	0	0	3.963	0	0	0	0	0	0	0	0	0	0	11.605	11.492	9.867	0	0	19.697	0	2.90125	8.2112
479	AAAGGGTGGCCTATCGA	0	8.66	0	9.508	14.16	5.944	7.783	16.949	12.39	16.85	12.327	7.477	0	0	9.524	0	14.507	6.895	7.4	5.159	0	0	9.8088	6.00775	3.8908
480	AAAGGTAATAAATAAGG	8.215	0	0	0	3.147	0	18.16	19.068	0	0	0	0	0	0	0	0	0	0	0	0	0	0	0	0	0
481	AAAGGTCATTAGGAGAA	0	0	0	0	14.16	5.944	7.783	0	0	0	7.396	0	0	0	0	12.055	5.803	2.298	0	0	0	0	1.4792	4.4645	0.4596
482	AAAGGTCCGTGCAGTGT	19.169	0	3.774	16.638	0	0	5.189	23.305	0	0	0	0	0	0	0	0	0	0	0	10.317	0	0	0	0	2.0634
483	AAAGGTCGTAACAGGTC	0	0	3.774	42.785	0	0	0	0	0	0	0	0	0	0	0	0	0	0	0	0	0	13.131	0	0	2.6262
484	AAAGGTGGTGTAATTCA	8.215	0	13.207	0	0	7.926	0	6.356	0	0	12.327	0	14.136	0	0	0	0	3.448	0	5.159	0	0	5.2926	0	1.7214
485	AAAGGTTTAAAAAAAAA	0	0	0	0	0	0	0	0	0	0	9.861	0	14.136	0	3.81	9.041	5.803	0	0	15.476	0	0	4.7994	4.6635	3.0952
486	AAAGTAAAAAAAAAAAA	0	0	13.207	54.669	0	7.926	0	48.729	0	9.361	0	7.477	7.068	0	5.715	0	5.803	0	0	7.738	0	0	4.7812	2.8795	1.5476
487	AAAGTAAATTCATTAAG	0	0	0	0	0	0	0	0	0	28.084	4.931	7.477	0	11.978	0	0	0	0	0	0	0	0	8.0984	2.9945	0
488	AAAGTAACAAATATGTC	27.384	17.32	11.321	0	9.44	15.851	15.566	36.017	0	37.445	9.861	0	0	11.978	24.763	18.082	0	8.045	37.002	5.159	17.301	49.242	9.4612	13.7058	23.3498
489	AAAGTAATAAGTGCCAG	20.538	0	3.774	0	12.586	5.944	12.972	4.237	0	0	7.396	0	0	0	5.715	0	0	0	17.268	5.159	0	0	1.4792	1.42875	4.4854
490	AAAGTAATAAGTGCTAG	0	0	0	0	0	0	0	0	0	0	0	14.953	0	26.351	7.619	6.027	11.605	0	17.268	7.738	0	29.545	2.9906	12.9005	10.9102
491	AAAGTAATGAAGTTCTG	0	0	0	33.277	29.893	5.944	18.16	12.712	0	0	0	7.477	0	0	0	0	5.803	4.597	0	10.317	8.65	0	1.4954	1.45075	4.7128
492	AAAGTACGACAAAAACG	8.215	0	0	33.277	28.319	3.963	7.783	0	0	3.744	0	0	0	0	0	6.027	5.803	0	0	0	0	0	0.7488	2.9575	0
493	AAAGTACTAGGACAGTT	0	0	0	0	0	0	0	0	27.876	20.595	4.931	11.215	0	45.516	24.763	24.109	5.803	11.492	0	10.317	0	9.848	12.9234	25.0478	6.3314
494	AAAGTACTTTGTTCCGC	30.122	0	22.641	159.254	202.955	15.851	230.895	298.728	105.311	89.868	39.445	63.551	63.613	57.493	207.631	162.739	87.039	140.205	113.473	196.03	190.306	236.36	72.3576	128.726	175.275
495	AAAGTAGTTTCATTAAG	6.846	10.392	5.66	0	11.013	3.963	7.783	16.949	0	0	0	14.953	14.136	21.56	9.524	0	5.803	3.448	17.268	0	0	0	5.8178	9.22175	4.1432
496	AAAGTATGAAAGCTTAT	0	0	5.66	0	12.586	7.926	5.189	0	0	0	0	0	0	47.911	0	21.096	23.21	13.791	0	5.159	12.975	0	0	23.0543	6.385
497	AAAGTCAAGATTGTCGC	53.399	8.66	47.169	35.654	31.466	37.646	46.698	33.898	24.779	24.339	46.841	44.859	21.204	38.329	19.049	81.369	147.966	72.401	49.336	105.753	64.877	85.352	32.4044	71.6783	75.5438
498	AAAGTCAAGTTGCCGGC	6.846	22.517	26.415	23.769	40.906	3.963	10.377	25.424	21.682	14.978	9.861	37.383	32.984	0	5.715	0	17.408	24.134	17.268	25.793	0	9.848	23.3776	5.78075	15.4086
499	AAAGTCAGAGGATTTTC	13.692	0	0	0	31.466	0	0	0	0	0	0	0	0	0	0	15.068	0	0	0	0	0	0	0	3.767	0
500	AAAGTCCAAAAAAAAAA	13.692	0	3.774	0	15.733	11.888	0	10.593	0	18.722	14.792	14.953	0	0	0	0	5.803	8.045	0	0	0	0	9.6934	1.45075	1.609
501	AAAGTCCATTAAAAAAA	10.954	29.445	22.641	64.177	9.44	0	10.377	4.237	0	0	22.188	11.215	0	0	0	12.055	0	0	0	15.476	0	0	6.6806	3.01375	3.0952
502	AAAGTCCATTATTAAAA	16.43	12.124	9.434	28.523	7.866	5.944	0	14.83	0	26.211	0	7.477	0	0	0	6.027	14.507	0	0	0	0	0	6.7376	5.1335	0
503	AAAGTCCATTATTACAA	24.646	0	37.735	35.654	23.599	13.87	18.16	6.356	0	0	24.653	26.168	25.916	11.978	0	12.055	0	0	17.268	7.738	0	29.545	15.3474	6.00825	10.9102
504	AAAGTCCATTATTACAC	64.352	122.975	92.451	87.946	103.838	73.311	77.83	120.762	176.55	131.057	73.96	67.289	54.189	62.285	22.858	105.479	55.125	45.969	29.602	43.849	73.527	32.828	100.609	61.4368	45.155
505	AAAGTCCCGATCAAAAA	5.477	24.249	3.774	0	0	0	18.16	0	0	0	0	0	0	0	0	0	0	0	0	0	0	16.414	0	0	3.2828
506	AAAGTGAGGCCTATCGA	9.584	12.124	0	14.262	14.16	7.926	7.783	10.593	0	13.106	7.396	14.953	11.78	0	9.524	6.027	0	10.343	7.4	5.159	0	0	9.447	3.88775	4.5804
507	AAAGTGATGACGAATGA	8.215	0	0	21.392	12.586	0	0	0	0	0	0	0	0	0	0	0	0	0	0	0	0	0	0	0	0
508	AAAGTGCGGCCTATCGA	4.108	13.856	0	19.015	14.16	11.888	0	10.593	18.584	14.978	12.327	7.477	9.424	4.791	7.619	0	11.605	3.448	12.334	10.317	0	0	12.558	6.00375	5.2198
509	AAAGTGGGGCCTATCGA	4.108	10.392	0	4.754	7.866	5.944	0	6.356	0	11.233	9.861	0	0	0	3.81	0	8.704	2.298	4.934	7.738	0	0	4.2188	3.1285	2.994
510	AAAGTGTAGCCTATCGA	2.738	3.464	0	0	12.586	0	0	0	6.195	0	0	0	7.068	0	3.81	0	0	5.746	0	0	0	0	2.6526	0.9525	1.1492
511	AAAGTGTGAAAAAAAAA	0	0	5.66	57.046	0	9.907	0	4.237	0	0	0	0	0	0	0	0	5.803	0	0	0	0	0	0	1.45075	0
512	AAAGTGTGAATCTGGAA	0	43.301	9.434	7.131	0	7.926	0	6.356	0	0	0	7.477	0	0	0	0	0	11.492	0	0	0	0	1.4954	0	2.2984
513	AAAGTGTGGACTATCGA	4.108	8.66	0	11.885	15.733	7.926	0	14.83	12.39	0	9.861	14.953	7.068	16.769	3.81	0	8.704	6.895	0	0	0	0	8.8544	7.32075	1.379
514	AAAGTGTGGCACTACTA	0	46.765	13.207	0	26.746	0	0	0	0	0	0	11.215	0	0	0	0	14.507	4.597	0	10.317	0	0	2.243	3.62675	2.9828
515	AAAGTGTGGCATATCGA	6.846	6.928	0	4.754	11.013	7.926	5.189	8.475	0	5.617	9.861	11.215	0	0	7.619	0	17.408	4.597	0	5.159	0	0	5.3386	6.25675	1.9512
516	AAAGTGTGGCCAGAGAA	2.738	0	5.66	26.146	47.199	39.628	12.972	52.966	0	0	0	0	0	0	0	0	0	0	0	0	0	0	0	0	0
517	AAAGTGTGGCCAGAGAC	12.323	5.196	0	11.885	18.88	5.944	5.189	8.475	0	0	0	0	0	0	0	0	0	0	0	0	0	0	0	0	0
518	AAAGTGTGGCCCATCGA	4.108	10.392	0	0	4.72	3.963	0	0	0	5.617	0	7.477	4.712	0	3.81	0	5.803	3.448	4.934	0	0	0	3.5612	2.40325	1.6764
519	AAAGTGTGGCCTAAAAA	6.846	0	0	0	0	9.907	5.189	8.475	0	0	0	0	0	0	3.81	0	0	0	0	15.476	0	0	0	0.9525	3.0952
520	AAAGTGTGGCCTACCGA	5.477	0	0	4.754	7.866	0	7.783	0	0	3.744	4.931	11.215	7.068	4.791	0	0	0	3.448	0	5.159	0	0	5.3916	1.19775	1.7214
521	AAAGTGTGGCCTATAGA	9.584	10.392	5.66	11.885	18.88	11.888	5.189	10.593	18.584	11.233	4.931	14.953	4.712	4.791	19.049	9.041	0	8.045	22.201	10.317	0	0	10.8826	8.22025	8.1126
522	AAAGTGTGGCCTATCAA	8.215	3.464	0	0	9.44	7.926	0	4.237	0	16.85	14.792	11.215	4.712	0	5.715	0	17.408	11.492	17.268	7.738	0	0	9.5138	5.78075	7.2996
523	AAAGTGTGGCCTATCGA	892.718	1195.11	328.296	1331.08	1732.2	1117.5	612.26	811.437	1285.41	1031.61	1380.58	1050.46	1036.65	615.659	786.712	542.463	1389.72	1023.95	1275.34	1191.66	592.543	564.638	1156.94	833.639	929.626
524	AAAGTGTGGCCTATCGC	16.43	45.033	9.434	30.9	45.626	23.777	10.377	27.542	40.266	22.467	41.911	22.43	16.492	16.769	20.954	9.041	14.507	16.089	12.334	23.214	12.975	13.131	28.7132	15.3177	15.5486
525	AAAGTGTGGCCTATCGG	4.108	6.928	0	9.508	4.72	0	0	0	6.195	5.617	9.861	0	0	0	3.81	0	0	2.298	4.934	10.317	0	0	4.3346	0.9525	3.5098
526	AAAGTGTGGCCTATCTA	5.477	24.249	0	14.262	39.332	23.777	0	10.593	21.682	7.489	29.584	11.215	9.424	0	5.715	0	20.309	0	0	10.317	0	0	15.8788	6.506	2.0634
527	AAAGTGTGGCCTATTGA	5.477	6.928	0	0	6.293	3.963	0	0	0	14.978	0	0	0	0	0	0	0	3.448	37.002	7.738	0	0	2.9956	0	9.6376
528	AAAGTGTGGCCTCTCGA	8.215	5.196	0	0	7.866	0	0	0	12.39	7.489	0	0	0	0	5.715	0	5.803	5.746	9.867	0	0	0	3.9758	2.8795	3.1226
529	AAAGTGTGGCGCTTCTC	0	0	0	0	0	0	0	0	0	0	0	0	0	0	13.334	0	8.704	8.045	4.934	0	17.301	6.566	0	5.5095	7.3692
530	AAAGTGTGGGCAATGTA	5.477	0	0	0	9.44	7.926	7.783	0	0	0	0	0	11.78	0	7.619	0	0	0	0	0	0	0	2.356	1.90475	0
531	AAAGTGTGGTCTAATCT	0	31.177	9.434	0	0	0	0	0	0	0	0	0	0	0	7.619	0	0	0	0	0	0	0	0	1.90475	0
532	AAAGTGTGTATTATAGG	0	0	0	0	0	0	0	0	0	0	7.396	0	0	0	0	0	0	5.746	34.535	0	0	0	1.4792	0	8.0562
533	AAAGTTAATGCTCTTGT	4.108	0	11.321	0	28.319	15.851	15.566	12.712	0	0	12.327	26.168	44.765	0	20.954	18.082	20.309	33.327	29.602	38.69	12.975	26.262	16.652	14.8362	28.1712
534	AAAGTTGCTCAGCCACT	0	0	0	0	28.319	0	0	0	0	0	9.861	0	0	0	0	0	0	6.895	0	0	0	0	1.9722	0	1.379
535	AAAGTTGGGAATTTTGC	28.753	38.105	11.321	35.654	72.372	41.609	23.349	23.305	0	110.463	29.584	44.859	56.545	0	19.049	48.219	34.816	48.267	0	28.373	38.926	49.242	48.2902	25.521	32.9616
536	AAAGTTGTCGCATACAC	8.215	20.785	69.81	4.754	4.72	13.87	18.16	31.78	52.655	7.489	19.723	0	7.068	23.956	5.715	18.082	17.408	8.045	0	51.587	0	16.414	17.387	16.2903	15.2092
537	AAAGTTTGGTATGATTG	86.26	32.909	35.848	30.9	33.039	19.814	83.018	31.78	0	11.233	0	33.645	54.189	19.164	19.049	48.219	20.309	2.298	19.734	33.532	34.601	6.566	19.8134	26.6852	19.3462
538	AAAGTTTTGCACGTAAA	9.584	0	5.66	0	20.453	9.907	33.726	10.593	0	20.595	34.515	48.598	35.34	47.911	17.144	90.41	26.112	31.029	27.135	54.166	17.301	26.262	27.8096	45.3942	31.1786
539	AAAGTTTTGCACGTACC	0	0	7.547	0	14.16	11.888	7.783	10.593	0	3.744	7.396	11.215	4.712	21.56	9.524	12.055	23.21	8.045	4.934	5.159	0	0	5.4134	16.5872	3.6276
540	AAATAAAAAAAAAAAAA	45.184	31.177	37.735	19.015	33.039	29.721	46.698	31.78	46.461	26.211	44.376	52.336	30.628	81.449	32.383	12.055	52.223	34.477	29.602	12.897	30.276	22.979	40.0024	44.5275	26.0462
541	AAATAAAAAAGCGCATA	36.968	53.693	32.075	26.146	47.199	65.385	33.726	23.305	86.727	44.934	27.119	18.691	40.052	0	0	33.151	5.803	8.045	0	5.159	17.301	39.393	43.5046	9.7385	13.9796
542	AAATAAAATAAAATTTG	20.538	5.196	0	16.638	22.026	7.926	20.755	12.712	9.292	18.722	7.396	0	18.848	55.098	60.956	6.027	31.914	35.626	34.535	10.317	34.601	26.262	10.8516	38.4988	28.2682
543	AAATAAAATATTCCTAA	0	0	0	0	0	0	0	0	0	0	0	7.477	0	28.747	0	0	0	8.045	0	5.159	12.975	16.414	1.4954	7.18675	8.5186
544	AAATAAACAGTCGTTTG	28.753	71.014	24.528	66.554	73.945	41.609	36.321	27.542	30.974	54.295	24.653	78.504	47.121	26.351	59.051	42.192	11.605	22.984	22.201	28.373	34.601	19.697	47.1094	34.7997	25.5712
545	AAATAAACCCAATCCCT	10.954	0	0	38.031	0	0	20.755	4.237	0	0	0	0	32.984	21.56	72.385	33.151	49.322	9.194	0	18.055	30.276	22.979	6.5968	44.1045	16.1008
546	AAATAAACCGAGATTGA	0	0	0	0	0	0	0	0	0	0	0	0	0	0	0	24.109	17.408	27.581	140.608	33.532	30.276	91.918	0	10.3793	64.783
547	AAATAAATGCATATAGA	0	0	0	0	0	0	0	0	0	0	0	0	0	0	0	0	26.112	22.984	19.734	33.532	38.926	29.545	0	6.528	28.9442
548	AAATAACATCGAAAAAA	0	0	3.774	0	0	0	18.16	12.712	0	0	0	7.477	0	0	5.715	12.055	0	0	0	0	0	9.848	1.4954	4.4425	1.9696
549	AAATAACATCGATAGAT	19.169	0	0	0	0	5.944	10.377	21.186	40.266	0	12.327	18.691	9.424	0	5.715	0	5.803	0	0	7.738	8.65	0	16.1416	2.8795	3.2776
550	AAATAATAAAAAAAAAA	6.846	0	0	0	0	0	0	0	0	0	0	0	0	0	0	0	5.803	0	41.936	0	0	0	0	1.45075	8.3872
551	AAATAATAGAATAGGAC	16.43	5.196	0	11.885	31.466	13.87	5.189	12.712	27.876	16.85	76.425	44.859	44.765	9.582	30.478	15.068	34.816	26.432	17.268	10.317	8.65	19.697	42.155	22.486	16.4728
552	AAATAATAGGACTATCT	15.061	0	5.66	14.262	6.293	15.851	0	23.305	0	0	7.396	0	0	14.373	22.858	9.041	8.704	0	0	7.738	0	45.959	1.4792	13.744	10.7394
553	AAATAATTTACAATAGT	0	0	0	0	0	0	0	0	0	0	0	7.477	0	0	9.524	9.041	0	12.641	0	0	0	26.262	1.4954	4.64125	7.7806
554	AAATAATTTCAGTGAGT	0	0	0	28.523	0	0	0	0	0	0	4.931	0	0	0	0	24.109	0	0	0	0	0	0	0.9862	6.02725	0
555	AAATACATCCAAAGCTT	50.66	0	15.094	23.769	4.72	11.888	20.755	38.135	0	46.806	19.723	22.43	0	31.142	89.529	45.205	0	31.029	14.801	0	8.65	55.807	17.7918	41.469	22.0574
556	AAATACATTTACATACA	62.983	93.53	115.092	68.931	106.984	51.516	67.452	99.576	201.329	230.287	34.515	52.336	113.089	191.645	93.339	280.272	269.821	199.964	128.274	157.34	190.306	265.905	126.311	208.769	188.358
557	AAATACTGTAAAAAAAA	5.477	0	0	0	0	3.963	7.783	0	0	0	0	0	0	0	0	12.055	0	8.045	0	0	0	9.848	0	3.01375	3.5786
558	AAATACTGTAATCCTTA	19.169	0	0	0	0	0	0	0	0	0	0	7.477	0	0	0	0	0	8.045	0	0	0	0	1.4954	0	1.609
559	AAATACTGTAATCCTTT	0	0	9.434	0	15.733	5.944	5.189	0	0	0	0	0	0	0	7.619	0	0	8.045	0	0	0	0	0	1.90475	1.609
560	AAATACTTTATTCCTAA	0	0	0	0	29.893	0	0	8.475	0	0	0	0	0	0	13.334	0	0	0	0	0	0	0	0	3.3335	0
561	AAATAGAAAAAAAAAAA	0	0	9.434	21.392	0	3.963	0	6.356	0	0	0	7.477	0	0	13.334	0	0	0	0	0	0	0	1.4954	3.3335	0
562	AAATAGACATATCCAGT	0	0	11.321	23.769	25.173	17.832	0	10.593	0	0	9.861	0	0	9.582	19.049	21.096	0	2.298	0	5.159	0	0	1.9722	12.4318	1.4914
563	AAATAGAGGTATCTGGT	27.384	0	0	11.885	0	0	0	0	0	0	4.931	7.477	18.848	0	11.429	6.027	8.704	26.432	0	7.738	0	0	6.2512	6.54	6.834
564	AAATAGCCGATAGCATC	56.137	152.42	7.547	109.338	404.337	45.572	106.367	220.338	0	0	4.931	0	0	0	0	0	0	6.895	0	0	0	0	0.9862	0	1.379
565	AAATAGCTAGAAATTAC	0	0	0	0	0	0	0	0	15.487	0	12.327	0	9.424	19.164	0	12.055	0	4.597	0	12.897	12.975	0	7.4476	7.80475	6.0938
566	AAATAGTCTAGATTTTG	26.015	0	0	0	23.599	5.944	7.783	8.475	0	0	0	0	0	0	3.81	0	0	0	0	0	0	0	0	0.9525	0
567	AAATATAAAAAAAAAAA	12.323	0	16.981	33.277	4.72	65.385	23.349	23.305	0	78.634	54.237	37.383	0	59.889	26.668	18.082	40.618	0	0	7.738	17.301	32.828	34.0508	36.3143	11.5734
568	AAATATACCATCCTCGC	9.584	12.124	0	38.031	12.586	0	5.189	0	0	0	0	0	0	0	0	12.055	11.605	0	0	5.159	0	0	0	5.915	1.0318
569	AAATATATAAAAAAAAA	0	0	5.66	0	0	19.814	0	0	0	54.295	22.188	11.215	0	0	7.619	0	5.803	0	0	0	0	0	17.5396	3.3555	0
570	AAATATATAAGAGGAAA	0	55.425	0	30.9	0	13.87	0	0	0	28.084	0	0	0	0	0	0	0	0	0	0	0	19.697	5.6168	0	3.9394
571	AAATATATATACCGGAA	4.108	0	3.774	0	0	3.963	0	8.475	0	5.617	0	0	0	9.582	0	0	5.803	2.298	0	0	0	6.566	1.1234	3.84625	1.7728
572	AAATATATATACCGGCA	2.738	0	5.66	0	6.293	0	0	0	0	7.489	4.931	0	0	0	3.81	0	5.803	6.895	4.934	0	0	0	2.484	2.40325	2.3658
573	AAATATATATACCGGTA	357.361	147.224	537.726	180.646	248.581	536.953	303.536	309.321	192.037	327.644	263.79	321.493	169.634	325.796	224.775	105.479	188.585	151.697	98.672	103.174	168.68	98.483	254.92	211.159	124.141
574	AAATATATATACCGGTC	0	3.464	0	9.508	9.44	3.963	0	4.237	0	0	7.396	7.477	0	0	3.81	0	0	3.448	0	0	0	0	2.9746	0.9525	0.6896
575	AAATATATATATACCGG	0	12.124	7.547	0	0	0	0	0	114.603	220.925	281.047	134.578	70.681	126.965	173.343	78.356	26.112	42.521	59.203	36.111	30.276	0	164.367	101.194	33.6222
576	AAATATATCAAAAAGAA	12.323	0	9.434	23.769	0	3.963	0	0	0	0	0	0	11.78	0	7.619	0	5.803	3.448	0	10.317	0	0	2.356	3.3555	2.753
577	AAATATATCTTTACCAA	0	0	0	0	0	0	0	0	0	22.467	0	0	4.712	0	7.619	0	0	0	0	0	8.65	16.414	5.4358	1.90475	5.0128
578	AAATATCGTCATTTATA	67.091	57.158	24.528	23.769	22.026	37.646	93.396	33.898	0	33.7	32.049	0	49.477	69.471	53.336	45.205	31.914	22.984	0	15.476	0	0	23.0452	49.9815	7.692
579	AAATATCTTGTTTTTTC	0	20.785	18.868	0	0	5.944	0	4.237	0	0	0	0	0	0	0	0	0	0	0	0	0	0	0	0	0
580	AAATATGAAAGAAGGGA	0	6.928	0	0	15.733	0	0	8.475	0	16.85	0	7.477	0	0	0	0	0	0	0	0	8.65	0	4.8654	0	1.73
581	AAATATGAATGAAGGGA	13.692	0	3.774	0	0	0	0	4.237	0	3.744	0	44.859	0	0	0	15.068	0	11.492	9.867	20.635	0	0	9.7206	3.767	8.3988
582	AAATATGCGAGACAATG	0	0	0	33.277	4.72	3.963	0	6.356	0	0	0	0	0	0	0	0	0	0	0	0	0	0	0	0	0
583	AAATATGTAGCATAATT	5.477	0	7.547	0	20.453	9.907	10.377	10.593	0	0	4.931	0	7.068	0	0	0	0	8.045	0	0	0	0	2.3998	0	1.609
584	AAATATTGAAAAAAAAA	0	0	13.207	0	0	3.963	0	0	0	0	0	11.215	0	0	0	0	11.605	0	29.602	0	21.626	0	2.243	2.90125	10.2456
585	AAATATTGATACAAAAA	21.907	0	5.66	0	0	3.963	0	0	0	0	0	11.215	0	0	7.619	6.027	34.816	2.298	14.801	25.793	12.975	0	2.243	12.1155	11.1734
586	AAATATTGATCATTTGA	4.108	0	0	35.654	0	0	7.783	0	0	0	0	0	0	0	5.715	0	0	0	0	0	0	0	0	1.42875	0
587	AAATATTTAACATACAA	16.43	0	16.981	54.669	0	9.907	12.972	0	0	0	9.861	0	0	0	0	18.082	0	0	0	5.159	0	0	1.9722	4.5205	1.0318
588	AAATATTTAACATACAT	125.966	79.674	71.697	9.508	73.945	110.957	72.641	84.745	123.895	155.397	41.911	48.598	68.325	40.725	34.288	102.465	34.816	50.566	12.334	49.008	69.202	29.545	87.6252	53.0735	42.131
589	AAATCAAAAAAAAAAAA	0	0	7.547	0	15.733	3.963	0	0	58.85	31.828	14.792	11.215	0	35.933	17.144	18.082	5.803	19.537	0	7.738	17.301	6.566	23.337	19.2405	10.2284
590	AAATCAAAAATAATGTG	19.169	25.981	9.434	45.162	36.186	35.665	20.755	31.78	114.603	52.423	27.119	11.215	18.848	0	41.907	9.041	0	10.343	9.867	15.476	43.251	22.979	44.8416	12.737	20.3832
591	AAATCAAAACATTCAAG	0	0	0	0	0	0	0	0	0	24.339	7.396	26.168	9.424	35.933	32.383	18.082	0	8.045	4.934	7.738	8.65	13.131	13.4654	21.5995	8.4996
592	AAATCAAGAAACGACTT	10.954	0	0	35.654	14.16	0	0	0	0	0	0	0	0	0	3.81	0	0	0	0	0	0	0	0	0.9525	0
593	AAATCAAGCCCCGACTT	0	8.66	3.774	9.508	7.866	3.963	12.972	0	0	3.744	4.931	11.215	4.712	0	5.715	6.027	0	8.045	0	0	0	0	4.9204	2.9355	1.609
594	AAATCACATTAGCATCT	0	0	7.547	40.408	0	0	0	0	0	0	4.931	7.477	0	0	3.81	0	8.704	0	0	0	0	0	2.4816	3.1285	0
595	AAATCACGGATTCCGCC	12.323	10.392	11.321	0	22.026	15.851	7.783	8.475	0	7.489	14.792	7.477	9.424	0	15.239	6.027	5.803	8.045	19.734	10.317	17.301	26.262	7.8364	6.76725	16.3318
596	AAATCAGAGACTGAGTA	6.846	6.928	0	4.754	0	11.888	5.189	4.237	0	5.617	4.931	0	4.712	7.187	5.715	6.027	5.803	11.492	7.4	20.635	0	0	3.052	6.183	7.9054
597	AAATCAGAGCCTGAGTA	2.738	3.464	9.434	0	4.72	3.963	5.189	10.593	0	0	0	0	0	0	5.715	0	0	9.194	0	0	0	6.566	0	1.42875	3.152
598	AAATCAGAGGCTGAGTA	4.108	6.928	3.774	0	4.72	0	0	10.593	0	0	0	0	0	0	5.715	0	0	0	4.934	0	0	0	0	1.42875	0.9868
599	AAATCAGAGTATGAGTA	6.846	0	0	0	6.293	0	5.189	0	0	0	0	0	0	4.791	0	6.027	5.803	4.597	4.934	5.159	0	0	0	4.15525	2.938
600	AAATCAGAGTCTGAGAA	6.846	3.464	7.547	0	7.866	0	7.783	10.593	0	0	0	0	0	7.187	5.715	6.027	8.704	9.194	9.867	5.159	0	9.848	0	6.90825	6.8136
601	AAATCAGAGTCTGAGCA	6.846	0	3.774	11.885	6.293	0	0	8.475	0	0	7.396	0	0	4.791	0	6.027	0	0	14.801	0	8.65	6.566	1.4792	2.7045	6.0034
602	AAATCAGAGTCTGAGTA	379.268	431.279	439.614	701.192	585.266	386.368	677.118	711.861	46.461	273.348	221.879	213.083	214.399	498.276	466.693	705.202	493.221	566.565	624.101	678.368	618.493	709.08	193.834	540.848	639.321
603	AAATCAGAGTCTGAGTC	2.738	0	7.547	16.638	9.44	3.963	7.783	6.356	0	0	0	0	0	0	3.81	15.068	0	6.895	0	10.317	0	0	0	4.7195	3.4424
604	AAATCAGAGTCTGCGTA	4.108	6.928	3.774	16.638	12.586	3.963	0	6.356	0	3.744	0	0	4.712	0	0	6.027	5.803	3.448	7.4	5.159	0	0	1.6912	2.9575	3.2014
605	AAATCAGATTCCATTGA	4.108	0	11.321	57.046	29.893	0	0	27.542	0	31.828	9.861	11.215	11.78	0	0	0	11.605	9.194	0	0	0	0	12.9368	2.90125	1.8388
606	AAATCAGGCTTGTGCGT	0	0	0	0	0	0	0	0	0	0	59.168	22.43	23.56	14.373	62.861	36.164	14.507	13.791	24.668	5.159	0	0	21.0316	31.9763	8.7236
607	AAATCAGTCTACAAAGG	35.599	0	0	9.508	42.479	11.888	28.538	33.898	71.24	11.233	7.396	0	0	0	3.81	12.055	0	0	14.801	0	0	26.262	17.9738	3.96625	8.2126
608	AAATCATAAAAAAAAAA	0	27.713	0	0	0	0	0	10.593	0	0	4.931	0	0	0	3.81	0	0	0	0	0	0	0	0.9862	0.9525	0
609	AAATCATATTATAAGTG	0	0	0	4.754	15.733	13.87	0	21.186	0	0	0	0	14.136	0	0	0	0	0	0	5.159	0	13.131	2.8272	0	3.658
610	AAATCATCTAAGGATGC	19.169	0	11.321	7.131	53.492	35.665	15.566	25.424	0	13.106	9.861	7.477	9.424	0	7.619	9.041	5.803	24.134	14.801	5.159	0	6.566	7.9736	5.61575	10.132
611	AAATCATCTAAGGATGG	0	0	0	0	0	0	0	0	0	0	0	14.953	0	0	0	0	0	26.432	29.602	7.738	0	0	2.9906	0	12.7544
612	AAATCATCTAGATCTAC	8.215	24.249	3.774	26.146	0	0	0	0	0	0	12.327	18.691	9.424	0	5.715	0	0	0	0	10.317	0	0	8.0884	1.42875	2.0634
613	AAATCATTCACTTGTAA	0	0	11.321	0	20.453	19.814	0	0	0	33.7	0	0	0	0	0	27.123	5.803	0	0	0	0	0	6.74	8.2315	0
614	AAATCATTCACTTGTTC	12.323	60.622	11.321	23.769	22.026	5.944	25.943	12.712	0	0	19.723	11.215	25.916	0	38.097	54.246	23.21	33.327	66.604	12.897	73.527	6.566	11.3708	28.8882	38.5842
615	AAATCATTCATCCCCAA	0	0	0	0	0	0	0	0	0	65.529	32.049	22.43	9.424	0	17.144	0	8.704	4.597	0	5.159	0	0	25.8864	6.462	1.9512
616	AAATCATTCATCTCCAA	58.876	36.373	84.904	64.177	0	39.628	28.538	59.322	0	0	14.792	33.645	16.492	11.978	7.619	24.109	0	21.835	0	12.897	34.601	45.959	12.9858	10.9265	23.0584
617	AAATCATTGTAGATTGA	10.954	24.249	24.528	0	0	0	10.377	21.186	117.7	13.106	4.931	0	0	0	11.429	0	8.704	0	0	0	0	0	27.1474	5.03325	0
618	AAATCCAGCATTTTGCA	0	0	13.207	0	11.013	5.944	7.783	0	0	0	4.931	11.215	4.712	0	0	21.096	11.605	20.686	34.535	10.317	17.301	9.848	4.1716	8.17525	18.5374
619	AAATCCAGGAGTAGAAA	0	24.249	9.434	0	6.293	3.963	0	19.068	0	11.233	0	7.477	0	0	11.429	0	0	2.298	0	0	8.65	0	3.742	2.85725	2.1896
620	AAATCCGATCCGTGGAT	0	0	15.094	11.885	4.72	7.926	5.189	12.712	0	0	0	0	0	0	17.144	0	0	0	12.334	0	0	0	0	4.286	2.4668
621	AAATCCTAAAAAAAAAA	5.477	0	0	0	0	11.888	0	6.356	0	0	0	0	0	0	3.81	15.068	5.803	0	0	0	12.975	0	0	6.17025	2.595
622	AAATCCTCAAAAAAAAA	17.8	27.713	32.075	0	7.866	29.721	31.132	6.356	0	14.978	22.188	0	0	0	9.524	51.233	49.322	17.238	12.334	46.428	60.552	19.697	7.4332	27.5198	31.2498
623	AAATCCTCGAAAAAAAA	0	24.249	0	30.9	0	15.851	0	0	0	0	9.861	11.215	0	0	0	9.041	8.704	2.298	0	5.159	0	32.828	4.2152	4.43625	8.057
624	AAATCCTCGTAAAAAAA	83.521	95.263	37.735	28.523	51.919	53.497	44.103	36.017	0	0	73.96	26.168	18.848	52.702	47.622	63.287	121.855	63.207	0	46.428	51.902	111.614	23.7952	71.3665	54.6302
625	AAATCCTCGTTGAAAAA	6.846	0	3.774	0	12.586	0	0	6.356	0	0	4.931	0	16.492	0	0	0	0	4.597	0	5.159	8.65	0	4.2846	0	3.6812
626	AAATCCTCGTTGGCACA	0	0	3.774	0	0	9.907	0	0	0	0	0	0	0	7.187	3.81	0	0	0	0	0	12.975	26.262	0	2.74925	7.8474
627	AAATCCTGGAAAAAAAA	0	0	0	0	0	0	7.783	0	55.753	0	0	0	0	0	0	0	0	0	0	5.159	17.301	0	11.1506	0	4.492
628	AAATCCTGGAAGATTGT	0	31.177	18.868	14.262	15.733	19.814	23.349	16.949	30.974	0	24.653	26.168	11.78	26.351	66.67	15.068	0	4.597	0	7.738	12.975	19.697	18.715	27.0222	9.0014
629	AAATCGAAAAAAAAAAA	2.738	0	0	0	20.453	3.963	5.189	0	0	0	0	0	9.424	0	0	0	5.803	0	29.602	0	0	0	1.8848	1.45075	5.9204
630	AAATCGAAACATACCAA	0	0	0	0	0	0	0	0	0	46.806	7.396	0	0	0	0	0	5.803	0	0	0	0	22.979	10.8404	1.45075	4.5958
631	AAATCGCATCATTCTGG	67.091	29.445	30.188	26.146	26.746	27.739	12.972	23.305	52.655	24.339	27.119	11.215	32.984	0	45.717	24.109	11.605	20.686	0	12.897	21.626	9.848	29.6624	20.3577	13.0114
632	AAATCGCATCGCATCTC	0	0	5.66	23.769	7.866	11.888	15.566	4.237	0	0	0	0	0	0	0	0	0	0	17.268	0	12.975	0	0	0	6.0486
633	AAATCGGGAAAAAAAAA	2.738	0	13.207	95.077	37.759	33.683	20.755	10.593	18.584	0	34.515	41.121	40.052	83.845	22.858	12.055	20.309	19.537	22.201	12.897	21.626	68.938	26.8544	34.7668	29.0398
634	AAATCGGGACAAGTGTG	9.584	29.445	13.207	16.638	31.466	11.888	20.755	59.322	52.655	0	29.584	26.168	23.56	0	30.478	48.219	0	26.432	22.201	23.214	30.276	39.393	26.3934	19.6743	28.3032
635	AAATCGGGTTTTTTCGT	2.738	0	0	0	0	5.944	12.972	16.949	0	0	0	0	0	0	7.619	6.027	5.803	8.045	0	12.897	8.65	0	0	4.86225	5.9184
636	AAATCGTACCTGGCAGT	0	0	0	0	0	5.944	0	21.186	0	18.722	9.861	0	0	0	15.239	15.068	0	12.641	0	0	0	13.131	5.7166	7.57675	5.1544
637	AAATCGTTCAACAATCT	6.846	0	3.774	0	17.306	11.888	12.972	0	0	0	0	11.215	0	0	9.524	9.041	8.704	9.194	32.068	7.738	0	0	2.243	6.81725	9.8
638	AAATCTGCAAAAAAAAA	0	0	0	0	25.173	13.87	0	0	0	0	0	0	0	0	0	0	0	9.194	0	0	0	0	0	0	1.8388
639	AAATCTGCATCCAATAC	0	25.981	7.547	28.523	4.72	0	15.566	10.593	0	0	0	0	4.712	0	0	0	0	0	0	0	0	19.697	0.9424	0	3.9394
640	AAATCTGGGAAAAAAAA	8.215	0	0	0	0	5.944	15.566	0	0	20.595	0	0	0	0	0	0	0	0	0	0	0	0	4.119	0	0
641	AAATCTGGGGAAAAAAA	28.753	64.086	84.904	26.146	72.372	53.497	119.339	129.237	0	41.189	24.653	22.43	42.409	38.329	28.573	36.164	20.309	10.343	71.537	51.587	38.926	36.111	26.1362	30.8438	41.7008
642	AAATCTGGGGAAATAAA	0	0	0	0	0	0	0	0	0	0	0	0	4.712	0	0	15.068	11.605	0	0	0	0	36.111	0.9424	6.66825	7.2222
643	AAATCTGGGGAAATACT	0	0	0	0	0	0	0	0	0	16.85	0	0	0	21.56	5.715	0	0	0	41.936	10.317	8.65	32.828	3.37	6.81875	18.7462
644	AAATCTGGGGAAGCAAA	27.384	5.196	35.848	0	62.932	13.87	59.669	40.254	37.169	0	7.396	11.215	9.424	0	20.954	9.041	5.803	8.045	0	0	17.301	22.979	13.0408	8.9495	9.665
645	AAATCTGGGGAAGCACT	0	0	0	0	9.44	9.907	7.783	14.83	0	0	0	0	0	0	0	0	0	0	0	7.738	8.65	0	0	0	3.2776
646	AAATCTGGTTATTCTTG	10.954	41.569	9.434	30.9	18.88	13.87	15.566	29.661	0	3.744	4.931	0	0	0	0	12.055	0	3.448	0	0	0	0	1.735	3.01375	0.6896
647	AAATCTTCTTCGAAAAA	0	0	0	0	22.026	0	7.783	0	0	0	4.931	0	0	0	0	6.027	0	10.343	0	7.738	0	0	0.9862	1.50675	3.6162
648	AAATCTTCTTCGAGTTC	0	0	15.094	0	23.599	0	0	10.593	74.337	13.106	0	0	11.78	0	13.334	6.027	0	9.194	0	0	0	0	19.8446	4.84025	1.8388
649	AAATGAAAAAAAAAAAA	5.477	0	5.66	4.754	3.147	0	0	0	0	20.595	17.257	14.953	11.78	11.978	19.049	12.055	0	14.94	14.801	20.635	8.65	0	12.917	10.7705	11.8052
650	AAATGAAAGAAAAAGTG	0	0	0	0	0	0	0	0	0	16.85	12.327	7.477	0	0	0	0	20.309	0	0	0	0	0	7.3308	5.07725	0
651	AAATGAATATTGTTTAA	0	0	0	0	0	0	0	0	0	16.85	19.723	74.766	0	95.822	53.336	0	5.803	0	0	0	12.975	26.262	22.2678	38.7403	7.8474
652	AAATGAATGCTGTAAAA	0	0	0	0	0	0	0	0	0	9.361	9.861	11.215	16.492	0	0	18.082	0	5.746	0	0	21.626	16.414	9.3858	4.5205	8.7572
653	AAATGACTAAACACGAA	0	0	0	0	9.44	0	0	19.068	0	0	0	0	0	0	0	0	0	11.492	0	0	0	0	0	0	2.2984
654	AAATGACTGTGCGTAAG	13.692	17.32	3.774	0	0	0	5.189	10.593	0	0	0	14.953	0	0	0	0	0	0	0	0	0	0	2.9906	0	0
655	AAATGAGAAAAAAAAAA	4.108	0	3.774	0	20.453	11.888	0	0	0	18.722	0	0	0	0	17.144	0	0	4.597	0	0	0	0	3.7444	4.286	0.9194
656	AAATGAGAAACAACAAT	28.753	17.32	15.094	0	0	19.814	28.538	8.475	0	28.084	14.792	0	21.204	0	7.619	9.041	8.704	0	0	0	8.65	29.545	12.816	6.341	7.639
657	AAATGAGAAAGATAAAA	0	0	0	0	0	0	0	0	0	14.978	0	0	0	35.933	0	0	5.803	10.343	0	0	0	13.131	2.9956	10.434	4.6948
658	AAATGAGGAATGATTTT	0	0	0	35.654	0	5.944	7.783	0	80.532	22.467	0	0	0	0	0	0	0	0	0	0	0	0	20.5998	0	0
659	AAATGATTTTATCTTCA	0	0	0	0	0	0	0	0	0	13.106	24.653	7.477	25.916	43.12	7.619	6.027	8.704	13.791	22.201	23.214	0	52.524	14.2304	16.3675	22.346
660	AAATGCAAAAAAAAAAA	26.015	0	13.207	0	0	13.87	15.566	14.83	0	9.361	9.861	7.477	4.712	0	9.524	0	5.803	0	0	5.159	17.301	0	6.2822	3.83175	4.492
661	AAATGCATATGTTTTCG	6.846	13.856	15.094	0	18.88	9.907	15.566	14.83	0	0	0	7.477	0	0	3.81	12.055	5.803	13.791	24.668	0	12.975	0	1.4954	5.417	10.2868
662	AAATGCATTAAAAAAAA	0	0	9.434	0	15.733	23.777	0	0	0	0	0	0	0	0	13.334	0	0	5.746	0	0	0	0	0	3.3335	1.1492
663	AAATGCATTACAAAAAA	28.753	55.425	60.376	19.015	81.811	67.367	36.321	57.203	0	44.934	19.723	22.43	21.204	0	41.907	60.274	34.816	22.984	34.535	49.008	43.251	68.938	21.6582	34.2493	43.7432
664	AAATGCATTACAAAATG	158.827	219.97	96.225	128.354	154.183	106.994	57.075	57.203	130.09	20.595	46.841	44.859	28.272	50.307	91.434	48.219	60.927	75.848	32.068	51.587	12.975	85.352	54.1314	62.7217	51.566
665	AAATGCATTATGAAAAA	0	22.517	0	0	0	0	0	0	0	0	0	7.477	0	0	3.81	12.055	11.605	0	0	0	0	0	1.4954	6.8675	0
666	AAATGCATTATGATCCA	0	0	18.868	0	0	0	0	0	0	0	4.931	0	0	38.329	19.049	15.068	0	0	0	5.159	0	0	0.9862	18.1115	1.0318
667	AAATGCATTGAAAAAAA	16.43	0	16.981	0	0	21.795	0	12.712	0	37.445	22.188	0	0	0	24.763	15.068	0	12.641	0	7.738	0	0	11.9266	9.95775	4.0758
668	AAATGCATTGAAAATGA	28.753	53.693	11.321	0	69.225	25.758	12.972	12.712	0	52.423	12.327	18.691	32.984	126.965	22.858	36.164	5.803	21.835	76.471	7.738	25.951	9.848	23.285	47.9475	28.3686
669	AAATGCATTGCAAATGA	0	0	0	0	0	0	0	0	0	0	0	18.691	18.848	28.747	11.429	9.041	5.803	0	0	10.317	0	13.131	7.5078	13.755	4.6896
670	AAATGCCAAAAAAAAAA	0	8.66	13.207	0	0	13.87	0	0	9.292	0	7.396	0	7.068	0	3.81	6.027	0	9.194	0	0	12.975	0	4.7512	2.45925	4.4338
671	AAATGCCAAAATATGAG	0	0	0	0	7.866	0	0	0	0	0	0	0	0	69.471	0	0	0	0	0	0	12.975	0	0	17.3678	2.595
672	AAATGCCTGCACGAAAA	2.738	0	35.848	64.177	36.186	9.907	18.16	36.017	0	22.467	12.327	7.477	9.424	0	11.429	6.027	8.704	2.298	34.535	15.476	21.626	0	10.339	6.54	14.787
673	AAATGCTATTATTCTGG	5.477	0	0	14.262	6.293	0	5.189	27.542	0	0	4.931	0	0	0	0	6.027	0	0	0	0	0	0	0.9862	1.50675	0
674	AAATGGATCTCATCTTC	8.215	0	0	0	40.906	21.795	20.755	10.593	0	13.106	0	0	0	28.747	20.954	0	0	0	0	0	0	0	2.6212	12.4253	0
675	AAATGGCGCATAGCGCG	12.323	60.622	0	0	0	13.87	12.972	8.475	0	41.189	0	7.477	4.712	0	0	9.041	5.803	0	0	0	0	0	10.6756	3.711	0
676	AAATGGCTAAAAAAAAA	0	0	5.66	0	12.586	0	0	6.356	0	0	0	0	23.56	0	0	0	0	8.045	0	5.159	0	0	4.712	0	2.6408
677	AAATGGCTAGAAATTAC	26.015	0	0	35.654	14.16	35.665	20.755	31.78	34.071	5.617	0	7.477	0	0	11.429	6.027	20.309	5.746	44.402	10.317	8.65	26.262	9.433	9.44125	19.0754
678	AAATGGCTAGCTCAGAA	13.692	5.196	3.774	7.131	9.44	0	0	4.237	15.487	0	0	0	0	0	0	0	0	0	0	0	0	0	3.0974	0	0
679	AAATGGCTCCAGAAATA	0	0	0	0	0	0	0	0	0	9.361	0	0	7.068	0	13.334	0	20.309	11.492	0	0	0	0	3.2858	8.41075	2.2984
680	AAATGGGATATCAGGTT	0	0	0	0	0	0	0	0	0	0	0	0	0	0	5.715	0	20.309	10.343	19.734	10.317	8.65	0	0	6.506	9.8088
681	AAATGTATAATCTAGTC	2.738	0	0	0	0	0	0	16.949	0	0	7.396	7.477	0	0	3.81	9.041	5.803	12.641	32.068	7.738	0	0	2.9746	4.6635	10.4894
682	AAATGTATAATCTGGTC	4.108	17.32	5.66	0	11.013	3.963	0	19.068	0	11.233	0	0	0	0	0	0	0	0	7.4	0	0	0	2.2466	0	1.48
683	AAATGTATCAACTCCTG	53.399	48.497	3.774	0	47.199	17.832	38.915	36.017	0	0	24.653	11.215	21.204	19.164	5.715	0	17.408	33.327	22.201	25.793	17.301	0	11.4144	10.5718	19.7244
684	AAATGTATCAATTCCTG	0	0	0	0	0	0	0	0	46.461	0	9.861	0	4.712	0	5.715	0	0	0	0	12.897	0	0	12.2068	1.42875	2.5794
685	AAATGTGAGACAGCTCC	10.954	0	0	11.885	0	3.963	10.377	0	0	0	0	0	11.78	0	0	0	11.605	0	0	5.159	17.301	0	2.356	2.90125	4.492
686	AAATGTGATCTAATTCT	0	0	5.66	0	0	0	0	0	0	20.595	4.931	0	0	38.329	7.619	0	0	0	0	0	30.276	0	5.1052	11.487	6.0552
687	AAATGTTTTCATAGAAA	23.276	20.785	3.774	38.031	25.173	9.907	18.16	0	0	16.85	12.327	7.477	0	0	7.619	24.109	11.605	0	24.668	0	0	9.848	7.3308	10.8332	6.9032
688	AAATTAAAAAAAAAAAA	15.061	0	11.321	11.885	0	33.683	33.726	10.593	0	39.317	19.723	11.215	0	31.142	5.715	33.151	17.408	12.641	41.936	5.159	17.301	9.848	14.051	21.854	17.377
689	AAATTAAGACAAAAAAA	0	0	3.774	0	29.893	9.907	0	0	0	0	7.396	0	0	35.933	0	0	5.803	0	0	0	0	0	1.4792	10.434	0
690	AAATTAAGACAATAAAA	17.8	0	16.981	0	0	0	0	0	0	0	0	7.477	0	0	9.524	0	5.803	0	0	0	17.301	0	1.4954	3.83175	3.4602
691	AAATTAAGACAATAGAA	13.692	8.66	0	7.131	7.866	0	5.189	0	9.292	0	0	0	0	9.582	9.524	0	0	0	4.934	0	0	0	1.8584	4.7765	0.9868
692	AAATTAAGACAATAGCA	10.954	5.196	0	0	3.147	0	0	0	0	5.617	0	0	0	0	0	6.027	0	0	0	0	12.975	9.848	1.1234	1.50675	4.5646
693	AAATTAAGACAATAGTA	360.099	393.174	181.129	194.908	336.686	174.361	264.621	328.388	185.843	146.035	123.266	100.934	110.733	196.436	106.673	204.93	182.782	136.757	143.075	74.801	103.803	200.249	133.362	172.705	131.737
694	AAATTAAGAGTTGTATT	13.692	0	3.774	0	0	19.814	7.783	21.186	0	0	4.931	0	0	0	11.429	21.096	5.803	3.448	0	0	0	0	0.9862	9.582	0.6896
695	AAATTAATATTAATATT	0	0	0	0	0	0	0	0	83.629	52.423	14.792	11.215	0	59.889	9.524	6.027	5.803	11.492	0	0	25.951	26.262	32.4118	20.3107	12.741
696	AAATTAATATTAATGAA	49.291	0	66.036	80.815	132.157	51.516	54.481	78.389	0	39.317	24.653	37.383	37.696	160.502	99.053	48.219	14.507	24.134	78.938	28.373	60.552	29.545	27.8098	80.5703	44.3084
697	AAATTACAATGATACAA	9.584	0	26.415	0	20.453	5.944	33.726	6.356	0	14.978	12.327	0	16.492	0	5.715	12.055	8.704	13.791	0	10.317	25.951	29.545	8.7594	6.6185	15.9208
698	AAATTACAGCACCGGAA	0	19.053	16.981	0	0	0	0	14.83	0	0	7.396	0	0	0	0	0	0	0	0	0	0	0	1.4792	0	0
699	AAATTACTAGGACAGTT	17.8	22.517	11.321	40.408	18.88	17.832	31.132	19.068	52.655	37.445	14.792	11.215	18.848	0	19.049	30.137	8.704	21.835	19.734	23.214	17.301	42.676	26.991	14.4725	24.952
700	AAATTACTTCCAGTGTC	2.738	0	0	0	0	0	0	0	0	18.722	7.396	0	40.052	9.582	11.429	6.027	11.605	16.089	0	5.159	17.301	39.393	13.234	9.66075	15.5884
701	AAATTACTTCCGGTGTC	82.152	13.856	58.489	114.092	31.466	41.609	80.424	74.152	117.7	84.251	46.841	22.43	65.969	21.56	13.334	96.438	23.21	27.581	12.334	30.952	64.877	68.938	67.4382	38.6355	40.9364
702	AAATTAGGCTTGTGCGT	12.323	0	58.489	66.554	11.013	136.715	44.103	72.034	34.071	56.167	83.821	63.551	54.189	110.196	102.863	111.506	31.914	22.984	34.535	33.532	30.276	26.262	58.3598	89.1197	29.5178
703	AAATTAGTACACATCTA	0	0	0	0	0	5.944	0	0	0	29.956	12.327	0	4.712	33.538	3.81	0	0	0	0	0	0	0	9.399	9.337	0
704	AAATTAGTATCAATCTG	0	0	0	0	0	0	18.16	6.356	0	0	0	11.215	0	0	9.524	6.027	0	4.597	0	7.738	0	0	2.243	3.88775	2.467
705	AAATTAGTTTTTGTTGT	0	0	0	0	0	0	0	0	0	67.401	27.119	56.074	44.765	52.702	57.146	57.26	23.21	11.492	9.867	18.055	21.626	9.848	39.0718	47.5795	14.1776
706	AAATTATATGCAGGTCT	0	0	0	45.162	0	0	0	0	27.876	0	0	0	0	0	13.334	0	0	0	9.867	0	0	0	5.5752	3.3335	1.9734
707	AAATTATATTCAGTGTT	12.323	0	3.774	23.769	0	9.907	0	12.712	0	0	9.861	0	0	0	3.81	6.027	0	0	0	0	25.951	0	1.9722	2.45925	5.1902
708	AAATTATGAAAAAAAAA	0	17.32	15.094	0	0	5.944	20.755	0	0	20.595	0	0	9.424	0	0	0	0	11.492	19.734	0	0	0	6.0038	0	6.2452
709	AAATTATGATGTTTCTT	0	0	0	21.392	0	0	10.377	4.237	0	0	0	0	23.56	21.56	13.334	51.233	23.21	10.343	0	7.738	8.65	0	4.712	27.3342	5.3462
710	AAATTATGCTATCAAGC	12.323	0	5.66	0	0	3.963	7.783	12.712	0	0	0	0	0	0	5.715	9.041	0	4.597	0	0	0	0	0	3.689	0.9194
711	AAATTATTAATAAGATT	235.502	0	13.207	130.731	0	37.646	20.755	19.068	0	52.423	29.584	37.383	14.136	0	13.334	69.315	29.013	11.492	0	7.738	12.975	95.201	26.7052	27.9155	25.4812
712	AAATTCAACGTCGCCTC	28.753	24.249	24.528	30.9	66.078	21.795	33.726	55.085	0	24.339	17.257	22.43	11.78	0	20.954	30.137	17.408	14.94	34.535	18.055	51.902	85.352	15.1612	17.1247	40.9568
713	AAATTCACCAGGATTTA	54.768	12.124	50.942	0	50.345	13.87	31.132	40.254	0	54.295	24.653	7.477	0	0	17.144	24.109	0	31.029	118.407	15.476	0	29.545	17.285	10.3133	38.8914
714	AAATTCATTACAAAGCT	0	0	0	0	0	0	0	0	0	24.339	4.931	7.477	0	0	3.81	18.082	29.013	3.448	0	7.738	0	9.848	7.3494	12.7263	4.2068
715	AAATTCCGTGCTAATAT	0	0	0	0	0	0	0	0	0	0	12.327	0	9.424	0	3.81	0	0	19.537	0	12.897	0	16.414	4.3502	0.9525	9.7696
716	AAATTCGTACGAATACA	0	20.785	15.094	0	0	0	5.189	0	0	0	0	0	0	0	0	0	0	0	0	0	0	0	0	0	0
717	AAATTCTGAGCTGTCGC	0	20.785	5.66	0	0	0	0	0	0	9.361	7.396	0	0	0	0	6.027	0	0	0	0	8.65	0	3.3514	1.50675	1.73
718	AAATTCTTCGCCTCTGT	0	0	0	0	0	0	0	0	15.487	0	9.861	7.477	40.052	0	0	36.164	26.112	150.548	246.68	505.552	281.133	387.368	14.5754	15.569	314.256
719	AAATTCTTTCAATTTAA	0	0	0	0	0	0	0	0	6.195	5.617	0	0	0	7.187	7.619	0	0	4.597	4.934	7.738	12.975	0	2.3624	3.7015	6.0488
720	AAATTGAAAAAAAAAAA	0	0	0	0	15.733	0	7.783	6.356	0	0	0	0	0	9.582	20.954	0	0	3.448	0	0	0	0	0	7.634	0.6896
721	AAATTGAAGGTACAAAA	0	0	0	0	0	27.739	10.377	14.83	49.558	0	4.931	0	0	0	17.144	12.055	8.704	0	0	0	0	19.697	10.8978	9.47575	3.9394
722	AAATTGAGCATCACAAG	0	0	0	26.146	18.88	0	15.566	50.847	0	0	4.931	7.477	32.984	0	3.81	27.123	0	4.597	0	0	0	0	9.0784	7.73325	0.9194
723	AAATTGATTGTGTTGAA	19.169	0	5.66	23.769	0	13.87	5.189	8.475	0	0	17.257	0	0	0	0	0	5.803	0	0	0	0	0	3.4514	1.45075	0
724	AAATTGATTGTGTTGAT	247.825	214.774	398.106	251.954	151.036	386.368	290.564	205.508	43.363	138.546	226.81	186.914	136.65	107.8	177.153	96.438	113.151	51.715	29.602	92.856	147.054	68.938	146.457	123.635	78.033
725	AAATTGCGAAAAAAAAA	6.846	29.445	15.094	38.031	0	3.963	0	33.898	0	0	0	0	9.424	0	0	0	5.803	0	0	5.159	0	16.414	1.8848	1.45075	4.3146
726	AAATTGCGAACGAAAAA	0	0	15.094	7.131	0	11.888	15.566	14.83	0	13.106	7.396	0	4.712	35.933	7.619	18.082	5.803	4.597	41.936	30.952	12.975	9.848	5.0428	16.8592	20.0616
727	AAATTGCTATCCACCTG	20.538	19.053	15.094	23.769	14.16	45.572	18.16	27.542	55.753	22.467	0	7.477	4.712	26.351	9.524	0	8.704	12.641	0	20.635	17.301	29.545	18.0818	11.1448	16.0244
728	AAATTGGGAGCACTTGG	0	27.713	0	0	0	7.926	0	4.237	0	0	0	0	0	0	11.429	9.041	0	0	0	5.159	0	0	0	5.1175	1.0318
729	AAATTGGGTTAGGTAGT	6.846	0	9.434	0	7.866	0	18.16	0	0	13.106	0	0	0	0	0	6.027	5.803	0	0	0	0	0	2.6212	2.9575	0
730	AAATTGTAATTACGCTA	0	0	0	0	0	0	5.189	6.356	0	0	19.723	0	14.136	0	3.81	39.178	8.704	0	0	7.738	0	0	6.7718	12.923	1.5476
731	AAATTGTCTCTGAGGAA	0	0	0	0	14.16	9.907	0	14.83	0	0	0	0	4.712	0	0	0	0	0	0	0	0	0	0.9424	0	0
732	AAATTGTGTGATATCAA	0	17.32	15.094	0	9.44	0	0	0	0	0	0	0	7.068	0	7.619	9.041	0	2.298	0	0	0	16.414	1.4136	4.165	3.7424
733	AAATTGTTCTTGTCTCG	20.538	0	3.774	0	0	3.963	0	0	0	35.573	0	0	0	0	0	0	0	0	0	0	0	0	7.1146	0	0
734	AAATTTACAGCTGCCAC	36.968	0	13.207	0	34.613	29.721	20.755	21.186	0	35.573	41.911	78.504	35.34	59.889	57.146	48.219	89.94	10.343	12.334	38.69	30.276	49.242	38.2656	63.7985	28.177
735	AAATTTACAGCTGCTAA	0	6.928	0	9.508	0	0	0	4.237	0	13.106	0	0	0	9.582	7.619	0	5.803	5.746	0	0	0	6.566	2.6212	5.751	2.4624
736	AAATTTACAGCTGCTAC	73.937	88.334	90.564	180.646	127.437	154.547	101.179	91.101	151.771	267.732	73.96	164.485	141.362	349.752	327.638	204.93	266.92	193.069	86.338	188.292	134.079	203.532	159.862	287.31	161.062
737	AAATTTACAGCTGCTCC	0	3.464	0	4.754	0	3.963	0	4.237	12.39	7.489	0	0	0	4.791	5.715	6.027	0	2.298	0	0	0	0	3.9758	4.13325	0.4596
738	AAATTTATTGGTGTCTA	0	0	7.547	38.031	0	5.944	0	0	0	0	0	0	0	40.725	0	0	0	2.298	0	0	0	0	0	10.1813	0.4596
739	AAATTTCGTGCTAAAAA	0	0	0	0	7.866	3.963	7.783	0	0	31.828	0	0	0	0	0	0	0	5.746	17.268	0	0	0	6.3656	0	4.6028
740	AAATTTCGTGCTAATAT	10.954	0	0	0	0	13.87	7.783	6.356	0	0	0	22.43	0	0	17.144	0	0	0	0	7.738	0	13.131	4.486	4.286	4.1738
741	AAATTTCGTGTATTAGC	16.43	17.32	15.094	0	0	5.944	0	0	0	0	0	0	0	0	0	0	0	0	0	0	0	0	0	0	0
742	AAATTTGATTATTATTG	2.738	43.301	22.641	71.308	0	19.814	10.377	12.712	49.558	14.978	4.931	0	0	23.956	7.619	0	0	12.641	0	12.897	12.975	0	13.8934	7.89375	7.7026
743	AAATTTGTCCATTTGGC	0	6.928	0	0	0	0	0	4.237	6.195	0	0	0	0	0	11.429	0	0	0	29.602	0	0	0	1.239	2.85725	5.9204
744	AAATTTGTCGACAAATG	0	25.981	0	0	0	0	0	10.593	0	0	0	0	18.848	0	15.239	0	0	0	0	5.159	0	0	3.7696	3.80975	1.0318
745	AAATTTTAATTTAGGAT	8.215	13.856	0	0	14.16	0	0	0	0	0	0	0	11.78	0	3.81	0	0	0	0	10.317	0	0	2.356	0.9525	2.0634
746	AAATTTTCAAAGCCCTG	30.122	12.124	30.188	21.392	7.866	19.814	10.377	25.424	24.779	0	7.396	14.953	18.848	23.956	28.573	30.137	8.704	29.88	0	12.897	8.65	42.676	13.1952	22.8425	18.8206
747	AAATTTTCCACTTGAAA	12.323	31.177	0	0	14.16	31.702	12.972	12.712	0	0	0	11.215	0	0	0	0	0	0	0	0	0	0	2.243	0	0
748	AAATTTTCCACTTGAGT	5.477	32.909	7.547	0	7.866	13.87	0	0	0	0	9.861	0	0	0	0	0	0	0	0	0	0	0	1.9722	0	0
749	AAATTTTCGACGCCGAT	0	0	0	0	0	0	0	0	0	0	0	0	0	0	9.524	21.096	0	8.045	0	5.159	0	16.414	0	7.655	5.9236
750	AAATTTTTATCTATGGT	21.907	0	18.868	0	17.306	9.907	7.783	23.305	0	20.595	0	0	0	0	0	0	0	0	0	0	0	0	4.119	0	0
751	AAATTTTTGAGCAAGAG	42.445	0	15.094	0	23.599	27.739	15.566	44.491	0	18.722	22.188	22.43	42.409	69.471	24.763	27.123	43.52	9.194	27.135	23.214	25.951	19.697	21.1498	41.2193	21.0382
752	AACAAAAAAAAAAAAAA	80.783	93.53	54.716	68.931	58.212	124.827	51.886	105.932	40.266	121.696	98.613	108.41	30.628	83.845	57.146	60.274	107.348	78.147	61.67	33.532	38.926	22.979	79.9226	77.1532	47.0508
753	AACAAAAAAAAAAAAAC	0	0	0	7.131	6.293	7.926	7.783	0	9.292	0	7.396	0	0	0	5.715	6.027	0	4.597	4.934	0	0	0	3.3376	2.9355	1.9062
754	AACAAAAATCCGTAAAA	0	0	9.434	0	6.293	0	0	0	0	0	0	0	0	14.373	5.715	12.055	0	0	0	0	0	39.393	0	8.03575	7.8786
755	AACAAAAATCCGTTTGT	10.954	0	0	16.638	0	7.926	0	10.593	0	0	0	14.953	0	0	7.619	0	5.803	0	0	5.159	0	9.848	2.9906	3.3555	3.0014
756	AACAAAAGAGAAAAAAA	12.323	0	0	0	9.44	7.926	0	0	0	0	12.327	0	0	35.933	0	0	0	0	0	0	0	0	2.4654	8.98325	0
757	AACAAAAGAGAAAACGT	0	31.177	11.321	0	0	13.87	0	0	0	14.978	0	0	0	38.329	0	9.041	0	0	0	0	8.65	9.848	2.9956	11.8425	3.6996
758	AACAAAATCTGAATGAA	9.584	0	18.868	0	0	0	0	12.712	0	20.595	0	22.43	0	40.725	11.429	9.041	8.704	6.895	0	0	0	0	8.605	17.4748	1.379
759	AACAAACCACAAAAGCT	0	0	11.321	19.015	14.16	0	0	0	0	0	0	0	0	0	3.81	6.027	0	0	0	0	0	0	0	2.45925	0
760	AACAAACTGGTGTTAAA	0	0	0	0	0	0	0	14.83	37.169	13.106	0	7.477	23.56	31.142	0	0	0	11.492	0	5.159	0	16.414	16.2624	7.7855	6.613
761	AACAAAGGACAACAATA	0	0	3.774	0	0	13.87	7.783	8.475	0	0	0	0	9.424	0	0	0	14.507	0	0	0	0	0	1.8848	3.62675	0
762	AACAAAGGCATTAATTC	23.276	0	5.66	14.262	17.306	0	10.377	23.305	0	0	0	0	0	21.56	0	9.041	17.408	4.597	0	0	12.975	0	0	12.0023	3.5144
763	AACAAATAAAAGAGCTT	2.738	5.196	3.774	4.754	0	3.963	5.189	6.356	12.39	5.617	0	0	0	0	3.81	0	5.803	2.298	0	0	0	6.566	3.6014	2.40325	1.7728
764	AACAAATAAAAGTGCTT	88.998	128.171	205.656	128.354	89.678	71.33	150.471	120.762	272.569	179.736	96.148	149.532	106.021	0	192.392	226.026	118.953	134.459	157.875	105.753	211.931	275.753	160.801	134.343	177.154
765	AACAAATCAAAATACAG	0	0	0	47.538	11.013	7.926	23.349	42.373	0	0	4.931	7.477	9.424	0	3.81	0	23.21	0	0	10.317	0	0	4.3664	6.755	2.0634
766	AACAAATCAACGCAAAA	86.26	38.105	101.885	130.731	28.319	69.348	88.207	76.271	49.558	121.696	76.425	112.149	56.545	74.262	108.578	63.287	46.421	0	34.535	25.793	69.202	59.09	83.2746	73.137	37.724
767	AACAAATGGGATCGCTT	4.108	0	15.094	0	18.88	3.963	0	0	12.39	26.211	0	0	18.848	0	11.429	30.137	11.605	25.283	14.801	12.897	12.975	0	11.4898	13.2928	13.1912
768	AACAAATTGACTCTCGA	16.43	5.196	9.434	4.754	6.293	15.851	15.566	8.475	6.195	5.617	14.792	14.953	14.136	4.791	7.619	0	5.803	0	0	0	0	0	11.1386	4.55325	0
769	AACAACAAAAAAAAAAA	4.108	3.464	0	0	12.586	0	0	0	0	0	7.396	0	0	0	3.81	0	5.803	2.298	0	0	0	6.566	1.4792	2.40325	1.7728
770	AACAACCGTTACTTTCG	26.015	45.033	9.434	0	44.052	27.739	15.566	48.729	40.266	43.062	14.792	41.121	14.136	26.351	17.144	0	5.803	19.537	0	5.159	8.65	0	30.6754	12.3245	6.6692
771	AACAACGAATAGTATCT	9.584	91.798	32.075	0	36.186	43.59	57.075	12.712	92.921	41.189	24.653	44.859	82.461	141.338	34.288	69.315	26.112	25.283	24.668	12.897	21.626	39.393	57.2166	67.7632	24.7734
772	AACAACGTACACAATCA	0	17.32	3.774	40.408	12.586	0	12.972	0	0	0	0	0	0	0	0	0	0	11.492	0	0	0	19.697	0	0	6.2378
773	AACAACTGCAGGAGAGA	38.338	17.32	30.188	28.523	55.065	19.814	10.377	23.305	37.169	44.934	9.861	18.691	16.492	0	20.954	33.151	23.21	36.775	41.936	51.587	43.251	0	25.4294	19.3287	34.7098
774	AACAACTGCTACTTTCG	0	0	0	0	0	0	0	0	0	0	14.792	18.691	11.78	31.142	0	30.137	0	10.343	14.801	0	0	0	9.0526	15.3197	5.0288
775	AACAAGAAAAAAAAAAA	0	0	13.207	0	0	25.758	25.943	8.475	0	9.361	4.931	7.477	0	0	5.715	15.068	0	3.448	0	20.635	12.975	13.131	4.3538	5.19575	10.0378
776	AACAAGAAAATGCAATT	10.954	6.928	0	9.508	17.306	3.963	7.783	8.475	0	0	0	0	0	7.187	0	0	5.803	0	0	5.159	0	0	0	3.2475	1.0318
777	AACAAGACAAAGCAATT	4.108	0	3.774	7.131	9.44	3.963	0	8.475	0	0	0	0	0	4.791	0	0	0	2.298	0	0	0	0	0	1.19775	0.4596
778	AACAAGACAACGCAATT	12.323	13.856	9.434	23.769	20.453	5.944	12.972	12.712	6.195	7.489	0	0	0	0	3.81	0	5.803	4.597	4.934	10.317	0	0	2.7368	2.40325	3.9696
779	AACAAGACAATGAAATT	16.43	19.053	18.868	26.146	28.319	3.963	12.972	23.305	12.39	9.361	4.931	0	0	0	5.715	0	11.605	12.641	7.4	7.738	17.301	0	5.3364	4.33	9.016
780	AACAAGACAATGCAAAT	4.108	0	11.321	0	12.586	5.944	5.189	12.712	0	0	0	0	0	0	0	0	0	0	0	7.738	8.65	6.566	0	0	4.5908
781	AACAAGACAATGCAACT	4.108	15.588	9.434	7.131	14.16	0	0	12.712	0	0	0	0	0	0	3.81	0	0	4.597	0	5.159	0	9.848	0	0.9525	3.9208
782	AACAAGACAATGCAATA	5.477	5.196	11.321	16.638	9.44	5.944	15.566	10.593	6.195	0	4.931	0	0	0	5.715	0	0	10.343	7.4	5.159	0	0	2.2252	1.42875	4.5804
783	AACAAGACAATGCAATC	2.738	17.32	7.547	16.638	7.866	0	10.377	6.356	0	5.617	0	7.477	0	0	0	0	11.605	2.298	9.867	0	0	0	2.6188	2.90125	2.433
784	AACAAGACAATGCAATT	1449.98	1962.41	1645.25	2084.56	2770.58	1147.22	1937.96	2620.75	789.831	572.908	520.184	489.716	386.389	447.97	590.51	711.229	922.614	771.126	1018.79	846.026	860.701	755.039	551.806	668.081	850.336
785	AACAAGACAATGCACTT	23.276	19.053	20.754	11.885	36.186	3.963	20.755	31.78	12.39	5.617	4.931	0	9.424	4.791	11.429	9.041	11.605	10.343	4.934	12.897	8.65	6.566	6.4724	9.2165	8.678
786	AACAAGACAATGCAGTT	5.477	6.928	0	0	14.16	3.963	5.189	12.712	0	3.744	0	0	0	4.791	3.81	0	0	5.746	0	0	0	0	0.7488	2.15025	1.1492
787	AACAAGACAATGCCATT	9.584	17.32	5.66	33.277	31.466	5.944	10.377	33.898	6.195	3.744	0	0	4.712	4.791	9.524	6.027	0	6.895	0	0	0	6.566	2.9302	5.0855	2.6922
788	AACAAGACAATGCGATT	4.108	13.856	7.547	14.262	12.586	0	0	16.949	0	0	4.931	0	0	0	9.524	0	5.803	0	0	0	0	6.566	0.9862	3.83175	1.3132
789	AACAAGACAATGCTATT	9.584	6.928	9.434	19.015	17.306	0	10.377	14.83	0	0	4.931	0	4.712	0	3.81	0	0	6.895	4.934	0	0	0	1.9286	0.9525	2.3658
790	AACAAGACACCCTGGGA	0	0	0	0	12.586	9.907	0	0	0	0	0	0	0	0	3.81	9.041	0	0	0	0	0	29.545	0	3.21275	5.909
791	AACAAGACACTGCAATT	13.692	8.66	3.774	7.131	23.599	3.963	0	0	0	5.617	0	0	0	0	0	6.027	0	4.597	7.4	0	0	0	1.1234	1.50675	2.3994
792	AACAAGACAGTGCAATT	10.954	3.464	0	9.508	11.013	3.963	5.189	12.712	6.195	0	0	0	0	0	0	0	5.803	0	0	0	0	0	1.239	1.45075	0
793	AACAAGACGATGCAATT	2.738	8.66	7.547	4.754	11.013	3.963	10.377	10.593	0	3.744	0	0	0	4.791	0	0	0	5.746	4.934	7.738	0	0	0.7488	1.19775	3.6836
794	AACAAGACTATGCAATT	6.846	8.66	7.547	4.754	12.586	0	5.189	6.356	6.195	0	0	0	0	0	0	0	5.803	6.895	0	0	0	0	1.239	1.45075	1.379
795	AACAAGATAATCTCCTC	0	0	0	0	0	0	0	0	0	0	0	0	0	0	0	15.068	14.507	14.94	0	0	0	6.566	0	7.39375	4.3012
796	AACAAGATCCTTCAAAG	0	0	0	0	28.319	3.963	5.189	0	0	0	4.931	11.215	0	0	0	6.027	0	0	0	0	0	0	3.2292	1.50675	0
797	AACAAGATTTTCCACCC	0	36.373	32.075	19.015	15.733	11.888	10.377	0	0	31.828	0	0	0	0	11.429	12.055	0	35.626	0	25.793	0	0	6.3656	5.871	12.2838
798	AACAAGCCACCACAGCA	0	0	0	0	0	0	0	25.424	0	0	0	0	0	0	7.619	0	14.507	0	14.801	0	0	9.848	0	5.5315	4.9298
799	AACAAGCGCGATAAGGA	6.846	13.856	49.056	61.8	28.319	51.516	31.132	42.373	0	0	49.307	0	7.068	0	32.383	6.027	11.605	25.283	0	15.476	12.975	29.545	11.275	12.5038	16.6558
800	AACAAGGATTTGAAGGC	0	0	0	0	0	0	0	6.356	0	0	12.327	0	7.068	0	0	0	0	5.746	27.135	0	8.65	0	3.879	0	8.3062
801	AACAAGGCAATGCAATT	0	8.66	5.66	14.262	9.44	5.944	7.783	6.356	9.292	3.744	0	0	0	0	5.715	0	0	0	0	7.738	8.65	0	2.6072	1.42875	3.2776
802	AACAAGGCATTCCAGCA	0	58.89	0	0	14.16	7.926	0	0	0	0	0	0	0	0	5.715	0	0	0	0	0	0	0	0	1.42875	0
803	AACAAGGGTTCTTCAAT	0	29.445	18.868	0	3.147	0	5.189	12.712	0	0	0	0	0	0	0	9.041	0	13.791	0	0	0	0	0	2.26025	2.7582
804	AACAAGGTCGAAAACCG	9.584	0	0	4.754	11.013	21.795	12.972	4.237	43.363	0	0	0	0	0	3.81	0	5.803	0	0	0	0	0	8.6726	2.40325	0
805	AACAAGGTCGAAAACTG	0	0	0	0	0	0	0	0	0	11.233	4.931	7.477	0	0	15.239	18.082	0	0	0	5.159	0	0	4.7282	8.33025	1.0318
806	AACAAGTGGCAAGATAT	0	0	0	33.277	9.44	9.907	7.783	0	0	0	0	0	0	7.187	7.619	0	0	10.343	0	0	0	9.848	0	3.7015	4.0382
807	AACAAGTTCCTTGCTTC	9.584	29.445	0	0	3.147	17.832	5.189	4.237	0	13.106	17.257	7.477	16.492	0	5.715	0	0	2.298	0	0	0	0	10.8664	1.42875	0.4596
808	AACAATAATCTACTCAA	0	0	0	0	31.466	3.963	0	0	0	7.489	4.931	0	0	0	0	0	0	19.537	0	0	0	29.545	2.484	0	9.8164
809	AACAATACAAACTTAAG	0	0	0	40.408	0	0	7.783	0	0	3.744	7.396	0	0	0	0	0	0	0	0	0	0	0	2.228	0	0
810	AACAATAGAATCAAATT	15.061	0	0	0	20.453	25.758	12.972	0	49.558	0	22.188	0	0	31.142	5.715	0	17.408	14.94	0	10.317	12.975	0	14.3492	13.5663	7.6464
811	AACAATAGATGGGATTA	19.169	27.713	13.207	0	33.039	0	10.377	36.017	71.24	0	7.396	0	0	0	0	0	0	0	0	0	0	0	15.7272	0	0
812	AACAATATTACTGCCGT	0	10.392	0	14.262	3.147	0	0	0	0	3.744	0	0	4.712	0	13.334	6.027	0	5.746	14.801	15.476	0	0	1.6912	4.84025	7.2046
813	AACAATCCCATCCATAG	0	0	0	0	0	0	0	0	46.461	0	32.049	7.477	18.848	0	0	9.041	0	0	0	5.159	0	0	20.967	2.26025	1.0318
814	AACAATCGTAGAATGAA	15.061	0	16.981	92.7	17.306	5.944	18.16	6.356	6.195	11.233	12.327	14.953	25.916	0	15.239	0	8.704	11.492	0	10.317	12.975	49.242	14.1248	5.98575	16.8052
815	AACAATCGTAGAATTAA	0	0	0	0	0	0	0	0	0	0	0	7.477	9.424	0	0	9.041	8.704	10.343	0	0	0	26.262	3.3802	4.43625	7.321
816	AACAATGAAAAAAAAAA	2.738	0	9.434	0	0	23.777	15.566	0	68.142	14.978	0	0	0	57.493	0	0	5.803	0	0	0	0	0	16.624	15.824	0
817	AACAATGATGATTTTAT	0	0	0	0	0	0	0	0	99.116	89.868	123.266	127.102	61.257	0	64.766	132.602	147.966	129.862	155.409	116.071	69.202	124.746	100.122	86.3335	119.058
818	AACAATGATTCAAGTGA	0	0	0	0	0	0	0	0	0	0	0	7.477	7.068	40.725	7.619	6.027	0	24.134	0	0	0	16.414	2.909	13.5928	8.1096
819	AACAATGATTTTAAAAA	0	0	3.774	0	0	7.926	0	0	0	28.084	0	0	9.424	0	0	0	0	8.045	0	7.738	0	0	7.5016	0	3.1566
820	AACAATGATTTTATAAA	959.809	433.011	354.71	437.354	232.848	469.586	420.28	330.507	216.816	376.322	229.275	242.989	150.786	194.04	184.772	226.026	365.564	411.42	441.558	270.831	337.36	272.471	243.238	242.601	346.728
821	AACAATGATTTTATAAC	9.584	3.464	0	0	0	0	0	4.237	0	5.617	0	0	0	0	0	0	0	5.746	4.934	7.738	0	9.848	1.1234	0	5.6532
822	AACAATGCCGGGAAACC	47.922	0	16.981	30.9	0	23.777	15.566	25.424	61.948	14.978	29.584	37.383	18.848	0	11.429	18.082	17.408	25.283	24.668	12.897	12.975	13.131	32.5482	11.7298	17.7908
823	AACAATGTCTTGTGTAC	2.738	0	5.66	14.262	15.733	0	0	0	0	16.85	0	0	0	0	0	0	0	0	0	0	12.975	16.414	3.37	0	5.8778
824	AACAATGTTAAAAAAAA	15.061	0	15.094	0	15.733	11.888	0	0	0	0	0	0	0	0	0	6.027	0	0	0	0	0	0	0	1.50675	0
825	AACAATGTTATCTAAAA	0	0	0	0	23.599	7.926	0	8.475	0	0	0	0	0	0	0	0	0	0	0	0	0	0	0	0	0
826	AACAATGTTATCTCAAA	34.23	46.765	18.868	0	84.958	55.479	36.321	12.712	0	13.106	4.931	0	16.492	43.12	13.334	12.055	20.309	5.746	22.201	7.738	12.975	0	6.9058	22.2045	9.732
827	AACAATGTTATCTCCTG	135.551	88.334	105.658	180.646	116.424	136.715	129.716	114.406	68.142	76.762	64.098	48.598	51.833	138.942	72.385	60.274	37.717	35.626	34.535	67.063	47.576	42.676	61.8866	77.3295	45.4952
828	AACAATTACTAGACAAT	57.506	0	52.829	0	39.332	23.777	18.16	38.135	0	41.189	14.792	11.215	0	0	34.288	0	11.605	19.537	0	0	12.975	0	13.4392	11.4733	6.5024
829	AACAATTGAAAAAAAAA	38.338	43.301	30.188	19.015	25.173	0	18.16	10.593	12.39	33.7	9.861	0	4.712	23.956	7.619	0	0	0	0	7.738	8.65	6.566	12.1326	7.89375	4.5908
830	AACAATTGACAAAAAAA	12.323	19.053	0	0	0	0	0	6.356	0	0	0	0	0	0	0	0	0	0	0	0	0	0	0	0	0
831	AACAATTGACCTAAAAA	19.169	67.55	26.415	0	14.16	21.795	10.377	16.949	0	0	7.396	0	0	0	0	15.068	0	9.194	37.002	0	8.65	0	1.4792	3.767	10.9692
832	AACAATTGACCTAATTC	32.861	0	33.962	80.815	44.052	17.832	15.566	27.542	71.24	14.978	4.931	22.43	11.78	0	0	51.233	8.704	14.94	22.201	0	0	0	25.0718	14.9842	7.4282
833	AACAATTGACTGTACCC	0	0	0	0	0	0	0	0	24.779	0	4.931	0	4.712	0	9.524	12.055	0	0	4.934	0	0	0	6.8844	5.39475	0.9868
834	AACAATTTGTGACTAAA	0	32.909	15.094	21.392	12.586	23.777	7.783	8.475	21.682	22.467	17.257	22.43	30.628	55.098	15.239	6.027	37.717	8.045	83.871	33.532	12.975	19.697	22.8928	28.5203	31.624
835	AACACAAAAAAAAAAAA	2.738	0	0	0	0	3.963	5.189	0	0	0	4.931	11.215	4.712	0	0	9.041	5.803	2.298	0	23.214	0	13.131	4.1716	3.711	7.7286
836	AACACAAACGCGGGACT	0	0	0	0	12.586	0	5.189	4.237	0	3.744	0	0	0	0	17.144	9.041	0	0	7.4	10.317	8.65	0	0.7488	6.54625	5.2734
837	AACACAAGGCGTCAGGC	8.215	13.856	15.094	0	0	3.963	0	0	0	7.489	0	0	0	19.164	3.81	0	5.803	21.835	7.4	0	0	0	1.4978	7.19425	5.847
838	AACACAATTACTGCCGT	0	5.196	0	0	4.72	0	0	0	0	0	0	0	4.712	7.187	5.715	6.027	0	3.448	9.867	0	0	0	0.9424	4.73225	2.663
839	AACACACGACTTCCACC	0	17.32	50.942	16.638	14.16	0	33.726	8.475	9.292	0	12.327	14.953	0	0	13.334	0	0	0	19.734	0	8.65	6.566	7.3144	3.3335	6.99
840	AACACAGATAATAATTG	8.215	0	7.547	0	0	0	5.189	27.542	0	22.467	4.931	0	0	0	15.239	9.041	0	12.641	29.602	0	0	16.414	5.4796	6.07	11.7314
841	AACACATCTCGAGTTTA	4.108	107.387	0	0	23.599	53.497	15.566	44.491	0	13.106	9.861	0	9.424	86.24	7.619	30.137	0	25.283	0	0	0	0	6.4782	30.999	5.0566
842	AACACCAGGGTGCGTCT	10.954	0	0	0	12.586	5.944	0	4.237	0	14.978	0	0	0	0	0	0	0	0	0	0	0	0	2.9956	0	0
843	AACACCATTACTGCCGT	0	0	0	4.754	3.147	3.963	0	0	6.195	0	0	0	4.712	0	5.715	9.041	0	14.94	9.867	0	0	0	2.1814	3.689	4.9614
844	AACACCCTATGGTTTTT	0	0	5.66	0	15.733	3.963	0	0	0	20.595	0	0	0	0	0	0	0	0	0	0	0	0	4.119	0	0
845	AACACCTTCGCAGTGTT	23.276	0	41.509	14.262	20.453	15.851	10.377	8.475	0	0	17.257	7.477	25.916	0	38.097	24.109	14.507	0	0	10.317	8.65	13.131	10.13	19.1783	6.4196
846	AACACGAACCCATTTTC	0	0	32.075	30.9	4.72	21.795	44.103	12.712	0	11.233	24.653	0	4.712	31.142	5.715	12.055	17.408	3.448	0	0	0	0	8.1196	16.58	0.6896
847	AACACGCGCGATAAGGA	0	0	0	0	0	0	0	0	0	11.233	0	0	4.712	0	15.239	12.055	5.803	0	0	15.476	0	19.697	3.189	8.27425	7.0346
848	AACACGGATCAAATAAT	6.846	0	0	0	0	0	0	0	0	0	0	0	0	0	0	0	8.704	11.492	88.805	7.738	0	0	0	2.176	21.607
849	AACACTACTACTGCCGT	0	13.856	0	14.262	14.16	0	7.783	0	0	5.617	0	7.477	7.068	4.791	11.429	0	0	20.686	14.801	15.476	0	9.848	4.0324	4.055	12.1622
850	AACACTATATATGTACT	0	0	0	0	9.44	0	0	16.949	0	0	14.792	0	0	0	0	0	0	0	0	15.476	0	0	2.9584	0	3.0952
851	AACACTATCACTGCCGT	0	5.196	0	4.754	6.293	0	5.189	0	0	0	4.931	0	7.068	0	15.239	0	0	10.343	14.801	5.159	12.975	0	2.3998	3.80975	8.6556
852	AACACTATTAATGCCGT	0	8.66	3.774	14.262	0	0	5.189	0	9.292	5.617	7.396	0	9.424	7.187	9.524	0	0	3.448	17.268	12.897	0	6.566	6.3458	4.17775	8.0358
853	AACACTATTACAGCCGT	0	10.392	0	7.131	3.147	0	0	0	12.39	0	0	0	0	4.791	7.619	6.027	0	6.895	12.334	7.738	0	0	2.478	4.60925	5.3934
854	AACACTATTACCGCCGT	0	3.464	0	9.508	17.306	0	20.755	4.237	0	5.617	0	11.215	0	4.791	15.239	9.041	8.704	16.089	7.4	12.897	25.951	0	3.3664	9.44375	12.4674
855	AACACTATTACTACCGT	4.108	3.464	3.774	4.754	9.44	0	5.189	0	0	3.744	0	0	0	0	13.334	0	0	12.641	0	15.476	12.975	0	0.7488	3.3335	8.2184
856	AACACTATTACTGACGT	5.477	24.249	0	19.015	20.453	3.963	15.566	4.237	12.39	7.489	0	18.691	7.068	0	36.193	27.123	8.704	31.029	41.936	15.476	17.301	0	9.1276	18.005	21.1484
857	AACACTATTACTGCAGT	8.215	29.445	0	26.146	23.599	3.963	18.16	6.356	15.487	5.617	9.861	7.477	4.712	11.978	20.954	21.096	5.803	28.73	17.268	18.055	21.626	9.848	8.6308	14.9578	19.1054
858	AACACTATTACTGCCAT	0	50.229	0	19.015	12.586	0	7.783	0	0	3.744	0	11.215	0	4.791	11.429	6.027	5.803	13.791	14.801	15.476	0	0	2.9918	7.0125	8.8136
859	AACACTATTACTGCCCT	0	6.928	0	0	3.147	0	5.189	0	0	5.617	0	0	4.712	0	5.715	0	5.803	8.045	9.867	7.738	0	6.566	2.0658	2.8795	6.4432
860	AACACTATTACTGCCGA	6.846	17.32	3.774	33.277	22.026	7.926	7.783	6.356	18.584	14.978	7.396	7.477	7.068	33.538	20.954	21.096	17.408	24.134	22.201	30.952	0	22.979	11.1006	23.249	20.0532
861	AACACTATTACTGCCGC	10.954	39.837	3.774	23.769	37.759	11.888	15.566	12.712	30.974	20.595	4.931	7.477	32.984	47.911	51.432	27.123	11.605	49.416	56.736	54.166	25.951	19.697	19.3922	34.5177	41.1932
862	AACACTATTACTGCCGG	0	27.713	5.66	19.015	42.479	3.963	10.377	0	0	0	0	7.477	4.712	4.791	9.524	9.041	5.803	9.194	7.4	10.317	12.975	6.566	2.4378	7.28975	9.2904
863	AACACTATTACTGCCGT	412.129	2294.96	413.2	2094.07	2035.85	461.66	1528.06	605.93	1269.92	703.966	742.063	770.088	944.768	1329.54	2449.66	2398.89	832.673	2745.49	3293.18	3216.45	1929.01	1657.8	886.162	1752.69	2568.38
864	AACACTATTACTGCTGT	0	8.66	0	7.131	12.586	0	5.189	0	9.292	0	0	0	0	23.956	7.619	6.027	0	11.492	0	5.159	0	0	1.8584	9.4005	3.3302
865	AACACTATTACTGTCGT	4.108	0	0	7.131	4.72	0	5.189	0	0	0	0	0	4.712	0	3.81	6.027	0	9.194	4.934	18.055	0	0	0.9424	2.45925	6.4366
866	AACACTATTACTTCCGT	0	0	0	0	12.586	0	7.783	0	0	0	0	0	4.712	0	9.524	0	0	9.194	0	0	0	0	0.9424	2.381	1.8388
867	AACACTATTCCTGCCGT	2.738	3.464	0	7.131	4.72	0	0	0	6.195	0	0	0	0	0	7.619	0	5.803	11.492	4.934	7.738	0	9.848	1.239	3.3555	6.8024
868	AACACTATTTCTGCCGT	0	3.464	0	14.262	3.147	0	0	4.237	6.195	0	0	0	0	0	5.715	6.027	0	4.597	0	0	0	0	1.239	2.9355	0.9194
869	AACACTCTTACTGCCGT	0	10.392	3.774	11.885	6.293	0	5.189	0	9.292	0	0	0	4.712	7.187	9.524	0	5.803	9.194	19.734	7.738	17.301	6.566	2.8008	5.6285	12.1066
870	AACACTGATCCTCATTC	0	0	3.774	0	0	3.963	0	6.356	0	7.489	0	0	0	0	0	0	8.704	0	27.135	0	12.975	0	1.4978	2.176	8.022
871	AACACTGTACATCATTT	67.091	64.086	18.868	0	17.306	0	12.972	6.356	170.356	5.617	19.723	22.43	21.204	35.933	137.151	54.246	31.914	64.356	180.077	51.587	82.177	177.27	47.866	64.811	111.093
872	AACACTGTACTATATAA	42.445	0	3.774	42.785	29.893	29.721	67.452	44.491	164.161	43.062	160.246	85.981	129.582	134.151	148.58	54.246	89.94	54.013	74.004	20.635	21.626	32.828	116.606	106.729	40.6212
873	AACACTGTTACTGCCGT	2.738	13.856	0	7.131	0	0	0	0	0	0	7.396	0	0	0	11.429	12.055	0	8.045	4.934	10.317	0	13.131	1.4792	5.871	7.2854
874	AACACTTAAAAAAAAAA	0	0	7.547	0	0	0	0	0	0	0	0	0	0	26.351	0	0	0	9.194	0	7.738	0	0	0	6.58775	3.3864
875	AACACTTTCGGGGTAGA	16.43	41.569	32.075	52.292	9.44	11.888	28.538	25.424	0	0	12.327	18.691	23.56	14.373	17.144	60.274	26.112	33.327	0	28.373	21.626	39.393	10.9156	29.4757	24.5438
876	AACACTTTTACTGCCGT	0	3.464	0	0	7.866	0	10.377	0	0	3.744	0	0	0	0	5.715	0	0	4.597	0	10.317	0	9.848	0.7488	1.42875	4.9524
877	AACAGAAAAAAAAAAAA	19.169	31.177	28.301	4.754	11.013	31.702	12.972	19.068	0	7.489	22.188	29.906	37.696	38.329	7.619	0	26.112	10.343	0	12.897	12.975	0	19.4558	18.015	7.243
878	AACAGAAAAGAAAAAAA	2.738	22.517	0	0	0	3.963	0	0	0	0	9.861	0	0	0	0	0	0	0	0	0	8.65	0	1.9722	0	1.73
879	AACAGAAAAGAAAAGAA	72.568	0	28.301	0	4.72	43.59	12.972	29.661	0	16.85	9.861	11.215	4.712	0	9.524	0	20.309	6.895	19.734	5.159	12.975	0	8.5276	7.45825	8.9526
880	AACAGAAATCGTCAACC	0	25.981	0	0	0	0	0	0	0	0	0	0	0	0	0	9.041	0	12.641	0	5.159	0	16.414	0	2.26025	6.8428
881	AACAGAATGTGAAAAAA	0	12.124	0	38.031	0	0	0	4.237	0	0	0	0	0	0	5.715	0	0	0	22.201	0	0	0	0	1.42875	4.4402
882	AACAGACACCTCTCCTT	0	29.445	13.207	11.885	0	0	0	12.712	0	11.233	19.723	14.953	14.136	31.142	3.81	0	8.704	21.835	0	5.159	0	6.566	12.009	10.914	6.712
883	AACAGACACTAGTGGCA	0	0	9.434	26.146	0	0	0	4.237	0	0	0	0	7.068	0	0	0	0	0	0	7.738	0	0	1.4136	0	1.5476
884	AACAGACCGTAGGTTAC	19.169	0	11.321	9.508	18.88	15.851	12.972	25.424	9.292	9.361	12.327	14.953	7.068	23.956	19.049	15.068	31.914	9.194	9.867	20.635	0	6.566	10.6002	22.4967	9.2524
885	AACAGACCTTTTCTTTT	0	0	0	0	0	0	0	0	0	0	14.792	26.168	9.424	0	26.668	9.041	8.704	0	0	18.055	38.926	0	10.0768	11.1033	11.3962
886	AACAGAGAAAATTATCG	62.983	88.334	37.735	59.423	88.105	67.367	62.264	72.034	74.337	26.211	36.98	29.906	70.681	67.076	47.622	69.315	49.322	83.893	46.869	56.746	82.177	39.393	47.623	58.3337	61.8156
887	AACAGCGCAAAAGTGAT	5.477	19.053	5.66	19.015	14.16	5.944	0	6.356	0	0	0	0	0	19.164	9.524	0	8.704	0	0	7.738	0	0	0	9.348	1.5476
888	AACAGCGTATATCAGGG	4.108	0	11.321	0	0	17.832	0	14.83	0	0	0	7.477	0	0	0	0	0	0	17.268	7.738	0	0	1.4954	0	5.0012
889	AACAGCTCGAAGAGTTT	0	13.856	11.321	57.046	18.88	15.851	7.783	16.949	0	0	0	0	0	23.956	0	0	11.605	4.597	0	5.159	0	6.566	0	8.89025	3.2644
890	AACAGCTTACACCACCC	0	0	0	0	0	0	0	0	0	0	0	0	0	23.956	7.619	15.068	0	6.895	0	0	0	0	0	11.6608	1.379
891	AACAGGACAATGCAATT	8.215	3.464	9.434	9.508	4.72	0	7.783	12.712	0	0	0	7.477	0	0	0	6.027	5.803	0	4.934	0	0	0	1.4954	2.9575	0.9868
892	AACAGGATGAAGATTTA	5.477	0	5.66	35.654	0	7.926	7.783	0	0	0	0	0	0	0	0	0	0	21.835	0	0	0	29.545	0	0	10.276
893	AACAGGCAAGGACAAAG	9.584	0	0	0	0	5.944	18.16	0	0	0	0	0	0	21.56	0	12.055	0	5.746	0	0	0	0	0	8.40375	1.1492
894	AACAGGCCGCTAGAGCT	0	0	0	0	0	0	10.377	0	0	0	7.396	7.477	0	19.164	0	21.096	29.013	6.895	27.135	20.635	12.975	19.697	2.9746	17.3183	17.4674
895	AACAGGGACAGGCACAG	0	0	0	9.508	28.319	7.926	0	4.237	0	0	0	0	0	0	5.715	9.041	0	0	0	0	12.975	0	0	3.689	2.595
896	AACAGGGTGCTGTTGTT	0	25.981	11.321	16.638	0	7.926	0	14.83	58.85	13.106	19.723	18.691	25.916	26.351	13.334	18.082	0	27.581	0	15.476	17.301	6.566	27.2572	14.4418	13.3848
897	AACAGTCAAAAAAAAAA	0	0	0	0	0	0	0	0	0	0	0	7.477	0	0	0	18.082	0	8.045	12.334	0	8.65	0	1.4954	4.5205	5.8058
898	AACAGTCTCAAAAAAAA	0	0	0	0	0	0	0	0	0	0	0	0	0	0	0	0	5.803	14.94	37.002	28.373	17.301	0	0	1.45075	19.5232
899	AACAGTCTCTGAAAAAA	0	0	0	0	0	0	0	0	0	0	0	0	0	0	0	27.123	17.408	18.388	0	0	12.975	0	0	11.1328	6.2726
900	AACAGTTACGACGCTTC	36.968	27.713	30.188	14.262	36.186	35.665	51.886	36.017	0	43.062	17.257	22.43	37.696	0	30.478	78.356	23.21	16.089	0	51.587	51.902	13.131	24.089	33.011	26.5418
901	AACAGTTCAGCTTCAGT	0	15.588	0	0	15.733	13.87	0	0	0	0	0	0	0	0	0	0	0	0	0	0	0	0	0	0	0
902	AACATAAAAAAAAAAAA	2.738	0	0	0	22.026	0	0	0	34.071	0	0	0	0	0	0	6.027	0	0	0	0	0	0	6.8142	1.50675	0
903	AACATAAAGTATGACAC	4.108	32.909	0	0	0	3.963	0	0	0	0	0	0	0	0	0	0	0	0	0	0	0	0	0	0	0
904	AACATACAATTGAAAAA	0	0	0	0	0	7.926	0	0	0	0	0	0	7.068	0	0	0	8.704	0	0	25.793	8.65	0	1.4136	2.176	6.8886
905	AACATACAATTGAAAAG	0	0	3.774	0	0	3.963	0	0	0	0	0	0	4.712	0	7.619	6.027	5.803	20.686	39.469	87.698	47.576	26.262	0.9424	4.86225	44.3382
906	AACATACACATATGGAA	164.304	154.152	177.355	59.423	251.727	204.082	150.471	139.83	161.064	134.802	61.633	104.672	49.477	47.911	179.058	192.876	130.559	152.846	66.604	121.229	121.104	147.725	102.33	137.601	121.902
907	AACATACACATATGGAT	0	0	0	0	0	0	0	0	55.753	0	12.327	11.215	40.052	45.516	17.144	39.178	14.507	6.895	22.201	36.111	12.975	29.545	23.8694	29.0862	21.5454
908	AACATACTATTACTATT	0	0	0	0	0	0	0	0	0	0	0	0	0	0	11.429	6.027	8.704	6.895	0	5.159	12.975	0	0	6.54	5.0058
909	AACATACTATTGCTATT	31.492	34.641	30.188	38.031	55.065	31.702	31.132	40.254	61.948	16.85	14.792	18.691	0	0	9.524	33.151	23.21	2.298	39.469	7.738	34.601	32.828	22.4562	16.4713	23.3868
910	AACATAGATGTAGTGAA	21.907	32.909	43.395	0	7.866	27.739	36.321	25.424	0	5.617	22.188	18.691	35.34	105.405	22.858	21.096	11.605	0	0	7.738	25.951	0	16.3672	40.241	6.7378
911	AACATAGGGGAGGGATT	2.738	0	3.774	0	40.906	27.739	5.189	23.305	0	22.467	17.257	7.477	21.204	0	22.858	9.041	11.605	13.791	29.602	7.738	0	45.959	13.681	10.876	19.418
912	AACATATCAAAAAAAAA	12.323	32.909	0	0	15.733	5.944	0	0	0	0	0	0	0	0	5.715	0	0	0	0	0	0	0	0	1.42875	0
913	AACATATCAGCGGAGAC	0	0	0	4.754	7.866	0	7.783	0	0	5.617	0	11.215	7.068	9.582	0	0	0	3.448	0	5.159	0	0	4.78	2.3955	1.7214
914	AACATATCAGCGGCGAC	4.108	10.392	5.66	4.754	7.866	0	0	0	0	3.744	0	0	4.712	0	7.619	0	0	4.597	0	0	0	0	1.6912	1.90475	0.9194
915	AACATATCAGCGGGGAC	6.846	6.928	0	16.638	11.013	0	5.189	8.475	0	5.617	0	14.953	14.136	4.791	0	6.027	0	4.597	7.4	0	0	6.566	6.9412	2.7045	3.7126
916	AACATATCAGCGGTGAA	19.169	20.785	16.981	4.754	15.733	9.907	0	8.475	0	9.361	7.396	0	9.424	4.791	7.619	9.041	0	6.895	0	5.159	8.65	6.566	5.2362	5.36275	5.454
917	AACATATCAGCGGTGAC	101.321	169.74	160.374	297.115	292.633	162.473	155.659	184.321	46.461	121.696	106.009	145.793	124.87	158.107	142.865	69.315	104.447	91.938	83.871	92.856	121.104	141.159	108.966	118.683	106.186
918	AACATATGTATCGAAGT	10.954	6.928	9.434	14.262	4.72	9.907	7.783	4.237	0	22.467	7.396	0	0	7.187	15.239	18.082	0	0	12.334	0	8.65	0	5.9726	10.127	4.1968
919	AACATCCAAAAAAAAAA	0	19.053	0	21.392	0	13.87	0	0	0	0	0	0	0	0	0	0	0	0	0	0	0	0	0	0	0
920	AACATCCTGAAAAAAAA	84.89	0	9.434	0	36.186	208.044	15.566	33.898	0	0	0	0	0	0	0	0	0	0	0	0	0	0	0	0	0
921	AACATCCTGATTGTCAC	60.245	19.053	0	26.146	20.453	97.087	23.349	21.186	0	0	0	0	0	0	0	0	0	0	0	0	0	0	0	0	0
922	AACATCGACGGAATTAC	0	57.158	0	19.015	4.72	0	5.189	8.475	0	0	9.861	11.215	9.424	0	7.619	0	0	0	0	0	0	9.848	6.1	1.90475	1.9696
923	AACATCGGGACTAGAAT	0	0	0	0	0	0	0	0	0	0	0	0	0	0	0	0	0	0	51.803	10.317	0	9.848	0	0	14.3936
924	AACATCGTTTGGCTTTT	16.43	31.177	5.66	35.654	0	3.963	0	4.237	0	0	0	7.477	14.136	0	0	0	8.704	0	0	38.69	0	16.414	4.3226	2.176	11.0208
925	AACATCTTGTATAGTAG	27.384	0	0	0	25.173	27.739	0	8.475	0	18.722	17.257	0	7.068	23.956	20.954	51.233	8.704	6.895	0	23.214	0	0	8.6094	26.2118	6.0218
926	AACATTATATCAGTCAC	60.245	142.028	75.47	97.454	70.798	49.534	108.962	69.915	43.363	9.361	34.515	44.859	21.204	0	40.002	57.26	17.408	57.461	7.4	54.166	60.552	42.676	30.6604	28.6675	44.451
927	AACATTATCACCAGCAC	0	0	0	0	0	0	0	0	0	16.85	9.861	0	18.848	0	3.81	30.137	0	0	0	15.476	0	9.848	9.1118	8.48675	5.0648
928	AACATTCCCTGTGAAAA	0	12.124	0	38.031	0	5.944	7.783	14.83	0	24.339	4.931	0	4.712	0	0	0	0	0	0	0	8.65	22.979	6.7964	0	6.3258
929	AACATTCCCTGTGATTA	0	25.981	9.434	0	45.626	11.888	10.377	16.949	0	0	9.861	11.215	7.068	0	3.81	12.055	11.605	9.194	0	0	8.65	32.828	5.6288	6.8675	10.1344
930	AACATTCTACGATTACG	0	0	0	0	0	0	0	0	0	0	0	0	0	47.911	0	0	11.605	24.134	14.801	30.952	30.276	39.393	0	14.879	27.9112
931	AACATTCTGAAAAAAAA	16.43	0	0	0	0	0	0	6.356	0	0	0	0	0	0	0	21.096	0	0	0	0	0	0	0	5.274	0
932	AACATTGCCTCCAAATT	0	0	0	0	0	0	10.377	0	0	18.722	0	0	0	0	3.81	0	0	14.94	0	5.159	0	0	3.7444	0.9525	4.0198
933	AACATTGTTTTGCTTTT	6.846	5.196	7.547	7.131	3.147	5.944	0	4.237	9.292	5.617	0	0	0	0	3.81	0	0	2.298	7.4	0	0	0	2.9818	0.9525	1.9396
934	AACATTTAAAAAAAAAA	27.384	0	28.301	16.638	12.586	35.665	12.972	10.593	0	35.573	12.327	0	7.068	0	20.954	12.055	11.605	0	0	7.738	17.301	26.262	10.9936	11.1535	10.2602
935	AACATTTACATACATCT	45.184	25.981	15.094	73.685	47.199	35.665	31.132	16.949	21.682	39.317	22.188	22.43	80.105	9.582	40.002	66.301	43.52	3.448	51.803	36.111	47.576	19.697	37.1444	39.8513	31.727
936	AACATTTATTTTTCGAT	0	0	0	0	17.306	9.907	0	0	0	35.573	4.931	0	0	0	3.81	0	0	0	0	0	0	0	8.1008	0.9525	0
937	AACATTTATTTTTGAAA	8.215	53.693	3.774	0	0	3.963	15.566	14.83	71.24	16.85	9.861	26.168	18.848	0	19.049	0	20.309	0	4.934	0	25.951	36.111	28.5934	9.8395	13.3992
938	AACATTTATTTTTGACT	5.477	0	30.188	57.046	0	5.944	25.943	10.593	0	31.828	4.931	11.215	0	33.538	20.954	30.137	0	6.895	0	15.476	17.301	26.262	9.5948	21.1572	13.1868
939	AACATTTGCATTCATTT	2.738	3.464	0	9.508	3.147	3.963	0	0	0	5.617	4.931	0	0	4.791	3.81	12.055	0	5.746	9.867	0	0	0	2.1096	5.164	3.1226
940	AACATTTTCTTGTCTAC	4.108	39.837	7.547	21.392	14.16	3.963	25.943	27.542	0	0	0	0	0	0	5.715	0	11.605	4.597	17.268	23.214	8.65	36.111	0	4.33	17.968
941	AACCAAAAAAAAAAAAA	62.983	27.713	75.47	16.638	36.186	29.721	15.566	31.78	61.948	28.084	29.584	22.43	14.136	33.538	22.858	9.041	31.914	35.626	7.4	23.214	21.626	16.414	31.2364	24.3377	20.856
942	AACCAAAAGGGAGAGAC	24.646	0	5.66	0	0	0	0	4.237	0	0	0	0	0	0	0	9.041	0	0	44.402	0	0	0	0	2.26025	8.8804
943	AACCAAACATCAGAGAT	0	12.124	0	26.146	0	0	0	6.356	0	16.85	0	0	0	0	3.81	12.055	0	0	0	5.159	0	0	3.37	3.96625	1.0318
944	AACCAAATAAAAAAAAA	12.323	0	9.434	0	15.733	0	0	0	0	0	7.396	0	0	0	0	0	0	0	17.268	0	0	13.131	1.4792	0	6.0798
945	AACCAAATACCATCACA	52.03	13.856	0	16.638	0	33.683	18.16	6.356	0	0	24.653	14.953	0	0	3.81	30.137	8.704	2.298	0	25.793	0	29.545	7.9212	10.6628	11.5272
946	AACCAATAAAAAAAAAA	6.846	6.928	15.094	0	0	3.963	0	0	0	9.361	12.327	7.477	0	0	0	6.027	8.704	6.895	0	5.159	17.301	22.979	5.833	3.68275	10.4668
947	AACCAATAGCGGTCAAC	16.43	0	0	0	0	15.851	5.189	6.356	0	22.467	19.723	18.691	11.78	0	3.81	0	5.803	4.597	0	5.159	0	0	14.5322	2.40325	1.9512
948	AACCAATGCATACCTAC	187.58	342.945	258.486	213.923	163.623	190.212	173.82	220.338	148.674	183.48	167.642	205.606	113.089	297.049	314.304	213.971	174.078	162.04	224.479	110.912	151.379	144.442	163.698	249.85	158.65
949	AACCACAAAAAAAAAAA	2.738	0	9.434	0	9.44	0	5.189	0	0	0	4.931	14.953	11.78	0	9.524	0	0	24.134	0	0	0	0	6.3328	2.381	4.8268
950	AACCACAATTTGACCCC	0	13.856	7.547	9.508	28.319	5.944	0	12.712	0	18.722	4.931	0	0	88.636	15.239	15.068	11.605	22.984	0	0	0	6.566	4.7306	32.637	5.91
951	AACCACATCCTCCATAA	43.814	0	35.848	35.654	14.16	3.963	10.377	10.593	55.753	11.233	14.792	22.43	18.848	21.56	7.619	21.096	14.507	26.432	0	0	30.276	0	24.6112	16.1955	11.3416
952	AACCACATCCTTCATAA	0	0	0	0	0	0	0	0	0	0	0	0	0	0	11.429	0	0	6.895	24.668	0	0	0	0	2.85725	6.3126
953	AACCAGACCTCCGTCGA	0	0	0	0	11.013	0	0	0	0	0	0	0	0	0	0	0	0	31.029	0	20.635	0	0	0	0	10.3328
954	AACCAGATCATATTAGC	0	0	0	0	0	0	0	0	0	0	0	0	0	45.516	7.619	0	0	0	4.934	0	0	9.848	0	13.2837	2.9564
955	AACCAGGGTGAAAAAAA	9.584	0	5.66	0	0	7.926	7.783	0	0	0	0	0	0	0	0	0	8.704	3.448	0	0	0	0	0	2.176	0.6896
956	AACCAGGGTGATAAAAA	0	0	7.547	66.554	0	0	15.566	0	0	29.956	0	0	9.424	0	7.619	12.055	5.803	0	0	12.897	0	0	7.876	6.36925	2.5794
957	AACCAGGGTGATACAAA	8.215	0	3.774	16.638	23.599	23.777	44.103	14.83	0	9.361	0	0	0	0	5.715	15.068	8.704	0	0	0	0	0	1.8722	7.37175	0
958	AACCAGGGTGATACACT	56.137	58.89	150.941	135.485	119.571	99.069	132.31	141.949	24.779	16.85	36.98	33.645	63.613	91.031	70.48	75.342	40.618	58.61	27.135	46.428	103.803	55.807	35.1734	69.3678	58.3566
959	AACCAGGTCATATTAGC	19.169	0	9.434	0	33.039	0	33.726	19.068	0	0	0	0	0	4.791	7.619	0	5.803	0	0	10.317	0	0	0	4.55325	2.0634
960	AACCAGTGGATATAGAA	43.814	29.445	30.188	0	39.332	17.832	18.16	19.068	0	0	0	0	0	0	0	0	0	0	0	0	0	0	0	0	0
961	AACCAGTTCTAAAAAAA	0	0	0	0	7.866	9.907	0	0	0	0	0	11.215	0	21.56	0	0	0	0	0	0	0	0	2.243	5.39	0
962	AACCAGTTGAAGAACCA	4.108	0	0	0	0	5.944	7.783	0	0	0	0	0	7.068	0	0	0	0	14.94	0	0	0	0	1.4136	0	2.988
963	AACCATCAAAAAAAAAA	9.584	0	15.094	0	0	3.963	0	6.356	0	0	0	0	0	0	0	0	0	2.298	0	0	0	0	0	0	0.4596
964	AACCATCAATGATTGCG	0	0	0	0	28.319	17.832	18.16	16.949	0	0	0	11.215	0	0	15.239	9.041	0	2.298	0	0	0	9.848	2.243	6.07	2.4292
965	AACCATCACTTGAAAAA	8.215	6.928	7.547	0	0	13.87	0	4.237	0	0	0	0	0	0	0	0	0	0	0	0	0	0	0	0	0
966	AACCATCACTTGACTTG	72.568	0	18.868	0	73.945	19.814	44.103	63.559	0	0	0	0	0	0	0	0	0	0	0	0	0	0	0	0	0
967	AACCATCCCCTCTCTTG	0	0	0	0	0	0	0	0	0	0	0	0	0	0	0	15.068	11.605	12.641	14.801	10.317	8.65	0	0	6.66825	9.2818
968	AACCCAAAAAAAAAAAA	2.738	0	9.434	0	17.306	0	7.783	16.949	0	0	0	0	0	9.582	0	0	0	0	0	0	0	0	0	2.3955	0
969	AACCCAACTTCCTCTAA	0	0	0	0	4.72	0	0	0	21.682	54.295	32.049	14.953	0	7.187	30.478	21.096	14.507	12.641	34.535	12.897	17.301	9.848	24.5958	18.317	17.4444
970	AACCCAGAGTGGTAAGA	8.215	0	5.66	0	0	0	0	6.356	0	0	0	0	0	0	0	0	0	8.045	0	0	0	16.414	0	0	4.8918
971	AACCCATCAAGTCTCCG	5.477	0	0	7.131	4.72	0	7.783	0	0	0	0	0	0	0	5.715	6.027	0	3.448	0	0	0	9.848	0	2.9355	2.6592
972	AACCCCGCTCAGCTTCA	20.538	0	9.434	16.638	40.906	3.963	0	6.356	0	3.744	4.931	7.477	11.78	0	7.619	9.041	0	0	0	20.635	0	0	5.5864	4.165	4.127
973	AACCCTATTACTGCCGT	0	3.464	0	0	4.72	0	0	6.356	0	0	0	0	0	0	9.524	9.041	0	3.448	9.867	10.317	0	0	0	4.64125	4.7264
974	AACCCTCCAAATACAGA	0	0	0	0	0	7.926	0	0	0	0	0	0	0	0	0	0	0	19.537	0	0	0	6.566	0	0	5.2206
975	AACCCTCTGGGACAGAT	0	0	0	4.754	4.72	0	5.189	6.356	0	0	0	0	0	0	3.81	0	0	5.746	12.334	5.159	0	0	0	0.9525	4.6478
976	AACCCTTCCAGCATTGT	0	0	0	0	0	3.963	0	0	9.292	9.361	0	0	21.204	0	0	0	0	6.895	0	10.317	0	0	7.9714	0	3.4424
977	AACCCTTCTTCATAGCC	36.968	0	41.509	71.308	36.186	83.218	54.481	80.508	130.09	28.084	61.633	85.981	124.87	0	34.288	72.328	81.236	278.111	234.346	265.673	173.005	239.643	86.1316	46.963	238.156
978	AACCCTTGCATTCATTT	4.108	0	0	9.508	0	5.944	0	4.237	9.292	0	0	0	0	9.582	13.334	6.027	14.507	5.746	7.4	5.159	0	0	1.8584	10.8625	3.661
979	AACCGAAGCCCATACAA	13.692	20.785	0	0	0	11.888	15.566	6.356	0	0	0	0	16.492	0	0	6.027	14.507	0	0	0	0	9.848	3.2984	5.1335	1.9696
980	AACCGCAAAACTTAGCT	12.323	13.856	0	0	20.453	5.944	7.783	14.83	0	0	7.396	0	0	0	3.81	0	0	0	0	0	0	0	1.4792	0.9525	0
981	AACCGCGCACGGCCTGG	6.846	8.66	11.321	26.146	0	19.814	10.377	8.475	0	0	4.931	11.215	11.78	0	9.524	6.027	14.507	4.597	0	10.317	17.301	13.131	5.5852	7.5145	9.0692
982	AACCGTAAAAAAAAAAA	0	0	0	9.508	20.453	9.907	0	10.593	0	41.189	7.396	7.477	0	0	13.334	21.096	8.704	8.045	0	7.738	12.975	6.566	11.2124	10.7835	7.0648
983	AACCGTACTAAAAAAAA	0	0	0	0	0	0	0	0	0	0	14.792	7.477	0	0	0	6.027	14.507	10.343	0	10.317	0	0	4.4538	5.1335	4.132
984	AACCGTACTAATAAAAA	0	0	0	0	0	0	0	0	0	0	0	0	21.204	0	13.334	0	8.704	3.448	0	0	0	0	4.2408	5.5095	0.6896
985	AACCGTACTAATATTTC	0	0	0	0	0	0	0	0	0	0	9.861	14.953	4.712	31.142	0	36.164	0	0	29.602	0	0	6.566	5.9052	16.8265	7.2336
986	AACCGTCAAAAAAAAAA	0	0	7.547	0	9.44	3.963	5.189	0	0	13.106	0	11.215	0	0	0	0	11.605	2.298	0	0	0	0	4.8642	2.90125	0.4596
987	AACCGTCCTAATATTTT	0	10.392	5.66	0	15.733	9.907	5.189	0	15.487	9.361	0	0	0	9.582	15.239	0	0	3.448	0	10.317	0	9.848	4.9696	6.20525	4.7226
988	AACCGTCTCTTTTGGAA	16.43	20.785	0	21.392	18.88	15.851	12.972	65.678	0	16.85	14.792	22.43	4.712	0	9.524	0	8.704	11.492	0	5.159	17.301	0	11.7568	4.557	6.7904
989	AACCTAAAAAAAAAAAA	23.276	0	5.66	0	11.013	7.926	0	10.593	0	26.211	22.188	26.168	7.068	26.351	17.144	15.068	0	3.448	12.334	5.159	12.975	9.848	16.327	14.6407	8.7528
990	AACCTAATCTTTATTAG	0	0	0	0	0	0	0	0	0	0	0	0	0	33.538	0	6.027	8.704	8.045	0	0	0	0	0	12.0672	1.609
991	AACCTACAAAAAAAAAA	9.584	0	0	0	0	7.926	0	6.356	21.682	29.956	17.257	0	9.424	33.538	5.715	24.109	8.704	5.746	0	5.159	8.65	0	15.6638	18.0165	3.911
992	AACCTACCGCAAAAAAA	0	0	7.547	23.769	0	3.963	0	0	65.045	0	27.119	14.953	9.424	0	3.81	18.082	5.803	4.597	0	10.317	0	0	23.3082	6.92375	2.9828
993	AACCTACCGCTCTCCAA	5.477	5.196	3.774	0	3.147	31.702	23.349	4.237	34.071	26.211	56.702	44.859	21.204	19.164	17.144	30.137	31.914	11.492	0	7.738	0	13.131	36.6094	24.5897	6.4722
994	AACCTACCGCTCTCCAC	127.336	60.622	199.996	164.008	66.078	152.566	85.613	171.609	309.738	86.123	212.018	123.364	115.445	67.076	129.531	159.725	92.842	73.55	59.203	90.277	82.177	154.291	169.338	112.293	91.8996
995	AACCTACGTCAGATACT	0	0	0	0	12.586	0	0	8.475	0	0	0	0	0	0	0	6.027	0	2.298	0	0	21.626	9.848	0	1.50675	6.7544
996	AACCTAGGTGTCGTGGT	0	3.464	0	0	0	0	0	0	68.142	73.018	78.89	22.43	51.833	136.547	34.288	51.233	46.421	80.445	93.739	56.746	30.276	85.352	58.8626	67.1222	69.3116
997	AACCTAGTATGTTTGAA	27.384	0	11.321	0	6.293	29.721	0	10.593	15.487	3.744	19.723	22.43	11.78	4.791	7.619	30.137	37.717	12.641	7.4	15.476	0	16.414	14.6328	20.066	10.3862
998	AACCTCGGAATGTCAAC	0	0	0	0	0	0	0	0	0	0	0	0	11.78	23.956	0	6.027	0	0	7.4	10.317	0	0	2.356	7.49575	3.5434
999	AACCTCTAAAGCCACCA	20.538	0	30.188	16.638	0	13.87	12.972	27.542	0	14.978	4.931	7.477	0	16.769	17.144	0	0	0	0	7.738	0	19.697	5.4772	8.47825	5.487
1000	AACCTCTCTTCAAAAAT	0	24.249	0	0	25.173	0	5.189	0	0	0	0	14.953	0	0	0	0	0	4.597	0	10.317	0	0	2.9906	0	2.9828
1001	AACCTCTGCATTCATTT	0	0	0	4.754	3.147	3.963	0	0	9.292	7.489	4.931	0	0	0	3.81	6.027	0	4.597	12.334	0	0	0	4.3424	2.45925	3.3862
1002	AACCTGAATGGCTTTCC	56.137	3.464	24.528	0	3.147	13.87	10.377	6.356	0	37.445	14.792	0	0	38.329	28.573	24.109	8.704	4.597	0	7.738	12.975	0	10.4474	24.9288	5.062
1003	AACCTGTTATTTATTTT	0	0	0	0	0	0	0	0	55.753	20.595	46.841	0	0	0	15.239	18.082	8.704	12.641	0	10.317	12.975	13.131	24.6378	10.5062	9.8128
1004	AACCTGTTGTTTTAGAT	26.015	8.66	33.962	9.508	47.199	27.739	23.349	69.915	55.753	13.106	41.911	33.645	42.409	52.702	38.097	66.301	23.21	43.67	59.203	69.642	56.227	32.828	37.3648	45.0775	52.314
1005	AACCTTAAAAAAAAAAA	6.846	22.517	26.415	0	0	3.963	18.16	4.237	0	14.978	0	0	0	0	0	0	5.803	0	0	0	0	0	2.9956	1.45075	0
1006	AACCTTAAAGAGAGAAA	19.169	0	5.66	0	0	3.963	0	0	0	0	4.931	0	0	0	17.144	0	0	0	0	0	8.65	0	0.9862	4.286	1.73
1007	AACCTTAAAGTAGTAGG	13.692	0	0	0	25.173	0	5.189	10.593	0	0	0	0	0	0	0	0	0	0	0	0	0	0	0	0	0
1008	AACCTTAGCATTCATTT	2.738	0	0	7.131	0	0	0	0	40.266	0	0	0	0	0	3.81	0	0	2.298	12.334	0	0	0	8.0532	0.9525	2.9264
1009	AACCTTCACACATTCCC	28.753	88.334	30.188	59.423	66.078	49.534	31.132	108.05	24.779	43.062	51.772	48.598	44.765	47.911	34.288	33.151	17.408	56.312	66.604	28.373	43.251	32.828	42.5952	33.1895	45.4736
1010	AACCTTCGCATTCATTT	9.584	3.464	0	0	0	0	0	0	15.487	3.744	4.931	7.477	7.068	4.791	7.619	0	5.803	4.597	0	0	0	0	7.7414	4.55325	0.9194
1011	AACCTTGTGATTGACGA	19.169	57.158	7.547	83.192	18.88	29.721	28.538	65.678	34.071	0	24.653	0	16.492	93.427	41.907	45.205	8.704	13.791	32.068	15.476	8.65	26.262	15.0432	47.3107	19.2494
1012	AACCTTTATTTTTGAAA	0	0	0	0	0	0	0	0	0	7.489	0	11.215	14.136	23.956	3.81	0	5.803	0	0	0	0	0	6.568	8.39225	0
1013	AACCTTTATTTTTGACT	0	0	0	0	0	0	0	0	0	9.361	7.396	7.477	0	0	13.334	6.027	0	19.537	0	0	0	0	4.8468	4.84025	3.9074
1014	AACCTTTGCACTCATTT	0	0	0	26.146	0	0	0	4.237	9.292	0	9.861	7.477	4.712	0	5.715	0	0	4.597	9.867	12.897	0	0	6.2684	1.42875	5.4722
1015	AACCTTTGCATTAATTT	5.477	0	0	0	0	0	7.783	0	0	5.617	0	0	7.068	0	7.619	0	0	9.194	7.4	0	0	9.848	2.537	1.90475	5.2884
1016	AACCTTTGCATTCACTT	0	0	0	0	0	3.963	0	8.475	0	0	0	0	0	7.187	7.619	0	5.803	6.895	7.4	0	0	0	0	5.15225	2.859
1017	AACCTTTGCATTCATCT	5.477	3.464	0	4.754	4.72	0	0	0	9.292	7.489	4.931	11.215	4.712	0	9.524	6.027	0	2.298	0	5.159	0	0	7.5278	3.88775	1.4914
1018	AACCTTTGCATTCATTT	536.726	273.663	373.578	658.408	454.683	447.791	466.978	404.659	997.355	795.706	658.242	474.763	749.217	632.428	1312.46	1103.01	583.161	582.654	826.379	853.764	592.543	820.695	735.057	907.763	735.207
1019	AACCTTTGCATTCCTTT	2.738	3.464	3.774	7.131	0	5.944	7.783	4.237	18.584	3.744	4.931	0	9.424	7.187	9.524	6.027	0	2.298	14.801	0	0	13.131	7.3366	5.6845	6.046
1020	AACCTTTGCCTTCATTT	4.108	0	0	4.754	3.147	3.963	0	0	6.195	5.617	9.861	0	4.712	11.978	13.334	0	0	2.298	4.934	5.159	0	6.566	5.277	6.328	3.7914
1021	AACCTTTTAATATGTAG	397.068	263.271	211.317	473.008	492.442	255.597	347.639	366.524	446.022	121.696	239.137	224.297	247.383	213.205	278.111	370.683	92.842	181.577	466.226	312.101	302.759	72.221	255.707	238.71	266.977
1022	AACCTTTTGTATAAATA	0	0	3.774	0	0	0	0	0	49.558	0	0	0	0	0	0	15.068	0	0	0	0	0	0	9.9116	3.767	0
1023	AACGAAAAAAAAAAAAA	46.553	65.818	45.282	19.015	23.599	37.646	15.566	36.017	0	11.233	32.049	7.477	4.712	4.791	9.524	33.151	17.408	21.835	49.336	12.897	0	0	11.0942	16.2185	16.8136
1024	AACGAAAATTTCCATTC	15.061	0	11.321	0	0	0	0	19.068	0	16.85	22.188	0	0	0	7.619	12.055	0	2.298	22.201	0	8.65	0	7.8076	4.9185	6.6298
1025	AACGAAAATTTCTATTT	0	0	0	0	0	0	0	0	0	11.233	12.327	7.477	14.136	0	13.334	21.096	0	0	0	0	8.65	0	9.0346	8.6075	1.73
1026	AACGAAACACTGCATTG	0	12.124	0	0	0	3.963	15.566	16.949	0	11.233	4.931	0	0	0	13.334	6.027	5.803	0	0	7.738	17.301	0	3.2328	6.291	5.0078
1027	AACGAACAAAAGGAAAG	0	0	0	0	0	9.907	0	16.949	0	0	0	14.953	0	0	0	21.096	0	4.597	0	0	8.65	9.848	2.9906	5.274	4.619
1028	AACGAACAAGGGAAGAG	5.477	0	5.66	4.754	0	0	0	10.593	6.195	3.744	4.931	7.477	0	0	0	0	0	0	0	0	0	0	4.4694	0	0
1029	AACGAACAAGGGTAGAG	83.521	181.865	190.562	71.308	132.157	71.33	67.452	175.847	111.506	67.401	66.564	67.289	73.037	33.538	32.383	27.123	11.605	12.641	0	10.317	38.926	0	77.1594	26.1623	12.3768
1030	AACGAAGTATAGTCATC	0	0	0	0	0	0	25.943	4.237	0	0	0	11.215	0	0	0	18.082	8.704	4.597	0	0	0	0	2.243	6.6965	0.9194
1031	AACGAAGTGTATCGCGA	9.584	0	3.774	0	0	11.888	51.886	16.949	0	0	0	0	0	0	0	0	0	10.343	0	0	0	0	0	0	2.0686
1032	AACGACAAGGGCAAGAG	0	0	0	0	17.306	0	0	10.593	0	3.744	4.931	7.477	0	0	0	12.055	0	4.597	0	7.738	0	0	3.2304	3.01375	2.467
1033	AACGACAAGTCGTTGTC	2.738	31.177	7.547	0	17.306	0	15.566	25.424	21.682	0	0	0	4.712	0	0	0	0	0	0	0	0	0	5.2788	0	0
1034	AACGACCGCAATATTGA	0	0	0	28.523	0	3.963	0	0	0	14.978	0	0	0	0	0	6.027	0	0	0	0	8.65	0	2.9956	1.50675	1.73
1035	AACGACGTCAACTCCCC	35.599	0	3.774	9.508	20.453	7.926	0	8.475	0	5.617	0	7.477	7.068	0	11.429	9.041	11.605	31.029	12.334	33.532	30.276	55.807	4.0324	8.01875	32.5956
1036	AACGACGTCAAGAGCTT	6.846	83.138	152.827	61.8	72.372	0	75.235	59.322	226.108	58.04	27.119	48.598	51.833	0	34.288	141.643	52.223	63.207	120.873	139.285	151.379	101.766	82.3396	57.0385	115.302
1037	AACGACTTTCACCGTCA	0	0	0	0	14.16	7.926	5.189	8.475	0	0	7.396	0	0	0	0	0	0	8.045	0	0	0	0	1.4792	0	1.609
1038	AACGAGACAATGCAATT	6.846	8.66	0	11.885	7.866	5.944	15.566	8.475	0	3.744	0	7.477	0	0	0	0	0	6.895	0	0	0	6.566	2.2442	0	2.6922
1039	AACGAGACGCTACGGGA	2.738	3.464	0	42.785	12.586	5.944	0	14.83	0	0	12.327	0	0	0	0	6.027	0	5.746	0	0	0	13.131	2.4654	1.50675	3.7754
1040	AACGAGCAATATTCCAC	0	0	0	0	20.453	5.944	0	0	0	0	0	0	14.136	0	0	0	0	0	0	0	0	9.848	2.8272	0	1.9696
1041	AACGAGGACGGAACTAT	12.323	0	0	0	9.44	0	0	14.83	0	0	0	11.215	0	0	9.524	0	17.408	5.746	24.668	0	8.65	0	2.243	6.733	7.8128
1042	AACGAGGATACGGCTGG	0	0	0	0	0	0	0	0	0	16.85	12.327	7.477	82.461	21.56	13.334	18.082	26.112	13.791	29.602	28.373	12.975	22.979	23.823	19.772	21.544
1043	AACGAGGGAGGAACAAA	21.907	17.32	15.094	33.277	23.599	21.795	23.349	16.949	0	11.233	0	7.477	14.136	0	0	30.137	26.112	17.238	0	12.897	12.975	32.828	6.5692	14.0622	15.1876
1044	AACGAGGGAGGAACCAA	0	0	0	0	0	0	0	0	0	0	0	0	0	7.187	3.81	0	0	4.597	0	5.159	0	52.524	0	2.74925	12.456
1045	AACGAGGGTATCATCCT	0	0	0	0	18.88	0	0	0	0	0	0	0	0	0	11.429	0	31.914	4.597	0	0	0	0	0	10.8358	0.9194
1046	AACGAGTTCAAGGACCA	0	0	0	0	0	0	7.783	0	0	13.106	14.792	0	9.424	11.978	3.81	0	5.803	8.045	0	0	0	6.566	7.4644	5.39775	2.9222
1047	AACGAGTTTCTCTAAAA	0	0	0	0	0	0	0	0	0	0	0	0	0	0	0	15.068	8.704	20.686	37.002	23.214	12.975	0	0	5.943	18.7754
1048	AACGATAAAGGCTTCAA	12.323	0	3.774	0	0	29.721	10.377	4.237	0	37.445	0	33.645	49.477	0	9.524	0	14.507	8.045	0	12.897	0	0	24.1134	6.00775	4.1884
1049	AACGATCGCAAAAAAAA	0	0	0	0	0	0	20.755	0	0	0	7.396	0	0	0	0	0	0	20.686	0	0	0	0	1.4792	0	4.1372
1050	AACGATCGCGGAAAAAA	12.323	36.373	22.641	0	7.866	11.888	0	14.83	0	11.233	7.396	11.215	0	0	0	9.041	5.803	0	0	0	12.975	9.848	5.9688	3.711	4.5646
1051	AACGATCGCGGCAAAAA	19.169	20.785	30.188	38.031	11.013	25.758	20.755	27.542	12.39	3.744	51.772	0	21.204	0	0	6.027	5.803	6.895	0	15.476	8.65	6.566	17.822	2.9575	7.5174
1052	AACGATCGCGGCAATTA	24.646	48.497	73.584	28.523	55.065	75.292	62.264	88.983	99.116	9.361	34.515	11.215	30.628	74.262	60.956	33.151	23.21	49.416	14.801	23.214	56.227	19.697	36.967	47.8948	32.671
1053	AACGATCTTAAAAAAAA	0	13.856	0	0	17.306	5.944	5.189	0	0	24.339	0	0	0	0	0	6.027	0	0	0	0	0	0	4.8678	1.50675	0
1054	AACGATGATTCCTACTT	0	45.033	66.036	16.638	67.652	29.721	46.698	23.305	0	0	9.861	18.691	16.492	0	15.239	54.246	26.112	35.626	61.67	36.111	51.902	19.697	9.0088	23.8992	41.0012
1055	AACGATGCGTAACCGAC	0	0	0	0	0	0	0	4.237	24.779	22.467	22.188	18.691	80.105	50.307	45.717	39.178	63.829	24.134	41.936	38.69	38.926	6.566	33.646	49.7578	30.0504
1056	AACGATGCGTAACCGTC	125.966	100.459	96.225	164.008	154.183	110.957	168.631	175.847	96.019	50.551	41.911	37.383	98.953	38.329	49.527	135.616	101.546	63.207	12.334	67.063	64.877	111.614	64.9634	81.2545	63.819
1057	AACGATGTGAATAGACA	0	0	0	0	0	0	0	0	0	5.617	4.931	7.477	0	4.791	3.81	9.041	11.605	5.746	0	0	0	0	3.605	7.31175	1.1492
1058	AACGATGTGAATAGCAA	0	3.464	5.66	0	0	0	0	0	0	3.744	12.327	14.953	4.712	7.187	5.715	0	5.803	0	0	0	0	0	7.1472	4.67625	0
1059	AACGATGTGAATAGCCA	28.753	53.693	83.017	0	3.147	3.963	5.189	4.237	266.374	337.005	458.55	557.005	442.933	167.689	148.58	439.998	368.465	180.427	76.471	260.514	185.981	233.077	412.373	281.183	187.294
1060	AACGATGTGAATAGCCC	0	0	0	0	0	0	0	0	9.292	13.106	9.861	11.215	4.712	4.791	3.81	24.109	14.507	9.194	0	7.738	8.65	0	9.6372	11.8042	5.1164
1061	AACGATTCGCGCGTCTA	19.169	0	5.66	9.508	6.293	7.926	0	33.898	0	0	7.396	0	4.712	16.769	0	9.041	5.803	2.298	14.801	12.897	0	0	2.4216	7.90325	5.9992
1062	AACGCAAAAAAAAAAAA	6.846	0	5.66	0	0	0	0	0	0	0	14.792	0	0	0	5.715	6.027	14.507	0	0	0	0	0	2.9584	6.56225	0
1063	AACGCAGAAAAAAAAAA	0	0	0	0	0	0	0	0	0	0	12.327	0	0	55.098	13.334	9.041	8.704	0	0	5.159	0	0	2.4654	21.5442	1.0318
1064	AACGCTATTACTGCCGT	0	6.928	3.774	9.508	0	3.963	5.189	0	0	0	0	0	4.712	4.791	11.429	15.068	0	12.641	4.934	18.055	12.975	0	0.9424	7.822	9.721
1065	AACGCTCCTGTGCTTGT	16.43	17.32	16.981	80.815	47.199	3.963	18.16	14.83	0	0	9.861	7.477	9.424	40.725	41.907	0	0	27.581	0	12.897	12.975	6.566	5.3524	20.658	12.0038
1066	AACGCTGCTGAGGACGC	5.477	27.713	0	0	0	0	0	0	0	0	0	0	0	26.351	0	0	0	5.746	0	0	0	0	0	6.58775	1.1492
1067	AACGCTTAGGAGTAAAA	0	0	0	0	0	0	0	0	0	29.956	7.396	11.215	0	45.516	20.954	24.109	11.605	14.94	0	15.476	17.301	0	9.7134	25.546	9.5434
1068	AACGCTTAGGAGTAGAA	0	0	0	0	0	0	0	0	0	73.018	49.307	33.645	28.272	0	40.002	12.055	46.421	16.089	22.201	20.635	25.951	39.393	36.8484	24.6195	24.8538
1069	AACGGAAAAAAAAAAAA	0	17.32	15.094	0	12.586	7.926	0	14.83	0	9.361	4.931	0	0	0	0	0	20.309	2.298	0	7.738	0	6.566	2.8584	5.07725	3.3204
1070	AACGGAAAACAAGAATG	32.861	13.856	24.528	59.423	9.44	35.665	64.858	63.559	52.655	26.211	44.376	18.691	4.712	0	20.954	30.137	17.408	25.283	0	18.055	12.975	32.828	29.329	17.1247	17.8282
1071	AACGGACCACCCTTTCA	5.477	0	0	9.508	0	13.87	7.783	8.475	0	13.106	0	0	0	0	0	6.027	5.803	0	0	5.159	0	0	2.6212	2.9575	1.0318
1072	AACGGATTAACGAGATT	8.215	6.928	0	0	11.013	0	0	0	9.292	0	4.931	0	23.56	0	7.619	0	8.704	10.343	9.867	5.159	0	6.566	7.5566	4.08075	6.387
1073	AACGGCAAGTCTGTTGA	0	8.66	9.434	0	36.186	0	0	0	0	0	0	22.43	14.136	23.956	0	0	0	0	14.801	12.897	0	0	7.3132	5.989	5.5396
1074	AACGGCCTTGACGCTTG	0	0	0	0	0	0	5.189	0	0	9.361	7.396	0	18.848	0	20.954	0	14.507	0	0	0	0	13.131	7.121	8.86525	2.6262
1075	AACGGCGAGTGCAAGTA	50.66	24.249	39.622	0	12.586	17.832	28.538	48.729	9.292	28.084	41.911	37.383	35.34	71.867	11.429	12.055	5.803	20.686	9.867	7.738	8.65	0	30.402	25.2885	9.3882
1076	AACGGCTTCCCAAAGAC	13.692	0	13.207	4.754	0	3.963	10.377	16.949	0	0	7.396	14.953	25.916	4.791	3.81	0	11.605	6.895	9.867	23.214	0	6.566	9.653	5.0515	9.3084
1077	AACGGGACAGAGCGTAC	19.169	0	0	0	0	0	10.377	10.593	0	0	0	7.477	21.204	19.164	0	0	11.605	19.537	27.135	10.317	0	26.262	5.7362	7.69225	16.6502
1078	AACGGGCAGTCCATTGA	8.215	0	3.774	0	6.293	3.963	0	0	43.363	18.722	9.861	7.477	9.424	0	0	0	0	0	27.135	7.738	8.65	0	17.7694	0	8.7046
1079	AACGGGTTGGCTGAAAA	0	0	0	0	0	0	0	0	43.363	13.106	0	0	0	0	0	0	0	2.298	22.201	5.159	8.65	0	11.2938	0	7.6616
1080	AACGGTTTTATGGGAAA	0	0	0	0	0	3.963	0	0	0	0	0	11.215	0	23.956	0	6.027	11.605	0	0	5.159	0	0	2.243	10.397	1.0318
1081	AACGGTTTTATGGGCTT	0	0	11.321	0	12.586	0	0	0	0	0	0	0	0	0	7.619	18.082	0	0	0	0	0	0	0	6.42525	0
1082	AACGTCAAAGTCATTCT	0	0	13.207	23.769	9.44	0	0	12.712	0	0	0	0	16.492	28.747	5.715	0	8.704	10.343	0	0	0	13.131	3.2984	10.7915	4.6948
1083	AACGTCTATCAACAAAA	5.477	0	3.774	0	0	9.907	0	0	0	0	0	14.953	0	23.956	0	0	0	0	0	0	0	0	2.9906	5.989	0
1084	AACGTCTATCAACCAAA	36.968	0	26.415	21.392	0	9.907	12.972	14.83	0	0	0	0	0	0	0	0	0	8.045	0	0	0	0	0	0	1.609
1085	AACGTCTATCAACCATA	31.492	10.392	24.528	0	15.733	23.777	36.321	12.712	0	0	4.931	11.215	7.068	33.538	0	21.096	0	8.045	0	0	0	0	4.6428	13.6585	1.609
1086	AACGTCTTCTTCTCTAC	0	0	3.774	0	0	0	0	0	0	0	0	0	0	0	0	0	0	4.597	22.201	18.055	0	22.979	0	0	13.5664
1087	AACGTGAAGAAAGGGAG	0	24.249	0	0	0	0	5.189	0	0	0	0	0	0	14.373	0	6.027	0	0	22.201	5.159	0	0	0	5.1	5.472
1088	AACGTGATCACGAAATG	0	22.517	22.641	19.015	0	3.963	20.755	10.593	0	0	7.396	7.477	0	0	3.81	9.041	0	0	0	5.159	0	0	2.9746	3.21275	1.0318
1089	AACGTGGTCAAAAAAAA	0	0	0	0	9.44	0	0	0	0	16.85	4.931	11.215	0	0	0	0	0	3.448	0	0	0	0	6.5992	0	0.6896
1090	AACGTGTCTTGCTATGA	0	8.66	0	9.508	0	0	0	10.593	0	9.361	0	0	0	0	0	0	0	12.641	0	0	0	0	1.8722	0	2.5282
1091	AACGTTATTTGGGTAAT	31.492	19.053	9.434	61.8	61.359	39.628	36.321	80.508	12.39	87.996	51.772	41.121	35.34	107.8	62.861	51.233	31.914	29.88	19.734	41.27	25.951	45.959	45.7238	63.452	32.5588
1092	AACGTTGCAGTTGGTGG	5.477	13.856	5.66	0	11.013	5.944	5.189	27.542	0	0	17.257	0	0	16.769	11.429	18.082	14.507	2.298	9.867	5.159	8.65	0	3.4514	15.1967	5.1948
1093	AACGTTGGTGTTGAGGG	0	0	0	0	0	0	0	0	71.24	0	56.702	29.906	56.545	0	0	0	0	0	0	0	0	0	42.8786	0	0
1094	AACTAAAAAAAAAAAAA	28.753	17.32	13.207	11.885	33.039	23.777	25.943	21.186	0	48.678	22.188	26.168	9.424	9.582	24.763	21.096	20.309	6.895	14.801	0	25.951	0	21.2916	18.9375	9.5294
1095	AACTAACAAAAAAAAAA	19.169	0	3.774	0	7.866	0	0	14.83	27.876	0	0	0	0	0	3.81	0	0	0	0	0	0	0	5.5752	0.9525	0
1096	AACTAACAACCTTCGAC	36.968	121.243	32.075	23.769	15.733	53.497	38.915	19.068	0	46.806	29.584	26.168	0	0	15.239	18.082	5.803	18.388	4.934	20.635	8.65	39.393	20.5116	9.781	18.4
1097	AACTAACAACTTTCGAC	0	0	0	0	0	0	0	0	0	0	17.257	0	14.136	0	7.619	18.082	8.704	4.597	0	7.738	0	9.848	6.2786	8.60125	4.4366
1098	AACTAATTTACAACCGA	0	0	7.547	23.769	15.733	25.758	0	0	77.434	0	7.396	11.215	11.78	0	5.715	15.068	11.605	28.73	0	0	0	0	21.565	8.097	5.746
1099	AACTACAAAAAAAAAAA	0	13.856	0	0	0	0	5.189	0	0	26.211	0	7.477	0	0	3.81	0	0	0	0	0	12.975	0	6.7376	0.9525	2.595
1100	AACTACAAGATTGTTAC	249.194	55.425	149.054	68.931	26.746	61.423	129.716	116.525	74.337	50.551	44.376	37.383	49.477	47.911	78.1	108.493	150.868	79.296	59.203	110.912	103.803	131.311	51.2248	96.343	96.905
1101	AACTACACCAAAAAAAA	0	15.588	26.415	0	28.319	25.758	23.349	29.661	0	37.445	22.188	11.215	21.204	14.373	0	9.041	5.803	18.388	0	18.055	47.576	22.979	18.4104	7.30425	21.3996
1102	AACTACACCAAAATACG	10.954	0	22.641	0	4.72	15.851	28.538	10.593	0	0	41.911	22.43	28.272	47.911	51.432	21.096	0	5.746	0	30.952	12.975	36.111	18.5226	30.1098	17.1568
1103	AACTACACTTGAGACTA	6.846	0	0	0	29.893	5.944	5.189	0	0	0	0	0	0	0	0	0	0	6.895	0	0	0	26.262	0	0	6.6314
1104	AACTACATCACAATTTA	0	0	0	0	0	0	0	0	0	0	0	0	0	0	0	15.068	40.618	14.94	0	5.159	34.601	32.828	0	13.9215	17.5056
1105	AACTACCAGGGCTTTTG	12.323	0	0	4.754	14.16	9.907	0	6.356	18.584	7.489	14.792	18.691	18.848	7.187	24.763	15.068	26.112	36.775	51.803	43.849	12.975	0	15.6808	18.2825	29.0804
1106	AACTACTAAAAAAAAAA	0	0	9.434	9.508	7.866	5.944	10.377	14.83	0	0	0	0	0	0	0	0	0	0	0	0	0	0	0	0	0
1107	AACTACTATTTCAAAAA	0	128.171	0	35.654	26.746	5.944	38.915	16.949	0	0	9.861	14.953	14.136	0	0	12.055	0	0	0	0	17.301	0	7.79	3.01375	3.4602
1108	AACTACTATTTCAATTG	0	0	18.868	0	66.078	0	23.349	4.237	0	0	0	0	7.068	0	3.81	18.082	0	0	22.201	10.317	0	0	1.4136	5.473	6.5036
1109	AACTAGAAAAAAAAAAA	5.477	31.177	47.169	21.392	0	9.907	12.972	23.305	0	0	7.396	18.691	0	26.351	3.81	9.041	8.704	6.895	17.268	5.159	0	0	5.2174	11.9765	5.8644
1110	AACTAGAACCTGAAAAA	24.646	0	37.735	33.277	15.733	7.926	7.783	21.186	0	3.744	4.931	11.215	0	33.538	5.715	15.068	20.309	27.581	32.068	0	8.65	22.979	3.978	18.6575	18.2556
1111	AACTAGAACCTGTTAAA	38.338	0	0	0	11.013	11.888	7.783	0	0	26.211	0	7.477	0	0	0	0	0	11.492	0	0	0	0	6.7376	0	2.2984
1112	AACTAGAACCTGTTTCA	26.015	58.89	22.641	33.277	37.759	27.739	18.16	33.898	0	5.617	19.723	14.953	0	0	11.429	39.178	5.803	0	32.068	10.317	0	0	8.0586	14.1025	8.477
1113	AACTAGGTTTGTTACAC	15.061	0	3.774	23.769	0	0	0	4.237	0	0	0	0	0	0	7.619	9.041	0	4.597	0	5.159	0	6.566	0	4.165	3.2644
1114	AACTAGTGAAAAAGTAT	0	8.66	0	45.162	22.026	5.944	5.189	0	0	0	0	0	0	0	0	0	0	0	0	0	0	0	0	0	0
1115	AACTAGTGAGCGTGTCA	0	0	0	0	3.147	0	0	0	0	0	0	0	0	0	0	0	5.803	12.641	0	5.159	17.301	16.414	0	1.45075	10.303
1116	AACTAGTGCAAAAACAA	0	0	0	0	15.733	0	0	0	0	0	0	0	9.424	0	0	0	0	12.641	0	5.159	0	0	1.8848	0	3.56
1117	AACTATAAAAAAAAAAA	104.059	93.53	45.282	78.438	9.44	57.46	51.886	27.542	0	63.656	56.702	41.121	11.78	57.493	30.478	42.192	17.408	4.597	54.27	25.793	43.251	22.979	34.6518	36.8928	30.178
1118	AACTATACTCAAAAAAA	0	0	0	0	0	0	0	0	0	0	0	7.477	0	23.956	3.81	0	0	0	46.869	10.317	0	0	1.4954	6.9415	11.4372
1119	AACTATACTTAAAAAAA	13.692	29.445	0	0	22.026	0	0	10.593	0	0	0	0	0	0	0	0	0	5.746	0	0	0	0	0	0	1.1492
1120	AACTATATCAGCATCCG	9.584	0	0	7.131	0	0	0	10.593	0	0	12.327	0	0	31.142	11.429	0	5.803	0	0	0	0	0	2.4654	12.0935	0
1121	AACTATATGTATTTGTT	4.108	0	16.981	0	0	5.944	10.377	8.475	0	0	4.931	0	0	0	5.715	18.082	8.704	9.194	24.668	15.476	17.301	22.979	0.9862	8.12525	17.9236
1122	AACTATCAAAAAAAAAA	0	0	0	0	0	0	5.189	0	179.648	189.097	194.761	231.774	96.597	136.547	91.434	60.274	113.151	97.684	197.344	154.761	95.153	108.332	178.375	100.352	130.655
1123	AACTATCACAAAAAAAA	0	0	0	0	0	0	0	0	0	78.634	71.494	100.934	28.272	71.867	51.432	78.356	75.434	76.998	76.471	51.587	21.626	36.111	55.8668	69.2722	52.5586
1124	AACTATCACCTGAAAAA	0	0	0	0	0	0	0	0	0	28.084	4.931	41.121	18.848	0	15.239	15.068	11.605	11.492	0	0	25.951	0	18.5968	10.478	7.4886
1125	AACTATCACCTGTAAAA	0	0	0	0	0	0	0	0	0	9.361	0	7.477	14.136	28.747	0	0	0	0	32.068	7.738	0	26.262	6.1948	7.18675	13.2136
1126	AACTATCACCTGTTAAA	0	0	3.774	0	0	0	0	0	0	86.123	59.168	85.981	30.628	52.702	15.239	15.068	23.21	21.835	24.668	41.27	21.626	42.676	52.38	26.5547	30.415
1127	AACTATCACCTGTTATT	0	0	0	0	0	0	0	0	0	13.106	36.98	26.168	0	0	41.907	6.027	11.605	5.746	29.602	5.159	8.65	32.828	15.2508	14.8848	16.397
1128	AACTATCTAATTATTAC	0	58.89	9.434	0	0	5.944	0	0	0	0	4.931	0	0	14.373	0	0	0	0	0	0	0	0	0.9862	3.59325	0
1129	AACTATCTTGAGAGAAA	12.323	0	7.547	0	0	0	5.189	0	49.558	0	0	0	0	0	0	15.068	0	0	0	0	0	0	9.9116	3.767	0
1130	AACTATTTCACTCTCAC	45.184	98.727	32.075	80.815	31.466	7.926	36.321	29.661	0	0	22.188	29.906	11.78	16.769	3.81	12.055	34.816	45.969	46.869	23.214	0	65.656	12.7748	16.8625	36.3416
1131	AACTCAAAAAAAAAAAA	5.477	0	5.66	0	3.147	0	5.189	4.237	0	0	0	11.215	0	0	3.81	6.027	0	2.298	0	0	0	0	2.243	2.45925	0.4596
1132	AACTCAAACGAAATCAA	0	0	0	0	0	0	0	0	0	0	22.188	11.215	0	0	0	9.041	0	10.343	0	0	0	0	6.6806	2.26025	2.0686
1133	AACTCAAATGAAACTCG	0	8.66	7.547	14.262	6.293	11.888	5.189	23.305	0	14.978	39.445	0	0	0	3.81	6.027	5.803	11.492	29.602	0	0	0	10.8846	3.91	8.2188
1134	AACTCAAGTTTTGATGT	146.504	100.459	156.601	223.431	163.623	142.659	137.499	93.22	204.427	312.666	189.83	112.149	190.838	86.24	238.109	96.438	101.546	55.163	81.404	77.38	77.852	36.111	201.982	130.583	65.582
1135	AACTCAATTATTTAAAT	0	0	0	0	0	0	0	0	0	22.467	7.396	7.477	0	0	22.858	15.068	5.803	0	37.002	5.159	0	0	7.468	10.9322	8.4322
1136	AACTCACAGTTACAGGG	0	22.517	9.434	0	0	5.944	0	0	0	0	7.396	0	0	0	0	6.027	0	0	0	0	0	0	1.4792	1.50675	0
1137	AACTCACGGTAGCTTAG	24.646	12.124	20.754	40.408	39.332	25.758	0	40.254	0	0	9.861	0	25.916	0	9.524	18.082	5.803	11.492	0	5.159	8.65	0	7.1554	8.35225	5.0602
1138	AACTCAGAAAAAAAAAA	0	0	5.66	0	3.147	0	10.377	10.593	0	3.744	0	0	0	50.307	0	18.082	0	0	0	0	0	6.566	0.7488	17.0973	1.3132
1139	AACTCAGAGTGTGTATC	0	0	13.207	35.654	9.44	5.944	7.783	10.593	0	0	0	0	0	0	0	0	0	0	0	5.159	0	0	0	0	1.0318
1140	AACTCAGTTATTTATTT	5.477	46.765	0	0	0	13.87	0	4.237	0	0	0	0	0	0	0	0	0	3.448	0	0	0	0	0	0	0.6896
1141	AACTCATTTTCGGTATT	13.692	24.249	0	0	0	3.963	10.377	0	0	0	0	0	9.424	0	0	21.096	0	8.045	0	0	0	0	1.8848	5.274	1.609
1142	AACTCCAGAACGAGCCT	0	0	18.868	0	0	0	0	0	0	3.744	4.931	0	14.136	40.725	9.524	0	0	0	0	18.055	0	0	4.5622	12.5623	3.611
1143	AACTCCAGGCACGTTAT	0	0	0	0	0	0	0	0	0	13.106	0	0	0	0	0	0	20.309	14.94	0	0	0	36.111	2.6212	5.07725	10.2102
1144	AACTCCATCTAGACGTC	15.061	17.32	18.868	23.769	29.893	33.683	33.726	31.78	15.487	22.467	41.911	41.121	18.848	0	49.527	66.301	60.927	63.207	120.873	98.015	73.527	72.221	27.9668	44.1887	85.5686
1145	AACTCCTGAAGGAGTTC	2.738	12.124	0	0	0	0	0	4.237	0	0	0	11.215	7.068	0	7.619	0	0	0	0	5.159	8.65	0	3.6566	1.90475	2.7618
1146	AACTCGCGGTAGCTTAT	0	0	0	0	0	0	0	0	18.584	5.617	0	0	0	14.373	5.715	6.027	8.704	5.746	4.934	25.793	8.65	0	4.8402	8.70475	9.0246
1147	AACTCGCGTCGTGCATC	9.584	19.053	11.321	26.146	0	0	5.189	0	0	0	14.792	0	18.848	0	5.715	0	14.507	9.194	54.27	7.738	0	19.697	6.728	5.0555	18.1798
1148	AACTCGGAGCTGGTATA	0	0	0	0	0	0	0	0	71.24	0	22.188	0	11.78	9.582	0	33.151	26.112	2.298	0	0	25.951	39.393	21.0416	17.2112	13.5284
1149	AACTCGTAAAAAAAAAA	10.954	0	9.434	0	17.306	0	0	0	0	9.361	7.396	0	0	0	0	0	0	3.448	0	0	0	0	3.3514	0	0.6896
1150	AACTCGTAAAGGCACAT	13.692	0	11.321	21.392	6.293	0	23.349	0	6.195	0	7.396	18.691	18.848	19.164	41.907	60.274	49.322	10.343	76.471	51.587	12.975	39.393	10.226	42.6668	38.1538
1151	AACTCGTCTTTTTCCAC	2.738	0	3.774	14.262	0	0	7.783	0	27.876	0	0	0	0	0	0	0	0	0	0	0	0	0	5.5752	0	0
1152	AACTCGTTTGCACGAAA	32.861	43.301	20.754	52.292	15.733	5.944	7.783	19.068	0	24.339	12.327	7.477	21.204	0	15.239	0	11.605	0	27.135	7.738	12.975	0	13.0694	6.711	9.5696
1153	AACTCGTTTGCACGATT	0	0	7.547	0	0	0	5.189	0	0	0	9.861	0	0	0	11.429	18.082	0	0	0	0	17.301	0	1.9722	7.37775	3.4602
1154	AACTCTAATCTATCATC	5.477	0	11.321	0	12.586	7.926	7.783	16.949	58.85	0	0	7.477	0	26.351	11.429	0	0	0	0	0	0	32.828	13.2654	9.445	6.5656
1155	AACTCTACAGCTCTACC	6.846	5.196	26.415	21.392	0	0	33.726	0	0	0	0	0	0	0	0	0	29.013	13.791	0	25.793	8.65	0	0	7.25325	9.6468
1156	AACTCTATTACTGCCGT	0	12.124	0	11.885	0	0	5.189	0	6.195	3.744	0	0	0	4.791	5.715	0	5.803	8.045	22.201	5.159	0	6.566	1.9878	4.07725	8.3942
1157	AACTCTGATTATACAGT	0	0	0	0	0	0	0	0	27.876	0	0	14.953	25.916	31.142	47.622	132.602	52.223	59.759	51.803	128.967	103.803	65.656	13.749	65.8972	81.9976
1158	AACTCTGGTTATACAGT	0	0	9.434	0	0	0	7.783	0	68.142	7.489	14.792	33.645	14.136	47.911	49.527	195.889	87.039	87.341	249.147	165.078	116.778	131.311	27.6408	95.0915	149.931
1159	AACTCTGGTTATACTTG	84.89	528.274	54.716	106.962	511.321	61.423	332.073	347.456	37.169	28.084	44.376	63.551	28.272	31.142	59.051	183.835	46.421	49.416	115.94	56.746	112.453	22.979	40.2904	80.1123	71.5068
1160	AACTCTGGTTGTTCTTG	4.108	5.196	0	4.754	7.866	3.963	0	8.475	0	0	0	0	0	0	0	0	0	4.597	0	0	0	0	0	0	0.9194
1161	AACTCTGTAAGCAGATT	2.738	39.837	0	0	0	9.907	5.189	29.661	0	0	4.931	0	0	0	3.81	0	5.803	0	0	0	0	0	0.9862	2.40325	0
1162	AACTCTTCGTTTCGGAT	0	0	7.547	26.146	0	3.963	0	16.949	0	5.617	0	11.215	0	9.582	7.619	0	5.803	9.194	0	0	0	0	3.3664	5.751	1.8388
1163	AACTCTTGTGGTCCAGG	0	0	0	0	0	0	0	0	21.682	14.978	0	11.215	14.136	0	32.383	9.041	14.507	3.448	17.268	18.055	0	0	12.4022	13.9828	7.7542
1164	AACTGAAAAAAAAAAAA	50.66	17.32	43.395	0	29.893	9.907	46.698	8.475	89.824	0	22.188	37.383	28.272	0	20.954	39.178	14.507	3.448	56.736	30.952	25.951	16.414	35.5334	18.6597	26.7002
1165	AACTGAAGGCTGAGAAG	0	0	0	0	0	0	0	4.237	0	43.062	7.396	0	0	0	0	0	0	0	0	0	0	0	10.0916	0	0
1166	AACTGAATTGATTGCTC	0	0	11.321	11.885	15.733	9.907	10.377	36.017	0	67.401	34.515	14.953	47.121	21.56	9.524	33.151	20.309	9.194	34.535	18.055	30.276	22.979	32.798	21.136	23.0078
1167	AACTGAATTTATTGCTC	0	0	0	0	0	0	0	0	0	37.445	0	7.477	14.136	0	3.81	0	0	0	0	0	0	0	11.8116	0.9525	0
1168	AACTGACAAAAAAAAAA	15.061	25.981	24.528	0	9.44	5.944	5.189	29.661	0	0	0	14.953	25.916	0	17.144	0	31.914	9.194	27.135	10.317	12.975	6.566	8.1738	12.2645	13.2374
1169	AACTGACGTTTGAAAAA	12.323	0	30.188	0	0	3.963	5.189	8.475	0	0	12.327	11.215	25.916	0	20.954	12.055	5.803	12.641	0	12.897	25.951	42.676	9.8916	9.703	18.833
1170	AACTGACGTTTGGAAAA	0	0	39.622	4.754	28.319	15.851	5.189	4.237	0	7.489	12.327	14.953	4.712	4.791	9.524	15.068	0	14.94	22.201	18.055	25.951	0	7.8962	7.34575	16.2294
1171	AACTGACGTTTGGCAAA	4.108	38.105	32.075	7.131	18.88	13.87	23.349	10.593	0	0	9.861	0	4.712	0	0	0	0	14.94	27.135	0	17.301	49.242	2.9146	0	21.7236
1172	AACTGACGTTTGGCTGA	15.061	0	33.962	0	0	13.87	0	16.949	0	7.489	14.792	0	4.712	0	0	9.041	8.704	0	0	0	0	6.566	5.3986	4.43625	1.3132
1173	AACTGACGTTTGGCTGT	2.738	17.32	26.415	7.131	4.72	11.888	38.915	16.949	0	3.744	9.861	0	11.78	0	13.334	15.068	11.605	28.73	0	18.055	21.626	16.414	5.077	10.0018	16.965
1174	AACTGACTTGACTTTTA	0	0	0	0	0	0	0	0	102.213	31.828	22.188	41.121	23.56	9.582	45.717	42.192	81.236	13.791	96.205	41.27	43.251	0	44.182	44.6818	38.9034
1175	AACTGAGCGCAGCCAGT	2.738	20.785	0	0	0	7.926	0	0	0	0	0	18.691	0	0	0	6.027	0	0	0	0	0	0	3.7382	1.50675	0
1176	AACTGATCAAATCAAAT	0	0	30.188	0	0	59.441	28.538	6.356	0	37.445	9.861	7.477	28.272	71.867	26.668	36.164	34.816	24.134	86.338	25.793	25.951	0	16.611	42.3788	32.4432
1177	AACTGATGTGTTCACAC	84.89	43.301	54.716	42.785	121.144	57.46	38.915	63.559	37.169	93.612	66.564	71.028	120.157	52.702	81.909	93.424	58.026	33.327	46.869	33.532	25.951	52.524	77.706	71.5152	38.4406
1178	AACTGCATTCATCAGGA	13.692	0	13.207	0	15.733	0	0	12.712	0	0	0	0	0	0	0	0	0	0	0	0	0	13.131	0	0	2.6262
1179	AACTGCCGTATCCAGGG	4.108	0	0	0	0	3.963	0	0	0	11.233	0	11.215	4.712	0	0	9.041	0	3.448	0	0	0	6.566	5.432	2.26025	2.0028
1180	AACTGGAGGGGATGGAT	5.477	0	0	42.785	0	0	5.189	0	0	14.978	4.931	0	0	0	0	0	0	5.746	0	0	8.65	0	3.9818	0	2.8792
1181	AACTGGGTTCGATCACT	0	0	0	0	0	3.963	0	0	0	0	0	0	0	0	9.524	0	5.803	0	27.135	0	0	19.697	0	3.83175	9.3664
1182	AACTGGTCGCCAAACCT	4.108	0	7.547	0	9.44	0	0	10.593	0	22.467	14.792	0	0	0	7.619	9.041	0	0	0	0	8.65	0	7.4518	4.165	1.73
1183	AACTGGTTGGAGCTTTA	0	0	0	0	0	9.907	0	0	83.629	9.361	14.792	0	0	0	5.715	9.041	20.309	4.597	0	10.317	0	0	21.5564	8.76625	2.9828
1184	AACTGGTTTTGTAGTGA	12.323	0	0	0	0	0	0	10.593	0	0	0	0	0	0	0	0	5.803	17.238	27.135	25.793	17.301	0	0	1.45075	17.4934
1185	AACTGTATAAAATAAGC	0	0	5.66	73.685	4.72	3.963	15.566	0	0	0	0	0	0	0	0	0	0	0	0	0	0	0	0	0	0
1186	AACTGTCAAAAAAAAAA	10.954	22.517	11.321	0	17.306	7.926	0	4.237	46.461	28.084	4.931	0	7.068	0	5.715	0	0	18.388	19.734	15.476	0	0	17.3088	1.42875	10.7196
1187	AACTGTCGAAAAAAAAA	2.738	0	18.868	0	4.72	7.926	0	0	0	0	0	0	0	4.791	0	0	8.704	5.746	0	0	0	0	0	3.37375	1.1492
1188	AACTGTCGCATCCAAAA	10.954	3.464	0	7.131	0	0	7.783	0	0	3.744	0	0	0	7.187	0	6.027	5.803	2.298	0	0	0	0	0.7488	4.75425	0.4596
1189	AACTGTCGCATCCAGGG	5.477	0	0	0	0	3.963	0	0	0	0	4.931	0	4.712	0	5.715	6.027	0	4.597	9.867	5.159	0	0	1.9286	2.9355	3.9246
1190	AACTGTCGTAAAAAAAA	162.935	91.798	98.111	240.069	124.29	251.635	116.745	59.322	61.948	108.59	88.752	130.84	49.477	110.196	188.582	253.149	171.177	85.042	103.606	110.912	86.503	85.352	87.9214	180.776	94.283
1191	AACTGTCGTATACAGGG	2.738	5.196	0	7.131	7.866	0	0	0	0	3.744	0	0	0	0	3.81	6.027	5.803	8.045	0	0	0	0	0.7488	3.91	1.609
1192	AACTGTCGTATCAAAAA	45.184	60.622	11.321	30.9	22.026	29.721	12.972	6.356	6.195	14.978	22.188	0	18.848	26.351	28.573	51.233	20.309	35.626	4.934	0	25.951	0	12.4418	31.6165	13.3022
1193	AACTGTCGTATCAAGGG	0	3.464	0	0	3.147	3.963	5.189	4.237	0	3.744	7.396	0	4.712	0	3.81	6.027	0	4.597	9.867	0	8.65	0	3.1704	2.45925	4.6228
1194	AACTGTCGTATCCAAAA	524.403	171.473	332.069	368.423	265.887	564.692	306.13	277.541	176.55	351.983	248.998	370.091	296.86	361.729	356.211	656.983	449.702	324.08	513.095	273.411	272.483	334.843	288.896	456.156	343.582
1195	AACTGTCGTATCCAAAC	8.215	8.66	7.547	14.262	3.147	11.888	5.189	0	6.195	0	9.861	7.477	4.712	9.582	7.619	6.027	0	8.045	4.934	7.738	0	16.414	5.649	5.807	7.4262
1196	AACTGTCGTATCCAACA	8.215	5.196	5.66	9.508	4.72	9.907	0	0	0	3.744	0	0	0	0	7.619	6.027	0	9.194	7.4	0	0	0	0.7488	3.4115	3.3188
1197	AACTGTCGTATCCACAA	8.215	0	0	7.131	3.147	5.944	7.783	0	6.195	0	4.931	0	4.712	9.582	5.715	0	0	2.298	0	7.738	8.65	0	3.1676	3.82425	3.7372
1198	AACTGTCGTATCCAGGA	42.445	36.373	39.622	99.831	34.613	51.516	33.726	36.017	92.921	14.978	29.584	37.383	61.257	26.351	57.146	102.465	69.631	39.073	71.537	64.484	51.902	32.828	47.2246	63.8982	51.9648
1199	AACTGTCGTATCCAGGC	0	0	0	4.754	4.72	3.963	0	4.237	18.584	7.489	0	0	14.136	7.187	3.81	6.027	0	3.448	0	0	0	6.566	8.0418	4.256	2.0028
1200	AACTGTCGTATCCAGGG	413.498	261.539	292.447	401.7	380.738	525.064	267.215	402.541	377.88	398.789	433.897	515.884	558.379	529.419	521.935	907.118	548.346	521.746	448.958	487.497	449.813	525.245	456.966	626.704	486.652
1201	AACTGTCGTATCCCGGG	12.323	5.196	7.547	7.131	4.72	3.963	10.377	10.593	6.195	9.361	4.931	18.691	7.068	9.582	15.239	18.082	8.704	8.045	7.4	0	0	16.414	9.2492	12.9018	6.3718
1202	AACTGTTTTCCACCAGC	0	0	0	40.408	11.013	5.944	0	0	12.39	0	4.931	0	0	0	0	6.027	8.704	0	0	0	0	0	3.4642	3.68275	0
1203	AACTTAAAGTTCCAAAT	0	0	0	0	0	0	0	0	0	26.211	0	0	0	35.933	0	0	0	0	0	5.159	0	0	5.2422	8.98325	1.0318
1204	AACTTACCTGAAAAAAA	13.692	6.928	9.434	0	9.44	5.944	7.783	6.356	9.292	11.233	0	0	4.712	7.187	3.81	0	0	4.597	0	0	8.65	6.566	5.0474	2.74925	3.9626
1205	AACTTACCTGATTTCCA	17.8	8.66	5.66	19.015	15.733	7.926	10.377	14.83	15.487	18.722	7.396	14.953	11.78	16.769	7.619	9.041	17.408	5.746	9.867	12.897	17.301	13.131	13.6676	12.7093	11.7884
1206	AACTTCAGGAAACTGAC	0	0	0	0	15.733	7.926	7.783	6.356	0	18.722	0	0	0	0	5.715	0	0	14.94	0	5.159	0	0	3.7444	1.42875	4.0198
1207	AACTTCCTTCGGCATTC	8.215	0	13.207	40.408	0	13.87	5.189	0	0	37.445	0	0	9.424	0	3.81	0	0	0	0	7.738	0	0	9.3738	0.9525	1.5476
1208	AACTTCGACAACACGAA	13.692	0	0	0	12.586	0	0	0	0	0	0	0	0	0	0	0	0	0	22.201	0	0	0	0	0	4.4402
1209	AACTTCTCAAAAAAAAA	30.122	29.445	0	0	14.16	25.758	5.189	8.475	0	43.062	24.653	26.168	21.204	31.142	19.049	0	29.013	40.223	0	28.373	17.301	29.545	23.0174	19.801	23.0884
1210	AACTTGAAACGAAACGA	6.846	12.124	18.868	57.046	37.759	11.888	33.726	21.186	0	14.978	27.119	0	0	59.889	15.239	27.123	14.507	13.791	37.002	7.738	21.626	32.828	8.4194	29.1895	22.597
1211	AACTTGAAGGAGACTGT	9.584	34.641	0	0	0	0	0	8.475	0	3.744	7.396	0	0	0	0	0	0	0	0	0	0	0	2.228	0	0
1212	AACTTGACAGAAAAAAA	0	0	3.774	0	25.173	0	12.972	0	0	0	0	0	0	0	0	0	0	0	0	0	0	0	0	0	0
1213	AACTTGACAGAAATTAC	0	0	0	0	18.88	7.926	0	10.593	0	9.361	0	0	0	0	0	0	0	0	0	0	0	0	1.8722	0	0
1214	AACTTGCCAGCTTTTTT	0	22.517	0	0	11.013	0	0	0	0	0	0	0	0	9.582	3.81	0	0	5.746	0	0	8.65	0	0	3.348	2.8792
1215	AACTTGCGCAAAAAAAA	0	0	15.094	0	0	0	0	6.356	0	0	0	11.215	0	0	0	6.027	0	0	39.469	0	0	9.848	2.243	1.50675	9.8634
1216	AACTTGCGCCAAAAAAA	0	0	28.301	0	9.44	7.926	10.377	4.237	0	0	0	7.477	0	0	7.619	9.041	0	0	0	0	0	0	1.4954	4.165	0
1217	AACTTGCTATACACTCT	0	27.713	11.321	9.508	14.16	5.944	49.292	25.424	0	0	0	0	7.068	0	7.619	0	0	0	0	0	0	0	1.4136	1.90475	0
1218	AACTTGTCGCTGCGAGT	0	0	0	0	0	0	10.377	4.237	34.071	0	0	0	0	26.351	0	9.041	0	0	0	5.159	0	0	6.8142	8.848	1.0318
1219	AACTTTAGGATAGAGTA	0	0	0	0	12.586	0	0	10.593	0	0	4.931	0	0	0	0	0	5.803	12.641	0	0	0	0	0.9862	1.45075	2.5282
1220	AACTTTCTGTGCTGATG	5.477	0	0	0	14.16	11.888	0	0	0	0	0	0	0	0	3.81	6.027	0	0	0	0	0	0	0	2.45925	0
1221	AACTTTCTGTTCCTTAA	53.399	51.961	9.434	21.392	17.306	37.646	36.321	31.78	21.682	20.595	14.792	14.953	9.424	67.076	47.622	81.369	20.309	18.388	29.602	51.587	21.626	22.979	16.2892	54.094	28.8364
1222	AACTTTGAAAAAAAAAA	12.323	0	0	0	0	5.944	0	0	0	0	0	0	11.78	0	17.144	9.041	0	3.448	0	7.738	0	9.848	2.356	6.54625	4.2068
1223	AACTTTGAAGTAAAAAA	0	24.249	0	21.392	0	0	5.189	0	0	0	9.861	0	4.712	0	9.524	0	5.803	0	0	7.738	0	0	2.9146	3.83175	1.5476
1224	AACTTTGAAGTAATGAA	0	17.32	9.434	0	9.44	3.963	12.972	0	0	0	0	0	0	26.351	13.334	9.041	11.605	2.298	0	12.897	21.626	9.848	0	15.0828	9.3338
1225	AACTTTGGTTTAGCTCA	0	0	0	0	0	0	0	0	40.266	0	0	0	9.424	0	0	15.068	23.21	0	0	0	0	0	9.938	9.5695	0
1226	AACTTTTACACTTAACT	0	0	0	14.262	0	3.963	10.377	0	0	0	0	0	9.424	0	0	0	0	4.597	0	7.738	0	0	1.8848	0	2.467
1227	AACTTTTACGCTAAAAA	52.03	15.588	5.66	0	0	5.944	5.189	8.475	0	0	0	0	0	0	0	12.055	0	0	27.135	0	0	0	0	3.01375	5.427
1228	AACTTTTACGCTATGAA	6.846	25.981	0	0	12.586	9.907	0	0	0	0	0	0	0	0	0	12.055	0	0	0	0	0	0	0	3.01375	0
1229	AACTTTTACGCTATGAG	30.122	46.765	15.094	0	11.013	0	0	0	0	0	0	0	0	11.978	9.524	0	0	0	0	0	12.975	0	0	5.3755	2.595
1230	AACTTTTATGACCAAAA	0	10.392	0	0	7.866	13.87	7.783	6.356	49.558	0	9.861	7.477	0	0	0	15.068	0	4.597	0	0	0	13.131	13.3792	3.767	3.5456
1231	AACTTTTATGACCAAGA	16.43	45.033	9.434	28.523	26.746	41.609	75.235	50.847	0	0	9.861	0	0	0	5.715	6.027	0	21.835	0	0	0	0	1.9722	2.9355	4.367
1232	AACTTTTTTGTTATTTC	28.753	10.392	3.774	11.885	11.013	45.572	33.726	23.305	192.037	239.648	155.315	108.41	103.665	148.525	182.868	111.506	110.249	105.728	61.67	118.65	103.803	160.856	159.815	138.287	110.141
1233	AAGAAAAAAAAAAAAAA	175.257	105.655	103.772	97.454	94.398	144.64	155.659	148.304	114.603	121.696	96.148	108.41	65.969	155.711	135.246	129.588	116.052	104.579	46.869	87.698	103.803	39.393	101.365	134.149	76.4684
1234	AAGAAAAAGAAGAAATC	12.323	25.981	3.774	0	0	17.832	5.189	8.475	0	28.084	7.396	26.168	0	0	7.619	18.082	8.704	0	0	10.317	0	0	12.3296	8.60125	2.0634
1235	AAGAAAATTGAAGTACT	93.106	71.014	90.564	154.5	95.971	77.274	236.083	133.474	257.082	166.63	106.009	112.149	113.089	227.578	335.257	153.698	136.361	85.042	155.409	126.388	138.404	167.422	150.992	213.224	134.533
1236	AAGAAACAATTTAGAAA	0	29.445	13.207	0	26.746	9.907	7.783	0	0	0	19.723	0	0	11.978	0	0	0	11.492	0	0	0	9.848	3.9446	2.9945	4.268
1237	AAGAAACTGGGCGCAAG	23.276	13.856	16.981	0	40.906	31.702	46.698	4.237	0	33.7	36.98	29.906	11.78	0	17.144	12.055	43.52	9.194	41.936	25.793	8.65	0	22.4732	18.1797	17.1146
1238	AAGAAAGAAAAAAAAAA	42.445	10.392	111.319	97.454	58.212	106.994	124.528	139.83	55.753	52.423	41.911	74.766	18.848	43.12	34.288	51.233	26.112	21.835	39.469	25.793	51.902	68.938	48.7402	38.6882	41.5874
1239	AAGAAAGAAAAATAAAA	83.521	0	24.528	23.769	55.065	53.497	88.207	52.966	0	46.806	115.87	100.934	40.052	88.636	43.812	66.301	60.927	36.775	91.272	30.952	51.902	95.201	60.7324	64.919	61.2204
1240	AAGAAAGAAAAATCAAA	49.291	27.713	33.962	0	58.212	77.274	67.452	29.661	0	0	0	0	0	0	0	0	0	0	0	0	0	0	0	0	0
1241	AAGAAAGGAAAGAAGAA	0	0	0	0	0	0	0	0	0	0	17.257	18.691	16.492	0	19.049	27.123	17.408	18.388	0	15.476	0	6.566	10.488	15.895	8.086
1242	AAGAAATAAATATTCCT	2.738	0	3.774	0	3.147	0	0	6.356	12.39	0	0	0	0	0	3.81	0	5.803	8.045	0	0	0	0	2.478	2.40325	1.609
1243	AAGAAATATTCGAACGG	17.8	43.301	5.66	0	56.639	45.572	33.726	33.898	40.266	29.956	14.792	14.953	7.068	0	19.049	21.096	20.309	25.283	0	23.214	12.975	0	21.407	15.1135	12.2944
1244	AAGAAATTGGGAGTCTG	26.015	22.517	0	19.015	20.453	7.926	23.349	21.186	0	0	24.653	0	4.712	0	11.429	0	0	9.194	0	0	8.65	0	5.873	2.85725	3.5688
1245	AAGAACAAAAAAAAAAA	13.692	0	7.547	23.769	3.147	5.944	5.189	4.237	0	14.978	0	0	0	0	0	0	0	2.298	0	0	0	0	2.9956	0	0.4596
1246	AAGAACAAGAACAAGCA	15.061	0	0	0	0	0	0	0	18.584	13.106	0	0	21.204	0	19.049	0	0	0	0	0	0	0	10.5788	4.76225	0
1247	AAGAACAGAAAGGGATG	8.215	0	0	0	0	0	0	0	0	0	0	0	0	9.582	0	0	5.803	9.194	0	0	0	6.566	0	3.84625	3.152
1248	AAGAACCGCCTAAAAAG	39.707	15.588	0	35.654	0	7.926	12.972	10.593	0	16.85	32.049	14.953	11.78	0	19.049	12.055	0	11.492	0	15.476	0	0	15.1264	7.776	5.3936
1249	AAGAACGAGGAGGACAT	21.907	0	0	0	0	3.963	7.783	4.237	52.655	0	0	14.953	7.068	0	17.144	18.082	14.507	12.641	24.668	7.738	0	19.697	14.9352	12.4332	12.9488
1250	AAGAAGAAAAAAAAAAA	0	0	5.66	4.754	0	3.963	0	0	0	0	0	7.477	0	0	0	6.027	8.704	11.492	14.801	0	0	0	1.4954	3.68275	5.2586
1251	AAGAAGAAACTGATCTA	0	0	0	0	31.466	0	5.189	0	0	18.722	7.396	0	0	0	0	0	0	0	0	0	0	0	5.2236	0	0
1252	AAGAAGAAATTTTAAAC	216.333	5.196	64.15	21.392	20.453	13.87	44.103	4.237	52.655	33.7	7.396	0	4.712	83.845	36.193	21.096	37.717	109.176	71.537	56.746	34.601	26.262	19.6926	44.7127	59.6644
1253	AAGAAGACTTGACCGCA	8.215	0	0	0	0	3.963	12.972	4.237	0	0	4.931	0	0	0	9.524	0	0	0	0	7.738	0	0	0.9862	2.381	1.5476
1254	AAGAAGAGAAAAGTTTC	32.861	0	9.434	23.769	4.72	5.944	7.783	0	43.363	0	7.396	0	0	0	0	9.041	0	0	0	5.159	0	0	10.1518	2.26025	1.0318
1255	AAGAAGAGGCAGTGATA	0	0	0	19.015	0	0	0	0	18.584	0	0	0	4.712	0	15.239	0	0	0	0	0	0	0	4.6592	3.80975	0
1256	AAGAAGCAATTCACAAA	67.091	0	28.301	23.769	0	35.665	28.538	69.915	99.116	39.317	24.653	11.215	9.424	31.142	28.573	15.068	11.605	21.835	0	5.159	8.65	0	36.745	21.597	7.1288
1257	AAGAAGCGAAGATAGAA	15.061	15.588	0	0	0	0	0	0	0	0	4.931	0	0	0	0	0	0	0	0	0	0	0	0.9862	0	0
1258	AAGAAGCTCGTCGTAAG	153.35	51.961	120.752	137.862	84.958	219.933	140.093	114.406	86.727	226.542	165.177	130.84	143.718	112.591	123.817	57.26	55.125	35.626	54.27	54.166	51.902	52.524	150.601	87.1983	49.6976
1259	AAGAAGGAATTTCGAGT	34.23	15.588	18.868	11.885	39.332	45.572	10.377	21.186	226.108	76.762	49.307	48.598	131.938	4.791	123.817	0	446.8	449.345	515.562	430.751	34.601	0	106.543	143.852	286.052
1260	AAGAAGGCACTGCAAAA	6.846	12.124	22.641	21.392	18.88	19.814	18.16	103.813	0	14.978	0	11.215	14.136	0	5.715	15.068	46.421	5.746	27.135	25.793	43.251	39.393	8.0658	16.801	28.2636
1261	AAGAAGGGTATCACAAA	0	0	0	0	0	0	0	0	0	0	0	0	0	0	0	15.068	8.704	33.327	0	18.055	8.65	0	0	5.943	12.0064
1262	AAGAAGTCATAATCCAT	0	43.301	0	0	0	15.851	0	6.356	0	0	0	0	28.272	0	0	0	0	14.94	0	0	0	0	5.6544	0	2.988
1263	AAGAATAAAGGAAAAAG	12.323	0	0	0	15.733	3.963	0	0	0	0	4.931	0	0	0	0	0	0	0	0	0	0	0	0.9862	0	0
1264	AAGAATAAATTATGAAT	13.692	67.55	11.321	0	40.906	19.814	15.566	33.898	30.974	0	34.515	18.691	14.136	0	7.619	0	23.21	11.492	0	7.738	21.626	19.697	19.6632	7.70725	12.1106
1265	AAGAATAAGACAGTATG	0	0	11.321	30.9	36.186	3.963	7.783	23.305	0	0	22.188	11.215	11.78	4.791	13.334	0	11.605	5.746	0	5.159	12.975	0	9.0366	7.4325	4.776
1266	AAGAATAATATGATATA	2.738	3.464	7.547	0	0	5.944	10.377	4.237	0	5.617	4.931	0	9.424	9.582	7.619	0	11.605	3.448	0	0	8.65	16.414	3.9944	7.2015	5.7024
1267	AAGAATACAGCATTTGG	5.477	0	0	0	20.453	0	0	0	0	0	7.396	7.477	7.068	0	0	0	0	0	0	5.159	0	0	4.3882	0	1.0318
1268	AAGAATAGAAAAAGGAA	0	0	0	0	0	0	0	0	0	0	0	0	0	43.12	7.619	0	8.704	0	0	0	0	0	0	14.8607	0
1269	AAGAATCAGGTGATGAC	0	0	0	0	0	0	0	0	0	28.084	0	0	16.492	26.351	0	0	5.803	6.895	0	5.159	0	0	8.9152	8.0385	2.4108
1270	AAGAATGGCTGGATTTC	35.599	20.785	13.207	0	15.733	0	10.377	10.593	0	5.617	4.931	0	0	0	3.81	0	0	5.746	0	0	21.626	13.131	2.1096	0.9525	8.1006
1271	AAGAATTCGCCATAAAG	0	0	0	0	12.586	7.926	10.377	31.78	0	0	0	0	0	0	5.715	0	0	0	0	0	0	0	0	1.42875	0
1272	AAGAATTGCACCACTGC	6.846	10.392	0	21.392	4.72	5.944	0	8.475	0	26.211	0	14.953	11.78	0	5.715	0	0	0	0	5.159	0	0	10.5888	1.42875	1.0318
1273	AAGAATTGGGCAGGTCC	0	0	0	0	0	5.944	0	6.356	0	0	4.931	7.477	7.068	0	0	0	0	9.194	0	0	17.301	0	3.8952	0	5.299
1274	AAGACAACAAAGTTCAC	8.215	0	7.547	0	0	13.87	0	0	0	9.361	0	0	9.424	0	3.81	12.055	0	0	0	0	0	0	3.757	3.96625	0
1275	AAGACAAGATAAACCCA	0	0	0	0	0	7.926	5.189	6.356	0	13.106	0	0	0	0	0	12.055	0	0	0	0	8.65	0	2.6212	3.01375	1.73
1276	AAGACACCGCATAAGAA	0	0	15.094	0	0	7.926	0	10.593	0	0	4.931	0	0	0	0	0	0	0	0	0	0	13.131	0.9862	0	2.6262
1277	AAGACATATGGTCAAGG	0	24.249	0	23.769	0	3.963	0	0	0	3.744	0	0	0	0	0	6.027	17.408	0	0	0	0	0	0.7488	5.85875	0
1278	AAGACATTTCCAGGCGC	4.108	0	0	4.754	0	0	0	0	6.195	3.744	9.861	0	0	0	5.715	9.041	0	3.448	0	0	0	0	3.96	3.689	0.6896
1279	AAGACATTTTTACTTGG	0	5.196	0	14.262	0	0	0	0	0	0	0	0	0	31.142	11.429	0	0	0	54.27	0	0	0	0	10.6427	10.854
1280	AAGACCAATGAAACATA	0	17.32	0	16.638	0	0	0	0	21.682	0	0	0	9.424	28.747	5.715	0	0	0	0	0	0	0	6.2212	8.6155	0
1281	AAGACCATCAAAAAAAA	0	0	0	0	22.026	0	0	0	0	0	0	0	23.56	0	0	0	0	0	0	7.738	0	0	4.712	0	1.5476
1282	AAGACCATGATCAGAAA	0	0	0	0	0	0	0	0	0	0	14.792	0	7.068	11.978	0	0	14.507	0	0	5.159	0	13.131	4.372	6.62125	3.658
1283	AAGACCCTACTTTCTGC	23.276	12.124	5.66	0	12.586	13.87	5.189	0	0	0	9.861	0	0	0	3.81	0	8.704	0	0	0	21.626	0	1.9722	3.1285	4.3252
1284	AAGACGAGGATGAAAAT	16.43	0	3.774	0	0	0	0	10.593	0	0	0	0	4.712	0	0	0	8.704	2.298	0	0	0	0	0.9424	2.176	0.4596
1285	AAGACGATGCTGAAACC	16.43	8.66	0	0	0	3.963	0	4.237	0	18.722	4.931	0	21.204	0	17.144	0	0	4.597	0	15.476	0	29.545	8.9714	4.286	9.9236
1286	AAGACGGTTCCATTCTT	0	0	0	0	0	11.888	0	27.542	0	0	0	0	0	0	0	0	0	0	0	0	0	16.414	0	0	3.2828
1287	AAGACGTCTTGAAAGAA	0	17.32	9.434	0	0	0	12.972	4.237	0	0	7.396	0	4.712	0	0	0	0	6.895	0	0	0	0	2.4216	0	1.379
1288	AAGACGTGTTGAAAGAA	0	0	0	0	0	0	0	0	37.169	0	0	0	0	0	0	12.055	14.507	0	0	5.159	0	16.414	7.4338	6.6405	4.3146
1289	AAGACTAAAAAAAAAAA	0	0	0	0	0	0	0	0	24.779	20.595	4.931	18.691	0	0	0	0	0	5.746	0	5.159	0	6.566	13.7992	0	3.4942
1290	AAGACTATGATCCGATA	2.738	0	0	0	3.147	0	0	0	0	0	0	0	4.712	38.329	0	9.041	0	0	0	0	0	0	0.9424	11.8425	0
1291	AAGACTGAAGCAACAGG	0	0	20.754	0	11.013	0	5.189	25.424	0	0	0	0	0	28.747	13.334	18.082	8.704	0	0	0	0	0	0	17.2168	0
1292	AAGACTGATAAACACAA	12.323	19.053	9.434	0	0	0	0	0	0	0	0	0	0	0	0	0	0	0	0	5.159	0	0	0	0	1.0318
1293	AAGACTGCGTTGGAGAC	10.954	0	0	0	0	3.963	0	4.237	0	22.467	4.931	0	0	0	5.715	0	0	0	17.268	0	21.626	9.848	5.4796	1.42875	9.7484
1294	AAGACTTCGCCTACAGA	0	0	0	28.523	28.319	11.888	23.349	16.949	0	0	4.931	0	21.204	0	13.334	15.068	43.52	22.984	0	38.69	12.975	42.676	5.227	17.9805	23.465
1295	AAGAGAAAAAAAAAAAA	69.829	32.909	56.603	47.538	0	79.255	31.132	82.627	9.292	7.489	22.188	33.645	14.136	62.285	20.954	0	17.408	44.82	0	38.69	51.902	19.697	17.35	25.1618	31.0218
1296	AAGAGAAAGAAAAAAAA	17.8	0	16.981	0	0	0	5.189	19.068	0	0	0	0	0	0	0	0	0	0	0	0	0	0	0	0	0
1297	AAGAGAAAGAGAAGAGA	91.736	0	15.094	9.508	23.599	53.497	57.075	40.254	0	0	0	0	7.068	0	11.429	9.041	0	0	0	0	25.951	19.697	1.4136	5.1175	9.1296
1298	AAGAGAACGAAAAAAAA	0	0	0	0	0	9.907	12.972	8.475	0	0	0	7.477	4.712	0	7.619	0	0	5.746	0	0	0	0	2.4378	1.90475	1.1492
1299	AAGAGAACGACTAGACT	0	0	0	0	0	0	0	0	65.045	0	0	0	16.492	0	0	0	0	0	0	0	12.975	0	16.3074	0	2.595
1300	AAGAGAACGACTATGAG	0	22.517	7.547	16.638	37.759	19.814	33.726	44.491	0	9.361	0	7.477	0	0	0	0	0	11.492	22.201	33.532	17.301	19.697	3.3676	0	20.8446
1301	AAGAGAAGACAGAGACA	0	19.053	0	35.654	9.44	0	0	0	0	0	0	0	0	0	0	0	0	0	0	0	0	0	0	0	0
1302	AAGAGAAGGAAAAAAAA	0	0	7.547	0	14.16	7.926	5.189	10.593	0	0	4.931	0	0	0	0	0	0	0	0	0	8.65	0	0.9862	0	1.73
1303	AAGAGAAGGAAAAAAGA	9.584	0	15.094	0	33.039	9.907	10.377	14.83	0	0	0	0	0	23.956	0	0	0	0	0	0	0	0	0	5.989	0
1304	AAGAGAATCCTCCGGAT	8.215	0	9.434	0	0	0	5.189	14.83	0	0	0	0	0	0	0	0	0	5.746	0	0	12.975	0	0	0	3.7442
1305	AAGAGACCAATTGATGC	19.169	12.124	30.188	11.885	50.345	13.87	20.755	29.661	0	0	9.861	22.43	4.712	0	3.81	15.068	26.112	22.984	0	10.317	12.975	42.676	7.4006	11.2475	17.7904
1306	AAGAGAGAAAAAAAAAA	0	0	0	19.015	0	0	0	6.356	58.85	0	7.396	0	0	0	0	0	0	4.597	0	5.159	0	0	13.2492	0	1.9512
1307	AAGAGAGAAACAAAAGG	6.846	0	0	0	9.44	5.944	0	0	0	0	4.931	0	0	0	0	0	8.704	0	0	7.738	0	0	0.9862	2.176	1.5476
1308	AAGAGAGACACAAATGC	0	0	0	0	0	11.888	7.783	4.237	0	0	0	0	0	0	3.81	6.027	0	5.746	0	0	0	13.131	0	2.45925	3.7754
1309	AAGAGAGAGATGCTTGA	5.477	55.425	24.528	40.408	34.613	7.926	12.972	0	0	0	9.861	22.43	0	0	11.429	0	0	0	0	10.317	0	0	6.4582	2.85725	2.0634
1310	AAGAGATCACAACTGAC	0	0	0	0	0	3.963	0	0	0	5.617	27.119	11.215	68.325	0	47.622	24.109	11.605	0	0	0	0	16.414	22.4552	20.834	3.2828
1311	AAGAGATCCAAATGAAT	0	24.249	0	26.146	18.88	9.907	0	0	0	0	0	0	0	0	3.81	0	0	0	0	0	0	0	0	0.9525	0
1312	AAGAGATGAATCTTATT	0	0	11.321	28.523	0	0	0	16.949	0	0	0	0	7.068	0	7.619	0	0	11.492	0	7.738	0	16.414	1.4136	1.90475	7.1288
1313	AAGAGATTCATCTGGAA	13.692	0	0	0	0	0	0	0	0	0	14.792	18.691	16.492	0	0	0	0	0	0	0	0	0	9.995	0	0
1314	AAGAGATTTTTGGTTGG	32.861	12.124	15.094	33.277	0	5.944	28.538	21.186	0	0	9.861	0	7.068	0	15.239	0	0	26.432	0	10.317	12.975	0	3.3858	3.80975	9.9448
1315	AAGAGCCTCGATACCTG	0	0	9.434	0	14.16	0	0	6.356	0	14.978	0	0	0	0	0	0	0	4.597	0	0	0	0	2.9956	0	0.9194
1316	AAGAGCTGCAGAATTTT	0	0	0	0	0	0	0	0	0	0	0	0	0	0	0	36.164	5.803	0	27.135	0	0	6.566	0	10.4917	6.7402
1317	AAGAGGCGAGACACTGA	0	0	0	0	9.44	3.963	10.377	8.475	0	7.489	4.931	7.477	18.848	26.351	9.524	0	11.605	0	0	5.159	0	0	7.749	11.87	1.0318
1318	AAGAGTATGAAGAAATA	0	27.713	3.774	0	15.733	0	15.566	0	0	14.978	0	11.215	0	0	0	0	0	0	0	7.738	0	0	5.2386	0	1.5476
1319	AAGAGTCCAACTGTAAT	10.954	0	0	0	0	0	0	0	30.974	0	0	0	0	0	0	0	0	6.895	0	0	8.65	0	6.1948	0	3.109
1320	AAGAGTTGTGATTCTCG	38.338	88.334	28.301	116.469	185.649	37.646	121.933	146.186	68.142	5.617	32.049	26.168	73.037	0	43.812	93.424	37.717	39.073	71.537	23.214	21.626	55.807	41.0026	43.7382	42.2514
1321	AAGATAAAAGAGATGTA	26.015	29.445	16.981	0	0	7.926	0	6.356	0	0	0	0	11.78	0	0	0	0	0	0	0	0	0	2.356	0	0
1322	AAGATAAAGGTATAGAA	20.538	15.588	0	0	14.16	7.926	0	0	0	0	0	0	0	9.582	13.334	0	11.605	0	0	7.738	12.975	0	0	8.63025	4.1426
1323	AAGATAAGAAAAAAAAA	0	0	11.321	19.015	26.746	7.926	25.943	14.83	0	0	7.396	0	0	0	0	0	0	0	0	0	0	0	1.4792	0	0
1324	AAGATAAGATAAAAAAA	21.907	3.464	13.207	0	18.88	15.851	25.943	23.305	0	0	0	0	0	0	9.524	0	0	12.641	0	0	0	39.393	0	2.381	10.4068
1325	AAGATAAGATAAAAAGA	21.907	0	24.528	68.931	36.186	27.739	12.972	14.83	0	3.744	9.861	0	0	0	0	42.192	8.704	0	0	0	17.301	0	2.721	12.724	3.4602
1326	AAGATAATGTATTAAGA	331.346	187.061	94.338	159.254	173.063	356.648	116.745	139.83	27.876	29.956	140.524	52.336	63.613	79.053	192.392	147.67	69.631	44.82	130.741	103.174	56.227	108.332	62.861	122.186	88.6588
1327	AAGATAATGTTTATTAA	420.344	353.337	126.413	335.146	110.131	215.97	106.367	48.729	0	50.551	41.911	48.598	14.136	21.56	104.768	123.561	84.138	96.534	108.539	59.325	43.251	42.676	31.0392	83.5068	70.065
1328	AAGATACCAGCACCACA	0	0	0	0	12.586	13.87	15.566	23.305	74.337	0	9.861	7.477	0	0	0	6.027	0	0	0	0	0	9.848	18.335	1.50675	1.9696
1329	AAGATACTAGAAAAAAA	0	0	0	0	0	0	0	0	0	0	12.327	0	4.712	0	5.715	0	0	4.597	41.936	0	8.65	29.545	3.4078	1.42875	16.9456
1330	AAGATACTAGAAAAAGA	0	0	3.774	0	0	0	0	0	0	0	0	0	0	0	0	0	5.803	11.492	0	10.317	17.301	16.414	0	1.45075	11.1048
1331	AAGATAGCATCATTCCG	0	0	0	21.392	20.453	0	0	0	0	20.595	7.396	0	4.712	0	3.81	0	0	21.835	0	0	0	26.262	6.5406	0.9525	9.6194
1332	AAGATAGTACCTGATCA	0	0	7.547	11.885	0	5.944	20.755	0	0	0	4.931	26.168	0	0	0	6.027	5.803	0	0	10.317	0	26.262	6.2198	2.9575	7.3158
1333	AAGATATAAACTCGTTT	4.108	0	16.981	0	0	3.963	15.566	0	0	20.595	0	0	0	0	9.524	6.027	0	0	29.602	0	0	26.262	4.119	3.88775	11.1728
1334	AAGATATATATATATAT	45.184	15.588	45.282	33.277	23.599	11.888	7.783	19.068	0	20.595	17.257	14.953	9.424	43.12	13.334	24.109	14.507	13.791	0	12.897	0	0	12.4458	23.7675	5.3376
1335	AAGATATATATATCGAT	0	0	0	0	0	0	0	0	27.876	20.595	29.584	22.43	9.424	23.956	7.619	0	0	10.343	0	10.317	8.65	13.131	21.9818	7.89375	8.4882
1336	AAGATATCACTCATTGC	0	17.32	0	0	0	0	5.189	4.237	0	0	0	0	0	21.56	0	0	0	0	0	5.159	0	0	0	5.39	1.0318
1337	AAGATATCCTCTCTTTT	0	0	0	0	15.733	0	12.972	0	27.876	0	17.257	0	0	0	3.81	0	0	0	0	0	0	0	9.0266	0.9525	0
1338	AAGATATTTCTAATCAA	49.291	0	11.321	19.015	0	25.758	31.132	16.949	0	20.595	0	26.168	14.136	0	0	0	8.704	24.134	0	10.317	0	16.414	12.1798	2.176	10.173
1339	AAGATCAACTGTACTTT	27.384	17.32	15.094	19.015	67.652	15.851	23.349	6.356	68.142	39.317	17.257	14.953	23.56	52.702	30.478	84.383	26.112	58.61	113.473	25.793	34.601	32.828	32.6458	48.4187	53.061
1340	AAGATCAACTTGGTCAG	0	22.517	0	0	14.16	7.926	0	4.237	0	0	0	0	0	0	0	0	0	14.94	0	0	0	0	0	0	2.988
1341	AAGATCAAGACCACACA	0	0	0	21.392	11.013	3.963	5.189	6.356	0	0	4.931	0	11.78	0	0	0	0	5.746	0	10.317	0	0	3.3422	0	3.2126
1342	AAGATCAATTTATCCGT	38.338	24.249	52.829	154.5	44.052	35.665	90.801	31.78	136.285	35.573	36.98	63.551	61.257	0	102.863	75.342	34.816	47.118	74.004	33.532	38.926	55.807	66.7292	53.2552	49.8774
1343	AAGATCAGGATAACAGC	0	19.053	30.188	0	11.013	0	10.377	6.356	0	0	0	0	0	0	0	0	0	0	0	0	0	0	0	0	0
1344	AAGATCATAACAAAAAA	0	29.445	3.774	30.9	0	7.926	18.16	6.356	52.655	0	14.792	11.215	4.712	0	9.524	0	5.803	0	46.869	0	0	22.979	16.6748	3.83175	13.9696
1345	AAGATCCACCCAATGCG	0	0	9.434	16.638	0	11.888	5.189	6.356	27.876	0	0	7.477	0	0	0	144.657	220.499	45.969	130.741	139.285	43.251	65.656	7.0706	91.289	84.9804
1346	AAGATCCAGACAATGTC	16.43	34.641	26.415	7.131	0	15.851	12.972	4.237	27.876	35.573	34.515	0	21.204	0	28.573	0	20.309	6.895	0	20.635	12.975	68.938	23.8336	12.2205	21.8886
1347	AAGATCCGCCCAATGCG	0	0	0	0	0	0	0	0	0	0	0	0	0	0	0	54.246	49.322	24.134	34.535	59.325	0	45.959	0	25.892	32.7906
1348	AAGATCGTCCTCCTTGA	15.061	0	9.434	21.392	22.026	3.963	12.972	23.305	0	0	14.792	0	0	0	9.524	15.068	11.605	11.492	0	7.738	8.65	0	2.9584	9.04925	5.576
1349	AAGATCTGAAAAAAAAA	24.646	0	3.774	0	17.306	5.944	12.972	10.593	0	0	0	18.691	4.712	33.538	0	18.082	8.704	4.597	0	7.738	8.65	19.697	4.6806	15.081	8.1364
1350	AAGATGAAAAAAAAAAA	4.108	0	0	0	0	0	0	0	49.558	0	12.327	26.168	0	0	9.524	18.082	8.704	6.895	0	0	0	0	17.6106	9.0775	1.379
1351	AAGATGAAGGACCAGGA	12.323	46.765	13.207	0	15.733	3.963	31.132	19.068	0	37.445	9.861	14.953	0	38.329	0	0	0	14.94	0	0	0	9.848	12.4518	9.58225	4.9576
1352	AAGATGAATAGTTTAGA	6.846	25.981	18.868	42.785	26.746	55.479	20.755	10.593	0	22.467	29.584	33.645	54.189	0	36.193	18.082	29.013	26.432	14.801	36.111	17.301	13.131	27.977	20.822	21.5552
1353	AAGATGCAAATCATCAA	0	0	0	0	0	0	10.377	0	0	0	51.772	37.383	110.733	0	0	0	0	0	0	0	0	0	39.9776	0	0
1354	AAGATGCAAGTCATCAA	0	0	0	0	0	0	0	0	0	0	44.376	18.691	61.257	0	3.81	0	0	0	0	0	0	0	24.8648	0.9525	0
1355	AAGATGCACAGCAAAGT	0	0	0	0	15.733	0	0	6.356	0	16.85	0	0	0	0	0	0	0	0	0	0	0	0	3.37	0	0
1356	AAGATGCGCGACCGCGG	0	0	26.415	14.262	9.44	9.907	5.189	12.712	0	13.106	0	18.691	18.848	43.12	11.429	18.082	0	0	14.801	18.055	0	16.414	10.129	18.1578	9.854
1357	AAGATGCTAGTATCAAA	0	0	0	0	0	0	0	0	30.974	0	0	0	16.492	0	0	42.192	17.408	9.194	27.135	18.055	17.301	22.979	9.4932	14.9	18.9328
1358	AAGATGGGGGCCAAGTA	42.445	38.105	52.829	59.423	25.173	41.609	54.481	52.966	0	13.106	19.723	11.215	9.424	21.56	9.524	27.123	23.21	21.835	0	18.055	56.227	6.566	10.6936	20.3543	20.5366
1359	AAGATGTAGAATCCCCA	0	0	18.868	0	28.319	11.888	7.783	4.237	0	0	0	0	0	0	0	0	0	0	0	12.897	8.65	0	0	0	4.3094
1360	AAGATTCTTCAACTACT	0	0	3.774	0	0	0	0	0	0	26.211	41.911	11.215	18.848	0	38.097	36.164	11.605	18.388	34.535	36.111	21.626	55.807	19.637	21.4665	33.2934
1361	AAGATTCTTCACTACTT	88.998	43.301	75.47	21.392	20.453	81.236	70.047	21.186	0	46.806	22.188	7.477	68.325	0	55.241	96.438	75.434	34.477	103.606	56.746	64.877	26.262	28.9592	56.7782	57.1936
1362	AAGATTGATTGGAGGAG	64.352	51.961	49.056	21.392	59.785	79.255	44.103	59.322	71.24	29.956	32.049	48.598	40.052	28.747	17.144	6.027	23.21	9.194	0	23.214	12.975	0	44.379	18.782	9.0766
1363	AAGATTGTTTTGCTTTT	6.846	6.928	3.774	7.131	0	0	0	0	0	9.361	0	0	0	0	0	0	0	3.448	0	0	0	0	1.8722	0	0.6896
1364	AAGATTTCGATGGGTCT	0	0	0	0	0	5.944	0	21.186	0	14.978	0	0	0	0	9.524	0	0	0	0	0	0	0	2.9956	2.381	0
1365	AAGATTTCTAATTTCCT	56.137	31.177	28.301	28.523	0	57.46	18.16	19.068	188.94	0	69.029	44.859	70.681	0	36.193	48.219	87.039	31.029	64.137	51.587	43.251	52.524	74.7018	42.8628	48.5056
1366	AAGATTTTGGAATTAGT	0	10.392	0	0	36.186	0	0	0	0	0	0	0	0	0	0	0	0	0	0	0	0	22.979	0	0	4.5958
1367	AAGCAAAAAAAAAAAAA	32.861	29.445	20.754	28.523	31.466	19.814	5.189	21.186	0	5.617	12.327	0	0	28.747	9.524	0	0	16.089	0	5.159	0	0	3.5888	9.56775	4.2496
1368	AAGCAAAAGTGCTTACA	13.692	0	0	0	0	0	0	0	58.85	0	0	0	0	0	0	30.137	20.309	0	0	5.159	0	0	11.77	12.6115	1.0318
1369	AAGCAACACTTGATGAA	0	36.373	0	0	0	11.888	5.189	0	0	0	0	0	0	0	0	0	0	0	0	0	0	0	0	0	0
1370	AAGCAATGGTAACCATC	0	24.249	0	0	0	3.963	0	6.356	0	0	0	0	18.848	0	0	0	0	0	0	0	0	0	3.7696	0	0
1371	AAGCAATGTAATTGGAT	15.061	0	0	28.523	0	3.963	12.972	4.237	0	0	0	7.477	0	0	3.81	6.027	14.507	8.045	0	0	0	19.697	1.4954	6.086	5.5484
1372	AAGCAATTTTTGTAACA	0	0	7.547	0	0	0	0	0	61.948	58.04	61.633	63.551	106.021	62.285	17.144	24.109	17.408	86.191	103.606	95.436	82.177	118.18	70.2386	30.2365	97.118
1373	AAGCACAAAAAAAAAAA	0	0	0	0	4.72	5.944	5.189	6.356	0	3.744	4.931	0	11.78	0	0	0	0	8.045	0	5.159	0	0	4.091	0	2.6408
1374	AAGCACAGTAAAAAAAA	13.692	0	9.434	0	20.453	0	5.189	10.593	0	22.467	0	0	4.712	0	0	0	5.803	0	0	7.738	0	13.131	5.4358	1.45075	4.1738
1375	AAGCACAGTACGGAAAA	12.323	0	13.207	0	0	5.944	12.972	0	0	0	4.931	0	0	0	0	0	0	8.045	0	0	0	0	0.9862	0	1.609
1376	AAGCACAGTACGGAATT	4.108	0	0	0	0	0	0	0	0	14.978	0	0	0	0	9.524	0	0	3.448	17.268	0	0	0	2.9956	2.381	4.1432
1377	AAGCACAGTGCGAGAAC	0	0	9.434	0	3.147	0	10.377	6.356	0	0	0	0	0	4.791	7.619	9.041	0	0	0	0	0	0	0	5.36275	0
1378	AAGCACCAGACGTTGAA	16.43	0	0	0	45.626	3.963	10.377	10.593	0	0	24.653	0	18.848	21.56	0	0	5.803	3.448	24.668	12.897	0	6.566	8.7002	6.84075	9.5158
1379	AAGCACCGGTATACGTA	0	0	0	0	0	0	0	0	40.266	0	4.931	0	0	0	0	0	0	12.641	19.734	0	0	0	9.0394	0	6.475
1380	AAGCACTGACAATGTTG	0	0	0	0	0	0	0	0	0	9.361	7.396	0	0	0	9.524	0	8.704	6.895	0	7.738	0	16.414	3.3514	4.557	6.2094
1381	AAGCACTGATAATAGAA	0	0	11.321	0	4.72	0	0	12.712	0	0	0	11.215	9.424	31.142	17.144	6.027	11.605	10.343	0	10.317	0	6.566	4.1278	16.4795	5.4452
1382	AAGCAGACAAAAAAAAA	0	0	9.434	0	0	3.963	15.566	23.305	0	0	0	14.953	0	0	3.81	0	0	0	0	0	0	0	2.9906	0.9525	0
1383	AAGCAGACAAAATCTCA	0	32.909	5.66	0	0	19.814	15.566	0	0	16.85	0	0	7.068	0	0	0	0	10.343	0	0	0	0	4.7836	0	2.0686
1384	AAGCAGATAAGATTAAG	88.998	79.674	20.754	9.508	22.026	41.609	0	14.83	77.434	26.211	12.327	11.215	14.136	21.56	36.193	9.041	69.631	124.116	160.342	72.222	0	16.414	28.2646	34.1063	74.6188
1385	AAGCAGTCGTATTATAA	0	0	0	0	0	0	0	0	0	0	0	0	4.712	0	0	18.082	0	10.343	0	5.159	0	13.131	0.9424	4.5205	5.7266
1386	AAGCAGTCTGACACGTA	0	27.713	20.754	57.046	11.013	23.777	25.943	14.83	86.727	41.189	145.454	93.457	91.885	45.516	51.432	57.26	52.223	74.699	61.67	165.078	47.576	134.594	91.7424	51.6077	96.7234
1387	AAGCAGTCTGGCTTCGC	0	0	3.774	0	0	0	0	14.83	0	0	0	0	0	21.56	0	0	0	0	0	0	0	22.979	0	5.39	4.5958
1388	AAGCAGTGTCCACCCTT	0	22.517	3.774	0	0	3.963	12.972	0	0	0	0	0	0	0	5.715	0	5.803	0	0	0	0	32.828	0	2.8795	6.5656
1389	AAGCAGTTGTGGAGAGA	9.584	20.785	5.66	0	0	0	0	0	0	0	0	0	0	19.164	0	6.027	0	0	0	0	0	0	0	6.29775	0
1390	AAGCATAAAAAAAAAAA	0	15.588	3.774	0	0	0	5.189	23.305	0	0	0	0	0	0	0	6.027	0	0	29.602	0	0	0	0	1.50675	5.9204
1391	AAGCATAACCCAAATCA	0	0	5.66	0	62.932	5.944	0	0	0	0	0	0	0	0	0	0	0	0	0	7.738	0	0	0	0	1.5476
1392	AAGCATACATATCAAAA	0	36.373	33.962	19.015	6.293	3.963	25.943	33.898	0	0	0	0	0	0	0	0	0	0	0	0	0	0	0	0	0
1393	AAGCATACATATCATCT	17.8	0	90.564	104.585	36.186	19.814	64.858	33.898	0	0	0	0	0	0	0	0	0	0	0	0	43.251	0	0	0	8.6502
1394	AAGCATACATCGCACAT	2.738	0	15.094	11.885	20.453	23.777	12.972	0	0	0	7.396	0	0	0	0	18.082	20.309	0	0	5.159	0	19.697	1.4792	9.59775	4.9712
1395	AAGCATATATTCTATTC	0	0	0	0	0	13.87	0	4.237	0	0	0	0	0	35.933	9.524	6.027	14.507	4.597	0	0	8.65	0	0	16.4977	2.6494
1396	AAGCATATGTGGGCGTA	6.846	0	5.66	0	0	19.814	0	10.593	0	0	0	7.477	0	0	0	0	0	0	0	0	0	16.414	1.4954	0	3.2828
1397	AAGCATCAAAAAAAAAA	15.061	0	37.735	23.769	3.147	25.758	10.377	6.356	0	0	0	26.168	28.272	9.582	0	36.164	5.803	48.267	17.268	7.738	34.601	19.697	10.888	12.8872	25.5142
1398	AAGCATCAGAAAAAAAA	0	3.464	7.547	0	17.306	0	12.972	0	86.727	0	0	0	0	0	7.619	0	11.605	0	0	0	0	0	17.3454	4.806	0
1399	AAGCATCAGGCTAAAAA	6.846	0	7.547	0	0	15.851	7.783	0	52.655	11.233	12.327	0	0	0	0	6.027	14.507	0	0	0	8.65	19.697	15.243	5.1335	5.6694
1400	AAGCATCAGGCTAGAAA	8.215	13.856	9.434	0	0	13.87	0	10.593	0	18.722	0	0	7.068	0	0	0	11.605	8.045	0	15.476	8.65	0	5.158	2.90125	6.4342
1401	AAGCATCAGGCTAGGAA	0	0	0	0	0	0	5.189	4.237	0	11.233	9.861	0	0	11.978	0	0	5.803	5.746	0	7.738	0	0	4.2188	4.44525	2.6968
1402	AAGCATCAGGCTAGGCT	0	20.785	0	7.131	17.306	7.926	0	0	0	3.744	4.931	0	0	11.978	0	9.041	0	8.045	0	0	0	0	1.735	5.25475	1.609
1403	AAGCATCAGTGAGCAAT	9.584	10.392	11.321	0	7.866	0	5.189	4.237	0	35.573	0	14.953	11.78	0	7.619	18.082	11.605	22.984	0	5.159	0	9.848	12.4612	9.3265	7.5982
1404	AAGCATCCACTACACAG	0	0	0	0	0	0	0	0	0	26.211	4.931	0	0	0	0	0	17.408	6.895	0	20.635	8.65	0	6.2284	4.352	7.236
1405	AAGCATCCACTACATAG	16.43	19.053	5.66	0	0	3.963	5.189	6.356	0	0	0	0	0	0	0	0	0	0	0	0	0	0	0	0	0
1406	AAGCATCTTACATCTTC	6.846	0	9.434	0	0	5.944	5.189	0	0	0	0	7.477	0	0	0	0	0	13.791	0	0	0	16.414	1.4954	0	6.041
1407	AAGCATCTTGCACTAAA	17.8	0	0	0	11.013	0	0	10.593	0	0	0	0	14.136	0	0	0	0	0	0	0	0	0	2.8272	0	0
1408	AAGCATCTTGCACTATA	13.692	29.445	0	28.523	0	0	12.972	14.83	0	18.722	0	0	4.712	0	19.049	9.041	0	0	46.869	7.738	0	0	4.6868	7.0225	10.9214
1409	AAGCATTGCATTGCTCT	0	13.856	0	0	22.026	0	0	0	0	0	0	0	0	0	3.81	0	0	0	22.201	0	0	0	0	0.9525	4.4402
1410	AAGCATTGTAAATTTAT	34.23	0	22.641	33.277	86.531	35.665	23.349	44.491	9.292	56.167	41.911	26.168	16.492	23.956	19.049	27.123	14.507	26.432	0	7.738	8.65	0	30.006	21.1588	8.564
1411	AAGCATTTGAAAAAAAA	28.753	0	0	16.638	0	5.944	0	0	0	0	0	0	0	0	0	0	0	0	0	0	0	0	0	0	0
1412	AAGCATTTGAATCAAAA	0	0	0	0	0	0	0	0	0	0	0	0	0	0	0	0	0	10.343	7.4	12.897	17.301	16.414	0	0	12.871
1413	AAGCATTTGAGGAAAAA	15.061	0	33.962	16.638	59.785	0	5.189	16.949	0	0	9.861	0	0	0	0	0	0	0	0	0	0	0	1.9722	0	0
1414	AAGCCAAAAAAAAAAAA	0	0	0	0	0	0	0	0	0	3.744	4.931	0	0	0	5.715	0	0	22.984	0	0	0	0	1.735	1.42875	4.5968
1415	AAGCCAAATCTGATCTC	0	0	20.754	0	3.147	5.944	5.189	0	0	11.233	34.515	11.215	0	0	0	0	5.803	19.537	0	0	8.65	0	11.3926	1.45075	5.6374
1416	AAGCCAAGCTTTCCAAG	4.108	24.249	15.094	26.146	0	0	0	8.475	0	0	0	0	0	4.791	0	12.055	0	9.194	19.734	10.317	0	0	0	4.2115	7.849
1417	AAGCCAAGGCTGAATGG	10.954	0	0	7.131	0	3.963	0	10.593	0	9.361	19.723	0	14.136	0	0	0	14.507	11.492	0	0	0	0	8.644	3.62675	2.2984
1418	AAGCCACAGATCTGCGA	2.738	8.66	0	4.754	0	3.963	0	0	0	0	9.861	0	0	0	0	0	0	0	27.135	0	0	0	1.9722	0	5.427
1419	AAGCCATTTAAAAAAAA	5.477	0	0	11.885	36.186	5.944	0	0	0	0	0	0	0	0	0	0	0	0	0	0	0	13.131	0	0	2.6262
1420	AAGCCATTTACAGGCGC	0	0	0	4.754	4.72	0	0	0	9.292	3.744	0	0	7.068	0	0	9.041	0	4.597	7.4	0	0	0	4.0208	2.26025	2.3994
1421	AAGCCATTTCAAAAAAA	24.646	0	0	0	6.293	0	5.189	0	0	0	0	0	0	0	0	0	0	0	0	0	0	0	0	0	0
1422	AAGCCATTTCCAGGAGC	0	3.464	3.774	11.885	6.293	5.944	0	4.237	9.292	13.106	0	22.43	18.848	4.791	13.334	12.055	0	8.045	4.934	23.214	8.65	0	12.7352	7.545	8.9686
1423	AAGCCATTTCCAGGCGA	4.108	5.196	7.547	7.131	6.293	0	0	4.237	30.974	3.744	12.327	18.691	14.136	4.791	3.81	12.055	8.704	17.238	7.4	7.738	0	13.131	15.9744	7.34	9.1014
1424	AAGCCATTTCCAGGCGC	209.487	280.591	337.729	396.946	324.099	261.542	337.262	216.101	752.662	599.12	885.052	1046.72	711.521	517.441	411.452	539.449	690.51	567.714	559.964	657.734	298.434	436.61	799.015	539.713	504.091
1425	AAGCCATTTCCCGGCGC	0	3.464	0	0	4.72	0	0	0	18.584	7.489	9.861	11.215	0	9.582	5.715	15.068	5.803	2.298	12.334	10.317	0	9.848	9.4298	9.042	6.9594
1426	AAGCCCAAAGTATGGAA	0	0	11.321	21.392	0	0	7.783	6.356	0	7.489	12.327	0	0	0	7.619	0	0	0	0	0	0	0	3.9632	1.90475	0
1427	AAGCCCAGGATGCTGGG	34.23	15.588	26.415	11.885	25.173	35.665	18.16	21.186	0	0	32.049	14.953	7.068	0	0	0	14.507	11.492	0	15.476	0	0	10.814	3.62675	5.3936
1428	AAGCCCCATTTTCCTGA	5.477	8.66	7.547	4.754	6.293	5.944	5.189	0	0	13.106	0	7.477	7.068	4.791	0	9.041	5.803	2.298	0	7.738	0	0	5.5302	4.90875	2.0072
1429	AAGCCGGTCGTGAAGCT	0	6.928	7.547	0	6.293	17.832	0	0	0	0	22.188	0	0	0	13.334	39.178	29.013	17.238	0	7.738	0	16.414	4.4376	20.3813	8.278
1430	AAGCCTACGTTGAAGCT	0	3.464	0	0	12.586	9.907	18.16	4.237	0	0	0	14.953	0	23.956	0	6.027	11.605	0	0	12.897	25.951	0	2.9906	10.397	7.7696
1431	AAGCCTCGAGACCAGGA	42.445	0	26.415	125.977	210.822	166.436	145.282	161.016	117.7	48.678	78.89	44.859	80.105	146.129	62.861	129.588	150.868	43.67	140.608	131.547	64.877	124.746	74.0464	122.361	101.09
1432	AAGCCTCGTAAAAAAAA	15.061	0	11.321	0	50.345	0	12.972	8.475	0	22.467	0	0	9.424	14.373	5.715	0	11.605	9.194	0	0	0	0	6.3782	7.92325	1.8388
1433	AAGCCTCGTGTGTCTCC	0	0	3.774	0	0	0	0	0	30.974	37.445	41.911	18.691	14.136	0	11.429	66.301	34.816	22.984	37.002	23.214	25.951	29.545	28.6314	28.1365	27.7392
1434	AAGCCTCGTGTGTTTCA	0	0	0	0	3.147	0	10.377	10.593	52.655	0	0	7.477	0	0	0	0	0	0	0	5.159	0	0	12.0264	0	1.0318
1435	AAGCCTCGTGTGTTTCC	162.935	112.583	232.071	83.192	66.078	180.305	163.442	146.186	65.045	33.7	83.821	67.289	82.461	105.405	41.907	111.506	116.052	45.969	111.006	25.793	77.852	78.787	66.4632	93.7175	67.8814
1436	AAGCCTCTCACCTTCAA	10.954	0	7.547	0	0	9.907	12.972	0	0	26.211	0	0	0	0	0	0	5.803	0	7.4	0	12.975	13.131	5.2422	1.45075	6.7012
1437	AAGCCTGTTTATAACAG	0	0	0	0	0	0	0	0	0	0	0	0	21.204	0	5.715	0	52.223	58.61	0	46.428	0	0	4.2408	14.4845	21.0076
1438	AAGCGAAACTCTCGCAC	9.584	0	13.207	0	0	0	0	0	0	0	4.931	7.477	56.545	0	0	9.041	17.408	0	0	5.159	0	0	13.7906	6.61225	1.0318
1439	AAGCGATCCAAAGGCGC	10.954	22.517	0	0	50.345	3.963	12.972	10.593	0	0	0	7.477	0	19.164	0	0	5.803	2.298	0	0	0	9.848	1.4954	6.24175	2.4292
1440	AAGCGGTTTTTACGCCA	0	0	7.547	14.262	15.733	0	7.783	4.237	0	0	4.931	0	0	0	7.619	0	0	8.045	0	7.738	0	0	0.9862	1.90475	3.1566
1441	AAGCTACTGTACACAAG	0	0	0	21.392	0	9.907	5.189	0	0	13.106	0	0	0	0	0	0	0	0	0	0	0	0	2.6212	0	0
1442	AAGCTAGAGCTTTACAA	0	0	22.641	0	7.866	0	0	21.186	0	13.106	9.861	18.691	0	0	0	0	0	0	0	10.317	0	0	8.3316	0	2.0634
1443	AAGCTAGATGAAATTCC	30.122	45.033	18.868	16.638	6.293	9.907	18.16	12.712	0	3.744	7.396	0	0	0	20.954	0	0	3.448	0	10.317	0	0	2.228	5.2385	2.753
1444	AAGCTCATTGGAGAAGT	0	10.392	0	0	0	0	0	0	0	22.467	0	7.477	0	31.142	0	0	0	0	0	0	0	0	5.9888	7.7855	0
1445	AAGCTCGAAAAAAAAAA	0	0	0	0	0	0	0	0	0	0	0	14.953	28.272	0	0	15.068	5.803	9.194	32.068	25.793	12.975	32.828	8.645	5.21775	22.5716
1446	AAGCTCGAGATGTTCAT	13.692	0	22.641	0	0	0	12.972	0	0	24.339	9.861	0	0	0	9.524	15.068	14.507	8.045	0	7.738	0	0	6.84	9.77475	3.1566
1447	AAGCTCGATAAACAAAA	0	0	0	0	0	0	0	0	0	0	0	7.477	23.56	0	0	6.027	14.507	18.388	0	0	8.65	16.414	6.2074	5.1335	8.6904
1448	AAGCTCGATAAACCGTG	0	0	0	0	0	0	0	0	0	11.233	32.049	7.477	40.052	0	3.81	12.055	11.605	14.94	0	18.055	43.251	9.848	18.1622	6.8675	17.2188
1449	AAGCTCGCTCTCTGATG	21.907	25.981	45.282	0	17.306	31.702	49.292	12.712	0	7.489	0	7.477	14.136	0	26.668	12.055	29.013	25.283	0	12.897	0	0	5.8204	16.934	7.636
1450	AAGCTCGGAAAAAAAAA	0	0	0	0	0	3.963	0	0	0	9.361	0	7.477	11.78	0	0	12.055	5.803	9.194	4.934	7.738	8.65	39.393	5.7236	4.4645	13.9818
1451	AAGCTCGGCAAAAAAAA	6.846	17.32	13.207	0	0	9.907	0	0	18.584	31.828	83.821	134.578	89.529	28.747	11.429	27.123	55.125	108.027	88.805	110.912	121.104	91.918	71.668	30.606	104.153
1452	AAGCTCGGCAAACAAAA	0	20.785	3.774	0	7.866	17.832	0	0	24.779	16.85	83.821	183.176	136.65	43.12	30.478	81.369	81.236	94.236	46.869	162.499	181.655	85.352	89.0552	59.0507	114.122
1453	AAGCTCGGCAAACCAAA	9.584	13.856	18.868	16.638	0	29.721	0	0	161.064	22.467	179.969	242.989	202.618	0	41.907	150.684	124.756	126.414	219.545	229.562	216.256	252.774	161.821	79.3367	208.91
1454	AAGCTCTAATACATTTG	2.738	0	5.66	23.769	0	0	10.377	21.186	0	0	0	0	0	0	0	0	0	5.746	0	0	0	0	0	0	1.1492
1455	AAGCTCTCAAAAAAAAA	9.584	0	9.434	0	11.013	5.944	0	0	0	14.978	0	7.477	0	0	5.715	0	0	0	0	0	0	0	4.491	1.42875	0
1456	AAGCTCTCTCAAAAAAA	67.091	38.105	30.188	23.769	26.746	33.683	31.132	33.898	0	78.634	22.188	29.906	21.204	45.516	22.858	30.137	23.21	34.477	0	43.849	43.251	19.697	30.3864	30.4303	28.2548
1457	AAGCTCTCTCAAGAAAA	0	24.249	5.66	0	0	0	7.783	0	0	0	0	0	0	0	0	0	8.704	0	0	5.159	0	0	0	2.176	1.0318
1458	AAGCTCTCTCAAGTTGA	53.399	110.851	43.395	0	33.039	63.404	51.886	36.017	0	9.361	17.257	33.645	35.34	59.889	17.144	69.315	17.408	21.835	46.869	10.317	34.601	29.545	19.1206	40.939	28.6334
1459	AAGCTCTTGATAAAAAA	0	0	0	0	0	0	0	0	0	0	0	0	0	0	0	6.027	0	4.597	64.137	10.317	0	0	0	1.50675	15.8102
1460	AAGCTCTTGATAAATTA	0	0	0	0	0	0	0	0	0	9.361	0	0	4.712	0	0	0	0	11.492	24.668	0	12.975	29.545	2.8146	0	15.736
1461	AAGCTGATGATTCCGAG	12.323	0	3.774	0	0	0	20.755	0	0	9.361	0	0	7.068	0	0	0	0	19.537	0	23.214	0	0	3.2858	0	8.5502
1462	AAGCTGCATATGAGATT	0	15.588	0	0	0	0	18.16	0	0	0	0	0	11.78	0	13.334	0	0	9.194	0	7.738	0	0	2.356	3.3335	3.3864
1463	AAGCTGCGGATACCCGG	4.108	0	0	7.131	0	0	7.783	8.475	0	0	0	0	0	26.351	0	12.055	0	0	0	5.159	0	0	0	9.6015	1.0318
1464	AAGCTGGAACCAGAATC	76.675	109.119	152.827	192.531	180.929	79.255	103.773	127.118	40.266	48.678	17.257	7.477	51.833	0	15.239	12.055	17.408	47.118	66.604	69.642	47.576	39.393	33.1022	11.1755	54.0666
1465	AAGCTGTACGATAAAAA	0	0	0	0	0	0	0	0	46.461	0	7.396	0	11.78	28.747	0	6.027	0	0	0	0	8.65	36.111	13.1274	8.6935	8.9522
1466	AAGCTGTTATTCCAAAA	0	0	0	7.131	0	5.944	12.972	10.593	0	0	0	0	0	0	0	0	0	0	22.201	0	0	0	0	0	4.4402
1467	AAGCTGTTGGTGTCAAA	0	0	0	0	0	0	0	0	0	0	0	0	14.136	33.538	0	0	0	0	0	0	0	9.848	2.8272	8.3845	1.9696
1468	AAGCTGTTGGTGTCATT	0	0	0	0	0	0	0	0	0	18.722	19.723	11.215	16.492	43.12	26.668	24.109	14.507	0	0	12.897	0	6.566	13.2304	27.101	3.8926
1469	AAGCTGTTGTGAAAAAA	0	0	3.774	0	15.733	0	0	0	0	0	4.931	0	0	35.933	0	0	0	2.298	0	5.159	0	0	0.9862	8.98325	1.4914
1470	AAGCTGTTGTGAAAATG	4.108	13.856	9.434	0	12.586	3.963	12.972	0	0	0	0	7.477	0	0	0	24.109	0	0	0	0	0	9.848	1.4954	6.02725	1.9696
1471	AAGCTTACTAAGCATTT	0	32.909	41.509	71.308	15.733	77.274	23.349	29.661	0	97.357	61.633	41.121	44.765	67.076	34.288	51.233	29.013	34.477	27.135	10.317	12.975	6.566	48.9752	45.4025	18.294
1472	AAGCTTATCCTGTGATA	8.215	25.981	5.66	0	0	3.963	0	0	0	0	0	0	14.136	0	13.334	0	0	0	0	12.897	8.65	0	2.8272	3.3335	4.3094
1473	AAGCTTCGAAAAAAAAA	0	0	0	0	0	0	0	0	89.824	0	0	0	4.712	0	9.524	6.027	0	0	0	0	0	0	18.9072	3.88775	0
1474	AAGCTTCGATTAGTGTA	0	0	0	26.146	0	0	0	0	0	0	24.653	26.168	7.068	0	20.954	39.178	8.704	0	41.936	20.635	8.65	65.656	11.5778	17.209	27.3754
1475	AAGCTTCTATCTTCTTC	9.584	6.928	18.868	28.523	25.173	23.777	38.915	27.542	0	0	4.931	18.691	0	0	3.81	15.068	8.704	4.597	34.535	20.635	17.301	0	4.7244	6.8955	15.4136
1476	AAGCTTGCTAAGCATTT	0	0	0	0	0	0	0	0	0	22.467	14.792	7.477	9.424	43.12	26.668	0	0	17.238	0	7.738	0	0	10.832	17.447	4.9952
1477	AAGCTTGTACAGTGCGC	8.215	12.124	0	19.015	0	0	0	8.475	0	0	17.257	0	0	26.351	9.524	0	5.803	10.343	0	0	0	0	3.4514	10.4195	2.0686
1478	AAGCTTTCAAAAAAAAA	9.584	0	15.094	38.031	22.026	15.851	0	8.475	0	0	7.396	26.168	0	45.516	13.334	6.027	14.507	0	0	12.897	0	19.697	6.7128	19.846	6.5188
1479	AAGCTTTCTCAAAAAAA	21.907	0	33.962	0	3.147	33.683	7.783	12.712	0	0	27.119	0	9.424	40.725	5.715	0	8.704	4.597	0	7.738	0	0	7.3086	13.786	2.467
1480	AAGGAAAAAAAAAAAAA	8.215	8.66	7.547	0	0	7.926	25.943	0	0	7.489	9.861	0	7.068	11.978	9.524	6.027	5.803	2.298	0	0	0	0	4.8836	8.333	0.4596
1481	AAGGAAAAGGATAGATA	0	0	0	0	0	13.87	72.641	38.135	0	0	0	14.953	18.848	0	19.049	15.068	5.803	9.194	0	5.159	12.975	0	6.7602	9.98	5.4656
1482	AAGGAACTCTGGGAAGC	0	12.124	30.188	16.638	11.013	5.944	0	8.475	0	0	4.931	0	0	0	13.334	0	5.803	17.238	0	12.897	0	13.131	0.9862	4.78425	8.6532
1483	AAGGAAGAAAAAAAAAA	15.061	0	0	0	12.586	0	5.189	8.475	0	0	0	0	0	0	0	21.096	0	16.089	0	0	0	0	0	5.274	3.2178
1484	AAGGAAGATTGAAAGGC	32.861	25.981	20.754	0	37.759	23.777	25.943	40.254	9.292	9.361	9.861	0	7.068	19.164	5.715	24.109	0	8.045	0	0	30.276	0	7.1164	12.247	7.6642
1485	AAGGAAGTGAAAAACAT	4.108	0	3.774	0	0	0	0	0	0	0	9.861	0	0	0	3.81	0	8.704	28.73	39.469	12.897	0	0	1.9722	3.1285	16.2192
1486	AAGGAATAAGATGTTAG	2.738	0	9.434	0	0	7.926	0	8.475	0	0	19.723	0	0	0	0	0	0	0	14.801	12.897	0	0	3.9446	0	5.5396
1487	AAGGAATGGCTCGATAA	8.215	107.387	7.547	0	12.586	7.926	7.783	0	0	0	0	0	9.424	4.791	0	18.082	46.421	18.388	44.402	38.69	21.626	26.262	1.8848	17.3235	29.8736
1488	AAGGACATCAGTAATAT	0	0	15.094	16.638	0	17.832	10.377	6.356	0	18.722	17.257	7.477	4.712	0	0	0	0	5.746	0	7.738	0	0	9.6336	0	2.6968
1489	AAGGACATTAGGCCTGC	64.352	15.588	26.415	242.446	133.73	71.33	147.876	137.711	111.506	71.145	24.653	26.168	115.445	184.458	30.478	57.26	72.533	105.728	175.143	116.071	77.852	128.028	69.7834	86.1823	120.564
1490	AAGGACCCCGCAATAGG	15.061	0	0	0	0	0	0	33.898	9.292	0	0	0	21.204	0	7.619	18.082	0	0	0	0	0	0	6.0992	6.42525	0
1491	AAGGACTATAAATTGTA	2.738	0	5.66	0	0	7.926	23.349	4.237	0	0	0	7.477	0	0	3.81	0	0	0	0	12.897	0	6.566	1.4954	0.9525	3.8926
1492	AAGGACTGAGATGGAGA	0	0	0	21.392	0	0	0	12.712	30.974	0	0	0	0	0	0	0	0	0	0	0	0	0	6.1948	0	0
1493	AAGGAGAATGTGCATTG	0	0	15.094	19.015	0	0	28.538	23.305	0	0	4.931	14.953	7.068	0	0	0	0	0	0	0	0	0	5.3904	0	0
1494	AAGGAGACGAAGATATT	20.538	0	3.774	0	0	13.87	10.377	12.712	0	14.978	19.723	0	0	0	0	0	8.704	19.537	17.268	5.159	8.65	6.566	6.9402	2.176	11.436
1495	AAGGAGATCCATACAAT	0	17.32	11.321	4.754	40.906	37.646	7.783	23.305	49.558	9.361	14.792	18.691	21.204	9.582	36.193	108.493	46.421	39.073	0	43.849	12.975	13.131	22.7212	50.1722	21.8056
1496	AAGGAGCTATTGGAGAA	21.907	0	22.641	0	28.319	27.739	38.915	38.135	34.071	0	14.792	0	16.492	0	19.049	0	8.704	5.746	29.602	12.897	0	0	13.071	6.93825	9.649
1497	AAGGAGGAAATTTTCGG	0	10.392	7.547	33.277	48.772	45.572	59.669	55.085	55.753	24.339	24.653	67.289	77.749	35.933	60.956	42.192	23.21	36.775	49.336	12.897	12.975	0	49.9566	40.5728	22.3966
1498	AAGGAGGGAAGGAAAAA	20.538	77.942	32.075	49.915	53.492	25.758	31.132	59.322	37.169	0	29.584	18.691	18.848	0	7.619	0	26.112	13.791	0	30.952	21.626	22.979	20.8584	8.43275	17.8696
1499	AAGGAGGGAAGGTAAAA	0	0	0	0	0	0	0	0	0	16.85	9.861	18.691	16.492	0	0	15.068	8.704	18.388	0	12.897	0	13.131	12.3788	5.943	8.8832
1500	AAGGAGTACTCTCAAAA	6.846	8.66	7.547	0	3.147	17.832	0	0	0	0	0	0	0	0	0	0	0	0	0	0	0	0	0	0	0
1501	AAGGAGTACTCTCATAA	2.738	6.928	0	0	6.293	23.777	0	4.237	0	0	0	0	0	0	0	0	0	0	0	0	0	0	0	0	0
1502	AAGGAGTATGGTCTTTA	30.122	0	11.321	49.915	42.479	33.683	15.566	44.491	0	0	34.515	37.383	7.068	0	13.334	24.109	14.507	12.641	0	20.635	12.975	26.262	15.7932	12.9875	14.5026
1503	AAGGAGTGCCGCCATCC	0	0	0	0	6.293	0	0	0	0	7.489	4.931	7.477	0	11.978	7.619	0	0	2.298	0	0	0	0	3.9794	4.89925	0.4596
1504	AAGGAGTTGCAGAAGGA	34.23	29.445	62.263	19.015	88.105	41.609	51.886	31.78	0	29.956	64.098	37.383	42.409	0	34.288	39.178	58.026	41.372	9.867	46.428	17.301	22.979	34.7692	32.873	27.5894
1505	AAGGATAGTACTACTGT	10.954	0	20.754	0	20.453	17.832	5.189	0	0	0	4.931	0	0	0	7.619	15.068	8.704	0	37.002	5.159	0	0	0.9862	7.84775	8.4322
1506	AAGGATATGCAGCCAAA	0	0	0	23.769	0	13.87	5.189	0	0	16.85	0	0	0	0	5.715	0	0	0	0	5.159	0	0	3.37	1.42875	1.0318
1507	AAGGATATTAGGCCTGC	0	0	0	0	0	0	0	0	0	9.361	0	7.477	0	28.747	7.619	24.109	17.408	9.194	44.402	5.159	17.301	42.676	3.3676	19.4708	23.7464
1508	AAGGATCATTGGATACT	17.8	0	13.207	0	37.759	7.926	7.783	27.542	27.876	31.828	7.396	0	11.78	0	15.239	6.027	0	0	0	5.159	0	0	15.776	5.3165	1.0318
1509	AAGGATGCCTTGCGGAC	34.23	0	30.188	0	12.586	35.665	15.566	27.542	18.584	22.467	24.653	14.953	14.136	31.142	34.288	21.096	43.52	26.432	17.268	59.325	38.926	49.242	18.9586	32.5115	38.2386
1510	AAGGATGTAGAGGAGGA	62.983	65.818	43.395	59.423	140.023	75.292	33.726	95.339	43.363	74.89	34.515	44.859	143.718	191.645	142.865	165.753	63.829	86.191	56.736	159.92	69.202	78.787	68.269	141.023	90.1672
1511	AAGGATGTCGAGGAAGA	0	0	0	0	0	0	0	0	37.169	41.189	9.861	29.906	51.833	57.493	49.527	48.219	37.717	66.655	17.268	30.952	43.251	16.414	33.9916	48.239	34.908
1512	AAGGATTACTGGCACCA	4.108	0	13.207	0	6.293	13.87	5.189	23.305	49.558	0	0	0	0	0	3.81	0	0	0	0	0	8.65	0	9.9116	0.9525	1.73
1513	AAGGATTGGCACCCATA	23.276	15.588	39.622	156.877	81.811	35.665	67.452	116.525	34.071	0	32.049	11.215	65.969	23.956	43.812	21.096	23.21	5.746	34.535	43.849	38.926	42.676	28.6608	28.0185	33.1464
1514	AAGGATTGGGAATTTTT	8.215	0	0	0	0	0	0	0	0	0	7.396	7.477	11.78	0	5.715	0	0	9.194	0	0	0	0	5.3306	1.42875	1.8388
1515	AAGGATTGTATCCTAAA	15.061	0	13.207	78.438	0	5.944	5.189	0	0	20.595	0	0	0	45.516	11.429	0	0	0	19.734	20.635	12.975	0	4.119	14.2363	10.6688
1516	AAGGATTGTATCCTAGT	6.846	29.445	18.868	26.146	44.052	21.795	31.132	42.373	0	0	9.861	11.215	0	28.747	13.334	30.137	0	5.746	0	0	0	0	4.2152	18.0545	1.1492
1517	AAGGATTTCATCAAACA	0	0	0	0	50.345	0	0	0	0	0	12.327	0	21.204	0	0	0	5.803	12.641	0	7.738	8.65	0	6.7062	1.45075	5.8058
1518	AAGGCAAAAGATAGGAC	93.106	57.158	139.62	26.146	62.932	49.534	46.698	80.508	0	13.106	36.98	41.121	70.681	0	5.715	6.027	8.704	17.238	0	23.214	69.202	29.545	32.3776	5.1115	27.8398
1519	AAGGCAAACACAGACAC	0	0	0	0	9.44	0	0	8.475	0	0	0	0	0	0	0	0	0	0	0	0	0	45.959	0	0	9.1918
1520	AAGGCACTGGTCACCAC	24.646	22.517	9.434	30.9	40.906	3.963	0	19.068	15.487	0	0	0	4.712	0	0	0	11.605	17.238	22.201	7.738	0	0	4.0398	2.90125	9.4354
1521	AAGGCAGGGATCGAAAG	5.477	6.928	0	19.015	15.733	3.963	5.189	8.475	0	0	0	0	0	0	7.619	0	5.803	0	0	0	0	0	0	3.3555	0
1522	AAGGCAGGTATTTGGTG	0	0	0	0	0	0	5.189	8.475	0	5.617	0	11.215	0	16.769	0	21.096	0	0	37.002	0	0	16.414	3.3664	9.46625	10.6832
1523	AAGGCATTAAAAAGTTT	0	6.928	5.66	0	3.147	0	5.189	0	6.195	5.617	7.396	0	0	0	3.81	0	0	2.298	0	7.738	0	6.566	3.8416	0.9525	3.3204
1524	AAGGCCAGATGGTGCGT	0	6.928	0	11.885	0	0	0	0	40.266	0	17.257	0	0	23.956	15.239	0	0	10.343	12.334	0	0	0	11.5046	9.79875	4.5354
1525	AAGGCGTACTCTCATAA	10.954	6.928	3.774	7.131	11.013	11.888	0	6.356	0	0	0	0	0	0	0	0	0	0	0	0	0	0	0	0	0
1526	AAGGCGTCTACCGTTCC	0	0	13.207	0	17.306	0	5.189	0	0	7.489	0	0	0	0	11.429	6.027	0	0	9.867	0	0	0	1.4978	4.364	1.9734
1527	AAGGCTAAGATCTTGAA	0	0	0	0	0	0	0	0	6.195	0	9.861	7.477	16.492	4.791	5.715	0	0	5.746	4.934	5.159	0	0	8.005	2.6265	3.1678
1528	AAGGCTAAGCTCTTGAA	0	0	0	0	0	0	0	0	18.584	0	0	0	11.78	7.187	5.715	0	0	3.448	0	5.159	0	16.414	6.0728	3.2255	5.0042
1529	AAGGCTAAGTTCTTGAA	0	0	3.774	0	0	0	7.783	0	941.602	26.211	601.539	276.633	1314.66	332.983	321.923	15.068	156.67	280.409	254.081	386.902	588.217	535.093	632.13	206.661	408.94
1530	AAGGCTAAGTTCTTGAC	0	0	0	0	0	0	0	0	9.292	0	12.327	0	9.424	4.791	13.334	6.027	0	6.895	0	10.317	0	0	6.2086	6.038	3.4424
1531	AAGGCTAAGTTCTTGCA	0	0	0	0	0	0	0	0	18.584	0	17.257	0	18.848	0	0	0	0	8.045	7.4	0	0	19.697	10.9378	0	7.0284
1532	AAGGCTAAGTTTTTGAA	0	0	0	0	0	0	0	0	0	0	0	0	0	0	20.954	0	8.704	6.895	0	0	8.65	0	0	7.4145	3.109
1533	AAGGCTACTACTATTTG	0	0	0	0	0	0	0	0	0	0	4.931	0	18.848	0	0	0	0	0	41.936	0	0	0	4.7558	0	8.3872
1534	AAGGCTAGTGTATAGGG	0	0	3.774	0	9.44	0	0	0	55.753	0	0	7.477	0	0	0	0	0	0	0	0	0	0	12.646	0	0
1535	AAGGCTGTCCTCCTCCC	5.477	13.856	84.904	0	26.746	9.907	70.047	0	21.682	0	4.931	0	65.969	31.142	28.573	27.123	46.421	37.924	19.734	69.642	60.552	49.242	18.5164	33.3148	47.4188
1536	AAGGCTGTTGAAGATAG	10.954	0	18.868	0	0	3.963	18.16	12.712	21.682	0	4.931	0	9.424	0	0	0	0	0	0	0	0	0	7.2074	0	0
1537	AAGGCTTCTGGTCTCCC	0	0	0	19.015	0	7.926	0	8.475	0	0	0	0	0	0	3.81	15.068	0	3.448	0	0	0	0	0	4.7195	0.6896
1538	AAGGGAAGAGGAGTGGT	0	0	0	0	0	0	0	0	0	0	0	0	0	0	0	0	8.704	10.343	0	28.373	0	19.697	0	2.176	11.6826
1539	AAGGGAATTATCTAAAG	0	0	0	0	0	0	0	0	102.213	0	32.049	26.168	37.696	0	26.668	15.068	31.914	26.432	0	23.214	0	16.414	39.6252	18.4125	13.212
1540	AAGGGAATTGCAGACAT	0	0	0	0	0	0	0	0	0	0	0	0	0	0	22.858	0	5.803	2.298	0	5.159	12.975	6.566	0	7.16525	5.3996
1541	AAGGGAGATACACATAT	20.538	0	5.66	28.523	0	9.907	15.566	16.949	0	0	4.931	0	0	0	9.524	0	0	4.597	0	10.317	8.65	16.414	0.9862	2.381	7.9956
1542	AAGGGATATCAGCTTTA	6.846	0	5.66	49.915	17.306	17.832	7.783	16.949	0	0	0	0	0	0	0	12.055	17.408	27.581	0	10.317	0	0	0	7.36575	7.5796
1543	AAGGGATGATTGATATC	12.323	0	0	49.915	4.72	11.888	20.755	25.424	0	0	0	0	4.712	0	11.429	0	5.803	2.298	56.736	15.476	0	13.131	0.9424	4.308	17.5282
1544	AAGGGATGATTTCTGTT	0	0	0	0	0	0	0	0	0	0	0	7.477	16.492	0	9.524	0	5.803	4.597	0	0	0	9.848	4.7938	3.83175	2.889
1545	AAGGGATGGATTGAGCA	208.118	202.649	99.998	235.315	280.047	174.361	171.225	156.779	68.142	123.568	184.899	97.196	195.55	143.734	99.053	117.534	121.855	155.145	120.873	188.292	108.128	95.201	133.871	120.544	133.528
1546	AAGGGCTAGAAGACCTA	23.276	10.392	13.207	16.638	7.866	15.851	5.189	19.068	0	0	0	0	0	0	0	0	0	0	0	0	0	0	0	0	0
1547	AAGGGCTCTTGAGGGGT	60.245	20.785	16.981	16.638	15.733	17.832	49.292	52.966	65.045	44.934	54.237	41.121	30.628	52.702	57.146	72.328	40.618	52.864	111.006	77.38	69.202	91.918	47.193	55.6985	80.474
1548	AAGGGGGGTAAAGCGAC	0	12.124	0	0	0	0	0	0	0	11.233	0	0	11.78	0	0	0	8.704	0	0	0	0	13.131	4.6026	2.176	2.6262
1549	AAGGGGTATCCTCCAAT	0	0	0	11.885	12.586	0	5.189	6.356	0	0	0	0	0	0	0	12.055	0	0	0	0	0	6.566	0	3.01375	1.3132
1550	AAGGGTAACATAATACA	0	0	0	0	0	0	0	0	65.045	0	9.861	0	101.309	0	0	0	0	0	0	0	0	0	35.243	0	0
1551	AAGGGTAACCCGACAGA	0	0	0	0	0	0	0	0	0	26.211	0	0	4.712	0	24.763	57.26	31.914	20.686	29.602	30.952	30.276	9.848	6.1846	28.4842	24.2728
1552	AAGGGTGACATAATACA	0	0	0	0	0	0	0	0	30.974	0	0	0	44.765	7.187	76.195	0	11.605	8.045	0	25.793	25.951	0	15.1478	23.7467	11.9578
1553	AAGGGTTGGCGAAGCAC	5.477	13.856	11.321	0	11.013	0	0	0	0	14.978	0	0	7.068	0	9.524	0	8.704	0	0	0	0	0	4.4092	4.557	0
1554	AAGGTAAACCTATGATT	6.846	0	0	0	0	0	0	0	0	0	0	0	0	0	0	0	5.803	16.089	0	5.159	0	0	0	1.45075	4.2496
1555	AAGGTACTTGTACATAA	0	0	0	19.015	36.186	9.907	10.377	29.661	0	9.361	0	0	0	0	0	0	8.704	0	0	0	0	22.979	1.8722	2.176	4.5958
1556	AAGGTAGCATTCTAAAG	0	0	0	23.769	11.013	5.944	7.783	0	0	0	0	0	7.068	0	11.429	0	5.803	5.746	0	0	8.65	0	1.4136	4.308	2.8792
1557	AAGGTATTAAAAAGTTT	65.722	38.105	77.357	73.685	51.919	57.46	98.584	65.678	250.887	164.758	160.246	153.27	113.089	62.285	146.675	135.616	130.559	198.815	32.068	190.872	134.079	226.512	168.45	118.784	156.469
1558	AAGGTCATACACCAAAT	0	0	16.981	0	0	3.963	12.972	0	0	0	0	7.477	0	0	7.619	6.027	11.605	0	0	0	0	0	1.4954	6.31275	0
1559	AAGGTCTACGAAGACAT	0	38.105	50.942	21.392	25.173	0	10.377	16.949	0	0	14.792	14.953	7.068	0	22.858	9.041	5.803	14.94	22.201	10.317	8.65	0	7.3626	9.4255	11.2216
1560	AAGGTGTAAAAAAAAAA	83.521	105.655	84.904	57.046	25.173	459.679	31.132	19.068	0	0	0	22.43	0	21.56	7.619	6.027	14.507	19.537	0	10.317	0	0	4.486	12.4282	5.9708
1561	AAGGTGTACTCAAAAAA	20.538	20.785	5.66	0	26.746	53.497	0	0	0	0	0	0	7.068	0	0	0	0	0	0	12.897	0	0	1.4136	0	2.5794
1562	AAGGTGTACTCTCAAAA	331.346	254.611	126.413	90.323	125.864	776.699	88.207	40.254	0	13.106	0	14.953	9.424	14.373	28.573	18.082	20.309	21.835	71.537	54.166	30.276	36.111	7.4966	20.3343	42.785
1563	AAGGTGTACTCTCATAA	258.779	216.506	192.449	61.8	114.851	955.023	142.688	133.474	0	52.423	0	18.691	40.052	55.098	11.429	30.137	37.717	49.416	12.334	46.428	64.877	101.766	22.2332	33.5953	54.9642
1564	AAGGTGTGGCCTATCGA	4.108	6.928	0	7.131	9.44	0	0	0	15.487	3.744	4.931	0	4.712	0	3.81	0	0	4.597	7.4	7.738	0	0	5.7748	0.9525	3.947
1565	AAGGTGTTCGGGAGGCC	10.954	0	9.434	0	0	0	5.189	4.237	0	0	4.931	0	0	0	5.715	0	0	0	0	0	0	0	0.9862	1.42875	0
1566	AAGGTGTTTGGGAGGCC	0	0	0	0	0	0	0	8.475	0	13.106	19.723	18.691	0	7.187	5.715	0	0	0	0	0	0	0	10.304	3.2255	0
1567	AAGGTTTAAAAAAAAAA	10.954	0	26.415	35.654	0	3.963	5.189	4.237	0	0	0	0	0	0	0	0	0	0	0	10.317	0	0	0	0	2.0634
1568	AAGGTTTATTGGTCAAA	8.215	31.177	3.774	28.523	0	0	10.377	0	0	0	7.396	0	0	0	0	0	0	0	0	0	0	0	1.4792	0	0
1569	AAGTAAAAAAAAAAAAA	4.108	27.713	9.434	0	9.44	11.888	10.377	0	0	18.722	17.257	14.953	11.78	9.582	13.334	15.068	14.507	11.492	7.4	0	8.65	0	12.5424	13.1227	5.5084
1570	AAGTAAGTAATTGTCAA	56.137	77.942	62.263	83.192	34.613	23.777	38.915	23.305	0	43.062	34.515	29.906	16.492	0	11.429	6.027	40.618	24.134	0	33.532	25.951	26.262	24.795	14.5185	21.9758
1571	AAGTAATCACCTCAAAA	69.829	20.785	67.923	26.146	15.733	87.181	75.235	52.966	120.798	7.489	29.584	33.645	25.916	16.769	24.763	27.123	31.914	44.82	0	36.111	47.576	32.828	43.4864	25.1423	32.267
1572	AAGTAATCACCTCACAA	0	8.66	9.434	0	0	0	0	0	0	0	9.861	11.215	0	0	0	0	8.704	2.298	0	0	0	19.697	4.2152	2.176	4.399
1573	AAGTAATCACCTCACTT	0	0	28.301	23.769	14.16	11.888	18.16	0	0	0	0	0	0	0	19.049	6.027	8.704	0	0	0	17.301	0	0	8.445	3.4602
1574	AAGTACATTTAGTGAAA	0	0	0	0	0	0	0	0	0	20.595	22.188	22.43	30.628	0	36.193	9.041	8.704	8.045	0	18.055	0	39.393	19.1682	13.4845	13.0986
1575	AAGTACCGTACTAAAAA	2.738	0	0	0	0	0	0	0	27.876	24.339	34.515	59.813	28.272	52.702	34.288	39.178	46.421	80.445	41.936	23.214	34.601	0	34.963	43.1472	36.0392
1576	AAGTACCGTACTGAAAA	101.321	95.263	35.848	78.438	88.105	57.46	70.047	99.576	0	59.912	12.327	48.598	23.56	0	20.954	12.055	43.52	8.045	54.27	49.008	30.276	62.373	28.8794	19.1322	40.7944
1577	AAGTACGTCACCGCTGC	38.338	15.588	22.641	0	0	29.721	28.538	14.83	0	3.744	36.98	22.43	14.136	23.956	15.239	30.137	23.21	2.298	37.002	23.214	0	29.545	15.458	23.1355	18.4118
1578	AAGTACTATAATCTACG	0	0	18.868	0	0	29.721	0	10.593	0	0	0	7.477	0	9.582	3.81	0	8.704	9.194	0	0	0	0	1.4954	5.524	1.8388
1579	AAGTAGAAGTTCGGGAC	0	38.105	0	0	0	0	0	12.712	0	0	0	0	0	0	0	0	0	4.597	17.268	10.317	0	0	0	0	6.4364
1580	AAGTAGTAATTGTCAAA	0	0	0	0	0	0	0	0	0	20.595	34.515	22.43	47.121	0	17.144	21.096	23.21	11.492	56.736	15.476	25.951	13.131	24.9322	15.3625	24.5572
1581	AAGTAGTGTTATTCAAA	54.768	31.177	9.434	0	0	0	5.189	0	0	0	0	7.477	0	0	0	6.027	0	0	0	0	0	0	1.4954	1.50675	0
1582	AAGTAGTTAGTAGTTAC	16.43	24.249	3.774	52.292	0	3.963	20.755	6.356	0	5.617	7.396	11.215	18.848	0	0	0	5.803	2.298	0	0	0	0	8.6152	1.45075	0.4596
1583	AAGTATAAAAAAAAAAA	10.954	8.66	9.434	14.262	0	29.721	10.377	6.356	0	11.233	34.515	0	0	16.769	24.763	15.068	11.605	16.089	0	15.476	21.626	13.131	9.1496	17.0512	13.2644
1584	AAGTATAAATGGCCACA	0	0	0	0	11.013	9.907	5.189	0	0	0	0	0	0	0	3.81	9.041	0	5.746	0	0	0	6.566	0	3.21275	2.4624
1585	AAGTATACATTTCAATT	0	0	0	0	0	0	0	0	0	54.295	9.861	18.691	0	0	0	0	0	8.045	0	0	0	0	16.5694	0	1.609
1586	AAGTATATAGCTAGATA	17.8	17.32	0	23.769	56.639	9.907	49.292	29.661	0	20.595	0	7.477	0	0	7.619	6.027	5.803	5.746	0	7.738	8.65	0	5.6144	4.86225	4.4268
1587	AAGTATCAAAAAAAAAA	2.738	0	3.774	0	0	0	0	6.356	0	0	0	0	7.068	0	0	0	0	0	24.668	5.159	0	0	1.4136	0	5.9654
1588	AAGTATCAAAATTTTCA	5.477	0	7.547	0	7.866	0	0	0	0	0	7.396	0	0	0	0	0	0	6.895	0	0	0	0	1.4792	0	1.379
1589	AAGTATCAGACGCCTGG	27.384	0	0	0	14.16	7.926	0	4.237	0	0	7.396	0	0	0	0	0	0	0	0	0	0	0	1.4792	0	0
1590	AAGTATCGATACCCATA	8.215	12.124	7.547	11.885	9.44	3.963	0	8.475	0	0	0	0	0	0	0	6.027	0	0	0	0	0	16.414	0	1.50675	3.2828
1591	AAGTATGTTTCCTTTTC	2.738	0	22.641	0	23.599	7.926	10.377	12.712	0	7.489	14.792	14.953	18.848	0	5.715	0	8.704	13.791	0	0	0	6.566	11.2164	3.60475	4.0714
1592	AAGTATTCACTAAAAAA	0	0	0	0	0	0	0	0	0	0	9.861	7.477	0	0	3.81	27.123	14.507	0	0	0	0	0	3.4676	11.36	0
1593	AAGTCAAAAAAAAAAAA	5.477	8.66	5.66	0	0	5.944	5.189	0	0	0	4.931	0	0	0	7.619	0	0	0	0	10.317	0	16.414	0.9862	1.90475	5.3462
1594	AAGTCAAATGGAAGATG	0	0	13.207	0	0	0	0	0	148.674	43.062	66.564	78.504	120.157	0	51.432	114.52	84.138	60.909	44.402	51.587	34.601	78.787	91.3922	62.5225	54.0572
1595	AAGTCACTTAGTATGCC	23.276	27.713	30.188	0	0	0	12.972	8.475	0	0	7.396	7.477	32.984	0	7.619	0	20.309	0	0	10.317	0	0	9.5714	6.982	2.0634
1596	AAGTCATAGCGCAGGCT	8.215	0	0	0	26.746	17.832	15.566	6.356	0	0	4.931	0	4.712	45.516	9.524	6.027	14.507	6.895	4.934	20.635	8.65	6.566	1.9286	18.8935	9.536
1597	AAGTCATTCACAAGGAT	15.061	27.713	0	0	22.026	0	0	0	0	0	0	0	0	0	0	0	0	0	0	0	0	0	0	0	0
1598	AAGTCATTCGGGTCGTT	0	0	0	0	11.013	0	0	0	34.071	0	0	0	0	14.373	0	0	0	0	0	0	0	0	6.8142	3.59325	0
1599	AAGTCATTTTAAAAAAA	24.646	0	5.66	0	12.586	17.832	0	6.356	46.461	0	0	7.477	0	0	15.239	0	5.803	0	0	0	8.65	0	10.7876	5.2605	1.73
1600	AAGTCATTTTATCTCAA	28.753	43.301	7.547	33.277	23.599	17.832	28.538	12.712	0	0	9.861	14.953	14.136	0	0	0	0	0	0	0	0	0	7.79	0	0
1601	AAGTCATTTTATCTCAG	0	0	20.754	23.769	28.319	9.907	25.943	12.712	0	0	0	11.215	23.56	0	7.619	0	5.803	0	27.135	7.738	0	0	6.955	3.3555	6.9746
1602	AAGTCCATTGCAGATAA	19.169	25.981	0	21.392	0	9.907	0	8.475	0	0	0	0	0	0	0	0	0	0	0	0	0	0	0	0	0
1603	AAGTCCCGTGAGAAAAA	34.23	27.713	26.415	59.423	0	11.888	20.755	59.322	34.071	0	0	0	0	0	17.144	27.123	5.803	2.298	0	0	30.276	62.373	6.8142	12.5175	18.9894
1604	AAGTCCCTAGTGCACAT	0	20.785	0	0	12.586	0	0	0	0	0	0	0	0	0	3.81	0	0	3.448	0	0	0	0	0	0.9525	0.6896
1605	AAGTCCCTTGTAGGATT	49.291	64.086	49.056	28.523	20.453	19.814	67.452	21.186	0	0	39.445	22.43	21.204	26.351	22.858	36.164	8.704	28.73	19.734	23.214	30.276	45.959	16.6158	23.5192	29.5826
1606	AAGTCCGGAATTCATTA	30.122	38.105	28.301	76.062	12.586	39.628	20.755	0	0	0	22.188	14.953	18.848	0	5.715	12.055	23.21	10.343	0	12.897	12.975	0	11.1978	10.245	7.243
1607	AAGTCCTGTATTTGGCT	10.954	17.32	0	19.015	14.16	0	0	0	24.779	0	0	0	16.492	0	22.858	39.178	5.803	2.298	0	7.738	0	6.566	8.2542	16.9597	3.3204
1608	AAGTCCTTAATTTCGAC	0	15.588	0	0	25.173	0	10.377	10.593	0	0	0	0	9.424	0	0	0	0	0	0	7.738	17.301	0	1.8848	0	5.0078
1609	AAGTCGAGAAAAAAAAA	6.846	0	3.774	0	11.013	5.944	0	0	0	0	0	0	0	0	0	0	0	27.581	0	0	0	0	0	0	5.5162
1610	AAGTCGAGATAGAAAAA	0	0	5.66	0	0	0	0	14.83	58.85	0	0	0	7.068	0	22.858	0	5.803	0	0	0	0	19.697	13.1836	7.16525	3.9394
1611	AAGTCGAGATAGAATAG	102.69	148.956	99.998	104.585	94.398	172.38	49.292	105.932	89.824	168.502	123.266	153.27	108.377	273.094	127.626	159.725	118.953	47.118	44.402	72.222	90.828	88.635	128.648	169.85	68.641
1612	AAGTCGTTTGGGAATAA	27.384	10.392	7.547	0	55.065	0	18.16	14.83	37.169	0	0	7.477	9.424	0	5.715	0	0	0	0	0	0	0	10.814	1.42875	0
1613	AAGTCTAAAAAAAAAAA	13.692	0	7.547	0	7.866	0	0	6.356	0	0	0	0	0	0	7.619	6.027	0	10.343	0	0	0	0	0	3.4115	2.0686
1614	AAGTCTACTTGTCTTGA	0	15.588	0	0	0	0	0	8.475	0	0	0	0	0	35.933	0	0	0	0	0	0	0	0	0	8.98325	0
1615	AAGTCTATGATATCACA	24.646	0	5.66	0	18.88	0	7.783	16.949	0	13.106	12.327	14.953	0	0	0	0	8.704	0	19.734	0	12.975	39.393	8.0772	2.176	14.4204
1616	AAGTCTATTATCATATG	6.846	34.641	0	0	23.599	7.926	0	4.237	0	0	12.327	0	0	0	0	0	0	0	0	5.159	0	0	2.4654	0	1.0318
1617	AAGTCTTCAACAAGTAT	15.061	0	5.66	0	7.866	3.963	5.189	0	0	0	7.396	7.477	7.068	26.351	0	9.041	8.704	0	0	0	0	0	4.3882	11.024	0
1618	AAGTCTTGTGGTCCAGG	93.106	36.373	66.036	135.485	86.531	3.963	90.801	99.576	80.532	0	17.257	14.953	11.78	19.164	11.429	9.041	14.507	31.029	0	0	12.975	16.414	24.9044	13.5352	12.0836
1619	AAGTGAAAAAAAAAAAA	8.215	3.464	0	16.638	0	7.926	10.377	8.475	0	0	0	0	0	19.164	11.429	9.041	5.803	10.343	0	0	0	0	0	11.3592	2.0686
1620	AAGTGAAAATTTTGAAA	0	34.641	0	0	0	3.963	7.783	6.356	0	0	4.931	0	4.712	0	0	12.055	0	0	0	0	0	0	1.9286	3.01375	0
1621	AAGTGAAAATTTTGATT	43.814	34.641	39.622	40.408	45.626	31.702	62.264	72.034	0	48.678	56.702	26.168	23.56	28.747	57.146	24.109	20.309	37.924	44.402	25.793	34.601	105.049	31.0216	32.5778	49.5538
1622	AAGTGAAACGAGATATC	9.584	0	0	0	12.586	3.963	28.538	19.068	0	0	0	22.43	7.068	0	0	18.082	0	12.641	56.736	7.738	17.301	9.848	5.8996	4.5205	20.8528
1623	AAGTGAACTTTTTGATT	0	0	0	0	0	0	0	0	0	20.595	12.327	0	0	0	45.717	6.027	0	14.94	29.602	5.159	0	0	6.5844	12.936	9.9402
1624	AAGTGAATGTAATTTTA	23.276	0	0	0	0	0	0	0	0	0	0	0	14.136	0	11.429	18.082	8.704	0	0	0	0	0	2.8272	9.55375	0
1625	AAGTGAGCTAATACAGG	141.028	36.373	105.658	168.762	297.353	142.659	368.394	311.439	0	0	0	0	0	0	0	0	0	0	0	0	21.626	0	0	0	4.3252
1626	AAGTGGAAATGCGGTGG	15.061	6.928	16.981	0	0	13.87	0	14.83	12.39	9.361	7.396	0	9.424	11.978	0	18.082	0	3.448	0	0	0	0	7.7142	7.515	0.6896
1627	AAGTGGGATGCTACTGA	0	0	0	0	0	0	0	0	0	0	0	0	0	0	0	0	0	26.432	0	10.317	8.65	0	0	0	9.0798
1628	AAGTGGGTGCTCAAAAA	0	0	0	0	0	0	0	0	0	0	0	7.477	0	0	7.619	0	5.803	13.791	0	20.635	21.626	19.697	1.4954	3.3555	15.1498
1629	AAGTGGGTGCTCAATCC	0	0	0	0	0	0	0	0	0	0	0	7.477	0	0	0	9.041	0	9.194	9.867	7.738	0	22.979	1.4954	2.26025	9.9556
1630	AAGTGGTCAAAAAAAAA	34.23	27.713	79.244	30.9	9.44	61.423	67.452	27.542	0	87.996	22.188	71.028	18.848	31.142	28.573	6.027	31.914	9.194	17.268	25.793	60.552	16.414	40.012	24.414	25.8442
1631	AAGTGGTCAATCCTAAA	36.968	13.856	47.169	0	64.505	13.87	49.292	14.83	24.779	13.106	17.257	14.953	4.712	23.956	9.524	6.027	29.013	22.984	0	10.317	12.975	52.524	14.9614	17.13	19.76
1632	AAGTGGTCAATCCTACA	0	19.053	11.321	0	0	3.963	0	0	0	0	0	0	9.424	0	3.81	9.041	17.408	0	0	15.476	0	22.979	1.8848	7.56475	7.691
1633	AAGTGGTCAATCCTACC	17.8	17.32	7.547	0	0	11.888	5.189	8.475	0	14.978	0	0	0	0	0	0	0	8.045	0	7.738	30.276	0	2.9956	0	9.2118
1634	AAGTGTAAAAAAAAAAA	0	0	0	0	7.866	0	0	0	65.045	0	9.861	0	0	33.538	17.144	30.137	0	6.895	0	0	0	0	14.9812	20.2047	1.379
1635	AAGTGTAAAGGCAGACT	0	0	0	0	0	0	0	0	0	37.445	0	7.477	9.424	0	9.524	6.027	8.704	4.597	0	0	0	6.566	10.8692	6.06375	2.2326
1636	AAGTGTAGTTAACTACA	0	0	0	0	0	0	5.189	4.237	46.461	0	0	0	0	0	0	0	0	0	0	10.317	0	0	9.2922	0	2.0634
1637	AAGTGTATAGTAATATC	0	0	0	0	0	0	0	0	0	16.85	0	0	35.34	0	11.429	0	8.704	5.746	44.402	12.897	8.65	9.848	10.438	5.03325	16.3086
1638	AAGTGTATGCAGTGTGA	0	0	7.547	0	0	7.926	5.189	21.186	0	0	0	0	16.492	0	7.619	0	0	3.448	0	0	0	13.131	3.2984	1.90475	3.3158
1639	AAGTGTCTTCAGTTACA	0	0	0	21.392	0	0	0	4.237	0	20.595	0	0	0	0	0	0	0	0	0	0	0	0	4.119	0	0
1640	AAGTGTTTGATCAGCAG	0	0	9.434	28.523	0	0	0	0	0	0	0	0	0	16.769	0	0	0	0	0	0	0	0	0	4.19225	0
1641	AAGTTATCGATCGAAGT	4.108	0	5.66	0	0	0	18.16	6.356	0	0	0	0	0	0	15.239	21.096	8.704	9.194	32.068	7.738	8.65	0	0	11.2598	11.53
1642	AAGTTCAATCTCATCAA	20.538	105.655	43.395	38.031	26.746	41.609	12.972	55.085	0	0	0	14.953	0	0	5.715	0	0	0	0	0	0	13.131	2.9906	1.42875	2.6262
1643	AAGTTCACGACCTCCTA	19.169	0	0	40.408	3.147	11.888	18.16	0	0	13.106	9.861	0	30.628	19.164	17.144	24.109	23.21	0	17.268	10.317	0	16.414	10.719	20.9068	8.7998
1644	AAGTTCCTGACGTTGAT	0	10.392	9.434	0	15.733	0	0	0	0	0	0	7.477	4.712	0	0	6.027	0	6.895	17.268	12.897	0	0	2.4378	1.50675	7.412
1645	AAGTTCTCTCATAAAAA	0	27.713	3.774	0	0	0	0	6.356	0	0	0	0	0	0	5.715	0	0	0	0	0	0	0	0	1.42875	0
1646	AAGTTCTCTCATAGCCT	0	0	7.547	0	14.16	13.87	23.349	23.305	0	0	0	7.477	7.068	0	20.954	6.027	5.803	12.641	0	7.738	17.301	9.848	2.909	8.196	9.5056
1647	AAGTTCTGAAGCTTTTC	0	0	18.868	0	0	0	10.377	19.068	0	0	0	0	16.492	0	9.524	0	0	3.448	0	0	0	0	3.2984	2.381	0.6896
1648	AAGTTCTGTCTTAACGG	2.738	0	7.547	0	14.16	7.926	5.189	12.712	0	0	14.792	0	0	0	3.81	6.027	11.605	8.045	7.4	7.738	0	0	2.9584	5.3605	4.6366
1649	AAGTTGAATAGATGTTT	0	0	0	19.015	12.586	0	15.566	0	0	14.978	12.327	7.477	0	0	0	0	0	0	0	0	30.276	0	6.9564	0	6.0552
1650	AAGTTGCCTGAGGGCAA	8.215	45.033	9.434	0	0	17.832	10.377	23.305	46.461	20.595	4.931	7.477	4.712	19.164	11.429	21.096	5.803	16.089	0	15.476	0	9.848	16.8352	14.373	8.2826
1651	AAGTTGGATTCTGGATC	0	0	0	0	0	3.963	0	10.593	68.142	0	17.257	0	9.424	0	3.81	0	0	12.641	0	7.738	8.65	9.848	18.9646	0.9525	7.7754
1652	AAGTTGGCAGACGAAAA	0	36.373	11.321	0	0	5.944	33.726	6.356	0	29.956	22.188	22.43	0	0	3.81	0	20.309	0	0	10.317	12.975	0	14.9148	6.02975	4.6584
1653	AAGTTGTAATTATTTCT	31.492	15.588	9.434	90.323	51.919	61.423	59.669	27.542	34.071	63.656	59.168	18.691	32.984	138.942	91.434	78.356	49.322	29.88	0	51.587	108.128	154.291	41.714	89.5135	68.7772
1654	AAGTTGTTGTATTGTAA	0	17.32	0	0	0	0	5.189	0	46.461	0	0	0	0	0	0	0	0	0	27.135	0	0	0	9.2922	0	5.427
1655	AAGTTTCGAAAAAAAAA	8.215	15.588	0	0	3.147	0	0	6.356	0	0	0	0	0	31.142	0	0	0	0	0	0	0	0	0	7.7855	0
1656	AAGTTTCGAACGAAAAA	9.584	0	30.188	0	11.013	31.702	31.132	21.186	0	0	12.327	7.477	7.068	0	19.049	18.082	0	8.045	0	0	17.301	19.697	5.3744	9.28275	9.0086
1657	AAGTTTGAAAAAAAAAA	20.538	0	0	11.885	15.733	5.944	5.189	8.475	0	0	0	0	0	40.725	7.619	0	0	0	0	0	12.975	0	0	12.086	2.595
1658	AAGTTTGAAAGAAAAAA	12.323	0	0	49.915	6.293	7.926	18.16	21.186	0	0	0	7.477	0	0	0	0	0	20.686	0	0	0	0	1.4954	0	4.1372
1659	AAGTTTGAGTGACTTCA	9.584	8.66	7.547	19.015	7.866	7.926	10.377	0	0	7.489	0	0	0	0	3.81	0	0	0	0	0	0	0	1.4978	0.9525	0
1660	AAGTTTTAATAAATTTC	0	0	0	0	0	0	0	0	30.974	0	0	0	0	0	5.715	66.301	5.803	14.94	66.604	0	47.576	32.828	6.1948	19.4548	32.3896
1661	AAGTTTTGCTGTAAAAA	0	0	9.434	0	18.88	0	5.189	12.712	0	0	0	0	0	0	7.619	0	0	2.298	0	0	0	0	0	1.90475	0.4596
1662	AAGTTTTGTACCACATT	2.738	0	11.321	28.523	0	0	10.377	10.593	0	0	0	0	4.712	0	13.334	12.055	0	0	0	0	8.65	26.262	0.9424	6.34725	6.9824
1663	AATAAAAAAAAAAAAAA	75.306	55.425	71.697	49.915	84.958	59.441	72.641	69.915	40.266	114.207	69.029	52.336	32.984	112.591	97.148	66.301	58.026	126.414	93.739	41.27	73.527	39.393	61.7644	83.5165	74.8686
1664	AATAAAAAAAAAAAAAC	0	3.464	0	0	3.147	3.963	0	0	0	5.617	0	0	0	4.791	5.715	0	0	4.597	9.867	0	8.65	0	1.1234	2.6265	4.6228
1665	AATAAAAACGCTGAAAG	0	3.464	0	0	9.44	0	5.189	0	0	0	24.653	7.477	0	0	0	27.123	8.704	37.924	22.201	46.428	73.527	91.918	6.426	8.95675	54.3996
1666	AATAAAAAGCCTACAAA	0	45.033	0	0	0	0	0	0	126.992	0	0	0	0	0	0	0	46.421	54.013	88.805	20.635	0	0	25.3984	11.6052	32.6906
1667	AATAAAAATAAAAAAAA	4.108	0	7.547	21.392	20.453	17.832	7.783	25.424	0	0	14.792	0	0	0	3.81	15.068	0	0	0	0	0	0	2.9584	4.7195	0
1668	AATAAAAGATATAAGAT	0	0	11.321	0	0	0	0	0	96.019	24.339	0	7.477	0	0	7.619	9.041	0	0	0	7.738	0	0	25.567	4.165	1.5476
1669	AATAAAATAATTGAAAA	0	0	0	0	0	0	0	0	0	0	0	0	0	0	0	0	14.507	79.296	0	15.476	0	16.414	0	3.62675	22.2372
1670	AATAAAATAATTGAAAG	0	0	0	0	0	0	0	0	0	0	0	0	0	0	0	0	11.605	60.909	44.402	36.111	8.65	0	0	2.90125	30.0144
1671	AATAAACAACAACAACA	0	0	0	0	7.866	3.963	12.972	8.475	0	0	0	0	7.068	0	0	0	0	0	0	12.897	0	0	1.4136	0	2.5794
1672	AATAAACAAGGACAACC	0	0	0	0	0	0	0	0	52.655	43.062	12.327	11.215	0	0	0	0	0	10.343	0	0	0	0	23.8518	0	2.0686
1673	AATAAACAAGGGTAGAG	0	0	0	0	0	0	0	0	0	5.617	59.168	37.383	44.765	0	15.239	15.068	17.408	11.492	0	5.159	8.65	16.414	29.3866	11.9288	8.343
1674	AATAAACGACAATTCCT	0	34.641	0	0	0	0	5.189	0	0	0	0	7.477	0	0	0	0	0	0	0	0	0	0	1.4954	0	0
1675	AATAAATAAAAAAAAAA	0	15.588	0	0	0	0	0	4.237	0	5.617	9.861	22.43	0	0	13.334	0	0	9.194	0	0	0	0	7.5816	3.3335	1.8388
1676	AATAAATAAATTTCTGC	46.553	114.315	54.716	33.277	99.118	37.646	36.321	21.186	123.895	82.379	14.792	14.953	63.613	0	40.002	30.137	23.21	43.67	56.736	41.27	21.626	32.828	59.9264	23.3373	39.226
1677	AATAAATCCTTTGCACA	0	0	0	9.508	0	0	0	4.237	0	11.233	0	18.691	16.492	0	11.429	21.096	0	13.791	0	5.159	0	0	9.2832	8.13125	3.79
1678	AATAAATGAAAAAAAAA	15.061	20.785	0	0	0	3.963	0	0	0	0	0	0	0	0	3.81	0	0	0	0	0	0	0	0	0.9525	0
1679	AATAAATGATTTTCTAA	8.215	3.464	7.547	11.885	17.306	9.907	0	0	18.584	0	0	0	0	0	5.715	0	0	5.746	0	0	0	0	3.7168	1.42875	1.1492
1680	AATAAATGCTTTTCTAA	9.584	0	13.207	16.638	12.586	3.963	5.189	0	18.584	9.361	9.861	0	7.068	9.582	3.81	0	0	6.895	0	0	0	0	8.9748	3.348	1.379
1681	AATAAATGGTTTTCTAA	8.215	3.464	5.66	14.262	7.866	3.963	12.972	0	0	0	0	0	4.712	7.187	0	0	8.704	0	7.4	5.159	0	6.566	0.9424	3.97275	3.825
1682	AATAAATGTTCTTCTAA	4.108	0	0	4.754	3.147	5.944	7.783	10.593	6.195	0	0	0	4.712	0	3.81	0	5.803	2.298	0	0	0	0	2.1814	2.40325	0.4596
1683	AATAAATGTTTCTCTAA	6.846	0	7.547	0	14.16	0	10.377	4.237	6.195	0	0	0	0	0	0	0	0	0	0	0	0	6.566	1.239	0	1.3132
1684	AATAAATGTTTTTATAA	13.692	0	24.528	16.638	14.16	7.926	0	10.593	9.292	5.617	0	0	0	11.978	9.524	0	0	3.448	0	0	0	0	2.9818	5.3755	0.6896
1685	AATAAATGTTTTTCTAA	1161.08	313.5	1183	1202.72	1044.67	636.021	1237.49	891.945	700.007	380.067	221.879	201.868	360.472	591.703	468.598	304.382	307.538	335.572	355.22	430.751	523.341	206.815	372.859	418.055	370.34
1686	AATAAATGTTTTTCTAC	6.846	5.196	13.207	14.262	15.733	3.963	20.755	12.712	6.195	3.744	4.931	0	4.712	0	5.715	0	0	6.895	0	0	0	6.566	3.9164	1.42875	2.6922
1687	AATAAATGTTTTTCTCA	15.061	0	5.66	11.885	6.293	7.926	0	12.712	188.94	29.956	51.772	41.121	103.665	141.338	78.1	117.534	104.447	81.595	46.869	82.539	86.503	114.897	83.0908	110.355	82.4806
1688	AATAAATTGCAAAAAAA	8.215	25.981	0	0	0	0	31.132	8.475	0	0	0	0	0	0	0	0	5.803	0	0	0	0	0	0	1.45075	0
1689	AATAAATTGCAAAAGGG	128.705	102.191	116.979	156.877	122.717	122.845	93.396	141.949	71.24	24.339	69.029	59.813	63.613	0	40.002	60.274	23.21	62.058	7.4	28.373	82.177	26.262	57.6068	30.8715	41.254
1690	AATAAATTGGGCATTGA	0	0	0	0	0	0	0	0	0	18.722	24.653	0	0	0	5.715	0	0	0	0	0	0	16.414	8.675	1.42875	3.2828
1691	AATAACAAAAAAAAAAA	0	0	5.66	0	17.306	0	0	12.712	0	0	0	0	0	0	0	0	0	2.298	0	0	0	0	0	0	0.4596
1692	AATAACAAACTTGTAGC	2.738	0	9.434	0	12.586	0	0	6.356	0	0	9.861	0	0	0	0	0	0	0	0	0	0	0	1.9722	0	0
1693	AATAACAACGAAAAACA	13.692	0	5.66	30.9	7.866	5.944	5.189	6.356	0	0	0	0	21.204	0	0	0	11.605	0	0	0	0	0	4.2408	2.90125	0
1694	AATAACGACTTTGCTAC	0	0	5.66	0	0	0	0	6.356	0	26.211	0	0	7.068	0	0	0	8.704	0	0	12.897	0	0	6.6558	2.176	2.5794
1695	AATAACTGAGTCGATAT	0	0	0	0	0	0	0	0	34.071	11.233	19.723	33.645	7.068	59.889	22.858	36.164	23.21	0	0	5.159	21.626	16.414	21.148	35.5303	8.6398
1696	AATAACTGGTTATATAA	0	0	0	0	0	0	0	0	0	20.595	0	0	0	33.538	13.334	9.041	5.803	17.238	0	0	0	0	4.119	15.429	3.4476
1697	AATAACTTGGATTTATC	6.846	0	5.66	0	17.306	5.944	0	25.424	0	16.85	7.396	0	4.712	0	28.573	0	8.704	0	0	7.738	0	0	5.7916	9.31925	1.5476
1698	AATAAGAAAAAAAAAAA	6.846	8.66	0	0	6.293	0	20.755	4.237	0	0	0	0	0	0	3.81	0	0	0	9.867	0	0	0	0	0.9525	1.9734
1699	AATAAGAATCTTTCTTT	0	0	0	0	0	17.832	0	0	0	20.595	0	0	0	16.769	11.429	15.068	0	6.895	0	0	0	0	4.119	10.8165	1.379
1700	AATAAGACAATGCAATT	15.061	6.928	7.547	4.754	3.147	3.963	5.189	0	0	3.744	0	0	0	0	0	0	0	3.448	4.934	0	0	0	0.7488	0	1.6764
1701	AATAAGAGAGGAAAGGA	68.46	39.837	24.528	83.192	67.652	29.721	31.132	52.966	61.948	102.974	98.613	85.981	14.136	100.614	66.67	69.315	43.52	63.207	0	74.801	21.626	0	72.7304	70.0297	31.9268
1702	AATAAGATTACATCGAC	73.937	43.301	32.075	52.292	81.811	57.46	25.943	40.254	0	58.04	54.237	14.953	40.052	0	34.288	45.205	31.914	18.388	27.135	25.793	51.902	0	33.4564	27.8517	24.6436
1703	AATAAGCCAGAGTGTGT	0	0	0	0	9.44	0	0	0	0	0	0	0	0	28.747	0	0	0	8.045	0	5.159	8.65	0	0	7.18675	4.3708
1704	AATAAGCTAAAAAAAAA	38.338	15.588	0	0	0	17.832	10.377	0	43.363	0	24.653	0	0	0	0	6.027	0	18.388	0	0	0	0	13.6032	1.50675	3.6776
1705	AATAAGCTATTTTGTCA	8.215	25.981	9.434	0	0	29.721	0	0	0	0	0	7.477	4.712	0	0	0	5.803	0	0	0	8.65	0	2.4378	1.45075	1.73
1706	AATAAGCTATTTTGTCT	6.846	0	32.075	0	3.147	15.851	10.377	10.593	52.655	0	0	0	0	31.142	11.429	12.055	14.507	17.238	0	30.952	0	0	10.531	17.2832	9.638
1707	AATAAGCTGTTTTATCT	0	0	0	0	0	0	0	0	77.434	0	12.327	7.477	9.424	45.516	30.478	36.164	0	13.791	61.67	25.793	21.626	16.414	21.3324	28.0395	27.8588
1708	AATAAGGATGTTGTCAG	0	0	0	0	15.733	0	0	0	0	0	0	0	21.204	0	0	6.027	0	0	0	0	8.65	6.566	4.2408	1.50675	3.0432
1709	AATAATAAATACTGTTC	19.169	22.517	26.415	0	29.893	17.832	18.16	0	0	0	14.792	0	4.712	26.351	30.478	21.096	11.605	0	0	18.055	17.301	0	3.9008	22.3825	7.0712
1710	AATAATAGATAGTCAAG	0	0	9.434	0	11.013	9.907	0	14.83	0	0	0	0	0	0	0	0	0	0	0	0	0	0	0	0	0
1711	AATAATATATATCTTGG	0	0	0	0	0	3.963	0	6.356	96.019	0	0	7.477	0	0	0	0	0	0	0	0	0	0	20.6992	0	0
1712	AATAATCATAACACTAT	0	0	0	0	0	0	0	0	167.258	41.189	66.564	145.793	47.121	0	19.049	96.438	14.507	11.492	0	0	34.601	121.463	93.585	32.4985	33.5112
1713	AATAATCTCTCGACATC	15.061	0	0	0	0	0	0	0	0	16.85	0	0	0	0	26.668	0	5.803	0	0	0	0	19.697	3.37	8.11775	3.9394
1714	AATAATGAAAAAAAAAA	17.8	0	0	0	0	7.926	0	4.237	0	0	0	7.477	0	0	3.81	0	8.704	0	0	0	0	0	1.4954	3.1285	0
1715	AATAATGAATAATCAAA	0	0	0	0	0	5.944	15.566	0	0	22.467	0	7.477	0	0	0	0	0	6.895	0	0	0	0	5.9888	0	1.379
1716	AATAATGGAGCTTTTCC	12.323	0	0	0	7.866	0	0	0	0	0	0	0	4.712	0	3.81	0	0	18.388	0	5.159	0	9.848	0.9424	0.9525	6.679
1717	AATAATGTGAATAATGT	23.276	3.464	0	0	4.72	0	7.783	10.593	0	0	24.653	0	0	0	7.619	15.068	0	5.746	0	0	0	0	4.9306	5.67175	1.1492
1718	AATAATTATCTGAGCGA	0	22.517	5.66	0	0	0	0	4.237	0	0	0	0	0	0	3.81	0	0	0	41.936	0	0	0	0	0.9525	8.3872
1719	AATAATTCAATATTCAA	0	0	0	0	0	0	0	0	0	20.595	0	11.215	18.848	0	0	12.055	17.408	0	0	0	0	13.131	10.1316	7.36575	2.6262
1720	AATACAAAAAAAAAAAA	8.215	5.196	0	14.262	0	0	0	4.237	0	16.85	0	0	0	0	0	6.027	8.704	6.895	17.268	10.317	8.65	0	3.37	3.68275	8.626
1721	AATACAAAACATTCCTT	10.954	0	13.207	26.146	11.013	3.963	18.16	4.237	0	0	7.396	7.477	4.712	0	9.524	6.027	5.803	0	0	7.738	17.301	29.545	3.917	5.3385	10.9168
1722	AATACAAACGCTGAAAG	0	0	3.774	0	0	0	0	0	46.461	0	0	0	7.068	0	5.715	27.123	23.21	157.443	143.075	154.761	229.232	154.291	10.7058	14.012	167.76
1723	AATACAAAGACATTTAT	0	0	0	0	18.88	7.926	0	0	0	0	0	0	0	45.516	7.619	0	0	0	0	0	0	0	0	13.2837	0
1724	AATACAAAGTAGTAGTG	10.954	29.445	0	0	12.586	3.963	10.377	0	0	11.233	0	0	0	33.538	0	24.109	0	0	0	0	0	0	2.2466	14.4117	0
1725	AATACAAATAAAAAGAT	0	0	0	0	0	0	0	0	0	0	0	0	0	0	0	39.178	23.21	0	0	0	12.975	0	0	15.597	2.595
1726	AATACAAGAGGGTTTTT	0	0	0	0	0	0	0	0	0	31.828	19.723	0	21.204	0	17.144	0	5.803	0	0	12.897	0	22.979	14.551	5.73675	7.1752
1727	AATACAATAACAAGCCA	0	0	0	0	0	0	0	0	0	0	0	7.477	7.068	0	5.715	30.137	26.112	0	12.334	0	12.975	0	2.909	15.491	5.0618
1728	AATACAGAGCCTGTAGA	0	19.053	0	11.885	0	3.963	0	8.475	0	0	4.931	11.215	7.068	11.978	0	0	0	0	0	0	0	0	4.6428	2.9945	0
1729	AATACAGCGCTGAAATA	0	0	9.434	0	0	0	0	0	0	0	0	0	0	35.933	7.619	0	0	0	0	0	0	0	0	10.888	0
1730	AATACAGTAGGTTACTA	0	0	0	21.392	0	0	10.377	0	0	13.106	12.327	0	11.78	0	0	6.027	0	6.895	0	0	0	0	7.4426	1.50675	1.379
1731	AATACAGTATATTGGAG	10.954	0	7.547	0	33.039	3.963	0	21.186	0	0	7.396	7.477	0	0	9.524	6.027	11.605	0	0	0	0	0	2.9746	6.789	0
1732	AATACATAAAGTTGTTA	12.323	31.177	11.321	0	29.893	0	0	12.712	58.85	22.467	0	26.168	0	69.471	9.524	0	0	42.521	76.471	10.317	64.877	0	21.497	19.7488	38.8372
1733	AATACATATTTGTCCTA	5.477	0	0	0	9.44	0	0	0	0	0	0	0	0	0	0	9.041	8.704	0	0	12.897	8.65	0	0	4.43625	4.3094
1734	AATACATCCAAAATGAT	10.954	0	0	0	0	0	0	0	0	14.978	0	0	4.712	0	19.049	6.027	5.803	0	0	0	0	0	3.938	7.71975	0
1735	AATACATTTCCTTATCA	127.336	143.76	67.923	209.169	245.434	132.752	83.018	76.271	61.948	190.969	73.96	48.598	124.87	26.351	62.861	78.356	66.73	44.82	83.871	28.373	8.65	52.524	100.069	58.5745	43.6476
1736	AATACCAATTTATAGGA	31.492	46.765	24.528	28.523	66.078	27.739	25.943	44.491	0	0	4.931	18.691	14.136	4.791	19.049	6.027	11.605	17.238	0	20.635	21.626	9.848	7.5516	10.368	13.8694
1737	AATACCAATTTATGGGA	0	0	0	0	0	0	0	0	61.948	14.978	0	11.215	0	0	9.524	0	0	12.641	0	0	0	0	17.6282	2.381	2.5282
1738	AATACCATTAGATTTTA	0	0	0	0	0	0	0	0	0	0	0	0	0	0	0	0	5.803	10.343	37.002	7.738	0	0	0	1.45075	11.0166
1739	AATACCTAACATTACAT	0	0	0	0	0	0	0	0	77.434	52.423	0	0	7.068	0	3.81	6.027	0	0	0	15.476	12.975	9.848	27.385	2.45925	7.6598
1740	AATACCTACCGATTTTA	12.323	27.713	0	0	0	0	5.189	0	40.266	29.956	7.396	0	16.492	0	0	0	0	3.448	0	0	0	0	18.822	0	0.6896
1741	AATACCTCTTCAAAAAA	0	0	0	0	0	0	0	0	71.24	3.744	0	18.691	4.712	33.538	40.002	48.219	81.236	65.505	71.537	59.325	38.926	55.807	19.6774	50.7488	58.22
1742	AATACCTCTTCATTAAA	0	0	0	0	0	0	0	0	52.655	35.573	0	18.691	49.477	71.867	24.763	36.164	58.026	68.953	148.008	49.008	38.926	42.676	31.2792	47.705	69.5142
1743	AATACCTCTTCATTATG	0	0	9.434	0	0	0	0	8.475	52.655	194.714	138.058	59.813	273.299	505.463	531.459	744.379	597.668	520.596	1112.53	693.844	544.966	715.646	143.708	594.742	717.516
1744	AATACCTTCTTTTACGA	0	0	0	0	12.586	0	0	12.712	0	0	0	0	11.78	0	3.81	0	0	6.895	12.334	0	0	0	2.356	0.9525	3.8458
1745	AATACCTTTGCTTAAAA	0	0	22.641	30.9	0	5.944	28.538	0	0	0	0	0	0	0	0	0	0	0	0	0	0	0	0	0	0
1746	AATACCTTTGCTTAATT	67.091	24.249	60.376	66.554	61.359	33.683	103.773	72.034	74.337	86.123	46.841	26.168	11.78	0	62.861	72.328	23.21	50.566	130.741	54.166	56.227	72.221	49.0498	39.5998	72.7842
1747	AATACGAAGAAGGCAAG	0	0	3.774	0	9.44	9.907	5.189	0	92.921	0	14.792	0	9.424	0	0	0	0	3.448	0	0	0	0	23.4274	0	0.6896
1748	AATACGAATAGAGATCC	0	0	0	0	0	0	0	0	0	18.722	0	0	0	0	0	15.068	5.803	4.597	0	0	8.65	9.848	3.7444	5.21775	4.619
1749	AATACGATACCTCCTTT	19.169	0	18.868	9.508	0	21.795	18.16	0	0	0	19.723	0	4.712	0	9.524	18.082	0	12.641	0	10.317	12.975	0	4.887	6.9015	7.1866
1750	AATACGATCAATCAATT	32.861	77.942	41.509	0	7.866	17.832	28.538	8.475	0	9.361	0	7.477	0	0	5.715	0	0	0	0	0	8.65	19.697	3.3676	1.42875	5.6694
1751	AATACGCTCGTTTCGTC	0	0	0	0	4.72	11.888	0	6.356	0	5.617	9.861	0	21.204	0	17.144	12.055	8.704	4.597	0	0	0	0	7.3364	9.47575	0.9194
1752	AATACGTGCTTGAGGTT	0	0	3.774	33.277	0	11.888	0	4.237	0	0	0	0	0	38.329	11.429	6.027	0	0	0	0	0	0	0	13.9463	0
1753	AATACGTGTCTCCCTCT	6.846	0	18.868	14.262	28.319	3.963	12.972	4.237	0	0	9.861	0	9.424	19.164	19.049	0	0	3.448	0	0	0	9.848	3.857	9.55325	2.6592
1754	AATACGTTGTTTAAAAA	26.015	43.301	22.641	16.638	18.88	21.795	15.566	23.305	49.558	20.595	12.327	0	7.068	0	13.334	0	23.21	14.94	29.602	0	0	32.828	17.9096	9.136	15.474
1755	AATACGTTGTTTAGTGG	12.323	13.856	7.547	64.177	40.906	21.795	10.377	46.61	0	0	19.723	14.953	0	26.351	22.858	24.109	0	6.895	34.535	12.897	12.975	0	6.9352	18.3295	13.4604
1756	AATACTAGCCTGGAGTC	0	0	3.774	0	0	0	0	4.237	0	0	0	7.477	0	50.307	32.383	0	0	0	0	0	0	6.566	1.4954	20.6725	1.3132
1757	AATACTATAGATGACGA	13.692	51.961	0	0	17.306	5.944	10.377	4.237	0	3.744	0	0	0	4.791	7.619	15.068	17.408	0	46.869	0	0	13.131	0.7488	11.2215	12
1758	AATACTATGATAATGAA	9.584	13.856	9.434	0	0	7.926	10.377	4.237	0	0	12.327	0	0	0	9.524	9.041	0	3.448	0	0	12.975	0	2.4654	4.64125	3.2846
1759	AATACTATTACTGCCGT	0	0	0	0	6.293	0	0	0	0	0	0	0	0	4.791	7.619	6.027	0	9.194	12.334	10.317	0	0	0	4.60925	6.369
1760	AATACTCATCTTGCATT	0	0	0	0	0	5.944	0	6.356	0	26.211	0	0	0	0	0	0	8.704	0	0	0	0	0	5.2422	2.176	0
1761	AATACTCCTGCTCCTTC	0	0	7.547	0	0	0	0	0	43.363	0	4.931	0	23.56	26.351	0	9.041	5.803	0	0	7.738	0	0	14.3708	10.2987	1.5476
1762	AATACTGATTATCTCAG	16.43	0	0	0	0	0	18.16	0	0	0	0	0	7.068	0	0	0	0	0	0	0	0	0	1.4136	0	0
1763	AATACTTCTGCCTGACT	0	0	0	0	0	0	0	0	0	0	0	0	35.34	0	17.144	9.041	5.803	2.298	0	23.214	0	22.979	7.068	7.997	9.6982
1764	AATACTTGCGGTGCTGT	0	12.124	5.66	16.638	6.293	3.963	15.566	0	0	16.85	0	0	0	0	26.668	6.027	0	0	0	0	8.65	0	3.37	8.17375	1.73
1765	AATACTTTTCAGTCTCG	0	24.249	11.321	0	34.613	3.963	0	12.712	0	31.828	0	0	0	0	5.715	0	0	0	0	0	0	0	6.3656	1.42875	0
1766	AATAGAAAAAAAAAAAA	0	0	0	0	0	7.926	0	0	0	0	0	7.477	0	28.747	5.715	0	0	16.089	14.801	7.738	8.65	0	1.4954	8.6155	9.4556
1767	AATAGAAGAAGAGTAAA	0	0	3.774	28.523	0	25.758	31.132	19.068	0	0	0	0	0	0	7.619	27.123	0	0	0	0	0	0	0	8.6855	0
1768	AATAGAAGCTGCATTAC	10.954	0	0	0	0	5.944	0	0	0	0	4.931	0	7.068	0	11.429	0	0	0	37.002	0	0	0	2.3998	2.85725	7.4004
1769	AATAGAATAGGGCGATG	0	5.196	7.547	0	0	9.907	5.189	8.475	0	0	9.861	0	9.424	0	3.81	0	0	0	0	5.159	8.65	0	3.857	0.9525	2.7618
1770	AATAGAATATAGGGTAT	19.169	3.464	58.489	38.031	23.599	37.646	10.377	40.254	86.727	28.084	56.702	29.906	25.916	62.285	22.858	42.192	23.21	0	0	7.738	25.951	13.131	45.467	37.6363	9.364
1771	AATAGAATATTTATTCA	0	27.713	0	0	0	21.795	0	4.237	0	0	0	0	0	0	3.81	0	0	0	0	0	0	13.131	0	0.9525	2.6262
1772	AATAGAATGTTGTTAAC	6.846	0	5.66	4.754	0	9.907	0	12.712	123.895	0	0	11.215	23.56	0	40.002	213.971	211.795	190.77	222.012	183.134	198.956	259.34	31.734	116.442	210.842
1773	AATAGACAGTCCATTTC	31.492	22.517	41.509	0	20.453	23.777	0	19.068	0	28.084	7.396	0	7.068	40.725	0	0	0	0	27.135	7.738	0	0	8.5096	10.1813	6.9746
1774	AATAGACTGTTTATCGG	0	0	0	0	6.293	0	0	4.237	0	0	0	0	0	26.351	0	12.055	0	0	0	5.159	0	0	0	9.6015	1.0318
1775	AATAGAGTGAGAAGAGA	0	0	0	0	0	0	0	0	0	11.233	0	18.691	35.34	67.076	15.239	6.027	0	0	0	5.159	0	0	13.0528	22.0855	1.0318
1776	AATAGAGTGTCCTTATA	0	0	0	0	0	0	0	0	0	0	7.396	0	0	0	19.049	9.041	0	4.597	0	5.159	0	22.979	1.4792	7.0225	6.547
1777	AATAGATAGATACTATG	15.061	0	3.774	0	0	11.888	5.189	0	0	22.467	0	0	18.848	0	0	21.096	5.803	11.492	12.334	0	12.975	0	8.263	6.72475	7.3602
1778	AATAGATAGATGTTTGT	17.8	0	0	26.146	0	17.832	10.377	6.356	0	0	0	11.215	0	0	26.668	0	5.803	4.597	0	7.738	0	9.848	2.243	8.11775	4.4366
1779	AATAGATATACTATGTA	0	0	0	0	0	0	0	10.593	21.682	37.445	49.307	48.598	47.121	0	7.619	51.233	23.21	16.089	0	30.952	56.227	52.524	40.8306	20.5155	31.1584
1780	AATAGATATTAGAACGG	123.228	79.674	109.432	21.392	22.026	172.38	31.132	114.406	74.337	48.678	86.286	82.242	42.409	69.471	81.909	99.452	8.704	8.045	24.668	38.69	73.527	9.848	66.7904	64.884	30.9556
1781	AATAGATTAACGAGATT	4.108	0	0	0	4.72	3.963	0	0	0	0	0	0	0	0	11.429	0	0	3.448	9.867	5.159	0	0	0	2.85725	3.6948
1782	AATAGCAAGATTGCAAA	0	17.32	5.66	0	0	15.851	5.189	0	0	0	0	0	0	0	0	0	0	0	0	0	0	0	0	0	0
1783	AATAGCAAGATTGCAGC	49.291	39.837	32.075	64.177	78.665	93.125	49.292	122.881	0	0	4.931	0	0	0	5.715	0	5.803	0	0	0	21.626	0	0.9862	2.8795	4.3252
1784	AATAGCAGCCAAATTCG	0	0	0	0	0	3.963	0	4.237	0	11.233	4.931	11.215	9.424	0	22.858	24.109	0	3.448	0	0	0	6.566	7.3606	11.7417	2.0028
1785	AATAGCCCCTGCCGTTT	0	12.124	5.66	0	0	11.888	5.189	8.475	0	0	0	0	0	0	0	0	5.803	0	0	0	0	0	0	1.45075	0
1786	AATAGGATAATGTCCAC	0	0	3.774	0	0	0	0	0	0	0	0	0	0	0	0	0	8.704	13.791	24.668	5.159	0	13.131	0	2.176	11.3498
1787	AATAGTGCAAATGTTTG	16.43	0	5.66	0	6.293	21.795	7.783	0	0	0	9.861	0	0	0	0	0	11.605	10.343	29.602	0	12.975	0	1.9722	2.90125	10.584
1788	AATAGTTTCAAAAAAAA	10.954	24.249	0	0	0	0	0	0	0	0	0	11.215	0	0	0	0	0	5.746	0	0	0	0	2.243	0	1.1492
1789	AATAGTTTCTGAAAAAA	4.108	0	11.321	0	0	0	7.783	0	0	0	7.396	0	7.068	4.791	22.858	0	0	11.492	0	0	12.975	0	2.8928	6.91225	4.8934
1790	AATAGTTTCTGTAAAAA	16.43	3.464	5.66	66.554	67.652	3.963	18.16	10.593	58.85	16.85	22.188	14.953	25.916	100.614	20.954	15.068	14.507	13.791	0	23.214	17.301	9.848	27.7514	37.7858	12.8308
1791	AATAGTTTCTGTAGAAA	19.169	25.981	35.848	47.538	17.306	25.758	20.755	8.475	61.948	0	7.396	11.215	14.136	21.56	5.715	0	5.803	0	29.602	10.317	0	0	18.939	8.2695	7.9838
1792	AATAGTTTCTGTAGACT	13.692	8.66	33.962	0	12.586	7.926	23.349	21.186	0	0	7.396	11.215	0	7.187	45.717	18.082	0	24.134	22.201	20.635	12.975	0	3.7222	17.7465	15.989
1793	AATAGTTTCTGTAGGCT	0	0	0	0	0	0	0	0	0	7.489	12.327	11.215	9.424	0	9.524	0	14.507	2.298	7.4	0	0	0	8.091	6.00775	1.9396
1794	AATATAAAAAAAAAAAA	8.215	0	0	0	3.147	0	0	0	0	13.106	0	0	0	0	0	0	5.803	0	19.734	0	12.975	0	2.6212	1.45075	6.5418
1795	AATATAAAGTTTATTAT	0	0	0	0	0	0	0	0	0	28.084	0	0	0	0	0	0	0	9.194	0	10.317	0	0	5.6168	0	3.9022
1796	AATATAATTTACACCGA	0	0	0	49.915	0	3.963	5.189	0	0	0	0	0	0	0	0	0	0	0	0	0	0	0	0	0	0
1797	AATATACAATGAATGTT	0	0	16.981	16.638	0	0	15.566	6.356	0	0	0	0	0	0	9.524	0	0	0	0	0	0	0	0	2.381	0
1798	AATATACTCCTGTGGCA	0	0	3.774	26.146	0	5.944	15.566	12.712	0	0	0	0	0	0	0	6.027	0	0	0	0	0	9.848	0	1.50675	1.9696
1799	AATATACTTATTACTGA	17.8	74.478	18.868	7.131	108.557	25.758	44.103	36.017	34.071	61.784	17.257	14.953	16.492	98.218	40.002	39.178	14.507	19.537	0	5.159	47.576	9.848	28.9114	47.9763	16.424
1800	AATATAGATAGATGGGA	0	0	7.547	0	12.586	0	0	0	0	22.467	9.861	0	0	0	5.715	0	0	0	0	0	8.65	0	6.4656	1.42875	1.73
1801	AATATATAATATATTAT	0	0	3.774	0	0	0	0	0	0	0	0	0	0	0	0	0	5.803	8.045	37.002	0	0	0	0	1.45075	9.0094
1802	AATATATGATTAAAAAT	0	0	0	0	0	0	0	0	9.292	3.744	0	0	0	0	0	0	11.605	16.089	9.867	5.159	0	0	2.6072	2.90125	6.223
1803	AATATATGCTTAAAAAA	2.738	0	0	0	0	0	0	0	89.824	0	0	0	21.204	0	0	0	147.966	178.129	96.205	95.436	0	0	22.2056	36.9915	73.954
1804	AATATATGCTTAAAAAT	46.553	13.856	0	0	15.733	31.702	33.726	19.068	192.037	58.04	24.653	26.168	124.87	16.769	30.478	0	823.969	950.404	744.975	536.504	8.65	19.697	85.1536	217.804	452.046
1805	AATATATGTTAAGCCTA	147.873	71.014	71.697	78.438	69.225	85.199	114.15	148.304	0	89.868	110.94	41.121	122.514	150.92	108.578	144.657	46.421	50.566	187.477	46.428	64.877	226.512	72.8886	112.644	115.172
1806	AATATCAAAAAAAAAAA	12.323	0	5.66	0	7.866	9.907	0	0	0	0	4.931	11.215	0	0	0	0	0	0	9.867	0	0	0	3.2292	0	1.9734
1807	AATATCAAAACTACACA	17.8	0	0	0	0	0	5.189	4.237	0	0	0	11.215	4.712	0	0	0	0	0	0	0	0	0	3.1854	0	0
1808	AATATCAAAGTCATCAA	0	0	0	0	0	0	0	4.237	61.948	0	4.931	0	0	0	0	6.027	0	0	0	0	0	0	13.3758	1.50675	0
1809	AATATCAAGTAGTCAAT	17.8	19.053	20.754	0	17.306	3.963	0	6.356	0	0	0	0	0	0	0	0	8.704	0	0	0	17.301	0	0	2.176	3.4602
1810	AATATCACCTTTGTGTG	8.215	0	5.66	0	0	3.963	0	0	0	0	17.257	0	0	11.978	0	0	0	0	0	0	0	6.566	3.4514	2.9945	1.3132
1811	AATATCAGTCAAAAAAA	23.276	0	5.66	0	0	0	5.189	4.237	0	0	0	0	0	0	0	0	0	0	0	0	0	0	0	0	0
1812	AATATCAGTCATTGTAG	21.907	13.856	16.981	35.654	11.013	15.851	0	16.949	80.532	0	14.792	11.215	0	0	9.524	0	0	0	0	7.738	0	0	21.3078	2.381	1.5476
1813	AATATCTTCTAAGCCTT	10.954	0	0	0	0	0	0	0	86.727	58.04	19.723	7.477	61.257	11.978	89.529	72.328	29.013	36.775	9.867	43.849	25.951	13.131	46.6448	50.712	25.9146
1814	AATATGAATATGACCTC	53.399	0	18.868	54.669	20.453	27.739	7.783	31.78	0	37.445	24.653	14.953	35.34	28.747	100.958	60.274	23.21	20.686	32.068	20.635	51.902	68.938	22.4782	53.2972	38.8458
1815	AATATGACTCCTGTTTT	24.646	24.249	0	0	0	0	0	14.83	0	16.85	0	0	0	0	0	0	0	6.895	0	0	8.65	9.848	3.37	0	5.0786
1816	AATATGACTTGTTTTTA	0	25.981	0	0	0	0	0	0	0	13.106	0	0	0	0	0	0	0	0	7.4	0	0	0	2.6212	0	1.48
1817	AATATGAGTAGACCACA	101.321	10.392	11.321	9.508	15.733	33.683	25.943	16.949	0	11.233	22.188	0	4.712	11.978	7.619	0	0	3.448	19.734	0	0	0	7.6266	4.89925	4.6364
1818	AATATGATACAGACCAG	0	0	0	0	0	0	10.377	6.356	43.363	0	0	0	0	0	3.81	0	0	0	0	0	0	0	8.6726	0.9525	0
1819	AATATGATGTACTTTTT	0	0	0	0	0	0	0	0	65.045	61.784	17.257	52.336	11.78	35.933	43.812	96.438	8.704	5.746	32.068	7.738	51.902	55.807	41.6404	46.2218	30.6522
1820	AATATGATGTATGCTGT	0	0	0	0	0	0	0	0	21.682	33.7	4.931	0	23.56	0	0	0	5.803	0	0	10.317	8.65	0	16.7746	1.45075	3.7934
1821	AATATGCAAAAGGTTTT	13.692	0	0	0	25.173	0	15.566	6.356	0	0	0	0	0	0	0	0	0	0	0	0	0	0	0	0	0
1822	AATATGCACCAAAAAAA	0	0	7.547	0	0	0	10.377	0	0	0	0	0	7.068	0	0	0	0	0	0	36.111	0	13.131	1.4136	0	9.8484
1823	AATATGCAGGCGCAAAG	0	0	5.66	0	0	0	0	12.712	0	11.233	0	0	0	0	7.619	15.068	0	0	0	0	8.65	0	2.2466	5.67175	1.73
1824	AATATGCCTAAAAAAAA	0	0	0	0	0	0	0	0	0	0	0	0	0	0	0	6.027	0	16.089	39.469	10.317	0	19.697	0	1.50675	17.1144
1825	AATATGGACATCATTTG	16.43	0	16.981	16.638	23.599	7.926	31.132	31.78	0	0	9.861	0	4.712	31.142	0	6.027	8.704	10.343	34.535	7.738	0	0	2.9146	11.4682	10.5232
1826	AATATGTATGTGTTGAG	12.323	17.32	24.528	0	66.078	5.944	41.509	10.593	0	0	9.861	0	0	0	3.81	0	0	0	17.268	0	12.975	0	1.9722	0.9525	6.0486
1827	AATATGTCAGGATCAAT	32.861	0	0	19.015	15.733	9.907	0	0	0	0	14.792	7.477	0	0	3.81	21.096	8.704	0	0	0	0	0	4.4538	8.4025	0
1828	AATATGTCAGGCTCAAA	0	0	5.66	0	18.88	13.87	12.972	4.237	0	0	0	0	0	0	0	12.055	0	0	0	0	12.975	0	0	3.01375	2.595
1829	AATATGTCAGGCTCACA	9.584	45.033	30.188	33.277	6.293	51.516	38.915	25.424	0	16.85	32.049	37.383	11.78	23.956	13.334	30.137	17.408	6.895	22.201	23.214	0	13.131	19.6124	21.2087	13.0882
1830	AATATGTTTACCACGCC	61.614	20.785	49.056	47.538	9.44	13.87	20.755	23.305	0	28.084	9.861	22.43	16.492	0	0	18.082	23.21	8.045	0	12.897	34.601	0	15.3734	10.323	11.1086
1831	AATATGTTTCCCCCAAA	6.846	0	0	0	0	0	0	4.237	0	18.722	0	0	4.712	0	3.81	0	8.704	0	0	5.159	0	19.697	4.6868	3.1285	4.9712
1832	AATATTAGAGTTTTGAT	45.184	55.425	15.094	0	42.479	13.87	28.538	82.627	71.24	0	7.396	14.953	0	11.978	38.097	12.055	5.803	6.895	61.67	12.897	47.576	39.393	18.7178	16.9833	33.6862
1833	AATATTATTTTTACCAA	4.108	41.569	0	21.392	12.586	13.87	10.377	6.356	0	0	4.931	11.215	14.136	0	0	0	0	0	24.668	0	0	0	6.0564	0	4.9336
1834	AATATTCATGACTTGTT	39.707	0	11.321	0	15.733	23.777	15.566	6.356	34.071	13.106	17.257	11.215	4.712	21.56	20.954	9.041	14.507	6.895	0	5.159	0	0	16.0722	16.5155	2.4108
1835	AATATTCGGCGTGTGCA	38.338	22.517	13.207	26.146	26.746	27.739	5.189	14.83	0	76.762	17.257	11.215	18.848	7.187	5.715	9.041	5.803	0	49.336	12.897	12.975	0	24.8164	6.9365	15.0416
1836	AATATTCGTGACTTGTT	43.814	0	9.434	16.638	17.306	43.59	12.972	4.237	27.876	33.7	29.584	0	0	38.329	30.478	9.041	8.704	5.746	41.936	15.476	12.975	0	18.232	21.638	15.2266
1837	AATATTCTCAATAGTAT	0	0	0	0	0	0	0	0	0	0	9.861	22.43	16.492	100.614	0	9.041	5.803	0	0	5.159	0	19.697	9.7566	28.8645	4.9712
1838	AATATTGGTACTTTAAG	0	31.177	3.774	0	0	0	7.783	4.237	0	0	4.931	0	0	0	5.715	0	0	0	0	5.159	0	0	0.9862	1.42875	1.0318
1839	AATATTGGTGTTGAGGG	0	0	0	0	0	0	0	0	21.682	0	19.723	11.215	40.052	0	0	0	0	0	0	0	0	0	18.5344	0	0
1840	AATCAAAAAAAAAAAAA	75.306	213.042	67.923	90.323	121.144	85.199	189.386	112.288	154.869	86.123	69.029	108.41	167.278	91.031	62.861	150.684	150.868	149.398	160.342	82.539	108.128	137.877	117.142	113.861	127.657
1841	AATCAAAAAAAAAAAAC	2.738	3.464	0	0	4.72	0	5.189	0	0	3.744	0	0	7.068	4.791	0	0	0	3.448	0	7.738	8.65	0	2.1624	1.19775	3.9672
1842	AATCAAAAGCTCAAGGA	0	0	0	0	0	0	0	0	43.363	0	19.723	7.477	16.492	0	36.193	0	14.507	4.597	0	15.476	0	13.131	17.411	12.675	6.6408
1843	AATCAAACAGGGGGTAG	21.907	0	7.547	0	17.306	9.907	0	133.474	0	0	0	0	0	0	22.858	0	0	16.089	0	0	17.301	0	0	5.7145	6.678
1844	AATCAAAGGCCTCATTT	2.738	0	5.66	0	29.893	0	0	0	0	7.489	0	0	9.424	0	3.81	0	0	0	0	5.159	0	0	3.3826	0.9525	1.0318
1845	AATCAAATAACAACAAC	0	0	0	0	0	5.944	0	0	0	0	4.931	11.215	9.424	0	0	0	14.507	6.895	22.201	7.738	0	16.414	5.114	3.62675	10.6496
1846	AATCAAATCAGGGGGAT	21.907	0	3.774	26.146	12.586	0	18.16	12.712	0	0	17.257	7.477	4.712	69.471	13.334	21.096	14.507	3.448	0	0	8.65	16.414	5.8892	29.602	5.7024
1847	AATCAAATTAGGGAGAT	0	0	0	0	0	0	0	0	0	0	4.931	29.906	23.56	33.538	34.288	30.137	34.816	10.343	0	15.476	12.975	19.697	11.6794	33.1947	11.6982
1848	AATCAACTACCTCTGCC	5.477	0	32.075	26.146	15.733	17.832	10.377	14.83	0	13.106	39.445	7.477	14.136	38.329	41.907	24.109	8.704	24.134	0	20.635	25.951	0	14.8328	28.2623	14.144
1849	AATCAACTATGCAGATA	79.414	55.425	24.528	26.146	77.092	27.739	85.613	42.373	15.487	14.978	39.445	26.168	40.052	9.582	57.146	27.123	0	36.775	0	25.793	38.926	68.938	27.226	23.4628	34.0864
1850	AATCAAGTATCGTGGAG	23.276	17.32	30.188	66.554	36.186	35.665	10.377	27.542	408.854	151.652	150.385	149.532	131.938	59.889	137.151	45.205	75.434	167.786	219.545	247.617	160.03	141.159	198.472	79.4197	187.227
1851	AATCAATCAGGTCACAA	0	0	11.321	19.015	20.453	17.832	15.566	10.593	0	18.722	14.792	0	16.492	19.164	9.524	15.068	8.704	12.641	0	0	0	0	10.0012	13.115	2.5282
1852	AATCAATCCGAAGAAAT	13.692	0	0	0	0	3.963	10.377	14.83	0	0	0	11.215	0	38.329	0	0	0	0	0	0	0	0	2.243	9.58225	0
1853	AATCAATTAAAAAAAAA	0	29.445	0	57.046	0	5.944	5.189	0	0	0	0	14.953	16.492	0	5.715	21.096	0	5.746	0	0	0	45.959	6.289	6.70275	10.341
1854	AATCAATTAGAAAAAAA	10.954	0	13.207	0	0	9.907	12.972	0	0	0	12.327	7.477	4.712	0	11.429	15.068	0	10.343	27.135	12.897	8.65	0	4.9032	6.62425	11.805
1855	AATCAATTAGACCTAAA	45.184	0	9.434	0	28.319	33.683	31.132	42.373	0	9.361	0	26.168	9.424	38.329	3.81	15.068	5.803	19.537	34.535	5.159	8.65	32.828	8.9906	15.7525	20.1418
1856	AATCAATTAGACCTACA	2.738	0	15.094	0	0	19.814	5.189	36.017	0	0	0	0	0	0	0	0	0	0	0	0	0	0	0	0	0
1857	AATCAATTAGACCTACG	10.954	0	0	14.262	0	7.926	5.189	4.237	0	0	7.396	0	0	0	0	0	20.309	14.94	0	12.897	0	0	1.4792	5.07725	5.5674
1858	AATCAATTAGATAATTT	0	0	0	0	0	0	0	0	46.461	35.573	12.327	52.336	25.916	26.351	72.385	66.301	66.73	44.82	14.801	25.793	30.276	13.131	34.5226	57.9417	25.7642
1859	AATCAATTCAAAAAAAA	0	32.909	0	0	7.866	3.963	7.783	0	0	0	0	0	11.78	21.56	5.715	0	0	0	34.535	0	17.301	13.131	2.356	6.81875	12.9934
1860	AATCAATTCGAAAAAAA	4.108	88.334	15.094	61.8	12.586	37.646	80.424	14.83	77.434	37.445	22.188	0	25.916	45.516	0	21.096	29.013	65.505	98.672	46.428	69.202	32.828	32.5966	23.9062	62.527
1861	AATCAATTCGAAACTCG	12.323	17.32	9.434	102.208	111.704	53.497	77.83	91.101	151.771	28.084	12.327	14.953	73.037	43.12	41.907	78.356	40.618	27.581	64.137	79.96	56.227	72.221	56.0344	51.0002	60.0252
1862	AATCAATTGGACCTAAA	0	0	0	0	0	0	0	0	40.266	0	0	0	0	0	0	0	0	8.045	0	0	17.301	0	8.0532	0	5.0692
1863	AATCAATTGGACCTACA	0	0	0	0	0	0	0	0	0	26.211	0	7.477	7.068	0	7.619	0	17.408	0	0	0	12.975	19.697	8.1512	6.25675	6.5344
1864	AATCACAAAATATTCAT	0	0	7.547	9.508	18.88	15.851	25.943	0	0	22.467	7.396	0	0	0	0	0	0	0	0	0	0	0	5.9726	0	0
1865	AATCACAAGGAGAGAAA	27.384	0	7.547	0	0	0	0	4.237	0	0	0	0	0	0	0	0	0	10.343	0	0	0	0	0	0	2.0686
1866	AATCACCAGATTCTAGA	0	0	0	0	0	0	0	0	0	0	0	14.953	4.712	0	22.858	0	5.803	5.746	32.068	0	8.65	22.979	3.933	7.16525	13.8886
1867	AATCACCGTCCTTCATC	13.692	39.837	7.547	16.638	11.013	3.963	7.783	29.661	0	0	14.792	7.477	0	0	3.81	6.027	0	6.895	96.205	10.317	8.65	0	4.4538	2.45925	24.4134
1868	AATCACGAAAAAAAAAA	0	0	0	0	0	0	0	0	0	0	0	14.953	0	33.538	11.429	12.055	17.408	0	54.27	0	8.65	0	2.9906	18.6075	12.584
1869	AATCACGATGTGCTAGG	0	0	0	0	0	0	0	0	0	0	17.257	7.477	9.424	0	5.715	9.041	0	0	12.334	0	0	0	6.8316	3.689	2.4668
1870	AATCACTTTTTGAAAAA	12.323	55.425	18.868	21.392	7.866	5.944	18.16	0	0	0	0	0	0	0	0	0	0	0	0	0	0	0	0	0	0
1871	AATCAGAAAAAAAAAAA	0	24.249	13.207	0	0	17.832	15.566	10.593	0	0	0	0	0	7.187	0	0	0	8.045	0	0	0	0	0	1.79675	1.609
1872	AATCAGACAACTTAGAT	0	0	3.774	0	0	5.944	7.783	12.712	0	20.595	0	0	4.712	0	11.429	21.096	0	0	0	0	0	0	5.0614	8.13125	0
1873	AATCAGAGAAAAAAAAA	8.215	55.425	28.301	23.769	23.599	5.944	36.321	72.034	0	0	0	0	0	28.747	9.524	12.055	14.507	8.045	0	10.317	0	16.414	0	16.2082	6.9552
1874	AATCAGAGAAAGGGAAC	10.954	0	39.622	33.277	0	3.963	75.235	63.559	0	0	0	0	0	0	0	6.027	0	3.448	27.135	33.532	17.301	0	0	1.50675	16.2832
1875	AATCAGAGAAATCCGTA	0	34.641	11.321	0	12.586	0	0	0	0	0	0	0	0	0	0	0	0	0	0	0	0	19.697	0	0	3.9394
1876	AATCAGAGAAATCCGTG	19.169	15.588	0	0	31.466	0	10.377	10.593	0	0	0	0	0	0	0	0	0	8.045	0	0	8.65	0	0	0	3.339
1877	AATCAGATTCCATTTCG	35.599	164.544	49.056	0	17.306	87.181	38.915	19.068	0	0	0	0	0	0	0	0	0	0	0	0	8.65	0	0	0	1.73
1878	AATCAGCGTCTAGTTGG	13.692	19.053	0	9.508	0	0	0	0	0	0	0	0	0	0	0	0	0	0	0	0	0	0	0	0	0
1879	AATCAGTAACTCTATAA	2.738	0	0	4.754	0	3.963	0	0	0	0	0	0	0	4.791	0	0	5.803	17.238	0	0	0	0	0	2.6485	3.4476
1880	AATCAGTTGTGGCATAG	0	22.517	0	0	0	9.907	7.783	0	0	0	0	0	7.068	0	9.524	0	0	0	0	7.738	0	6.566	1.4136	2.381	2.8608
1881	AATCATAAAAAAAAAAA	0	3.464	0	0	3.147	15.851	5.189	10.593	0	0	0	0	4.712	9.582	7.619	0	0	0	0	0	0	0	0.9424	4.30025	0
1882	AATCATAGCATTCAAAG	4.108	0	11.321	130.731	0	17.832	33.726	6.356	0	0	0	0	0	0	0	0	11.605	0	0	0	12.975	13.131	0	2.90125	5.2212
1883	AATCATCAAAAAAAAAA	0	31.177	16.981	0	0	7.926	12.972	19.068	30.974	0	0	11.215	0	0	0	0	5.803	0	0	5.159	0	0	8.4378	1.45075	1.0318
1884	AATCATCATCTTGAAAA	0	45.033	0	59.423	12.586	0	0	0	0	0	0	0	0	0	0	0	17.408	0	0	0	0	0	0	4.352	0
1885	AATCATCATCTTGATTG	84.89	168.008	166.035	235.315	174.636	73.311	189.386	93.22	80.532	93.612	91.217	56.074	56.545	28.747	108.578	168.766	72.533	51.715	34.535	100.595	51.902	65.656	75.596	94.656	60.8806
1886	AATCATCATTTGAGGTA	0	0	20.754	0	0	0	5.189	10.593	0	0	0	7.477	0	0	3.81	0	0	5.746	0	0	0	0	1.4954	0.9525	1.1492
1887	AATCATCCCGCTGGGCC	0	0	0	0	0	0	0	0	0	48.678	7.396	0	25.916	7.187	3.81	12.055	11.605	11.492	0	15.476	0	0	16.398	8.66425	5.3936
1888	AATCATCGAAAATGTTC	0	0	0	0	25.173	0	0	0	0	0	0	0	0	0	3.81	9.041	0	2.298	0	5.159	0	0	0	3.21275	1.4914
1889	AATCATCGGGTCCTGAA	15.061	0	11.321	52.292	22.026	11.888	12.972	36.017	49.558	0	12.327	29.906	0	31.142	24.763	9.041	14.507	4.597	0	0	12.975	36.111	18.3582	19.8633	10.7366
1890	AATCATCTCATTACCTC	0	0	0	0	20.453	0	7.783	4.237	0	0	0	14.953	42.409	0	7.619	12.055	17.408	3.448	0	0	0	0	11.4724	9.2705	0.6896
1891	AATCATCTGGGGATCTC	9.584	0	0	0	12.586	9.907	0	4.237	37.169	5.617	0	7.477	0	0	15.239	12.055	0	0	12.334	0	0	16.414	10.0526	6.8235	5.7496
1892	AATCATCTTGAGCAAGT	21.907	53.693	35.848	35.654	23.599	11.888	72.641	110.169	108.408	144.163	96.148	89.719	176.702	50.307	156.199	280.272	78.335	108.027	128.274	95.436	164.355	223.229	123.028	141.278	143.864
1893	AATCATCTTGGCTAAAA	0	0	3.774	0	0	0	7.783	4.237	0	14.978	0	7.477	0	31.142	13.334	18.082	0	0	0	5.159	0	0	4.491	15.6395	1.0318
1894	AATCATCTTGGCTATCT	5.477	29.445	30.188	23.769	22.026	17.832	31.132	31.78	52.655	63.656	17.257	29.906	7.068	47.911	30.478	0	17.408	0	0	7.738	12.975	26.262	34.1084	23.9493	9.395
1895	AATCATTAAAAAAAAAA	8.215	0	0	0	0	0	5.189	0	0	13.106	4.931	0	0	0	0	12.055	11.605	0	0	7.738	0	0	3.6074	5.915	1.5476
1896	AATCATTAGAAAAAAAA	26.015	0	0	0	17.306	7.926	0	0	0	0	0	0	0	0	0	0	0	0	0	0	0	0	0	0	0
1897	AATCATTAGATTCTAAA	38.338	0	0	0	0	9.907	5.189	0	0	0	9.861	18.691	0	0	5.715	9.041	0	0	0	0	0	0	5.7104	3.689	0
1898	AATCATTAGATTCTAGG	20.538	6.928	16.981	26.146	25.173	39.628	12.972	27.542	0	0	14.792	18.691	32.984	40.725	11.429	21.096	8.704	4.597	39.469	7.738	30.276	19.697	13.2934	20.4885	20.3554
1899	AATCATTATCATTATTA	15.061	0	0	0	0	9.907	0	10.593	0	0	12.327	7.477	7.068	0	3.81	0	5.803	0	0	0	0	9.848	5.3744	2.40325	1.9696
1900	AATCATTCACACTTCAC	64.352	34.641	5.66	0	11.013	7.926	12.972	0	0	0	0	0	0	0	3.81	0	0	14.94	7.4	0	0	19.697	0	0.9525	8.4074
1901	AATCATTGAAAGCCTGA	0	0	0	0	0	0	0	0	0	13.106	0	7.477	0	23.956	0	9.041	0	0	0	0	0	0	4.1166	8.24925	0
1902	AATCATTTAAAAAAAAA	0	0	0	0	6.293	0	0	0	117.7	284.582	128.197	153.27	61.257	86.24	43.812	292.327	237.907	183.875	281.216	121.229	147.054	105.049	149.001	165.072	167.685
1903	AATCATTTAAATGGTTA	0	0	0	38.031	0	0	0	0	0	0	0	0	0	0	3.81	0	23.21	40.223	39.469	10.317	0	0	0	6.755	18.0018
1904	AATCATTTAACCAAACG	0	0	0	0	0	0	0	4.237	0	0	4.931	7.477	9.424	31.142	7.619	0	8.704	0	0	0	0	0	4.3664	11.8662	0
1905	AATCATTTACAAAAAAA	0	0	0	0	0	0	0	0	0	0	9.861	11.215	0	0	0	27.123	14.507	6.895	0	0	0	0	4.2152	10.4075	1.379
1906	AATCATTTACCAAAAAA	0	0	0	0	0	0	0	0	0	44.934	0	0	0	0	0	9.041	8.704	0	0	0	0	0	8.9868	4.43625	0
1907	AATCATTTACCTGAAAA	0	0	0	0	0	0	0	0	185.843	101.101	73.96	130.84	51.833	81.449	60.956	168.766	246.611	170.084	246.68	141.864	112.453	131.311	108.715	139.445	160.478
1908	AATCATTTACCTGGAAA	0	0	5.66	0	0	0	0	0	520.359	308.921	187.365	306.54	141.362	184.458	205.726	364.656	525.135	350.512	389.755	368.847	354.661	210.098	292.909	319.994	334.775
1909	AATCATTTACCTGGACA	0	0	0	0	0	0	0	0	15.487	0	0	0	0	0	5.715	6.027	8.704	5.746	7.4	0	0	9.848	3.0974	5.1115	4.5988
1910	AATCATTTACCTGGTAA	0	0	0	0	0	0	0	0	46.461	26.211	4.931	14.953	14.136	76.658	20.954	27.123	58.026	5.746	7.4	20.635	25.951	16.414	21.3384	45.6902	15.2292
1911	AATCATTTACCTGGTGA	0	0	0	0	0	0	0	0	0	16.85	0	11.215	14.136	0	11.429	54.246	17.408	33.327	24.668	12.897	8.65	0	8.4402	20.7707	15.9084
1912	AATCATTTACCTGGTGG	0	0	0	0	0	0	0	0	21.682	22.467	22.188	14.953	16.492	0	22.858	75.342	31.914	27.581	0	36.111	17.301	39.393	19.5564	32.5285	24.0772
1913	AATCATTTTCGAGAGGC	12.323	0	0	14.262	0	0	5.189	0	0	0	0	7.477	18.848	0	0	0	0	0	0	0	0	0	5.265	0	0
1914	AATCCAAAAAAAAAAAA	0	0	0	0	7.866	0	7.783	0	0	0	0	0	0	0	0	12.055	0	9.194	22.201	0	0	13.131	0	3.01375	8.9052
1915	AATCCAAAATAAATTGC	0	0	0	0	0	0	0	0	0	0	0	0	0	0	0	6.027	0	6.895	24.668	0	8.65	39.393	0	1.50675	15.9212
1916	AATCCAAATCGGTTAGA	67.091	38.105	32.075	68.931	23.599	31.702	36.321	29.661	0	56.167	29.584	0	16.492	0	15.239	0	11.605	25.283	96.205	18.055	25.951	42.676	20.4486	6.711	41.634
1917	AATCCAATCCAATGTAT	0	12.124	3.774	0	0	5.944	0	10.593	0	0	0	7.477	0	0	3.81	6.027	5.803	0	0	0	8.65	0	1.4954	3.91	1.73
1918	AATCCACAAAAAAAAAA	0	0	0	0	0	0	5.189	0	27.876	13.106	12.327	22.43	0	28.747	11.429	0	8.704	6.895	0	0	0	0	15.1478	12.22	1.379
1919	AATCCACAAAGGTTTGA	0	0	0	0	0	0	0	0	340.711	116.079	140.524	74.766	122.514	79.053	68.575	99.452	40.618	54.013	106.073	123.809	77.852	223.229	158.919	71.9245	116.995
1920	AATCCACTGGAGTTACC	19.169	0	0	0	0	3.963	0	0	0	7.489	0	7.477	0	0	0	0	5.803	0	0	12.897	8.65	0	2.9932	1.45075	4.3094
1921	AATCCAGAGTAACAAAA	0	17.32	5.66	0	29.893	0	5.189	0	0	18.722	0	0	0	0	0	0	0	0	0	0	8.65	0	3.7444	0	1.73
1922	AATCCAGAGTAACAAAG	0	19.053	9.434	0	18.88	27.739	7.783	16.949	0	0	7.396	7.477	0	33.538	0	0	0	4.597	0	5.159	0	0	2.9746	8.3845	1.9512
1923	AATCCCGCTTCTCGTGC	0	13.856	0	23.769	9.44	7.926	20.755	0	0	14.978	0	18.691	0	0	5.715	0	5.803	16.089	37.002	7.738	12.975	16.414	6.7338	2.8795	18.0436
1924	AATCCCGTCCAGCGCGA	21.907	17.32	5.66	11.885	17.306	53.497	7.783	12.712	0	0	0	0	0	0	0	0	0	0	0	10.317	8.65	0	0	0	3.7934
1925	AATCCCTTGTGTTTTGC	0	0	5.66	0	0	0	0	0	0	0	0	0	0	0	0	15.068	17.408	11.492	0	7.738	12.975	39.393	0	8.119	14.3196
1926	AATCCGAAAAAAAAAAA	0	0	9.434	0	7.866	0	0	0	0	0	0	0	0	4.791	7.619	12.055	0	0	0	0	12.975	0	0	6.11625	2.595
1927	AATCCGACGTCGACTGA	0	0	0	0	0	0	0	0	12.39	7.489	0	11.215	7.068	11.978	3.81	9.041	0	16.089	0	15.476	0	6.566	7.6324	6.20725	7.6262
1928	AATCCGACGTCTACTGA	24.646	53.693	20.754	38.031	36.186	49.534	23.349	14.83	24.779	48.678	27.119	18.691	23.56	40.725	22.858	81.369	26.112	24.134	69.07	43.849	51.902	65.656	28.5654	42.766	50.9222
1929	AATCCGAGCCTCGGAAA	0	17.32	0	14.262	9.44	0	0	0	0	0	0	0	0	0	3.81	9.041	0	0	0	0	0	0	0	3.21275	0
1930	AATCCGTATAGTTGCAA	9.584	0	0	0	0	0	0	0	0	0	12.327	11.215	7.068	0	0	0	0	16.089	0	0	21.626	0	6.122	0	7.543
1931	AATCCTAAATTAATGAC	72.568	32.909	0	14.262	22.026	0	5.189	8.475	0	67.401	14.792	14.953	18.848	45.516	64.766	66.301	0	0	0	0	0	0	23.1988	44.1458	0
1932	AATCCTCAAAAAAAAAA	0	32.909	7.547	0	0	3.963	0	0	0	0	9.861	0	0	0	0	0	0	0	0	0	8.65	0	1.9722	0	1.73
1933	AATCCTCGAAACCAAGC	24.646	0	5.66	4.754	0	0	10.377	8.475	0	9.361	12.327	11.215	0	0	11.429	0	8.704	0	0	0	0	9.848	6.5806	5.03325	1.9696
1934	AATCCTCGGGAAAAAAA	0	0	0	0	0	5.944	10.377	10.593	0	0	22.188	11.215	0	19.164	19.049	0	11.605	17.238	0	12.897	8.65	0	6.6806	12.4545	7.757
1935	AATCCTCGGGAAATATA	16.43	0	0	0	0	13.87	7.783	0	0	0	0	0	0	0	3.81	0	0	0	0	7.738	0	0	0	0.9525	1.5476
1936	AATCCTCGTTTTCTATC	0	43.301	3.774	0	0	0	0	6.356	0	0	0	0	0	0	0	117.534	58.026	64.356	0	41.27	51.902	55.807	0	43.89	42.667
1937	AATCCTGGTTGTTCTTG	0	15.588	0	11.885	6.293	0	0	4.237	0	0	0	0	0	0	0	6.027	0	0	0	5.159	8.65	6.566	0	1.50675	4.075
1938	AATCGACCAAAAAAAAA	0	0	7.547	0	0	0	0	12.712	0	24.339	7.396	0	0	0	0	0	0	0	0	0	0	0	6.347	0	0
1939	AATCGACCAAAGCGTTG	2.738	0	9.434	0	0	11.888	10.377	6.356	0	0	0	0	9.424	0	5.715	9.041	0	5.746	0	0	0	6.566	1.8848	3.689	2.4624
1940	AATCGATCCCGAACGGG	6.846	0	0	0	15.733	5.944	0	0	0	0	0	0	0	0	0	6.027	8.704	0	0	0	0	0	0	3.68275	0
1941	AATCGCCCAGTCTATTA	0	0	0	0	4.72	0	0	0	68.142	0	0	0	0	0	5.715	9.041	0	0	0	10.317	8.65	0	13.6284	3.689	3.7934
1942	AATCGCGTCGATCTGAT	17.8	5.196	16.981	9.508	7.866	0	5.189	10.593	0	20.595	9.861	0	9.424	19.164	0	33.151	8.704	24.134	0	23.214	12.975	13.131	7.976	15.2548	14.6908
1943	AATCGGCACACTGTTGG	180.734	161.08	77.357	144.992	418.497	188.231	184.197	141.949	126.992	67.401	81.356	85.981	54.189	52.702	114.292	132.602	69.631	37.924	61.67	74.801	95.153	62.373	83.1838	92.3067	66.3842
1944	AATCGGGAGCTGACTTG	17.8	13.856	20.754	0	29.893	3.963	25.943	59.322	0	14.978	14.792	14.953	18.848	33.538	3.81	18.082	5.803	13.791	9.867	5.159	0	13.131	12.7142	15.3082	8.3896
1945	AATCGGTTTGCAGAACT	0	0	0	14.262	0	3.963	7.783	0	40.266	0	0	0	0	0	0	0	0	0	0	0	0	0	8.0532	0	0
1946	AATCGTAATCGTAATAT	2.738	5.196	3.774	14.262	6.293	0	0	0	0	0	4.931	7.477	9.424	4.791	0	0	0	8.045	7.4	0	0	0	4.3664	1.19775	3.089
1947	AATCGTCATAGCTTAAA	8.215	0	0	0	7.866	0	5.189	0	52.655	0	0	0	0	0	0	0	0	0	0	0	0	0	10.531	0	0
1948	AATCGTCATAGCTTCAA	23.276	0	7.547	4.754	26.746	19.814	20.755	44.491	0	16.85	32.049	11.215	14.136	4.791	0	6.027	8.704	4.597	0	36.111	17.301	0	14.85	4.8805	11.6018
1949	AATCGTGATCATTAGAC	0	19.053	0	0	0	0	0	0	0	0	0	7.477	0	0	3.81	9.041	0	0	0	7.738	8.65	0	1.4954	3.21275	3.2776
1950	AATCGTGCGACGAGGAA	0	0	0	0	11.013	0	0	0	0	11.233	0	18.691	0	0	3.81	6.027	0	2.298	0	0	0	0	5.9848	2.45925	0.4596
1951	AATCTAAAAAAAAAAAA	17.8	3.464	5.66	0	0	5.944	0	0	0	0	0	0	7.068	14.373	0	18.082	14.507	13.791	29.602	15.476	12.975	0	1.4136	11.7405	14.3688
1952	AATCTAAAGATTCCGAA	0	0	0	0	0	0	0	0	0	0	14.792	0	0	40.725	0	6.027	0	0	0	15.476	8.65	0	2.9584	11.688	4.8252
1953	AATCTACAAAAAAAAAA	0	0	20.754	9.508	0	9.907	18.16	21.186	0	0	7.396	7.477	9.424	0	3.81	18.082	8.704	28.73	0	5.159	0	52.524	4.8594	7.649	17.2826
1954	AATCTACACTAAAAAAA	34.23	22.517	45.282	30.9	31.466	15.851	54.481	31.78	71.24	11.233	19.723	26.168	0	0	11.429	33.151	23.21	42.521	27.135	18.055	8.65	0	25.6728	16.9475	19.2722
1955	AATCTACACTATTCCAA	0	29.445	0	0	0	5.944	0	0	0	0	0	0	4.712	0	0	0	0	0	0	0	0	0	0.9424	0	0
1956	AATCTACACTATTCCAT	83.521	38.105	94.338	23.769	103.838	65.385	46.698	27.542	0	28.084	46.841	22.43	9.424	76.658	49.527	39.178	8.704	19.537	66.604	12.897	30.276	42.676	21.3558	43.5168	34.398
1957	AATCTACTGGAGATAGA	0	15.588	7.547	0	0	0	0	0	0	31.828	0	14.953	0	35.933	5.715	0	0	0	0	5.159	8.65	0	9.3562	10.412	2.7618
1958	AATCTAGTTTAGTGCTA	38.338	32.909	49.056	76.062	22.026	69.348	77.83	46.61	0	61.784	78.89	22.43	49.477	19.164	47.622	147.67	89.94	43.67	101.139	54.166	56.227	124.746	42.5162	76.099	75.9896
1959	AATCTATGCCTTTCTTG	0	0	11.321	0	15.733	5.944	18.16	0	0	0	0	7.477	0	0	0	0	0	0	14.801	0	0	0	1.4954	0	2.9602
1960	AATCTATGCTTTATAAA	45.184	0	18.868	0	0	3.963	7.783	0	0	0	0	0	0	45.516	17.144	0	0	0	0	5.159	0	0	0	15.665	1.0318
1961	AATCTATGTGTGTGATC	0	0	0	0	0	0	0	0	0	43.062	0	0	0	0	3.81	12.055	0	6.895	0	18.055	0	0	8.6124	3.96625	4.99
1962	AATCTATTCCAATACAT	19.169	0	13.207	19.015	42.479	0	15.566	33.898	0	0	0	0	0	0	17.144	39.178	0	14.94	0	0	21.626	13.131	0	14.0805	9.9394
1963	AATCTATTGGACTGCAA	10.954	0	7.547	0	0	5.944	0	0	0	18.722	0	7.477	0	0	5.715	0	0	4.597	0	5.159	0	0	5.2398	1.42875	1.9512
1964	AATCTCAAAATCCTTTG	0	0	0	0	0	0	12.972	0	0	5.617	9.861	7.477	18.848	0	9.524	18.082	11.605	3.448	0	0	0	0	8.3606	9.80275	0.6896
1965	AATCTCAATACCTGTAC	0	0	0	0	0	0	0	0	0	29.956	9.861	7.477	16.492	88.636	9.524	12.055	11.605	17.238	69.07	20.635	12.975	19.697	12.7572	30.455	27.923
1966	AATCTCGATATCTCTAT	47.922	86.602	22.641	47.538	66.078	13.87	36.321	12.712	92.921	29.956	41.911	56.074	65.969	71.867	38.097	15.068	78.335	52.864	46.869	95.436	73.527	55.807	57.3662	50.8417	64.9006
1967	AATCTCGTAATCCGAAA	17.8	20.785	24.528	45.162	14.16	21.795	0	6.356	0	20.595	0	0	0	0	0	0	5.803	0	0	7.738	0	0	4.119	1.45075	1.5476
1968	AATCTCTACAATGTTTC	21.907	0	5.66	26.146	66.078	27.739	0	33.898	108.408	13.106	36.98	26.168	0	19.164	20.954	0	0	0	24.668	7.738	8.65	0	36.9324	10.0295	8.2112
1969	AATCTCTGCAAAAAAAA	0	0	0	0	0	0	5.189	4.237	0	16.85	0	0	0	0	0	0	0	2.298	32.068	0	0	0	3.37	0	6.8732
1970	AATCTCTGCAATCTTTG	4.108	0	15.094	0	0	9.907	0	0	0	0	9.861	0	0	0	15.239	9.041	0	0	0	7.738	0	9.848	1.9722	6.07	3.5172
1971	AATCTCTTATTTAGTGC	0	57.158	28.301	40.408	0	7.926	10.377	0	0	0	29.584	33.645	0	21.56	36.193	6.027	8.704	10.343	0	18.055	17.301	16.414	12.6458	18.121	12.4226
1972	AATCTGAAAATAATGAA	19.169	0	0	0	0	11.888	0	6.356	0	28.084	4.931	14.953	0	0	13.334	18.082	0	0	0	0	0	0	9.5936	7.854	0
1973	AATCTGATTCATCGCCA	67.091	27.713	101.885	9.508	37.759	85.199	28.538	38.135	12.39	0	32.049	18.691	37.696	23.956	47.622	33.151	26.112	19.537	0	25.793	69.202	78.787	20.1652	32.7103	38.6638
1974	AATCTGCATTTGGCCTA	0	0	0	0	0	0	0	0	0	13.106	12.327	11.215	25.916	0	11.429	0	0	0	0	5.159	0	0	12.5128	2.85725	1.0318
1975	AATCTGCATTTGTCCTA	26.015	45.033	22.641	19.015	6.293	53.497	23.349	23.305	114.603	31.828	0	22.43	0	7.187	28.573	33.151	17.408	9.194	0	0	12.975	0	33.7722	21.5798	4.4338
1976	AATCTGCTTCAATCCCT	0	0	0	14.262	0	29.721	12.972	10.593	0	0	0	26.168	4.712	0	28.573	15.068	29.013	39.073	0	23.214	25.951	13.131	6.176	18.1635	20.2738
1977	AATCTGGCACTAAGAGT	0	41.569	15.094	19.015	15.733	5.944	12.972	8.475	58.85	24.339	29.584	14.953	4.712	21.56	38.097	15.068	26.112	14.94	0	7.738	47.576	22.979	26.4876	25.2092	18.6466
1978	AATCTGGTCCTGGCTGA	16.43	0	3.774	0	0	0	0	10.593	0	7.489	0	0	16.492	0	3.81	21.096	0	0	0	0	0	6.566	4.7962	6.2265	1.3132
1979	AATCTGTAACCACATAG	24.646	31.177	26.415	0	12.586	31.702	12.972	12.712	0	31.828	36.98	29.906	18.848	0	26.668	36.164	29.013	29.88	17.268	49.008	43.251	85.352	23.5124	22.9612	44.9518
1980	AATCTGTGTGTGTGTGA	0	0	15.094	9.508	9.44	7.926	12.972	0	0	0	0	0	4.712	0	7.619	18.082	0	0	0	0	0	0	0.9424	6.42525	0
1981	AATCTTATCTTCTCCCT	0	0	0	0	0	0	0	0	0	0	0	7.477	0	0	11.429	0	0	11.492	34.535	5.159	0	0	1.4954	2.85725	10.2372
1982	AATCTTCAAAAAAAAAA	6.846	0	0	0	0	7.926	0	0	0	43.062	9.861	18.691	16.492	38.329	28.573	9.041	14.507	19.537	0	0	0	0	17.6212	22.6125	3.9074
1983	AATCTTCTAAAAAAAAA	0	0	0	0	6.293	7.926	0	6.356	58.85	86.123	135.593	82.242	98.953	237.16	83.814	39.178	78.335	75.848	74.004	100.595	12.975	36.111	92.3522	109.622	59.9066
1984	AATCTTCTATAAAAAAA	19.169	38.105	0	0	0	15.851	0	0	133.187	67.401	17.257	14.953	11.78	122.174	60.956	99.452	26.112	19.537	0	41.27	0	32.828	48.9156	77.1735	18.727
1985	AATCTTCTATATCCCAA	0	0	0	0	0	0	0	0	58.85	29.956	36.98	29.906	7.068	19.164	72.385	24.109	37.717	17.238	12.334	25.793	12.975	0	32.552	38.3438	13.668
1986	AATCTTCTATATCCCAC	0	0	0	0	0	0	0	0	9.292	48.678	14.792	29.906	51.833	0	85.719	42.192	11.605	4.597	39.469	25.793	0	29.545	30.9002	34.879	19.8808
1987	AATCTTCTATATCTCAA	0	0	0	0	0	0	20.755	8.475	46.461	9.361	27.119	41.121	4.712	105.405	64.766	6.027	23.21	0	0	0	0	0	25.7548	49.852	0
1988	AATCTTCTATATCTCAC	0	0	0	0	0	0	0	0	6.195	22.467	19.723	14.953	35.34	4.791	36.193	18.082	11.605	0	0	12.897	17.301	6.566	19.7356	17.6677	7.3528
1989	AATCTTGAAAAAAAAAA	2.738	0	7.547	0	9.44	0	12.972	10.593	0	13.106	22.188	7.477	7.068	0	11.429	0	14.507	9.194	0	7.738	0	0	9.9678	6.484	3.3864
1990	AATCTTGACAAAAAAAA	9.584	0	3.774	0	17.306	0	5.189	4.237	0	0	0	7.477	0	0	3.81	0	5.803	0	0	7.738	0	0	1.4954	2.40325	1.5476
1991	AATCTTGACAAATGAAA	0	0	7.547	0	20.453	13.87	0	14.83	0	0	19.723	14.953	4.712	0	24.763	6.027	0	10.343	22.201	23.214	0	0	7.8776	7.6975	11.1516
1992	AATCTTGACAAATGAAT	0	39.837	35.848	0	23.599	11.888	0	0	0	14.978	22.188	26.168	28.272	38.329	53.336	6.027	17.408	10.343	0	7.738	12.975	6.566	18.3212	28.775	7.5244
1993	AATCTTGAGCTTCGACT	16.43	0	15.094	0	0	0	10.377	8.475	24.779	20.595	9.861	11.215	18.848	0	13.334	0	11.605	10.343	19.734	18.055	0	0	17.0596	6.23475	9.6264
1994	AATCTTGAGCTTCGGCT	6.846	0	7.547	0	28.319	0	5.189	31.78	0	0	9.861	0	0	21.56	17.144	6.027	8.704	9.194	0	5.159	0	9.848	1.9722	13.3587	4.8402
1995	AATCTTGCCTATATAGC	4.108	8.66	13.207	4.754	3.147	5.944	7.783	6.356	0	0	9.861	0	0	0	20.954	12.055	29.013	0	32.068	18.055	17.301	39.393	1.9722	15.5055	21.3634
1996	AATCTTGTAGTACTGAT	20.538	17.32	0	0	0	0	0	0	0	0	12.327	0	14.136	0	0	9.041	0	0	0	0	0	0	5.2926	2.26025	0
1997	AATCTTTCGTCAGTTGC	0	13.856	3.774	33.277	0	0	0	6.356	0	0	0	0	0	19.164	9.524	12.055	5.803	12.641	27.135	12.897	0	0	0	11.6365	10.5346
1998	AATCTTTGAAAAAAAAA	49.291	0	13.207	0	17.306	15.851	5.189	4.237	0	0	0	0	0	0	0	0	11.605	5.746	0	0	0	16.414	0	2.90125	4.432
[truncated: 27,733 more rows]
