# Supplementary material for: The fungal symbiont of Acromyrmex leaf-cutting ants expresses the full spectrum of genes to degrade cellulose and other plant cell wall polysaccharides
Source: BMC Genomics. 2013 Dec 28;14:928. doi: 10.1186/1471-2164-14-928 (PMC3880420; doi:10.1186/1471-2164-14-928)
Supplement: Additional file 2 — Expressed sequence tag library ‘contigs17’. The 36 bp Illumina reads were assembled using Velvet [48] with 17 bp overlaps. The definition line for each sequence includes the coverage (cov). [file 1471-2164-14-928-S2.txt]

>NODE_56_length_78_cov_2.384615
GTGATGCAAGATTTGAAGAAGGAACTGAAAATTTGGGTAAAGAAGGAAATGATGTGTCAA
GAGGATGTGGATGGGGGGGGTTCATTCATCATCA
>NODE_59_length_117_cov_5.376069
GGAGGAGTGCAGGCTGCACAAGAGGATCATAACCGAGAACACGAGTGTCCTGGAAGTCAG
CGACAGTCTGCATGCTGTTTTCTGGGATGGGAAACCTGAACTTTGTGGACGGCTTTATAG
TGTTCTGGGCCAT
>NODE_63_length_49_cov_3.306123
GCAAGAATAGCTTTGATTGTTACTGGCCAGTCCCAGTGTCACACAAAGTAAGGCATAGGT
TATCA
>NODE_64_length_43_cov_39.581394
ACTACTTAATCAATTTTGTCACCGATCTTGACCCTAACGGATCAGGGCAGGTTCAATGG
>NODE_68_length_17_cov_45.000000
GCCAAAGTATACAACATCAAACCCACAAATTCT
>NODE_88_length_90_cov_9.333333
TTAATCTCACATCATGTCAGCAGCTGAGGAGTGAAATAAAAGTGTAGGATTCTCATCTTT
CTCACTTCTATGTCCAATTCCTGTCCGTATTTCGTCTCGTATGTTG
>NODE_89_length_38_cov_63.052631
CAACAACATCTCTGCGAGAGGGCTGGATGTTGCGACGGCTTATAGCAACTGTGT
>NODE_109_length_20_cov_16.900000
GGAATATCATTTTGGTTGTTATCATCAGAACAATCA
>NODE_110_length_17_cov_19.352942
ATCATCAGAACAATCATCGTCGGAGTCACATTC
>NODE_191_length_41_cov_2.365854
ACACTACAACCTTTGGGTGCTGGGTACCAAGTCGCGGAAATTGGGGGGAAGAAGATG
>NODE_192_length_60_cov_10.450000
TGGGGGGAAGAAGATGGTAGAGGATACTTGTGAAACCAAGCACTGTTCGGTGACCTGCAA
GGTAATCTACCGAGCG
>NODE_194_length_24_cov_77.666664
GATACACCTGAGAACGGAGATATTCGAATCATCAATTTAT
>NODE_256_length_59_cov_3.762712
GTCACTGATGCCATGAAAATACTGGACCCTAATCTGAAGGACGGTACCTATGAATGGCGT
GATGGACAATGTGTT
>NODE_390_length_72_cov_4.500000
TTTGGTATTGGAAAGACTGAACTCTCAGCGAGATTGAGGAGCTGCTTGAAAGGCCAACGA
TATAACTGTGGATTGCATATTCAATCGG
>NODE_415_length_306_cov_4.313725
CACAATGGCGATGATTGCGTTTCCGTGATTAACGGGGCCAAAGACATCATTGCTCAGACT
GATCGTGCTACACTCTGGGCCCTCATCTGCACTGTAGAAGCTCTTGTTAGCTCTGGTATC
ACTGACCCTTACGAGCTTTACCAACATATGCATCCATCCGAAGTTGGCACGTCAATTGGA
TCTGGTATGGGTGGTGTCACGAGTCTGGGGAAGATGTTCAGGGATCGTCGTGACGAGCGT
GAGGTTCAGAATGACATTTTACAAGAAACCTTCATTAATACGACGGCCGGTTGGATTAAT
CTGCTTCTTATGTCTTCGAGCG
>NODE_416_length_114_cov_5.324562
ACCAAAAGCCTCCTACAACATCCAGGGGAAAGTATCGAAGAAAATCATCTTCTAGATTCC
CGAGTTATGAAGATTACAGCCGCAAGCAAGGATGGTGAGGAAGGTGTCCGGTCTTTCCTC
GAGAAAAGAA
>NODE_417_length_42_cov_6.880952
TTCCTCGAGAAAAGAACCCCAAAGTTTGTTGGCGTTCTCTCCAGGGACTTGACGGACT
>NODE_418_length_35_cov_289.942871
AGTATGTTTGAATACCTTGTATTGTGATACTTGATTCTATACGAGTTCAAA
>NODE_480_length_71_cov_8.211267
CTGAACGGAACTTGGAAGGCTGCTGTAGCCGATCTTGCTGGATGTGCGGTGGGTCATGTT
GGTTGGTTTTTACGAGATGTGTGGACA
>NODE_481_length_212_cov_5.589622
ACGAGATGTGTGGACACGAGAGATGGTCGGGGGCCCGACTTTTTTCAGTGAAGCTCCTGA
AGTACTAAAGCAATTGTTCGGTGACCACTAGCCTACGAATTGTTTTGTTGGGAGGCTCAT
TATGTGGTTCTGCATGTATCCTATATTCCCAACAATCTCGAGTTCCTGGAATGAACCAAG
CCGGGTAACTCAAAGGACAAACACTAACTTTTCCTTTGTGCAATTTCA
>NODE_511_length_129_cov_9.868217
GCATCAGTACCGGCGGTAGTGTTATTCGCCCCATTCACAGGCTCAATGATATAATCCTTC
CATGCCGTTGCAGTGAGGAATCGTTGTACGCTGCGAATTCCGAACTTCATAATTTTGAAA
TCAATGTCTGAGGTGTAAAAACCAG
>NODE_530_length_62_cov_15.145162
ACCGTCAATGCTTATGCCCCTGGTCCGATTGAAACCCCCATGTTGCAAACATTTGGTTTA
AATTTGGATGAACAAGAA
>NODE_574_length_18_cov_95.444443
GTTCGTCAGAGGCTCGAGGAGCGAGCTCACTCTT
>NODE_583_length_115_cov_20.939131
GGAGGTGAACGTGATGTCAATCACTGCAGGAAGGGATGAAATCCTGTTGCAAGCAATTCC
GTATGTCCCCGGTTCACGGGGATTCGGTTTAATGTCTGGGGATATGAGAGCGTACATAGC
CTCTGTGGTGT
>NODE_604_length_161_cov_19.739130
GGTGGCGCAGGTCTGACACTCTCATCTGTAGGAGCCGTCTCAGAAACGCCCAAAGACCTC
CTTAGCGCACGGTCAATTTTAAACATGAACGCATTACTATTAGGGACTTCAAAACCGGAG
CGGACAAGTGCCCCATCAATAAGAATGGAGGCTACTTCTTGGAGCTCCTCCTCGGCT
>NODE_645_length_43_cov_2.418605
GCGGGGAGATTCAGGTAGCAAGAATAATAGAAGGAATTGGATTCCACCAGGTATGGCAC
>NODE_658_length_105_cov_4.961905
TGGCCTCAAGGACTAGAAAACTTGCCGGACAGTGTTCAGCGTCTCCCATCTGACACGAAA
CATACTTGGAAAGTTATCGGAGATTACGAGGGTGTCAAGAGGGTATTGACTACTGAGGAC
T
>NODE_740_length_25_cov_6.400000
TGGTGGCTTGTTTCTGGATTTGAAGACAATGAAATAGGCTC
>NODE_761_length_18_cov_60.722221
GTGTGGATGGTATGTCTCCACGAGAGGAGCGAGT
>NODE_799_length_75_cov_1.626667
GTGAAAGTAGGCATAATCTCGAAAGATGGGGATATTATATCCCTGAGCAATGGATGGCTG
AATAGTAAAATCAACCCATGATGTGATTTTT
>NODE_871_length_17_cov_3.882353
GTCGTATGTGTTTAGTTGAGGTTGAGAGATCTC
>NODE_872_length_48_cov_2.708333
GAGGTTGAGAGATCTCCAAAACCCGTGGCATCTTGTGCGATGCCCGCTATGCCTGGTTCG
AAGG
>NODE_875_length_26_cov_73.192307
CATTATCGATGGTGTCAGAAGACTCAACCTCCAAAGTGATGG
>NODE_900_length_39_cov_1.897436
TGATCCCAGGCTGAGCAAGCTGAAGTTCAGAACTGTCTTAATTGATGAGGCTACG
>NODE_920_length_76_cov_23.000000
CTGGTTGGTGGGACGATCGATGCAGACGCATTGGAGGTCTCAACTGTAGCAGATTCGGTG
ACAGCAGGGACGAGGTCATATGCTTGACGGCG
>NODE_966_length_35_cov_3.571429
GCAAGGTCTCAGACAATCTATTATCATTCTCAACTCCAAACAAGCCATCGA
>NODE_1003_length_161_cov_12.347826
GTGGTGAATCAATAGTTGATTCAGGTTGAATACCATTCTAGTCATCAGCTACCGTGGAAT
CATTATTTCCAGAAGACTGAGTCTGCGTGTTCTAGACGAACGATAACAACTGTGTTGTAG
CTACTTATTGTTCGATATGTAATATAGTTGTCCGATAACTCTTGAGTTAGATTTTGA
>NODE_1025_length_46_cov_5.847826
AAGGTGGCAGTAGTAGCATCGATGGTAACGATAGAGGAAAGTGCAGCAAACAGAACAGAG
AC
>NODE_1026_length_85_cov_10.129412
CAAACAGAACAGAGACAGTAGAGGCAAAGGCGTTGAAATGGGCAATTGAAATTGGAGGAA
GGTGCATCAAATACATTGTGTCAGGGAGAGAGAGAAGGCAG
>NODE_1027_length_80_cov_1.825000
TGCCAGATCATGTTCCTCGTGCCAACACGGGTATATCTTGTATATTGCCGAATGGGATTC
CAAAACAGAGGAGAGATGGGGGAGAGGATATCTTGA
>NODE_1098_length_55_cov_28.909090
GGAATGGGATAGCGTTTGGTTCATTGGGGCAATATGCCAACATGAGCGATCTTGTTGAGA
ATGTTCTGATG
>NODE_1147_length_82_cov_5.512195
CTTTGTTGGTCTTGCGAGCATTTCCACCGACCTGGGGAATCAAAAGGTCAACACCGAAAG
GAGCATTTTTATCCTCGAGATGAGCCTTGATTTCATCA
>NODE_1154_length_53_cov_4.471698
GGAGGTTTCGGATGTATCGGTAGTTTTCAAAGCGGAAAACAGATTTTCACGCAGATCTCG
GACTCAAAT
>NODE_1155_length_72_cov_30.694445
AAGGCCACCGCCAAAGGCAGTCTATATCTCATCGCCGTGGGAGCTCTTATGTACCTGATC
TGAGTCTAATGGCACGGTGTTATGATGT
>NODE_1156_length_46_cov_16.478260
CACGGTGTTATGATGTTATGATTTATGACAAGAATATTCCTTTGCTTCGTACATTATCTA
TC
>NODE_1177_length_34_cov_70.970589
GTTGCCTAGATATTCCGACAATCCCTGTTACATAGCGTACTTCCTTGTCC
>NODE_1178_length_18_cov_103.055557
GCGTACTTCCTTGTCCACTCTCGAGCTGTTGCCT
>NODE_1179_length_218_cov_4.766055
TTAGATATTTTACGAAATTCATAATGATTGATGTGCGCTTTCTCTTGGCTATGTCCGTGC
GTGTGATCACAATCCCGCGTATGAACATGTGGTGATGTTGTTTTCGAAGTGGGGCTCATT
GGAAGAAGGGATTTGCTATATGCAGAAATGCCAATGATGCACTTTAAGTCTATTTCGCCT
CTGGTGGTTCGGTAGATTGGTACAGCTGGGTTAATTTGTTGGATCAAATATTCA
>NODE_1200_length_91_cov_2.351648
CCTGAGAAGATTTTGGGCAAAGAAGGAAGGTTGGCTCAAGAAGAGAGGTGTTATTTCGCT
GCATCGCAAACTTCCCCAGTGATCATGCAGAAAGAAATGCGTTGGCG
>NODE_1270_length_53_cov_4.150943
GCCCGGGTATTAGGGTCCTTGAGATCATACTCCAAGTCTTGAGCGAAGGCTGTATTACTG
TTCCAAATC
>NODE_1280_length_453_cov_4.706402
GGCTGTTGAACCTGACAAGTTGGATTGGTACACTGAAGATTGTATCGCACTGAAGAAGGA
ATTCCCAGACTTGATTGCTGGTTTTGATCTGGTCGGAGATGAGGTTGAGTTACGTCCGAT
TACTGCTTATGTCGACCCGTTGCTGCGATTCAAGAAAAGACAGAAAGATCAAGGTGTCGA
TATACCACTCATACTACACGCTGGAGAAACATTGGGAGATGGTACTGCTGCGGACGACAA
TCTATACGACGCGATTATGCTTGATACCAAACGAATCGGTCATGGGTATTCTAGTGTCAA
ACACCCTAAAATCATAGAAATTTGCCGAGATCGCCGCATTGCTTTTGAAGTATGCCCTGT
ATCAAATGACGTTCTGGGTTTATATCCATCGATGCCGATGAGTCACCTGCCGATACTGCT
TAATCACGGAGTTCCCGTTGTCCTATCTTCAGATGATTCTGCCATTTTC
>NODE_1281_length_86_cov_5.360465
TGATTCTGCCATTTTCGGTAATATGGGTGTTACATACGATTTCTTCCAAGCATTTGTGTC
AAGTGAGCTGACAGGATTGAGTACACTTGGGGCGTTAGCCCG
>NODE_1282_length_28_cov_12.035714
TGTCTGTTAGTGTTTTGTTCCTTGTCTGATCATCTTGTATTTGC
>NODE_1283_length_177_cov_8.446327
ATCATCTTGTATTTGCCTATCATCGCACTCAAATCTCCGTCGTACTAGCTCTGATTGATC
GCTTCTGCCCAAATGATTTTATCTCAAAGGTTTCCTATCTATGTACTCTTTTATGTACTC
TGAAGCTTTGTCACACGATCTACCTACTAGAGTTACGACAGGCATCAGATGATTCTTTTG
TCTGAGTGTTAGG
>NODE_1302_length_97_cov_4.752577
CAAGCCAAGAACATTGACCAGAGCGACCAGAAGGGCGGGCAGTATGTATGTTGGATCTGC
ACGGATTGCACTCGAATGAGGCGACTGAGGTGTTGGAGCAGTTTTTGCTTTCA
>NODE_1303_length_42_cov_4.047619
TGAGAACATTGCTTGGACGGGTAGGTTGTCAATATAGCCACCGTCAACGAGAAGTTGG
>NODE_1349_length_127_cov_11.000000
AGCCGATGTGCCAATCATAAATAACACCTGGAGCGTAGCCAGTCATGACTTTAAAGCAGA
AAACGACAACAAAGGCGTAAAGTAGGGCCAAAGATTTCTTTTTGGCCATGATGGCACCAG
TTCTGCTGTTGTGAAGAGAACGA
>NODE_1350_length_23_cov_9.956522
GTTGTGAAGAGAACGAATAGTGTACGCCGTTGCGGCTGG
>NODE_1370_length_140_cov_7.878572
GAAAATGACAAGAGGGAAAGCTGGTTCGCTGGGGGAGAAAGAAGCGGCATCTCCATACAG
AATCCAGATCGTCAACGAGATGGTGAGTCTCAGACGAGGGGTGGATATTTGGTCAGAGAA
CTTCTCCGACGTGCAGCAGAGGGTGGTGCTGTCGCA
>NODE_1371_length_297_cov_4.888889
GCGGCAATCCAAATCCTGCAACAAATTCCTATATGTCAAAAAGAAGAGAGGACATGATAC
ATTAAGCGACAGCGCAGTCGTCTCCTGCTTGAGCGAGTTTACCATCAAAGCCTGGTGGAA
GATCTTGGAGTAGTTCAGAGGGAGGTTGTCCATAAGTTTGCACCTTGGTCATCAACTCTA
CGATGGTTTGACTATCCTGTGGATTTGTATCGCTATAGTCTGGTTTCTCGAATACTGCGA
TGACTTGTTTAATACAGGCGTATTGTTGTTCGTAGCGCTTTCTGTCGGTTGTATCGATAG
ATTCTGGAAGTTT
>NODE_1423_length_32_cov_21.593750
TGATACCATCACCAACACTCAAGACACGACCAGTTTCCTCAACATTAC
>NODE_1445_length_232_cov_3.202586
GGAAACTCCAGTAGAAGATCTTCCAACACCGCACAAACTCGAGACGTGGTTGTCACAGGA
GAATCCTCCAACTGAGTCATTCAAACGGGATATTGAAGAGGTTCTGACCGATTTTTGGAA
CATGGCCACTGACCATTCATTAAACGAGGGTTTCCGCCTTATCAATAAACGCATTGCACC
TGCTCATACTACCCTCTGCCAATCCAAAGATATCTACAGCACGCTCTCGTAGCAACCGAG
GCCGGTCA
>NODE_1571_length_29_cov_47.517242
ACGCTTCCTCCACGTCGTTCCCTCGTTTTTAAGATGTTCAAGCTT
>NODE_1572_length_64_cov_8.796875
CAAGCATGCACTCCGCAGCATTGGCCGACGCCGTGTCAAAAATTGATTTCTTAACTTGTG
ATGTAGGTACATGTGGTCAT
>NODE_1573_length_82_cov_5.609756
TATGGCGGTTTCCCAGTCTTTGGCTGCGAAAGCTTTGTTGCCCTGATCTTTCAGCGTGTT
GACGTCAGTCATTTCGGATGTATGCGAATGAAAAGTTT
>NODE_1608_length_106_cov_11.896227
GGACCTGGCTTCCTGTGGATGGAGAATTTGACCTGGCTGGAAAGTTCAACCTGACTGGAG
AGTTTGACAGATGGGAACCAGGTAGCAGATACGAGACCTATGCAGACCAAAGCGAAGAAT
AA
>NODE_1624_length_58_cov_85.879311
GCTTGAATAGTCTGAATATCTACCATCAATTTATGTCATTCCGAGATTCGCTTCCAAAGG
TAAGATTTTCTAAG
>NODE_1690_length_175_cov_33.577145
CACTGTATTATCATTAGTTTGACTGAATGTTCTACTACCTAAGCTAACTTCATTATAAAT
TTGAATAAAGTTAACCAACACGATATCGGTTGATTGTTTAAGACCCGTTAAATTTTAGGC
GCCAGTATCTAATGTTAAATATTTTTATATTAATGACTGCTGATGCGTTGTTACAAACGT
TCATTATAAGT
>NODE_1713_length_31_cov_9.032258
CAATTATGGCCGTCCAGTTTAATGGTGGCGTCATTATTGGTGCAGAT
>NODE_1714_length_18_cov_9.333333
CATTATTGGTGCAGATAGTCGTACAACGACAGGA
>NODE_1720_length_32_cov_6.906250
GATGATGATGATATCGATGATGTCGGGATCCCCACCATTATCAAGCAC
>NODE_1757_length_50_cov_3.820000
CGAGACGACAATCTACAAACGTCGTGGTATGGAGAAACCAGAACTAGGGAGACCACAGGT
GAAGCC
>NODE_1778_length_66_cov_2.333333
ACGGAAGGCTCCATTTTCCTTTCATCAGGTCCTTCCCCTTTGGCTTCTATATCTACAACA
AAACCCCTCCTCCTAACCCCAG
>NODE_1797_length_17_cov_65.058823
GCCACGGTGTCTCTGCAATCCTCATCTGGCTCG
>NODE_1798_length_242_cov_10.115703
ACAAGCAGGTGCCACACAATGATTTATGGGTCTCGCGATGCCGACGAAGAATAAAGAAAT
GGGCATGAAATTTTTATCTATGGTTGAATGGATATAGAGAGATGCAGGGGGAAAGTATGA
AGAAAAATGTGTTCCCAGTAAACATAGTCGAACGATAAAATGATAGATTTTGAGGAAGGG
TATCCAAAAACGCCAATGATTGTGTCCGAGAGCTAGCGATGCAGTTGAAGCGAAAGAATA
ACGCAAACGACAGTGAGC
>NODE_1799_length_222_cov_4.932433
TTTCATTACCGTTCAACATCTTTCTCCAGAAGCAAATCAGCAAGGTTAATGGCTCAGAAT
ACACTACTTTCCTTCCCGAAGGTGCTTTGAAGGGGGCATTGGAAGCTGCCGTCGGTGTCG
AGCAGGCTAATCTGATCATCGAGGGCAAGAAATCTGTCGTCACAACCTGTGGCAGCGGAA
TGACAGCTGCTGTCTTGTGGTTAGGCCTACGTTTGCTAGGTGTAAGAAATGTTGCCCT
>NODE_1822_length_49_cov_4.877551
CCCCCCCCGCCGCTACCGCCACCGTAGCCCCCATTTCTGTTGTCGAATTTATCACCATAT
CCTCC
>NODE_1831_length_295_cov_3.745763
TAGGCACGTTCATCAGGGCCCATTGCTTCAAATTGCGCTTTGAGATTTGGATGCGCTTTT
TTCCATACGCCGCGATGCCTACAGACAGTACTCTTGACATAACGACTCCCAAAAACACGT
TCAAACGCGGTTCTGTGCGTTATACATGATCCATTGGTGGATTGTGCCACAAGTGTGTCC
ATTGAGCTAAATCCTGTGGAGATCTCGGCAACAGTATAGTCGTTTGGCCATCGTTTGAGT
GGGGGATGTGGAGGATATGGGGATATGGGTATAGCAAGGTTGGGGCTGGAAATGTTTCTT
GAGGATGGAAT
>NODE_1832_length_57_cov_1.578947
GTGGCTTTTTGGGATTTGCAACAAAAACCTTGAACACATGGAATGCCTCAAACTGAATAT
TTTTACTCTTGTC
>NODE_1860_length_249_cov_7.763052
TTCTCGGCTTCGAGGTTGGACCGAATTTCCTGTAGCTCATGTTTGATTGCTGGGGAGTTG
TCTTCATGACCAGTGAGGCGCGCAAGTGAACGCGCAGCATCTGCATCACGACCGCACCTG
ATATACCAACGAGGGGATTCAGGAAGAAAAACCATTCCCACGGTAAGAACAAACGCCCAA
ATAAATTGAATAGCAATGGGAATCTGCCACGAGGAGTTTGCAACCCTATTCCTGGTGCCA
TAGTTGACGACAGACGCGAGCAGCA
>NODE_1868_length_123_cov_21.333334
TCTTCTCCTTCTTTCTGTCACGAGGAGGCTCCTTGAGAGCACGGATAACAAGTGATGATG
CTGAAGGAACGACTGCAACGGTGGCTTGACGGTTTTGTACTGTAAGTTGAACAGTAACGC
GTAGACCCTTCCATTGCGA
>NODE_1869_length_28_cov_50.750000
AATTTTAAAAAATTCTCGCTTAAACCGCACCGAATATTATTGTG
>NODE_1870_length_21_cov_26.190475
CGACCACAATTAAATTACAGCCCGATAACACACTATG
>NODE_1872_length_17_cov_19.176470
ATAACACACTATGATGAAGAATAATCTACTAGC
>NODE_1890_length_78_cov_45.820515
CTAGGGTTGCTAGTTGTCGAAGGTGTTCCAGGCAAGCACTGGGAGTAATAATCGTTCAAC
TTGGTACAGACAGAGCCAGATACGCAGGTGATAT
>NODE_1893_length_24_cov_22.416666
GCAGGTGATATCGCCATTCCAGCCAATACCACCACATTGA
>NODE_1895_length_105_cov_38.076191
AACGTTTGATTGGTCGCAAGTTCAGCGACTCTGAAGTACAATCTGATATCAAACATTTCT
CGTTCAATGTTGTCAGTAGGGATGATAAGCCTACTATTCAAGTTGAATACCGTGGCGAGA
A
>NODE_1904_length_22_cov_105.409088
CGGTGCCAACTATCAACAGCTTCCAGTGAATGCTCCTA
>NODE_1924_length_24_cov_24.500000
CAACATAAGAAACAAAGGAAAATGATGAATCCGGTGTTTT
>NODE_1925_length_40_cov_10.900000
ATCTTTCATCGATCTCAATCACCTACAGTACCAAGGATGATGATAGTCAACGATTT
>NODE_1926_length_40_cov_14.050000
GAAGACAAGTGCAAGTGCAACAAGGGAGCATAGACCTAGATGTCCTATGCCCTAGA
>NODE_1939_length_41_cov_1.829268
TTCTTGGATCATAATTTACTTTACGACGGTGCGCTGTCGGCCAAAATTGTAAATCAA
>NODE_1940_length_46_cov_12.739130
GATCCTTGGGGGGCAGAGCAAAGGGGAAAAAGTCGTGCGAAAAGTCAGGAGTGGGGAGAG
AA
>NODE_1950_length_93_cov_3.494624
CAGATGGAAGTTCGAGCGTGTACGGTTGCTTGTGCATGCTTAATGAAACGGGAGTGCCTC
GCTCCGGACGAAGCATTCTCGGTTATTGAGGATGTTCTCCCGCTTTTCA
>NODE_1968_length_43_cov_4.813953
ACTTGACACTCCTGGAATTTTCGAATGTTTTTGTTACGATCAAGTTTACCTGCATGCTT
>NODE_1987_length_78_cov_4.589744
AAACAATGAGAAGTGAGGATAACTTCATATCAGGGTATATAGATGGACACTAGAAATTAG
ACAACTGGACAACCAAGTTGAAAACAGGGCATCA
>NODE_1988_length_36_cov_77.833336
CGATATTCCTCGGCTATATCATTCCAGCGTGACCTTAACACCCAGAGGTAAT
>NODE_1998_length_61_cov_2.393443
GTCGATGAACTGTTCTTGAAGGCATAGAAGGAGTACTGCCACGATAGTCAGGTTGATTCC
GCCTTTGGTAGAGACCC
>NODE_1999_length_71_cov_23.295774
CAAGGATCTCAGCAGCGAGGTATTCAAGGACAGCAGCAAGATAAACAGGAGCACCAGCAC
CAATACGCTGAGCATAGTTGCCCCTCT
>NODE_2000_length_69_cov_2.434783
TGGTTGCTACACGTTTTGCGTAGCAAGATTCAATGAGGTCGACGAGTTCTCTGGTTAGAG
GGGTGGGGACAGTGGAAACTCTGGT
>NODE_2011_length_84_cov_35.345238
TCCCACTGTTGAATGTCGACGTCGTCTCTTCGTAGTCTAATCTCCTGTATTAGCTCACTT
CATGAGAAATGATAACAGTGTGGCCAGAGACATCTTTAAT
>NODE_2012_length_46_cov_2.804348
GTGTCTGCTGGGCTCTGCAACTCAGCCTCAGACTCGTCAGAAAGATAATCCGTAAATCCC
CC
>NODE_2013_length_33_cov_54.090908
GGCCAACGAGCCACTTATTCTGAGACGTTCGATGAGGATGCTCTGGCTG
>NODE_2094_length_17_cov_2.294118
GGATGGTGTGCTGCCGCGCCTGTTAAGTGGTGC
>NODE_2133_length_139_cov_3.539568
GTCGAGTTCAAGGGCCCAGAGTTTGAGGGTGCTAGCGAGTACCGGTGCGTCATACTTGGT
TAAGAGCTCGGCGGGAATGGGTTGATCGGGAGGAATGGCATTAAGAGCTTCACGGAGATA
ATGGACTGCCAGGAGGGGGACTTCATATATCCAAG
>NODE_2134_length_60_cov_12.050000
TCATTCCAGAAGGCGATGGTTTCGTTGGGCATTCAATTCAATAGTAACAGCAATGGAGGG
AATAACCTCGGGGTGT
>NODE_2135_length_64_cov_15.062500
AATAACCTCGGGGTGTGGAATGCTAACCATTCTATTCATCCAGTACAAGCGTCACGCAGC
TCCTCCGCCACAGCATATTA
>NODE_2190_length_50_cov_3.780000
GATCGGGGTAGATACTGCTGTTCGGTGATTATATCACTAACATCTTGAACAATAGGTGGC
CCGAAT
>NODE_2191_length_133_cov_3.669173
CTGCACCTAGTTCAAAACAGCGCCTTAGCCCGTATCTCGCGACAATGTAGGGAATGAGAA
AGGCTGTGGGTAAATACACCAGGGCGACAATGTTTCCAAGCCAGTTTACTTGATCCAGCG
TTATGTTGAAGTCGGCTACCACTGTGACA
>NODE_2212_length_80_cov_3.675000
GAACAGGCAAACCAAGTAAATGGTGGATGTCATTCCGAAAGAGACGGTTCATGAACAGGA
GTCTTGGGCCATAAATCTATATACACATAAATGACT
>NODE_2215_length_22_cov_2.500000
ACACATAAATGACTTTCTACTTGTGTTTCCTCCTCTCA
>NODE_2239_length_49_cov_38.387756
AGACATCCGGTCGAACAAGCGCCAGATCAAGGATGCCGTCAAGAAACTGTACGATGTGAA
TGCGG
>NODE_2316_length_21_cov_91.809525
ATGTTGCATAATTCTCCGAAGAGTTTAAGTAAGCGGT
>NODE_2317_length_19_cov_3.473684
TTTTTGTCCGTCATTGTTTGCAGTCCTGTTTTGTT
>NODE_2383_length_65_cov_3.246154
ATTCCCTCTATACATCGAAATATGCGTGAAATCATCTCTTTACACGTAGGTCAGGGTGGT
ATTCAGATTGGTGGTGCCTCC
>NODE_2384_length_45_cov_4.777778
GTCGACGCCGAAGAGGGCCAGCCCGGAGAGCTATGGCTTCGTGGGCCTACTATCATGAAG
G
>NODE_2385_length_24_cov_8.291667
CCTACTATCATGAAGGGTTATCTCAACCGCCCCGATGCTA
>NODE_2414_length_52_cov_29.403847
AGACATGATCAAGCGCAACGTCTACGGATATATTGAATGCTTTCTTTTTGATAACAACGA
CCAACTCT
>NODE_2423_length_27_cov_5.333333
ATACTTCCCTAGAACCTGCTAAGGAAATTGTGCAGACTTGGAT
>NODE_2427_length_201_cov_5.696517
GGGTCTGGATAATCTTCCTTGTCATGTGTAATTGCCCATACGTTCCCAAGTACAACAGAA
CCACCTGGTATAAAGTAGCCATTGTACTCATCATCCTCCATTAAGTAGTGGGGAATAGCG
AACGGTGTGATTGCTTGGAACCTGAGGGTTTCTTTCACGAGTGCACTGATGTAAGGTAGC
GCAGCCTCATCACTATAATCAGGCAGCTGGCCTTTCC
>NODE_2428_length_43_cov_15.511628
GGGCATCAGAGGCCCGATAAACTCGGAATAAATCGTCTTACTCTTCGTCACGGCCATAG
>NODE_2429_length_23_cov_14.652174
TTCGTCACGGCCATAGCACCGTACGTTCTGCCATGATAT
>NODE_2430_length_54_cov_7.314815
ACAGGAAAGACAGTCGTCAGAATTGATCCAAAATATTTCCGTCCAGCCGAGGTCGACCTC
CTGCTCGGCA
>NODE_2440_length_59_cov_3.728814
CCAGGGGATGCAGCGCGGGAAGGCATGTTCTTTCGTGGAGGGAAGGAGGACGATGTCACT
GTCGTAGTTGGACTA
>NODE_2441_length_51_cov_35.705883
TGCTGGCTGACAAAAGAAATAGCAGATTGCTTCAGATCTTCATCAGCACGCTTCTGGAGT
GGGTGGT
>NODE_2445_length_27_cov_3.555556
CTGGTCATGAGCAGGCCGACGATAAGTCCGAAGAGGCCAAGAA
>NODE_2467_length_125_cov_2.184000
CGACTGTCCATGTCCGTTTCTTTTCAGCCGAAGTCTGCTCAATACCAGATGTTGCAGAGT
ATCGCTGGGGTTTGTTTGGCCTTGACGGAAGCGATCCATCTCTCTTGTCTTTCCGGTCCG
CTTTCTTGATCCGCTGTCCTA
>NODE_2468_length_40_cov_3.650000
CGAATTTTGAGTTTGATCTAGCATATGAAGGACAGATTCCAAAACCGACAGCAGCA
>NODE_2469_length_53_cov_4.207547
TGGACTGGTGATATTTAGGACCCCATGTTGATTTCCAGGTATAAGAACCAATCAGATTTC
CTAGGTTCC
>NODE_2476_length_47_cov_15.893617
ACAAAATCGCATGGAAAACTTACTTCATATTTGGAACGTTCAATTTTGCTGCTTTCATCC
ATG
>NODE_2544_length_112_cov_5.830357
AAGAGGCACGGAAAGGTCTGGACTGGGTCCCCTTGGAGTGGAAAGGGGTATTGTACCATC
GAGCGATCGTGAGAGGGGTGAGCGAGAGAGGTTGGAGCGAGAACGCGATCGAGAGCGACT
AGAGAGGG
>NODE_2573_length_44_cov_11.409091
AGGGCATTAGATCATATTTTTGAGGATCCGTCATATTATGTCTCAGTCACTGCGCACGGC
>NODE_2577_length_17_cov_1.294118
GCGAAGATGGTGTTAAACGCTTCTCTTCTGTTT
>NODE_2578_length_117_cov_5.606838
AAAACTTCTAAGAATTGTTGAAGAAACCCGACGAGTTGTTCGGCGAGATCGTCTTCGTTT
CGGATATTGGGCACTCCTTGTGAAAAGCCAGTACCGACAGGTTGTTCCACCCAAAGTACA
CTCGATAGATTTG
>NODE_2579_length_45_cov_1.711111
ACGGGGAACTAATAAGATGGCTGTCTCACTCACGACTACGGTTAATAGCGTTTTTGGCTC
T
>NODE_2604_length_59_cov_10.372881
AGTCGAAACCAAGTGTGGAATGGAAACATCATGAGATATGCAACAAAGGACGTGAGAATG
GTGACTGTAAGCTAT
>NODE_2606_length_35_cov_1.971429
TCTGGGCCTTCAATTGTCGATATGCGGTCCATTCGAGATGTCATTGCCAAG
>NODE_2695_length_112_cov_5.875000
CCTGAAACCAACAGCCCGGATCACGACCAAATATGAACCCAAATTTGAAATTTCATACAT
TGTCACGCTGCTGGAAAATCAGCTCGGCACTAATCTCATTGTGAGCAATCCGCCCGACAA
CGTCAAGG
>NODE_2728_length_65_cov_3.384615
GGCGGACTCTGATTTAGTGTGTCAGCCTGGCGTCAGGTGGGTTGATATCAATGAAGGTTT
GCAAGACCAAGGGATTCCGTT
>NODE_2760_length_261_cov_4.804598
TTCTGAACTAACACATCCGGAATAAAATCATACCCAATTCCTTCAACTACGTACGGCTTT
CCGGCACCTCCAAGGTTGAGGGATTCCGGAAGAGCCAAGATGCTTCCTTTGGGATCGATG
CCAACCACGATACAGTCCTTATTATGTTTCTTGACAGCTCGAGATAGACCAGTGACCGTT
CCTCCGGTACCTGCACCGGCGACGATGACGTCAACCTTTCCTGATGAGGGTCTTGATGGC
GTCGATGGTGTCGAAACAATAGCTTCGATGATCTCAG
>NODE_2761_length_82_cov_15.329268
GCTGCATCAATTTACTACATGAATCCAATCCAATGTATTGCAGACTAGTTGGGATTGAGA
GAACATGCAGGTATTAAGGGATGCATTCAAGTAAATGA
>NODE_2858_length_49_cov_13.081633
ACTGGGCAGCTGGACTTCTAGGCCTGGACAGAAACTTCTTCAATTCCTCGGGAAAAGGAG
GGGGT
>NODE_2859_length_31_cov_5.258065
GGGAAAAGGAGGGGGTGTGATACAGAATACCGCCTCCGATTCTGCCC
>NODE_2902_length_211_cov_3.616114
CTGACGCGTAGACTCGAGAAGGACTGGATCCTTGCCGAACAGCAACAGTGAGATTGTATA
CTTTGGTGAAGGCCTCTCCATTTCGGTTCGTGTACGTCTTCGTGTACGAATCATTTGATC
TGAAAAACGCTGTGCTCATTGTCGGGACGAAAATGACCTGGTCTTGTGCAATGACATAGT
CATTGCCTCCATTATTATACACTGTCGTACTCGTCCCATTGTGCTCA
>NODE_2927_length_89_cov_91.247192
TGAATTACGCGTGCAGATGCGCGTTCTAGCCTCCAGGGGGACGGGAAGACCCTATGCAGC
TTTACTGTAGTTAGTTATCATGCGAATCTAGAACAATCCTAATTT
>NODE_2928_length_133_cov_20.774437
AGAACAATCCTAATTTAGAGAGAATAGGGATGTTGGATTTAAGAATAAATCTTATGATGT
TTTATTTATAATAGCATATTGATCTCTTAAATAGTAGAAACGAAAAATTGGGAACCTTAT
AGTTAGGGTTGGGTTTGTGTTTACCTCTG
>NODE_2932_length_45_cov_6.577778
AGGGTTCCTGGTGTTCCATCGTACTGAGCGGTTTGCTGTGCTTGAGAGATAGTGGCAGGG
G
>NODE_2933_length_146_cov_13.219178
TTTCGCTAGCCAGAAGCTTCGATGAGTTATTTCAAATGACTAGAATACCTTTGTCCCTCG
GTGGTGTCTGCCGGAAAGTCCACGAAGTTCTCACTGGTGCCAAAGCCGCGAAGTGTGTCG
AAGAGCATGGCCTGATTGAAGCTAGTGGAATGTGGGAAATTT
>NODE_2935_length_93_cov_3.881721
CACCCGCACTCCTCGGCCAGGCGAAGTCAACGGCCAACACTACTATTAGGTGTCCCGGGA
CTGTTTCCAGGATCTCCTTGCTGACAATTATTTCATCGAGCACACAGAG
>NODE_2947_length_23_cov_36.434784
GGCATCAAGTTCTGGGAAGTCCTTTCGGATGAGCATGGT
>NODE_2980_length_118_cov_1.584746
GATGGAAAGCAGGCTAATCTGATAGCATGTACAAGGAGATTTTCACTAATCTATAACCTA
AGTCTCACCATCGCAGTACGAGCTGTTCTATCTGTGTATTCCTAAACGACTGAGACGTTT
TTCACACTTTCCAG
>NODE_3103_length_42_cov_1.619048
GCCCTCTGCACTGGAAAGAACGGTGCTGATAGCATCTGACGTAGAGAGCTAACCCCGC
>NODE_3111_length_22_cov_1.272727
TGGTAGCCGCCGGGGTGGCAGGGGAGACACCAAGAGAG
>NODE_3127_length_18_cov_37.333332
TAAACGAAGCATAGATATGAGCGACGCCGTAAAC
>NODE_3130_length_79_cov_21.734177
CTCACCTGTGCCCAAGTTTTGGGCATAAGAGGGCTGCATCTCGCTGCGCTTCAGCGGCTG
AACTGTGATCAAATGGTCTCTGCCTCCTGGAGCCC
>NODE_3138_length_113_cov_3.876106
TGGATATTGCCGATTGTGAAGAGTCCGGAGGATGATGCACAAGTGCGAACGTTGTCGTCG
AAGGAAGAGACATTCATTCAAGACAAAGGGAAAGCAAAATTCGTCCCCTCTACTGACGCT
ATCAACTCC
>NODE_3157_length_142_cov_7.598591
ATTGGGAAAAACGCCGAGCAGAAGGCACCATATAAATAGCATTATCAATAATATATCTGT
GTGGCTGTACCCCAACACAGTTGTTCGATCGGGTGATCTGATCTAGGTTGTATTCTCCGG
CAGTCCGTGCGTAGAATTTCCAGGATTTGGCAGAGACA
>NODE_3166_length_29_cov_75.896553
ACAGCTTGTTATGAGGAAGGATAACATCCGAACATCCGAGCAACG
>NODE_3173_length_27_cov_30.777779
TTGCCATTGGGTGTGAAAACAAGCATTCCGATGTCAGTTTCTT
>NODE_3198_length_43_cov_27.372093
CATCGCTGCGACTATATTGCTCTGCGAGTCCGCCGTTAGAAGGAGTATACTTAGCAACA
>NODE_3199_length_30_cov_56.799999
CCCCCAGGGCGACAAGGTCCAGGCCGAATATGTTTGGGTTGATGGC
>NODE_3243_length_48_cov_1.895833
TAAGAACACGTTCCCCTTCCTTGGGAACATAGGAACCCACTGCCGGTGCAGCTACTGCTC
GGAG
>NODE_3244_length_78_cov_4.025641
CAGCTACTGCTCGGAGAGTGTGTGAAGGATTGAAGGCGTAGCGAGCGGAAACGTGGGGGT
TGGACGTTTCAAGACCATATTGAATTGACAGAAG
>NODE_3245_length_93_cov_22.838709
CGAGAACGTCCTTTATACTCGTAACTTCTTGGCTACCAACCCTGATACCATTAAGGAAGA
CGGCACTGTCGATCTCAGCGGGTCGTCTGGTACTCCTTTGATGATCCCT
>NODE_3246_length_23_cov_11.608696
CGTGAGGATTATGTGCAACTGCTGAGGACAAGGGAATGG
>NODE_3310_length_206_cov_5.713592
CTTCTCCAGGGGGGGACCTCAACCACTTGGTACAGTTGCTTTTGATGAAATTGAGGAGAG
GGCGAACGCAAAGCTCAAAGAATGTCCGGGAGCCTTCATGTACGCCGGTGGGAATGCCGG
TACACATCAAACGTACAGCGTCAATCGCCGGGCTTTTCAAAAATACGGCATAATCCCTCG
CATGCTCGTCGATGCGACATTCCGGGATATCAGGGTTAATCT
>NODE_3371_length_157_cov_3.375796
AGCAATATCCGTGATAGCTGGAACTCTGCTGCATTAGATGACGCTACTGTTTGGACAGCA
AGGAATGACTATGCCTATGACACCCGAGTTCTTTTCAAACGACGCATCACCACCTCCTAC
ATTGCATTTACCAACCTTCGCTCTTATATCGATATCAATTACTCCGGTTTCCG
>NODE_3390_length_52_cov_17.942308
CACAAGGCTTCCAAATGCCAATTGAACCCGAAAGCTTCACAGTTGACGGTTTTGGCGTCT
TTGGCCAC
>NODE_3391_length_173_cov_7.595376
GTTCAGAAGAGGAACGACAGCATGGACCAAGGAAGACGTGAGGAAATTGGTTGTAGAAGA
GGAGATCACTGGTAGTGATGCGATGGATACCTCGTAATTACGTTGCATTGATACTAGCGA
ACACTCATAAGAGGAGATTTCAATGTGTAATTCCGTCGATGTTCATGTAGACAAAGGCAA
AAATAAAAG
>NODE_3399_length_276_cov_8.384058
TTTGTCTTCAAGGGCGGTGGGAAGGCTCATTTGAGCGAAGGCGAAAAGTGCATTAACTTC
CGTCGATGGTGGTGTGTTGAGAGACCATTGATACTGAAATCCAGACAGCTTATCACAGAG
TATTTCATGCGACACTTCTGGGATTGTCAAAGAGCCATTGACTTCGATTCCATTGCTTGT
CTTTCCAATCCAGGACAACGAGATACGAGTGTCGAAAATTGTGATAAGTTTGGACTTTCT
CTGGCCAAGCTCAACATCTCCGTCCATTTCTGTCACGGCGGAGATCGACACG
>NODE_3400_length_111_cov_2.180180
GGCCAGACGCGCCAGACGCGTGTGCAGATGAAGATGCTTGTGATGGCACATATGGGAATC
CAGGTTTTAAGACCGATGAATTGGACCGTTGTAAGAGCATATCTGGAGGTAATACAGGGC
CAAAGTC
>NODE_3417_length_33_cov_68.181816
AATGTGCCAGATGTATTTTTCCTCAAAAGAGATAACCTTGGATCCATTA
>NODE_3428_length_143_cov_6.825175
GACGATCAGCCTTATGCTGGCCATCAATACACCAATGGCTCCTGCTCGTCCAGATCGGTC
CCGGTCCCATCATCTAATATGTATACTACGATGGAAACTTCGGCGAAGCTCAATGGCAAT
TACAACCTAGGTCGTTCTGCGCAGCAGTATCAAAGCTCT
>NODE_3429_length_52_cov_8.500000
GCAGTATCAAAGCTCTTACGGTACACATCATCATCAATACTCCACGCCATCAATGGATGG
AGGATCAC
>NODE_3481_length_135_cov_7.733333
ATAACCAAATACACCCATAGCAATGAGATGACCCCCAGGGTTGTCAAAGAGGTTTCTCTT
TTGAATACCGAGTTGACCGATCCGTGTTGCAAGGCCAAAGAGAGAGAAACCTAGTACATT
GGATAGCAAGGCCATGGCCATGGTAGTTCAC
>NODE_3519_length_83_cov_6.253012
GGTGAGCTACCAGATATAATGGGCATTTTTGAGTACTGAAAGTCCATACATGTGCTAATT
ATGTGCGACGGATATAAACGGATATAGCTGTTCACACAA
>NODE_3548_length_152_cov_5.072369
AGGCAGCTGGAAAACAATTGCCTGCGATGATTGTAACGACAGCAGGGATGACCATTGTCG
CTGTCGTTTCGCTATTACTATAGAGATGGGGAGGACACCATGTTGGTTCTGCGATGAGTT
ATTGTTATCATTTTTGCTGCACCTCGCCTTAGCATACAGGCTGTCAAT
>NODE_3586_length_173_cov_4.052023
CATCTCACTATCCTCGAGAACAGCGCCTCAAGGTTCGCAAACGCTGCCGTCTTCAGGACA
CCCGAGATCGACTCCTCAACCAAACGTATCAAAGGTTGGAAGTCAATAACCTACCGAGAG
TTCTACCGTGATGTGGAGACATTTGCAAAGCACTGGACAAGAATGCTGAGGGACAATGGT
ATCCCCCAA
>NODE_3592_length_17_cov_1.411765
CGGTCTTCCCACTGTCAGAGCCGTAGGACTCGA
>NODE_3605_length_191_cov_3.958115
GCCGCGGGGCCAAATCCGGTCGCTCCATATCATCTTCAGGTGTACACTTCCAACTTCATC
GTTCCTTTCATAATTTCCGCTGGTGAAGGATTGGCATATGATTGGGCAGTCCCATTTGCA
CCCGGTACACTTTATCAGATTTGCATGTTTGACAGTAATGGCAACACAGGAGGCTGTCAA
GGCGTGTATACCGTGATCTCAGGCAAT
>NODE_3649_length_19_cov_7.736842
GAAGGCGTGTGGAACTTGAGAGACAGGAGAGGGAG
>NODE_3650_length_18_cov_15.222222
AGCGGCCATACTATGATCAGGCAAGGGAACAATC
>NODE_3651_length_37_cov_20.459459
AGGCAAGGGAACAATCGGAGGAAATTGCGAAAAAATTTGAAGAGTGGAGGACC
>NODE_3652_length_56_cov_12.232142
AGGAGCAAGCTTGAACTCCTCCGAGGGCAGAGAGCCAGGAGGGAAGGAGTCAAGCTCGAG
AGAGATGGATGA
>NODE_3653_length_44_cov_18.045454
CGAGAGAGATGGATGAGAAATTCTGCATAAGACGGACAAGCATAAACGACATCTCATTGT
>NODE_3667_length_35_cov_2.485714
GGAAGATATCTGATCCAGAGAGAAATTCGGTTCATATCGAGAACACGGAGA
>NODE_3674_length_21_cov_89.619049
GGGATGTTAGTCTTGGAGTTTTGGATAACACGTCCAT
>NODE_3675_length_50_cov_8.260000
ATTATATGGATAGGCGACGTATTTTCACAATTGACCCCCAGTATTTCCCTTTGGACAGAA
TGCGCG
>NODE_3676_length_158_cov_7.392405
TTGGACAGAATGCGCGAAATTGTTGATTTTCTTCACTCCCACGAACAGCGTTATGTTTTG
ATGACTGACCCCGCGGTCCCGTTCCTTCCGGATGATGTGGACTACGCTCCATATCATCGG
GGAAAAGATCTCAATGCATATCTCAAGGTAGCAAATGGAAGCGACCTTATTGCT
>NODE_3714_length_45_cov_2.066667
AGTCCGACCCCTCGCAGCCTATTTTATAGTACACAATCGAATTTACCAGTCTCCCGACGT
C
>NODE_3762_length_33_cov_72.969696
ATCATTGACGACGTCGAAATCGAAAAAGCGAGTCGCAGCGAAGACGCTG
>NODE_3796_length_21_cov_5.238095
AAGGCCTCAGGGTGGCCGAGCATTGCCATGATAAAGT
>NODE_3808_length_39_cov_7.461538
CTCGAGGTTGATTCTGAGAATTCAATTCAACAAGTCAAAGAGAAAGTAGAAGAAC
>NODE_3836_length_106_cov_7.537736
ATTCGTTTCATCAACCCTGCATCTTACCATGGCTTAAATCATCCGGAACGTGTCCTGTGT
GTCGGTATGCGCTTGTACCACAGCCAGATCACAATGCTACAAGGAACAATGCAACCTCCC
CA
>NODE_3866_length_83_cov_11.132530
ATGATGAAATGGTTCGTTTGGGTCTGGGCAATTTTTGAGAAGATAAAGTTGGCGGGGTCG
GACCAAAGAGCGAACGATAGAACGACGAGGACGATGAGG
>NODE_3869_length_152_cov_3.118421
GGCTATTTTTCTTTTTCGAACAACTGTGTCAGTAAATAATGGCTGCAGGGCACGTGACCT
AGAGCGGGCGGAACTTGACGTCGGAGTGAACAAAGTGTGAACCTGAAACTACAACTATCA
TATCAACTATCACTTGAGCTAGTATATGACATGTCCCCTGCTGTTTCT
>NODE_3893_length_19_cov_12.368421
CATGATTTTATGTGATCTTCTGTCTGCTATGAATA
>NODE_3912_length_140_cov_47.985714
CGCGTTCGCCTACGAGTGCCATGAGATGTGTAAGTCGGAGATTGTAGGCACAAGATAAAA
TAGAGCAAAAGAATGTGATAGAAAGAGAGCCTCATACATTAAGTTTACTATTACATGAGG
GGAGGTATATGACATAATCTAGGCACGCCTTGATGA
>NODE_3987_length_153_cov_15.352942
GTGAAGAATCGAGTGTCATTGTGGGTACACTTCTTGGACAATACGGAAGTGTGGATAAAT
TTGCATGGGGCTATGATGCTTCAAAGGGAGAGTACACGGATATGATTAAAGCTGGAATTG
TTGATCCTTTGAAAGTCGTCAGGACTGCACTTATTGATGCTGCTGGTGT
>NODE_3988_length_49_cov_2.673469
GTTCTTGCTTCCCCTGAGAACGGTCCCAAGTCATACTACACAGCCCTTCAAGAATCAATT
ACAAA
>NODE_3989_length_161_cov_3.732919
ATAATTTTGATTTTGTGGATGATGCTTCCTCCTCCATAAATCGATCTGCTTTGAAGACCT
CAGGCTCTGAGTGCAGCTCCGGAGAATAATGCATTCCTTGAACGTTGACGGATATTATTT
CTCCCTTACGTATCAGAATCGCCTTATCTCCCTCATCCCTAATGACCGCGTCTCTTG
>NODE_4000_length_35_cov_1.800000
CCTCCGCCATCGACGTCTTCCCCTATCAGTAGTTTGAAGAGGAGGGCAGAG
>NODE_4013_length_62_cov_6.516129
TCCGCCACCACTGTCATATGTTCTACAACAATACTACACAGAGGGTATACCAAGGAACGC
AACTTTGCTGCTGCTGCC
>NODE_4015_length_102_cov_8.049020
TCGTGCTGAGGGGGAGAGCAGAGGAGCCAGGGCTGACGGCCAGTGTTGGCAGCATAGTTT
TGTAAAAGCCTCGAGTTGGGAGAGAGACGGAGAGAAGGATCGAGGACGATGGGGATGG
>NODE_4016_length_18_cov_9.833333
GCAACGGAGGAGGAGCATCTGGCTGAGGAGCAAA
>NODE_4032_length_84_cov_7.607143
ACCACCACAGTGCCTTACCCTGAGGCTACAAAAATGGTCGTTGGTAAATCTTACTACGAG
ACAGCTCGTTTCTTGTTGCCCGATACGCATGTTGTTTGGG
>NODE_4034_length_189_cov_3.153439
CGGGGACCTCTGGATCGCCATGGACAGCTGTTGTGCATCCTCCTGGCTTAACATGTAGTT
CCCACTTGCACCATCTCCTGGAGTGACTTCTCCTCGTAAGAGGACTAACCCGTGCGTCGA
AGCGAGATCAGTGTAGTTTGTGAGCACGAGGTACGGGATAGCGAATGTACCGCGTAATTT
GTATTCTTCTAGCGGTGTGAACAAG
>NODE_4060_length_28_cov_87.250000
AGTACTGCCGGTGTCATTGGTGCCATTTTCGCTGTTTTCTTTGC
>NODE_4065_length_56_cov_146.982147
TTCTTTGCTTAGATAGTGTATGGGGTGATGCTAAGCAGCTGAGTTGTTTCTACCTTAGAA
GCGTCTCAGGTC
>NODE_4116_length_40_cov_7.775000
GTGCCTCGGGTGTTGAGAGGCCATTCCCTACATGGGCCGGGAATCCGAACAAGGGG
>NODE_4143_length_60_cov_13.000000
TCAATCCAAAGTCTTCGGGTGTCAGTGTATCTTCTGTCACTTGGCCATCTTTGAGTTCCC
AGACCCATGTGGGACC
>NODE_4144_length_17_cov_4.470588
AGACCCATGTGGGACCGGCACAGCTAATCTCAT
>NODE_4147_length_31_cov_27.225807
CATCGTTCAGGACAGGCCGCTTTCGGTAACATGTGCCGAGGAGGACG
>NODE_4190_length_181_cov_4.618784
GGGAGAGGTGCAGTTTCCAAGGAATAGAAATTTTGGATAAGTGCAGAGTACGTGTTCAAG
TTCGACCCCGTTGAGTACCATCCAACGATAACTTCTTTCGGGTTGACTTTACGATGCAAT
TCATACATCGTTCTGTGATATTCCGTATCTACTGCAACCTGTTCATCCGTCTCACTGTGC
AGAACAGCGAACGCTGT
>NODE_4236_length_43_cov_2.558140
GTGTAGCGCGCGTGCGAGATCAGAAGGGCGCGTGCCCCCCGTGTTTGCGGAGTTCTTTC
>NODE_4305_length_109_cov_6.688073
ATCCCTGCAATCACGGAGGCTCAGGCCGAGGCACTGGACACCTTACAATTTGTCGCAGAA
AGATCATCCTTGGCACTAGACTTCCGCAAGGGAGATATTCAGTATATCAATAGTCTCGGT
CTTCT
>NODE_4306_length_27_cov_20.666666
GACCCTACCGCTCGTTATGTTCATCCTTCCTCTTGCCCTTGCC
>NODE_4387_length_249_cov_3.024096
CTTGGGTTTCTGGGAAGTTGGCTGGACTGGTTCCTGAAGGAGACTGAAATCTTCCATGCT
AAAGCGCGGAGATATTCAAGCCCAGACGAGTACCCTTTCACCTCCGCCTCTGAGCTCCCA
AAACCTGTTCTCCCACCTCTATATTTTCCTGAAATTCTCTATCCCAATCGGATCAATGCA
AATGCCTCGATTCTCTCCTTCTATACCCGCGCCATTGTTCCTCGCATAACTCGGCGAGCA
ACACTAGCTCTGGCTGTTCAGAAAC
>NODE_4388_length_89_cov_2.988764
TGCATCTCCTGCACGAAAAAAAAGTCCTCCCCTGCGTCTGCACTTTTAATCGCCTTGGGT
CTTGTTAGGGTTTGGTCTCTCCATGAACCTATGAGCCCTTCTGAC
>NODE_4389_length_61_cov_154.409836
CAAAGTCCCACCATGAAGACTTCGCCTACAGATATTTGAGCTTCAATTATTTGACGTTCA
TTCATGATCCCTCTGGG
>NODE_4400_length_52_cov_9.750000
AGGCTGCCGAGAAAGCCAAGATTGAACTTTCGTCCACCACCCAGACTGAAATCAACTTGC
CTTTCATC
>NODE_4405_length_76_cov_3.513158
CCAGTTGATTTGCACTAAGATGTCGTATCACGTTATCATGGAAAACCTTGAAATTCGGAT
TCTTCTGCAACTCATCTTCAATTCGATATGCG
>NODE_4406_length_43_cov_57.232559
CTCTATGTCTAGTACAAATTTACATGCGTGGGAAATGTCCTGAGGTGCACAGCTTTTAT
>NODE_4411_length_64_cov_8.546875
GCGTACAAGGCCCACGATGAAAAGTGGGTATCAACATCAATACTTCAAAATAATGTAGAG
TGCATGGATAATTCCTGGAA
>NODE_4412_length_120_cov_14.958333
TGGATAATTCCTGGAATATAGCCCAAGATAGTCAGGAGGATGTTGATCAAAAGGTCTGCA
CAGCAGCCGCGTTCCAGAAAGACGCCTAAAGGCGGGAAGACAATAGCAAAGATGATCTTG
CAAATATCTGATCCTG
>NODE_4415_length_162_cov_2.648148
TGGTACGAGAGATGGATCCTGATGCCGCGAGCAGAGGACAGGGGAGGGTTCTGGCCTCGG
AAGATGCAAGTTCCGACAAAATTTTGGTCCAAGCTTTGTACGGCCACATACGTGCTGGTC
AACTGGATGAAGCTGTCGAACTGTGTCGGAAAGCATATCAGCCGTGGCGTGCAGCCAG
>NODE_4422_length_51_cov_3.176471
AGGGGGGAGTCATCAGGTAGCCGAAGGAAAGCAATGTGATTGGAAGCAGTGGGACTCATT
GAGTACG
>NODE_4476_length_19_cov_49.157894
CTGGGACTCTTGTTTTCGAAATCCTCAATAAAAGA
>NODE_4477_length_39_cov_56.897434
AATCCTCAATAAAAGATTGTTCGGGGCTCAGTCCAATACCGATGAAATAGAGAAA
>NODE_4478_length_109_cov_12.486238
AGGAGGAGGAAATCCTCTGGGGTTATTGTGATGGGTTTCCAATTGATTATGTGCTATAGG
CACGTGTTATGCGTACTCTTTTGCGATTGTTAATCAAATTATCTTATGCTTCGATTGACC
GGGAA
>NODE_4492_length_81_cov_30.000000
TTGAAGCGTGCTGCCCGTGCATCCGGTGATTTTTACGTGCCTGCTCAACCTAAAGTCTAT
TTTGTCATCCGCATTCGTGGTGTGAATGAAATCGCTC
>NODE_4528_length_56_cov_2.000000
AGATATGGTGGGGATGTGTTCTGGCAGATCGTTATGGTTCGGTTTACATGGGTCGACCAA
CGATGATTAAAG
>NODE_4529_length_56_cov_2.410714
GTGGAAGACAAATGTCTCCATACAGTCTTGTCGCACACTCTTTTGTGCTTTATCTATTCT
CGTTAACGGCCT
>NODE_4530_length_42_cov_18.976191
ATGGAATGAGGATGCATTCGATAGCGCCCTCCTGGGTGTGGATATGGGTGCTGCATCC
>NODE_4540_length_52_cov_16.230770
GTTGGCGCCAACCCTCATGATGCCCATGACCATACTGTTAACGGCACTGATATTCTTTCC
ACTCATTC
>NODE_4544_length_103_cov_15.504854
CAGGTGGTTATGCTGCTGATTTCACCGAGAGTTCGCTACTCAAAAAGTACCGCCCTGAAT
ATTTCAACCTTCCTACTACCAACGGCGAGCATTCCACTGGTGATGGTCACAAGATTGCT
>NODE_4545_length_80_cov_5.500000
TCGAGCTAGTCATCATGGTGCTATTGACACTAGCATCCATGATTGCCGGCAGTGCATGGA
CGATGTCATAATTGAACAACATGATGGTGGTGGAAT
>NODE_4561_length_111_cov_3.000000
GTCCTCTTTGTTTGTAACAGCTGACTGGGACTATGACTGGGATAAAACCAAGCCTATGGC
GACCACGCCTAATGCCTTATCTCCTGCACCGAGTGCTACCCTGATAACGAAGGAGGATAA
AGCAGCT
>NODE_4564_length_18_cov_24.444445
CTCCCAACACGGTCTGGAACTGTCACCGGCCCAT
>NODE_4571_length_125_cov_9.704000
TGGAAGGTCAAATTTCCATCTATTCGGTACTGGGGCCTATGGCAACCTCCATGAGCGGCG
TGAAAGCTTTCCTGAAGAGTGTCCTCTCAAAGAAACCCTGGAATTATGATCCCCTCGTCA
TCCGCAAGCAATGGAACGAGG
>NODE_4572_length_39_cov_11.487180
AAGCAATGGAACGAGGATGAATATCATCTCTCTGACTATGACGGTGGAAAAAACT
>NODE_4578_length_64_cov_4.015625
GCCCTGGAGGGTTTGGAGAAAGCAAGGCTGCTGAAAATGTGAATGATGTCTCCTCGATAC
CATTAGCCGAAGACAACGAT
>NODE_4579_length_22_cov_42.136364
CACCTTTTGGTTCGGTGGAAAGCCTTTCCCTCTCAAGG
>NODE_4580_length_27_cov_43.000000
CCTTTCCCTCTCAAGGGCACCGACTATGTCCTTCAGGTTCAGG
>NODE_4583_length_29_cov_42.482758
CGCCTCTCACGCCTCGGTCTCTCTGGAGCAGCAGTAACAGGTAAA
>NODE_4588_length_34_cov_11.441176
AGCGAAAACAGCAGCAGACAACATATTAATATGGCTGAAAAGTATTTGAT
>NODE_4597_length_21_cov_24.000000
TGCAAGAACCGTATAGACTTCGTTGGCAACAGCAGTC
>NODE_4624_length_69_cov_66.637680
CCCGATGCCTGAGCGTACAGTAGCCAACAGCAATGGTGGGAAGCTGACATGCCTTTGTAA
AGCACAATTTGGGTTGCATACTTTA
>NODE_4625_length_156_cov_2.884615
GGAGGTGGCTGGGTTTGTTCAAATAGAGGGCAGGAGTGTGGAAACATTGACATATATACG
GAAAGGGATCCATGTGAAATCCAAGCCCAAGAGAAGACCGAAGCTGAAGTACGCGAGAGA
GTACGCGAGAGATCAAGAGTTGCATCTAATTAGAGGCAATTGGAGGCGGGAT
>NODE_4626_length_103_cov_5.330097
GCTGTCAACCACACTATAGACAACTCCTGCAACGCTCCTGTCGTAGCAACACCGAACCCA
GTTATTTCCAACAAATTAGTGTCTTTTGGTGTGAACAATGAGGAAGCAAAACCAGCTAG
>NODE_4637_length_143_cov_4.118881
GTGTGTAGATGAGGTCAATATACACGAGGAGGTAGACAAAAACGTTACACAGCAGATAGA
ATCAGTCGAAGAGGTGTGTGTAGATGTGCGAGATGTGTCTGTACCGGTACAATTACAGGA
GAAAGGAGGTGAGGAAGAGAATGAAGTACAAGAGGAGGA
>NODE_4638_length_147_cov_3.693877
CCCGTGTCGTATGGATGAATCGATTGGCTAGCATACCAGGGACGATGTACACATTAGTCG
AGTATGCCGTTTGCTGATACTCCTCTTTGAAATATCCCTTGATCAGAAGACGAATGATGA
GGTGTTCAATCTCATCCCTCGACAAATCAACTATACCACCCGC
>NODE_4639_length_112_cov_10.276786
GGCCATCTTCTCCCTCACTTCGTCCAATTGCGACTTGAATAGGTTGAGTTCTTCCCTATG
CCCATCCTGTAGTTCCTTGAGATATCCGGGTACATAGCGAAGAAACGGCCAGTTATCTAC
CCTCCATA
>NODE_4640_length_37_cov_1.729730
TGTTAACATCCAACAACCCGATCGAAATAACAATCATATCTCTAATATCCTCA
>NODE_4643_length_65_cov_5.415385
TCGGTATCGAATATGTGGCAGAATGGACAATAGAAGACGTCCTCGTATGTTGCATTGGTA
AGGTTGTCAGAAAACTTCTCG
>NODE_4650_length_93_cov_11.311828
CCTTCGTGGCCATGAACGCTCATGTAGTCAGCAGGGATTAGTGCACCATAAGACCAGGCG
ACAAAGATTGGGTTTGTGATGGAGAATTCTTTGAGAACAGCAGCGACAT
>NODE_4651_length_107_cov_3.065421
TCGTGGGTACTCCATACTCCATCTACCAATTCATTCGCACTGTTCATTATTGTTCATTAT
TGTGACTTCACTCCTTGTCGTCTAGAGCCAATATGTCAGATTCGACATCTACAACCGAAG
GAA
>NODE_4652_length_36_cov_1.666667
ATCATCGTCTGTGAAAATGCGTAATAGGGTGCTTGAAAGAGACCAAAGATAA
>NODE_4659_length_31_cov_27.709677
GGGAGGTTCTGTTTACGTTGTTACTAATCTCAATGACTCCGGGACAG
>NODE_4661_length_20_cov_91.300003
GGGTGGTTCTGAGGTCTGAAACTCCTGGAGTCAAGG
>NODE_4710_length_40_cov_1.750000
GTCGACCTTGTCGTCGAGGATAACAAGATAGCTGAAGAGGAGCAGACAAGAGAGAG
>NODE_4711_length_107_cov_12.943925
GAGCGAGAATATCAAAAAGGTTCAGAAGGGTCAAATCAATGCCCTGGCCAAAATGTTATC
CGCCTTGTGTCGTCCTTGACTTGTTGGCAGTGTCTTTCCTCTTCGCCCGCCCGCCTTCAC
TTG
>NODE_4723_length_51_cov_3.019608
AAGATTCGCATCAAAAAATTCACACACATCTGGATTATCTTTCCCCCATAAATGCAACCT
CCCCACA
>NODE_4725_length_107_cov_7.345794
ATACTTCTCATACGCTTTTCTTCTCTGTACTCTCTCTCCACACACTATGCCTGACAAGGT
CCTCGAAAGTGATCGCGAGAAAATTGACGATGATGAATTGCAATTGGTGAACGCCTATTC
CGG
>NODE_4729_length_30_cov_71.933334
CGAGACAGTGCCTGACTGCGAGGCCATGTGCGACTCTGTGAGTGGT
>NODE_4770_length_76_cov_45.763157
CCGTCGACACGACACGCAAGTTCACTGTCGTAACCCAATTCCTTACTGATAACGGCTCCG
CCTCTGGAAATCTCAAGGAAATTCGCCGCATT
>NODE_4771_length_80_cov_26.087500
ATTCATGCCAAATCAAATTACCCATCGCAGAATTGGTGTTTTATATGTAAAGGAATATGT
TTCTTGCACGCAGTAGAAGGGAGAGCACGGCTCGAC
>NODE_4790_length_42_cov_1.380952
CCGTTAGCACCCTATCAACACACATCCAAATGAAAAGCGGAAGGGACTTCAAAATTTG
>NODE_4791_length_99_cov_16.212122
CACAAATTTACGTGAAGGATTGGCTATCCATGTGTACCTTGCCAATACTTCTATGGACAA
GAGGGCGTTTTGCAATGGGGATGGAGAGATGTTAATTTGTCCTCAACAAGGTCGC
>NODE_4793_length_95_cov_12.642105
CCTCAACAAGGTCGCTTGAATATCCAAACAGAGCTTGGCAAGATGATGGTCAAGCCTGGA
GAAGTGTGTGTGATTCAGCGAGGGATCAAATTTAAGGTTATTCTTCCTGAT
>NODE_4818_length_20_cov_60.799999
CAATAGTGGGGCGAGTAGCTGATTGAAGCACAAAGT
>NODE_4820_length_43_cov_7.186047
GAAGGATGGGAAGGATAAGAGAGGGAGTGAGCGAAACGTCGGCGGGTGGGGGTTGGGGG
>NODE_4824_length_19_cov_15.473684
AAGTTTGGTAGATGATGGGGAATGAAATGAGTGAA
>NODE_4844_length_81_cov_13.407408
CGAATGGGGAATTTGCCATTCTCCCAAATTTTGCCCGTGACATAGTCACGATGTTGTAGC
TCGTCAACAAAACGCTTGCCGGTATTGTCAAGGAGGA
>NODE_4847_length_21_cov_4.000000
CCCGTCGACTGGGCAAACGATAGATTAACACTTGGAC
>NODE_4848_length_182_cov_6.686813
TCTGGCCCCTACTTCTACTTGCCCAAGATGGAACACTATCTCGAGGCCCGTCTGTGGAAC
GATATCTTCGTCTTCTCCCAGTCGTACATTGGCCTTCAGCTGAACACTATACGTGCGACT
GTCCTCATCGAGACTCTCCCTGCTGCATTCCAGATGGAAGAAATCTTATTCGAACTCCGT
GAACATTCCTCTGGTCTC
>NODE_4924_length_45_cov_32.644444
GGAATGGGGGAGGTTTTGCAATGATGATGTGATTTACACTTTTTCCCGTCGTCGTTCATC
A
>NODE_4929_length_62_cov_7.758065
AGACGAAGGTGAAACGATGAAAGAGCCTAATACGACGTTGTTCCTCAAGAGGCAAAGAGA
TTTTGATGTGGATGCTGC
>NODE_4930_length_34_cov_16.117647
TTGCCACTGCAACCCTCGTGTGGGGTGGAATTGGTCCTCGAAGATTGTTT
>NODE_4931_length_62_cov_6.225806
TCATGCTGGGGGTGTGAGACAAGAGTTTTCGATGGTTAAGATGATGATTTATGTATCTGC
CGCGCGCGACGTTGGCGG
>NODE_4938_length_44_cov_11.022727
CATGACCTACCACCACGCTGCCTTGGATGATGGGCTGCAAAAACTAGGAGAAGAGATGCA
>NODE_4955_length_23_cov_1.565217
TAAACAGGATTAGAACCTGAGGCACAGCTGCCAAATCAG
>NODE_4956_length_47_cov_24.829786
CGAGAAAGTACAGCTCAAGTTCATCGACACATCCTCAAAATTCGGTCATGGCTCCTTCCA
AAC
>NODE_4971_length_17_cov_61.235294
CACAGTTTCGCATTCTACATCGAGAACGCGATC
>NODE_4980_length_67_cov_2.701493
CTCATCCTCATCGTCGCTTTCATCATCGGCAACAAGGGTTACAGCGCTAGATACTGCGGG
AGAATCTTGTGGTACTCCAAGGA
>NODE_5039_length_167_cov_8.311378
GAGTGGCACCGGTAGTCAAGGAGCCACTGTGCGCATGTATGTCGAAAGGTACTTAAGCCC
TGATGCACCAGCGAGTGAGCTCAGCAAGAGCGCTGCTGAGGGTCTGAAAGGATTGATTGA
GGTCGCTCTAGAGATCAGCAGGCTCCATCAATTGCTTGGTGTCAACGCGCCCACCGTGAT
CAC
>NODE_5040_length_80_cov_8.500000
CGCCCACCGTGATCACCTAAATGCGGTGTGCCAAAGGCATATTTCGGACAGTATATTACA
GACTCTGATATTAGAACCGAACAACCACAACCGGTG
>NODE_5056_length_48_cov_57.375000
ACATCCTACAATTATCAGTGGCATATTTGACTTACAATTTCTCAGTGTAAGATAAGACCG
GTGA
>NODE_5057_length_74_cov_42.959461
AAGATAAGACCGGTGATATCTGCAAACCAAGCCTTTTGATCCCTTGGCGAAGCCCAGTCT
GAATCATGTCCTCCAAAGAAGGTTTCGAAA
>NODE_5059_length_87_cov_4.057471
CCAGAACATCACATAACCAGGCCCACGAGCACCCAGGACCGGTCCAGTATAGATAGCTTC
AATAGGAAAAGTGCCAGCACCTTTCATCCCGCCACCCAGACCG
>NODE_5060_length_59_cov_4.254237
CTACCACGGTCAAGATGAATCACGCCTACGAAGATTCCGAAGCCAGCGCCCGCGCTAGAG
GGTTCTTATCAATGA
>NODE_5061_length_36_cov_3.222222
CACCACTGGTCATTGTCCGAAATAGAACAGCACAGCAAAAAAATAAATAAAA
>NODE_5062_length_22_cov_85.681816
TCCCCGACGACAAATCCTCTGACGTATAGCAGTCTTCA
>NODE_5064_length_122_cov_18.385246
CTTTGATCTTTTTATCTACACCATTCTTGTTTCTGCCCATTATAATCTACCCTTAGGTTT
CGCACCTCCTGAGTGTACACACATACATTCGAGCTTTGATTGATCCCTCGTGAACAGTAA
TTCAATGTATCTGCTTGC
>NODE_5113_length_41_cov_7.878049
CCCTTTTAATCGACACATACATCAAGGACCCTGTTCAACGTGAATATCTCTTTGACG
>NODE_5114_length_34_cov_7.235294
GAATATCTCTTTGACGCTATTGAGACCATCCCTTGCATCAAACGCAAGGC
>NODE_5115_length_46_cov_5.391304
GAGACACAACGTTCGGAGGAATGCCAGGGGTGAGCACAAACTTCCAAAAGGGCATGGTGC
AC
>NODE_5135_length_154_cov_20.103895
AAGATGGCATGAGGATCAAAAGAGGGGACGAGCCATAAAGCCCAAAGCAAAAGATGAGTC
GACTTGAGGATTATTGAGGCTGTTGGGCAGCATAATCCTGAAGAACTTTCAGGGCCTCCT
TAACCTTACCTTCTAATGCCTCTGGAGACTGTACCAATTGGACAAGCACC
>NODE_5136_length_106_cov_13.207547
TGCCTCTTCTTGGAAGCCAGCATTGCCAGAGGCCAAAGGTGCACCCCCTGTTGATGGCTC
ACCAGTTTCGGGGAACTTGAAGTTGTTGCCAAAACCGCGCGTTTGTTGGAGATTTTGGGA
AA
>NODE_5169_length_73_cov_2.780822
GGGCGGCCCTTGTTTTATGCACTTCAACAGTCTCCTCAGCAACCAAAGCAACTGTTAATC
TGCTCAGGGAGTGTCGATCGTTATTTCCC
>NODE_5171_length_33_cov_22.212122
GGATTGTGCTCGTCACAAATGTTCACGAAGAAGCCACTGAAGAGGATGT
>NODE_5172_length_45_cov_43.222221
CGGCACAGTTATCGTATTTCAGTAAGTCAAAACCCCAATCTGAGAATGTCTGGATATCTC
T
>NODE_5175_length_121_cov_2.760331
GTTCCCGAAAACAAACCCATGACCTTAACTTTCAGGGAGGCATGATGACAACCTGGAACA
AATTCTGCTTCACCGGCGGTATCTTCGAGGCGTCAGTACAGCTCCCCGGTACAGATAACA
TTGTCGGTTTGTGGCCA
>NODE_5213_length_17_cov_4.529412
TTGAGGAGTGCGTTAAACCCAACCGCAACCTTA
>NODE_5233_length_61_cov_4.327869
TTCTTTTCATCATCATTGGTATAATCATCCGCAAGCTCAGGTTCAACCGGGATATCACTA
GACATGGGATCACTTCG
>NODE_5303_length_30_cov_18.900000
ATCGATTGCATTACTTGTGATCCCCGCGGGAGTATTGCCGTCAGTG
>NODE_5306_length_56_cov_2.232143
TATGTATTAGGTCGCGTGAAGTACATTGTGCGCTTGTAAATGGTTGAACGAAGGAGGAAA
TGCGATAAAGAT
>NODE_5307_length_56_cov_5.553571
GGAGGAGGACGATGGAATGTTTGTTCCCCCGGGTACATTGATGTATGATGTCCAAGATAT
GTCGGATTGCAA
>NODE_5308_length_17_cov_9.352942
TGCAAGTCGTCAAGTGTTAACCGACAAGGTAGA
>NODE_5332_length_37_cov_55.891891
GCACAGCTGGAACCTCGATAGTCAAAGTCCCTTTTGACGCATCAACATTGTTC
>NODE_5333_length_151_cov_6.072848
CGCGTTTGCTTGTTGCGCATCCCTTATAGGGCTCTCCTCCATTTTGCATTCCTGATCGCC
GCTCTTGGGTGAAGTGACTAGTCGATCACCTTGCAGAGGCTTCGAGACATCACCCACAGT
ACTTACTCCCACTTCTGTCGCAGAAATAGCAGTAGGTACAGGGCCTG
>NODE_5374_length_135_cov_4.266667
TGACCAAGCCCTCCAGAAACCCGTTGTCGTCTACACCTGTGACGGTATCTAGCGTGGCAG
CTAGTCGTTCGAAAACAAACACTGTGTCTGAGCATGACGATATCTCCTCTGAGGCTGATG
TTGAGAGTGTTTCTGGTGATAGCGGTGCGAG
>NODE_5381_length_190_cov_10.947369
GTCAGGAAAAGTAGCTGGCCGCTGATGAATGCCGGGTTTGAAAATGTATAAGGTTTGAGG
AACATTCGGCAAAGCTTGTACTTGCAAAAAGTAAGGTACTAGACGACGAGAAAACTTGCA
AATAGACAATTGTAGTTGAAGCATAAATTTTTGAAGGGTACTCAGGTCATGGTGAATAAG
GATTGGTTTTGGATGTTGTAGGTTTT
>NODE_5388_length_41_cov_3.463415
GTGTCGGCTTACGCTAGAGGCGACGTCGGTGGAATTTTTCAGTCTGCTATGGGTCTT
>NODE_5389_length_43_cov_4.697674
GTCTGCTATGGGTCTTGTCAAGACGGCTACTGGAAGTTCGACCAAGGCGGATAAATATT
>NODE_5390_length_61_cov_12.655738
GAAACAGAAGCTTCCCTAGCCAATCTTGTTGAGGCCGCTGAGTGGGCCCGCCAGACTTAC
GCATAAATCTCTCCTCT
>NODE_5393_length_169_cov_11.822485
ATGAGAGACATTCTCATATTCTGAAAATCAGACAGAATACGATGCATTGACAATAAAGTT
ATATACATAAATTAGGACATGGCATGATCTACAAGGAGTCTTCTAGAAGAATTACAAAAC
GATACAGTAGTATGAGTCAACGGCATAGGATGACATAGAAAATGTAGGTATATCTCACTC
AAGTC
>NODE_5408_length_25_cov_2.280000
CCATCCTACCAGTACGCAGATCCCTCAACATACCTGCTCAA
>NODE_5409_length_243_cov_4.835391
TGGAGACCATCTATAAGGTCCTGACGGGGTGATAACAAGTTTTGTACCTGTGGAAGGAGC
GATATCGCGATATCACGAACGCCCTGTTCAGAGTCAACCAATGCCAATGCCTGGATCACA
CCAATGATGGGCAAGATTTCATCACCCAGCAAATTTGGCATTTTCATCAATTCCTCAAGG
ATGATTTTCCTTTCTCTCCATACCCTGAATATCTTGGCCTCCCAATTTTTCGAGACGCCC
TCCCAAAACGATAATCCAG
>NODE_5415_length_20_cov_3.150000
TGGCTGGAACACCACCCATCTTGGGGAAGTTTTTCA
>NODE_5416_length_235_cov_5.872340
TGTTTCAAGAATATCATACAGACCTCAATGCCCGTACCGAATGAGTACCTCCGTTTCATC
ATTAACAGCAGAAGATCGAAGTGACAAACTCCAGTCTCTCCAGTCTTCTCCTGCTTCTCA
ATTCTGTATCCTAACTAATCCGGAAAGGATTGCAATCCCAGATTTTGTACCATCCACAAC
TCTGGGTACGTGATATCCGGCCTCTGTATAGCCATCCTTTATTAAGCTTTCCATTCCCGC
CATTCCAGCAC
>NODE_5421_length_58_cov_2.344828
GATGACGAAGACGATGCGTGGATGAAGAAGAGAATGTTTGATCTAACAGTGTTGTCGGAG
GCTGCTGATTGGGA
>NODE_5422_length_44_cov_117.977272
CCTGCATGATGCTCATCTTTGGATTCACGTTGGTAAACACTGTGGGTTTGATGAAGTATC
>NODE_5435_length_139_cov_4.086331
AGGAGGAGTAACAAAATTGCGACCCTGACGAACACGGTAGGCCATAGCGGCGAGTGTCGT
GGCTTTACCAATCAAGCGATAAATCTGTCTGTCCATAATAGCCAGCGACTCAGCATCTCC
CCTCGTGTAAAGCCTTTGGCCTTGTAATGAGGGAT
>NODE_5453_length_38_cov_7.631579
TGGGAAACTGCATAAGGTCAGGGTTGATACACTGTAAATAATCTCTTGTAGGCA
>NODE_5454_length_20_cov_19.350000
AAAACAGTAACGACCCCTCAATTTCCACTAAAAAAA
>NODE_5456_length_23_cov_15.869565
AAAAAAATGTCTTCTCCTGTTGTCCAGCAGCCTGAATCC
>NODE_5488_length_135_cov_3.222222
CTAACAGAGGATGTCGTGCACGAAGAATCGACCAGATAAGTGACAACCTCTCGAAAGTCA
CATATTTTGGATGAGCACTAAAGCCCAGATGGAGGTACATGTCGTTCACTCCGTTCTCGC
GTGAAGGGAGATAATAAGCCATCTCTGTCTC
>NODE_5509_length_83_cov_27.481928
TGTTGATCCTGACGACGAGCGTGTATGAGGTCATCAGGTTTATTCCGCCGTTGAATATCA
GTGAGGCGGACCTTGAGAAGGGTACGAGTATTTTCTGCG
>NODE_5528_length_24_cov_35.541668
GCTTCGTCCCCTCCGTTGTCGGTATTGTTGTTTACCGTGG
>NODE_5540_length_17_cov_9.647058
CTGGTGAAGAAGGGGGAAGACAACGACGACGAC
>NODE_5541_length_37_cov_94.729729
TAGATGATAGCAGACAGGCCGAACGAGTAGAAGAGAGGGGAGTAAAGTTATAA
>NODE_5553_length_61_cov_4.278688
CTCACCCTTCCAATACTGAATACTATGTTTGTGTCAGTTCTCAGCGCGAGGGTGACCGCA
TTCTCTTCACTCATGAG
>NODE_5554_length_52_cov_6.576923
TCTCTTCACTCATGAGGGCGGTATTGACATTGGTGACGTCGATGCCAAAGCCCTCGTCCT
TGATATTC
>NODE_5555_length_20_cov_56.799999
GCTGGGGAAAGCATGACGTTCTTGTGAATGTTCTGT
>NODE_5558_length_79_cov_31.797468
ATGATCTCACATCGCAGTGGCGAAACTGAGAATACCATCATTGCTGATCTTGCCGTTGCT
CTTGGCGTGGGTCAGATCAAGACTGGTGCTCCTGC
>NODE_5559_length_38_cov_1.052632
GAAAGAGTGGCCGGTTGTTTTGCGTTCGGCGGTCATGTGTGGCGAAGGAACCGC
>NODE_5560_length_248_cov_7.725806
TCCTCCCGAGCCATACTTTGACTCATTCTACTGTAACTGGGATACATATCGTACTCTTTA
TCCTCTTATGTCGCTTCATGATCCTGCTACTTTCTCTCGGATTGTCAGGGCAATGATTGA
CATACAGAAACACGAGGGATGGCTTCCCGAGTGCAGAGGAGCTACGGCAATGCACTCCAT
CCAAGGTGGAAGCAATGGTGACCCCATCCTCGGTGAATTCTTTGTCAAGTTCCATGAACA
AGCTGCTGCGCTCCAAGTTTCCCC
>NODE_5561_length_124_cov_8.645162
TCTTCTTGCTCAGCAGAATGATTATTCCTACATCAGACCTGCTCTGACCTCATGCGGGCC
TCTTTCCGCGTTTACAGACTCGACATATGAGTCTTCTTCGAGTCATTCAGAGAGTGCCTA
TAATCCCCCCTCTCCCAACT
>NODE_5576_length_110_cov_3.818182
GGACTATGCTCCTGATAATCCTTCTGTGGTTCGGTATTTCTGCACCTCTCTCTGCCATTG
GTGCCTACTTTGGTTCCAAGCACGGTTCTATCGTTCATCCTGTTCGCATCAACCCTATCC
CGCGCC
>NODE_5582_length_267_cov_4.419476
CACCACCACCCTCCCCACCGAGTGCCAGGGGTATCATTCTTTTGTCCCCTTGGAACCACT
TCTACCCAGCCCTGATCGTCGTAAACTAGGCAACTGGTACTCGTCCGTGTACAGAGCTGT
CCGTACTAGTGATGGTACGCCATATGCCCTCAGGCGTGTTGAGAATTACCGTCTCATCCA
CCAGTCCGCTTTCTCCGCTATCGAGTCCTGGACTGGCATTCGTCATCCCAGCATCGTCCC
CGTCCACGAGGCTTTTACCACTACCGCCTTCCATGACCACCGT
>NODE_5606_length_197_cov_15.527919
ACAGTGACGATCTTATCGCCATCGGAGTAGTTCGTGCTTTCGACTCCTAGATATTGACCG
GAGGAAACGGAGCGGATGGTCCATGAATGGCCAGTCCAGTTGAACGTCCAATGTTGGTTG
TCGCCATTGTGATAATGATAACCAATGATGGTGTGATTATCGACACCAGAGAGATCGACA
ACGGTGCCAGACTTAACATTAGTAATCTTGTAG
>NODE_5607_length_97_cov_3.082474
GCCTCCTCCTTTCATGCAACCTGTATCTTATCCTCCTGGTATGCCTCCTCCAAATGCTAT
GTATACACCTCCCATGGGTCAAATGCCACCCTACATGCCCCCGCCACCGCCAG
>NODE_5614_length_21_cov_25.285715
CCTTTTGATCATATTATTAAAGAAGGAATGGTCGGAA
>NODE_5619_length_72_cov_2.805556
GCCAGACACATTTGAAGGGCATCTTTCAAGCAATATATACTGCTGGCATAGTTGTCCCGA
CGCCAGTATCTACTTGCCGGTATTACCA
>NODE_5634_length_35_cov_1.600000
GTCGGACTTGAGAAAGACTGATAATAGGATAAGCTGCAACTTCGATCTCCG
>NODE_5681_length_136_cov_3.580882
CATTATGGATGGTGCTACACCTAATGAATTGTTGCTTGCTGCTGCACGCTCTGATAACGA
GGAGTCTCTCCTAGAAGCTATGGTAGACAATGCCGATATCAATTGCCAGGACGGAGCGGG
TGATACGCCCCTACACCTCGCAGTCAAGAACC
>NODE_5683_length_94_cov_2.702128
CGAGATTCCTCAGGGTCACTTCGAGGCATACGTTGGAATACACGCCAGGGTTCACAAACT
CCGCCTCCGGAAAATCTTCGACTACCCTTGTGTCATTCTCGATTCCTCCC
>NODE_5697_length_89_cov_8.101124
CAGCCGCTGGTATAGTCCCACCCATCCTGAGTCCTGATGTCGTCCTCTATCACACAAAGC
GCACAGGATCAACGGCATTGATGACAGTTCCTTCATTTTTGCATG
>NODE_5731_length_60_cov_2.783333
GAATTTCCTCTGCCTACTGCAATTGACCCCGGCATACTGGTTCCTGGCTTAAGTGCTCTC
AGTCCACATACAGGAG
>NODE_5732_length_37_cov_2.891892
GTCCAATCTAACTTTGAGTTGGTCGTAATAACTAAAATCCTCCCTTTTCAAAG
>NODE_5739_length_104_cov_17.423077
TCGGGCGAGCCAAGGCAATTGACGAAGCCAAGGGATACTCTAAGACCACACGTCACTACT
ATGAACAAGCCATCGCTTCTCAGGTTGGACAACGTGTGAGGCGTTTCTACACAGAAACCT
>NODE_5750_length_156_cov_9.102564
ATTATTACGAATATGTTCAGATGCAAGCCCTTAGTAGAAATGAATGAATATGAAATCCAG
GACGGTAGTATTGGGATTAGATAGTAGTTTCGCTTTCTTTTGTTCACGATCTTGATTGAA
TCACTGTACACGACTCATACGGTACTTATAATATAGACACGCATGACCAGAG
>NODE_5778_length_89_cov_7.831460
GTATCTGCTCAGGACCAAGTTCCTGGTAGCTGGGTTCCACCATTTTGTACTGTTTTGGGA
GGTCAATCCAGAGTTGAAGTCCCCGAGGATCTGGTTTTCCTTTGG
>NODE_5779_length_140_cov_2.750000
GACTGGCAACTCGATCAACTAGAAAAACCACGCGTCGACTGGATCCTTAACGAGCCTGAG
GCGTACTACGATGTCTTTGGTGACCGGTGGTTTGTCAAGGACAAGATTCTTTCCCTCGGT
GATGCTGGTGGCAACCAGCTGTATCCTTCTGACCCC
>NODE_5789_length_38_cov_120.315788
CCAGTCGCAGTGAATTGATAAAGGAACGAATTTCCAGGAGATATTGGACACTGC
>NODE_5798_length_42_cov_26.357143
TCTCGAACATGATCTGAGTCATTTTTTCGCGATTCGCCTTTGGATTGAGGGGAGCCTC
>NODE_5808_length_59_cov_10.847458
AACATGGAGCCAGGGATCAAAAGAGGTGGTCTTAGACGATGTCCGCAATCACAAGTTCGC
CAGAGGCTCCCGTCC
>NODE_5821_length_47_cov_5.872340
TACTAGAGTGCTGATGACTTCGCCATTCGAGTTGAGTTCTTTGGCAATCTGAGGGATTGA
TGG
>NODE_5832_length_36_cov_17.805555
CTCGACGCCAGACATGAAGCCAAGGCTGAATGGCTTGATTAATCAAGTGCAA
>NODE_5833_length_20_cov_23.900000
GATTAATCAAGTGCAACTGCCCTCTCACTCTCCTGT
>NODE_5834_length_126_cov_3.904762
TTGCTGTGCTTCCTTCACTTTTTCACCCGCAAGCCCAAGAAAGCGGGTGATAACGGTCTC
AATGCTCTTTGCATTGACGTTTTGTGCGATGTTTTTGTACTGCATCAAACCCTCCTTGAC
TGTGCGGCCCTTGCGCATTTCG
>NODE_5835_length_393_cov_19.783714
AGTCCACAGTCTCATCCTTGCCGCTCATTGTGCCAAGCTCCCAGCGTTCCCGCCTCTTGA
AGTTGCTGATCCTGTAGAGACCCCTACCTCTCAGCAGTTCACGCTTCCTATCCGTCCTCT
ATACCTTCATTCACCGAAGACTTTCCCTGTCATCCTTGAGTACCTCTACTTGAGGAGCCC
CGATATCCTTCTTCAACGCCTCATTCCATTGCCGCTACCAACGATCATGATCGAGAAAAG
GGATCAGCACGCATCGCTCGCACGGTTCATAGGCACCCGGTTGAGTATCCCAGCACTGTT
CTTCCAGGTCTCCCTTGTGCATGGTATTTGGCAAAACACCTGTGCATTAGGCATATTTGA
TGATGTACTTTGGGGTGCTATCAATTTTGCATGGAAGCTCTCAGTAACG
>NODE_5836_length_34_cov_1.500000
TATTCGTTCCTAGAATTCGTCAAGTGGAGAATAGGTGGCCAGAAGGTCAT
>NODE_5838_length_71_cov_2.309859
CAAAAACGTTTTCTCATCATCATCAACTGCAGCTTTGGCATCATCACCGCCCATAGTAAT
GATGGTAGGTGAAACAGTGTTTGGAGG
>NODE_5839_length_28_cov_7.250000
AAGGAGGCCAAGGAGGCTGGCCGAGAGTCATGGTATCTCAGTTG
>NODE_5840_length_86_cov_8.465117
CATGGTATCTCAGTTGGGCACTCGATTCTACTTCGCAGGAACGAAGCAAAGGTAAAACCG
TAGAAGTGGGCCGCGGATACTTTGAGACCGATGCCAGGAGAT
>NODE_5878_length_20_cov_44.599998
CCTCCAGAAAGAAGGTCCCACCTCTGCTAATGCAGA
>NODE_5879_length_20_cov_2.150000
GCAGTCGAATACATCATTAACCACGCCCCTGCCACT
>NODE_5893_length_53_cov_35.396225
CAATTAGGTCGGCAAGTTTACTGATGAGTCTAGCTCTTTCGAATCCGGTAACGTTTTTTC
CCCATGTAG
>NODE_5901_length_108_cov_26.342592
CTCAGGACGTCTTCGATGTGTACAAAACCCTCAGTGCCATAAGTCTCAACTTCAGCATTG
CTGCTGCTTTTGGAAACGTTCATGGCGTTTACAAGCCTGGTAACGTTCGCCTGAGGCCAG
AGTT
>NODE_5923_length_27_cov_111.111115
AACTTGACCGAAGTGACCAGAGACATTGCTGATGTAGGTTTCA
>NODE_5955_length_17_cov_62.705883
AATAAGGAAGATTACCCCAAGCTTAAAGAGGAG
>NODE_5965_length_50_cov_2.220000
CATCTATCAAACTCTCAAGGGACTTCTTTGACCTTTTGTCTGCTCATCAGGCTGCCTACC
ACAATT
>NODE_5966_length_35_cov_2.971429
TTTCTCGTGTCAGATTGTCTAGAAGTGCTAGTTGAGCATCTGTAATTTGCT
>NODE_5972_length_70_cov_29.928572
GGGACGTGACATGTGGAGATGATTGCCTTGCTATCAAAGGAAATTCAAGCAACATTGTTG
CTCGTAACATTACATGTCGAGGTGGG
>NODE_5973_length_44_cov_1.409091
ATCAGATACAAAAAACTTCGAGGATACTGGTTTCCTGAAGATAGACTTCGAGCATGCCTG
>NODE_5974_length_203_cov_3.216749
TCAACATAGATTTCGAGGTGCAACTCGCCCATTCCGGAGATGATGGTCTCCTTGCTTTCT
TGATCAATATGAACTCTGAACGTGGGGTCCTCCTTTTGGAAACGGTTCAATGCACGTGAG
AAGTTGGGCGTTTCCTGCCCTCTGGGTTTGATGGCGAGGGAAATAACAGGCTCAGGAACA
AACATAGACGTCATAGAGAAACTCGACGAGCCATCAGTG
>NODE_5975_length_43_cov_166.325577
AATGACAGTAACCATGTATTTAGGTGTTTCAAACTTCCAAAGGGCAATATCGATGGTGA
>NODE_5976_length_78_cov_16.384615
CACTATCCGTCGAAGTACTATTAGAAGCAGATGCAGTGCCGCCCGTGGCAGCATTCTGGA
ATTGTTCGAGAGTCTTGTCAGCTGTGGGGTTCAC
>NODE_6012_length_130_cov_4.276923
TATATTGCAATCCATGACGGCTTTCAAGGACCCGCGATGTGGGAAGGTTTTCTATCCGGC
GCCGATAGGATAATGCTTGACCAGCATCCGTACCTGGCGTTCATGGGTGACTATGCGACT
CCGCTCGGGGACATGGCTGTCAGACC
>NODE_6013_length_81_cov_39.037037
CTTGGTTGTTTAACAATGTCTTGGTAGCAGCGGTACCTTCAGCAGAACTACTCGCGTAGT
TTGTCAAGGTTGCGGGATAATCAACAGCGACGGTGGA
>NODE_6015_length_23_cov_47.913044
ACAGCGACGGTGGACACTGTTTGCCTGCTCTGTGTTTGG
>NODE_6031_length_53_cov_25.150944
CTTCAAGCCGCTCGCAAGCTCCGCAATTCTCGTCGCGAGAATCGCTGGGCGGATAAAAGT
TACAAAAAA
>NODE_6032_length_39_cov_55.538460
CTTGGGGACACTACCGTCTCGTTGTCTGGAGCACAAACATCCTGGGCACAAGTCA
>NODE_6041_length_88_cov_3.534091
AGACATGATCAAGCGCTAGAACTCTACGCGTATCGACTCCATGATTACCTGAAAGCCGAA
GAGTACTGTAAACGGATTTATCAACCGAGGTCACCGACATCCTC
>NODE_6042_length_53_cov_26.773584
GAAGGATGGCATGAGGGATTGAAAATCCTTCATAAATAGGAACGGTGTGGGTGACACCAT
CGCCGGAAT
>NODE_6043_length_48_cov_40.229168
CACCATCGCCGGAATCCAAGACGATGCCGGTAGTGCGGCCAGAAGCATAGAGAGAAAGGA
CGGC
>NODE_6056_length_17_cov_72.411766
ACAGCAGCAATATTGCGCATTTTTAATCAGATA
>NODE_6058_length_25_cov_29.600000
TTTTAATCAGATAGTCTTGAGAAACGATAGCCACAAATCAC
>NODE_6059_length_48_cov_1.166667
TTCGACTCTTCCAACACCGACACACCACTTTATTAGGGCCCTTGATGCCAAGAAGAGACT
CTTG
>NODE_6097_length_51_cov_2.411765
GAAAATCGAGCATGCACTTTCTAGAGACTCCTATGAAGAACCAACGACATGACCGATTCG
AGGGGTG
>NODE_6100_length_118_cov_3.898305
TTGCCTCGATCGGCGATTGTGGTGCGGAATATCGGTCATAAATCCATCTCCTCGGATGAG
CTCTGTGTGACCTCGAGTGACAAACTTACAGCATCGAAAGCCTCTCTGTGCCCGTTCTCG
TTTGCAGATGGAGT
>NODE_6101_length_34_cov_10.117647
CCCCAACTACTCCCTCCAAGGAACTGCTGCTTCTGAGTTTTATGGATCGA
>NODE_6118_length_28_cov_9.964286
GTTGTTTCCGAGGCCGCTGAGCTGGAAGTAGGTGCTGTTGTTTT
>NODE_6119_length_67_cov_10.119403
TCGCCGATGAAATTTCCCAGCCCTCTTTTGCTGTCAATTATCCTCGTCGGAATGCCGACG
CTCCTTTCCTTGTTCTGGGGGGA
>NODE_6122_length_34_cov_1.588235
TGACAATAGAGCGAATAGTTTCCTCTTTCAGCCTTGAAACTCTGTCAATC
>NODE_6123_length_45_cov_1.933333
CGATGTGCAACGATCGTCTGAACACAATGCTGCGTCGAAAGGTCCCAGAATTTGACGAAA
G
>NODE_6156_length_42_cov_1.190476
TATGTATCATGCTGATGTACCTCTTTGGACTGGACGAGCCGCGGAACCTCACAATCAC
>NODE_6157_length_17_cov_20.352942
GCAGAGAAAAGCTTCAAGCTTCGTCATCCTGCC
>NODE_6162_length_87_cov_3.160919
CTCGAGTATACAGGTCGTTTCAAGACTAAATGCTAGATTTTGTTTTGTCGGAGCAGATTA
AACAGCATTAATTATTCAATCTATGTGACAGACAACAATTGAA
>NODE_6174_length_80_cov_4.962500
CCCGGGTCTACCTACGATAATCTCACATACACGGTCCTCATTGTATACCATGGCCAGTCC
ATTCTACAAAGATCCTGAATTTGATACTCTTCAACT
>NODE_6175_length_23_cov_4.260870
TTGATACTCTTCAACTTCATGCAGGTCAGGCCCCTGACA
>NODE_6178_length_70_cov_2.885714
TACGTGCGACACAAGGGGCAAAGGCGCATCAGGAAGCTGTTCATCGGGACGAGAGAACAA
CCTTGCAATCTGAGATACATTTCCTC
>NODE_6179_length_126_cov_20.896826
CCCCACCCACAAGCTGCACTGGTGAAATTTCTTATCCGGCCGGATCTGAATTGCAACTCT
ACACATGGTCGAAGGGTCCGCGCGGAGTGACGTTCCTAAGAAGCGAAGAGAATGATCCAA
CTTATTTGGAACGCGAAACTGT
>NODE_6191_length_17_cov_1.176471
GCAGTAGAATCCGTGCAAGCTCGTTCTAAATAT
>NODE_6192_length_70_cov_2.914286
GGAGCTTGGGAAGCGGCGACTGCGAAATGAAGAACTGGAAGCAGAGCTTGTACGGTACAA
ATTGCTGTATGCGGAAGCTATGCATC
>NODE_6193_length_17_cov_1.235294
GCGGAAGCTATGCATCCGAACGAGGATGCGCAG
>NODE_6199_length_17_cov_24.235294
TGGGCTTTCTTATCCTAGAGTTGCTTACAGTAC
>NODE_6218_length_96_cov_14.708333
TGCCGCTTGGTTGTACCTGGCTGTGATGTACTCCCGCGGTATCAAGATTAAGCCTAATGG
TGCATGGCTTAATGACCTCCTCCGAGCTGAGACCGGTCAGGAGTACGTCGAG
>NODE_6228_length_117_cov_9.136752
GTGGGCGAAATGGGACAAGAGGGCGTTGTCGATGTCTCTGCCACCGAGGTTGGGATCGTA
AGCGGTGCTCTTGACGGATAACTGACCCTTGGTAAAAGCGACGATAGCGACGGAGAAGCC
GCCATGGCCAGCA
>NODE_6248_length_37_cov_168.135132
GTAACAGTGATAGCTACATCTTGAGATCCATTGTTGTCGGAATGACCAACAAG
>NODE_6252_length_22_cov_1.909091
TGCCTCCGCTGGTCAGCCTTTGGCCTTCATCCAGCACT
>NODE_6260_length_83_cov_2.710843
GGCCGCCACTTCTTGCGTGAGGATCACCCCTGACGTTTCCTCCAGCTACGAGCGTGATGA
TCCAATTCAAATGTCTTGGCAAGGAATTCAGTTGCTGCA
>NODE_6269_length_254_cov_9.909449
CTACGCTTTTGTCGAATTTCGCAACAGCCGTGATGCTGAAGATGCTTACTACGAGATGCA
TGGACGCCACTTTGAAGGCAGTCGGCTGAGCATCCAGTGGGCCAAAAATCCCCCCTCTTC
GGTTTGGCGGTACGACCGACCTCGTCGTGACCGTGAACGCTCCCACAGCCCTCGCAGAAG
GGATGAACGCGACAGGGACCATGACAGGGACCATGACAAGTACCGCGACCGTGACAGGGA
CAGGGACCGCGACCGCAGGAGGGCCCGCTC
>NODE_6273_length_220_cov_14.604546
CCCAAACCACCAGATAACAACTGTTGCATTAAGGCAGGATTGAGTGCGAACGGACTAAGA
GGAGCGTTAGGGGAATTTGGGTTATTGGAAGTGGTACTCGAGGGTGGCGTTAATGTGCTG
GGGTGAGTCGTTGAAGATGTTTGTCCAGGAACACCGGGTGCGGGGAAGGAAGGCTGAGGA
GCAAAGGGGTTGATTGGCCCTCCTGCACTAGAAACGCCTCCACCTTGAAACTCCCG
>NODE_6275_length_75_cov_3.133333
TGAGTTGAGCTATCAATGTTCTTCATCGGGTATTTCTTGTAATTCTGATGGTGTAGCAGT
GTTGACGGTATCGGAGGGGTCCCTTGTAACA
>NODE_6284_length_17_cov_1.588235
TCGGTTACATATGATTTGATAGTAGTGTTCTTG
>NODE_6285_length_94_cov_7.255319
GATAGTAGTGTTCTTGTTCGTAGGTAAGTATGTGTGCGTGGTAGTTGTGGTAGTTCACGT
TCGATGTTGGTTTACTGGATATGGCGGCTATACATGCCTCCGTCTCCATT
>NODE_6295_length_224_cov_3.450893
CAGGTATGGGTTTGGCAGTGGTTTGGAAGCATCGATGACCCAGTTTGTACAGCCTTGTGA
AATTGGTCGATATGCCGAAATGTGGCACTCGGATAGACATTTCGAATACATGATGTGGCC
CTCGAGCCATTCTGCGTTTCCGCAAAGATCACAGTGTACGACAAGTGGTAACCTGGCAAG
CGAGCTCTTGTTGGGCGTATGTCCTCTAATACAATTCGGGTGTAGCCCGGCTGTATCAAG
>NODE_6351_length_24_cov_8.833333
AAAATTCATCGGACTGGCTATCACAAGTAATGTGAGGTCT
>NODE_6352_length_113_cov_2.194690
GGGGATGTCAGAAACTTAGCAAAAAAGTACTCATTGACGTTCGTTTCTTCGCTCTCTGAG
TCTCGCTTCCTCTTATACATATTACTTCCTGTTCCGACTCGACTACCCATCATAGCCCTT
TCTTTCGCA
>NODE_6362_length_42_cov_2.380952
GGAAGACATTGATATTGTTCCAGGAGAGTTTTTGAGTGAAGAAATACGTCATGCCAGC
>NODE_6388_length_17_cov_1.823529
GTGTGAACGCAGGATGCTCAGCATTAGAGGTTG
>NODE_6417_length_57_cov_2.245614
AGGTGGTGTTCAACCGGGAAAAGGACACTTGTGGTTACGCTCTCCAGTGTGAATGCGGGT
GTGACGGGCCAGG
>NODE_6418_length_40_cov_3.025000
AAATTCAAATTGATTTGGGTGTCAATCAGCTAGGAAAGCACGAAGGATTTAAAAAA
>NODE_6459_length_34_cov_1.764706
CGACTTGAGAAGATTGAAAACAGAGAAGGAGAGAGCAGAAGAGAAATACA
>NODE_6460_length_101_cov_23.128714
TGATCAGTCTGCTTCATCGCTGAGGATAAGTAAATTAATGATTGATTACTGGGTCTCCTT
TGCAACAAGTTTGAATCCAAATGACGGGAAGGGACTAGAGCGTCCACTTTGGGAACA
>NODE_6474_length_105_cov_9.123810
TTCTCAAAGGCAGCACAAGGGTGGATCAAGTAAAAGGTGCCGATAAAAATGCCGTTGAGA
GCATGCTCCGGAAACATGCTAGCTCGAACACAGCATTTTCTGGCACAGGACGGACCCTCG
G
>NODE_6475_length_17_cov_9.352942
CTTGCTCTTCTTTCTCATATTTTCCGCTCTGTT
>NODE_6476_length_24_cov_43.375000
GATTTGAATGGAGATGTTTTTGCACCTTGTTAGATAGGAA
>NODE_6488_length_135_cov_6.785185
GTATGAGAAAATCATTCTCGCTCCTGGTGGGATACCTCGCAAATTGCCAGTTGAAGGTGC
CGATCTTGAAAATGTCTTTACATTCCGCGATATTGCAGATGCAGAGAAGGTTGATGCAGC
TGCCAAAAAATGACAAAGAGAGCCCTGCACT
>NODE_6519_length_42_cov_2.476191
CTTGATGACAACCCCCATAGCCTTCCGTTCGCTCGAAAATGGGATCATCTGGATGATC
>NODE_6529_length_18_cov_2.555556
ATGAAAGTGAACGTTGGGACAGTATGAATACGGA
>NODE_6534_length_61_cov_12.377049
TTCAGACTTGGGGTTGTAAACCTGTTGAAGGCATGCTCTCGTGTCAGCAGGCTCAAAACG
TAATCGATGGAAAGAAA
>NODE_6537_length_35_cov_13.600000
CCCCTACGTACTCCCAGTACTACGACGATTACACACAGTCATCACCATCGT
>NODE_6538_length_319_cov_5.000000
GAAAAAGAAATTCAACGAACTACAATCCGTCAGAGTCGCGCGAGGCAAAAATACTCTTAG
GATCAAGCAAGCTCTACGGAAGCCGAAGTGGTGAATCGAAAGACCTTTGACACTCGTAAT
CTACTATTCATCATGCTTGCTTCCCATGCACAAATATAGTTTTGTGCCCTTTGTTATCAT
GGACACACAGGGCCTAGGAATGTAGTAGAACATCAACCTAGCTTGACACTCTTGACAACC
TTCGAGATGCCTGACTTCTCGCCATCGTAATGGCCTCCCGTCTGTGATAGACCACCCTTG
TATACGGCCTTTTGGGAAGCCATTTTTTTCTTCGC
>NODE_6539_length_47_cov_10.170213
AATATCTGAATGCGTGCACAAATGTAGGAAAACAAGTAATGACAAGTGTAGTACAATATC
ACA
>NODE_6540_length_119_cov_3.529412
GTCCTGATGAGAGGACAAGGTTTATCTTCAAGTCTTTGGTCCAACATCTCCATAATTTTG
TAAGGGAGACGAACCTCACGACGCAGGAGTGGATGACCGCCATCAACTTTTTAACTGCCA
CCGGCCAGAAATGCA
>NODE_6549_length_176_cov_2.409091
TGAGTGGCTTGAGACCACTTGAGTGTTTCGATGATCCAGTAAGGTCTTGGCCTGATTTTG
AAGGAGAGCTAAACGATTGGTTCGTTAAATTTTGATCGGCCACAGATGATACACAGGGGT
CCGATGGTTCGGGTAGTGCAGATACAACAGTCGGCTTAGTCTTTGGTGTGATGTTTCTGA
TCTATTTTGCCG
>NODE_6559_length_68_cov_3.882353
TGGGCTGTGGCAGTGGAATTCTGTCGCTATTCGCAGCAAGAAGCGGTGCGAAACGTGTGA
TAGCAGTCGACGCAAGTGAAATTA
>NODE_6572_length_45_cov_3.044445
GAACAAGGTCGACATGATCATGCAAATGGCCAGGAAGATAATATTCTGTGGTGCGAACAA
G
>NODE_6573_length_44_cov_3.795455
CATTTACTTTGGCATTCATCCAACTAGGACAGGTAGGACCCAACAAAGCCGATAACATCA
>NODE_6574_length_106_cov_20.896227
CCAAAGGAGGGTGATAGTCGATGTTCATGTCCCGCATTGAACATAATGGCCAACCATGGT
ATTCTACCTCATGATGGCAAAAACATCCAATTTAAAGAAATAGGAAAACTCATCCGAACA
AC
>NODE_6575_length_38_cov_1.973684
ATCTGGCTCATCTCCTGGATTGTTTTATTCCCTGTCACCACTGTTAAGATTGTG
>NODE_6618_length_91_cov_48.021976
TTGGTGGTTCAATTTTAGCTTCTCTGAGCACTTTCCAGAACTTATGGTGCTCCAAACAAG
AGTATGATGAGAGTGGACCAGGTATTGTTCATCGCAAGTGTTTTTAG
>NODE_6619_length_91_cov_3.813187
AACAGAATATGAAACGAATGATGAGGATAGCAAATGACGCTAAGGAAATGACTAAGTACG
AGGGAGTGAGATGGTACTTGCAATAGGAAGATATCGTGATGTTTGCG
>NODE_6620_length_56_cov_3.053571
AAAATCTGCTTGTGACCACAAGGCTCGTATTTTAAAGACAGCGAGTATAGTATGCGGCCT
GTACATTGCAAA
>NODE_6629_length_128_cov_8.312500
CATCCTCTTCTCCTTGGGCTTTTGGATGACATAGAAATACGTGCCTCTGGGTTTTCTGTC
CTCAAATGTTTCTATTTCGTTTTCTCTCCCTTCTATTTTGTCACTCGGACTCGGTTCAGT
AAACTTATGCGGAAACGGCATACA
>NODE_6649_length_100_cov_25.740000
TACATTCGATGACATTCGCACTCTCTCGTTTTGACTGAGAAAGTGGCACTGTTTTATGCG
GTGTCTCGAGGACGTTTTGGCTTGTCAATCCTTTGTGTCTTCACTTGGAGTGGCTT
>NODE_6652_length_20_cov_38.500000
TTCACTTCTGCTGAAAAGACATTAACTGGTGGCCAA
>NODE_6662_length_86_cov_4.779070
ATCATATCTGACTTTATGATTCAAGGGGGTGACCCCACTGGTACAGGCCGAGGAGGAACG
AGCATATATGGTCAAAACTTCGAAGACGAGATTCATCCTGAA
>NODE_6675_length_68_cov_25.573530
AGTACCGCGAGGGAAACACGTAGTGTAATATTCATTGAACTCCGATGTCCAGCACAAGTG
GAGTAACTCCACCTCATGGACATA
>NODE_6685_length_94_cov_13.617022
CCTTAAGAACGGCTTTGATCAGCTCAGTGAAAGTGAGGCGTTTGGTTTCTCCTTGGGAGT
CGAAGATGTACTTGGTAAGGATAGCAACAGCCTCGGTATCGGTATCACTC
>NODE_6692_length_28_cov_20.892857
CGGTGAAGGCGTTACTCAATGGAAGAAGGGAGACCGAGTGGCTA
>NODE_6695_length_75_cov_1.933333
TCAGCGTCTGCGTTGGGAGTTGTATGCCAAACCGACCCTTCGCTTTCCCAACAAACATCA
GATCTCGGAGGCTATGGGGTTTCTTTTTTGG
>NODE_6696_length_94_cov_14.563829
ATCAGAGGATAGACAAGCAGTCACTCCACACACCGGAGCCCCAGTCAGTTCATATCTCAT
GTTATTTCGATTCCTACTATCACTGTACCTTGCGTTGTTTTGATCACAAT
>NODE_6697_length_60_cov_49.200001
AGGCTTGCCTGCGGTGAAGAGAGGAGTATCAACAGGTCCTGGTGAGATGGTGTTAACGGT
GATACCGCGACCACCG
>NODE_6698_length_82_cov_3.597561
CACACTCCTTGCAGAATGTATGCATGCACTTGGTAATGGCCGTTGATCGGAAGTTAATAC
GACACGTCGAGCATTTCAGTATCGATTTGAGGTTCTCA
>NODE_6716_length_62_cov_17.967741
GGGAATGATGATTGTTGCAGAACTCGACGTCACTGCTGAGGTAACAAAACTGGAACCCGC
CAATGAAGTACCAGAACT
>NODE_6717_length_83_cov_14.530121
GCATTGGACTATGTCCTTGGATATACTGGCGCCAACGACGTATCTTTCCGTAAACACCAG
ATGGCAGTATCTCAGTGGGGATTTTCCAAAGGCTTCGAC
>NODE_6735_length_17_cov_46.588234
AGCGGTCTCGTCATGCATCTCTATTCGACTTTT
>NODE_6736_length_26_cov_41.461540
TCTCTATTCGACTTTTGCTGCACTCGGTCTTTTTGTTGCTGC
>NODE_6737_length_69_cov_2.956522
ACTAAAACAAACTCAAGACAGACACACAGAGTAAAAATATTATTGCGTGGACCCCAGTTG
TAGCTGAGATTCTTGGTGGTCTAAG
>NODE_6738_length_144_cov_2.854167
TTCTTGGTGGTCTAAGTCGACTAGATGACAAAGCCTTTTCTCGATACATGTCTGCTATTT
ACCCCCTGGCGATCGAACTTTTGGCACGTGAGATTGTGTCTGACGTTCGGATTGCACTCC
GGACATTCCTCTTCCGAGTCGGTATCAAGCAAGGTATCAT
>NODE_6745_length_353_cov_6.427762
GCACCACACTTAATCTACGTTGCGTAGACTACGCTAGCTCACACAGGGACCCATAATTGA
TCAATCCGTTACCTGGCATACACTCACGTGGCCGGGCCGCATCCTGAAACTTTAAATCAT
CGTTATCAGGGGAGACAATCTTTCCAGTTCAAAAGATTCTCGTTTGCCAAAATGCCTGTC
AAATGCCAGTATCAGGCTGTTCTGGGATTCTTTGTGCACGATGCGGAGGATCATCGGTCA
CTGACTGTACCTGCTGTTCCACCAAGGATGGGATTACTTGATGATTCACCAGAGCGATGG
GAATTTTTTCGAACGAAGATCACTCAATTGAATCAGCAGTTGAAAAAGGAGAATGCGGAG
GCTAAAGTG
>NODE_6747_length_63_cov_8.825397
TTTCTCCCGACGTATACGGGCGCGCGCAACGTCATTGAAATTCATCAAAGATCCGGCATC
ATTAATATCCTCTTTTCCA
>NODE_6749_length_34_cov_12.117647
GCATCATTGACAGCTGTAACATAGAGTTCGTCCGCATTCGACGGCACGAG
>NODE_6750_length_143_cov_3.748252
CGAAGATTGCGAAGACTGCGTCTTGGTCGCTTGAGAAAAGGCAGCCTTGAAGAGTTCGTC
AGGAAGATAGTCTGATGGTTTCTTAAGAGATTTCGTTATCTGTTCCGACTCAACACCTGA
GTCCATTTCCTGATCGTAATCACTACTCTCATGCAACTC
>NODE_6751_length_114_cov_32.157894
GCGCAAGGTCCTCTTCGAACAGAAAGCTGCATCGTAGGTTGCGGAGAGAAGGACTTGTCA
TAAACGAGACCCTATGCACATGATCCATGTCATATTCATTTCAAATTATGATATACAAGA
CCGACTAATT
>NODE_6752_length_88_cov_2.897727
TTCTGCTCATCAACCTGGTTACGGATGTACATCCTACCATCCACATCCTGAACCCATTGG
CGCTGATGCAGATTCACCAGAAGAAATTCGGGTTCTTCCTTCAC
>NODE_6753_length_39_cov_2.153846
GAAACTAACCTATATAATGGTTTGTCGAGAGCATAGGCTGCTAGTCCGACTAGCC
>NODE_6766_length_172_cov_4.982558
TAGCCGGATGAGATAAGAGAGCTTTTGTGAATAATCCAGTTCCAGATCCGATTTCCACGA
TGTTGTAAGGCCCAGGATTTCTCAAGGACTTGAGTATATACTCGAGGGCAACCGACTGGT
AACTGGGACGAGCACGATCATAGAGTTCGTTGGTGCCCGTTGCAAAACCCTCCTGGGCAA
GAGCGTGG
>NODE_6777_length_90_cov_3.511111
TCGAGGTTAACCTCATCCCTTATTATGCCCCTACTTGGGATGTTAAGGAACCTCATCGTG
GTTCTGGCCGTCGTTGCCTCACCCTGTCTCCTTCTGCCACGCCACC
>NODE_6778_length_25_cov_33.320000
CAACCGTCATGTTCAAGACAAACTTCAGCGGGAACTGGACG
>NODE_6779_length_20_cov_29.100000
GCCTTGGTCTCAACATGAGATTGTGTAGGATCTTCC
>NODE_6780_length_353_cov_13.620397
TTGTGTAGGATCTTCCCATGTCTGAGGGAAAGCACCATAGTTCCATATGTAACCGTGATG
AGGGAAACAGTTCCTGACATAACGTAGGCGACCTTTCTTGATATCCTGTCTGATAGGATT
GAAAGACTCTTCTTTTGAGATTTCGAGTTTTGCATTAGTCCAACGGGGGACTTCAACGAT
CATGTTGAAAATGCCATTGGGCTGATCAGCGAAGAGGGGAATATCGTGCCAGGGAGAAAC
AACAGATCCATTTTGTTCGATGTAAACACGATGTTCAAGCGTATTGGGAGCACCGATAAG
GCGAGATGTATACTGAGAAGCCATGGTAATAGAGGGAGAAGGAAAGAAATCGATTTGTTG
ATGAAGGCG
>NODE_6781_length_45_cov_16.044445
TTCTCGTCTGCGTTCACGAAGAAACCAGTTTCCATCCCTCTGATGGCCATTGTAATGGTA
A
>NODE_6796_length_47_cov_3.106383
GTTTGGCGTTCTTGCGTGCATCATCAAACCTCTTCACAATAACTTCGCACTTGGCAGTCT
GGC
>NODE_6797_length_115_cov_2.113044
GTGATGATGAGAAGGATACGTTTGTTATGCCTGGGAGGGGCACGCCGTTTGGATATGTTG
GGTGGGGTGGAGGAAAAAATACCTGTCTGGGCACACGCTTGGCGAAAGCTGAGTTGAAGC
TGATCGTATCA
>NODE_6809_length_29_cov_108.103447
AAAAGAGACTGACCCAATTCAGAAGGGATATACTACTGATAGTCC
>NODE_6826_length_68_cov_3.970588
GTCGGCCGCGAGGGTCTTCACCAATTAAACCTGAAGGATGGGCACCTGCAGGATTGAAAT
AGCGCAAGGAGATCGCCCGCCATA
>NODE_6827_length_66_cov_16.954546
TGCAGGCATTTACCACCGTTTTACCCTTGACGAGAAAAATTATATCAAAGCATTGCGTCT
CTTCCAGGACGAACCGAAGTGG
>NODE_6849_length_66_cov_2.924242
TAGATATATTTATGGGCGATCCAGGGAATCCAGTAAAATGGGGATCTGCGGGGTGAGGTC
CCAAATCGAACGAAAAGTGTCC
>NODE_6850_length_183_cov_7.114754
AAGACCATTGGCCAGCGAAACTTCTTCTTGCCGGATATGTACTTCCAGTCAAAATGAAGA
GACGTGAACCACTCCCATATATAAACCCCTAGCAGTGCATGCATGAACCGGTCAAAGACG
ACGGCGTCCTTCTGGATCTCTTCCATTGAAGACCAGTTAACCATTGCAATGGGTTGTGGA
CAGGGAAGATGGCTCGAGG
>NODE_6851_length_105_cov_11.247619
CCCAAATTGCTACCAACCCACTTGCGTCGCGAATGATTGCTATTTTTGACGAAGATGGGG
GAGGAACAGTTGACTTTCAGGAGTTTGTTGGAGGTTTGAGTGCCTTCAGTAGTCGAGGCG
G
>NODE_6868_length_51_cov_3.549020
GCGCATGGATGACGGGATAAAATCAAGAGTAGGCTGACTCTGGGAAGTACCGTCTGCGGC
AGCGATG
>NODE_6870_length_49_cov_27.285715
TTACCAAAGTAACCAGGGTGGTACTTGTCAAAGTTGATCCGGTGGTGGTGTGCACCACCA
GCAAG
>NODE_6875_length_86_cov_2.802325
TGAAGCCTGGTATTTGCCCATAGAACTGCAGACGTCGAAGCAGTAGGTATACATGTATGG
AAGCTACAGAAACGATGCAAAGCAGGACAGCAATTGCGGTTG
>NODE_6889_length_34_cov_7.176471
AGTTGGCATGACCGTCCTCCTCGCATAGGCTCCGAATGCGACCATAGGGT
>NODE_6890_length_47_cov_23.106382
AATGCGACCATAGGGTGACCATAGGGTGTGTTGGATGAGTGATGAATGATCGATGACAAT
GGA
>NODE_6896_length_39_cov_70.025642
GGGAAGGCTTGATTATCTTGAGAAAAGCCGAGTCCGAGCTTCCTGTGGTCCTCGC
>NODE_6897_length_80_cov_3.162500
GCAAAAGGAGGCTATTTCGGAGGCCTCAGCTGTTGACAAGGACATTGAGATGGCTGATGT
GGATGTGTCGCCCAAGAAATCCAAGAAGGAGAAGAA
>NODE_6899_length_73_cov_5.493151
CGGCAAAGAGCCAAGTAGCGAAAAAGGCCAGAGTACCAGCCTGAATGGCTATAAAGCGGG
AATGGTTCAATGACGCGGGGCGAATGAGA
>NODE_6946_length_26_cov_35.730770
CCCATGCCCAGCATTCCACAAGGGTCTTTGTCCCATCATCGG
>NODE_6962_length_152_cov_4.638158
GGCGAGCGAATCTTCGAGCAGTATCGCGCATCTCTTCATACTAGTCCCTGCAATTTCGAT
TCTACACCGGATTTGACATTTCGAACTCCCTCATGTCGCAACTGCCACCATTCCTTGCAC
TTGACGTCGGCCCTGGATCAGTCTTCATTCTACATCACTGCACCGTCT
>NODE_6963_length_30_cov_5.633333
CATCACTGCACCGTCTTCTGCCACCTATTGATTCAACATGCCGAAT
>NODE_6965_length_112_cov_5.821429
TGGACAGTGGGCAGGGCGATGGGCTGGGAACGAGTCATGTTGGGTGAGTAGTGACCAAGT
CAATAAACCTGTGAGTAAGTCAATAAAACCTGTGAGTGAGTAAGAACTATGGGAGAGAGA
AAGAGAGA
>NODE_6966_length_34_cov_2.647059
AGATGGGTTATGAGTGTGCAAGTAGTAAATTATGAAAGCCCCAGGAAAAC
>NODE_6969_length_95_cov_9.557895
TCCGACCAGGCTTCTTTTATTACTGGGCAAACTGTTACTATTGATGGAGGAATTTGGTTC
GATTGAGCTGTGTGGTGTCCTGAAGCCTGGAGTCGTTGACAGTTCATCAAC
>NODE_6970_length_358_cov_10.148045
CCATCTTCTCAAACGCATTTTCCTCATCTCCAGGCGACATGACTCTTGTCCCTCCGCAGA
AACCAATTGACTGGAATCACTCACCAGAGGATATCACTCGTCTGACCCAGAAGACTATCA
ACGCAGACCGTACACTCCTGGACAAAATCGGTGCTCTTGACTCCAAGGACTGCAACTTCG
ATTCTGTTTTTACTGCGCTTGCATACGCAGAAACTAATATAGACACCGTCGTTGAGCCTC
TTGCATTCTATCAAAACGTATCCACCTCGAAAGAACTGCGAGATGCATCCAATGAAGCAG
AGGCGCTCGTGAGAAACTATAATGTCGAGTCGTCAATGAGACTGGATGTGTACAAGGCCA
AGGTAGCTGCTAAG
>NODE_6975_length_36_cov_8.361111
CCGCTGCACAAGACACATATTTGCGCCTGCCTGAGCAAGAGCAAGGGCGCAA
>NODE_6989_length_95_cov_4.094737
TGCGTGGGCGAGGGGACTAGGAGGGTTGCGAAGGATGCGGTCAAAACAGGCCAAAGACTC
TGCATATTTAGATTGCTGCTTATAGATAATGCCAAGGCGGAAAAGGATTTC
>NODE_7021_length_50_cov_2.260000
TCTCGATCTCTGCTTCGAAATCGTCTTGCGTACCTTCCTGCTCGTCGCTTTCTATCTACC
CAGGCC
>NODE_7067_length_70_cov_2.700000
CAGAAACTCCCGTCGACAACACTGACATCTGGGTCCAGCGCCGAGCTTGGTTAGAGAAAT
TGAGGGAAGGTGAAGACACGACGAAC
>NODE_7068_length_134_cov_6.701492
GTGATGATTCAGACACTCGCACACCCTACTCGCGCTTTAGCTCAGAGTTCGCTCTTTCAA
ACTCGATCCGAGGAACTATCGAAGGAAGAGCAAATTGCTTTGTCATATGAGCGCGCCAAG
TCAATTGCTCGAGCTTATGATTTCAGTCTA
>NODE_7075_length_123_cov_2.544715
CTCCACCACCTTCTGAAGATTGTCTCTTTCTAAAGTGTGCTCCAATGCAATCAGGGGGAG
TTATCTCACCGGAGATAGCTGTTCAGTGGAGATGATTTGGTTTGTCAAGCGGAATCTTAT
GAGATCCCCAAGTTCAGCG
>NODE_7076_length_132_cov_7.484848
ATGTTGAGAATGTTGACGAGGACTCTGTCGTCCTTATTGATGGACTTACTAAGAATTGGA
GACTCCCTGGCTGGCGAATTTGCTGGGTTATTGGGCCCAAAAATTTGATTACAGCCCTCT
CTCAAGCTGGTTCATTCCTTGACGGAGG
>NODE_7078_length_42_cov_2.738095
CAGCAAAAGCACTACCGGGCAAGGACACTGTACTCTTTGACAACTTGTAGCTGGGTGA
>NODE_7079_length_40_cov_3.075000
CGACATCATTGATTAGGCCAGTTGTAGGGATATTGGGCACCGTGCTCAAGGGAGCA
>NODE_7083_length_38_cov_71.210526
TGTCCTCCCACCAAAATTCAGTAGACTTGCAATTGTCCTCCACATTAGTTGCCA
>NODE_7084_length_251_cov_5.637450
GGGAAAGTTTCGTAGTCGAAAGCTACAGAGGCATCATAATTGTAGCGCTCTCCATTACCA
TAGATCTCACCCGATGTAATATTATTCAATCGCAGCTCATATGGATCCAGACTCAAAACT
CCATTAGTGGTTGAGCAATCCGTATACGGTACCGCGTGGGACTCAGAAGAAACGATTGGC
TGAAGGAAGCCTTGGAATAGCGTGACATACTCATTGAGGTAATGAGTTCCATTCTCGAGT
AAAGGTGCAGCATTAAGCACAATTCCC
>NODE_7109_length_128_cov_3.968750
TTGGGCAAAGAATCAACAACTTGTATCCATTCCCTGCTCTCACTCTCTCCGATGGCGCGC
ACAAGTAAATTGTTTGCCCGAACCATAGTCTCCACTGGCCACTCGTTGCCATGCGCTAAA
TACTCCAAAGTAGCTGGTTCGATC
>NODE_7117_length_50_cov_53.259998
GTCGTGAACTTCATGACGAATATTAAGGAGTTTTCGTAGTACTGTGAAGTGTTCGTCAGA
GGCTCG
>NODE_7131_length_17_cov_4.176471
GGTCAAACGGTGCTACGTCTGATTCATTGTACA
>NODE_7159_length_122_cov_5.090164
TACTTCTAGGCCACCTGATGTCAACAGTCTACCGCCTGAAACACTTGCATTTGCGGAGCG
CATGTTCGAAGCTGCCCGCTCTGGACAAGAGGACTTACTTTTACAAGCAATAGATGCGGG
ACTGCCGGTCAATTTAAC
>NODE_7166_length_59_cov_3.084746
CGCCTCAATGAAGATCTGCCAAAACCTGAAGAGCCTCATCTTCGCGGCCATGATCGAAGA
GCCAACGGGGACTCT
>NODE_7167_length_59_cov_38.152542
GGGTCTCCCAATAAACGAGAGGCCTGTAGGGCGCAGGAAGGTAACCCTGAGTGAAAATGT
GGTTGGTGAGATGAG
>NODE_7168_length_72_cov_3.416667
CGGGGTCACGCTCACTATCTCAGGATTCCGCGTTCTCGACCTTTACCAAGTCAAGCAAGG
TGACGACTCCCACCTCCCCAGGTCACCC
>NODE_7184_length_83_cov_8.361445
GGAGAGTGGTATACTGGAGAACACAGTAATGAAGACAATAATAGGGATTACCTGTGCATT
CGTTGCAGTCATTATTGTTGGATTATTGAGACGGATGTC
>NODE_7194_length_50_cov_2.920000
TGATGAAGAAAAGGCTGCGGAAAATAGGGACAAACTAGTAGCAAGTAACGTAATATATGG
AGGCAG
>NODE_7195_length_105_cov_4.190476
ATAAAAAAAAAAAGACTGCGTTTAACGACAGAGAGTGTGTGCATGTAACGAGATCAAGAA
GATTGAATACGTGTAAATCAACTGGATTACTGACTAACAGAAAAATGCTTAGGGACTGAG
A
>NODE_7196_length_222_cov_7.918919
GTAGGAGGCTTTTGGTAAAGGCAATAGAAGTCTGGGATGTACTTGCAGCAAGCTCATCGG
CCAGCGCCTTTGCTGCAGGATACACAGCATCACGGGTAGGTAAGATCTGGTGGTAAAGAT
CACGAATGTGAGGTGATTCAGGTGTTATGGTTTCACCGGTGAGGAAGAGGGAATTGGCTC
GTGAATGACCGAGGAGTCGAGGGAGAAGGTAGGTTGAGGTGGCTTCGGGAACAATACA
>NODE_7218_length_88_cov_8.386364
GTGGTATCCCTGTTGTATTTCCATGCTTTGGAGCCGCCATACACCCTGAACACATGAAGC
TCTCGCAGCATGGGTTCGCCAGAAGCGAGAAGTGGACATTTGAT
>NODE_7219_length_21_cov_34.904762
GGAGAAACTTGTCTTCGCTGCTCGTATCATCGCTGCT
>NODE_7220_length_140_cov_10.207143
TCAGACAAGAGAAGCTGGACACGCTCGGACATGGTAGGATTGAAGCCAGGCGGGTTGACT
GACGTGTCCTGGTTTTTACGACCCCATTCGAACCCACCAACCGTTAATGAGTGAGCGGAC
AGTGATACCGAACCTGGCGTAAATGAAGCCGTAATA
>NODE_7221_length_42_cov_2.619048
TCCATCGGCTCACCGAACGGGCCTACCATTACACTAGTCTCGAAATGTGCTCGTTGCC
>NODE_7222_length_47_cov_3.468085
AAATGTGCTCGTTGCCTGCTTCCTAACGTCGATCCTGAAACTGGAGTCAGGGATGCGGCG
GTG
>NODE_7224_length_51_cov_2.078431
GAGTTGATGATGATAGGTGATCGTACGAATCATCCTAATGGACAATGCCCAGTTGCCCTG
ATGATAT
>NODE_7236_length_27_cov_19.703703
TGAAACGACGAGTCCGTAGATAGCAATGATACCAGCCATGATA
>NODE_7237_length_182_cov_3.417583
TGGGATATACCGTTCCAGACCTCGCACAGAACTTCACCCCAGGCCCCTCAACAGCGCCCA
TGCCTTTTCCCTTGTGCTCTAGTTGTACGGGTCGCAAGAAGGCACTTTGCATCGGCATCA
ATTATCGAGGACAAAGCAATGAACTTCGGGGCTGCGTCAATGACGCCCGCAATGTTCGTA
AATGGCTTATGAAATATC
>NODE_7249_length_199_cov_3.180905
TCCGTTACCTCAATGTCCATGATGAAGGAACGCCCGGAAACCTCACAGCAGCTACAGAAG
ATCGCCAGCCCGAGTGGTTTTATATCCGTCAGAACCAATTGTATCAGGTCATCAACTCGA
CTGCGATCTATTCTGTCAATATACAATTGCCCTACAAGAATGCGAATTCGAGAAAGCTGG
ATTGAACATCAGAGTGAAGGCAGCTGGCTGACATG
>NODE_7261_length_27_cov_5.888889
GTCAAATTTGAGTATAAATGGGATATACCAGGATCAGATGGTT
>NODE_7264_length_52_cov_9.211538
GGTCGCTCAGGACGACGTGTTGGAGATCATTGGGAGCCAGACAGGCGTAACGGTGATAGG
AGGAAAAG
>NODE_7265_length_171_cov_16.771931
TGGTGCCCGTGCGCGCAGGCAAAAGAGTTATCGTTAAGCGGTTGCGTTATGTACATTTTT
TTCTGGTTAAGTTCTATCTGCTACCAATGCCATGATAATATCCAATGTGACTGGACCATC
CATAAATGTCCTTGGCTTTGCAATGTAGCTGGGCACTCCACTGATTCTGTCCACCATCTC
CATCAAA
>NODE_7267_length_38_cov_2.105263
GCCGCATGCTTATTCGAGGGGTCGTCCAAGTTTAATTTACTGCTCTTGCGTTTG
>NODE_7299_length_29_cov_107.000000
ATTGGACCTGCTTATACTATTCGCGACCCGGAGAACTCGTCGAAG
>NODE_7305_length_93_cov_3.978495
ATTCACATCGACAAGATACAACGTATCGATCTCAACAACGGTCTTTGTTTGGGCAAGACT
CTATGACTTGTCCGACAACGAATACTGGAACGATTCATGATCATGATAC
>NODE_7323_length_180_cov_3.555556
GCGACGACGATGCATGATCACTCGAAGAAAACATTAATTGGCGATGGGACATATCGGGGA
TTTGTTGATGCAGTGCTCCGTGAAGTACCAAATGCGTCGAAACCGGAATCAAAGCTGTTC
CCATACGGTTATCTAGTGTATCTGCAGAACGGAGTACAGGTGCAAAAGAGAGCAAGCGAG
ATTATGCCCGGGGATG
>NODE_7332_length_38_cov_2.078947
GTGGGAAATCGGTGCCCCTCTGACGGAGGTGTTGATTTATGACGCCTTGAAGTT
>NODE_7333_length_26_cov_51.653847
CGGCCATAGTGGAATCGCCAGCAAGCCTTACGGTCTGTGATA
>NODE_7334_length_133_cov_9.774436
CGCTACGGTATATGGAACATGCAGATCCTAGTGACCGTTGGAACTACAGCATCAATATGG
GGGATGATTGGAATTCACAATCCAGCGACACTAATCGCCTTCAGCTGTATCTACGGCATT
TTCTCTGGCGCGTGGCTTTCTGTCGGGGT
>NODE_7340_length_62_cov_1.435484
AAGGTAGATATTCGGCCTAGAAAGATGGAAAGAAATCGAACCACTTAGATAAAGGGAGCT
TACTTCCAAGAGCATACC
>NODE_7364_length_97_cov_8.608248
TGGTCATTCCACTGTATCCCCTGTTAGTGTATCTCAAACTCAAGTGCCGCATCAAATCCA
GCAGCCATTGATGCAAGGACACGCTCTGGTCGACGACCAGAAGGCGGACCCAA
>NODE_7365_length_272_cov_23.180147
ATAATGTGCATCGACATTCGGTGCAACAGTTGTTCCATGCGGATTAGGCACGTTTGTACC
AACGTAGACTTGAAGAATTCCAGTAAGACGAATATCAATCTCTACAGTCCCGTCTTGATA
GAAGTTGTAATTCCAAATGTATTCGTAATTAGCCAGTGTGCAGACCATGTTAATTACGAG
TCTCCTACTTCGGACGGTATGAGATCGCCCGCCGGTACGGTAGTCAGTGTGCTTCCAGAG
CACTCCGGCATCTTCTTCGTGAATGCATATAGCGTTATCGATCACTAC
>NODE_7366_length_36_cov_3.583333
CAAAATGGACCTCCCAGGCCACACAGATGAGGTTTATTGTGTAGATTTCGTG
>NODE_7367_length_158_cov_3.943038
CAGATGCAGAGTTCTTCATACGCAATGGAAAAGGGGATAGAATGCCTAACGCAAGTTATT
TGAAGGAGCACTTTTTTCAAGAAGGGAGAATATTGGGGGAACATGCATTGTGGATCATAC
AGACTGCTACAGCGATTTTGAAGATGGAGTCGAATATGGTGTTGGTTTCTAGAG
>NODE_7398_length_45_cov_4.200000
ATGACTTTGCTATGGGTAACTGTGGAGAAAGTGCTGCAGTGAAATATGGTATCGATCGTC
A
>NODE_7399_length_18_cov_19.666666
TATGTAAAGGTGTGGGATCTGGGAGAAATAAGTG
>NODE_7400_length_45_cov_2.844445
GAGCGTGTGCAGGCCAGAGAACAACTTAGACATGGATTTGAGACTCTCAGTCAAGCCGAG
A
>NODE_7411_length_94_cov_2.968085
GGAAGGCGCACTGTTAGGTGCTGCGAAGGAGGGAAGTGCTCTGGCGCCAGATGGGGAGAC
GACGGGTTTGAAGGTGAAACGGCGGAAAGATTAGAGTGGTGGTGCTTTTT
>NODE_7413_length_17_cov_77.411766
TCATCTTTGAGAATGGTCGAGATACTACTGCTG
>NODE_7415_length_65_cov_8.061539
CCCACTCAGCCACCACCCCCCGCGGTCATCCTCCTCCAGACTGCGATCCTCCGAAACAAA
AGATGTCTGCTCGCTTACCAT
>NODE_7416_length_26_cov_71.730766
ACAGCCACAATAAGCTGGCGGACACCAAGAGTGAAGGCCAAT
>NODE_7417_length_30_cov_138.300003
AAGGCCAATAGGGCGTGCTCGCGAGTCTGACCATCCTTGGAGATAC
>NODE_7426_length_111_cov_3.324324
ATCCGACAGATCCACAAATTGCGAAGTTCGAGGAGAACAAACAAAGATGGTCTTGGCTCG
CATTTCGAACAGCTCGCGATCAGTATCTACAGCACTTCGGCAGAATTGGTACCGGTGACG
TTGGGCT
>NODE_7427_length_140_cov_27.357143
CCTGAGAACAAGATAGCATAGATCATAATGGCTTAGTATACGGCTCATCATACATAAGAC
ATTTTTGTGGCAGGATAAGTAAGGAAAATGAAGTACAAGGCTAGATCTAAACCTCCTTGA
CTTTGACCGTACCACGCAGTAGACCAGTGCGACGAG
>NODE_7446_length_57_cov_3.631579
TTTTAGCAGTGGAGACGAAGGCAGTGGAGAACTTCTGAAACAGCTTCTCACACGGGTCTT
CCGGTGCACGCTT
>NODE_7447_length_27_cov_53.037037
GATGGTTTGGTGGCGTAGGTGACCTCGCATATAGCTGTACCGG
>NODE_7448_length_157_cov_4.936306
GAAAGGTAACGAAGAGGCACAATTTAAGGATATCTACGTATTTTAGTATCTGCAAAAGGT
TTCAAGAGCAAGACCGAGGAACAAAAAAGCAACGTGGGATCAGACCTCCCTGAAAGCGAA
CCAGGGGCAAATTCTGGTATCGAATCTGTTGCAGGTAGCGCGAGGGAACATCA
>NODE_7452_length_91_cov_4.351648
TCCTCTCTCGATTTTCAAACAACTATTTTGTCCCGATTTGACATGATTTTTATCGTCAAC
GATGACCTCCTTCGTAAGGAAGTCGGCCCCAATAGTAGCTTTGTACT
>NODE_7454_length_114_cov_2.780702
CTGAGCTGTATACTGTGCTGGTTTATCCGCCGAAGGACGAGAGACTTCTGGACGAGAGAC
TCCTGGTGACTGAGGCCCAAATTCATTGATGATTTATATACAGGTTAGTATGTCGTATGT
TGGTGTTCGC
>NODE_7455_length_33_cov_26.787878
TATTTTGTTCCATTGACTACGTCACCGTTGGGATTAGACCCAGCAAGCA
>NODE_7458_length_44_cov_44.613636
GCAGTCCTTAATGGGTTCATCAACCAAGAGCTCATCAACTTGAATCCGGATGATTTTGGT
>NODE_7459_length_49_cov_2.673469
GGGCTGTTGAGTGCAAGTGGAAGTCAGATGAGTCCGCAGAGTGCAAGCTTCTCTGCTGAT
GTGGA
>NODE_7469_length_134_cov_4.283582
CTTGACCAGTCACAGATTCAAATGATTTGATTTCTGTTTCCGGGACATTGTTACCCAAAA
GCTCTTTGCTATACACTGCAATGGCTTTGGCTAGAGGGTGTTCGGACTTGACTTCGGTAG
CACAGACCATAGCAATGATATCTCTCTTCG
>NODE_7477_length_82_cov_3.341463
GCATCACTGCACAGGCTTCATCCTCACAGATTCTGGCCCCAAGGTCCTCGAGTACAACGT
TCGCTTTGGCGACCCAGAAACAGAAGCCATCTTGTTAC
>NODE_7500_length_44_cov_2.272727
GTTCTCATATATAGCTGCGAAACTCTCACGAGGAACCGGAGGGTCTTTCTATGTTTTCCA
>NODE_7505_length_268_cov_5.802239
GTCCTCCCCCTCTCCAGGATCCTTTCACATTTGGAGCCGATTGCATCATGCATTCTGGCA
CAAAATACTTTGGCGGACACTCTGACCTCCTGTGCGGCGTGCTCGTCGTGAGAACGGAGG
AGGAATGGAGACAGCTGCAACATGATCGAACTTACTTAGGATGTCCCATGGGCTCACTGG
AAGCATGGCTTTTATTGCGTTCACTTAAAACTTTGCACCTCCGGATTCCTCGGCAATCTG
AAAATGCGACTGCTCTTGTAAAATGGCTAGACTCTGTACGGAAG
>NODE_7506_length_68_cov_4.323529
GGGGGAGATACGCCTTGCCAGTCGCCTTGACGAAGAAGGAAGAGAGCAAGGACAGCTTGC
TTTATATCCCTGTCCTTACTGAAG
>NODE_7514_length_47_cov_4.702127
GCGGTTTCTAAGTATAGATCTTTCCAGATGATCCCACACGATCTCAGCTATGCCAGCGTC
ACT
>NODE_7522_length_45_cov_4.755556
AGAGAACGGCAGGAGGCAGTGGAACGATTTCTAGCACGGGCAGAAATGACGATGATGGCG
C
>NODE_7534_length_49_cov_97.714287
AACAGCGCATTGAAGCCGAAAGTAAACTCTGCTGGCCAGAATGTTCCGAACCAATGTCTG
TAGTA
>NODE_7535_length_37_cov_2.270270
CCGGAAATTAAGGGGAATCAGTGGAGGAATCCTGCAATAATGGAAAATACTGC
>NODE_7539_length_93_cov_6.634408
GACCTGTTGGGATGAGAGGAAACGAGGAGGAGGTGACGCGAGGAAATTGTTGTATGTATT
GCCTGGAGAATTGAGATCCTCCCGACGAAGAACCGTACGATGCTGTTGA
>NODE_7544_length_100_cov_5.150000
CACCGCCTTTCCAGTCAGAGGGAGGGTTATTAAGGACATAGAAGAGTTTGAACTGGGGGG
AATGATTAGCGACAAGCTGATCGAGATCGTCCTTGAGAAGGATGTCTTGGGGGTGG
>NODE_7545_length_138_cov_5.615942
ACCAATAGACAACCGGCCATGAAGGATTACTGGCACCAGTCCGAAATGGCCGAATAACAA
ATCGCAGACCTACTGTTCGAGTATTAAGGCATTAAGAATCCTTGAATCACACCAAACTCA
GCTCCAGGGTCCACACTCGCCGTGCCCAGAGTTT
>NODE_7546_length_38_cov_1.736842
ATATGAGTATGGATCTTCTCCTGGATCTAGTCTGCGGCGTTTTGTTGGATGGAG
>NODE_7556_length_62_cov_1.790323
GAGAGCGGACGACATCTTCCATAGACACAACACCTTCTCTTGGCTGCACAACGTCACCGA
TGGTCCACGTTTCGATCC
>NODE_7575_length_158_cov_5.018987
AAAATTTGGACGAAGAAAAGGAAGAATTGAACTGGCCTAAACTCTCGGAGCTGATAGGAA
ATTCGGAGTGGAAGCGGGAGTGCTTGAAGCGTGATGAGAAGTTCGAAATGTACTTCACAG
TCGCTAATCGTGCTATTCAGGCGATTCAAAGAGCTCGAGAACAGCTACAATCTG
>NODE_7576_length_45_cov_69.177780
CCAAAGTCAGCTTCACGACCAAGATTTACCATCCTAACATCAATGCCAATGGTTCTATTT
G
>NODE_7597_length_98_cov_9.948979
TAGGACTTGTCTTACTGGCCAAAAGACCTAAACAATTGCCAGGACCTAGTTCTCCAAGCG
ATGAAAAGATACCATAAACAACAGCGAATGCTCCGATATGACCAGGAGCAGTCA
>NODE_7600_length_23_cov_112.739128
CAGCCCATTTGTCATTTCAGCCTTAATCTCAAGTTCTTT
>NODE_7602_length_26_cov_15.653846
AAGAAAGCACCTGTTAAGAACGCCGCTGCTAAAAAGATGCCT
>NODE_7613_length_145_cov_2.634483
ACGGGCAGTTCCTCTCGCACAATCAGGGTCCCGATCCTCAACACGTAATGGTTCCGGAGT
TTTCTTACTGCACAACAACGCTTCATCATAATATCCGCATTCCAGTACCATATAGTTGGG
TTCCAGACATCCTGCCAAGGGACGATGATCCCGAGTTCGAC
>NODE_7639_length_110_cov_4.081818
CGAGCTTCTACACCAGCTTTCTCATCGTATCGATTACACGAGTACCACGCTGTCCCGTGT
TCACTCCAGGGGCCCATGCATACCCAACAGAATTCGTGTTTGCATTTCTTACATGTCATA
TGGTTG
>NODE_7650_length_46_cov_1.782609
CATTGGGTAGGTAGGGACGACCAAGACGATGAGGTTTTGAAGGGAAATTTCTCCCTAAAT
GC
>NODE_7655_length_59_cov_4.576271
GCTTGGTATCAAAGGCTGCTTCAATAGACCCTTTGGTATCTGGGAATTACGCTTTCAGGC
TCAATCCAAAGACGC
>NODE_7691_length_18_cov_363.000000
AGACACTTCAAGAGGACTCATAACACGTGATGAC
>NODE_7693_length_73_cov_17.465754
TTACTTAGGAAACGCCCTGTAGCGTCCTCTACTAACCAAGGCGTGTCTTCCTTTCCCTTT
GGCCTGGCAGGATGAGTAGCATCGAACAC
>NODE_7708_length_87_cov_42.218391
TATTCCAGGCCCAATAATTGCAAACACACTAGTCTAGATATCTGCCACCAGTTAAAAACT
AGCGTACTAAGAGGGTAATACAAAATTCCAGGAGGAATGGAAA
>NODE_7726_length_45_cov_23.533333
ATGATGATGTAGAGGATCATTTAGACACATGCATACAAGCCTGGGATATCCGTGTAATCC
A
>NODE_7727_length_197_cov_4.802031
TGCCCTTGCCCCCTTTGGACGACTTGTCTCTCACATGCATCATAGACTTCGAGGAACTGT
TCGTAAACCTTAGCAATTTCGGGACGGGGTTCGGCCACGCAAGTCATTCCCGGCATGAGC
CCTCCAGTCATGTCTTCAAATGATCCACTATTGGACATCTTCCACCGAGCCCATTTCGCA
AGTAGAGCGCCACCTATGGCAGCTGCTTCTTTG
>NODE_7732_length_61_cov_25.803278
CTGAGGGGTGCCAAAATCGGAATTATACAATCGTACTTAGTCAGCTGGATCTGGGAGGTG
AGCTGGACTGTGTGGCC
>NODE_7733_length_261_cov_4.107280
CTTGAAGTTGCGCCTCATTATTTCAAGCCCGCGGATTTGGAGCAACTGGTGGCAGGAGAC
AAAAAGATGCCAAAGGCGATTGGTGCCAGTAGCTCGCGATCGTGATTTTACTTGGCTACG
CGGTATATATATAAGGCTTATTGATCTGTTGTATGTCATAAGACAGAGTGTGATCTTCAA
CCTCTCCCCACAAACGGCTGTTCGGTCGGCAAGACGGTGACTTCCAACATTGTTGTACTG
TTGGGGAGACTGGCGATGTAGACGATAGTATTAGCTA
>NODE_7829_length_91_cov_6.109890
GATCATTATGGGAAATGTGGTTCTGTGCGAGAAGCATGATACATTGAATAGACTTCCAAG
TAGTGGATCCTTCCTTCGAGATTCCCCGCTGTGTCCAATCCAAGGAT
>NODE_7833_length_34_cov_8.823529
AGAACAATGTCGTCCAGTGTAATCAACCCCTTGCCGTTTAATCCTACTTG
>NODE_7835_length_80_cov_4.812500
GTTTAATCCTACTTGCCAGCGCGAATCGGTAATATCTTCGAGCCGCGAATGTTGGCGCTC
CTCGATGAAACGTTGGACGCATTTGGCTATATTTTT
>NODE_7836_length_34_cov_2.735294
TGGAGACTCAGGAATGGAAGACTTCCTGGATGAGGTCGAACTGACTTGAG
>NODE_7842_length_17_cov_145.117645
GGGGAAAGTGCTAGGTCGTACAGCGACCAAGGA
>NODE_7844_length_25_cov_96.879997
CGACCAAGGACTCTTCAATTCCCTCGTTAGCAGTACCCAGG
>NODE_7845_length_82_cov_20.585365
GCTGGTCGATTTGGCACTAAGGGTCTTGCTATTACTTTCGTTACCTCAGATGTTGACCAA
GAAGTTATGTCTACGATTCAGGCTAGATTCGAAGCTAT
>NODE_7861_length_39_cov_3.487180
GTCCAGGGCACTTCCTGTCGCCCAAGATGGGATGGAAGCGAAGATAGGGGAGAAG
>NODE_7874_length_22_cov_102.636360
GAGCACCAGCGTATCGGAAGATAGCACGAGAAAGAGTA
>NODE_7875_length_35_cov_4.342857
TAGAAGTAGAGTGTTGCTGCGGCATAGTGGATGAGGTACTCGCTGTCACCG
>NODE_7913_length_52_cov_4.076923
GCTTGGGGGGCAACCGGAATTGGCCTTTGTATCGGTCTGAGCGTGTTGGTTGCAGGATGA
GGATCATG
>NODE_7914_length_70_cov_16.757143
GTTTGTCCACCTTTCATACCCTTATCGATGTGAACCTCCAACATCTTTTTATCAGGAATG
ACTTTCTTGCCCTTGCAGACGTTGCA
>NODE_7915_length_37_cov_48.108109
CTTCAACTGCAGCCCTATCAATATCAATGGTTAGATGTGCTAGTAGATTATTC
>NODE_7920_length_64_cov_68.312500
GTATATGGGGAAGTGCCTCCAATGAGATTAGTCCACTGGTCAGTGAAGTAGAGCTTCCCG
ACATGAGTGGTCGAGGAAGA
>NODE_7976_length_94_cov_8.648936
CTCCTCGTTGGATTTAATTGCCTTTTTCGTTTCGTCAATGTTCAGCTCCTTGCGTTCAAT
CGTTCTGCCTGGCGGCACAAGGCGAAGTTTGATCACGAGGAAGACAATAG
>NODE_7977_length_189_cov_8.338624
ACGAGGAAGACAATAGATGACGGTGTCACAACGCGCTCCCCGATGACTTTAAATGTGACA
TTTACAATCTCAGGCGCACCCCATCTCTCCAGAGCTTTCTGAATATCGCTGACACGCTCA
TCCTTCTTCAACTGGAAAACTTCAGCAACATCAGTCAAAGTTTTGGTGTCGCTGAGTGAT
TGAACATCCTTGTTCTGAATTGAGG
>NODE_7978_length_34_cov_16.882353
CTTGACGTCCTTGGCTTTCTGCGTGGTTGTAAAATTGGGCAGCGACTTCC
>NODE_7979_length_100_cov_11.640000
TTGGGCAGCGACTTCCAAGGTCTTGTTTGGTCCTCCAATATCGCACCACATGATTTCAGT
ATCGTAAATTGTGGCGAGGTTCAACATTTGAGGAACTTGTAAATCATCGATGTAAT
>NODE_7990_length_30_cov_81.366669
AGAGATAGAACTCTGATAGTTAGGCCTATTGCCCTGGCTAACGAAA
>NODE_8011_length_32_cov_29.250000
ACACTCGTTTCGTCAGCAGGGGTCAACAATCTGCCTTGCCCTTCATCC
>NODE_8012_length_44_cov_43.931820
GCCTTGCCCTTCATCCTCGAAGTGTGATAGTGTCGATCATGCACCAAATTCTAATAGACA
>NODE_8013_length_52_cov_2.557692
TTTCGCTCTCTCACGCCCGAACTTTGGCCCTCCCTCATTTCGTTCAATGTATCCTTTACC
ATATTGAC
>NODE_8027_length_72_cov_4.763889
CAGAAAGGCCCTGTATTTCCTCGTGTTGATTGGGAACCACCAAAAGCGTCAATCAATGGT
GGAAAAGCCCAGGTTCCAACGAATGCAC
>NODE_8037_length_56_cov_2.500000
CGACCATGACCCAATTTTCCATTTCTTCCCGGATCAAGAGTCTGTCGACCTTTATGAGGT
CCTGAACCTGAG
>NODE_8069_length_57_cov_1.789474
AAGATTTCTTCTTCTCTTGTGATGTCTTTGCAGCCTTTGGTTGCTGAAATTCAGGAAACT
CTCCAGCTTGCTG
>NODE_8070_length_75_cov_3.333333
TAGCAAGCTGCTGCTCGGCCGAGTGCATTGTTTGGATTTCTGAGCTACTAGAGGCATCAA
AGGTAGCAAGAACTCCACCCGTTGCTAATGC
>NODE_8074_length_45_cov_12.311111
GTTCATTGGTTGTCCTACAGCCATTAGTAGTATATCCCGCTACCCTCGTCCTCCCTTGGC
C
>NODE_8075_length_91_cov_2.318681
ACATGTGACTTCGGATGTATCTCGATCAAGAAGGTGTGGGTGTTGAGCTTTCCAGGGTTG
GCTATGAAGGTGGTGAATGGGCTAGATCAGTCGAAGAAGCCTACTAC
>NODE_8076_length_73_cov_34.095890
TTCCTTTAGTTCTGGCAGCGCCAGGGCCACCATCTCACGATTGGTCTTTAAACACGAATG
AAACACATGAAAGGAGGGAACCCAGTAGT
>NODE_8077_length_20_cov_12.600000
AGGACAGGTCTGAGCGAGGGCGTTTACGAGAAGGAC
>NODE_8079_length_104_cov_28.740385
ATACTTAAGGTGTAAGCTTTTATCCAATAATGATTGACGCTGAGGAACGAAGGTGAGAAT
AGAAAATAGGATTAGAGACCCAGATATCTCTCACTGTCAACGATGAGTGGTAGTTGTTAG
>NODE_8080_length_39_cov_2.282051
AAAGGAAGCTCAACAAGTCAATGAAATGTTGAATAGGGATCTTGGTGTCAAGTTG
>NODE_8081_length_242_cov_5.512397
GTGAAAGCGGCAGTACTCGGGTGGTGTGTTGAACTGCTTCAGGCCTATTTCCTTGTTTCA
GATGATATCATGGACTCGTCGATCACTCGTCGCGACCAACCGTGCTGGTACCGCAACTCA
GGTGTCGGCATGATCGCGATCAACGATGGGTTTTTGATCTGCTCCTCCATCTATCGTCTG
ATCAAGTTGTATTTCAAGCCAGATCCTTGTTATGTCGATCTTCTCGAACTTTTCCTCGAG
ACGACGAGGCAAACTGAG
>NODE_8082_length_50_cov_34.860001
GGGATCAAAGATGGCAAGAAGACCGATAAGTTCAAAGCCGTTGCCCTCAGCCTCTGGATC
ATCACC
>NODE_8083_length_49_cov_12.469388
AGGTGGCCGAAAAGTTAGTGGAACTCTTCGAGGCTATGACCTTTTCCTCAACCTCGTCAT
CGACG
>NODE_8085_length_44_cov_2.840909
TCTCGCCCATGGATATACCCAACTGCTCTCAGTGATTATCCCAATGTCTTTGATTGTGAG
>NODE_8092_length_50_cov_3.300000
ATCTCACGGAATGTCCCGATTGACTCCTTTTCACGAAAACTACAAGCGGCCCCGGATAGC
TCTGCA
>NODE_8093_length_19_cov_125.473686
AGATAACAACACAGGATTGCTTCGCCTTACTCCGG
>NODE_8095_length_191_cov_4.806283
GAAGTCCTCGTCGAAGGTAGGTTGAGATTGTTCGTTGATAACTCGGAAAACCTGATCAAC
TGCTGTCCGCCAATTTTGATTCATGAAACTGGTATCTTTTGTGTCCTGATAGTAGATGCG
CGAGAGCTTGAGGAAACCGCAAAGCGAGTCAAGTTCATACTTGCATTCAAAGACAGTTTG
GTTGTCAACAGGGCTACCCAACAAGGG
>NODE_8096_length_73_cov_3.753425
ATTGCTGAGCAACTTGTTGATAGTGCTGTTTACCGTTTGTTCCGGGAACCTGGAGTCTTT
GATGTCATGGTTGCTCCGAATTTTTACGG
>NODE_8097_length_41_cov_4.292683
TCCGGCCCACTGATTTGTGCATTTTGTAGCGTGTTGTACCTCGTCTTGTCCCGCTCT
>NODE_8098_length_32_cov_6.125000
CGTCTTGTCCCGCTCTTCTTGTTTTCTCTTGGTCTTCTGGATCTGTCT
>NODE_8101_length_81_cov_4.172840
GAATTCTAAATGCCACAGGAAATCATACAAAGAAACTATAGGTACTGCATTGAGGTCATC
CATGTTGTCAGAAATAGTCAAACGGACTGTAGATTCA
>NODE_8110_length_43_cov_1.232558
CGATCTCTATCACGCTGGCGCTCTGAGGCAGGGTGCCTGTCATCATACCGAAGAGTACT
>NODE_8116_length_19_cov_1.947368
GGAGCAGAGTCGAGATGAGGATTAGGGTAAGGGGG
>NODE_8120_length_165_cov_8.551516
TAAACGAGTGTGATTTGGTCGTCAAACAACTACAAGATTCACTTGCGATCCTGGATATCG
AACTTGTACCTGTACATCAGAAGTTGGTTGCCATCCGTCGACAACTCGTAGCACTAGCCG
CCAAAGAAGAGCCCCACAAAGCTGAGCTTAAACCACTGCAAGAAGAACTTCGAAAGATAG
A
>NODE_8121_length_65_cov_32.907692
CCTTGTAACTCCATCTGATAGGCGCAAAATCGGCCTTATGGTTCATGAAACCGGAATCGA
AGAATGGTTCTTGGTAAGGGG
>NODE_8122_length_206_cov_4.179612
AACGGGGGTCCCAGAATATAAGGGTGTTGTTGCCATCAGCTGAAATGATATGTTTGCCAT
CTGGTGTGAATTCGCCACAGTTGACAGGACCGGTGTGTCCAGCGAATACTTGCATTGTAT
TTCCAGAAGGTAATTGCCATAGCCAGAGTGTTGAGTCGTTGGACCCTGCTAGAAGGACAC
TGCCTTTGGGATGCCACCTGAGGAACATGACCTCATCAGGTC
>NODE_8123_length_40_cov_95.599998
CTTTGGCTTGACTTTCGTGAGGGAACTGAACATCGGTAGTGCAACTGTTGATAAGG
>NODE_8144_length_71_cov_2.352113
GTGGTGGAATTTTCACAGGTGGTGGTGTTCGCGGTGGAGGAGTTTGTGGAGGTACTGTGT
ATGGGGGCCTTGTGTATGGTGGTGGAA
>NODE_8145_length_123_cov_10.422764
GTGTATGGTGGTGGAAACGATTTTGAAGGAACAATTGATCCTCAGGGAAGACCGAGGGGG
ATGGAGATGACGTTCCTGACCTTAGACAAGGAATACTGGGAAGATGATGCCTTGTTGGCA
GAGGAGCTCTTTGGTCCTC
>NODE_8147_length_21_cov_92.809525
CTAAAACAGCACCCGTGGCTCGTTGGTAGAGGGTGAT
>NODE_8153_length_75_cov_3.173333
TCGTTCAATGATGTAAAGTACTTCTTCCTTAAGGTCTTGGCAGTAACGGTCAAGAGGGAG
ATCGCATTCGTCAGTTCCAAAAGGCATCTCA
>NODE_8156_length_151_cov_18.258278
AATCGCAAATAACTCCTTCCCGCTACTCGCTCTACCAAATCCAGCTTGAATTTCATCGAC
AATGAGTAAAATTCCATGTCTATCACAGACTTGACGCAATCCCTGAAGGAATCCTGCCGG
AGCAGGAACGTATCCTCCTTCTCCTAAGACAGGTTCGATGATGATGG
>NODE_8164_length_19_cov_110.105263
CGGGCACAACTACAGGTCCATGGCTCACGCTGGCT
>NODE_8180_length_111_cov_2.765766
AGCATGGCTTTCCCAGCGATCAATGCTTCTTCATGATTATCCTTTATCTCCATATTTATG
ATGTGAACTGGCTTGTTAAATTCGCTCGCACGAGACAAGAGATCATCACAGACCGCGTCG
AAGCACC
>NODE_8186_length_175_cov_14.805715
CACGGGCCAAAGGCGAGTGGAGTCCGCTCCATCCACATCGTATACGACAGATGGTACAGG
GGCAAATGGGTGGCCCTGCTACACACCTCCGGGTACGGCTACGTCTGGTACTACGAGCAC
TGGAACAGGCCTCAGTGCAAGTGGTTCACCTGTCTTCCCAAATGTTGGATCATACAAGAG
TGATGTTGATG
>NODE_8212_length_29_cov_11.586206
GGGCATACTTCTCCAATTGGGGTAAATGCATCGATGTTTTCGGCC
>NODE_8236_length_64_cov_6.328125
CCTCATCTTCCCACTTCTCTAACGTGCCCCTTATCGGGAAGCTGCGAAACTCGTATTTAG
CAAACACGAGGGGATGCGGC
>NODE_8258_length_23_cov_36.043480
TGCTGTTGTACATAGACCGTCTGTGGACCGGGTTGGGGA
>NODE_8259_length_238_cov_5.798319
ATCTCGGACTCAAATTCTAAATGGGGATAATTATAATTGCCACCCAGCTCCTGCCACGCA
TATACCTCACGGACGAGCCCCCTGGTCTGTCTGACTCGAATTAAATTGAGAGGATGTATG
GCTATGAGCTAAACTCTATGCACTCTCGGAGTCCCTTCCGTGTATTCTGCAATACCTTTC
GATCGACAACCCGCCTAGAGCTCACAAAAGGCGGAACGTGCCTTTCATAAATCATCACGA
TAGACTTACCCAAT
>NODE_8260_length_20_cov_29.950001
CGACACGACCACTGAGTGCACAGGATTCTGTGATAC
>NODE_8261_length_36_cov_31.861111
CAGGATTCTGTGATACAGTAGTCGGCTGCAGTTTTGCAAACAGTTACCGCGA
>NODE_8262_length_136_cov_7.404412
CACAAAGATGACATGACAAGAGAAGAGAGTATCAAGCTTACTGTTAAGAGCTTACTGGAG
GTAGTCCAGACTGGAGCCAAGAACATAGAAATCAGTGTAATGGAGGGATATAGCAAAGTG
ACGAACCTGGAATTGGCAGAAATTGAAGCTAT
>NODE_8271_length_32_cov_56.343750
CGCGAAACCTTGTGACAATTTGTTCAGTGTAATTTTTGAAAGCGTTAA
>NODE_8272_length_70_cov_9.814285
AAATAAATGGAATCACGTGGATAACTAAGTCCTTGGCAAACATATAGTCGTCTAATGACG
CTCGTAAGATCATGATGCAAGCAGGA
>NODE_8284_length_85_cov_5.741177
TGCTGGATACAATAAATAACTTCCTGTCTCGTGTTGATAACTTAGGCTCTAATGGCATTT
GGTGCGCCAGGTGGACGAGGTGGATATGCTGGTCGCGGCGG
>NODE_8286_length_42_cov_29.880953
TGCTGCCAGGCGCTTCAAATGCTTTTTGGGACCCCGAGCCATTTTGTCCTTGCGGTTG
>NODE_8287_length_26_cov_25.730770
GGGCCATGTTGCCAACGTGCTGGTACATGGTATAGATAACAA
>NODE_8288_length_56_cov_2.071429
GAGAGGACCACTCAAGGTGTGCTTCAAGAGTAGAGCAGACATTCCACTAGCAATACGAGG
GGTATAGTATAG
>NODE_8293_length_123_cov_3.707317
CCAGCTCAGACATATATTTTCTCCCTGCTCTGGTCCAATCTGACAACTTACAAGTTTGGA
AATTTGAATCAATATGGCCAGCTGGATCGATATTCTTTCTCTACTCGTGACGATTGGTGT
TTTGGGTGGAACTGCCTGG
>NODE_8296_length_18_cov_4.555555
GTGATGCATTCATTAGGGGAAATAATGTTCTGTA
>NODE_8297_length_33_cov_5.363636
TTGGAGAATTGGCTCGACGGTCCGAACAGACAGCCGCCTCAGTTTGGTA
>NODE_8298_length_70_cov_6.300000
CCGCCTCAGTTTGGTACTACTGGCGGTGGCAGCACCCGAATGGCTGCAGGAGGTGTCCAC
GTAGTTGCACCGCGAAGGGCTGAAGC
>NODE_8299_length_160_cov_4.487500
AATTCCGGCGCAAGCTGCAACTGATCCCATTTGGTCACGATAGGACCATTGTCACGGATT
CCATAATCACCCTGGGCATCGAGAACTCCTGAAGAATCCCGGCGAAGTAATCCGGAGACT
GAGCGGCGCGATTTGTCGCGGAGGATCGGCTCTTGTCTGCTCATTGTGGGTTCAGA
>NODE_8303_length_166_cov_7.180723
ATGAAGGTGGTGGAGAGACTTCTGAAAGAAAGGACGGAAACGAGGACTCAACCGTGGAAG
CAGCTGAGGTTCAACCTTCACCTCCAGTGCCCAAGGACATGATTGTGGAAGCAGAGAAGG
TTCAATCTCCACCTCCAATGCCTAAGGATGTAATCGCAGAAGCAGAGACGATTCGACCTC
CG
>NODE_8304_length_102_cov_3.539216
TGTGCTTCCAGAGCTGCTTTCTCACCGGGGAACATCGTCAGGGTCATACCTGCATGCGAT
TGTGGAGCATGTGAAGACGAGTTCAGGAGAGCCGCTGAGGCTTGGGGTGAAGGTGTTG
>NODE_8305_length_42_cov_2.000000
GGAAAGCCAAGTATGGCATCAGTGACGACGATGAATACGATACTCTGGATTCTTTCTT
>NODE_8309_length_157_cov_4.197452
CAGTGAGACCCCCAGTAGACACAATCTCTCCCTTAATCAAGTTTTCCGCTCATGCGATAG
ACCAATCACTGAACCCGGCAAAGGCCGCTATTGGTCCCTCGACATATCCAAGGGCGAGGG
ATATAAACGAGAACGTCGACGCAAGAGGCGAAACGCTGCTCCATACAACGGGA
>NODE_8310_length_47_cov_3.085106
TGGACTTCCAGTTCCTTCCAGGGCACTGTGTCGTGACTCAATCTCTGGAGGAAGCATCCC
CAA
>NODE_8311_length_46_cov_4.326087
TTCAATATCATCCCAGCCAAAGGTCGAAGGCAAGATCCACTTTGAAGAGCCTCAGAACTT
GA
>NODE_8313_length_17_cov_119.529411
CATACATTCTCCTGCACCAAGCACTATGAAGTC
>NODE_8321_length_79_cov_3.531646
CCGGTTCCCAGTGAAGCGTTATTGGACCAACCAAAGATAGCTGTAAAGATGGTCCAACCT
TGACCAGTTCTATCTGACGAGTCACAACCATCAAG
>NODE_8323_length_129_cov_4.302326
ACTCTCCGAGCTGCTGAGAAATTCGACCAATCACACCTCGAATCCCCTCAAGTTGCTCCC
TTAATCGATGCTACTCATTTCTACTATGTTGAAGGTTACTTCCTCACACACGGCACCGAC
ATCGTTGAATGGCTCAGTAAAAAAT
>NODE_8335_length_54_cov_1.777778
TCGAAGTGATGAATAGGACCGAATTGCGAGAGTACATTGCGGAGGTTTGACTGTGTGAGG
GGAAGATGAA
>NODE_8336_length_68_cov_4.308824
TGTTGTGATGTATGTTGGCTACCTTGTTGAGGCTGCGTCTGTGCCTGTGTTTGATTCAAA
GTCCCTGGTTGTTGCGGCTGGTGT
>NODE_8337_length_69_cov_3.724638
CCTGCACAGTTAACTGCACATCTGGATTGAAGTCACGGCCGGTCAATTTGTGTTGAACGC
GATTGAAGACGAACAATGCCCTTTC
>NODE_8354_length_356_cov_5.466292
TTCAGGATTAGGTTCCTCGCTTTTTGCGCCGGAACATCTGCATATCAGTGTTGATGAAAT
TAAAGCTTACGCTCAGCGTGCATTTGTGAAAGACAACATTGCGGTTGTTGGCATGAATAT
GGAAGCTCCGAACTTGAACAAGTTGGTTGATGCTTCGTTTACCGGTGTTGCTACTGCGGA
CGAGGCAGTTGATACGCCGGCGAGTCAATATTTCGGTGGTGAAACGCGCCTGGAAGCGGC
ACATGATGGTCTTCAAACCGTTTTCATTGGGTTCGGCACGACCGATGTCAGCACTTCAGC
TGAACTTGCGACACTCCGTGCCCATTTGTCTACTACGCCTTCAGTGAAGTGGGCTCAAGG
ACTATCACCAAT
>NODE_8358_length_63_cov_17.190475
TGACCTAGAGCAGCACTGCAAGGACCTGCTGATGAGGAGACGAAAACTCTTTACCGCGGT
ATACCCTATCAACCTTCCA
>NODE_8362_length_98_cov_30.469387
ATCAGTACCTACATAAATTTGCGGACTATTTTCAGCAGGGAGATATGGAATCGAATGGAA
AATTCATCACGAAGAATGGTGAACGCGTGAACTACCAGACTGGGCCGATCATCT
>NODE_8377_length_43_cov_75.465118
AGCGTTCGCGATGTTGAGCGTCAACGCAAGCATGAGAATTTTGTTAATGGTGCTTGGAG
>NODE_8395_length_68_cov_3.000000
CAGATATGGGCGAAGGACTCTTGGATCACTAGTAATAGACTTTTATTGAAGACTCTTCTG
TGGTTGGGCCTCAGCGCTGGTTGA
>NODE_8396_length_38_cov_3.000000
CCTCAGCGCTGGTTGACACGGGTACACAGAAGAGGTGAAGACGATAGCCCCCCC
>NODE_8400_length_68_cov_3.441176
CTTTATTTTTGTCACTTCATTCTTGTGTCTCAAAAGCGTCTGGCTTAAATTATCCGATAC
GAGAGGGTCCCCCTCTGCCTCTTC
>NODE_8434_length_101_cov_3.138614
AGTAGATGAAGGATGGTTGGTTACAGAGGGGGATCCATCGCCTGAGGAAGCGGTAGGGGA
GGTATCCGAGTCCTTGGATGTGCCATTAACCTCAGGTGCAGGTTTGTTTGGGTTGGT
>NODE_8436_length_107_cov_3.635514
TTTGTTTGGGTTGGTGATTGGGATTGCAGACTTGGTTACTGATCGAGCAGCCATAGCGCT
CTGCCGAGCACGATGATGGGGCGAACGCGAAGACCGGACCATCTCGCACTTAAGGAGTTG
TTG
>NODE_8461_length_44_cov_32.409092
TATAATATATTATATATTCAGGCTAGTCCGATTTCACTCGCCATTACTTTCGGAGTCTCG
>NODE_8462_length_40_cov_4.700000
GGTTTGGTGGGGCGAGCCTTAGGCTTCGTAAGTGACTGCTGTTTTGGTGGATGGGG
>NODE_8467_length_123_cov_5.016260
TGTTATTTTGAATTTTGGATGTTGAGACGGGTGTGCAGCCCATGACTGTCTGGTCATCTT
CCGAAGCGAGGAGGGACCCAGGTTCATCCTCGTAAACACCAGTATTGAACAACTCTTGGT
CGCCTGGAAGTTCGGGACG
>NODE_8468_length_17_cov_100.058823
CCGCCATTGTTGACAGCTTGACTCGGCTGGTTC
>NODE_8472_length_57_cov_12.456141
TGGGCGACATCGTAACATGCTCAAACCCAAGATATCCTTTATCTCCAAAATTATACCGTG
TCTTCGCTTCCCT
>NODE_8482_length_47_cov_3.297872
CACGAGTGGACCACCGAATATTCAACAACCTACTGGGACAACGCAAGGATGGGGAAAGAA
AGT
>NODE_8504_length_28_cov_15.035714
TGGCGAGAGCAAATATGTGGCAGAACGTATTCTTGAAAGCAGCG
>NODE_8505_length_45_cov_2.800000
CGTCTTTGTCACGAGAAACAACGGTACCTTTTCTGATACGAACATTCGTCAGGATCGGTT
C
>NODE_8512_length_135_cov_4.059259
TTTGCCACCCAACTTATCTACACTCACAGACCGAGATTGTCTCTTCCACTCAGTCCCCGT
CGACAATTCACTTTCTCTTTTTGCTGAGGGTCTCGCTCCCCCTTGCTGTTTCTTTAAAGC
AGCAGCTTTTTCAGTTTGTTTTTTCAGCATC
>NODE_8522_length_143_cov_4.916084
TTCTGAGAAAGGTCGCCACGAGCGACGGCATTGCAAACGCGGGCGACGTCTTGGACCTGG
GCCTTGAGGAGTTTGAGCTCCTCGACGGCCTCTTCTTACACATTTTCCGAGGACTACGAG
ATAGATACAAGAGGGAGATAGAGGTTGTTCGTATTCAAT
>NODE_8524_length_169_cov_3.633136
AGTAGCTGAGCTGACACGTTGACCTTGATTGGATTCAGAGTAATTTGACCGATGCTTAGG
TTAGCGATAGTACTAGAATTTCCAACAAGGCGGAATTCGGCAATGTCAGAACTAGCGAGG
TTCGCATTGAAAGCAGCAAATTCAGGGCGCTCAGGGTCAGGACACGTCAGGTTTGTGTCC
GCAAT
>NODE_8525_length_99_cov_6.959596
GCCTGCCTCGGCGGGTACGAGGTCCTGATATTCTACTACTGGGTTCACCTCAAGCTTGGG
CAAGTGGTTGTGTATGGAGGGGTTCTTGGGATTGTGACGCTGTTTGCTGGCAAGC
>NODE_8536_length_25_cov_32.040001
AGCGCTGCCAGAACTCGTGGCAGAGGTGGCATCAGCTGGAC
>NODE_8560_length_226_cov_8.039823
ACCGCTTCCAACACCCCGCCGAAACGCGCCCCCGACACTATTGTAGAGGAGAAAACAAAT
ACATCACAGGCTGCACTCTACCGCCTGAGTGGTGATACGAACCCCCTTCATATTTTGCCC
GAGTTCGCCGCTATCGGTGGGTTTAAGCAACCAATCCTCCATGGCCTTTGCACTATGGGT
ATAGCTGGGAAACATGTCTTGAAGACTTACGGAGTCTACAAGGACATCAAAGTTCGGTTC
GC
>NODE_8561_length_195_cov_2.917949
GATGATCATCGACCACCCGCAGCCACTTTGCGTAATCAGGCCAAAACAGCGCTTACTATG
AACATGACCAATCCAAACCGTATGCGTGCGAGCACCGTGTCAGTTTATGGCCGCAGACCT
CAGGCTACCTCGATCATAGCCAGCCCAGCTGACGAAGTTGAAGAAGATTATTTTACTGGA
GATTACGACGATCACAGTTACGGCCACCAGC
>NODE_8563_length_152_cov_39.677631
TTATGTTGACGCATGAAATCAATAATTTTACCATGCAAGAAGCGATGGACTACTATGGAC
GTTTACAGGATGTGTTCAAGTATATCGTTCCCGTTGGTGTAGCTTATAATGGAACACAAC
CTTATGTGGAGAAGAATTACAGTATGCCGACATTTGAACAATATATCA
>NODE_8565_length_18_cov_12.055555
GGCTTGGGTTCCTGAATTATGTGGGTAGTCAGGA
>NODE_8566_length_49_cov_1.897959
GTTTTATGAGGTTTTTGGCGTTTTCCGGGTTGTGATATGCGTCCATATTTTGCTTCTACT
TCGTC
>NODE_8567_length_17_cov_9.294118
GGGGAGACTGAGTGGCCGTGAGGTGTTCACGGA
>NODE_8569_length_36_cov_21.416666
TCACGGAACTCTGCCTCCCATTTCGTAATATTCTCAACAGGAATATCATCGA
>NODE_8570_length_21_cov_52.761906
GTAATTGCACGCATCGCGGTTATCGTTACCAGCAGCC
>NODE_8573_length_149_cov_2.234899
TTTGCATTTCCAGTGAAAGCCCACATCTGAGTGGCATATTGATCATTTGTTTCCGGATCC
GAGAAATATTGGGCAAGTTCTTGGCGGATATGACTCAGGCCCTCCTGTAATTCAGATAGA
CCCTTGCGGACATCCTGTAAGTTAACCCGGTAGGCTTCGGCAGGC
>NODE_8580_length_99_cov_4.151515
CAGAGATCAAATGGTAGCAAGCTACAGCGGTGTCATATGCAGAACACCTCTACCTCATCT
ATCGCAGAGATCGGAGTGGTTATTGTTACAGGGCGTTCTCGCCGCTTGGCTGTTT
>NODE_8581_length_30_cov_11.000000
TAGAAAGACGAGCTCGACCCCATTTCGCAGGTGTAATGTTGAACCC
>NODE_8582_length_60_cov_12.033334
GTGTAATGTTGAACCCAACCCAGCCTGAGGTTTTCGGGTCTGAGTTACTGCTCCATGCCA
AAGCTCCAGATGGCGA
>NODE_8583_length_39_cov_88.487183
CGGCTCCTGCTCTCAAAAGTTGGGACTCCACGAGCGACACGAGTGTAACCTGGAC
>NODE_8584_length_63_cov_8.714286
TAAGAAATGTTGCCCTCTACGATGAATCGTGGACTGGATATGCAATGCGCCCATCAAGCA
AAATCGACAAGGATTAGAT
>NODE_8603_length_152_cov_6.276316
CAGAAGGAGCATAAGAAATAGACTTCAAGGCTTGGGTAACAGGATGTGTAATTCCAACCA
CTGATTGATTAGTCGATTCAAGTGTGCGTTGTTTGAGATCACACGTCGTAGTAATCCTTG
CCTGTAGATAATTTCTAACGGTGGACGTCAACCAGCACTTTGGACAGA
>NODE_8611_length_58_cov_4.500000
CGGGCCTGGTACAAGATTGTAAAGCCGATTGTTCAAATCTACCGGCGCGTTTTGAAGATT
GCAGTCACTCGCGG
>NODE_8617_length_69_cov_2.681159
CCCCCCCTGCCAACACCATCCTCCAGAATCTCAAGTTCGGCTTCGTTCTCCCCGGCCAGA
AGTGGACAATGATTCTGACATAGTC
>NODE_8618_length_37_cov_2.054054
CGCTCCAAGGGTGGCTGATCGTCCTGTTGTTCTGTGTAGTAGACGCGGAATGG
>NODE_8631_length_21_cov_39.857143
CGAAGAACAAGGCAGCGACCAAGTCGTTTGGAAAGTT
>NODE_8636_length_45_cov_19.111111
CATCATGTATGCACCAACACCGGAACCCGTCACGCCATGGACTTGGTCCTCAATGAAACG
G
>NODE_8638_length_20_cov_31.350000
AGTGACATAGCCTTTCCCAATTGGCAAGACCTTCAT
>NODE_8639_length_24_cov_28.750000
TTGGCAAGACCTTCATTTGAGAGGGATGAACCGGGAGGAG
>NODE_8642_length_69_cov_3.913043
CCCGCCGTGCTCTGCCTCGTTTCACAGTGCTACCTACTGCACGTCCCGCTGATATCGAGG
AAGGCGAGTGCGTTTACGAGGGCCA
>NODE_8647_length_38_cov_113.315788
TATATTGAAAAATATTTCGCGGTTAAGAATGGAAAGTTTGTTCAGGACATCTCC
>NODE_8661_length_73_cov_32.109589
TTTCTCTCACCTCCCAAGTGGGTCCACAGGCTGCGTAGCACGCATTTCTTTCTCTATATT
TGATACCCTATTCTCATCTCACGAGTCAC
>NODE_8662_length_243_cov_6.666667
GCGCAGGATGGGAATGCGAAAACCAGAACCTGAATTTTACCTCGCCGCCTGTTCCAGGAA
TAACCTACAACCTCATGAAGCTATCTTCCTCGATGATATTGGCATTAACCTGAAGGTAGC
GAAGAAATTAGGCATGGATACCATCCGTGTACCCATTGGAGGCACACTTAAAGCAGTCGA
AGAACTCGGGATCAAGCTCGGTATTGACCTTTTAGAGTCTGTTGAACGACTCAAATTGTG
AAAAGTCTGTGAGGGGCTA
>NODE_8674_length_68_cov_9.764706
CAACCCCATACCATTTTTCACCTTTTGCATGCTTCATCCGTAGCTTGTTAAGGATATCTG
TGGAATCGAGACCAGCATTATCAC
>NODE_8677_length_17_cov_25.764706
GTTAAGGATGCATTCAAGAATTATGTTAAGACC
>NODE_8678_length_62_cov_3.887097
ATGCCTTCCTTCTCTTCCCCCGGCGGAAGTCCTTCTCCCTCCACGTCCCCCTCATCCATC
TCTAGCCCAGAAACCCTA
>NODE_8679_length_17_cov_6.294117
TAGCCCAGAAACCCTATCGACCTGTCTAGATCC
>NODE_8681_length_149_cov_7.503356
CCAAACGCCTTCATCCAAGGACGATGGAATGCTGATAACCGATTCCGTATCTGAACCAAC
TCCTGACCCCAGATCAAGTGTCCCTTGTCCCCCCGAAACACTCGACTGAGGCATCACAAC
AAGCGACGACGCAAGTGTCTGGTCGCACCCTTCACTAGATTGAGC
>NODE_8692_length_140_cov_5.292857
CACCATGCGTTCTCCAATTAATTTTAGCAGCTGCGCCTGCTCAGCCGTCAGCGTTTTGCC
CTTTTCGCAAATTTTGTGCGGTGCAATGAGCGTCGGCACGCCCTTGTCCATGTGTGTCGG
CAGCCCGAGCTTCCGTAGTTGAGGAGATCGGAGAAC
>NODE_8693_length_60_cov_6.600000
CATTTGGAACAGCTTGGCGGTCATAGACTCACCGTATACGCGTGTCTCTGATAGATTCTC
TTTTATTTGTCTCCGC
>NODE_8697_length_17_cov_96.294121
CAGAACATGGGGTTTCAACGAGGTAACATCGCC
>NODE_8698_length_100_cov_24.160000
TGTCAACTGGTTGATTAGCATTCAAGACCGCAGAGTAGCGTTGCCCAGCAAAAAGCTGTA
CTCTGTTCACGGTCTTGCATTCTGTCTCTTTACTGTCCGCTTCGATGACGGTAAGA
>NODE_8700_length_43_cov_2.534884
CGGTGGTGTGACAGTAACTGATCCTATTTTGTTAGATGACTGGAATGTTGACTGCCTCG
>NODE_8704_length_268_cov_6.783582
CAAAACTCCTCTCGTCGTACCAACGCGACTAGAATGGCTTGGTATGTTGTTCATGATTGG
GATTTTCGGATTCTTTGCTCAGATACTCCTGACTATGGGTCTCGCTCGTGAGACCGCGAG
TCGGGGATCGATAGGTGTCTATACTCAGATTGTTTTCGCAACAATTCTTGAGAGATTATT
CTTCAGGACTATACCTCCTGTGCTTTCCGTGATCGGAACGCTAATGATCCTCATAAGTGC
TCTCTATGTTGCACTCACAAAAGAGTCCAGCCCAGCTTCAGAGA
>NODE_8727_length_38_cov_6.578948
ACGGAGGAAACGTGGTTTGCGCAAAGGAAAAGCGGCCACTGCTGCCGCTGCCGC
>NODE_8728_length_18_cov_45.000000
TGTTTTATTTCTTTTTGGGCTTGTCGATTTCGAT
>NODE_8730_length_223_cov_13.466368
GAGGACATTGTTGATGCTGCCTGGGAAGCTGGACTCGGCGTCCACGCACTCGTCTGGTTC
GGGTTTAATGGGGACGACATCTGGATTGGACGGCGGGATACTCTTTTGGCTGCCTTGCAC
TCAATCCCGAAGGCTAAATGGGTTACCCGCGTTTTGCAGTTTGGTTCTGAGCCCTTGTTC
GATAATGTCTTGCCACATGATCAGTTGGCACAGCAAGTGATTCAAGCAAAAAGTAACCT
>NODE_8732_length_116_cov_3.586207
TGCTGGCTATGGCTCCAAATCTTACTATTCTGGACCCCAAGATGGACCCCACCAGAAGCG
TCCCACAGAGTAACGTTTGCCATCCAGTGTGTACCCTTGCTCTGCGACTTTATGCTATTC
TTTTTCCGGAAT
>NODE_8734_length_17_cov_1.823529
TGTGGTGGCTTGTTGCTTTCTGCCACCTCCAAT
>NODE_8735_length_91_cov_19.142857
ATCACTGACACAAGAGCCTTCAACATACGGAGTGTCTCTGATATCGCCCACGAAATACTC
GAATAAGAAATCTTGAATATGCGTATTGTTTAAGTCAGTCGAGTTGG
>NODE_8752_length_195_cov_13.933333
ACTGGCCTGGGTTTAACTGAACTAGATGTTTATTTTGCTATGGGTCGTGGACGCCAGTCA
GAAGGTGTTGATGTTCCTGCTTGTGAGATGAAAAAATGGTTCGATTCAAATTACCATTAT
GTCGTTCCCGAGTTCTCTGAAGAGACCGACTTTAAGCTCAATTACAACAAGGCTCTAAAT
GAGTACAAAGAAGCTCAGGCTGCAGGCGTCA
>NODE_8753_length_60_cov_1.866667
CAGTGTTCGGAATCGGTCCTTATATTTGGCACCAGCGACATCCCCCTCTGAATAGTTATC
AAACACGCACCGCTCT
>NODE_8756_length_163_cov_3.104295
CCTGACCCTTCAAGCGTCAACTACTAATCCTTCAGATGTCGGCATCCAACTCGAATCACT
CGATTTTATGACGATTTCTGGAGACACGATGATTGCACAAGTTGCAGCTTCTGGCAACGT
GACACTTTCGCCTCGTTCGACGTCTGATCTTTCACTGGTTGGACGACTTACTCCACAAC
>NODE_8783_length_65_cov_10.800000
TTCAGTATTTCCGAAAACGAAGTCAGCATTGATGTAGTCGACAGATACTAGTTTGGTCGT
CGTAGTCGTAGATCCTCCATC
>NODE_8806_length_42_cov_3.166667
ATTGTCCTCTCCTTGTTCCGTCCACAGCATAATTCAGCATACCCTCAATGTCATCTCC
>NODE_8807_length_62_cov_2.370968
CGCATCTGCAGCAAATCATCGGCAAGACCTCGACCGATCAACCAATCGTATAATATAGAA
TGGAACATTTCGTCCTCG
>NODE_8808_length_30_cov_8.866667
CGGGAGATCAGGTCTGATCCTCTTGATAAGTGGAATCAGACCAGGC
>NODE_8809_length_32_cov_12.437500
TGGAATCAGACCAGGCATCTGAGGGTCATCAATGAAAGCAACGTCAAC
>NODE_8827_length_65_cov_3.784615
AGTCAAACAGATATACGAAACAGTCTCAGAACGAAGCAAGCAAAGCTTACACCCGGACCT
ATTGACCATAGCAGCCTCAAA
>NODE_8851_length_49_cov_2.816327
AGAGGAATGAGAAGGAGGATACATGGAGCTTGGATGAGATTGAAGGACATCTGAGGAGTG
TTTAA
>NODE_8861_length_256_cov_4.421875
CCGTGCTTGACAGCCAGGTCATAAGCGGTACGATCAATGAATTCAAATGCGGAAAGAATT
TCAGAAAGCTGTCGTTTGACGGTCTGATAGAGCGGAAGGACATTCTGGAAGGAGGGAAGA
GCTAAAATAACATTGTTGGAGGCCTGGGGTGCAGGAGGCGTGAGGATGGAAACACCCGTG
ATGATACCGAGGGTACCCTCAGCACCAATGAAAAGCTGTTTGATGTCATAGCCCGTGTTG
TCCTTTCGGAGGGTAGTGAGTTGGTCCAAAAT
>NODE_8862_length_269_cov_12.368030
CTAATTTTTGCTGCAACTTACGTAGAATAAAAGAGCGTGTTTATCTTAATAGTATCGATC
GTACGTTCGTATCGTGTAAAACATGTATTCGACGTTTTGCATGACTTTGAATCAACTGTA
TAATTCCTTTGGCTTTTTTTCAGTTGGGAACACATTGAGAGTAGAATGAATTCTGAACCA
TACAAGTGTATCCTGCAATACAGGTGGTGGCACCAGTCCAGCCTTGACCACCGCATTGAC
CAAAAGCTCCAGCGGGAGCCTGACCACCCGAAGAAGTGGTTGTAG
>NODE_8889_length_344_cov_7.200582
ATCTCCTTGTGCTTGGCCCTGCAAATGTCTTTCGCAGTCTCTTCCATTACATCCACAATA
TCTTTCATGTCTTTCACCCACTGTGAAGGCGTATTTTCTATAATCCATCGTTTTAACCGA
GGAAGGTTGAACTTATTGACAAAGGGAAAGAAGTAATTGGCTAAGATAAAAGCTCTCGGG
CCGGAGAAAAGTCCACCAAAACGTTTCAAAGACCCGCTGTATGCGGTCCCTTGGTCGTCC
GTTAATGAGTCGAATGAGTATCCCATTCCACTTTGACCTATTAGCTCCAGAGCAGTTCGT
GACATCCAGTGGAGAACATCGATTTCCTTGGGTCCGTCTTTTACTTGGTTCCACAGTGCC
>NODE_8890_length_162_cov_5.765432
GTATTACAACTGCTAGCACGTGTGTTGGGACAATCCATTCGATGATCAAAGATACCCTTG
ATAGAATCTTTTCCACCGGGGGAGGCGCGAACGCGCCTGGAGGGCTTGTATCCGGAGTTG
TGTGTTTCTGCAACCTGGCTATCTTCAGGCTGGTTTCCGATGGACTCGTTTCCTGCGC
>NODE_8891_length_169_cov_5.029586
TTTCAGCCTTGCGTACACACCACTTCAGGCAGTATATCCCACCGAGGTGCTTCAATATAA
TACCAGAGCTAAGGGAATGGCACTAAACGCCCTTGCGATCAATTGTGCCAGCTTTGTCAA
TGTCTATGCAGGTCCTATTGCACTTGGACGCATCGGATGGAAATATTACATCGTGTATGT
TTCTT
>NODE_8893_length_18_cov_34.055557
GACGCTGACGGTTGGGGTCCATGGGGTCCTGCTA
>NODE_8924_length_17_cov_188.588242
GCGTCACTGTGAACGGAATAACTATCACTGGAA
>NODE_8929_length_140_cov_3.685714
CACCGCGGCTCTTCTACTGTCATATGACAAAAGTTACAGATCCTAAGTCGACACAACACA
TTCTAGGCAATGTGAAGGCTATGGTCATTAGGCAGAACCTTCATGAGAGCCGTTTAGTCT
AGATTGCCATCCTTGGTGCTGCCCAGTGTCTAATCC
>NODE_8930_length_203_cov_6.408867
CGCCATAGATCTGCTGTGCAACACCCTTGATGTCATCCAAGGATATTTCCTCGTTTGGAT
ATTCGCTTTGAAGTGCAATGTTGTCCAAGAGGAACGATTTACGTGCAGTACCATTCTTTA
GGGACTTCAAGGTCGCCGCATAGGAATCTTCGGACATTTGAATGACCGTTTGCCTCCACT
TCCTAGCTAATGCTTTGAATCCCGCACCAGGCATCCATT
>NODE_8936_length_114_cov_7.210526
CACATGCTTGCGGATGCTGTGGCTATCATTGGCACAATGGATCTAGTGTTTGGCGAAGTC
GACCGGTAAAGCCTATAGATTATTAAGCTGTTTCTCGAGGCTCTGGTATCAATATAGCAA
TTTTCTTCCT
>NODE_8937_length_17_cov_1.529412
AAGGCATCGCGGGCAAACATGATCAAAGTAGAT
>NODE_8959_length_153_cov_5.581699
AAACAGATGTGTTTTTGGTCTGTTTTAGTGTGACTTCTCCAGCCTCGTTCGAGAACGTCA
AGGAGAAGTGGTTCCCCGAAGTGCACCATCATTGTCCTGGCGTGCCCTGCCTCATTGTCG
GCACACAGATCGATTTAAGGGACGACAACCAAGTGGTAGAAAAACTTGC
>NODE_8966_length_28_cov_34.964287
GCGCCAGTAATCCTCGCTGCTCGTCCGTAACGATCCAGAACGTG
>NODE_8967_length_75_cov_17.026667
CCCTCTGCCATGTCCGTCAGCTCTAGCACACCCCGAGCTCGGTCCACAGAAAATACTGCA
AGCTCCGTCACAATTGTGCTCACCACACCCG
>NODE_8980_length_27_cov_3.888889
GTGGTCGTTGGTGCGGCAGGATTGTCTCAATGGATGAAGATGA
>NODE_8988_length_19_cov_104.210526
AGAAAGAAAGCATAAAGAAGTCACAAAGAGAAAGC
>NODE_9011_length_124_cov_3.370968
TACAACGGTAACGACGAGAAGGTCCACCCGATCTCCGACAACAGCTTGGGAGCTGGCAAT
ACTATAGTGCCTCGGCTTGATATCACCCACTAACTCGCAAAGCTTTTCAATGCCAGGTCT
CGCACTAGGGTACATCCTCA
>NODE_9032_length_22_cov_94.318184
CTGGAGAATTTTCTACTCTTTCGGCTGCTGTCAACTCA
>NODE_9033_length_30_cov_68.266670
TACTTTGAGGGTGAATACGCCGCCATCTCAACGAACCCAAATGATA
>NODE_9037_length_97_cov_4.608247
AGCATGAGGTGACAGAGATGTTTCCAGGTCGTGCCCAGTTCTATCACTAGAGGCGAGAGT
AAACGTCTCTGACGGACAACGATCTGAAAGTGGAGGTTTTCCCATTTGCAGAA
>NODE_9038_length_191_cov_10.408377
TGAGGAGGCTGGTTTCCCTCAGTATTTAATGACATCGATCCGTGCCCAGGGTTTTGCGAA
CCCTACCCCAATTCAATGCCAGGCTTGGCCTATGGCTCTTAGCGGCCGCGATGTTGTTGC
TATTGCTCAGACCGGGAGTGGAAAAACAATTTCATTTGCTCTTCCGGCTATGCTACATAT
CAATGCGCAACCTTTACTCTCTGCTGG
>NODE_9039_length_125_cov_16.511999
TGGCAAGGAGACCTTAATATTTGGCATAAGCCCGCCGTTACTGGTTGGTATGAGTTCTTC
GTTCCTGGTGTTATTGTTCCTTTGATCGCTACTGTCGGTACCAACTACAAGGTCAGTTTC
CTCGAGAAACACGGAACAGGA
>NODE_9040_length_106_cov_6.528302
TTCATTTGTGAATGACATCTGCTACATCTCAATACCGTATCAAGCAAGAACCAGTTAAAT
CAGTAGACACGCTTGAAAGGAGGTACAGGTTTGCATTCGTTCTCATCGAGGGTCTTGTCG
AT
>NODE_9041_length_48_cov_3.125000
GAAACTATCGGTTTGGCCATCTATAACCCCTCCATGCATCGAAGCTGATGGAGGCAGAAA
AGGC
>NODE_9042_length_35_cov_4.685714
AGGAGGATTTGAGGATGTAGAAAAAACAAAACATTTCAGCAGTGCTGTCCA
>NODE_9043_length_17_cov_10.058824
TCAGCAGTGCTGTCCAGGGTTGTGATCAAGAAT
>NODE_9054_length_79_cov_3.063291
AAAAAAAGAACAGGGGGGATTTCGCTATACTGCCTTTCTCAACTCTTACACAGGAATAGA
CGCCTTCCTCCTGTATTGCATAACCAACTCCGAGC
>NODE_9055_length_77_cov_4.922078
GAGGAGACGTTGTGAGAAGTGTTCACATATCGAAGCCGACAAGGGACCTACGTGCAAGGT
TAATACCAAGGGGGATAAAAGGAAGTGATGAAG
>NODE_9062_length_17_cov_104.882355
CTGCTTGGAGATCCACAGTCCAGGTTACACTCG
>NODE_9063_length_27_cov_9.703704
GAGAGGTAGCCTGGAGAGACAGAGGGTCTCACTGGGAGAGAGG
>NODE_9119_length_77_cov_7.623377
AGACTTGAAGAAGTTATCTTCCCCTTCATAAGGTGATGAAGAAGCATTTATCCATTGGCC
AAGGACCTCACCCAATCGCGTAGCCTCCTCCTG
>NODE_9120_length_23_cov_13.695652
GCGTAGCCTCCTCCTGACTCAATCGATAGTCCGTTCCCT
>NODE_9123_length_17_cov_8.882353
CCTGTCTCACGACGGCATAAACCCAGCTCAAGT
>NODE_9124_length_84_cov_3.380952
AACGTGTTAAACTTAAAGATTTGGAGAAGAAACTTGGTATTGAACATCGAGAATCCAGAA
AGGCGGGGGAGGTTTCTGTGGAGGTTTCCTCAGGAAATAA
>NODE_9125_length_50_cov_3.860000
CTTTTTCCTTATTGTTTCCCTCCGCAAGGCTATCTCATTCATTGCGTTATTCACTTTCCT
TACTGT
>NODE_9142_length_62_cov_10.354838
CCTGCCGGCGAACGTAGACGTCTTTCACGGTGGAGGTTCTTGCATTGTCATCAGTAGGCA
TAACCCAACCTGCAGCTT
>NODE_9146_length_30_cov_1.766667
AACGAGCCCCCTCAATACAGAAAACCATTGCTCCTCCCACTGCCCC
>NODE_9171_length_63_cov_7.873016
TCAAGGAGCGCCTCCGCAGTGTCTCGCTCATCTTTGCCTGCGGGACTGCGCTATTCTCCG
ACGGTTACGCCAATGGTGT
>NODE_9172_length_32_cov_8.156250
GCCAATGGTGTTATCTCGGCCGTCAACACCATCCTCACCCGCCTTTAT
>NODE_9183_length_57_cov_5.719298
GGGCGATGCGTGGCACGTTCAAGTGGGGCATCAAAATTCTCAGCATTCATTGACATTGTA
CTGATAATGGGTT
>NODE_9184_length_224_cov_4.589286
TCCATCAATGAACTGCACATACGGATTGATATAGGTCCTACACCTCCTACACCTCGCAAT
AACCGTGTCCGTAACAACGGGCACCGATTCCTCACCATCCTTAAGTGACCTATATGGGGT
CAAAATTAACGCCAAAGGAATCTTCGCCTTATTCAACAATGAAGATGTAGTCGGGATCGC
ATTCAAAGTACACCGTTGATAGGAAGGATCAGCATTCGCCAAAGGGGATGGCGATATCGA
>NODE_9215_length_71_cov_2.281690
CTCACAGTCAACCTCCGCTACAGTAAGTTTATTCTTCATATGAGCCGCCAGCTGCACCCA
CGTAGGTGCAAGCCTTTTACAGTGTCC
>NODE_9227_length_294_cov_14.442177
CTCCTCGACTTCCTCTGTAGATCCAGCCTGTGAAACCCCTCTCAGTAATCCGGGTCATGG
TACATGGAGCTATCAACCAAGTAAAGCGGCCGTGAACCACCTCACCTCTGCTTTGGCTCT
CAAACTGGGCCCCCAGAACGTCACTGTCAATGCTATCCTTCCAGGACTTTTCCCGAGTAA
AATGACTGCTTTCGGTTTGCAACTTACAGGGCAACGAATGTTCGAGTCGGCACAACCTAC
CGGGCGCTTTGGCCGCCCTGAAGATATTGCAGGGTTGGCACTATTCTTAGCCTCACCTGC
ATCAGCTCAT
>NODE_9228_length_103_cov_2.592233
CGCGTCATCAGTCTCGTCCTCAATTTCTCGGGCAGGAATACGGAATGCAATAGTCTCGTA
TGGTTCCGCTGCAACGATGAGATATTGATAGGCCTTGTTGGGTGGCTCTCGTTTCTGTT
>NODE_9229_length_67_cov_5.776119
GGAGGTGATGAGGGGTGGATTGGCGAACCTGCAAGTGGGGTCTATGATGACGAGAGTTGG
AGTGAGTATGAGGAAGATGAGGA
>NODE_9240_length_31_cov_17.741936
CACCCGCAGCCGTAACGAACGGTGCTCAAACCAAGATTGCTGCTGCT
>NODE_9241_length_99_cov_3.101010
CCAAGAAGGTCTGGTCTGGACGTCGACGCTCTTTGATAGTCACGATGGATTAGCACCGAC
AGAACTTTTCACTGGTTATTCCACTGATTTCTTTGATACAAAACATCACATTGTC
>NODE_9243_length_39_cov_49.974358
AAGACCTTTAGGTACATAGCATCGACTCGCTTTCGGGAGCAAACAAGAGTAAATA
>NODE_9247_length_57_cov_3.877193
AAGGCAATGAACCATTCTTCTTTTCCAGATACGCCTTGTCAAGCCTTCCAAGATAACTTG
GCGTTACCTGTGC
>NODE_9253_length_46_cov_18.456522
CGAAGAAGTATACAAAAGGAGACATTGAGGACATCTACAGGACATGGTTGATGGACATGA
AT
>NODE_9254_length_41_cov_2.341463
TTTTTGGCCACTTGTGGTATCCCACACCTCGGATCCTCTAATGCAGATACCTCAGAA
>NODE_9255_length_145_cov_3.924138
AAGGAGAAGGATGTTGGTCTTAAGTCTTTTGGCGTGGAATTGGGACAAAGTGACATTTCT
GTTCTTCGCAAAGCCGAACTTAGCGACAGGCTAAGTGTAATTCGGAAAATTTTTGATAAG
CAAAAGAAGGAAAAGGAAAGTGAGGCCAACAAGGAGGCCAT
>NODE_9259_length_36_cov_10.055555
TTTGTCTTCAGGCAATTGGACTGTATCTTGAGCTGGAAAAGCCATACAGCTA
>NODE_9287_length_177_cov_7.463277
TATCGATGCCTTGAGGCGGCTCAACTATCGTGGCCAGAATGCCTCCAAGATATCAGGAGA
TAGAGTTGTTGAAGAGCTTCTTAAGCCCTGAAGGGGTTTTTTGCCGCAAAGGTGTCCTTT
AACTTCTGGTGTTGCATAGTCTATTTACGAATCATGACGTTCACAATCCATTTGGACCAC
TGCGTATTAGTTG
>NODE_9288_length_62_cov_29.983871
TGAGAAAGAAAGAGGGACTCGTATGAGCTCACAACGACAGCGTCGTGTATCTAATGCCTG
TATCTGATTTTTATAAAC
>NODE_9289_length_128_cov_3.015625
CTCGTAGATTTCGCCCATCTTTTTGAGAAAGTTGTCGACGCCTGGGCGTTTGATGACGTA
GACGTTATGCCAACTGTATTCGATTTCGACGGGGACGACATAGTCGGCCTGTTGTATTGA
CTTGAAACTGCTGTGGACGAGGGT
>NODE_9297_length_279_cov_2.519713
CCCTTCTCGAGATTGAGAAGACTTTAATACGTCAGTTGTGCCCTATATCGTCGCTCCGGA
GAGCCCCTGGTCATAGTCACTCTCTGAAGGAAGTCGCAGTGAACTCTGCATCTTCGTGGA
AGGATTGCTTCCAGAAGTTTATGAACACGGACGGAGACAGTATAAGCAGCGAGGAAATGA
TTAACTGGGATGATCCAGAAGACCCAGGGACAGTCTTACATGCATGTTCCGAGGATATGA
TTCGTCTATGGACTGATCCCGTTATCCAAACACTCCTTAGCAAGCTCAAGCTCAA
>NODE_9298_length_238_cov_3.777311
TTGTCGTTCATTGTGTCACCGACCACGTCCTTCAGACTTCTCGAGAAAATCTTTCGCTTC
GTTGATTTTACTAGCAAGGTACGGTGAACCCCCACGATCGGGATGGTTTGCAAGCATAAT
TTGGCGATGTGCGTCCTTTATTCTAGTTCGCAGCATAGGTCCATCTTTCAAGCCCAAAAT
TTGAATTGCCTCCTTCCGGTCCATCTTGGCTTTAAACCCGCCTTTCACCCATTGTTCTGT
GGCTACTCTGCCAA
>NODE_9304_length_111_cov_3.333333
TGCCCGACTCCCAGTTGATCATACATGGAACGTATAGAATGAACAGTCCCACGATATAAG
GGCTCAGATCGATGTGTCACAAGATTCTGCCAGCGATTTAGTTATTATGGTCATTTGATA
GTCTTCA
>NODE_9305_length_53_cov_2.773585
CATAACAGCATCCAACGGAGTGCATCAATGTGGCAGGGGGGATATCAAGAATAAAGCCAC
CTCAGCATT
>NODE_9316_length_37_cov_1.945946
CTCGGCAATTTGACGAAGCAACTCAGGTTGATCCGAGAGTGCTACCACAAGCG
>NODE_9317_length_49_cov_4.204082
AGTGCTACCACAAGCGAACCAAGCGATTGGCAATAGTGTTCTTCGTGACTTGCTTTGAAA
CCATC
>NODE_9319_length_28_cov_20.821428
GAGATCACGGGAATTGTGAAGACTCAGGAGTAGTGCCTCCATCA
>NODE_9324_length_202_cov_8.391089
CCCGTCATTGAAGGTACCACTCACGGCCACGATGTCATTCCAGTTAAGGTCGCTCTGGAG
TACTTCAAGAGACGAGGCTTGCCTGACCAATCCATAATCTATAATGAGATCAAGTCAGCG
GCCTCTCCCTATCTCTACAGTGGTTCCACCCAGGACGTTGGTGCAAACCGTGTTGTTTTC
GGTGAAGCCGTAAGTTTGGTGCTCGATAGGCTCAGCAA
>NODE_9325_length_17_cov_15.882353
GAGGCGGCGGCGGAGGCATGCCTGACTTGACAA
>NODE_9327_length_51_cov_3.000000
ACATGGTGTAGAATAAACAAGATACGGGGTGCGATCATCGCCTGAAGCACTAATCACTAA
AAAATCG
>NODE_9349_length_77_cov_2.142857
CGGCGTGAACGTGCCCCTTCCTGTTCCTGTTGCACCACCCGCTTGCTATTGGCATGATGA
TGATTCCATAATGTCTGGTTTGGGAACTTCCTT
>NODE_9350_length_184_cov_2.972826
GAGGATGAATGGTCTCTCATACGCGATGCCGTGAAACATAAGATTAATGAGAACATCAAG
ATTCCCCCGATTGAGATACCGAGGAGCCAGATATGCAGTTGCAGCACTGCTCCTGACGCC
ATGGTCTATACTCCCCTGAGACCAAGCTAGACCAATGGGACGACCGGAGTTGTAGTCTTC
GATGAAGGGAAATTCAATGA
>NODE_9368_length_115_cov_33.426086
CCATTAAGGACTGCATAATCAGGAGTCTTCCTGTACTGGACACCCGTGAGGGCGCCAGCA
GGGATAAGCCGGGTACCATACCCGGGTTTGGTACACCAAGCCACCATCTCGCCTTCCTGA
TCACCAACGGT
>NODE_9373_length_18_cov_9.222222
GCGGTCAAGTTCAAACGCTATCTCTACACATATA
>NODE_9389_length_18_cov_42.611111
AGAGAAGAAGGACACAATCTGCGCAACACCAAAA
>NODE_9390_length_53_cov_4.094340
AGAGCCTTATCAGCCTCCTATCACACTCGGGAACGAGGGCATTTCTAATGTTGGAAAGGT
TGGGTACGA
>NODE_9391_length_61_cov_1.688525
CAGGGAGCTCCGAGCAAGCCTCAATGAATCTCTCATTTGAAAAGCCAGGCTCTCTGCTTA
AGTGGAAGCATTTTGAA
>NODE_9392_length_105_cov_21.628571
ACGGCTTTTTTATCTTCAAAAATAACACGGTTAACGCGTGCATTGGTGCGGAGGTACAGA
TTGGATTGAACGTCCATTACACTATGGACGTAGGCCGTTGCGGCGTCGGAACGACGTCCG
G
>NODE_9398_length_64_cov_3.296875
AACTGAGGAGGGGAGGTATGCTCGGCCGCCTGAGTCCTAGACACATCCAGGAACACCTGT
TTTTCAGGTTGTGAAACACC
>NODE_9403_length_20_cov_3.000000
CCTGATGAGATTCATCAACGCATCGCCAACACCATT
>NODE_9422_length_136_cov_13.110294
CATGATGCAAGCAGGACCAGGTAATCGAACGTCCTCCCTTCCCTGTGCCTGCTTCTGGAA
TAACGTGAGTGGAACCAGGCCGTCGGCTAGGGAGCAATGCTATCTAACGCTTCTAGTATC
CCGTCGGCTCCCTTTGCTACCCATTGTGACGG
>NODE_9424_length_164_cov_6.756098
ACCCATTGTGACGGCGAGATACGCTGGTGTCCTCCATCAAGTAGAGTGTCATTCTCATCT
ACAAAAGCCCAGTGAGATATATCTGGGGAAGCGGATGTGAGAGCTCTAAGCTCATCCCTG
ATAGCGCTCGTGATATGATCAAGATCAATGTCGTTTCTGTCGTAGCCGAACGGGTTTTCA
>NODE_9426_length_86_cov_2.523256
TCTCGTTGTTCAAGAAATACCTTCTTCCTCATCTTCAGCCGCCAACGGCTTCCGCATATG
AGGAGGACAAAGACACACTCAACGCTCAATTTGATGCAGCAG
>NODE_9437_length_84_cov_3.261905
TAAGGAGAAAAAAAAACTCTTCAAGGACTTCAGTAGGGCAACTTACAAACCCTCATACTC
ATACATATAATTCATAAATCACCATCACTATCCAACTCTG
>NODE_9443_length_201_cov_11.348259
TTGAAGATGAAGAGATGCAATATCTTCTCGAACAGGACGATGAAGCACTCATTGTATGGA
GGGAAGATTATTCCGAAGAGACTCTGGATAAGGCCGGGGCTAGGTGCTACAAGGATCGAG
CCCGCATCGACGACTACAGATCAAGGAGTATCCATGTGCAATGGGTCACACCTCCAAGTG
CAAATCTCGCGGGAGAAACAATCTATACTGAATCAGG
>NODE_9469_length_92_cov_5.673913
TCGGGCTTTTCGCACTCGTAGGCGCGGAAAGAGTCCTCATGAAGACGGACGGTGAGGGGA
TGGGATGGGTCGGAAGGCGACTGCTGGAGTTGGGTAGTGTCAGGAGAT
>NODE_9470_length_52_cov_2.346154
TGAGCCCAAAGTGCTTCCTTGTGTCCTGTGGGCACGTAAGGTGGGTTAAACAGGATCACA
TCGATTTG
>NODE_9472_length_95_cov_2.147368
GATCACATCGATTTGACGTCGCAGACGATATATTAAAGGAGACGCAAAGGAGGCATTCAT
ACAGTCTAGTGGGACTTTGTTCTGATTTCCTGTTCGTTCGGAAGCGCGACA
>NODE_9473_length_80_cov_3.325000
CTAGGAAGTTCTTGTCATGCTAAGTGATATGTGTGCTGAATTGGGACAGCATGAGGGCGT
TCAAGAGCCTGCAGAGAAGTCAGAACTGTGGATCGC
>NODE_9477_length_155_cov_4.974194
CCCGGCCCATATCACGAAACCGAAAGAATGCAAAAAGCTGTTCCTCGTCCAAATGCCAGA
ACGGAAGGTGCTCGCCGTTCCCAAGAATATGAAGCTTTTGGCAATCCCCTTGTTCGAGCT
TTACGACAATGCAGCACGTTATGGTCCTCAACTCTCGGCGATACCTCACCT
>NODE_9478_length_216_cov_3.106482
CAAGTACATCTTGATCTTCAGTGCTCCACGATGAAATCGACATATTGGATGAATGCGAGA
AGTACTTGGCAAATTGGATCTTCCGACATTGTTCAAGGTCTTCAGCGAAATCAAGCATAG
CATGCAGTTTTTCGGTACCGGACTTGTCATGGAAAACCATGGAGCTAATCGTTGATCCAT
CTTGCGGACGATAGTATAATACGCAGTCGGCGTCTTTTCCATCTCGACCTGC
>NODE_9479_length_43_cov_2.627907
GCACCGTTTACGGGGGCAAGAAGGATTCCGAAGTTGTGGTTTCCTATAAACCACTTCGA
>NODE_9480_length_162_cov_6.049383
AGAGATGATCATGATAGGTGGAAGCTCCCAACACCTTCCTCCATCGCAATCCTCAACTTC
TCACGCATCACAGTCTTGGAACTGTAATCCGGTAGCTTGAGGTAGTTGACGCAAGTCATA
ACACTCGGAAGGTAATCATCAGCTTTAAGCGGTGCCTCGTGAGGCTTGGCCAACACCG
>NODE_9517_length_174_cov_14.321839
CGTCATTGGCGGAGTCAAGACTGTCCGAGACGCATCAAGCAGGGTGAAACCTGCCTCTCT
CCACTCTTCAGCAGTAACTCCTGGAAAGCTTCGCTACAAGGAGAACTCGGGTGTTTGTGA
AACAACTCCTGGTGTGAATCAGGTATCTGGTTATGGCGATGTATCAGCATCCAAGAGCCT
CTGGTTCTGG
>NODE_9518_length_69_cov_2.188406
CACTTCCATCCCATCCCTCCGCAATTTTGACGAGCCCATCATAGAGGTCCGGCTTGTACT
CCTTGAGTAGGGTAAGCAACAAGGA
>NODE_9519_length_98_cov_8.938775
AACGCGACTGCATACGATTTTGTCGTGGACAAGGGCAACATTATGAATACTAACTCAAGT
GGAGGTGAACTTGCCATGCTGTTGACACAGGACAATGGAGGAACCAGGCTTTCG
>NODE_9525_length_76_cov_33.684212
GTCCTCAAGAGAGTGCCCAACATAAATGTTGTTGAAGAGGATATCTTCAGTCATTGTCCA
GAGTTCAATACCGACACCGCCAATCTTGGGAA
>NODE_9535_length_43_cov_2.953488
TCCTCCTCATCGGCATCTATTTCTGCCGTAGGCAGGTGCATGAACTCGGCAAGGTTATA
>NODE_9536_length_95_cov_9.757895
CGCCCCTGCCGCGGCTGCATCCTTGGTCAACTCAATGGTCTCCCTTGTGCTACCCGATCC
GGTGCCCGCGATAATCGGAATTTGCGTTAAGCCTGCACCATCCAGAGCTCT
>NODE_9545_length_162_cov_6.438272
CAAGGATATGAGACTTAATTGCCTCAACTCCGTGGACCCTGGTTTTCTTGCCTTGTTCTC
GGACGATGATGAACGGCCTGCCATATTCATCCGTGGCGTAGACAGCATTATTTGCATCCA
TGGCAGTGGTAGCAGATGGGGCAGGGCACGTCGCGGAACGAGCTCAAGGCAGAGCGTG
>NODE_9546_length_45_cov_2.177778
TCCCAGTCTATACACCAGGCTGTATAGTGCACGAATGAATTGCCTCGAATAGAAAGTGGG
A
>NODE_9547_length_72_cov_3.222222
AAACAATCAGTCTCGGACCGAACCGTATCATAGACATCACCACCCTCATCCAACAAATCC
GACGATTCATCAACAATTTAGATGGCCC
>NODE_9548_length_35_cov_3.914286
TCAGCGGGAGGCGCTCTCAGAATAAACCCTTTTGCCCCCTATGTTCCTTGC
>NODE_9549_length_87_cov_3.827586
CCCCTATGTTCCTTGCCATCGTGTTGTCGCATCCAATCTTTTCATAGGTGGTTTCTGTGG
GCAATGGGCTGGGCGCAGATCAGCTTCGCGGAAATCAGAAGAC
>NODE_9551_length_104_cov_14.721154
AGAAGGATATAATAACAACATGCTAGCTGCGAGGAATCAGCAAGCGGGGGAAGATATTTC
GAAGAGGGCGCAGGCCAAATGAATTACGAGGCCGTCTTTTTCGGTCGCCCAGGTTTTCTC
>NODE_9552_length_42_cov_2.595238
GCGAGAGGTCGATGGCGTGTTCTGTAGAGACCATTCTTGAAATAATGAGAGATTTCAA
>NODE_9553_length_113_cov_4.115044
CGACGATCTAGTTTCATTGATGGACTCTCGAGGGCATTGGATGCCTTGTATTTTTTGCGA
CCGTTCACGATCTTGATGATTTCTCCGTCCTTGTGCCTTTCCCTTTCGGGGCCCTGATTC
TGCTGCCGC
>NODE_9554_length_216_cov_16.041666
GTGTTGAACAATGTGGAAGTGGCTATTGAGGGGAACTTGTCATACCCAGAGGATATCCCC
ACCGTCCAAACGATTGTTGGCTCATCTAGTTTTCCAGGCTCCTGGTTTTCCTTCAATGGG
GGTCGCAATGTTACCTTACGGGGCTCAAAAGATCCGGAATGGGGCTGGATCGATGGACAC
GGCCAAGCATGGTGGGATGCTGCTAAAGGAAGTTCGGGACTGGATAACCGAC
>NODE_9555_length_52_cov_5.384615
AGTATCAGGGAATCTGAGGAACGCGAGCGAATTGAGATGCGTACTCGGTTAGATGTTTGG
GATGATGA
>NODE_9557_length_45_cov_3.155555
TGTTTGGGATGATGAACTCAGTGGGAATGGCTTTCTCTCCCGCTGTACAATCTGTAGCAT
T
>NODE_9589_length_62_cov_9.290322
TGAGGGGCTTCGACTCCGAGTACGCTAGTTTGATGGCCGAGCTAGGTGAAGGCACTGGTG
GAGGAGCCGAGGGTGGCA
>NODE_9592_length_29_cov_16.758621
CCGAGGGTGGCAAGTCCTGGAGTGGTCCTGGTATGGGTCATGATA
>NODE_9593_length_112_cov_2.928571
CCAACATTCTCCTCAACCAGACATCTCCACATCATACCTCTGAACGACTATTTGATTTTA
TCTTAGAAATGTAGATACCACCCTGTGGAGGGGGCGTAATTACTTCGAACGCTCACCGTG
TCTTAGCA
>NODE_9594_length_286_cov_5.625874
TTCTCCGCAGCGACATCACCAAACCGTTTTCGCCCCCGACTCACAGAGAATTCACATGGA
ATGCCGAAGTCTCTTCCATGACTTTCAGCCCCGATGGCGTGTATCTTGCCTTGTCACGAT
CAGACAATAGTGTGCACCTCTATGACTCAAGAATGATCGGGAAGGGTGTCATGCAGGAAT
ATCGACATGACCCAGCTCGCTTCGTCTCCCAATCCCAGGAAGTATTCGGCGTTACACGTG
TACAGTGGATTTCTGCTCATTCTGGACAATATAGTCTTCTGAGCGGAGGGGAAGATGGTT
GT
>NODE_9595_length_255_cov_5.882353
TCCTGGGGGACTATGCAACTTCCTCACCGCATGAAGAAGAAGCGTACAAATGCATATGAG
TATATCGGAGATTATTGGACACTTCACTGTGATACCAGCCCTCAAACGCTTCGTTCTCTC
AACAACTTCATGCGTCGTGATCCTCGCGTGTTACGCTGCACTACTTTGAAGCTCGGTGAC
CGAGTTGAGGATGTCGCACGCGAAGGCCGCAAGCTTATACAGCCTTCATCAACAGCTGCG
GACATCGTGGACTTGTGATTGTCTCGCCACG
>NODE_9596_length_71_cov_2.281690
TTGCTGTTCGAAAGAATGACCAAAGAGATATAGGGAGGAGGAGGGTCAGACGAATGGGTA
GTGTCCCTGGCATTAGAACGAGATACA
>NODE_9597_length_122_cov_14.622951
GGGGATTTTGGTGGCAGTCGAGATTCATAAGAGATCGACGACCTCAAAAATAGTACAGAA
ATAAAGACTAGGGTGTTTAGTTCTTTCTACGGAAAGAACATCCTTCAGTTAACCTTCCCT
TACCACCAGTAGGCTGGG
>NODE_9600_length_66_cov_25.393940
CGGCACAGAGGTCCGCGGAATTCAGCTGTCTCAGCTTTCCAAGGATGGCTTGGATGAACT
TGCGCTGTTTGCAGCAGAGAGG
>NODE_9601_length_125_cov_5.568000
ATTCGTTTGTGGTTGAGAAATGACCAACTCGCGTGGAAGACGCCGAGCTACCTCGAGCCT
ATCTGGAAGAAGTTATATTCTGTTACTCCTGAGGAGCAGCGCTTCCCTCTGGATCCCGAA
ATTAGAAGGAAAGCGAATGGA
>NODE_9621_length_27_cov_69.740738
AGAACGGCCTTGAGTCGTATGCATACAACCTTCGTAACTCTAT
>NODE_9624_length_64_cov_54.750000
GACCGTGACAGACTTGCCCTTGTAAGTGGCAGTGACTTTGCGTCCACAAACGGGGTTATT
GTTCGGATTGACACCATTGT
>NODE_9636_length_79_cov_2.417722
AAAAAAAAGAAAGAAGCAGAGAGCGGCAACTTCAAGTGGGAATAAGGGAATGAGTGATTC
TCAAGTCCCGACTACTGTTCAACAGCCAACTGAGA
>NODE_9642_length_53_cov_2.000000
TCTGTCGTCCGTGCAAAAGGATAAGGAGTGAACGCTCTCCTCCAAGGTAACCCAATAACA
ACTCGAAAA
>NODE_9643_length_88_cov_24.818182
ATAACGGAGGCCAGCGTCATGTCCCTGTTCACAAAGCGCCCCGCTATTATCCCCCTGAGG
ATGTGCATCAACCTAAGAAGAGCCGAAAATCTCATAAATCCCCC
>NODE_9675_length_118_cov_8.813560
CATGTTCATGACAGGAATGCCAGCCGCGTGAAGCTTATCAACAGCCCACATGGGAGGAAC
GCCGACAGCGCAAACGAACAGGGAAGCCTTGTTTTGGATAATGACATCAATGAGCTCAGG
AAGCTGGCCATTGG
>NODE_9697_length_52_cov_9.134615
GAGATTGATGCTGCTGCCGAGCTGTCAGACTTTTTCCGATTCGGTGTTCAGTATGTTCAG
GATCTGTA
>NODE_9698_length_33_cov_47.818180
ACATGGAACATGTCTTTGCATATCGTGGTAGCATATGAAGAACTGTCAG
>NODE_9712_length_52_cov_1.384615
GTTGGAAGAATTGGGCCATGACATGGACGATGTTTCTGAGTCTGCCGTTTCCAGTGAGCC
AGAGGACT
>NODE_9713_length_155_cov_4.967742
TCCCGGCACCCAATCAACAAAAGAGACATGAATCGGCACTTCGTCACCCCACTTGGGCTT
TGCATGTGCCGACAGTACAGCTACATCCAGGAATGTCCAGTTCGCAAGAGCAAACAAAGT
ACCTGCCAAGTATACTCCAATTAACCTCCTATGCTTCCCGAGCGTGAAGTT
>NODE_9714_length_77_cov_6.714286
TGATAGCATCATTATCCCTTACATCCAGTTCCCTCGATCCGCTCTCACCATTTATTTGTG
ACAATTTCCATCTTGACCTTGATTCGTTAGGGT
>NODE_9715_length_45_cov_9.444445
CTTGATTCGTTAGGGTATCGCGATACGACTTCCTGACCACTTCCTGACTGCTCTGGATCA
A
>NODE_9735_length_42_cov_5.071429
CGATATTTGGAGTGTTGGATGTGTCGTACTGGAAATGTGGGCGGGAAAGAGGCCGTGG
>NODE_9741_length_85_cov_35.952942
GATATCACCATTGGTCACAATTCTGGATGTGGTACCACCGGTTTCAATGTTACAGAGGGA
TGGGATCCTGTGACCGGCCTCGGTTCTCCTGACTTTGGAAA
>NODE_9743_length_136_cov_4.022059
CGCTTCGTGCCGTGCAGTTGTTCGTCTGATGGAATTTAGTACGACCGAGGCATATGTTCA
TGATATGACTCACGTCGTCCCACAAGTCACCAAAACCGTACCTGGCACTACTGTCCCCTG
CCTCTTATCAAGACGGGGGCAATCTCAGAGCC
>NODE_9744_length_60_cov_3.850000
TGAAGCCACAGTATTGATTGTTGGGTAAGCACAAGAACTCAAAGCATAACAGTAGATAGG
TAAGAGTAACTCAAGG
>NODE_9754_length_63_cov_2.666667
CATACACCTATGAGAATAATTTATTAACTGAAGTATTACTCTCTTGATTCTTTTTCAAGA
CCTTGGCCACAGCAAATTA
>NODE_9762_length_438_cov_4.639269
TCAATTTGGCGGATGATGGCATTCATATCCCGTTCTCTCCGATTCCACCGCGTGAGAGAG
ATGTTTTCAGTAGAATAGAATGAATAGGGAAGATTCAGCCAGATCCGGATGGATGACCAA
AGTCGGGGAGTACTGAGGTAAACCTTTCTCCAGGATCGACATACTAGGCCAAGGACAGCG
CCTGGGTGTCCGAGTTTCTGCTCAGTATTAGTCTTGTCGTCCCTTTCATCACAAGAGGCG
ACCATGCTAGCAATGGAAGGTGCAGATCCGGGACGAGACCACCTCTCCCAATTGGCGCCA
ATGAAGTAACCCTTATTCTGTTGGACTTCCTCGTCATAGTAATACTCCAAGAATATGTTC
CCTATGACCTCTAGAGGAATGCATTCGAATGGTGACCTCTTATCTTTTGTAGACGGCCCC
TCGACGTGCCCCATACCCCATCCTTCCATCCGCT
>NODE_9763_length_41_cov_13.268292
GCAACTATGCACAGCGCGTTGGTGCCGGTGCGCCAGTCTATCTGGCTGCCGTCCTCG
>NODE_9765_length_53_cov_19.320755
GAGGACGAGGAAGTTCGATATATACTCGATGGAAGCGGGTTCTTCGACGTTCGTGAAACG
CCCACCAAT
>NODE_9780_length_42_cov_10.071428
CTCCCGAGTATGACATTGCGAGCGTATCGTTAAGTTCTGCATCCCTCCATGCACCGTC
>NODE_9781_length_60_cov_2.416667
TCCCCCTGGCGTAAAAGTCGCCATCATTAGTGCTCTCACCTCTATGTTAGAACGTATACC
TGCATCTGTCAAACCT
>NODE_9782_length_60_cov_1.800000
CCAGCATCAGGAGCGCCAAGGAGGAGCAGGTCAGTTCCTTTCGACAGTTGGCTTCTCTTG
CTGAGGAAGAAAGCAA
>NODE_9783_length_23_cov_74.260872
GGGGAAGCTTGGTTAATGCCCTGGCAATTCACACTCAGG
>NODE_9787_length_37_cov_25.891891
TCCATCAGTGCAACTTTAATGTTCCCATTCTCAAGTCCAGAGGGAATGGCTAC
>NODE_9788_length_108_cov_21.935184
TCCTCTGATCCGTGTCAATGATACCGTTAAGTTTGATCTTGAACAAAACAAGATTGTTGA
TTTCGTTCCATTCGACACTGGAAATATTGTCATGATTACTGGTGGTCGTAACATGGGTCG
TGCC
>NODE_9789_length_105_cov_4.161905
AATTTCCACGACAGCCACCAGTGTAGATGACAATCCCTGTTAGCAGCTGTGCAAACCCAG
TAAATACGAGGAAACGCTCAAGAGTGGCAAAAACAGCATTTCCCACTCGATGACCCGACA
T
>NODE_9793_length_59_cov_2.508475
CGTCATCATCGCTGCTCTCACTGTGACCAGGGGAACGTGGTGGAGTGATAGGAATGGGTT
GATGGGACATCTGAA
>NODE_9794_length_104_cov_6.490385
ATGGTGAGGTCACCGGTCGCGGCAGGACCCAGGCGCAGGCCCTCGCTGAGGACATGCGAG
GTGAGAGTGACAATATTTGTGCTTGGGACATCTTCAGTAGCCATTGGAAGAGGGGGAGAG
>NODE_9802_length_22_cov_66.727272
TTGGGGTATTGGGCATCGAGATATTCAGCAATAGCGTA
>NODE_9803_length_43_cov_37.116280
TCACCATTGAATCCCAATGAGTCAGCGACGGGAAGGTAGGCCTTCACTGTGAACATGGG
>NODE_9808_length_153_cov_4.039216
TGCACTGCCATCGGGGTGGGATTGAGGATCGAGAATAGATTGGCCAAGAAAAATCCTCCA
TTGGCTGTGAGCAGAGAGGTGACTAGGAGAGTCCACGGTGAGGAGGCAATGACGGGAAAT
TGACTTTGAGTAACGGAGGGGGGAATGAGGCTACAAGCATCCCATTGAC
>NODE_9811_length_47_cov_6.531915
GGGTTGGTGGTATGGTGGTGTATTTCTGATGCCTCTTTTTCACTTTGCTTTTTGTTCTAC
TCG
>NODE_9812_length_203_cov_22.458128
AATATCATCAATAATGTGTTCATAAGTGGTCCTTCAACCTCAGTAACTGCCTTCACACGT
GGAAATGCGAACTTTCACGCGTATGTATCCAACAATTATTATGATCCAGACAAGGACGGT
AGCTTGAATGGTTTCGTTCTTTCTCCAACATCCCAAAATTACTCTCCAATTGATTTTCAA
TCTATTCGGTACCCTTATCCGACCGTGAAAACACTGTTG
>NODE_9818_length_54_cov_3.333333
GTGGAGGTGGTGGAGACTTGGTACTATCTACAATGTCCTCAATAAACATGACAATTTCTT
TCTCTCGCTC
>NODE_9819_length_45_cov_3.933333
TTCAGGGACTGTGGTCTTCTCCCTAGTATCCTTCCACCGGTGAAAAGGGTTTCGCGTCGC
A
>NODE_9825_length_68_cov_5.220588
GAGGAAGCTCGAGGCAACACGTCTTATCGGACCATTCAGAGTCTGGGATGATTTGGATAG
GGACTTCTGGAGCAGATGGATCTG
>NODE_9826_length_144_cov_6.250000
GGAGCAGATGGATCTGTCGGGAAGGGCAGACTTGAGTTCTCGTTTGATAGGACTCAGCTG
CCGGCTGTATTGAGAGATTTGACTATACTTAGGGTATTCGTGCAGGGCGTGCTTGAGACT
GGCGAGGTTTTGAGCTGGGAAAATTCTGCTTATGTCGATG
>NODE_9827_length_46_cov_1.500000
TTGAATTGTAGCAGTATAGTAGTACAGGAGAGAAAAATAAAGTCATGCATCATCGTGTGT
GA
>NODE_9828_length_87_cov_4.689655
TCTGTGCAAGCTGCGCTTGGAGAGCAGCCAGATCGATGGCTTCCTGGCCAATGTGAGAGG
AGGAGAACGCAGAAACATTGACCAATGCCGACTTGTATCCTTC
>NODE_9838_length_291_cov_4.632302
CTTGGTTTTGCTCCGAAGGTTTGTGATTTGCTTGAACCTTCCCACAAATCATAGGGTAGC
AGATTACTCGCGCATCGCGGCATGTTTCTCATATGATTTTGAGATGTGCTCGGCCCCGAT
TGTCCGGGTTGGAGGCGTTCCCATGGTGTCTCTGTAGAGTCTCGGACAGTACTCAAGCGC
GGAATGTATATGAGTGAATCCTTAGAACCAGATGCATCGGAATGCTCGGTAATTGTCAAT
TCTTCCTCCGAGTTCATCGACAGAATATCTTCAGGCTTCGTATTGCCGATTAACAAACAG
ACAATGT
>NODE_9839_length_97_cov_2.123711
GATTAGTCCCATCATTGTGTGCATCATTGGTCAATGATCCGAGTGATTGCTGGAGAAATG
GACATCAAGCTCACAGAAGATTTTGGGTATGCTCCCTCTACCTTGGTGTATCA
>NODE_9867_length_70_cov_3.057143
GGACAGCATACAAGGCACAAAGTTCGTCGAATGCCAGGCTCTTGTGCATAAAATGAATAG
GCATGAACTCAACGGTACCAAATCGC
>NODE_9904_length_49_cov_5.795918
TCGAGAAGTAGGCATTATTCCTCTAATCATCGACGATTGCCCTATTCCAGCGTTGATCGT
GACAA
>NODE_9905_length_26_cov_61.576923
TGTAAATGCGAAAGACGATGAAGAGCTGCTGTTTGCTTTGAA
>NODE_9918_length_70_cov_4.714286
CAGAAATGTCCCACAAAATTGTTATATGCGGTGCGGGGTTCCTAGGTATGAATATTGCTC
GCCAGATTGCGAGTGTATCTACAGGC
>NODE_9919_length_53_cov_11.283019
TTAATGACCTCCCCAAATACGACGTGCTTCCCATCAAGATGAGGTGTTGGAGCAACAGTG
ATGAAGAAT
>NODE_9920_length_30_cov_8.766666
AACAGTGATGAAGAATTGCGAACCGTTGGTGTTAGGGCCGGCATTC
>NODE_9933_length_80_cov_1.737500
TGAGGCAGAGAATCCCAAGATGGCGACAGAGATTGTTCAAACGATAAAGAGCTTGAAGAA
TTCGTTGGAGAGGTGTGGGACTGTACCAGCCATTGA
>NODE_9941_length_55_cov_2.927273
ATTAGTTGTATTCCTAACGGTATGCGCCATGACAAAGACCCGGAAATTTCGCGGGTGAGG
AAGCCGGTCCA
>NODE_9942_length_47_cov_4.063830
CGCAAGCCTTCTCAGCTTGGTCCCTGGGTTTCTAGCTGTCTATGCCCAGGACCTCAATAT
CGC
>NODE_9944_length_176_cov_2.920455
CTGCTTGGGGACGAGCGGGGTTGGTTTCCGTCCAACTATGTCATTCTCATTTCCCTAGAA
GAGGCAGAAATGGCATTTTCTGGCTCCGACTACTCGATAGGGGATGGGATGGTGCAGTCG
GATAGTGATAATGGGGTTCTTGACATGTCCGACGCAATGATGCAAGGGCAAGCGCAGAAT
GAGGAGTGGCTC
>NODE_9947_length_32_cov_111.875000
CCGTTATAACAAGCAGCACTTCTGGAACTTGTAACATACACCTTCTCA
>NODE_9949_length_51_cov_5.254902
CATTCTCAAGGATGACCAAGACGCGGTTTGGGGCTATTTCAAAACTCTGAGAAATGCGCG
TGTTGAT
>NODE_9950_length_34_cov_214.000000
CTGCTGTTGAAAGCCGTATACAGGTCTTGGAGGTATCTGGTTCCAATGTC
>NODE_9966_length_62_cov_29.500000
AAGCCTCTACCAAAGAATATGTGACGCTGTTACATGAACAGCGGTCGGCATTGGACGATG
TTGGACCGAGATAGTGAG
>NODE_9976_length_17_cov_54.764706
CAGGACCAGAAGCCATATACTTGACCAAACCAG
>NODE_9978_length_76_cov_3.013158
TTGATGAGGTGGTGTAAAGGCTATTCTTGGCTCAAGTTGTCGAGCTTGATCAATGTGATC
GCTGAAATCGTTGTGCGATGTAATAGGGGATG
>NODE_9985_length_148_cov_6.297297
TATCAAGAATATTAACAAGGCGGTCTCGGCGCTCCTTGTGTCTGTAGCCCCCGACAGAGT
CCAAGAACGCCGAGACGACGATATCGCTTCTGACGACAGGATTCATAGCCCATTCAGTGC
CGAGGAAAGTAATGCCTGGAGGCGCATCACGGAAGACATCGCGG
>NODE_9997_length_36_cov_6.055555
TCCTTGCTGCCCCGTCCATACTGCAACTGTGGAGTAGGCAATATCCTTCCTT
>NODE_10002_length_55_cov_4.909091
CCTTATGGCCGAAGCTTTCGCACTTGGACCAAAGGGTCTAGCTCACTTTTACGATACCAA
GGAGCTGATGC
>NODE_10003_length_103_cov_5.495146
ACCAAGGAGCTGATGCAGCATCGCACAAAAATTGTTAAATACCCTGTAGCTGCCCATGGA
AACGACCAAGGAGTAGGCCCTCATTATGACGCCGGATTTCTCACCTTCCTACTCCAAGC
>NODE_10004_length_428_cov_7.406542
TCGATCTTTGGACCATCAGAAACCCTTCCAACGATATTGTATCGTTTCGAGAAAAATGAG
TGCCAATCATCTAAGACTTTCTTTTCCTCAGTACTTAGAGTACTATAATCCGCAACAGCA
TCCTCTATCTTCAAGCTTGACTTTCCAAGACCGCGTGAACCGTCTTTCCCAGCGAAAATG
TTGTAAGATTTTCCTGGGCCATATGAATCGGCTTTGTGTGTAACATCAAAGATATCACCC
TTGATCGCAACGTAGATTGGTTTCGATGGGTCACTTCCATCGTATTGAGCCAATTCAGTA
GTAGTGAATGGATCGTTCTTGGGCGATGCCAAATCTGTTCTTGCAGGTTGCATAATGGAC
TTGGCTTCAGTTGTAGTTGTAGTTTTTGGAGAAAGACGACGGGAATTGGATCGTCGGTAG
AAGAGGAATGTGATGGGTATGGAT
>NODE_10019_length_77_cov_5.909091
GAGGATCACAGCACTAGATATATTCAAGTTAATTTGCTGGGCGCGACCTGGGTCGGTGGT
GGTCGAATAAATGCCTTGGTTAACGTATTAGTG
>NODE_10020_length_17_cov_4.823529
GGTTAACGTATTAGTGTGTGGAAGCCGATCACC
>NODE_10036_length_46_cov_2.608696
CTTTAACCTCCACCAAAAGTACAGGTTTCTTTTTGCTATTGAACACGACAAGGAAGACAA
CG
>NODE_10037_length_145_cov_3.400000
GACAAGGAAGACAACGAAGTCGATAGCGTCGCGACTATCATCATTTGGAGGACTCTGTGG
TGCAACGTAAAAGGTAAAGTCGCTTCCGAAGCAATAATTCAATAGTTTGTCATAGGGTCC
ATAATAACGGTTCTCGAATGTCTCGTGTTCGGCGCGGCACT
>NODE_10058_length_37_cov_15.162162
ATCAGCAAGAAGTCAGAAGCATCTCGCCTTGCTTCATACATATCGTCTCTCGA
>NODE_10059_length_19_cov_42.052631
GGATCATTACAACAAAGGATTCCCACGATAGAGAA
>NODE_10060_length_77_cov_37.493507
TTCCCACGATAGAGAACACGTGCTACGTAGGTCTAAATGAAACCAATCTTGTTGGCCACG
TCGAGAGCATCGTGGTCAGCTGTCAGCCGCACA
>NODE_10061_length_81_cov_27.493828
GCAGACGGTACATTGCGGCCACGACGATCATCTCTGGTACGATACGAAATTTCAGTGTCA
ACCACAGTACAGCTTTCAGCGGCCTTTGATGTCTCGT
>NODE_10062_length_50_cov_1.740000
GACGAGCGGCGACAGAGAAGAGAGGTGAGCAAAGTCCGGATAAGCAGATTCTACAAGTCC
ACGGAG
>NODE_10063_length_54_cov_3.333333
GTTTCTTGGATTTCTGTTCCCCTTCTCCTAATCGCCCACCTCCATTTATGTCGGTATCAT
GAGAATCTTT
>NODE_10065_length_19_cov_5.210526
CGGACCCGGGGGCGGGTGGAGGAAGGAGCCCGATG
>NODE_10070_length_68_cov_2.602941
CGCCACTTGAGCAGGGCTTGGGAACGAATCCGCCGCAGGAACAGGTAAGGCAGGAACTTT
CTCCTCTGCGATACTAGTGTTTGA
>NODE_10071_length_29_cov_8.448276
GTGAGAGATACGTAAGATAGTCGCCGCAGGAGACTCGTAGCATCC
>NODE_10072_length_44_cov_7.204545
GAGACTCGTAGCATCCACGAGATTTCACACCAATGAATCTGTTTTCTACGATATCAATAC
>NODE_10073_length_62_cov_7.193548
CATTGAGCTCTTCTTGTGAACATAGTGCACATTGAGAGGTCCAAACCCCTCAACATCGAT
ATCACATGTGAATTGAGG
>NODE_10106_length_122_cov_32.401638
GTACGTGTTCCCAATATTATTTACAGGAAGGGCTTGAGAGCCTCAGGAAGGATGCGAGTT
ATAGCAGCACCATCAGGGGGCTCAATAGACTGGAAGTAGGTACCCCACCAGGGACCTGCT
GCCCACCACAAAGCACCA
>NODE_10113_length_35_cov_2.314286
ATTAGGGTTTTTACATTGTCGCTAATGCTATGGCCATGGAAACCAAACACG
>NODE_10121_length_17_cov_1.764706
CGCCTACTACCTCCACCCCTGATGCCCCCTCTG
>NODE_10123_length_54_cov_2.722222
GGGGCAGTGAGGACGTCATCGTCAAAGATGCAGTTGAGATCGAGATTCAAGATAAGAGAG
AAGATGAAGA
>NODE_10133_length_123_cov_6.365854
CATTTCTCAGTGTCTGAATAAAATAACCCCCGGTGCTGTTAAAGTCGACGATTATAAACT
TGTGCCTCCACCACGCGCTACAATGAAAGAAAGCATGGAAGCCCTCATTCACCATTTTAA
ACTTTTCAGCGAGGGCTAC
>NODE_10134_length_49_cov_3.204082
GGCGAAAGTTGACAGGAGTCTTTTCACTGAAGAACTGTGGTTTGGATGTACTGCTGAGCA
AACCA
>NODE_10135_length_57_cov_3.859649
CTCCATCTTTGGGATCGTGGCCCATGATGACGAGAGATGTAGTGTGAATAGGAGCTTGAG
GAATGAGTCCATT
>NODE_10136_length_110_cov_15.718182
CAGCCGATATGTATGCAAATGTCCCTTGAGAGTGGTCTTAGTCTTGACTTGGCGCACCAT
CGTATCTGCTAGTGATTTATCGAACTGCTGCAAGACCTTCATTGCCAGCTGCGGGGTGAT
TGCACC
>NODE_10138_length_39_cov_76.179489
AACAAGATTGGGGGTCCATTGATTATTGGTAACATGCCCGAGAAGAGGTGCATAG
>NODE_10161_length_36_cov_1.194444
AGCTGAAGCAGTGGCTGCGACGAGATCCGAATATGATATTCCCAAGCTTTAC
>NODE_10171_length_97_cov_21.185568
TCATCTGTCTCGTATTCAACATCGTAGACAGCATATCGGGGTGCATCCTCGGGAAGACTC
TCCAAGAATTCTTCATAGTCGGCGTTATCGGACTCCTTTTCCACGACGATCTC
>NODE_10172_length_51_cov_2.960784
TTCAGGTTGCATATTTTCTTTTGTCTATTCTCTTGGAATAGCTAATTGCTCAGAGAGTAT
ACTAGAA
>NODE_10184_length_183_cov_9.010929
GGACAACACTGGTATTCCTCAACGAGGAAGTGAACCCACGCAAAAAACCAGGTCTGATGT
TGAACGTTCCACCGAGTAACCCATTGCCAGACCTCTCGTTAGATTCATTGTTATTGCCAT
GCTGCTGAGTGCTGCGGTGTCCACTGGAACCTGCCTGTTGCATCTCCTCGATCGAGTTGG
GTTCCTGTTCTTTGTCTAC
>NODE_10204_length_56_cov_34.107143
GCTTCTAGCTCAGTACGATTTCCAATACCAGAATTTAGCAGGGCCTGTGGTGAACCAATA
ACACCTCCCGCT
>NODE_10205_length_133_cov_2.323308
CTTTGATTGCACATAGTCAACAAAACCTTCTGAAGAACCACCAAGACGTCATCACGTCAT
TGATATGTATTGACTCACCATTCAGAGGAGGGATTGTCAGTAGTGACCGTGCAGGTGTCA
TCAAAGTTTGGAGGGTTGATCAATTAGAA
>NODE_10207_length_69_cov_2.217391
TTTTCCCCCTCTTCATCTCGATTTCTGCAACAGTGACATACGAGTTTGCAGATAGGACTT
CTGGGTGTCGAGCGTTCACCCCGGT
>NODE_10208_length_128_cov_8.171875
GCTTGAATATGACAGCATTCGGGTCGAAGTGATTAGTTCCTTTGGGGTAACGGGCTTGAC
CAGAGGCATTCTTGATGAGGTAGGCAGGCCAACCACCAAGAAGGTACATAGCAGAATTGA
TTACAGCACCAACGGGAGAATCAC
>NODE_10210_length_39_cov_97.923080
TCGGGGATGTTGAATAGGGATGAGTGCGGATACCTGCAGGATCGTTGATGACGTA
>NODE_10215_length_57_cov_26.035088
TGACGATGATAAGCGTGAGCTTGTGTTTCGTGAAGACGGTCAAGAATATGCACAAGTGAC
GAAGATGCTTGGG
>NODE_10216_length_71_cov_4.661972
AAAAAGAAGACGGGTGGGAATAGTGGAGTTGCAACACCGAATCCTGATGGAAACGAGGCT
TCTGTTGCAGGATTCAACTTCGGCAAC
>NODE_10242_length_161_cov_3.900621
ATAGGTAGTGATCTATGTTTCCCCTTTGTATCATAAATCATGGCACTTTTCAACTTGATA
TCGTTAACTTTCGGTCCATCATTTTTCAGGGACTGAGGCCCATTCGATGTGAGATCTGAG
GAATTACGATTATGCATTCTTTTTATTAAAGCATTTCTCAGTGGAAGTAGAGCAGAT
>NODE_10244_length_200_cov_7.485000
AGAAAGAGGGTCAGATATAACCGCTGTACACAATAGACAGGAATAGATGGAATATGTATC
ATGAGCTGTGAGAGCTATACAAAGACAGAGAACATGGGAAATCATGAGCACAAGGTGCGA
AGCTTGATGAAGTCAGTCACGAAGCTGTGGGCAAACTCTTCTGCAAATCGGCAAGCTCTT
TCCTAATTTCTGCTTCTCCATCCATTTTCTTGATTT
>NODE_10245_length_17_cov_8.941176
TCCATTTTCTTGATTTGGGTGGTCTCGAGACGC
>NODE_10252_length_73_cov_44.136986
GCAAGTCAACCGATTTTTCCAACTTGATGGAGAGGGTTCCTTTTGTATTCCGCTCGACCT
TGCGGCGTCCAACTTCACGGGTCTGCAAA
>NODE_10257_length_39_cov_21.410257
ACATCAAACCGGACAACCTTGTATATTCACCCGAATTTGGATTGCAAATTATCGA
>NODE_10259_length_40_cov_6.150000
CCAGAAGATTGCACAGAGTTTGAAGCGTTCCATGGAGGAAGCTGCTGGCCATTGGA
>NODE_10273_length_22_cov_95.045456
TGAGTTATATTCTTGACCACCTGTCTTGCTCACATCGG
>NODE_10276_length_186_cov_8.505377
GACGAGGGTCAAGTCCGATGAGATCTAACTCATGCAAGACCGTTGACTGTCACTTTTTAT
CACACTACAAAATAAGTTATCATCAAGGTGGCCATCAACTACTGGAGTTCAGGGTCTAAC
TTCAGATTCTCTGAGAATTCTTCCGTCGAGAAATGATAGCGCGAACCACGACATAGGAAA
TAACCGAAACACACATAAGCGT
>NODE_10280_length_29_cov_13.931034
GGTGAAGACATTGATGTCCTTTGGGCGGCCGTATGTGACGTCGTT
>NODE_10281_length_41_cov_3.560976
CTGCACTTCCACTATCCTCTCCTCCACCTCTTGTTGTCCTTCACGTAAAGGCATAAG
>NODE_10283_length_165_cov_4.963636
AAGGAAAAGCAGGAGGCGGACCACCCGCAACCGCGGTGAAGATGTTGTCGAACTGCTCGA
TCGTAGGGTTCTTGAGAGCGATGGCTTTGGCAGCAGCCTGGGCCACATAGTGATCTGGAT
CAGTTGACAACCCCTCCCAATGACGCCTGAGGAGATTTTGAAGATTGCCACCCATTCCTT
T
>NODE_10291_length_43_cov_5.302326
ATCGAGTCCAAGCGATGTCATCTGCGGTGGCAGACACAAGCCTAGTCTCTGTCTCTGCC
>NODE_10301_length_159_cov_6.691824
AACAGCTTCCTGTATCGACCGAGGAAGAAATACGAATTTTTGAAGTTATTGGGCGTCAAA
GTAAGACGCAGCAAGGCGATGAGACCATAAGCAGCGATGGTGGGCACAGCCCCGGCAGAA
ATAAGAGAAAAAAATGCTACTTGACTTGGAAGAATTGTGCACAGCAGGGCGGCTG
>NODE_10326_length_44_cov_5.113636
CTGGTGCTGTGTGGGGTCTACGGGAGGGTGCTCGACGACCACTGGCCGTCTCAAATTCTA
>NODE_10335_length_275_cov_3.643636
CTGCAGTGCACAACCATTTCGAGTCATGTACTTTTCAGGCATCGTCTGTACCCATATTTC
CATTCCACTTGCCGAGTCTTGTACGCAGGTCAGCAAGCCGCTTCCGAGGGGAATCACCGT
TCCACATCGGCCAGTTGGAGTTTTGGGGATTCGATGTCATAAGCGGCAAACCTTCTTGTT
CGATGGCGAAAGAAGCTGAAATTGTGCCGTAGAGCGTTGCTTCATACACGTCGCCCTCCG
TTTGGAAGAGGCCAGCTGCAAGGCCTCCAAGAAAACTGTTTCCAGCGCCTG
>NODE_10336_length_114_cov_20.359650
CGCAGGCGCAATGACTCTGGTGTAGATGCCACGCGATGCTTAGGAAGTGCAAATCGGTCC
CCCAGCATAAATTCATCTTCCGGTCCATTCGTGCTCTCTGACCATGCCAACTCTTCAGGA
TCAGCCTCTT
>NODE_10339_length_40_cov_46.224998
GGCGTTGAATACCTCCACCTTGCCTCCAGTCAAGTGCTACCGTTGTGGTGGCCCCA
>NODE_10340_length_143_cov_6.566433
TTTCCTTATCGCTTTTCCCTTCCATTGTTTTGTTCCACACTTATCTCTGGTCAAACGGTC
GACAATCCAACCATACGTATCGGAAAAACGGAGAGTCAATATCAAGCCTACCTGATTCAG
TGACCCAAGCAAGGGGATTCTCTGCATGAAGTTATCGAT
>NODE_10346_length_92_cov_6.032609
GTTCTTTGCCAATGCACTTCTCACAGCGGCCTGTCTTTGTCGCGCTTCCTCCAATATCTG
GTCGGGATCTCTAGAATCAACTTCGTAGAGATCCTCATCGTTCAAGAC
>NODE_10347_length_33_cov_15.757576
CTCCCCCTAGCAACCAGAACGTTATTTGGGTCTGAAATGGAATGAAAAA
>NODE_10371_length_74_cov_10.945946
GGGAATTTGACCTTGTTCGTAAACTTATTGGGAACAGTTGTCGACCGGTGTTACAAACCA
AGAGCCAGACTAGTATAGCAAAAACATATT
>NODE_10380_length_44_cov_43.840908
CAACAACATTATCGTTAGCTGCTGCTAGGTATCCTTGCACTGACAGTCCCCAAGTTCCGT
>NODE_10383_length_86_cov_24.058140
ACTCATCCCCGTTCTGGCAAACGCTAATAGGACACAAATGGCACCTCTAAAGTCCATCCA
CCTCATGCTTGCAATACCTGCGACCGGACTACCAAAGTCGAT
>NODE_10384_length_41_cov_96.414635
TAAGTGATATTCCTCCTGATTCCGATGCTTTGTGCATAAGTTACAAACCGATTCGGG
>NODE_10398_length_58_cov_7.258621
GGGATGGGAGGAGAAGCTATTTTGATATGGGAAGCGGTGGAGGGACTGGTGAGAGGAATA
GGACTCATTCCGAT
>NODE_10406_length_203_cov_6.049261
CTGGAGTCATCAGGAAATCTCAAATCTAAATGAACAATGCTTTGGTGAAAAGTATTTATG
ATTGTTCTCCTACTTCAGTGCTTTCTTCATTTTCTCCTCCATCTCATCCAAATCATTCGT
CTCAATCCTGATAATTTTTCTCCCAAGTGCTTTCTCAATCTGATCCATCTGCTGCCACGT
CTTTTGATTGTGCACAAAATTGATTGATATTCCTTTTCT
>NODE_10418_length_154_cov_2.987013
GTGCGCCGGTGGGAGGTAGATCAATTTGATCCCGAAGCACATTTGGGGGAGGCGAACAGG
TTCCCATGGCAATTTCGTTGATCATGGAGACGTCAATTCGTTCGGGTAAGTCTTCAAGGC
CATTTCGGACGGGGAATTTTACAGCGCTGTCGACGTAATGTAGGTATTTG
>NODE_10419_length_68_cov_2.838235
TACGACCTTCCACTGGCGGATAGCACAGAGCAAGTTTCAGACGCTAGGACTAACGGCATT
CGCGTTTGGTATTCATCCTTCACA
>NODE_10424_length_23_cov_115.086960
TTGCTTAGCGAGATGGCAAGCACGGTCTGGGCTGTTCAG
>NODE_10439_length_138_cov_15.543478
ATTCGTCCATCGACAGCTAGCACGTCAATATTCTTGGCAAAGTGGCTCTGACCAACACAA
TCAATGACCATATTGACGCCTTGGCCATCCGTAACTTCTTTCGCGATCGCAGAAAAATCT
TCAGTTTTGTAATTCACTGCGCGGCTGGGGCGTC
>NODE_10440_length_116_cov_3.086207
GCTCTCGGACAATCCATGCTCCCACAACTTCGCCGTATTTCTTATCTGGAACGGAAACTG
CAGCCGCTTGCCGAATAGCCAGGTGTGCTGTCATGGCATTCTCAATCTGTGTTGGGAACA
AATTCTCACCAC
>NODE_10447_length_18_cov_141.166672
GTCGAACCACCAATTGTTGGCGTAAGTAACAGTG
>NODE_10452_length_71_cov_3.605634
CGGTGGAGGGTCTTGGGGAGGAGGATGAGAAAGGCGAGCTGGGTAGTGGACTGGAATGTA
GGACAGGGAATTTCAAGTTCGATGATA
>NODE_10453_length_100_cov_4.200000
CTCCTTGCAACTGCTATAGCATATCGAGTGTGCCTGGACACTGTGATGCTGCCTTCCACC
AGATGACCCCGAAGCGATACCAAAATAGTTCAAGAACACCCTGACAATCCAGATAG
>NODE_10459_length_82_cov_1.719512
GTCGCAAACAACCACTCTACCATTGATCGCAAACAATGTCTAATGCAAGACGGAGAAAGG
TCAAGAGCAGTGCTCCAGAAAACCAAGTTGCTATACCA
>NODE_10469_length_53_cov_108.396225
AGTCAATCGATAATTATTGGATTCGTGCACAACCGAACGTCGGTACTACCGGTTACGATG
GCGGGATTA
>NODE_10470_length_105_cov_3.790476
CAGAATCCCCTCCCGCTCAACTGCATGATCCACCCTATAAGCATCTCTGACGTGTAACCA
CTCCTGCTCATTCTCAAATCTCTCTTTCTGCACCCTAGTCACATACAAGACATCAGTTTG
T
>NODE_10473_length_160_cov_9.843750
GTCCTTCTCTTGGTCCTCTTCACTTTTCATAATGCCATGAGCCAACGCACGACGATACAA
TGCCTTGGCTTTGTCCGCGGAGCTCAGTCCGAAGTTGTCCAAAGCACGAGTGGTGTTCGC
AATGGCAATCATTGCATTGCTGGATGAAGGAGGAACTGAACGGATCGCGGCCAAAG
>NODE_10474_length_88_cov_15.602273
GGGCTGTATCAGGCCGACATCCTTGATGAAGACACTATCACTCAGTGGGGCACTCATGTG
AGTAAAAAGTATGTGGACAAAGACACGAGCAAGAAGGTTAGAAA
>NODE_10475_length_87_cov_2.942529
CTTGCATCCAAAACAATCGCCAATTAGGTAGATCAGCTAACGCTCTAATGATGATCTCGA
CATCAAAAGCAAATGTGATACCGAGTTCACCAAAATACATGAT
>NODE_10493_length_26_cov_76.615387
GCTGGTGATGAACTCACTCTTGCTGACCTCGTCTCTGTGCCA
>NODE_10494_length_48_cov_3.895833
ATACTTGATACCGCCTAAGTATGGTTCTTCACTATCCTCCAAACTGAGATAAGCAACACC
TCCC
>NODE_10495_length_93_cov_3.365591
GACGAATGCAAGTCCGGAAAACCTCCGACTTATCGGAACTCGAAGCTTGAAGTTGAGATT
TCAGGTACATGGGTTAGAGACAACTGTTGATATGGTTCCGAGTTCTGGT
>NODE_10500_length_21_cov_10.047619
GACTTCCTTGCTCTCAAAAAATTGCTGTCCCTTCCAG
>NODE_10501_length_52_cov_11.480769
TTGCTGTCCCTTCCAGAGACAGATGCACGGTCGCTAGGAAAAATCCTCGAGTTTGAATCT
CACTTTGA
>NODE_10502_length_91_cov_3.692308
AATATTCACTCTATAGTCTCAGATAGACCACATCACAAGTTACTCCAGCTATCAGCGACT
CCGAACAAAACGTGCAGCAGGTCCGTTCCTCCTCAAAACTCCGATCT
>NODE_10506_length_41_cov_20.292683
CTCGATCATTTCATGGTAGAGATCGTTACCCTCACGCGTACGTTCACCGACACCACA
>NODE_10507_length_261_cov_8.413794
CATCCAAAGAGTTGCCAGCAAAGAGGGGGCATGGTGTTCAAACGTGAAAACAATACTTGT
TAACACATTTACAATATTGCCGTGTCTTCACCTAGTCCAGATAGAAATCGGAATACTCGA
GCCATTACTGTACCGTAACACGACCAAGCACACTTGACTCATAACGTTCCTGATGGTAAA
GCCAGAACGGGAAACAAGTGGGCCCACAAGGTCAGCATTGGATCGGATTCTGTAAAACAC
CTCGAGTGCGATTTCTGTCCTAGGAGAATCTGGGAAC
>NODE_10518_length_30_cov_66.266670
GAAGAACTGTCAGAGTCAAGGCCAAGACGGATACACAAAACCCGCA
>NODE_10550_length_62_cov_12.758064
GCACGGCCGTCGGCTGTGGGAGTGTACAAGGGCTTGATCTCAACGAACTTGTCGTAAATA
GGGCCAAGGAGCTGAAGA
>NODE_10556_length_46_cov_1.760870
AGATAATTACCGCGGTGGATATCTGCGCCATTGACTATGAGAGCGGTGACTGTTCGCTGT
CG
>NODE_10561_length_17_cov_21.705883
CCATGCGCCACAGCCACAGAGGAACCAGGCGCA
>NODE_10578_length_30_cov_30.333334
AGATACCAAGGGGAACAAAGTACATAAGATTTGAACCTTGTTCCAC
>NODE_10583_length_77_cov_19.753246
CCTGAGGAGCTTGCTAATCAAGGGGTACGGTTGAAGGAGGAGCAGTTGCGACGGGAAGAA
GAAAAGCTTCGGGAGGCGGAACTGAGGATGCAG
>NODE_10584_length_213_cov_3.291080
GAAACGGTTCTCATGTACCTCCATCGAAGCTTCTTTGCACAAGCTATCATGGCTCCCCCC
CTCAATCCCCTCAAGAGCCCCTATGCCCACTCCTTCGTTGCCTCGTATCGTGCTGCTTCC
ACCATCCTCAAATCCGTCAAAGAACAATTCGCCCTCTTTCCCAATTCCTGTTCCAGATTC
TGGACCATGTGGACCTTTGCCTTTACCGCTGCCGTCGTTTTCGGAACCC
>NODE_10587_length_17_cov_1.352941
GGGCAGCATGATCATCCTGCGCAGCTCTCTTCG
>NODE_10590_length_51_cov_5.019608
TGGGAGTCAAGGATACACGGGACAGACGAGCGGCAATTCAGAACGGTTGGTGGGGGCCGA
AGGTTCA
>NODE_10591_length_78_cov_1.974359
GAAGCACCCTTAGTGAATTGGTAGAAGATGTGGAAGTTACGCTCATTCTCCACTTGTCCA
ACTACGCGGCCCTTTTCTAGTAAATAATTTGTGA
>NODE_10592_length_52_cov_3.000000
TGCCAGATGTAGACCCGAGTCCCATTAGGACTTGTGCATCGCGTGTTGACAACTGATGAG
GATTTTCC
>NODE_10594_length_29_cov_36.206898
TGACAAGCAGGAAAAGTCAAGTCTCAGACACCCAAGGTTGACAAG
>NODE_10595_length_60_cov_25.716667
TGTACCCTCTATGTCAACTTTTGGCGGCTCTGGGAAGGCATCCGGGAACATGAATTGACA
TTGTCGTAGATCATAT
>NODE_10614_length_77_cov_94.376625
GTTGAGAGATGGCTAAATGAGCTCCTTAGTCGGGATTCCTGGCAGAAAGTGAAAGAAATA
TTTAAACACCGTGTTTAGGACCAAGATTTTGTC
>NODE_10615_length_201_cov_35.278606
AAAGCAGAATCGCGAGGCTGCGTTGCGTGAACGTGGTTTACTGCCTGCAAAAGACCTTAG
TCGACAGGAGGCTGACCAAGATCGTCGTAATCCAGTTATTTCCCCCGATCGTGACTCTAT
CGACAACTCTAGTAAACCTTCAGCTGCTCAAATCATCAGGCAGGAATGGGAGATCCAAAA
TACGACATCTGCGGAAGTCAGAGAGCGCGAGCGTATG
>NODE_10631_length_35_cov_7.171429
GGAAAAATCAGTAAAACATCAATGACTGATTCCGTTTGCCAAGTGGGTGGG
>NODE_10632_length_21_cov_66.619049
TTGCCAAGTGGGTGGGATCAATCATCAAATGTTCAAT
>NODE_10645_length_530_cov_7.369812
TGTAGATTCATCAATGGGGCTATCTGTGATCCGTTGAGCAGCCAGTGTTGTACGGAGCAG
TGCACGTTTGCACCGAGTACACAGGTGTGTCGACCATCTAAAGATGCTGCTTGTGATCAA
GCGGAGACGTGTACGGGTAATTCGTCGGTTTGCCCTGCAGATCAAACTGCACCTAATGGT
CAAAGTTGCGGAAATGATGGACTTGCATGTGCAAGCGGCATCTGCACATCTGTATCACGC
CAATGTCAGACCATTGGTGGTTCTATGGGGTTGACACAAGCTTGTCCGAACCGATCAGAT
AATAGTTGTCAAGTTTCTTGTCAGGATCCTAGCGTGCCAAACCAATGTCGTATACTGTCA
GCAGTTCTTATTGACGGATCTCCATGTGGGTTTGGTGGTAGCTGTGTTGGTGGGAGATGT
CAGTCTGCAGGAGCTTTGGATACTGCAAGGGCTTGGTACACTCAAAATCTTCAGATTGCG
ATTCCGGTCACTGTCGTTGTGGGGGTTGTGGTTTTGCTCCTTTTGTGGGCAATCATGAGA
GCTGTG
>NODE_10649_length_67_cov_8.373135
TGGCGGAAAGGACCTTTTTGAGCTTTTCGCAGCCTGCGGAGAGACGGAAGCAGGCTTTGG
GGCTGGAGAGGACGTCGATGTTG
>NODE_10650_length_20_cov_15.900000
GTCGCTGTTGAAATTTGCTCGCGAGGATGATGAGTT
>NODE_10663_length_35_cov_77.771431
GGAAGGGTTGGTACAATCTGCAAACTGGTAAAAGTATTTTGTATCTGCCTC
>NODE_10666_length_100_cov_6.530000
GATGTATCGAGTAATGCAGCACTAGTAGGTGGAGCTCGTGGCGTCGAGTTCGAAACCCTC
ACCATCGACGTCCCAATATATCTTCAATACCTTCAAGCACGTTTTCTTTCCAAAGG
>NODE_10667_length_111_cov_4.297297
TCCAACAACCAACAACCGTCATCCAACAGCAAGCTCCGATAACGGTGGTGAAGTTGTTGA
CATAAAGGGGTGGTAGTGCACATGGAGAATACAGAGAATTGGAAGAACTACCGATTTGGC
TTCGCCC
>NODE_10669_length_26_cov_20.038462
CGATATACATCAAACACTGGATTCAGAATTCCAACTGCACGT
>NODE_10670_length_48_cov_19.125000
AATTCCAACTGCACGTTGTATGGTTCTATGCAGACGACATTCTGGATTAGCCCCAACCAG
AGGC
>NODE_10672_length_24_cov_1.500000
AAAGCACCGCATCCCGCCCGATCTGCGCAGACAAGTATGT
>NODE_10675_length_88_cov_3.784091
ACTGTCTCTGTCCCACTCATGAAGTACCAAGTAGCCAAGACCGTCGATTGTAGGACCCTG
GCCTACAAGGTCGACACCGTCAGCTAGTTTGATAAGCCCCTCGC
>NODE_10676_length_47_cov_4.787234
GGCGAGCTTGATGGCGTCATTCAGAATAGATTGGCGGACTTCTTCAGGAAGGTGGTTCGC
AAG
>NODE_10680_length_132_cov_3.318182
GTTGTCCCTGCCGCCCTTCCAACGGGCATACCTGCCAGGATTTTCCCGCGTGATCAGCTT
GATCTCACTGACAGGAGCCAATTTAATGGATATACCTTGATCAGCATCCTCTTCAATAAT
GAGCTCAATTGGCCTTTTGTTGTCAATA
>NODE_10683_length_55_cov_21.654545
GGCTGGGTGCCATACCAGGCCATCTTGTCAGCGTCGATAGACTGCTGCGGCTGGTGTTGC
ATGAAGCCTGG
>NODE_10687_length_34_cov_17.117647
CCCGCCGTAAGACTCTGTCCATATTGCCAGGTCGTTGTTTTGGTATTTCG
>NODE_10688_length_109_cov_2.229358
TCCTCCAATAATAATATTCCACCCGTCGACCTCACTCCCATCAAACACTTTGACCTCGTT
CTCTGTCTTGGGAAGGAGTGGCATCGCTTTACCAGCCATTATCTAGTACCCACAGGGATT
CGCGT
>NODE_10689_length_93_cov_4.591398
CTATACATTGGTAGTATTACTCAAGAAGTGAATGAGCAGAACCTTGCCGATTTCTTCAAT
GCTAAGATGGCCGAGATGAATATTGGCACTGGTGCGTCCGGGAATGCTC
>NODE_10703_length_147_cov_8.721088
AGACCGGAAAATACAACCCTTGCTCAGTTGTTCGGCTATGTCCATGGTATGGGAATGTCA
TCTATAACTTTTGACTGGAGTCAAATAGCATACATTGGATCACCTTTGGCTACTCCTTGG
TGGGCCGAGGTGAACATTTTCGTCGGATTTTTGTTCTTCTTCT
>NODE_10706_length_51_cov_6.333333
ATTCATGATATCCCTCTTCAGAGCTATAACACGGGCAATCTCTTCCATCTCCACTCTCGG
GCTACTA
>NODE_10707_length_85_cov_4.917647
CACTCTCGGGCTACTACACGATCTCGGCCTATGGTGCCATGTGATTACCTTGGCGTCGTA
AATCTACATCTTACTTCCTACCACGTTCTGTGAAATCTGGC
>NODE_10708_length_113_cov_5.070796
TTCAGCTCCTCGACCATTTTTCTCTCCGCGAGGGGCACATACTTCCGTTTGCCCGCACCA
ACAAATATCTGCCGAGGTCTCCAGATCTTCACGCCGCCTTCTTGAAGCATCATCTGACGC
CAATGAGCA
>NODE_10718_length_105_cov_15.838096
AGAACGGCATTTTTTTGTTTCGGACTTTGCAGAGAAACAGACGATAACAACAGGGATATA
TATCTTATATATAACTTGGGCCAGTGATCCAATGGACCAACCACCAGCCCAGCAGCGGTC
T
>NODE_10719_length_19_cov_75.000000
TACCAGTAGCAACGTAGCTGTCGAGGAGTGGAAGT
>NODE_10720_length_75_cov_32.119999
GGGGGTTGGATTTATCTTGCTGGGGACACTGCCCACCATTGGAATTTGCTCACAGGCGAG
TCTGCCATTGCATGCGGACACCCTGGGCACC
>NODE_10721_length_22_cov_45.909092
GGACACCCTGGGCACCTGCACAGCAGTGCGCATCAGGA
>NODE_10733_length_41_cov_60.121952
GAGGGCCTTGGCACACTCACGAAGACCACGAGCAAGACCATCATGGACAAGAGCATT
>NODE_10734_length_176_cov_5.261364
CCCCAGCCGATATCCTGCTTGCCCCGGCAGATAACACAATCGAGCCTCCGGTAAAGTTAC
CGACCGTGTTAGGCATCATTTTCCGTACCTTCATGCATCTTTCCATACTGGGACTCAGCA
TTCTGTCACTCGCTGTACTGTGGGATCACGCTTTAAAAGTCCTTTTCATTCTTTTTCTCA
TCTGGACAGTCG
>NODE_10735_length_86_cov_6.523256
CAATGAGAAGGCTGTTGGTAATGGTGCTGTCTATCAGCAACGTTCTGAACCTTATAGCAA
CTCGCAAATTCCTCTGTCACCGTTCCGAGATCAAGCCCCATC
>NODE_10738_length_41_cov_7.024390
AAGCCCCATCATCGCCGTACCAAGACAATCCGATACGAGTGCCAATTTACACAACGC
>NODE_10739_length_78_cov_7.333333
CGGATGTCGATCTTGAAGGATGGGCTAGCACGTTATAATCTCCTCCGATACCCTAAGTTT
GTCTGTCCCTAAGTGTACTGTATGCGGGTTTCTT
>NODE_10765_length_63_cov_46.269840
TGCAAGTTCTTCCTGAGTAAGGTCAACAACCTTGAGATTGGATCTGATGCGAGCTTCCGT
CACGGATTTAGTGAGGACG
>NODE_10770_length_140_cov_3.478571
ATGTCTGTAAGTTCTGGGCTAGGACTAGAAACTGGAGGAGACTCAGCATCAGTTAGTGGC
ACATAATCGTTCGAGCTTGCAGAACCCTGTCTGGTTGATCTTCGCAAGGGAGGTATGAGG
TCCTGTAAGTCTCCGACACTGCTAGCATTCGAGCTC
>NODE_10771_length_108_cov_17.583334
GGTCAAGCTCTGCGCATAACTGCTCCATTTGACAGTCATAGGTCCATGGCGGCTGACATC
AGAGACAATGATTGGTGGACGGACATAGCGAGAACCGTAACTCTGAACCCAAGCATTCTG
GGTG
>NODE_10774_length_31_cov_40.903225
GTAAGACCACGAGCTTCGCGGCGCTTGTGAACAGGATTGACGATCCA
>NODE_10775_length_100_cov_28.389999
CGGTCTTGTTCCGGGTGCAAAGCTCAATAATGATACCGGTCATACCCTTAGTAACACGCT
TTAACTTGCCCGTTGACTCCTCAAGATAGGTAATTTCAGTACGCTTGTCAACAGGA
>NODE_10776_length_50_cov_14.280000
AAAAAAATAAACAAGAACCATTACATTACTGTGGCTTACACTCGTCTGGGTTCACATTGC
TGCGTG
>NODE_10779_length_91_cov_22.274725
ATCAGCGACAACAGTCCCATGCTCATAGAGATATCGCCCAAACGTCTTGCGATTGGGATC
CGTGACACGCTCAAGCATCAAGTTCAGCGCACTCTGTGCAACACCAA
>NODE_10799_length_187_cov_4.165775
TGGTCCAGAAAAAGAAGTAGATGGACTGGGTACAGCAGGTGCACTCATAGCCAATGATGA
TCGAAATATTCAGAAGGTCTTTGTTCAGGGACGTCTCGTTGGAGGCAAATCATTCCACCA
ATCCGCAATCCGTTAATTAGAGTCACCAGTGTCATGTCATGTAATGGTATTACATAAGTA
GATCAAATGATTCGCGGCAGTCG
>NODE_10802_length_73_cov_21.232876
GGGAGAACCAGCGAGGCCATGATGAGCTTCATAGATGTTGGAACCGTCGTAAGGGGTTGG
ACTGGCCATGATGGGAGGACCAGCAGAGG
>NODE_10803_length_17_cov_3.941176
TCCGACTGTTTCTGCTAGGCTTGAGAAGCGTCT
>NODE_10804_length_20_cov_3.000000
GTCCACACTGTCGCAGCAGGCCTTGGTGCTGAATAT
>NODE_10805_length_25_cov_5.040000
CCTTGGTGCTGAATATCTCATCAATTACAAGAAAACTCCCA
>NODE_10809_length_49_cov_1.795918
GATGGACGAGGAGGTCCGTTGGGAGATACAAAAGATCCAGTCGCGAGGATTGTCCCCTTT
GGTAC
>NODE_10810_length_220_cov_6.645454
TCAGTATGTAGTCGGAGAAAAGCTGCGGGGTCCGGTACTGAAGGAATGGTAAAATTGGGT
ATACCCTTGATCATGTTGCCAAAACCCGCTTGCGAACCCCATACAGCGTCCGAGTACTCG
TCCTCATCAGCAGAGATGAGTTTCTTAGCCCGCTTTAGCTGAGAAACTGCACTGTGCGTT
GAAAATTGATTGACAAATGTGTTCATGGGAGGACGAAATGCTCAGGAATGACGCGG
>NODE_10818_length_102_cov_8.823529
TGGGGTCGACGATGGCGTCTTTGAGCATATCAATATCAAGTGACCATCACAATTTCACAC
ATGGCTTATTACATCACTAATAGGACTAATTCACTCCCGGTACTCGCCCTGACTCGCA
>NODE_10835_length_24_cov_2.708333
GCCACCAGCGCCGATGGCCCTCGCTCCTCGTCTTCCTCTG
>NODE_10845_length_137_cov_4.175182
AGTGATAGAACAGATTCCCGGCCCCAAGGTTAGAGCTAGTTTGGGGAATCAACTCTGTAC
GCTCCATGGTCTGACCGTTCCAATTGGCGGTACCATCAATGGTCATTTTGATACCACGGA
GCTCAGAGGTCATAGCAGGGTTCTTGTAGTCAG
>NODE_10848_length_144_cov_3.930556
CAAAAAGCGAGGCAGCAAAGGCCTTGGTGCCCTGGCCGAAGCCGAACGTGATGCTCAGAT
AGCCGCTATGGATCCACGGAATACTATCTCTCCTGGCGCTCTCTCGCCTAGTGCCAACGC
AGCTGAAGATAACCCTTTCGAAGCCGAATTCAACGCCCAG
>NODE_10849_length_187_cov_3.855615
TCCTTCTTGCCGTCGATCTCATGGATCACGAACGTGGGCAGGAATCCGAAAGGATGATAT
CTTTCAGCGATTTCTGAATGCGGTGTGGTAGACATCTGGTTATATCTCAATCCTTTGTAC
TGCAGGGCCAATGCGATAGTGCGTGTGAATGTGGAATAGGGAGTGCCGATGAGAGTGTAA
GGCGCAGACATGACGGTCTGAAG
>NODE_10850_length_102_cov_2.941176
GATCAATTCAGGGTCTGGTGATAGCCCCAATGCCGCATTTGCTGAGGTCATACTAGCAAA
TCTGGCAAAAGAGGATGCATCGGAGTGTCCTGTATGTTTTGACATTATGAAGATACCA
>NODE_10870_length_81_cov_15.432098
CTTTCTTGTGCCCATGGTGCATGACAGCCGCGCCAAGAGCACCGAGACCGAGAGCCAAGC
CGCCAGCGACCCCGATTTCCGTCTTGTGCTCCTCAAA
>NODE_10876_length_17_cov_169.470581
GGTTCCAGTACAGTCACTTGAGGCATATCCAGA
>NODE_10877_length_52_cov_68.096153
GAAACCACCGTCAGCACGAACGTGAACCTGGACGTATACGAAAGTGCCATCATTTTTGAG
CCACTTGA
>NODE_10885_length_134_cov_8.141791
TATGCATACACTAGTAATTTTCCTCTCCTAGATGATGGTGGGTCCCTATTACTTGACAAC
TCAATATGGAAGCACCTGCTGGCATTGACACAAAGCAGCAGAAGAGTCAATGAATGTAGT
CCAGAACCAATGCATAAAACTGTGACATAT
>NODE_10890_length_78_cov_5.679487
TTCGTTCTGCTTGTCCAGTTGGTAAAGATGTGCTGAAGGAACGGCAAACTTGTAAGCCGA
CATGCGGTCTTACTAAGGCACGTCTTGCTGCGCC
>NODE_10898_length_333_cov_7.033033
TCAGAATGCCTCACACACTCTGCAATTTGCTTTTCATCACGGATATCCCATTCCATTCGA
ACAATCTGCCCCAAGTCACCCATTGGCTTAAAAATTCGGGCTCCATCTTCATCACGGTAT
GGGATAATGACCCGTGTCCCAAGTTTACCAAGTTTGGAAACCAGATATCTCCCAAGGAAG
CCAGTGGCACCAAAAACTGTGACTGTGTGCCCAGATACTGCGCTATATCCAGGTGGTCCT
GATGAAAGGACTGGTTTCTGGGTAGGAAGTGTAGTAAGGTCATGGTATGCTCGCTTGCTA
GTGCTAGCTACATACTGCAAGCGCAGCACTCTCAGAGTAGATGCAAGCA
>NODE_10899_length_86_cov_3.872093
TTTGGCTTGCGGGAAAAAGTTCATTGATGGCAAGATAAGATGAGATAACTAAAGGGCTGT
CTGATCTGTAAAGATGTAATTAAGGACTGCGGCGAGTCGAAC
>NODE_10900_length_37_cov_2.513514
GCATTTGTTATCAAGGAAGGATCAAATGTGAACGCAGGAGGGTGTGCAGTAAG
>NODE_10912_length_42_cov_19.071428
ACATGTATTCATCTTCGTGGGAACCGGACATGACCATTTCCATACTTTGTACTTTATG
>NODE_10913_length_50_cov_4.740000
ATTTTTCCCTTCCCATGCCCCTCGCTGAACGTAGTCCTTTATTTCGTATCCCCAGCCGAT
CCGGCT
>NODE_10915_length_26_cov_32.307693
CAATCTTCTGGTCAGGACATGCGGCCGCTTGGTTGTTTAACA
>NODE_10919_length_41_cov_3.195122
AGCAATCTTGAGCTCGAAGAATAATTCCTGATCATAATAGACGCCCGAAGCACAGGC
>NODE_10921_length_38_cov_3.026316
CTTCACTAATGCTTTGGATATGAGCATTCACGAAACGATAAAAAGTGTTCCATG
>NODE_10928_length_80_cov_18.525000
TCGAATTATTTTTTGGCCCACACATACTGCGGTGTCTTTTGTACCTTCAATTTCATGAAT
ATCATGCATACTATGAGCTATGTTAGAGTATGTTAT
>NODE_10929_length_145_cov_9.634482
CTTCCTGACTTACCTGACGGCGTGCACCGAGATCAGTCTTGTTGCCACACAATGTAATGA
CAATATTTGGATCCGCTTGTCTCTGGAGCTCACGTATCCAGGTGCGAGCTTTCTCGAGGG
ACGATGACTGTGTGATGTCATACACCACTACGGCACAATTG
>NODE_10930_length_59_cov_2.796610
TATTGGGATCACTTCAAGGCGATGATGAGTCAATAGTGGGCGTTTATCACATAAGAACTA
CAAATGAATTTATTT
>NODE_10941_length_19_cov_55.157894
GCCGGCGCCTGCGGTCAATACCACAGTGACAACGA
>NODE_10942_length_25_cov_38.959999
ACCACAGTGACAACGATTTGATTGCTGCCATGGATGTTGAC
>NODE_10949_length_28_cov_97.535713
GGGATAGTTAATCGGAAGTAAAGCGCGATCACACCGGGGACACA
>NODE_10952_length_21_cov_19.952381
GAGGACCGGGTCGAGGAGCGACGACATTGGGAGGTCC
>NODE_10958_length_23_cov_11.043478
ACGTATCTAAACAAGTTTAGCCAGAGACATCTTGTTGTT
>NODE_10959_length_28_cov_2.000000
CAGCGATGGCAGCAGCCTCGGCTCTCCTTGTCTCCTCCATCCCA
>NODE_10967_length_135_cov_3.229630
TTTTTTTATCGTCTCAGAAGTTCATTCCATCCAAGTTTCGTTTGTGACACGCAGTCTTGT
CCCATCTTCATCTCATGCTCCCCGTGCCCTGAACATGTGTCTCGGGGATGGTGTATATTC
GTACTGTTTCTACCACATCAATGTTGCATTC
>NODE_10970_length_36_cov_70.472221
CCACGCGAACATAAGAAGAGGGAAGTTCCACGGAACGATTTGACCGACAACA
>NODE_10978_length_197_cov_13.873096
ATGGTGCAATCCTAGGCCCAAATTACGCTCTATTTGGCTGGTATACATTCCTAGTGTGAA
TAACAGTGAAGACTCTATATGGAAGCAGCAGGAGGCATCTATGACTTGTTCTTGAACATT
TTTTGGATGGCAGCAGTCGAGTATGACTTGGGACGCTCGAGAGGAGCACCGAGGGCACGA
TCCCAGATGAGTTGAGCGGAAACACCAAAAGCA
>NODE_10979_length_19_cov_8.421053
GGAAACACCAAAAGCAATAGGAGAAGGAAAGCACT
>NODE_10980_length_86_cov_10.337210
GGCGGGGATGCTACTGCTGTTGACGCAGAGTCCAACAATAAGAACGTAACCCCACCGGAT
ACCTCTGACACAACTGGTAGCGAAGACACTACCTCTAATGAC
>NODE_10981_length_62_cov_89.629036
GAAACAAAATGAACAGTTACTCTCACTTCATACCTATACTCAATACTGTAGTTCAGTCAT
CTCGGACACGATCTGTTA
>NODE_10984_length_40_cov_45.700001
CGATCTGTTACAATAGCTCTAGGACAAGATAGCTATTGTAAAAGAACAATACACAT
>NODE_10990_length_35_cov_2.114286
GGGCAAGTTGGAGATGCTGAGGAATGTCCTGGCACAGACTGTGCGTGGACG
>NODE_10991_length_17_cov_17.176470
ATCGATTTCAACGGTGTTGCGGAGGATGTTAGA
>NODE_11011_length_44_cov_4.772727
TGGTGAAAGAATCACTAAGATGGCAACTTGTCGCTCCCCTGGCCGTGGCCCATATGGCAA
>NODE_11012_length_78_cov_3.846154
CAGAAAATTGAAAGACGGAACGAAGGAACAAGTATGCAGCGATCGGTCCCCAGAACAAAG
GGACAACATACCACACGGTACGAGTGACCATCTC
>NODE_11023_length_90_cov_5.111111
AATCCTGCTCTCTGTTTAAACAGATACCACGTGCAAATTGGTCCGGGGTTGGAGCTCGAT
TTTCCGAGTATAAGCCTGTCCGCGCATTTCGTTGTAACGGGTAAGG
>NODE_11026_length_111_cov_115.270271
ACCAACATATCATTATCTGAGTATTGATAAATCAGGCGAACTGCTACGACTGAATCACTT
CTTAGAATCCAAGCGCTGCGATAGTTTCCGGCCAAGCCCCTTCGTCACGAAGAAATTGGG
AGACGTC
>NODE_11066_length_154_cov_9.753246
GACGAAGAAGATCTGAAGAAGGCTGTGAAGATCGTCGGCAAGTGTTTAGCTGACCTCGAC
GTTGTTGAAACTATCCCCGAAGACAATTGTCATTGAATATTCATCTACTGGTACTCAGGT
GGTCTTCTTAATACCTAGCTATACTCGGTGACCTATCCTGGTTCTTATAT
>NODE_11070_length_68_cov_22.529411
CTGATCATCTGGTTCACCATAAACATAGTTTATCTCGGAACCATGCGGAACCCCAACGAA
ATCTGGTAACTGAGGCTGTGGCTG
>NODE_11072_length_300_cov_5.336667
CAATATCTCATCGTCTGGTTCGTTATGGAACAGGAAGTGCCACAAATCAAGAAGAGAATA
GTTGAAGATACAGATTCTTCGCTTGCCCCCGTCTCCAATCTTTTGATCAAGAGGCACTCA
GAGAAGGCCAGGCTTCCAACACGAGGGTCGCCATTGTCAGCAGGCTATGATCTGTACAGC
GCGGAGAGAAAGACTATACCTGCCCATGGAAAGGCCTTGGTTGATACCCAGATATCAGTT
GCAGTTCCGGTTGGCACTTATGGACGAGTTGCACCGCGTAGCGGTCTTGCGTCAAAATTC
ATGATTGATACCGGAG
>NODE_11073_length_18_cov_12.666667
CGTTCCTCAGTCCCCAAACCTGTCTCCAGCAGTC
>NODE_11074_length_45_cov_3.555556
CTTTGCCAAATCCGCTGGTGTCGCTACCATTGTTATACGGACTGTAGCGGATTTGGCAAA
G
>NODE_11075_length_69_cov_4.420290
AGCGGATTTGGCAAAGTTACCGGCGTTGGAGATTGTCAAAACTGCGAGTGACCCGAAGGT
GGTATTACCTGCTGGAGTAGTGAAA
>NODE_11077_length_26_cov_119.961540
AGCGATCGTAAACATGTACATATGTATCGAAGTAGAATTGCG
>NODE_11078_length_36_cov_5.083333
AATGGGTGGCTACGCTCGCTAATCAACATCAGTCACGAGGTGGTGGTGGGCA
>NODE_11084_length_36_cov_2.277778
GCGCATATCCAGTGTTGTCGAGAAGACCGTCGACAAGCTCAGTAGAAGCGTA
>NODE_11085_length_32_cov_10.375000
GGACATCGACAAGAGAGGCGTTGAGGAATTTGCGTTCGATGGTGTGGA
>NODE_11086_length_53_cov_6.735849
CGTTCGATGGTGTGGATGTCAGGATCGTCAAGAGAGCGACCAATGAGACGCTTGAGAGAG
CCAATGGTG
>NODE_11087_length_65_cov_24.215385
GTTCTTTTTACGTGTTTCTGGGCTTTTTATGGAACGCTCGTCTTGCTTTGCGGGTAGTGC
TTAACAGACTAACTTCCCTGG
>NODE_11088_length_17_cov_7.411765
ATAAGCCTTTACCTCCCGGTTCTCGCCATCATC
>NODE_11097_length_54_cov_4.351852
TGGTTTGATGGCAATGCCTAGGACACCTATAGTCAGGATGGAAGAAGAGTTACCTGCTGA
TCAAGGGAGC
>NODE_11099_length_35_cov_2.400000
TGCCAACCCCGAGACAAGTACTGTGCAGAGATGAGGGGAACGAGGGCAAGG
>NODE_11100_length_85_cov_5.023530
CTTCTAATTGAGCTGCGATATCGTCAAAGTGCGTACCAGTGTAACCGAGATGGATACGTG
CTCCTCCTGGAGAAGTATGCGGTGCCAGAGAGTTGAGGAGG
>NODE_11101_length_115_cov_5.304348
GAGCAATGGCATCGAGATTATAGAAAAAGCTACTATTGATGCGAACCAGATTGTATATCG
AGTTCCGCCGTTGTCCGTTCGGTTCAACAGATGAATCTAGATAGAAGCCTCCTCGGCCTC
TCTTTCGAAAC
>NODE_11102_length_17_cov_10.411765
TACCCGGTTCGGACGATGTAATCGTTGAGGTTA
>NODE_11103_length_106_cov_10.773585
GTAATCGTTGAGGTTAAGAAGACTGGAATTTGTGGTTCTGATATACACTATCTTGTCGAA
GGTCGGATCGGTGACTTCGTTGTGGAGAAGCCCATGGTTTTAGGCCATGAATCTGCAGGC
AT
>NODE_11108_length_97_cov_9.206185
GAAGGTTTGGGTAATGCTGTTCAAGGATTTACCCATGTTACGCTTATTTCGGCTGCGTAC
AATTTGTCGAGAACGTTGAGCAAGAAGGGTTTGGTTTGATGTGATTTGAGGGT
>NODE_11109_length_40_cov_1.800000
CGATATCCCAAGTTATATGGCCTCAAGTCCGGAAGTGGACTAGGCATCGGTGGAGC
>NODE_11112_length_17_cov_88.764709
GGTCATATATCCAGCTAGCAACTAGTTTTGAGT
>NODE_11113_length_30_cov_67.266670
GCAACTAGTTTTGAGTCTTTGGATAGGTGAGAGCCAGGAAGAGGTA
>NODE_11128_length_105_cov_3.628572
CCCCTGCTGGCAACAGCGCCATTCGCAGAGTAGCCATACGTTGTTCCTCGTTCTGTTGTT
TCACCCATGGTCTATGTTTCGTCATCTCTGTTAACCGATGAACTGTCTCTGGATGATGCT
G
>NODE_11133_length_98_cov_14.918367
TTCTTCTTGTTCTTCTTCTTGGGGGGTGGCGGAGGTTCCTCAGTCGTCGTGTTAGCATCA
CGGAGGACTCGAACGAGATTGGTAAAGAGGCGATCTACATTTTGGGCGGTCTTG
>NODE_11135_length_37_cov_3.513514
ATTTGACACCACAAACGATGAGTGGGGATTCTGCTTCGGTGAGGGCATAATGA
>NODE_11152_length_60_cov_2.116667
CCCAGGTCGGCTATACGAATGTACAACGTCTTGACTGTCGAATTTAACCGTTGGGCGTTT
ATGCTGTTGCTGTTGA
>NODE_11153_length_74_cov_7.027027
TTGTAGTAGTCATGTTCATTCTGGACATCGGCTACGGCATCTGGGCTGTTGGGTTGCACG
CCTTCGGAGGTGACAGATGGCCATCCGTTC
>NODE_11154_length_24_cov_13.125000
AGTGCAGCGACGACGATTCGGATTGGTGGAGAGGATGGCT
>NODE_11158_length_190_cov_7.726316
TTTATACTTCAAAACTTCTCGTTATGTTTGGTCCCCTGGGCATTTCTCTAGCGCCTTATA
TTCGGTCCTCGAAGACACTCTCAAGCTACATCCAGCCTATTGCCAACTGGTACGTCAACG
TGTCTGGCTATAGGAAATACGGCTTCAAGTATGATGACCTCTTGGTGGAAGAGAATGACC
AAGTCCAAAGGTCTCTTGCACGCTGC
>NODE_11160_length_73_cov_10.780822
CAGCTCTCGAAGCCGATCTTACCAAATATAAGCTTGCAGCAGATATTGTTCGTGATGTAA
TCAAGAAAGTGATTGAATCGTCTGTCGAG
>NODE_11161_length_59_cov_1.694915
CGCCAGTACGCGTTAATGAGTCGATATCAATAAGTAAAATCTCAGTCAAAGTCTCAATGC
ATATAGGCCTGAAAG
>NODE_11163_length_37_cov_20.675676
GGGGACTGTGTGTCCAGCAGAACCACAATTTTGAGCGTACGTGTCATAGGTCG
>NODE_11170_length_37_cov_16.135136
ACTCCTTGAGTGTCGGTGGTAGACACAAGGGTAGGAATGGTTTGTTCATCATC
>NODE_11171_length_105_cov_19.171429
CATGATCAAACACGTACTCTGAGCCAAGATGGGTATTGACATTGCCAGGCACCACGTCAA
GAAGGGTCAGCGTACCGCTCCCAAGAGTGAGGATCCTTATCTTCTCCTCCTCGTCAAGCT
T
>NODE_11172_length_66_cov_12.000000
TCAGTCTTGAATGTCTACCATGTCCCGGCAACCTAGTGAAGACATTGAACATCGGGTCGC
CGAAGTTGGGCCTGATTTTCCT
>NODE_11173_length_45_cov_1.266667
CAATGGGCGAAATGTTGATACATCAATGAGATCCTTGGGTGCCTCGACTGTTCCAGGTGA
T
>NODE_11174_length_36_cov_44.944443
TCTTTCTGATTACAACATTCAGAAGGAATCTACTCTTCACCTGGTTCTTCGT
>NODE_11177_length_37_cov_65.891891
TAGTGAGCTTCGATTCTGAACCTTTGCAACTGCCCCGTTGTATCTGAGGATGG
>NODE_11188_length_38_cov_1.736842
GTCGTCGTCGTCCTCTCTGTACCATTCATAGGTTCCATGAGAATTGAAATTGCG
>NODE_11189_length_17_cov_3.352941
AGTTTTCAGGGTAGAACGTTAATTCGGAAGGAG
>NODE_11191_length_46_cov_2.173913
AAAGGAACAATAATGAGACCAACAACACGAGCAGCGAAATGTTGCCAAAAGTACTCCATC
GT
>NODE_11195_length_22_cov_1.363636
ACATAAGCGGCCGCCGGCTTCGCCGGACTCCCTAACGT
>NODE_11202_length_211_cov_24.971563
TCCACCTATTTTGGAACCGTCTCACCGGATGATCGAAATGTCTTAGCGACTAACCAGATC
TCAACCGTGATGCAATTCAGAACTCGCGATTTCGGGATGGAATGGTGCAAACTGAAATTA
GCTCTTCCTGGAAGTGCTCATTATGATCAGAGCAGCGCACATGATGGAACCGAACGCGAA
AGGAACTGGTTTTTGGAGGGCGATACAAGTGACTTGGAAGTATGGGA
>NODE_11215_length_140_cov_6.028572
TCCTCCTGCCTCCCTGCACCTCCCTTATCCTTCAGCATCCGCTGAAAATAATACCTCGCC
ACTCGATCCTGCCTCTCCATAATTGTCCTGAACTGTTAAACGGACCCGCTCATCGTCTCC
GGTAATAGCGCTTCTACTCGTTTCCCCAGTGTAACC
>NODE_11216_length_41_cov_7.487805
GTGCTGCCCCCGGTGCAGCAAAATCCGGGGGTGATAAGTTGTGGGAGGATAATTGGG
>NODE_11218_length_51_cov_11.607843
GGATAGCATCATCTGCCGTAAACACAATAAATTGTGGTACATCAGAGGGTTGCAAGCCTC
CTGGCGG
>NODE_11237_length_23_cov_94.434784
CAATGCCGTTAGCGAGTTCTGGGGAAACAGTGTAGAAGA
>NODE_11238_length_26_cov_88.192307
GAAACAGTGTAGAAGACAGATAGTTGTCTAGCCTTAACCTCA
>NODE_11239_length_17_cov_31.470589
CCAGCCTGGAATTGCTCGATCTTCTCTGCAATA
>NODE_11248_length_86_cov_3.918605
CATTGTTCAAAGACATACTCAGGGAGTACCGCCGTCTAGACGATACGGTTACCATGAGAC
TAAATAGAGACACTGAGAGACACAGCGAAAATATCTGGGCTA
>NODE_11251_length_60_cov_3.233333
GCGTAGATGCATGAACTCACGAGGAAATCACTGGGTAGGTGGCGTGATAGTCGACAGTTT
GGGGACTAACCCTGCA
>NODE_11259_length_88_cov_5.636364
GGGGCGGAGGGGAGATGACGAGCTAGGAGGGGCATTAGTTAGGGGACAAGGAATGTAGAG
AGAGATGGCGACTGTTGAGCTGGGGGTCGTCGTTGAGGGCAGTG
>NODE_11260_length_52_cov_2.788461
TTGGTTTGTCTCTGACGATACCTTCCCTTGCATCATCCATGTCTGAAGACCGTTCAACTA
CGAGCCCA
>NODE_11261_length_27_cov_48.592594
CCAGGAGATCACCCTGATCTTCCGTGTCTGGGAGGACTCATTT
>NODE_11283_length_40_cov_1.250000
TCATAGAACTTGTAGAAACCCTCCTGGAAGGCTATGAGGTTGATACAACAGATGGG
>NODE_11286_length_115_cov_5.756522
TCCCACTGCTGTAAGAACGATTGACAGGACAATCCACAGGAGGAGCGACCGCTCCGCCAT
TTTCTTCCGATTGAGCCACTCTTCAAGCCCGATCCCCGTATAGTCCTGCCATTTCGGTCT
TCGAAGCCATA
>NODE_11287_length_23_cov_147.652176
TCAATGATGACACCGAATCTCTTACAGCCAGTAGCAGTA
>NODE_11289_length_25_cov_20.360001
GTCATGTGTTCTCTGCATGGGCCATCGGCAGGAACATCGGT
>NODE_11304_length_61_cov_27.737705
CGTCGTATCAAAAACAAAGCTATCCGTGAGCGTCGTGCTGCTCGCGTGGCAGAAAAACGC
CAGGGTCTCGTCGCCAT
>NODE_11305_length_17_cov_23.823530
AGGGTCTCGTCGCCATTGAACACGAAGATGCTC
>NODE_11309_length_271_cov_4.439115
CAACAGCCTCCCAAACACGTGTCTTCCTCCCAGTGATACAGTGAACTCGCCCATGGAAGA
TCGACCTGACCGTCCGAAAGAACCTGCCATTCACTTCATACACGTAGCACGTTTCTTTGT
TCAACCTCACACGTTTCACGGTGGGATCGAATCCCATTTCTTCCTTTGTAGCATACAACA
GCGAAACGAAAACTCGCACCAAATCGTTGATTCTCTTAGTCCAATCAAATCCTTTCGACT
TGACAGAATGCGATCGCGAGAAGTACCAAAGCGACATTTCATTGTCT
>NODE_11310_length_148_cov_3.790540
CATGAGTGTTATATTAACTCAGGAAACCGTCCCTGTCCTCGCTTCTCAGCCTCATCATGT
GATTTGTTGCAAGACATAGAGCAAATAGTCGTTTGCAATCTGGAATTTCTTTGAACGGGT
AAGAAGCCCCGAGCCGATATGCTGCACCCAACCCGGATACAACA
>NODE_11317_length_126_cov_3.722222
CTCAAAGCCATGTGGAAGAGCCCTAATGGCACTATCCGTAATATTCTTGGAGGAACTGTT
TTCCGTGAGCCCATCATCCTCAGGCGGATTCCTCGTCCGATCCCTGGCTGGGTTAATCCT
ATTGTAATTGGTCGTCATGCTT
>NODE_11329_length_61_cov_1.885246
CCCGTGCTCCATCTCAACCACAGTAGACGGAAACACTTCTTCACTTATCCCCTTCTCCAT
CGTCGTCGTCGCCGTCG
>NODE_11330_length_112_cov_7.366071
TGCAGCAGCAGCCGACATCCTGCTCGGTGCGACCATGGTTCGACTTCTCTACAGGGCTCG
AACTGGAATTCGTCAGTCAGACAATATACTCGCAAAACTCATGGTATATACCATAAACAC
AGGTATAA
>NODE_11331_length_56_cov_32.785713
ATCCTAGTTTAAGCACCTCCCACTTGATGTAGTGCATGTGGCGTATTAAGTGCATAAAGG
CATGTTGGGGTG
>NODE_11335_length_22_cov_55.909092
ATGCAAGTCATCAGATCTACGTCCTCCAATGACACCAA
>NODE_11342_length_17_cov_107.294121
AACACTGTCAACCCGATTTCTCGTGACGTCGTT
>NODE_11344_length_23_cov_48.608696
GGTTGTCAGCCAGTCTCTGCACAGTGGTTCTCGCTGCTC
>NODE_11358_length_50_cov_3.900000
GTCATGTACTATTTATACAGTAATACCCCTTGACGTCATTAGCCGGAAAAACATGGGCTG
CTCTAC
>NODE_11360_length_21_cov_19.809525
TTATCGTAATCTGCAGGATCCGCAAACGTCAAAGCAA
>NODE_11361_length_45_cov_19.400000
GCAAACGTCAAAGCAAGCATACCTTGCTTCTTCAGGTTGGTCTCGTGGATACGGGCAAAC
G
>NODE_11364_length_24_cov_53.875000
CTCCTTCTCACTCCCATTAGACTCACAAAACTTCCCCGTG
>NODE_11371_length_44_cov_11.568182
TCGCTTCCGCGAGTTCCCAGGAGCTAGGACAGACTGTGTTAACAGTACATCGGATACTAC
>NODE_11372_length_69_cov_7.927536
TATGTTCCTTTCCGAAATGTCAAGTCCAAGATGGGTCATCATGGGAATCGCGATCAAGAT
GGCTCAGAGCGTTGGCCTACACCGA
>NODE_11373_length_77_cov_3.480520
GCACCAATGACCGGAACAGGGACCATGAAGTTCTGAAGCTTTTCGTGGGTCTCGTAGCGT
AATTTTCTCCCCTTACTTGCTTTTGTATCAGCT
>NODE_11381_length_152_cov_17.986841
CGACGAATCCCAGCAGTAACTAGGCCAATACACTCCGAAGCCATCGTCGGTAGGTAGGAG
CCATCGACGCAGATTACTAATGACACACCTTACCGACGAACAATAATCGATCATACAAAG
TACAAATAGGCAACGGCAGAAGAGGCAGATACCGACTGATCAATGCGA
>NODE_11399_length_17_cov_3.058824
TTGAAATCAGGATCAGACTCCCAAAACAAATCA
>NODE_11401_length_104_cov_4.019231
AGAAATAAGCTTATTAATTTGTTCCGCCTGGGCACGAATCTGATTGATGAGGTGTTCTCG
TTTAGGAGGGACTCGACGCTTTTTCCTACCTGGGATAGCACACTCATGGCCACCGTTGAG
>NODE_11408_length_71_cov_2.338028
CCACTATGTGCATGACGGGTATCATGGATTATTTAAATACAACACTGCCGCTGAAGAAAC
ACCAGTCAGATCAAACGTACTCTCCGC
>NODE_11430_length_38_cov_2.447368
ATGAGAAACTGGAAATCACGGACTGGACCGTTGCTAGTATCACAGAAAGCGAGG
>NODE_11431_length_49_cov_13.591837
ATCGACTGCACTCGGTTCCGCACTGTGTGCCGGAGCTGCAATTAAATTATTTGGATGGGA
TTTGA
>NODE_11433_length_72_cov_2.333333
GTGAAGCCAGCCAGGGAAGAAAGGCCGTTCACGAAAAGTGCCGAATGAAGAGCTTGCGAA
TGAAAGTCGATCAACGCATATCACTGTT
>NODE_11434_length_24_cov_13.458333
CTACCCACACGGTCATTGTTGCTCCTAGTCAGGGTGTTCT
>NODE_11435_length_22_cov_13.500000
CTAGTCAGGGTGTTCTCCGCTACGTTCCCTTTGCTGTG
>NODE_11442_length_128_cov_12.703125
ACAGCATTTCCCTTCTCCGCACTCTATCCAGGATCATATCTGACGGAGTCGATAAAATTG
ACAAAACGTGCATCGAGTTGCAGCTCCAATTTCCTTCCCTTGATGAGCCCTTTACTCCTG
CTAACCACGCACCTCACCTCAATC
>NODE_11443_length_99_cov_12.343434
GCACCTCACCTCAATCCCCAAATCAATGAGGCTGTTTCCACCATAGTAGCTGCCACCGCT
CAAATCACAGCAATTGTTCAACCGGCACCAGTATCGCTTCTTGTTTCCGCTTTGC
>NODE_11444_length_176_cov_23.357954
ACAATGACATTAATTACTAAGATTCTTCTCTTCAGCAGAAAACGCATTCCAGGTAGGGCA
CAGTTGATTGTAATTGTCTGAGAGAGGAGGATTCAATGGGGATACGTCTTCAGTAGCTTC
AGCTATGACGAGGGCTAAACCGTTGACAAGATGGAAATCGATGTGACAATGTAAGATCCA
GGGACCTGGATT
>NODE_11455_length_63_cov_5.126984
TTGTCGGGCCAGATGACCTGCTCAGGTCCCAAGCTGATCAATTCTGTCTTCAAGTCCGAG
TACTCCTTGGCCAGTGCAG
>NODE_11456_length_38_cov_2.868421
GCGGGCATAGTGGCGGGAAGAAAGGAAAGAAGCGAGCGGTGGAAGAACCTATAT
>NODE_11457_length_61_cov_1.786885
CGTATGCACATTTTGCAGGCTGACTGAATGCTTCGTGATACAGTCTGCAATGGAATGGTA
GTCTGTTCACATGCCAG
>NODE_11472_length_55_cov_5.381818
AGTCTGGCTGCTGTTGATCCTTCGGACGTGACAAGGCATCCTATATATCCGGAGACTGAT
TTGACGCTCGG
>NODE_11480_length_120_cov_4.950000
TCCTTTGGCTTTGTTCTCAAGGTAACGACCGAGGGAAACGAACATAATGATCATAGTACT
AGTTTCAAAGAAGAGGAATGGTCGATAATTGGGCGTAATGTTGAACATTGCTGTAGCCAT
TACGAAGAAAGAATAG
>NODE_11481_length_54_cov_4.481482
GGTCGGTATCGGTGTTGGTATCGCCTGGAAGGTAAGGGCGAATAGCCTGTGCACAGCGCA
AAGCAAGCAA
>NODE_11484_length_22_cov_117.272728
TCTCGAACATATATGGAAGAAGTGTTAACTGCCTCCTC
>NODE_11485_length_37_cov_1.945946
CCTTCATTCACTCTGGAGAAATTGTCACGCTGGCATCGTCCGCTCAATATTAC
>NODE_11489_length_87_cov_39.367817
AATCTTGCCATCACCAAACTCTGCCCCAGACTGGTTTACACCGAAGTAGGTGAGCTTAGT
CCTCGTTGCACTACAAAGGGTATCAGTAGATCCCCCGTTGGGT
>NODE_11490_length_17_cov_2.294118
GAAACGGCTACCCCATACCAGGAAGGCAGCACG
>NODE_11491_length_25_cov_14.960000
GTGGCGAGAATGTTGTGCGGCAGGAGGGCAAGTTGGAGATG
>NODE_11509_length_124_cov_11.733871
CTATCACCAATCGAGGATGGTATTATGTCATCATATAACTCCCACACTGATGCAGTACAA
CAATCATTTATGAATAATCTCGAGCAATTATGATGCTAGCCCACTCTGCAAACCCGTACA
CTGGTACTTGTGTATGCGCA
>NODE_11510_length_143_cov_4.258741
TGCTGAACATCTACATTTCTACAATTGTATGTTACACTCCATCGTGATGCGTGTCTTATT
ATGATCAGGTCAGTCTTCCCACAGATCGACCATTTCTGCTTCGTGAGTCATCACAGCTGC
ATCTTTCCGGAAAGGATACAATTGAGGATAAACAAACCC
>NODE_11511_length_201_cov_2.825871
TTGTTCAAGCCTATATCGGAACATGATCCCGTCTTAGCCGGTCGGCCGAAAGAAACGAAT
AATGCTGGTCCACGAAAGACTAATCCTGCGGATATTCCGGCGGCACAGGATTGCAAGGGT
GAGAAAATCGGGGCCGAGACATTTTTCACCATCTGTTATTCAGAGCCGTACACTTGGTTT
AGTCCAGAAGAACTACGGTATTATGCGTATCAAAAAG
>NODE_11512_length_45_cov_40.955555
CAGCACCATCGAGGGCGCAGTTTTGAGTGCAAGTCTCTCCATCTGGGCAAAGAGTGGAGT
C
>NODE_11517_length_181_cov_6.292818
ACGAAAATCTCGATCTCTCCGTTGGCCTGGCCTGCGTCATTGAGCTTCACGCGCTCCGCA
ACAGTCGTCCATCCGCCAGGGGTGAACGTGTAGGACCCCCTGTTGACGGATATGCCATAC
GTAGCGTCGCAGACTGAGTTTGGTAAACTACAGAGCTTCTTGTTCACAGAAAACCTGGAA
TCATCGTACGGAGGCAG
>NODE_11536_length_150_cov_7.480000
TGGCCACGGAAGCTGGGGAGGAAATAATGAGGATAAGGCCGAAAGGCAGACAAAAGAATA
GGAGGAGGGTCTCGAGAGGATGCGTTGAGTTGGCAGTATCAGAGTGGATGAAGATGCAGA
TGGACCTGGGACCCGAAGATCCTCACAGACATAATGTCAGATCGGA
>NODE_11537_length_90_cov_7.588889
GTGTGACGGTGATTAATCACCATACCTGTGGGGTGTCGACCCTCCTCGCCTTGCATCAAA
ACTGTGCATTTTCTGTGCTTCACTACATCTTTCTCCGTCAGCAAAG
>NODE_11538_length_64_cov_12.265625
ATGTTGAATCTATTGTTCTGGATGCCTGCCCGGGATATCGAGCTTCTGATATTAAAACAA
ATGGTGGAAAGTTGACTGCA
>NODE_11539_length_69_cov_3.405797
TGGATTTAAAAGTGATCATACCGGATAGTCGGGATGAAAATTTAGGGGAGAGTTCTGCTG
TGTTACGCATTCGTGAGACGAAGAA
>NODE_11542_length_20_cov_3.150000
AGAGGGTTCAGCAGCACAACCCATGGCTTCGCATTC
>NODE_11543_length_220_cov_6.545455
TCAAAGTTGGTTATGCGGGTTCCAACTTTCCCGAGCACGTATTCCCATCTATAGTTGGTA
GACCTATTCTCCGCGCTGAAGAGCGAGTAGGATCTGCTGCAATCAGGGATATTATGATCG
GTGACGAAGCTGCTCAGAATCGAAATTACCTACAGGTGACACAGCCTATGGAACATGGTA
TTGTGAAGAACTGGGAAGACATGAAGCATCTTTGGGACTATACATTTGATGAGAAG
>NODE_11544_length_158_cov_5.025316
TGAAGCCATGATTTCAGGGGGACAATAGGAGGGAACCTTGGCGATTTCGTCATGCCACCA
TTTATCCCTAGGAAAAGACCAAGGGACGGGATTTCCAGTTCTCTTGAGGACGAGGACATG
GTCGACATGAGGACAATCTGTGAGGGCAGCATCGAGTTATCAAAAATCAACGTC
>NODE_11545_length_93_cov_3.677419
TGTCGCGTCCCGCAGCTTGTTCTTGCAACAATAGCTTCTCATGGGACAATATCCGATACA
CGTATACTTGTTCTTCCAGGACAGACGCAGCCTGCTGCTTCCAGCGAAG
>NODE_11546_length_153_cov_5.980392
TCTCATCATTTGTACATCAGCTGTGCATTTGTACTTACTCACCGTTCGAGACAATCTGAG
CTTCCGACAGGCACTCAAGCAGGGTGTTGGTAGTGCTATTGTCTTTTGCCTGTCAATTTT
GGTCATCTGGCCTGTTTCTGCGCTTTTACTATATCATATGAGACTATTA
>NODE_11548_length_36_cov_30.333334
GTTACGAGGGGCACTGAATTTGGATGGAGCTGGAGCAAGGGAACACTTTAAG
>NODE_11549_length_74_cov_3.743243
GTGGTTCCGATGATGATTTTAAACCAGTCAAGGCCGCTGTTTTAAAGAAAGCTGGACCGA
AGAAGTTGAAGGATGACGACAAAGAGGGAG
>NODE_11551_length_19_cov_207.473679
TCGCCACCCTGAAGCATGAACTTGGGGATCACACG
>NODE_11554_length_78_cov_10.538462
CACTCTCACGACGCAGGCGACTATCATCGTCCCCATACTACCTGGCCAGACCATTCGTAA
TCTGAGCAATGCCATACTATGCTGCAGGCTACAC
>NODE_11593_length_62_cov_2.258065
TGGTTGACCCAGATTCCCTGGGGTCAGCACACACCTGAAAACTACTCCCTCACGCATGCT
AGACAAGTTCTCAACGAA
>NODE_11601_length_129_cov_2.852713
CGTTAACCTCCTGTTGCTTAAACGCCCAATCAGGAAGTGGCGTAGGATGGGTCCACAAGG
AGACTTTAGTGGGAACATGGACAAGTCTAAAGTAACCTGATTTGGTTTTCCATGCAGCAC
CATCAACATTGTCCTGAAGAGCAAC
>NODE_11618_length_80_cov_36.712502
AGGGGATATCAAACAATTTACATGATAAGAGAAATTATCAAGACTATGGCCAAAAGGCCC
AGATGCTTGATATCAGAAAACGGAGTTACTCCCAGA
>NODE_11619_length_31_cov_14.548388
TTTCCTTTGGTTGTCCGTTACAGGGTCATCTGGTTGGGCTTGTTGAA
>NODE_11620_length_77_cov_4.688312
TGAGGAGCTGGTCCAAGTGTTCCCAACTGCTCAGTCGACTGAGGCGACAATTTTGAAAGA
GATTGCAGATCTGAGACAAAAGTTGGATTTGGA
>NODE_11624_length_171_cov_4.590643
CTTTATACGAAGTGTCGAACTTTGCCGAGCTTTCTCGCCTGCAGAAACCACATCTCCAGA
CGAAATTTGCTGTCGCGTGTTTACCACCTGATACTTCGTGCTCCTCAATGCGGTTCATAG
AGACGGTGTTTGGATGTTTTTCATTGCAGCTGGAGCATTTAACTTTGAAGAAGTATTCGA
AGTCTTC
>NODE_11633_length_162_cov_3.691358
CAAAAATGGCCGACCTGCTGGGATGATTTCGAAGGAAATATATGATATAGTGATGACACA
TGCTGATACGCTGAATTCAACAATTATCTACACTCGCGATTTCAACTACAATTACTTTGG
CTTTAAGACTCTCGAGCGTTCATACCTCCTTCGTATCAATGGCCGTGTTGCTGAGAGG
>NODE_11636_length_22_cov_22.181818
TCCATACCCTTGAGGATAATAGTTTTGAGGAGGAGGAT
>NODE_11644_length_84_cov_19.190475
ACATTGATATCTACTAGTAAGACATTTGCACCCTCTTGAGCAAATAGGATCGCAGACTCG
AGACCAATTCCAGATCCGGCGCCAGTAATGAGAGCGACCT
>NODE_11651_length_105_cov_3.019048
AGGGTTGCGTTGGTGTCTGTGTGCGAGAAGCTAGCTGTTGTTCAATAGCTGTGAGAGGAT
CATGTTTGTATTTTCGTTGTGCCTCCCGCCTGCTTCTACCACTACCATCCTCATTATTAT
C
>NODE_11653_length_28_cov_4.000000
ATCATCATTGATGGGTGGGGGTAGCAGTGGAGAGAAGAGAGGAT
>NODE_11655_length_54_cov_5.222222
TGATAGGACTGGGGAGATGATTCCCAGCAGCGGTTCGAGTAGTACGGTTTGAGGAGTCCG
GTGAACGCTT
>NODE_11656_length_173_cov_4.549133
TTTTGGAGCACGGGGATAATGGTGAATCGACATTGCAGAAAAACACACATCTACAGTTTC
TGGCCAGAAACATGTTACAAGGTTTTCCTGCACGATATGTATCCCAAGACGCAAGTCAGC
CCTGGCTCCTGTTCTGGACACTGCAGTCATTTAGCGTCCTTCAAGTTGGACTCGATCCTG
GAAATCGAA
>NODE_11676_length_66_cov_4.984848
TCTCGAGCCATCGATGCCATACCACAATCTCAAAGCGCTCATTAAGGGCATCCGAGCATG
CAAGACAGTTGCAGATGAACGT
>NODE_11677_length_42_cov_8.976191
CAGGCTGAGTGTGATGGCGAGCAGCGGCGACCCCGAGCATGTCGTGAAACTGACCCTC
>NODE_11678_length_24_cov_40.916668
CGTAGCACGTATGCCACCCGATATGCATCCTGCAATCCTC
>NODE_11684_length_20_cov_317.200012
GCCCGGCAGAACTCAAGGGACCCTTTGACAGCACTG
>NODE_11686_length_172_cov_2.953488
GGTCTGGGATATCATATTTACCTCTATACCGGGAGCATTTGAGACCCAGTTTCAAGCAGG
ACCACTGGATATGTTTGAAGAATCGTTCTACCTTGCACGACAAGCGTTGTTCGAGGCACG
ATTGAGGGAGATTGAAAATGGGAAAGCTGGTGAATATTTGCAACGGCACGATGATCGATA
TAGACCGG
>NODE_11687_length_69_cov_6.391304
TGCTTGTTGAGCAAATTGATAATGCGAATGATTTGGAAAAGCTGGGACTTTGGCCAGCGT
TGATATCACTGTTGGATTCACCAGA
>NODE_11688_length_113_cov_23.849558
GGCTGCTTGTGCCACGTCGGGTGACGGTCTATACGAAGGTCTGGAATGGCTGAGTGCCAA
TATCAAACGTCGGGTATAAATGCCCCCATTCTCCAGCACTGGGTTTTTACCAGCGTTGTT
ATACGTGTC
>NODE_11689_length_122_cov_3.155738
CGTATTCCTCTCCCCGTCCATCGCAACATGTACCAGGTCATCCGCGGGAAGCTGAGACCT
TCGGCACCGCAGAGTCCGAGCAGGATGATCTGGGTGAGCATCATAGGCCGCTCAAGAAGA
GGAGACGACGACAGGCAC
>NODE_11690_length_73_cov_2.876712
TTAAAACCAGCTGCTAATTTAATCCCTTCTTTATCTTGCCTCTTATACAACTCATAAGCG
AACGGAATCTCCTCGTCGCTCCCCGTCGC
>NODE_11694_length_57_cov_2.350877
TATCGGACGCGCCTCACCCTACTCATCACACCCCTCGCACAAGTCTGGATACCCTCGCGT
CTCAACCTAGCCG
>NODE_11699_length_42_cov_2.309524
CCGGCGTGACTTTTATCGACAAACGTCTTCTTTATCATCTAGAAATCAAAATCAAGGA
>NODE_11700_length_33_cov_31.121212
CAATCATTAGCCGCTGCCGGTGCTGAGGCCAACTTGGATGTGCAATTCG
>NODE_11702_length_136_cov_25.713236
GGATGTGCAATTCGCTTTTGGAATTTCTCACCCTGTTCCTGCGACATTTTATTCAACTGC
CGGTAGACCACCGTTCAAGCCAGATGCACTTACCCCGGCTGATACTAACGAGCCGTACAC
GGATTGGCTTGACTTTGTGCTCACACAATCCA
>NODE_11703_length_129_cov_3.953488
GGGAGGTAAATTTATCATAAAATTGCGAGCTTGCTCCCGTTTGTTCTACCTCAATGTAAA
AATGAGTCATTGCAGGTATAAGGTGTCGCAAAGCCAAGGGCTCGGTGTTGAGAAAGTTCC
CTAGCAGCCCAGTACGCTCTCGACC
>NODE_11704_length_171_cov_11.766082
TAGCCATAAGCTTACCAGGCTATGGATTCTCAGAAGCTCCCAGAAAGAGAGGTTTTGCCA
TTGATCAGTATGCAGAAATATCACACAAGTTAATGCTGGCTCTCGGCTACAACGAATACG
TGACCCAGGGTGGTGATTGGGGAGCGATTATAACACGAAATATTGCCGCAAAATATGGAG
GAGCGCA
>NODE_11715_length_121_cov_9.297521
CCACTAATGCTCAGGTCAAGCATCCCATCCTTTTGTATAAACTGCGTCAGGAACTGTTGC
GCCGTAGTATCGTTGGCATCGTCAGGTTCATAACGGAACTCGGTCGCATACGCTTGTTCA
CCAGGAACCAGCTCAAA
>NODE_11726_length_78_cov_2.782051
AACATAAGATGAAGAAAGAAGTTCGCGCCAAGAGACGAAGAGAAAAGCATCAAAAGAAGC
GTAGACACGCTTAATCCCATTAGATTATGATACT
>NODE_11727_length_40_cov_3.250000
GGGCCAGCATCGAGTGGGTGCATTGACCAGTAAAAACATCAAAGATCTTGATATAT
>NODE_11728_length_37_cov_62.621620
TTTTGTATCTGCCTCCAGTCCTGTAGCCTCGACTTTAACAGTAAAATCAATAT
>NODE_11736_length_40_cov_2.050000
GCAAAAGAATATTCACTCAACCTTCAGTAGCCTCTACGTCTCAACCAATAACCACG
>NODE_11739_length_26_cov_62.192307
AACATCAGTACTGGGAAATCGTTTACGTACAATGCTCCAGCT
>NODE_11741_length_170_cov_4.547059
CGTCGAACCAGGATCAGCCCCGGAGGGTGTGACAAGTAAACGGGGCGAGCTTGAGGCGGA
TTCCGCCAACGAAGCATATTCTTGGGCAAACACTGAAGTAGCAGGAAATTGAGGTTGAGA
ATCAATTACTAGATCAGAGGTCAGGTAGGCAATGCGCGCGACAGCACTAGCGGTTTGATC
AGCTGC
>NODE_11742_length_17_cov_15.764706
ATGGGTAATTAATCGTTGAAGATGAGATGCAAG
>NODE_11743_length_77_cov_10.077922
GAAGATGAGATGCAAGCCCTTGACGATAGTTTCTTGAGAGCAGACACTCTTACTATGCAA
TTCCACAAGATGAAAAGAGACAAGAGAAGCTAG
>NODE_11744_length_44_cov_37.818180
ATCTATGCTTCGTTTAATGACACTTTCGTTCATGTTACCGATTTGTCGGGCCGAGAGACT
>NODE_11747_length_71_cov_4.112676
CGGCCGCCCAAAGGGATAATATTGTGCTGTGTAATAGGCAGCTTAATGGAGACGATGAGC
AGCTGGAAGCTATTACTGCAATTCGAC
>NODE_11762_length_89_cov_3.629214
GATCAAGAGTGAAATCGGCCAAATCGAAGGCAGCCAGCGTGTTGTCTATTGGATCTGTGC
CTCCGATATATGCAATTCCCTCATCTTGCAATTCTTCCTCTAGAC
>NODE_11768_length_46_cov_1.760870
CCAACATCTGCCAATATATCTACTTCATTGAAGACTTGGATACTTGCCCCCACCCCTACA
CA
>NODE_11769_length_84_cov_25.666666
CTAGGAACGCCGCGTAGGTGACAAATTTGGCGAGGCTATTTTCCATATTGAACCCCTCCA
TGGCAGCGGTAATTATCTGTGCTGGAGTGGCAATACCATC
>NODE_11778_length_121_cov_3.900826
TTTGCTTTTCGCCTTCGATATTAACCCTGAGATGGATGAGAATGGTCAAGGGGTAATGCC
AGAAGTAGAGTATACCGGTGGAGCATTCATTCATCCCGGTCCATTTGCATGTCGTATTAC
TCCCCGCAGGGCTGAAA
>NODE_11779_length_35_cov_1.885714
TTCAGCCTGTAATTAGTCTCTTCGGAGTCGACACGTCGACGGGGAGTTGGC
>NODE_11781_length_146_cov_10.424658
TCGTGGGCAGGGCGGGTAAGGGCGGTGACTTCTCCGTCGTATGTTCACTCTGTATTTCAT
TCCACAAGAGCGATTTCAGCTGCAGTTCTATATGTCGCTGAATATTACCTAGGGACAGCC
TTCACGCTTCAAACCTGAACACCTCTTCGACTTCCTGCCACC
>NODE_11785_length_176_cov_4.488636
CGAGAATATGTATGTTCGAATAGTAAGGGTCATTACAAGAACTAAATGAGTGGGCAGTAG
ATAAAGACTTAGATATAATGTGCAGGTGTATAAGTATTAATGACACAGACGTCCTGAAAG
AGGTCCTTCATCCGTCGAAGCTTCTGACAACGTCCTCCAGAACATCATCTGCCCTCGGGA
CATCCGTTTTAC
>NODE_11786_length_36_cov_6.333333
ATATAAAAAGCGAGAAGCAAAAGAAAGTAGCAGCAAGAATCATGGATCTGAC
>NODE_11787_length_22_cov_111.636360
TATGAGGCCAGCGATAGCCCGGTTCAGAGTTGGACGAG
>NODE_11788_length_26_cov_5.961538
TTCTGCTCCCTCCTCCCGGTGCCTTTCCCCCTGGTGCTCCCG
>NODE_11797_length_82_cov_2.475610
GGAGGATGGACGGCCGTTATGGGGAATATGCTCATAGGTCATTATTTCTCAAGTTCACCT
TTGGCCCGATAAGGACTCGAAGCCACAGAAGAACTCGC
>NODE_11803_length_78_cov_29.871796
TCAATCGATAATTCATGCTGACGTAGATGATTGGTTTTCCTAAATCGACGGAACGACTAA
CAATGGGTTTGCCATCATACAGAGATGTTCCCCC
>NODE_11830_length_44_cov_4.340909
CAGAATTCCGACTACTGGATGCGATGGCAGCTCCCCTTTATCAAGATTGCCCAATATTGG
>NODE_11831_length_62_cov_23.758064
AAGGGAAAACTCAGGAATCGTAGGCATCGTCAACGTCGTGGCCCCCTTGTTGTTTACAAT
GAGGACAAGGGTATTGTG
>NODE_11834_length_35_cov_3.142857
GGCCTGGTGTGGAGGAAGATATATGAGGTCGCAACTGTGAAAGGGAGCAGA
>NODE_11841_length_43_cov_3.651163
AATATCTTCCCCCCTCTCCAGAGCGCCAAACTTTCCTCTTCTCCGCTACTCTTTCTCCT
>NODE_11842_length_51_cov_11.803922
CCCAGCGGAAACCACTCCACCCTCATCGCGTCTCGACCCATCAGCTACAGTAACTAGTAC
TCCAATT
>NODE_11843_length_44_cov_6.000000
CTCCCCGGCATCCTCCCAGAACTACAACTCATGTCTCACCCGCCACCTTCATCGTCGTCA
>NODE_11845_length_62_cov_51.725807
CCGCCCTTCCGAATGCTTTGCACGTCGTCATCCCTACAGGGCGTAATGGAGGTGTTGGTT
TTGCGAACGCCGGTTTTT
>NODE_11848_length_48_cov_3.645833
GTACGCTTTCTGCCCATGGTATTGCCCATCATCAGGTAGGTCTTGTTCTTCACCTGCATC
CTCC
>NODE_11859_length_17_cov_4.705883
TCACGGCACCTGCCGTCTTGAATCACCGGGACC
>NODE_11860_length_133_cov_15.390978
AGGGAGGGAGTATGGTTCCATTTCGACTGACAATTGGTGCTTGTAATCCCTCCACTCTGA
TAAAAGGTATACCAGGAGGTTTGAGCATGGAGCCGTGAGAGCGCCCACCAGCTGAGACGA
TATCTACGAGCAGAGCACTGACGCGCGAT
>NODE_11861_length_28_cov_48.428570
TCATGGTTTGTGAGGATATCCAAGGTCTCTTTGGTAGCTTGAGT
>NODE_11864_length_31_cov_53.129032
TGGTAGCTTGAGTGAGATCCGTACTAATCACGAGAGGTGACTTCAAC
>NODE_11865_length_24_cov_46.916668
TCCGCAAGGATGCGAGCCCGAACCTTGAAATCGTCACGAG
>NODE_11867_length_21_cov_54.619049
TACCGTACGTGCGTGAACCAATAGTACCAGCACAGTG
>NODE_11869_length_24_cov_57.958332
GTACCAGCACAGTGAGTACCATGACCAACACCATCTTCAT
>NODE_11874_length_103_cov_4.553398
CTTGAGTTTCTCACTGATGCCTCTGGCCGCCGTGTGGCAGCCTTCGGTTTTCACGCAGGC
TTTGCAGGGGCTGCTGCTGGTACCCTGGCATTCGCCGCACATATGAAAGGGAAAACGCT
>NODE_11877_length_62_cov_68.193550
GGCCAGCAACAACCCATCAAGAATTATTCAATAATGATCCTTCCGCAGGTTCACCTACGG
AAACCTTGTTACGACTTT
>NODE_11905_length_148_cov_8.851352
TCGGAGGGGCCCTTGAAAATTGCTACTGAAGGCTTGTACATTGGCTCGATCCCCTCCAAG
ACTGCAACAAACTTCAGATACAACCCGGCTTCCAGGCATTTGGTCTTCTCGGACAATGTT
TACAGCGATGGGAACATTACTTCCGTGAAGGAACAGGACGAGGC
>NODE_11907_length_68_cov_2.235294
CGAGGGTACATCAAGTCGATAATATGAGTCATACCCTCTTTCTCCCGCGTGTGTTTGCAA
CTCATGCAGGTAACAACATTCTTT
>NODE_11908_length_195_cov_3.584615
CAGAGGCTGATCTTTTTGTCAACATCGTTCACCATACCCTGGTACCTCGGCATGAAGTCC
TTACATCAGACGAAAAGAAGACTCTACTCGAAAAATACCGCCTAAAAGAGACTCAGCTGC
CACGCATTCAATTGGCGGATCCAGTGGCGCGGTATTATGGTTTGCGACGAGGTCAAGTAG
TCAAGATTACAAGGCCAAGTGAAACGAGCGG
>NODE_11917_length_51_cov_4.705883
TTCAACCCCAAGGCCACGAGGCAGCTGGAAGTCTCACTTGTACATACGTTGATGCATGAG
AGGTATA
>NODE_11918_length_17_cov_27.294117
GACGTCGGATTTCCAATTATCCTGAAATTGCTG
>NODE_11919_length_50_cov_6.960000
AAGAAGAAAAGAGGTAAACTTCGCTCGAAAGCCAAAGCATTCTATTTGATGGACATCCGA
ATATGC
>NODE_11920_length_34_cov_50.764706
CACTCAATTCGGAGTGGTACCAGAAAGAACCGGCCTGGCTCTTGTCAAGG
>NODE_11924_length_60_cov_17.683332
TACATCCGGGTAACCTACACACGTCCCACTTCTACTTGGTTCTCATGATGCGAAGTTTGT
GAGGCTTGTAAACAAA
>NODE_11925_length_82_cov_1.926829
CCTCATCTTGGTCGTCGTTGTTGCCCCTAGAAATTTCTTTATCTTTGTCTTTTGATGACG
GCGCCTTACGTCTTCCAATTCCACCACTTTTGTTAACA
>NODE_11936_length_17_cov_5.117647
CCAGGGGGAAGAACAGAAAAGGAAACGGAGAGT
>NODE_11941_length_23_cov_58.869564
ACAAACTCGACACAATCCGGTACTCTGGGAGTAACTCCG
>NODE_11955_length_34_cov_39.147060
TTTCCTTCCTTGCATGCCTCATGTGCACGCTTTGCGCCTGTGTTGTATTT
>NODE_11956_length_17_cov_45.176472
CGCCTGTGTTGTATTTTCCTTAGCTCTCCAAAT
>NODE_11958_length_156_cov_2.179487
TTTCCCATTGAGGACACCGCCCTCTACGTCACCGGCGAGGCGAGAGTATGATGCAGCCTT
GGCATCAATCGTACTCTTTCGGCGGTCAGAACCCCATTCAATGCCAATCAGAGCTTTTTG
AAGATTTGGGAGAGGACGCGCCGGTGTCAAGGGTAGTTTGACGGACTCAGCG
>NODE_11961_length_33_cov_15.848485
GGAAGAGGAGGATGTAGACAGACCTATGGAAGACTTTGACCCGGATGCC
>NODE_11969_length_110_cov_6.263637
CACGAAAGCACCCCAAACGTATCATGCGAAACTATTTTCAACATCAGCACTATCCTCGCC
TTCAAGAGCAGCGAAAGTCAAGAAGGCAGCAGGACGATGCTCTTCAGCCCAGAACAACAG
TGGTGT
>NODE_11986_length_196_cov_3.704082
AACATCCATAAGTTTAACATCCATGACTTTCTGCTCAAACCCATCTGGCTCAGCGTCCAT
CTCCTGTTTGTAATTCGTTCCACCGGGCTGCCAAAGATCCATCTCCTGTTTCAAGGGCTG
TGGCCAACTCAATTCAGGGGTAGAATACGAATCTACATATGCTTGTCTCTGGAACTGTTG
TGTCTGAGCTCGAAGTTCTTGCTGCTGCCGCT
>NODE_11990_length_44_cov_3.454545
AAAATGGGTAGAAGAGGAATCCGACATTGACGAAGCTTCCGACCGGTCATGAGACGATAG
>NODE_11992_length_105_cov_2.619048
AGACCTGCTGCGGTTACTCGCAGGCATTGACTCTGGTCTTCCTGACATCACCGAAGATGA
TGTTGCTTCCCTTGGTCAGCTCCCCACCATTGATCCTAAATTAAAAAAACGGAGGGGTGG
T
>NODE_11994_length_17_cov_4.882353
GATCAGGATCGTCTACTAGGATCTGCACACCCA
>NODE_12008_length_19_cov_3.473684
TTCAACATCTCTTAAAATGCCGGACCCAGGATGTG
>NODE_12012_length_17_cov_1.352941
TGTGGATGGGTTTGGCGCATCCCACAAGAACAT
>NODE_12018_length_179_cov_3.301676
TTGCGCAACACAGTCCAAGTAGTCTCGAGCCGACCACGCTGAATAAAGATGGTATGAAGG
TAAAGAAAAGCTAAGATGAACTAATCCGTCAAACAAAATACGAGCGCTAAAGCTAAGTGT
TCTGTCACGAATCAAACATTGCACAATGCATAAGCCTCCTTTTGGTGGTTTTGAAGGGGA
AAAACAGAGGAAAAG
>NODE_12022_length_26_cov_126.269234
TCAACGAGGCAAGGGTAACAGTATCCGTGAACTCGTTGCCTG
>NODE_12023_length_47_cov_6.042553
GAAGCAGGGTCGATACCAAGAGACTCCCAACAAACTTGGCTTGGCGCGGCACTCATTGTC
ACT
>NODE_12024_length_225_cov_3.897778
CTCGGCCTCAGAAAACTCCATTACATCCATTCCTTCTTCAAGGTACCAGTGAAGGAAAGC
GCGACGCTTGAACATCGCAGTAAATGTCTCGAGAGTGCGCGTGAAGATCTCTTGGATGGA
CGTAGAATTTGCAAGAGCGGTCGCAGCGATTTGCTGGCCAACAGGAGGTACTGTAACCAG
AGAAATGGAGACATTATCCGGGATCCACTCGACAATGTTCTTACAAATTTTGACGTCAAT
T
>NODE_12029_length_175_cov_23.805714
GCCGTTGGGGGGAGTGTTGCGATTTGGTCAGGATTAGCATCGTCCCAGATGACATTTGAG
TGTGTCAACCCGGCAGCATTGTCCGAAAGGAGACCAGTTCCAGAAGTATGTATGAAAATC
GGTGGTGTCCCTGTCTCTTGGAACTTCCTCTTAAAACCGAGAAGCATGGTTTTTGTGGCG
TCTAGAGCATC
>NODE_12030_length_35_cov_1.857143
GAACGAAGGTTAGGGGTGGTTGGTAAGACCTCAAGCGTGAAAATGTCTTGG
>NODE_12031_length_63_cov_6.380952
AATGGTCACATCATTATCAAATTACACGGACTTCCGCTCCACACATCTTAATTTAGACTC
CATTACAATTTGTACTATA
>NODE_12033_length_33_cov_6.878788
AGGCCAAAAGCGAACAAGTAGACTATGGTCTGGACAATAATCTCTGTTG
>NODE_12035_length_58_cov_1.620690
CGGGGCGGGTTGAGCGTCCTGTGGGAGTATGTGCGTTGCTTCTGCTGGAATCCATTGAAT
ACCGCTTACAACCC
>NODE_12036_length_77_cov_2.441558
CGCTTTTGTTTTGTACCCTTTCTAAATCTCGGTTGAAGTTCTTGGGGTAGGTCATTATGA
TCAGCACCTGGCTCCAGCGGTACAGTCGTCGTC
>NODE_12042_length_45_cov_3.355556
ATTGAGCAGAAAGCGGCGCAGCTACACAAATTATCAACACAGCCAATGACAGAAAGTGAT
A
>NODE_12049_length_31_cov_16.967741
GACCACCACGGGGTCTGGGACGGACGTCGAATTTCCTTTGGTTGTCC
>NODE_12050_length_148_cov_7.398649
CTCCCGCTGTCCTCAGCACCAAAAAATCCAAAACAATGGACAAGCCAAGGACGTCAACCC
TTCCAGGTAGTGCATTTCAGTGATGTTCATGTTGATAGGGAATACACTCCGGGTGCAGAA
GTGAATTGCACGAAACCTATCTGTTGCAGGAATTATGCAACTGG
>NODE_12053_length_147_cov_4.034014
TAAAAATCACCAATATGCGTTGAAGCTGCAAGATCCTTTCCCTCCTGGATGGGAGCCTTT
CTTCATCAATTGCAATGACTCCTCAGTTGAGGGTATTAAATCAACTTCCGCTTCCGGTAA
GAATGTAATCGGTGTCCAGTTTCACCCTGAGAGTGCTGGCGGC
>NODE_12054_length_109_cov_2.357798
CGGGCGTATATAGTACTGTAGCTGCCTTTGACCCAAAATATTTACAGCAATCGACAATGA
GGTCGTCATTGTTCGACCAGGCCTCGGTTCTATCCTTTGTTTTCCAGTTCTCCGTTGACT
TGCAG
>NODE_12055_length_137_cov_4.167883
TTTGGCATATGTGTAATTGCGAAAATCTTCACCCTCATCTACGAATCGCTCACCCTGCGC
ATTCACCATGATGCCCAAGGGGTAGCCCAATTTCGTTAACTGATTTGTGAGTCCTCGTTT
CCCTTGATTAGCATCGGAATTGGCATCCCAAGC
>NODE_12056_length_42_cov_1.761905
AGACGGACTGGGGAATTATTTCAGCAAAGATGACGATCAGCACTGTACTGACCACAAC
>NODE_12057_length_152_cov_6.375000
ATGGCTTTCGCTGTTCCTACCATTATTCCCTGGCTTTTCTGGAACGATGCCCGAGGCGGA
TATGTTTATGCTGGCGTCCTCCGCTTGTGTTTTGTCCACCATTCCACATTCTGTGTCAAC
TCACTCGCTCACTGGCTCGGAGACACTCCCTTCGACGACAAGCACACC
>NODE_12060_length_52_cov_5.038462
TCACACCATATCGACTGCGAGCCGTGCGTCTTCCTACCACACCATTGAAGTCTAACGCAC
CGCGGACA
>NODE_12061_length_183_cov_4.595628
GAAGAAGATCCAGAGATGCGTGCTGGTGTGAACCTCTACAAGTCGAAGAGCGATGTGATA
AGTGACGCTAGAATGATTGGGCCCGGTGGACCTGCTCATGGAGGGTCAAAGAAGAAAAAA
GTCAAAGGACGGGATATTGGCAGCACGGACGTAGATATGGGGGAAGCTACTAGTGATAGA
GGAGACGAGGAGGCTGAGG
>NODE_12071_length_77_cov_2.753247
GGTCGATGAAGCTACAACAACAGGGTGGAGAGCGTGATACACCTAGTATCGGGAGTTCCG
ATATGTCCTATGGGAGCAGCGATGGTGAGGATG
>NODE_12072_length_53_cov_2.660377
ACAATGCCCTCATGGACAAAGTCTGGAATGAGCTGCGGGTACTCGTTCCTCTAGACACAC
ACCACCCTC
>NODE_12075_length_53_cov_21.396227
GAGAAGATAGCAAAGACTGGCAAAGAGATCCGCTCTGGGATTACGGTTGAATGAAGGATC
TCTAATCAT
>NODE_12077_length_35_cov_21.371429
TCACCAAATTTGAGACCAGATTTTGCGACATCTTGGAAGGGTATTTTCTTC
>NODE_12084_length_127_cov_24.677166
CCAATCACAATCAGATCAAAAAGGCTCATCGTAATGGTATTAAAAAACCCAAGTCCAACC
GGACAAGATCGCTGAAGGGGGTTGATCCCAAGTTCCGCCGAAACGCTCGTTTCGCTCTCG
TGGGGTCGCGCAAGGTCCTCTTC
>NODE_12085_length_44_cov_1.659091
CTCTTACGGAGCCGAGACGATTCAATGTAGGTCGGAAGCTGTTCAAGTTCTCCATTGTGG
>NODE_12088_length_18_cov_41.166668
AGAAGCAGAACAGGCAGCTGAAAAATATTTTGAG
>NODE_12094_length_62_cov_3.241935
GGCTGCTTGGGTGAGAGCGCAAGAAGCAGAATCCATGATAGGACAGAACTGACTTTATTG
AATCATTTGTACCATAAT
>NODE_12095_length_68_cov_30.941177
AAGGCAATGAACCATTTTTCTTTTCCAGATAGGACACAAGGTCAAGTAGGACACCGCGCC
CGCAGATACCGTGAGTAGCCCAGT
>NODE_12099_length_150_cov_6.300000
CGATGACGATCGTGCCGAGAACCGAAGACAATGCCTAATACAATCCCGAGTATAACAACG
TTGCTGAGGAGTACAATGAGCGCAATCCCCTTTTTCGTACGCCAGAACGGTAATTTCAGG
CGGCACTCGGGTAGGTCATCCTTGGTCTCAGCATTTTGGAATGGGT
>NODE_12100_length_58_cov_4.724138
AAATGATAATAGTAACATCCATCACCTTAGAACCATAATCCAGTATTTTTTTTCCCAGGA
TGAAAAGAATTATA
>NODE_12115_length_18_cov_36.444443
GCAGCCTTCAGTTGCCACTGCAATTAAATCGGAC
>NODE_12116_length_275_cov_11.494545
TTTCCCATTTGCAGAACTCGCTGCCCATCTGCCAACAACTACAACTTGGATTCGAGATGC
CCTATCTCGCGATCCCAACTCTCGTGTCCTCGTGCATTGTGTGGAAGGAATCAGTCGGAG
TACCAGTGTTGTAGCGGCGTTCTTGATGGCCATGTATAACTGGAGTCCTCAAGAGGCTAT
TCAGTACATCAAGAGCAAGCGAAGGGTCGCTGAGCCTAATTTCGGGTTCATTCAACAATT
ACATGAGTACGGAAAAGTATCACTTGGGAGGGCGCAGTCATGACAGGCCAC
>NODE_12117_length_47_cov_7.957447
CCCTGATTCCTCCTGCACTCGAGGGCACCCCGACCGGCGACAACTTCATCGCTCGCCTCC
CTG
>NODE_12118_length_43_cov_10.651163
ATCGCTCGCCTCCCTGAATTCGATGAGCAATTTGCAAAGCTGAGGACGGAAGCCAGTGG
>NODE_12124_length_17_cov_24.529411
GTGCAAGCGGCCAGCATTCCAGAGGCATTTCTA
>NODE_12125_length_158_cov_14.000000
TCCAGAGGCATTTCTAACCGCATATCAGGCCTTGGCACTGATAGGAAAAATTCAGAAGGG
CGACCATATCTTGATTCACGCTGGTGCCTCTGGTGTAGGAATAGCTGCTATACAACTAGC
TCGATTCTTTGGAGCTCAAACAGTCATAGCAACCACCTCGACACAGACTAAGAT
>NODE_12151_length_60_cov_13.100000
TAGAAGAGATTAATGCCCCGGCTTCTTGTCCAATCGACACCATTCTTCAGCTGCTCAAGC
GTGAGGAAGATGAGCA
>NODE_12163_length_23_cov_1.956522
CCGGTTGTGGTTAACACCCTTCCCCCCAGCGCCTGCCTC
>NODE_12164_length_75_cov_9.733334
GGAGGGTGTTGCGATTGGCAACTCGCTCTTTGACCAAGCGGGCTCTGAAAAGGTCGCCGG
AATTGTCGAAAAGGCGCAGAAGAATAACGTC
>NODE_12165_length_19_cov_36.526318
AAAAAAGTATTATGGGGAGAGAACACGCCATCAAG
>NODE_12167_length_52_cov_1.884615
CTCTCTTTCGCCGCCAAGACTCATCAACAATTCGGGCCTCTTGGTCTTCTTGCTATCCGC
ATAATCCC
>NODE_12169_length_127_cov_5.700788
CAGGGTCTTTGACAAAATCGCAGGACCACAAAAGAACACGCCAACATCAGTCTCGGGATG
TTTGTCCGCGATGGAGCTGAAAACTCGGTCCCAGTTCGGACGACCAAAGTGGGTAGGAGC
CTTCAGAGATGTGATGGCATCCT
>NODE_12171_length_74_cov_11.513514
TCCTTGATAAGCCCATCAATATATTCGGGTGTGATCAGTTGACCATTTTCGGTGCGCATG
CCGTACTTGACCCATTGCCACAATTGGACC
>NODE_12172_length_105_cov_10.685715
GTCGACCAGAAGTTCCAACAACGATGTGAGGGCACTTGTTTCGGTCACGAAGAACCTCAA
TGTCTTTGGTGACAGGGGTACCACCGTAGAAGGTGTTGACGCGGACATCAGGCATGTATT
T
>NODE_12179_length_24_cov_51.041668
TCCCTGGTGGAAATAATCTGGAGGGCGGCACTGTTGATCA
>NODE_12193_length_50_cov_39.119999
GAAATCTCAGTGCCAGTCACCATCCATGCACCGACTTCCTCACATGAGGCGTCCCTTACC
ACTGCC
>NODE_12200_length_57_cov_104.859650
TCGTTGCCGGTATTCTCCTCAATCGCGTCTATGCTGTTGGCAAACCCGTTCATCGCAGGT
CACCTTGCCCAGA
>NODE_12213_length_49_cov_44.142857
CCGAGTGTCAGCGATCGTAGTCGCTCCGACAGTATTAGCACTTGGGGCCCGAGCGGGGGA
TGTGG
>NODE_12216_length_46_cov_110.326088
GATGTTGAGACCAAGGTTAACATGAACGGCCTTGACGCTTGTATAGTTTGCAAGAGCATA
CT
>NODE_12218_length_39_cov_26.128204
GAGGCCTACCTGAACACGTTCCACAATCCCACTAGTGACGCTCAGGGTGCCATCG
>NODE_12224_length_24_cov_132.666672
GCATCAACATCCAGGCATCGTCAATATTGTCCATGTCATC
>NODE_12227_length_274_cov_5.693430
AGTGACCACATGGGCTCCAACAAAAGGAGGGCGAGGCAACTTATGCCGTGGCCCAGAAGA
TAGTGCTATGCGGACATGAAACGAAAGCCCGGATTTGATGGTAGGCATTGTTCCTGAGTG
GAGAGAACGAACAGCCCCCGTGTTTTTGTAATGGGTAGGAACTCGTAATCCGGGTGCTGC
TAGTCCATTAAAAATCCTAGTCAAGAAATTTCTGGTTTCGGAAAAGAGCTTGTGCTTTGC
ATGGTGTGGTCCTAGGCTATGAGAGGAGTGAATATTGGTCGATGCATGCC
>NODE_12228_length_140_cov_15.092857
ACAGAATCCTTCACCTGAACTTGAACAGTGGGTGAAGTTGAGACCACATTCCCACCAAAC
GCTTGCCAGCCGAAATCTGGGTGGTTAATGATGAATGTTCCCATACCCAAACTGTGACCC
GAGAAGTTGGGACCATAATCTCCTGAATACCCATCC
>NODE_12229_length_17_cov_19.058823
TCCTGAATACCCATCCCACTTGAGAGTATCCGC
>NODE_12231_length_108_cov_17.212963
TCCGGTGACGGGATCAAGAACGTCGACCTGAGCCTTCCTAGTCATAGGAACAGGTTTCTC
GGGCTTGGCTCCGGGTTCCAGAGGGATACCAAGGTAAGCGAGGACCGCTCGCTTCGGAGG
AGGA
>NODE_12232_length_42_cov_11.095238
TCGCTTCGGAGGAGGAAGTAATTCACAAAGCATGAATTTCATTGCTTTGATTGAAGTG
>NODE_12242_length_55_cov_18.218182
CGGTCATGTAGCACTGGTCGATAACGACGGGATTGTCAACTTTACTTTCGACAAAGCCGT
CAAAAGTAACA
>NODE_12243_length_24_cov_35.000000
AATTCCACCATCTCCTCAGCCTGCACGTTCTTCAAACCCC
>NODE_12244_length_19_cov_31.789474
ACGTTCTTCAAACCCCAGACGCGACTGATACCATC
>NODE_12245_length_111_cov_6.657658
GAGGTTGTCATTTGGTCTTATAGGAGATCTGGCATGTACATTCCCACACGGTCAGATCAG
CCAACATCTATCGGCGCAATGGATCACGAATGAGTTGAGGAGCAAGTCCAAGATGCCTGG
TGAAACG
>NODE_12253_length_65_cov_12.892307
AGAAGGAAAGGAGGTTTAGGCTTTCGTTCACCTGTCCTTGAAGGTAAGATCCTTGGTAAT
CCCTTGAGCTTGCGGCGCTTG
>NODE_12257_length_148_cov_3.810811
CTGCAGGCTTGTCGTCGTCTTCTGCACACGTTAAGGAAAAATCTCCTCCTGCATCATCCT
CAAGCGCTACTGATGACATTGAGAAGCTGCTCAATCGGGAAGCGTCAGCTTTTCAGCGTG
AGGTCGAGGTGGAACGGATTCTGAAGGCATTCAAGCTCAACCCG
>NODE_12258_length_52_cov_5.076923
GCTGATTCAGGATTGTCTGGTTGAAAGAGGCCGTACCGAGACCTGTACAGGTGACATCCG
TTGAGCCA
>NODE_12260_length_68_cov_3.367647
GGACATGGGTTACGCTGGTGGAGGCATAAATGGTACTTTGAGATGGCGAGATTTGGCTTT
GGACGAACTTCTACCTATTGATGA
>NODE_12262_length_42_cov_128.023804
CGACAGGGCACCCTTTGTCGTTGGTGATTCTTGCAGGAAGGTTATATCCATCCACCAA
>NODE_12305_length_181_cov_5.607735
ATTTCGACGCCTGTGGACTTGAATGACAAGGCAGCCCTCTTGCGCGCGGCTAGTACCTCT
CTGAACTCCAAGATTGTATCTCAATATTCCTCGACACTTGCCCCCATTGCAGTATCCGCT
GTTACTCGTCTTGTTACCCCGACATCATCCAATGTCGACCTCCGAGATATCCGAATCGTA
AAGAAGGTTGGAGGAAC
>NODE_12307_length_58_cov_47.189655
TCGAGCCAGACCTTGACAGCTTCAGTAGACTCAGGTCGGGGCCGAACAAGTTGTTCCGTC
TCTTCTTGAGTAAG
>NODE_12310_length_44_cov_2.727273
CCGACCAGGTAGAGCACGGGAAGGAGGTGAGAGAACGACATGGACAGTGGGAGGAGTTGA
>NODE_12312_length_90_cov_4.944445
CGGTCCTCGATGAGTCAGAGGGTTCCGTCATCGCTGCCCTCATCTCCCAGCTCAGAGTTG
GCATGGATCTGTCCCGCGTTGCCTTCCCCACCTTTGTCCTCGAGCC
>NODE_12313_length_19_cov_70.315788
CTGCTCCCCGTGGTGTTCCGCAAATCGAAGTTACC
>NODE_12314_length_23_cov_105.347824
GCAAATCGAAGTTACCTTCGACATCGATGCCAACGGTAT
>NODE_12319_length_35_cov_5.000000
GTTGTTAGAGGAATGAATGTGGTTGAAAGAGATGCGAAGGGGAAACGCTTG
>NODE_12322_length_55_cov_1.745455
CATCATCCTCGAATGAGATCTCGACCACAATATACTCGAGGGATTGAGCATATGGCTTCA
GGCAAGCCAAA
>NODE_12327_length_22_cov_1.136364
TCTCTCATTGGTATTCACAACAAACTTTTCCAATTCTC
>NODE_12331_length_60_cov_3.283333
ACCTGTAGAAACTGAGGTTTGTCGCATCCAGGTTTTAACCCGATCTAAACAGTTTTGGGC
AGCATCCCCTGGTTCG
>NODE_12332_length_18_cov_49.055557
AGCATCCCCTGGTTCGAGTGCACCCCGTGACCGG
>NODE_12334_length_26_cov_29.230770
CAAGACCAAGAAGTAGGAATCGAGCCAATCTGGTCCAGAGTC
>NODE_12335_length_239_cov_6.518828
GATGGTCAGTGGTTTCACTTAGGTGAGAAGTGTTCTCCGGGACTTCGCCACTTGCTTCAT
CAGATTGAAGTCCTAGGGCATCCTCAGCTCCATTCAATTTAACTCTAGTATCTTCTTGGT
GCCTGCCACCCAAATTTTCTGACGCAATTCCTCCTGCTTCGAACAAATTTTCTTGGTTCT
GATCAGTTTCATAAGGCTCTGCAGTTGAAACTTCGCCGTCAAGTATCCCAGAATTTGGAG
CACCGCCAAGAGTAC
>NODE_12338_length_18_cov_68.833336
GGCCTTAACTCTTCAATCATCTTGCAAACCATCC
>NODE_12339_length_17_cov_103.764709
ATCTTGCAAACCATCCACTTTGGTGGAGTCACC
>NODE_12343_length_23_cov_4.130435
CTTCACAAGATGATTTGATCGTGCAACGCCAGATAAAAA
>NODE_12347_length_211_cov_29.109005
GTGAATGAAATCGCTCCGAAACCGCGCAAGATTCTCCAGCTTCTTCGCCTCTTGCAAATT
AACAATGGTGTTTTTGTCAAGGCTACGAAGGCCACTCAGCAGATGTTGCGTCTCGTTGAA
CCCTATGTGACATATGGCGAGCCAAATCTCAAGTCCATCCGTGAACTCATCTACAAGCGG
GGTTATGGCAAAGTCAATAAGCAGCGTATTCCTCTTGTCAACAATGG
>NODE_12361_length_23_cov_117.565216
AACCCGGTCTGTTAACGCAAATTCATCGAAGATCTTTGG
>NODE_12363_length_36_cov_10.416667
CAGCTATTGAAATAAAGTTGATAAACGTAACGTCTTCCGATGTTCAATCTTT
>NODE_12365_length_36_cov_64.833336
TGGAGTATATTGGTACACAACTGAACAAGTCAAAGATTCAGAAATCTCGAGA
>NODE_12367_length_67_cov_16.985075
ATAGATAGTCAAGGTGCTAAATCTTTACAATATATCAACATGTTATACAAAAGCACCCTT
AAAGATGAACTCGAAGCGAAGGC
>NODE_12368_length_40_cov_28.875000
AACTCGAAGCGAAGGCAACATCTTGAAACTATGGATAAAGCGGAGTCAATAGAAGG
>NODE_12370_length_52_cov_2.673077
CTCTTGTTTCGCACCTGAACTAAAACCAGCAGATGATGAAGCCGGTAGGAAGGCAACAAA
AAACTGAG
>NODE_12372_length_18_cov_2.388889
AGAACCAGGAGCACCCTCACAGAAAACTCCTGCT
>NODE_12373_length_101_cov_5.861386
GCCTCCAAGCCTGGTGACATCTTCGTTCATAGAAACATTGCCAACCAATTCCTTCCGGAC
GATGTTAATGCCCTGGCGGTCTTAGATTATGCCGTCAACTTTCTGGGTGTTGAACAC
>NODE_12378_length_36_cov_1.500000
AATCCAACACGTCATTATTTTCACGATGCCTAAGGAAATTGAAGATTACGTG
>NODE_12379_length_110_cov_4.354546
CGTGTGGTAAATGGGAAAAGGAAGGGGAAATGTTGTGGAAGATCCAGAGCCCAATCTGGC
AGGCACGAACTAGCAACGATCATGGGCTCCTCTAGCTGCCTTGTAAGTTTTGCTGTCAGT
TTGTTG
>NODE_12380_length_48_cov_4.000000
CTCTACATGATTGTTGGCTGGCATGCTCTGACACTTCCACAAAATTCCAAACAGCTTGCA
ACAT
>NODE_12386_length_219_cov_11.278539
CCGCGTTATATTCTAGTTTGAAGATTAACGATAAAGTTGTATCTCCATTCACTGTGAATT
GTGGGGAATGCCATGTTTGTCGTCTGGGGTATACGGGCCGCTGCCCTGACGGATTCCTCT
TCGGTTCGCCTGCGCTTGAAGGGGGGCAGGCACAATATGTGCGCGTTCCGAAAGCTGGGG
GCACGTTGTTCAACTTAAGCAATCCTTCAACGTGGTCCAGTGCTCTGCCAAGCGA
>NODE_12387_length_146_cov_13.493151
AAATCCTGACTGCTTGGCTGGACGATGTCAGTGCGCGTGCCGGAATGCGCAATATCTCCC
GGCGACAATGGGCTAATGCAACCCTTGCATGGATTCCTGCCACCCCTGAGGGTAAAAGTG
GATTTAAGGAGCAACTTTTGAAGTTACTGAGGGAGGAGAATG
>NODE_12392_length_78_cov_6.371795
GGAGAGGCCGGGCAGCGAAAAAGGGCCTACAGATCAAACCGGTAATGCCAGCAGAGATGT
GATAGTACACAACCCAACCCAAAAGAAGAAAAAT
>NODE_12393_length_360_cov_4.983333
TTACATAAGGCCGCAATAATTATACAATCTACAGTAAGAGTACATCGACTACCTCTACTC
ACGCCACACTCTGACGCTCTATTCTCCGCCGTTTGCGATCCTGATCCTCTAAGATAAGCT
TTTCAGCGGCTGATATCGGTGCTGCAAGCCTCTTTGTCTTGTCACCTTCTGCTTGACTCG
GGTTTGAGGCAACAACCGCTTTGAATACGTTTGACCGCTTCAGAGGATTCACCTTGAGGG
GAATGATATTGATACCGGACTTGAGAGGATTCAACTTGAGATCAGTAGCAACAGGCTCGG
AAATGGCAGCAGAGGCCGAAGACAATGCCACAAGGGTGGGTTTCGCTGACAGAGATAAAA
CTACTTTCTCTCCTTC
>NODE_12400_length_120_cov_9.100000
CCCGTGGGAAGCCGAGTTTCTTTATAAATTCTATCATGCGGGATGTCAAACAGTTAATAC
ATATACTACTTTCGTTGCTAACATAAATAAATCACAGAGCACCAAGGGGCTGGATCTCGA
GGTCAACGGGATCAAC
>NODE_12401_length_38_cov_1.605263
GAAAAAGTCAAAGAGAACGTGAACTCGACAGAGCCTAGGTAATGCAGCTCGACA
>NODE_12411_length_20_cov_1.650000
CCAGCGACAAACCGCGCAGCAGCCGCCCCCCCCCCA
>NODE_12431_length_64_cov_3.500000
GGAACACGTCCCCTTGCGTCTCAATCACATCCCTGCATTTCTCACGGGTGCTCGATTTCA
GGCTGCCGATGATAAAAAGC
>NODE_12433_length_112_cov_6.187500
AAAAGTGCCGACACCAGCAGCCTGAAGACCAGCGCGGCTGGCCAATGGAAGTATGTCCTT
GGTCTCGTAGATGTTTATGGGGATATCGACGTCGGCTGAGTCGGCCATGGGGGTGGAAAA
CAATATCT
>NODE_12434_length_140_cov_4.621428
ATTTTCCATCGACTTTTCGAAAGTGACCGCCCCGACTCTGATTTCCGAAACGTCAACCCC
GATAGTTTGGAAATCGTCAAGGGAGCCATGATAGAAGTAGGTTTCTGGACTATGGGAATA
AAATCTATCTCCGAAACCCGGAAAGAAGCCGAAGAA
>NODE_12436_length_74_cov_2.405406
TCTCGCAGCGAGAGATTCAGGAAGGCGCGGATTTTCTGAGGCATGACCCCAACCAGCCCA
GACAGCATGTACACCAGCACGTTCAGCGAT
>NODE_12437_length_40_cov_1.275000
CAGCACGTTCAGCGATATCGACAATGAGATCAACATTTGCGTAGTTGTTGTTGTTG
>NODE_12442_length_93_cov_8.118279
AGCTTGAATACGATGCACCACGTGCACCAATCGCACAATTCACCAGGTCCCTTACCATCC
GTTCAAACCCATGGCCAGTCTCACTTACGCCAGCAACAAAGTATCCAAC
>NODE_12468_length_62_cov_4.612903
CCAATTCTTTTCGCTGCATAGACCCCTTTTGCTCATTTCACATCCGCCGTCAATCTTTGA
ATCGCCTCCTGCTGACAC
>NODE_12469_length_56_cov_5.196429
CGCCTCCTGCTGACACACCGCTCTTCCGTTCTTTGGCATCCCTCGGCGACCGGGTGATGA
CTCAAGTGACAC
>NODE_12470_length_140_cov_37.450001
AACTGGTGGTACTGCTACCAAGACTCCTGGCCCTGGAGCTCAAAGTGCTCTCCGTGCATT
AGCTCGTGCTGGTATCCGCATCGGTCGTATTGAGGATGTGACCCCTATTCCTACTGACTC
CACAAGGCGAAAGGGTGGTCGTCGTGGTCGCCGTCT
>NODE_12488_length_22_cov_6.636364
TGCAGTGGCGATCGCCCCGAGCGGACAGCGACAAGCAT
>NODE_12489_length_101_cov_4.693069
GTGCATCTTCTTACTCCTTTCGTTCTTCTTTGGTGGTGTGATAGTCGGCATATCACGATT
CACTGATGCTTGAGATGAGTCGACAGATGAGCTAATCGAGATAGCCTGAGGTTTGCG
>NODE_12490_length_59_cov_7.627119
TCAAAGAAGGCTGAAAATTTGATTTCTGGCTCTAGCTTGATAAACTAGACAAGAGACACT
AGAGCCTTCAGATTT
>NODE_12491_length_180_cov_4.766667
TCCGACTTCCATCAAACTGATAGTCCCAGGATCCATGCGCCGGCATCCACGCAGTTTTTC
CAAGTCGTGAACGATGCTGTACTGGCCCGAGGAATCTTACCTTCCATCGACCAAATTCAT
ATACATTTGTGGAATACTGGAGCCTTCAATAACATCCAGTCACGAAACATATACATCCCA
ATCGGCAGGTGGCACG
>NODE_12495_length_20_cov_19.250000
TTTCAGTGCTCCCTTGGCTTGGTACTTGTCAATCTG
>NODE_12498_length_97_cov_3.144330
ACTTTCCTCCTCATCAATACCAAAATAACCTGGTAGCCCAGTGAACGCTAACATAAGTCG
GAGGAAAGAATGAACAAGATGCGATTTCGGAATTTGGGCTCGCTGGTCTCGCA
>NODE_12500_length_85_cov_3.352941
GACACTCTACGAAATGAATTTCTTGGAAAACTGGTGGATATAGTCAGAACTCCAGCATTG
GTTATAGATCGGGATGTGTTTGCACAAAACTGCGCTCAGAT
>NODE_12501_length_17_cov_6.705883
GCAGCATCCACATCACATTTGAGGAAATTAACA
>NODE_12507_length_37_cov_3.702703
CACCACATGATACCGATGATGATAGAGGAGCAAGAGAATATACAGTAGACTGA
>NODE_12508_length_39_cov_48.179485
GTGGTTGAGTCGTAGTGCACTTTATCAAAGTACCCCATATCAATGATCACCCCGT
>NODE_12509_length_301_cov_5.960133
CTTCATCTCCTCTGTTCCCATTTTTGTAATTCCTACTGCAACAGCATGTTCCTTCCCTTC
TGAAAAGATCCCGACCGGAGTGCCGGCCTGCAGGGCCGCTTCGGCAAGAGGTAATCCACC
TCCCTTTGACGTAAGTCCCGGACACATTATCTGCGCACCAGCAAGGACAAAGCGAATGGC
TCCTCGATCAATCCTTACACAAGGTAGAATGTACGGATATTGATGAAGCAATCTCAAGGT
TGGAAAAAGTAATTCATCAAAATGCTGGAAGAATACGGGCTCTTGTTTCACCGTGTATAC
TGAAATATGGTCTCTGC
>NODE_12516_length_59_cov_2.745763
AGTGACACCCATATGGCCTAGATCGTGAGCGGTAAATACCAACTGGTGCCACATGAGACC
AAGGGCGATGGCGCT
>NODE_12524_length_199_cov_3.733668
TGTTTCTGTTTCTTGAAAATCCTCTTCGTTTATATGATGATTCCTGGCAAGGAATCACAT
TATCTATCATATACTCTAAGGTTGTGGTCCTGGGATGTATATATAGATCATCTACCTAGA
TACCCCATTTACTGTTATTACTTTTAGAGTCTACTTACTCTGCTCCCTTACGCTTCGATG
ATAGACTTATAGGAGCAATGATATTGGTTCGCCAG
>NODE_12528_length_170_cov_11.694118
CCACTACCATGTCTTCGTCGGTGATCTCAGCCCTGAGGTCAATGATGAGGTGCTTGCCAA
GGCATTCAGTGCCTTCGGAACTCTGTCTGATGCTAGAGTCATGTGGGACATGAATTCTGG
CAAGTCTCGTGGTTATGGTTTCCTTGCCTTCCGCGATAAGACCGACGCGGAGCAGGCTAT
AGCGAC
>NODE_12533_length_102_cov_5.568627
AATGCAATCTCTTTATCTTCGTCTTCAGCCCCTTCGTCGTCTTCGCTTGAGTCGGCCTCA
GAATCGTCTTTATCCAAGTCGATAACATCAGAGCTGGAGCCTCCCGAGTCGTCGGCAT
>NODE_12534_length_23_cov_125.217392
TACTTCATATCCAATGATTCGATTGTCGAGTGTAAACAT
>NODE_12550_length_50_cov_3.000000
TGGGTTTCGTCTGCTTGAATTAGAGCGGCACGGAATGCCACTAAAATCTGATAGAGAAAA
TCATCA
>NODE_12554_length_109_cov_6.752294
GAAAGGTTGTCGGGATTTCCATCCACAATGAACTGTAACGTTGAGAGGTAGACACCAATG
AACGGAACGCAGGGAGGTTCGATAGAAGACATGAGATGACGATACTTGGCAAAAGTCTTA
CTACT
>NODE_12556_length_24_cov_2.208333
AGTGACTTCAAAGCCCACAAAGGAAGCTGGAACCTGAAGA
>NODE_12558_length_24_cov_23.583334
GCATCTTCAACGGTGTCACAGGTAAGACTAACGCCTTGCG
>NODE_12569_length_95_cov_2.968421
TTTTGATTTGTCTGGTGTTGATATGTCATTTGAACTCCACGCTGAGGTCTGAATATCGGA
GGAGGTAAGAGTAGCAGGGGACACTGCTGACGAAGGATTGCAGAGTGAATG
>NODE_12570_length_187_cov_4.256684
TTCTGTGTTCTCAAATGAAACAAAGCCAAACCCTTTGCTTCTGCCGGTCTCACGGTCCAG
CATGACTGTTGAATCAATAACTTTGCCGAACTGGGAGAAAAACTCGCGCATCGATTCTGA
AGTCACAGTGGGGGCAAGACCTCCAATGAAAAGTTTAGTGGCACGCTGATGTTCTTGTCG
GGGAATAGCTCGTTTAGGGTCAA
>NODE_12575_length_119_cov_29.176470
ATACTGAGTGTCACCGTAGATCGATTTCAGGTCAGGCTGGTTGATTACAGTCTCCATATG
ACGAATTAGGTTAGAGTATTTGGTACGGCGCTTGGCGTCCAGGACCATGACGCAAGCCTT
TTGAGTGACAGCAGC
>NODE_12576_length_48_cov_10.291667
TTGATATCCTCCGTGATGCCTCCAGTCTTGGAGCAACAATTGACTCACATGAACACTACG
ATCG
>NODE_12579_length_94_cov_4.287234
CGGTCGTTCCGGTAGCGGATATGGGTATTAACTTCGCGACACACCAAAAGTTGCACACCA
TTGACATATGACACCATCGACACATGACACCCTCGCCACTGAACACCAAC
>NODE_12596_length_66_cov_44.530304
CAGAATTCCATCGCGGTAGTGAGTTCTGGCCCAAGAGTTGCCTTCACCGTTTGGGCTGCA
AATGGCGGAGTAGATCGGATGG
>NODE_12603_length_179_cov_20.005587
GGTAATTGGTGATATCAGGTGGATACGGATCGGGATTTTCTGTCAAGACATAATAGACAT
CCCAGTGTCCTGCTAGAGCTCCGAGGACATTTCCGTTGCAATATGCCTGAGCAGCCGTGC
ATGTAAAATTATCGATGGCGGCATAGCAGGCGGTGATCTGATCCTTGCAGCCACCAGGAG
ACGACCATGCCCTGC
>NODE_12608_length_104_cov_3.673077
ACGGCCTAGTGTTGGCATTCTTTTCGGGACACATAACTGGGAGAGCGCAAAGCTGGTTCT
TGCAGAACTGACGAAAAACGGGTTAGCTGAACCACTCCTAGATGAAAAGAGACTCGAGGA
>NODE_12611_length_65_cov_3.292308
GTGCTAAACTTCTTATTGACATCGCGGAATGTTGGAGTGAGATCGAATCCTCCCAAGAAT
AATCGTATGGGTATCGTTTCG
>NODE_12612_length_92_cov_8.967391
AGCCTTTTTGTAGAAGTTCGTCAAGGAGGATAACAATGAGTGCCGCGGCGACAAGTTGGA
TGATTAGGAGGAGGCAGACACCGGCACCGAGATCCTTGGGTTGACCAT
>NODE_12614_length_39_cov_8.102564
ACAGCAACAACAACAAAAAATCCCGTATCAAGAACGCACACTAAATCAATCATCG
>NODE_12616_length_18_cov_147.166672
TGCTGGCCATATAGTAAAAGGGCATTGATTGAAA
>NODE_12617_length_64_cov_56.968750
CGTGCTGTTCATTGCTATCCACAGAAAGACCGATGACTTTGACACCACGTTTCTCGAAAT
CGGCGGCACGGCGAGCAACC
>NODE_12618_length_50_cov_44.119999
GGCACGGCGAGCAACCTCACCAAGTTCTGTAGTACATACAGGGGTAAAGTCACCAGGATG
AGAAAA
>NODE_12619_length_149_cov_4.073825
TGATTACAGAGAAGGCTTCTATTTGCAGCTCCATGGGGCGTGGGTTCCAGTTCTGACCAG
TACTCAAAAGAAGGATGTCATCACTTCGTCCGCAATGTTTCCATCTGCCATCGCCCGGCT
TTGGCCATTCCTGAAATAGATCGTGGGTGCGCAGATGTCCTGTAC
>NODE_12622_length_37_cov_12.081081
GTCCACTGCAAGTGAAGTACAACAATCATATTGACTCGACATTTCAGTTAATC
>NODE_12623_length_38_cov_34.815788
GACATTTCAGTTAATCATACACTTTGAAATTTGACGACGATCTAAAGACATTGA
>NODE_12624_length_38_cov_7.815790
CCAACTGACCTCAAGACGCCGTGGAGCTATTATGGTTGCGTTGAAGAAGGTACG
>NODE_12625_length_54_cov_6.888889
TTATCAGTAAGACTCTGTGATCGGATTGTCCGGGTCCCAGACTTTGGACATCCGCCTGCC
TTCTCTCTCT
>NODE_12627_length_56_cov_4.267857
GCGGGCTGCACTCAATGGTCTTACATGGTCGGTTTGGGCTTCGCGTGGGGCTGGTCTTGT
CCTCGCATACGA
>NODE_12631_length_54_cov_3.500000
CCAAGGCTGCTCCACCCCACGACGACATAGACCTCGCTCTCATCTCTACAAATGCTTTGC
ACCACCACCA
>NODE_12634_length_34_cov_12.147058
AGATGGCATTTACCACAAAAATATACACATTACACATGAATCAGAGAAAG
>NODE_12638_length_56_cov_2.071429
GCTGTGGCATCAGATTTGTTAGCGGTATTGATCAAGCCCGATAGACCTGTCAGAAGCGCC
CGAATAGCGGCA
>NODE_12657_length_217_cov_4.843318
CTGAATTCTAAGCAAGAATATATATATATCATATCCATGAACATCGTGCTCTGCCCTCAT
ACTGGGCTGAACGCAACTCGTAAACCGAAAGCGTACTTTTGGCATGCAACTGAGAACAAC
CATCAACGATCCTGGAAAGACTCAGTGACGCGATCTATGATTATCCTCCTCAGGTTGTGT
CTACGGCTTAGCTGTAGTAGTTTATTCCTCAGCAATGAGGGCGGCGATCATCC
>NODE_12673_length_149_cov_3.885906
AAAACCTCCTTCCCTGACCGAGCTTCCTAGTAACGGAGAAGACCATAGCGCTCGGGAGGC
CCATGTGGAGAATTCATCTACCTCAGCTGCGCCTTCTCAAGCCCCCCGATGGATCCCTTT
GTTCGATCTTTCTATGACACGCTCACACACATCAGCCAGCATATT
>NODE_12674_length_36_cov_32.555557
ATCTTCCTCTCCCCAAATGCCCCAAGCGCACCCTGTGAAATTCCTGAAGTTG
>NODE_12679_length_40_cov_16.850000
CACAAGGCTCATAAATGAAACCCCGCTATATTTTACCTGATACTGAATTACGACAA
>NODE_12682_length_104_cov_29.634615
AAAGACCTCTCTTGTGAACAAAATTGCCCTCGTGGCATTTGTGAACGTGCTGGGTGTCTT
GGCGGATGATCCGACTACTCCCATGTTCCAGGGAGACTTGTTACTTCAAAATGTCCTCTC
>NODE_12688_length_43_cov_32.581394
CCTGATCACCAACGGTAGAATCCGGAATGGAGGGAGCCCAAAAGCAGAAATCATCGAGA
>NODE_12689_length_47_cov_20.255320
GCAACGTCGCTATGAAAGCTTGGCTGGACCAACTTGTGTATGATCGCGCACTTGTGCTTT
CAC
>NODE_12694_length_159_cov_5.735849
TTCGCTGCCATCAAGGCCTCTATCACTCCGAGCAATCACCCAGTAATAAGGGAAGGATTG
GTTGGTACCATTCCACGACAGACCATCTGTACCGAACCACGTATCATTTACTTGTGCGTT
GTAAACACCGGCTTCGCCAAAAGGGTTGGTAAAATTCCGTCTGTGGAGAATTTGC
>NODE_12695_length_193_cov_2.637306
TGCACTTTTCGGTTCTGTGAGTTCCCCTTCTCACAAGGTCGTTGGATATTCCTCTCCCAT
CGTTGCCCTCCGAAAAGAGCTCGACTTGTATGCAAATGTCCGCCCGGTTACTTCTGTCGC
TCCTGAAACTGGCTTGAAGCCATCGGTAGATCTGGTTGTCGTTCGCGAGAACACTGAATG
TTTGTACGTCAAACAAGAAACATCCCGTT
>NODE_12699_length_45_cov_2.333333
CCACCTCTTCGAGTATTTAACGAACCAGGTATACTCCACTCGTTCTCCTCACCCTCATCT
T
>NODE_12701_length_49_cov_11.530612
GGTTCCACCCCTGGCGCGATTGTCGTGGAGTGGAATGTGAGGCAACCCAATGACCAAAAT
GGCGG
>NODE_12702_length_17_cov_2.058824
ATGACCAAAATGGCGGGGGTGGGGCGTGGGGGG
>NODE_12703_length_107_cov_5.018692
TCTGGATGAAGAGCCGCTGAAGGCATTGTATCTGATTGCGACGAATGGGACGCCTACGTT
GAAGAAACCGGAGATATTGAGTCGGGAGCTGAAGAGCTTTTTGGCAGTGTGTTTGTGTGT
TGA
>NODE_12704_length_53_cov_4.849057
TGTGTTTGTGTGTTGATGTTGCAAGTAGGGCTACGGCTTCTGAGTTGCTGGAGCATGATT
TCCTCAAGA
>NODE_12712_length_25_cov_99.400002
AAAGGAGGGATCGTTCGAGAAAACCGTTCAATGGCTCATTA
>NODE_12714_length_57_cov_3.666667
TACTTGTTCACTATCTTTTACTCTTTACTCATGCTTACATCGTTTACCGAAATTATGACC
AACAAACATGAAA
>NODE_12715_length_50_cov_68.480003
CCCACTTCATCCACACTCAGAAGAGGGACCCTCAAACTCACCTTAAGGATCCTGATGCTT
TCTGGG
>NODE_12718_length_30_cov_2.966667
GCAGGAGCGGAAGCGGGAAGAGATTTAAATTCTTCCAATCCCGGAT
>NODE_12725_length_45_cov_2.177778
AAACCAGGATTGTTGTACAGTGCTTCTTGAACAGCGAGTTGAACGGGTTTACCAATATCA
C
>NODE_12726_length_75_cov_13.240000
ACGGGAAGTGATCATGGTGACTGAAAAGCCTGCAGTCGAGAAGGAAGATAGGGTGTGAAA
ATGAAACGAGGAGATTTATATGTGGACTTGA
>NODE_12727_length_47_cov_5.617021
CCCCGGTGCCTTTCGTGGCGTCATAACTACACTAACCCCATGAAAATGACTCCCAGAACC
GAG
>NODE_12730_length_40_cov_24.975000
CCACCTGTGGGTGGTGACCCATTGATCGAACCGTCCCATGTCTTGAAATAGACACC
>NODE_12731_length_227_cov_5.154185
TATCCGGATGAGACGGCCGGAAATTGGCGCGTCCAGGCTGTCCCGGTTTCTCCAGAAAGC
TTTGATTCTCGGAAGGCATTACCAGAAGAATGGAGGGGACTCCGTGACGAAGAACTGAGT
CGCTCCAGTGGCATTGAAGGCGGTATTTTCATTCACGCCAGCGGTTTCATCGGGGGCAAT
AAGACCAAGGGCGGAGCCTTGAAACTTGCTCAAGTTTCTCTGGACAAGCGTGAGACTGAC
ACT
>NODE_12732_length_183_cov_8.382514
CGATGATTTCAAAGTTGGCGGACGACTGGAATTTAACGCCTTAGGGAATAGATTAGTGAT
GGCCTTTCCCCGTTCTGGTGGACCCGAGACCATCAATATGAGGCGGGCACCCACTATGTC
GCGAGATCAGGCAAGGGAGAAAGATCTTGAAAGCATTCCAGAAAAAAATGCAATGTTCCC
TACGTCACAATATAGCCAG
>NODE_12738_length_38_cov_4.842105
GGTCAGTTTGTGGATCCACAACGGGCGAACGCCGGGATTGCAACTTTCGGTACC
>NODE_12757_length_42_cov_3.095238
GCCATTTACCGTCTACTCAGAGTTTCTGCACACCACTTGTTTTGAGTTGCAATGCCAC
>NODE_12762_length_143_cov_4.489511
CTGGCTTGTGGTTGTTGCTGGGCCCAAATTCGTAGACGACATAAGAAAGGGAACAGAGGA
GCAGATGTCATTCCTCGGTGCTCTTAACAACGTTTGTCTCTGTACCCACGTGTTGCCGAG
CAGCGCAAAAAACTACCTTTCAGAACGCTCAATTTGATC
>NODE_12767_length_58_cov_3.775862
CAGGGGACTGCCTCCGTGACAGCCCAGATCGTTGGGCGCCAGGCTCTTCGTAGGTCGTCG
TCGGCCGCCACCGC
>NODE_12778_length_28_cov_20.464285
AATATCGGCCTTCGCAGCTGCTTTCTCGAAGTCGTGCTCGACAA
>NODE_12779_length_17_cov_22.117647
AAGTCGTGCTCGACAATGAAACCTTTGGTTTTA
>NODE_12789_length_20_cov_18.200001
GACGGTTTCAAGCTCACCCTGGTCATCCTCAATAAG
>NODE_12790_length_28_cov_31.607143
CAGCCATGCCCTCCTCGGGCGTCACAGGGCGCTGGCTGGTCTTC
>NODE_12792_length_36_cov_38.277779
ATAACAAGTCATGAATATTCGGCGTGTGCAGAGCAGTAATGTAGCATAAGAA
>NODE_12799_length_24_cov_8.041667
CCTAGTATCCGCGCCCATGAGAAATTGCCATTTCACTCGC
>NODE_12802_length_37_cov_2.324324
CCAAAACTCTTCGACACCAGGTGTCTGTCGACCAGTATAATACGCAGTCTGGG
>NODE_12813_length_157_cov_5.484076
AGCCTTCGTAGCTGTGATGGGTGCAGGTTCAAGTGCATCTTTGAAAGCATCTAAAAGGGT
AAGGCTGCCGGAAGAAAGCCCCCTGGCGTCGGAGATGCTTTTACCGAAAGCAGTATACGT
AAGATTGTACTTCTTGGCGAAAGATTTCAATAGATCAATATCTCTGGTCTTGG
>NODE_12817_length_57_cov_1.508772
GTCAAATTTTGATGGTAAAGCCTGAGCTGCTAGGAAATGAAATTGTGAGAGGGGACCGGA
GACTGCTCCGTCA
>NODE_12821_length_78_cov_1.474359
CTTGCTGGGCCTTCATCTGTTGCATGAGCGCTTCTTGTCTCGCCTTTGCTGCACGTTTCT
TAGCTTCTTCTGCACCAACTCTTGATACACTCGC
>NODE_12822_length_95_cov_8.052631
GATGGAGAGAAGGATGCCAGCACCTGTCCATATTCTTGGCAGGGTATGATCTTGATGGTC
ATCATCACTGAAGGAATGGATGGAAGCGCCGATGGTGGTGTGAATGATGAC
>NODE_12825_length_141_cov_21.340425
CCCTGCCACACCTGCTTTGTGTTGGGGTCCATAGTGGATGCCCAAGTGCCAGTTACAAGA
AACTTGGTGATGCCAGTTTCAGTAGCACTTCGGAGGATACCCAGTGTCCCCTCCAGAGCA
GACTTCAACGCCTTTTCAGGTGCCTCTTTCCCCGCAA
>NODE_12826_length_43_cov_27.046511
GCCTCTTTCCCCGCAAGTGGGGATGCAACATGTATGACCGCACCAACACCACTGAGCAC
>NODE_12831_length_260_cov_3.769231
ACCATTTGGAATAGACAAGCCGCCAGATAGCATCGGATGATTCACAGAAGAACGTTCATC
TACCCTCAAACTGTTCATGCTGTCCACAAAATTTGCGTCGGGAGGGGGTGATCGAATTGA
AGGAGGTCCAAGGGGCACATACACACATGAAGCTGCATATGAGATTTTCGGTAACATCGT
GGAGTATGAAGAACTTCGAACAATCCCAGATATCTTAAGTGCAGTTCAGGAGAGTATACA
GATAGGAGTGGTTCCCCAAGAAAATACAGCTACAAG
>NODE_12834_length_145_cov_13.806896
ACCTTGAGTTGCTGCACAACAAGCAGATTGTCTTCCTTGGGTTTGGAAACCAGGGTGCTG
CACAGGCCCAAAACTTGAGGGATTCTGGTATTCCCAACGAAAATATCTTGATAGCCAATA
AAGAAGATTCATATGCGGAGGATGCTAAAACCAAAGGTTTC
>NODE_12847_length_128_cov_4.226562
AGCTTCCTCGCTATCATTCCTCTTGCCCAGCTTCTTGGCGAGTGCACGGAACAGATGTCA
ATCCCGCTGGGTCAAACTCTTGCTGGTCTACTCAATGCTTCTTTTGGTAATGCTGTTGAG
ATCATTGTCGGCGTTGCAGCTCTG
>NODE_12850_length_20_cov_69.199997
CCGTTTACGATCTCGGCCGCAACGCTGTCGGCTTTG
>NODE_12851_length_120_cov_40.658333
TGGGCATAGGTGTCTGGCCCTTGAAGCGACGCCTCACCCTATTGTCAATACCCTTTGGTT
TCCGCCATGCCTCTTTCACGCCATGATACCGATCTGACTGATGACGCTTGAATTTGTTGG
TGCGTTTTTTGACGAT
>NODE_12852_length_54_cov_82.222221
CTTTGACCTTTGCTGTATTCTCTTGTTCTCAGTTCCAAGCTGGATGGTTTAACGCATATG
GTTTTGCTGC
>NODE_12853_length_60_cov_89.483330
CATATGGTTTTGCTGCTCGCAACACTACTGCTGATGTATTTGTTCATCTCGGGGATTATA
TTTACGAATCTGTTGG
>NODE_12854_length_52_cov_42.076923
CAATCAAACCTGGAACACTGGATACATGGCCAATGCCCTTCCTGAAAAGAGCCAAGAAGG
TCAGACCG
>NODE_12855_length_38_cov_36.026318
CAAGAAGGTCAGACCGGCATTAATAACTGTGGTACTGGTTCAAGCCAAAGCTCA
>NODE_12861_length_79_cov_2.417722
CGCAAAGTCACCCGTCAACGCTTCGACTAGAATATGGGGAGCTTTCTGTTTGATTTTACT
GATCGTTTCGGCGAAATGCCGTGCACCACCGTCAG
>NODE_12871_length_54_cov_5.611111
GGCTTATCACCCGCCCACCATCCACGAGCAATACAGCTCCGTTCATGTAGGCACTAGCTC
GCCTCCCACT
>NODE_12879_length_21_cov_5.285714
GATGAAACGACCTTCAAGGCAGACAGTCAATTATACA
>NODE_12882_length_20_cov_34.200001
ATCCCTGCATTCTATCATCATGACTTGTGCATTCTA
>NODE_12884_length_46_cov_5.891304
GTGGGAGTCAGAGTTTGCATACGGTATTGCCAGATGGGGGGAGTATTAATAGTAGTGGTG
GG
>NODE_12885_length_133_cov_11.300752
TGCCGACCCATTGTTCAATCAACGCCTTCAATTTGGCATAAATCTGGCTAACGATGGGAT
TATTAGCCTTGATAACATAGCCATCGATAAATCTAGTTGCTTTGGTAATAGCGTCACGGG
TGAAGACGGATTGGTAGTAGCGTTGGCGG
>NODE_12886_length_313_cov_5.891374
TCTGAGTCAGCTGAGTCAGAGAGTTCATCTGAGTCGGAGAGTTTATCTGAGTCAAAGAGT
TTGAGTTCAATTGAGCCAGAGAATGGGGTGTTAGGGTTAGGGAATGGGGTGACAGTCATG
TCATGACCCCGGCCTTCCCGGTCGAGTTGGGAGTAACGCCAGATGAATTCGGTTAGAGGA
GTACGACCAGGAATTTGGTAATCGAAACGTCTGGTAACCACTGCACCACCCCGATTCCAG
TATATCAGTCGAGCATATCGACCACATATGAGGATCGAAAACACATATATACGGAACTGC
ATTCCTTGCAATGCATCAGCATATGCACC
>NODE_12890_length_43_cov_10.651163
AAAAAACAGCCGTGGAATCAAGGCCCTCAAGCTCAGACTTCAAAAGGTTCCGAACTTCC
>NODE_12891_length_47_cov_3.382979
ACCTCAATTTCGTCTGGAATAGTCTTTCATCGTCTCACTTGCAGCCTTGATGTTCCCTCG
CGC
>NODE_12896_length_38_cov_8.631579
GTTCAAATTTCTTTTGCGATGCCTCGTCATCATAGATCAAAGCGAAAGCAGTAC
>NODE_12904_length_18_cov_11.277778
AAAAAAACCGCGTTGTCCCGGCTGTCCATTTAAA
>NODE_12906_length_17_cov_72.823532
GAACAAATCTTCGTCGTCCCCAGGAATGCGTTG
>NODE_12909_length_58_cov_2.258621
TGGGAACGACATCTTGGGGAGATGTTCCCCAAGTGACAGTGGGAATAATATCTGTAGCGT
GAATCTTGACCTCG
>NODE_12910_length_17_cov_1.235294
GTGAATCTTGACCTCGCAGTCAAATTTGGCATC
>NODE_12911_length_49_cov_59.387756
CGGGCAAATTTCACACAGTATACTATCATATTAATGATTGCACTGTGATGTGTTTTTAGG
AAACA
>NODE_12913_length_79_cov_6.683544
GAGGCCAAGAAGTATGCGCAGACTTTGGTCGTTAAGGGTCTCTTGAAGGTGAATGATATC
CAACAACTTGATAACTACGATACTGAGGAAAGGGA
>NODE_12916_length_151_cov_3.536424
CTGGCTGATTTATGAACCTGTCCTCTCAGCGACAGTTGTTTCCTCTGTGGATCAAGTTCT
CAGTACCAACTGCCCTGCATTCTTGGATTCTATCCGCCTTACTACCTTCACGTTGGGCAC
CAAGGCGCCGAGAATTGATAAAGTCAGAACCTTCCCGAAGACGGACG
>NODE_12917_length_119_cov_5.756302
GCAGGAGGGCCCGCTCTAGGTCCCCAGCCAGACGTGGCAGGACCCCCTCTCCTGACAGGA
GGCGTGATGATCGAGACCGCGACCGTAATCCCGATAGAGATGACCGTAATGGTATCGATC
GTGAACGCGACCGTG
>NODE_12920_length_135_cov_20.577778
GATCAAGCTCAAAATCCGTAATCTGGATTACTCTGCCACTCAAAAGTTTTCGCCCCTCGT
TTGTCCAGCATGATTATCTCGAAACAGAACAGGCGCACCATCTATGAATACCTCTTCAAG
GAGGGTGTTATGGTCGCAAAGAAGGATTACA
>NODE_12927_length_47_cov_4.893617
GAGATAAAACGTGGTCTGACGTGCCTTTGGGTTCGAAGAAGCCTCCAGTTTAATCTTGTG
CCT
>NODE_12928_length_89_cov_9.438202
CCCCCCCCCCCGGGACGTCCTTTATTGACGCGAGATCTTGGCGGAGATCAATCCGCTCGG
CGCTGCAATCGGACAGAACACTTCTGCAACCGCCGGTGTCAAATT
>NODE_12930_length_62_cov_2.258065
CAGCAGGACGGGTCACAAAGACAGAGCCCTTGAAGTAGGATTGAGGCGCTGCGATCTCTT
CGTATTCGCTTGTGGAAT
>NODE_12931_length_453_cov_9.971302
ACATCTAAAAATGGCCTCCCCGGAAACGATGACTCAGGTGCTATGGGAAGCTACGCAACA
TTCTACCTTGCGGGCCTCTACCCTGTTCCGGCCTCTGAACAGTACCTCTTATCATCCCCA
TTTTTCAAGCAGATTTCCTTCTTCAACCCTGCCTTTAACACGACTACCGTTATTAAGTCG
AACAATTTTCGAGGAAACCCAGAGAATGGGGTTGGTGGCCGGGTCTTCGTCGAGCGTGTC
ATTGTCAATGGACAACAGTACAAGTCCAACTGCTATCTGGATTGGGACGTCTTCAAGTTA
GGTTCAGTAGTTGAGCTTACCCTCAGCGATGATATCAACGTTGCTTGTGGGAACGGAGTG
AATGCTCTTCCACCATCGATCTCAACTGGCGGCTTTGACTAGAGCCGATAATGTTTGGCT
TGGAATGACTATGACATGCTTGCGAACAGATCAATATGTGACCTAGGAA
>NODE_12933_length_23_cov_84.695656
TTCTGGGGGCGCCAAGTCCGTGCCCTTCCTTTTGGAGGA
>NODE_12940_length_64_cov_31.593750
AAGACTACTGATTTTTTTAGTAAATCGTAGCATAAGTGACTACAAAGGAACGGTATAATG
TTGCAAGACTACTGATTTTT
>NODE_12951_length_67_cov_4.776119
GAACTAAGTCTTTCTCAGCTCGACTCTTGACTACTTCAGTGGCCCAATCGATATGCACTC
CGTCACGGTTCCACCACATCCCA
>NODE_12954_length_17_cov_36.941177
TCGTCACAGGAGGTAATCGTGGAATTGGATACG
>NODE_12955_length_108_cov_13.888889
CATGAAACTTCCAGCAATCAAATAATATTCACACCTGCAGGAAGGCCTCCAGCCGAAAAA
CAGAGGAATCACATCGGATGCACATAAGCATAGTGTTGCATGATACCGCTTTCGTAGCAA
AAAG
>NODE_12956_length_53_cov_31.301888
CTTTCGTAGCAAAAAGGAGGACTACAGTGGATCATAATAGCGAAAAAGTATAGAGTGACA
TAGCCTTTC
>NODE_12960_length_142_cov_4.471831
GGAATTTAAGGATTTGAAGGCTGCCCGTGCTAGTGGAGCTGTCCTTCCTCCTCATGTCCA
GGAAAATGGCCTAGAATTGGTCAAGGTGTTCTTACATAACCTCGATGATGGTTATCCGGC
CGAGCCCTTGAGAAAGTTAAGCGAGCAGTATGAGTCCA
>NODE_12961_length_59_cov_16.694916
AATGATAAACACCTGCCCACCGAATTGTGTTGCGTTGGCAGCTGTGTGGACACTGCTCTC
CACGCCTGTACATTC
>NODE_12962_length_26_cov_50.769230
CCAGCTACTCCATCTCAGATAATGATGCTGGCCCCCCGAATA
>NODE_12965_length_48_cov_2.958333
CTTGTTCGTCCGTCTCCGACTGTGATTTGAAGGCAGGCTGTAAATCATCACACCATTTCT
GGAG
>NODE_12966_length_34_cov_2.852941
CGCCGCTATATGTTACCTAGAGCAAAAGGAATATGCCAAAGCATCCACGG
>NODE_12967_length_378_cov_3.912699
CCCCTGCCTACTTCTCTCTTACTGCATCAACCTCAACTGCCCGCACGCCTTCTGAACACC
GCTTCCTGTACTGGGACCCCCACCCGTTGGTGTTCAATGGAATTTCCTGCCCAGCTTGTT
CCCAGCCCCTTGCTAACCAGGGCCGCATCACCTCCGGCCCCGTCAAAATATATGACATCG
AGAGGCCATTTTTTATCATCGGGTGCGAATACGTGTGCAAGAGCTCCCAATGTACGACCA
CTGCTGGTCCTGATGGTCGCAAATTTGCCAGCACGGACGCTTCCATTTTCCTGTCCCTGC
CATCCAAACTCCGGGACGAGTTCCCGGCCCGCCTGATGTACGGAAACACAGATGTCGGGA
GCAGTCCCAACATCTGGAACTGGCAGGTGGCCGG
>NODE_12987_length_54_cov_3.037037
AAAATGTGATCATGTAGAAATTTCACGCCTGATAGGATTCAATAGAATCACTGGCTCAAA
TCAATAGCAG
>NODE_12988_length_164_cov_7.750000
GAATATATGCTTGAGGTTCCCGTAATGATTGCCGTCCCTGGTGCAGTTGTGGATAACTTA
GAGGTCAAGATTATCTTACCCGAAGGTGCTACGGATATTGAGGTCACTACACCTTATCCT
TCCCGTGCCATGTGGCTCGATAAGCAAATAACTTATCTGGATACCATCGGGCGCCCTGCC
>NODE_12989_length_204_cov_16.446079
ACATGGTTCTATCAACCGCGGATCTAACTGCTGGTAGTATCATGGGAGTTGGATTCATCG
TGACATTCTTCATTGCCATAGTTGGGGTTATGCAGCGCAACCACGTTACTATTGGCCTTG
TCGTAACCAACTATGTGCTTTTGGCTGATGCCATTGGTGTCCTCGTTATCGGTACCTTCG
TTTGGTTCTTCACTCTGAGGGAACGGGCCAATTTCCACAC
>NODE_12990_length_99_cov_2.121212
TAACATTTCGAGACGCCTCAGCTTCGGCAGATTTTCGTTGCCATTGATCAATTAGTTTCC
CTACACCTTGATATGGCCGCTCTGGTGAGGACGAGCGCTCATTCGTTGAGCTACA
>NODE_12992_length_36_cov_6.805555
TCTTCTTCTTCTGGGCCAGGTACTTCACAGAGTACTCCCCATCCCTCCCACT
>NODE_12993_length_20_cov_2.650000
GGTGTCCTGGCCAAACCGACCCATAACAACATCATC
>NODE_12998_length_50_cov_2.400000
TCACGCTCAGTACTGTCATTGCAACGACTCCGGTGACAATGACTGCTGTACGCCAGGAAC
CTAAGA
>NODE_13010_length_47_cov_20.893618
GGTCGATCATCTCCATCAACGGCTAGTATACCAGTGAAGAAAACGAGAAGTCCATTCCCA
GAG
>NODE_13013_length_50_cov_4.840000
AGACAGAGATACCTGCAAATGATTGCGCTATAGCATCTGCGGAAAATAGCGCAGCAATTG
CCCTGA
>NODE_13014_length_119_cov_9.378151
AGATGTCTTGATCTTGGTTTACTTTCACCTATTTACCCAACAGCTTGTTGACTAATACCA
GCGTAAAGAGAAGATGGTATTATCTTTGCTATATCTTCTCTAGAGTCCGGAATTGCTATG
TATAACACTTGATTG
>NODE_13015_length_117_cov_14.461538
GATTTTATGTCATCCATGCAACACCTTACGACCGAAATCGCATGGGGCACCATCTGGACT
AGGCCCGGACTAGAATTGAAACAAAGGAGTTTGATAGTGATTGCATTGCTCACAGCACAG
GGAAAAGAAGCCG
>NODE_13016_length_55_cov_10.600000
TTCAGAAGGTCAGGCTGAGGATTCCAGTAGCTGAGTTCAACTTGGTTAACAGCTGGTGGA
TATTTGAGTGG
>NODE_13017_length_152_cov_16.789474
ATTGCTTCTCCCACAACTGACCAGTGGAATGGTGCCACTACCGCGGAGAGACGCTCTTCA
GACTCCAACCTGAATCTCGGTCATTGGCATGGAGTGACTGAGGCAAACGTTCCAGCCACA
AGGGAAGGTTGAGTACTCCAACTGTCGCGGTGCATCCATTTTCAGTTT
>NODE_13024_length_20_cov_1.800000
AAAAAAACAAAAAGAGAAAACTAAGAATCAACTCAG
>NODE_13025_length_29_cov_5.551724
AGCATCACCGGCACAACGCCAAGCGCTTAGAAAAGTTATTATGAA
>NODE_13027_length_59_cov_49.711864
TAGAGTGCTTGTTCCAGATCGTCAATAAACTGCTTCTTGTCGCCTTTAAACGGTTCTTTA
GCAGGGCCGACGATA
>NODE_13028_length_220_cov_4.836364
TCATCCTAGGCCCAAGCCAGAGCATGTCGATTCCAAACCCCAAGTTGGCGGTAAACGTAA
TGGTCTTCTCCCACCTTTCCCTCGGACTGTACAGGAAGAAACCTGGTTACGTGGGGCCTG
GGCTACAGATGAGCACGGTGTTGCTCAATTCACAACAATCTTCCCAGGCTACTACACCGG
ACGAGCAACACACATCCATACCAAAGTGTTCCCCGAGTGGACGCTCTATGAGAATG
>NODE_13030_length_137_cov_11.591241
GGATCTCATTCTGCATAGGATGACAAAAGAAAGAGAACTAGAGAGAATACACATAAAGAG
ATGAATCACAATCCACCGCCACCGAGTATGTATTCAATTGCCGAATGCACGTTCCCTCCA
GTAGCCATTAGCGCTCTTACGTTTTGTGTCGGG
>NODE_13031_length_32_cov_11.781250
AACTTCAGCAACTACACGAGATGGGTTTCACGAACCCGACACAAAACG
>NODE_13044_length_43_cov_74.930229
CCCAATTACCTTCCTCAGTCCTGAGCTTGATAGCAAAACCACGAGGGTCACGAGCAGTG
>NODE_13046_length_105_cov_4.961905
TGAGGGTGAGGGCGGCAGGATCGGTGAAGGATGTGGTGACGAAGGATCTTGACAGTTTTT
GTGTGCCTCTGGGTGAGGATTTGAGTGCGTCCGTGAAATTGGAATGGCTGTATGAATGCC
C
>NODE_13057_length_42_cov_2.380952
CAAGGATCTAGCAGGAGGGAATGAGGCCGGGAACCAGTGGTTAGCCCACTCATTGGCT
>NODE_13058_length_71_cov_3.971831
ATTGAACGGAATTATTTGCTTGATGACGATCGAGATGGAACTTCGAGTGTAGATGGATTG
ACCTTGATAGGATGAGTCAATCACTGC
>NODE_13059_length_94_cov_3.319149
CTCGCAGTTAGGCGGGCAGGACGCAAGCGGGGACACGTCACGATGGACGAAGAGGAATAA
GGCTTTGCATATAGTTTACATTTTGTTACTCAACTACTCTCTCTTTCTCA
>NODE_13067_length_96_cov_3.572917
GCCAAAAGGTCTTGCTTGACCTTTGCGAGGTCAAGATAGAGCGGAGCTGCTTCAAGTAGG
ATTCGTCCAGACTTGAGAATCATGGGGATAGCACTTGCGAAAATTATCAAGC
>NODE_13069_length_72_cov_5.597222
CGGGGGTGTATCCGCCCTTGCTGGCATTCAGACTCCCACACGCATGGAGGCACCAAAGGG
GTTCAATGCGGTCGAGAAAAAGAACCAG
>NODE_13071_length_225_cov_4.248889
CAATATCTGAGGTGTCCAAGAAAATTGCTTCCGCCGTAGACGAGTCCCTGTCCAAACAAC
AGAAAGAATTTTTCCTGCGTCAACAACTCGCAGCTATTCAACGCGAACTGTCCGCCCTCC
AAAGAGGTGTTAGTAATTCAAGCACTTCAACGGGAACTAGCACCGATTCCACCAGTGAAT
TGGACGACGATGACCAGCATGAAGCCGATGATCTCGCCGATTTGAAGAAGAAGATCGAGG
C
>NODE_13072_length_35_cov_4.200000
AAGCAGCTGCTTCTGCATCTTAAGAAAGGCGAGACTGTGTTGGAAGCACTG
>NODE_13073_length_25_cov_46.320000
TCGGCCTTTTCAGATACAAATCGTGCCTTGACAATACATGG
>NODE_13076_length_33_cov_11.909091
CCTGCCTCAGTTCCCGCTGTCTTACATTAACCTGCCAATATTCGAATGC
>NODE_13078_length_40_cov_4.475000
TAACTTCGATTTGCTGACAGGTGCTTTTGTTCATCGCTTAGTAACTACTGAGGATG
>NODE_13088_length_41_cov_2.170732
CGAGGGATATAGTCTGCGATGCGAGACCATACTTCTGGAGGAGCACGTTGAGATGGA
>NODE_13089_length_44_cov_16.772728
TGCCAAGAATAGGAGGCAGGCCTACGCCGTGAGCGCCAAGGCTGGTCACCAAACTTCCGC
>NODE_13109_length_272_cov_13.231618
TCATGGTCTTTGCAATCCAAGAGCTCCTTGACGACTTCCAGCAGTTTATCTGAGGTGTAC
CATTGACCAAATGCCGGCTCACTGAGCTGCGGATGCATGATGTGCTGTACACCCCAGGAA
TCGGGATTATCGTTGTGGAATGGGGGGAACTGCCTCCCGACAGTTCGGCGATGAGGCCAT
GTCCCATCCCGGACTTTTTGGACAGTCCTCTGGCATGCAGCCTCCAGCTCTGCCCAATTT
TGAGGAGGGATTAGTCCAGGCACGACGACAAAGCCTTGATCATCGTAT
>NODE_13110_length_21_cov_81.142860
CGCATACACAAGTAATATTTGCCAACGACGATCCCGT
>NODE_13111_length_65_cov_3.353846
CAACAACTTCCGGTTCGATTTTGCCGAGTCCTTCTATGAATTCGAAGTCGAGTTGCCTAG
GAGGCGCCACAAGGACTGACA
>NODE_13115_length_60_cov_7.616667
CGCAGATACATCACACATGGTGGATGAGGGCGGAGAGGGCGAAAGCTCCTATCACCTAAT
GATGCTTTTCGGGGGC
>NODE_13117_length_61_cov_21.377048
ACAACTGCACTCACTTGGAAGACTGTCGACAGCAGGCATTCGAACGAAATAAGAGCAAGC
TGGAGAGTGAGCGGACT
>NODE_13118_length_34_cov_7.941176
TGTTTTCCAGCTGCCTCCGATCCAGACCTCCGTTGCACATTGGACTCTCC
>NODE_13119_length_154_cov_8.168831
CAGAAAACGGAAGATGAAATGCGACGGTGTCAAGCCTGCCTGTCAGCAGTGTACGCGAGC
AAGGAAGCCCGATGAATGTGAGTATGACGATGGGAAGGGCAAAACCCGAACCCAGATCAT
GCGCGAGACCATCGCACGCCTCGAATGCCGTATCCGAGAGCTCGAGGATC
>NODE_13125_length_38_cov_1.868421
TTGTAGAACTAGTGTATGTCTAGTCTCAACGCCCTGGCACTAACACACCAATAG
>NODE_13126_length_108_cov_18.398148
CCAACATGTCAAAATCATCCCTGACCGTAATTACCAGCATGGTGGTCTCAACTACGGTTT
CGTGGAATATATGGACATGCGCTCTGCTGAGACCGCCTTGCAGACTCTTAACGGCCGCAA
AATT
>NODE_13129_length_222_cov_7.432433
CTCCTCATCATCATCGAAAAGACCAGGCAGTCGTAGGAATTCAGCCGATGGAGTGTAGTT
CCTTGATTTCCGCCTGAACAATTGAGTTCTAGACTCGCTCGCTCATGTAAACAATGTCTG
TATGCCTGTCCTTGGTATCTGTCGAATTTGGTAGCATTTCATCCATCTCACATACTATAG
CGTGGCGTTGGAACGATCCTTCGAAATCATACATGCCCAGGGCACCCGAATAACCTCG
>NODE_13130_length_24_cov_21.083334
GAGAAGGCTTCTGATGTCCGTCGCCCGTACATCAAACAGC
>NODE_13131_length_28_cov_92.035713
CGTGAGGCCAGACTTTTGTAAGGTCGAGGATATTGTAGCGGAAC
>NODE_13132_length_18_cov_128.833328
CACGGTTGCCATCCAAACTTGAAGTAGATCTGGC
>NODE_13139_length_97_cov_12.453609
GTTTGAATAACTATAGCCACGAAAAAAAATTGAGATCGAGAGTTAGAAAGACTCGTCAGC
TGTTCACTAGCAGCTAGCCTACTAGCCCGACAGTCATACCGACCCTTTGGAGT
>NODE_13152_length_35_cov_4.571429
AACAACAACATCAACGCGCTTCGTCGACTTCTACTCCTATATCTTCTTCAG
>NODE_13165_length_27_cov_85.074074
GGATCATTGGCAACCGTCTGCCCGAATTCAACGATCGACCAAA
>NODE_13168_length_62_cov_11.000000
CACCAAGGCGAACTATTCTGAAACATTGTATCAGAATTCGTCCCCAACAGGATCGGGGTT
CCCTGGACTTCCCGCCGC
>NODE_13169_length_36_cov_12.388889
CTGGAACACACGACCAGCTACTAGCGAAACGTGGTGATTATTACGAATATGT
>NODE_13170_length_81_cov_4.592593
GCCGAAATTCGAAGACACCCCGAACTCCCGCATCAGCAGCCTTCTGTAGCTCCTGTGTTA
GAAGATCATGCTACTGTATCAACGTCCCCAATGACTA
>NODE_13171_length_116_cov_19.603449
CGGGTACTACCCTCTCAACAAGGCTTGTGGACATAGAATGTAGCCCAGTAGCCGGTTGTA
GAAACATTGCCTTCCTAGATTACGACGTGACTGGTCCTGATGGTCAACCAGCGAGTTTAA
TCTGCAGAAATG
>NODE_13179_length_131_cov_5.877862
CAAGGGTCGTCATCGCAAGGCTTTCGAATCGCTCTCGAAGCTACGCATGCACCCGCTCCA
GGCTGCTAGGGATCTGTACTACATGCATGTACTAATTGAAGCAGAAAAAGATATGGATAG
GAAGGGTAATAAATTTTTTGAGCTTTT
>NODE_13180_length_86_cov_3.534884
GCGTGAATACATCAGTACCGTCATGCAACATTCATCATTCAGTCGAGCTTTTTGACTTCG
ACTATGACGTTGATAGTCATAATAACAATATACGACGCGATG
>NODE_13182_length_24_cov_45.083332
TGATCGATAACGTGATGCGCAGTCTGCAGAAATCTTCTAC
>NODE_13185_length_36_cov_51.555557
TTCTGGAAACAAGGCTGGTGCCCAGTACGGGACTGGCTACTGTGACTCACAG
>NODE_13195_length_124_cov_2.951613
TTTCCTTCTTTCGGTCTACGATATAGTAGTACCCATCGCTATCCCTCCTCATGATATCTC
CACTTTTATACCATCGTCCTGGTGCAAAGCTGTCTGCTGTTGTTCTGGGATTATTCAAGT
AACCTTTCATTATCGTCGGC
>NODE_13202_length_93_cov_1.967742
CCTGCCACTTCACGTGTTAAATCATCAACGGGAATGGTACCTGGGCGTCGCGTCACTGGG
ACTCTGGAAACCCGGGCAAGTGTGATCGGTTCAACGTCGAGCATTTCGG
>NODE_13204_length_21_cov_209.285721
TTGACAAGCCAAGCGCCTTTCTTGAAGTGCTTGAGCA
>NODE_13212_length_55_cov_3.200000
GCTTGTTGGCCCTCTTTCCAGTGTCCTTGTGTGTGATCTGCACCCCAGCATATCTGGTGG
TCGTGTTCGTC
>NODE_13215_length_413_cov_8.152542
GGGTATTACTGACGATGAACTATAGATTCATTGTTCTGTTGTCTATTTGTGGTCTCCATT
ATGCCCGCGATACCGAAACACTCCTATGCACTCCTTTTACCTACCTGTCTCTTGCCATGT
CCACGTTTCGCTATCTGTATTGTATAATTTGTTGTCTAATGCCCACCACTATGATATTCT
CTTTCTATTCGTATGAACCAGTCTACAGTGATGGGTTTAAAGTTTTGGTAATGAGCTTCC
AAGTGGAGTCTACACCTTCCCCTCCTACCCTATTTATGCAGTGATCCTCTTCGAGCTTTG
TGAGATGGAGTTCAATGTTTCGAGCAGCAAATAACAAGAGGTCCTCAGGGTATGATGCGT
AGATGACTTTAACGATAGCCCAAGTCGTCCAACTGGTCCCCTCTGTCGGCTCTTTACGCA
GAACCTCCA
>NODE_13216_length_105_cov_31.752380
CAAGGTTACGCTGAGCATGGTTGGAGAGTTTTTTAGGCTCTTCAGGGCCAGACTCAGTTG
TCTGAACCTTACCCTTCTTGGTGATGGGTTGGGCATAATGGGCTTCATACCACTGACGGA
A
>NODE_13217_length_140_cov_34.371429
CCAACACTAGCAGAAGGCAGCCTGTTCAGACGGGAACCAGAGTGAAAGGGTTCGATAATG
TAGAGGGTCTTGGCACCACTGTTATCTGCACAATTCAAAACAGCGCCAGTTGGAAGGGCG
CTAGTGACGCGGAATTTTGAGCCAGAGGCTCCTCCT
>NODE_13218_length_49_cov_3.367347
ATTAATTCGAGGAGGTCGTCGACGCCGGGAAGAACGGGAGGCCTCTCTTGCTGCTCAGAA
GCGAA
>NODE_13219_length_31_cov_2.322581
GCTGCTCAGAAGCGAAGGTATCAGACTTCGCCCGATGGATCGACATC
>NODE_13221_length_19_cov_32.947369
AGACCGAAACCCATGTCATCATCCGACTCTTCCTC
>NODE_13227_length_229_cov_7.550218
TTCCAAAATAGGTGGATATGCGACGCGGATCCCCTGGACTCTTCAGACAACTTGCTACGG
TCGCACCAAGCAAACGTCAGGCAAGGGAAGGAGGAACAATTTCAGATATCTTCACTACCC
TAAAGCCCGGAGAGGAGCATGCTGCTTTACCTGATCGATTTTCAGCACTTAAGAAAGAGA
TGTTCAAAGACGAGCTGGTTGAGAGCTGGAGGCAAGTTCTAGCTGAACTCGAAGGAACAG
TCGCA
>NODE_13230_length_75_cov_5.800000
TCTGGGTCATCATCGAGTCTATTCTATCTCGACTTCATGGCGTCACATAAAGCTACATTA
TTCATACGCCGAACACCGGCATGTCAAGCTG
>NODE_13231_length_32_cov_7.343750
CCGGCATGTCAAGCTGCGCGTAAACGCGTATATAAAGAAGAATATTGT
>NODE_13235_length_79_cov_22.924051
CCCCCACTGGTGGAATGGACAGTACCATTTTGAGCATTGCTGACACGTAAATCTCCGAGA
GCACGTTCAACGGTTTCAAGAGAAGCTGCAGCATT
>NODE_13238_length_141_cov_5.617021
ACCATGGGCGAAGGCCTTATATCGAGTAGGGAAAACTTCAGCAGGATAACAGTAGGTTGT
AGTGTTAGGCCCGAAGTTGAAAAAGAATTGAAGTAAGGCAAAATTGACAATGAAAGCAGC
TTTGCTAAGCGTATGGAACATGCCCGCGAGGATACCG
>NODE_13239_length_30_cov_10.266666
GTCAAGGTCTAGAAAGGGATGATATAAAAGTATGACTATTGATATG
>NODE_13240_length_142_cov_7.161972
TATGACTATTGATATGATGGTTCTCTCCTGTGAAACAGGACAGCAAGCATGGTAGTAGTG
TGGACAACTCGACATTGACTTGTTAAAGCTATCAGGCAGAAGCACTGATAGGCTTCAAGG
AGGTCCTCAAAGAATAGAATGAGATTTTTTAAATATTC
>NODE_13241_length_115_cov_7.304348
GACTGTTGTTCTGCAGGTGAACAGGACGATGCACAGTTCTGTGCAGCTGTCATGAACGCA
TCGCTACACAGGCAGTCGTTGGACAAGGGATCGCAGTTAGCAGCCTGGCCAGCTTGGTTG
AGACATGCATT
>NODE_13242_length_137_cov_7.583941
ACAGGTAATATTCCTCCTTCGCCTTGACCCATGACGACGAGACCGTAAACTATACCCGGA
CGTTGATCTGAATCACGATCGGATGAAGTGAAGGAGTCAGAAGTATCTGATGAGAAACGA
GGGAGACCGAGGATAGACTCGAGATCAGAGGGG
>NODE_13245_length_77_cov_73.766235
TTGATCTGCCAATGCACGCTTTTGAAGGTCTTTCGGGAGCAGTTGGGTTCCCTGATTAGG
GTACTTCTCCTCAAGGTAGCGTGCTATGGCTCT
>NODE_13246_length_80_cov_2.737500
GCGAAAACCAACTCATGGAGCTCTTCGACTATCAGAGTCATCACATCATCCAGGTTTTCA
TCAAAAATCGCGATGCCATCGTCTGGTGCACAAAGC
>NODE_13252_length_69_cov_32.739132
CGAGGCCGCTGCCCTTGCCGCTCTCCGGGAGACCATAATATTCGAATAATTTGGATATTG
TTCTCGATCCACACTAAAGTCCTGG
>NODE_13256_length_72_cov_2.333333
TGGATTGCTGGCTTCGGATTACTTGCTGGAGTTGCATCGTTCAGAAGCGGGTGGCGTGCA
ACCGCCCTTCGTTCGTCGTCGCCTACCC
>NODE_13257_length_33_cov_62.272728
CCGTACTGGGTTTGAGTAGCCCCCGGTGCTGGAGTAGTTCCGGAAGGAA
>NODE_13259_length_56_cov_3.142857
AGGGCATTTGCAGCGATTCGAGGTGGAAGGAAGACCTGGGAAATATCCGGGATATGCATC
GGCTGGGGGGGG
>NODE_13261_length_168_cov_3.916667
TTCCGGGGTGTCGGGGAGCACCTTCATGATCTCGACCGCTTCTCTCCACAACCATTCATT
TCTAAACTCCTAGGCCTTGGAGACATGCAAGGTTTGATGGAACATATGCAGGATCTAGCA
ACTCAAAATCCCGACAAGCAGAAAGAAATGGCTAAGAAGCTTGAGGAGGGCAAATTGAGC
ATTC
>NODE_13265_length_114_cov_39.964912
TCGGTGGTGACCCGACCAAGGTGACCATTTGGGGAGAGTCGGCTGGGGCCGGATCTGTCC
TTCAACATATCGTTGCAGATAACGGGGATACACGGCCTCCACTTTTTCGTACGGCAATCA
CCAGTTCTAC
>NODE_13267_length_17_cov_60.941177
TGAGGGCGACTTGCGCTGCGCGAATCCGGGTAC
>NODE_13278_length_36_cov_36.805557
GATGATAACAAAACAAGAATCAGACTTCCTAGCGGTGCCAAGAAGACCATCT
>NODE_13279_length_65_cov_7.123077
TGTTGCTGCTACCGCCGCTGCCACTCCTAAGAGTGACTCGATATATCAAACTGTGGTTCG
GCAATGGTGTTTTGCTCAGGG
>NODE_13280_length_24_cov_15.583333
GGTGTTTTGCTCAGGGATCCTCGACACAAGGACAGCAAAC
>NODE_13281_length_108_cov_4.194445
GAGGAGGATGACATCGAAAACGAAGAGTACGAGCAGCGATCACACAGTACCAACTCGAAG
GAAATATACAACGATGACGATGATCAGACGTTGTGGTCCAGTGAATCTGGTACGAAATGG
CTAA
>NODE_13284_length_32_cov_4.093750
AAGGACTATCACCAATTGTACAGGCGATTCCGGAAGGAACGAATGTGC
>NODE_13285_length_68_cov_7.397059
GAAGGAACGAATGTGCAGAGCGTGTGGTTGCCATATTCAGATGCTAGTTTGTTTGGATTG
ATTGTGAGTGGAAGGACAGTTGAG
>NODE_13286_length_68_cov_33.382355
GAAAGATTACAAGACACGTTTGCTTGTGTTCCCTCGTAAGACTGGTCAAGTCAAGAAGGG
TGACTCATCCGCGGATGACCTCAA
>NODE_13287_length_17_cov_45.294117
CCGCGGATGACCTCAAGGCCTCGACAACCCGTG
>NODE_13289_length_143_cov_4.776224
GTAGGCTTTACCAAGAGGCCCTCATCTCTCATCAGCCTGGTCTAGGAATTTCTTTCACGG
ATATGCTCGAACTACTCGCGCATCACAAGCTCATTGTTGACGCTGAAGCCCTGATGTTGA
CAGACTTGGTCGTACGGACCGAAGTTAACAAGCTTGTCA
>NODE_13292_length_21_cov_110.571426
TTTCCGACTCTGGCACGACGACATGTGCACCTTCGTC
>NODE_13304_length_69_cov_39.173912
GTGGAGAGACAATCAGTGTTACTAACCCCGCAACGAACGAGGAACTAGGAACAATTCCAG
ACATGGGTTTAGCAGAAACCAAGGA
>NODE_13305_length_149_cov_14.859060
AGTTATAGTTGGTGGACAATGCCCTACTGTCGGCTATGCTGGCGGATATATACAGGGTGG
TGGTCATTCTGTATTGAGCTCTGTCTATGGGATGGCTGCGGATCAGATTCTAGAATTTGA
GGTCATCACTACGAGTGGAAAATTTGTCCGAGTATCTCCCTCGGA
>NODE_13306_length_26_cov_6.423077
ACCGAACGAGGCAGCAAAAGAAGCACCACCCTTGACCTGAGC
>NODE_13307_length_49_cov_8.632653
CACCCTTGACCTGAGCCGTGTCAGGGTCAATTGTCGTAACTGGGTCCGTGCTGCTCCTTT
GTCCG
>NODE_13308_length_18_cov_101.111115
GGTCTCTCGACCGGTCGTCGAGAAGCGTGCATCT
>NODE_13309_length_35_cov_33.542858
GGTAACAACGATAAGACGAGGCTCCTTAAACGAACGAGTGATGTAGTTAGT
>NODE_13310_length_29_cov_64.965515
GTAAAGCTTGGGAATAACATATTCAGGATAGACACTAGCCTCGCT
>NODE_13324_length_34_cov_4.470588
CTCTCCGTTCACACAGATCCACCCGTACTGACGCCCTTCCTTCTCCCCTT
>NODE_13325_length_109_cov_6.990826
CCTTCCTTCTCCCCTTACCCTTCTTTTTTCCATTTGCGGCCCCTTCCTCCTCTCCACTGC
TTGTTGTGATTTCTCTCGACCCACCCTTCTCCCAAATACCAGCACTCAACCACGCAAACC
ACATC
>NODE_13329_length_65_cov_1.969231
GGGATAAGACGCTGTTGGAGAGCGAATGTTCGCCGTCGCATAGCCGGGAGAAATTTGATA
AGAGCTTTGTTGCCACCTATC
>NODE_13330_length_48_cov_2.729167
ATAGAGAAGAAATACGGCAGAAATAATGTCCAGCGCCTCGTACGCTTGTACGAAGAAGAG
ATGA
>NODE_13339_length_57_cov_20.421053
CGCGACGACGCGGACTTGCGACAGAATTCATCTGCTCTATTCCCGCCTGAATTCTACGTT
AACTACCTCAGAA
>NODE_13340_length_36_cov_6.277778
GTTGACATCGTTTCTTGTTGTACCTTGTTGTACTACATGTTCGTGTTATGGA
>NODE_13341_length_127_cov_3.732283
ATACAGCTTGACTTCCAGTTGCCTGAAAGGTTCAATTTAAAGTACCGCTCCGCAGATGAG
GCAGCCGTTCGACCAGTCATGATCCATCGTGCGATCTTAGGTAGTCTCGAACGATTTATT
GCTATTATTACTGAGCATTTTGC
>NODE_13344_length_75_cov_4.173333
CAAGAATGGAAATATTAATCTTGTTGAGAATATCGCACAATGGGTCGGAAGAATGCTTCG
TATGTTCGGTCTCGGTGAGGGAGAAAGGACC
>NODE_13345_length_46_cov_20.173914
GGGGAAAGAGGTGGATTCAGAATTTCAAGAAGATCCCAGCGGTGGAGGTCAGAGGGTGCA
GG
>NODE_13346_length_19_cov_17.000000
GGTCAGAGGGTGCAGGAACAGGACGTGGGGCAGTA
>NODE_13347_length_19_cov_191.526321
TCATGGTGGGACTTTGAGTCCAAACAACGGTGCTT
>NODE_13348_length_17_cov_4.529412
CCAAACAACGGTGGTTTTAGCCGTTACAAGGAA
>NODE_13349_length_55_cov_1.872727
GGCGATGAAGACCGCAGTCCTCCATGCAAGAAGCGCAAAACCCAGCTTGAAGTTGGCATG
CAATTTCTCCT
>NODE_13350_length_83_cov_2.903615
CGACAACAGGTCTTCCCAGCCCTCAGGCTTCAACTCCCACTTTTGTATCCTCTCACCAAC
TAAAGTCCAGACGATGCACTCGCCTGTAACTGAGGGTTT
>NODE_13351_length_89_cov_6.292135
CGACGCGTCATCATCCCTAACCTAACCTCAATCCATGGACCACATTGACATGAACAGACT
CAAGACCGGCGAGGTCAACTTAGGTACTTCAATTATGGCCGTCCA
>NODE_13354_length_19_cov_28.473684
ATCCTTCTTGTTCGTGATGTGAGTGAGATTGAGAT
>NODE_13357_length_32_cov_1.187500
GTCGGGCCTTGGCTGACGAGTCGTTCGGTTCGCCATGTTACGGCCATG
>NODE_13359_length_22_cov_31.454546
CCTGCCGCTGCCCACCTTGGCAAGCTTTAGATATTTTC
>NODE_13361_length_23_cov_9.173913
GCTTTAGATATTTTCAGAAAAATAGTGCATGATTTTATG
>NODE_13368_length_90_cov_4.022222
AGAAAGAAGTAGGAAGGAGAGGAATCGAATCATAGTTTCACTGTCTGCGGATTGGGAATT
GTAACCACGCTGCTTGCGCAAAAACTATGTAGTAAGGATCTTGTCG
>NODE_13369_length_79_cov_2.898734
CTGAGCTTGTCGTCATCTTTTTGCCAGGTCTGCTGCATGTTGTATTCTTCTTGTAATGTC
AAACGTTCACTGGCAGTGAGCATCCTCAGTTCGGG
>NODE_13370_length_24_cov_4.875000
TTCTCCTCGGACGGTGGACATCGGTTCTTCGGATCCGCGG
>NODE_13371_length_58_cov_5.051724
TTCTTCGGATCCGCGGGACTGGTGGGTGGAGGACCGTTTAAGTGTAACAGAGTTTGGCTC
TTGTATGTATGTAG
>NODE_13372_length_462_cov_5.441558
AAGTCACTGAGGGGGGTGGTCCTTGGGGCGTTGCTGCCATCATGACTGGCTTCCCTATCT
TGATGTATTACTTGTGGATTTGTTTGTGGTTCTATGATGGTAAACTCGTTCACCCGGCCT
CCAGGGACGATATCGTTCCATTCTTGTGGAGAATGTGGGCCCACATAGAGAAGGATGCCA
GCCCGAATCTTTATGCCTGGAAAGTGTACTCTGGCAATTTCTTTTTCCAGCTTTTTATTG
CATGGGTTCTTCCCGGATTTCAACAAGAGGGTCTTCCGGTTCCATCCCTTGGCTACAAAA
CCTTAATGTATAACTGCAATGCTCTCCAGTGCTGGTACACCACGATCGTCGTCTCTTTTG
TCCTTCATTGGACTGGCATGTTCCACCTCACTGGAATTATCGACAACTATGGACATCTCA
TGACTGTTGCCATGATTTATGGTTTTGGTGTTTCTATCTTTACCTACCTTCATGCGGT
>NODE_13373_length_95_cov_4.852632
CCCCCCCGCCATATCGGACATCAGTTACGACTCCGTTATCCGGGACTAAGTTCGTGTCCA
CGAAGCTTCAATGAACCAAAACACTCTTATTGCATTCCTCGCGATGCTAAT
>NODE_13377_length_130_cov_9.053846
CTTCCCAAGCTTCTGGAATTTCTCCCTCAATATTTGTACACTTCTACTCCTACTCGAATC
ATCCTTCGCCGGTTGAAGCAGGGGTACGGATTCAATTGCCGGCGGACTGAGAACACTCAT
CCCACAATTCGTCAACTTCTTCATGA
>NODE_13380_length_93_cov_20.666666
TGATGATGTGAGATAGTCCATGTCATAAAAAATGCAAGTTATCTGCCCTGGCAGATGTCA
ACTCGAACAAGGCGGGACAAAGGTCGAGTATTTTTCTAGTCATTTTCAA
>NODE_13382_length_71_cov_12.028169
CCCTCGATGAACTCAAAAATGGTGAAGATTATGCCCGCATTTCTGACAACGTCGTCCGTG
CATTGACCAGGGTACATATTTGAGAAA
>NODE_13386_length_61_cov_6.967213
CAATACTATGCTGACAAGGTTCATCAAGTCGGCGGAATTCTGGTGGTAGACTCGACTTTT
GGTCCTCCCCCTCTCCA
>NODE_13387_length_39_cov_3.230769
CACCGACAATGATCACTGCAGCAGAGAAACTAGCAAAATTTGTATGACCGGGGCC
>NODE_13398_length_18_cov_113.500000
AACTGCTCCCCTCCCCAACAGGGGTCTACTAATT
>NODE_13399_length_29_cov_99.000000
CAGGGGTCTACTAATTTAATAATCCCTAGCAACGAAATGGGCAGC
>NODE_13402_length_29_cov_78.379311
GTCGATGGTTTCAGAACCACGCAAGGGCGAAAAATATTGAACCTT
>NODE_13405_length_24_cov_20.958334
AGGCTTGGGAGGACGACCGCGCTTACGCGGGACAGCGGAC
>NODE_13408_length_53_cov_5.698113
AGAGCAGCAAGGGCTGAACCCATAACGATCGGGGTATTCTCACCGTCGAAGTTGTAGTGG
GCAAGGAGA
>NODE_13410_length_82_cov_3.914634
TGGATAAGGAAGTGAACCGAGCGCTCAAGCTCACAAAAACATATTGGAGGAAGGCGAGGA
GGCGGCAGGATTACGATGCCAGAGCCGACCAAGACCAC
>NODE_13411_length_29_cov_2.758621
GCTTTTGCTTTCTTTTACTCTCTTGTTTCGAAAGATACCCAGGAA
>NODE_13412_length_62_cov_2.854839
GAAAGATACCCAGGAAATGTACTACAGTACCAAGCGTCAGCAATTCCTTATCGATCAAGG
CTATGCATTCAAGGTTCT
>NODE_13413_length_144_cov_17.854166
CATACTACTGCTGCGCGACACTACAATGGTGTATGGGACTTCAGGGCGGACAGGACTGCT
CGGGCGTTGGTGGGACGGTAAAATAATACGGGCAACAGGGCGAGGACGCGGCACATATCG
CTGGGCAGAAAATGTCCATGCGTGAGGAAAATCAGGCCCA
>NODE_13418_length_35_cov_3.085714
ATAGAGAGCGCTATCGACAAGAAATGACACTGACGTATGAATACCCTTACA
>NODE_13423_length_89_cov_2.112360
TCGGGAACTATAGAGAGGTAAAAATTTGCAAGTAGTCGCTGGTACTGATGGCGGCCACGG
GGGCGAAGATAAAAAGAGGCAAGCATTGACCTGACGAGTAGGCAG
>NODE_13424_length_45_cov_4.400000
TCCTTCCTCAAGCTGTAGCATCACCGCGCATAGCCAGCTCCAGGCCCCGGGGCTCCTCGC
A
>NODE_13433_length_25_cov_20.840000
GCGGAAGCAAAACGAAAAAGCCCGGGAGGAGCGTCTTGCTG
>NODE_13439_length_315_cov_5.384127
CAGAAACGGAACCGCACCAACGGTCCTGCTTCGAAAGCGAAAGGAGCACCTCCCGCTAAA
CGGCTCAGAGCTGCAGAAACGGAACCAGAAGGTCAATCATCCAGTGATACTGTGGATTAC
GATCCCGATATTCGTTGGTCCTTAGTGCATGCGTGACACCTTCGATCGAATCGACAATAG
GGCAGGCAAAGTCGTAGGTGGGATACACCTTCCATTGATTACCTGTGCGGTGATGGGGTA
GCATGTTGACCCTATAGATGACAGGATCACGGAGGGCCTTGTTGTTATCATCCACGCTGA
TCTTGGCTCGGAGACACCACCTTGAACCTTC
>NODE_13440_length_61_cov_2.918033
CACCACCACACACCCCCATCGTCCTTAATTACAACACTACTAACACGAGAGTCACTAACA
GAGGGGGGGGGTGGGGG
>NODE_13441_length_57_cov_4.596491
GGTGATGATGAACGTGGAGCTCATCGAGGACACGTTCATGACTCAGTTTCATTTCCTGTC
AGGATACATCCTC
>NODE_13444_length_24_cov_135.666672
AAGCCGATTACCTCAATGCCATCTGGAGCGTCATCAACTT
>NODE_13445_length_158_cov_6.860759
GGAGCGAGTGCTACCCAGCACGTCGTTCAGAACTTGGTCAGAGACACGATGCGAGACGAA
GATCCACGTGAAGCACTGCTCAAGTATGCGGACAAAGCCGACAATGATCCATTGTGGACC
AAAGCCTGGAAAACAAATCAACCCAAGCCTGTGTTTGCAGAGGAAGATGCGGGC
>NODE_13456_length_31_cov_13.387096
GCTAATCATTATAACCCCGCTTCTTTTGCAAACCAACGGTTCCATTC
>NODE_13457_length_25_cov_12.880000
ACCAACGGTTCCATTCTGGAGAGCGGCAACGTCAACACCTT
>NODE_13458_length_45_cov_18.866667
GGGGACCAGGAGAAGGACGAGGAGCGTAGGTTCCGCTCAACTTGTCCAACATCCATGACG
A
>NODE_13459_length_50_cov_3.380000
TCAACCGAAAACAAAGGCAGCAGGATTTGTCCGGCACCAAAGAGCGATATTCTTCTTAGG
AACCCC
>NODE_13463_length_219_cov_3.831050
CGGAAAGGTTCATCGCAAGAAGGCGATGATAACCCATCTGAACAGCCCGAAATTCCTGGA
AAGAAAGGGCTCGAGCACAGAAAATCAGGTGGAATTAACCCCGACACCCCTGAAATGCGG
TCAATTGTCACACCGTCATTCAAGAATCAGTCATATCATCATCGGGGTCATGATGCACCA
AGAAGTCCGACAGAGGATGCCAGAGAACCATCCACTTCTCGGAAGGGGAAAGAGA
>NODE_13465_length_55_cov_4.036364
TCTTGCCATTCTCGGTTCCTTGTTTGCTACCTGAGTCAGAACCAGATTCCGCAACAAGAG
CGCTATTGGCA
>NODE_13468_length_21_cov_4.857143
CCTCCCACTCTGTGATCCCTTCAACTCTGTGATGCCA
>NODE_13491_length_104_cov_7.317307
GTCCGCTACTACCACGAGCAACCCGTACTCGAGATATTGGAATATAAGCGCTCCGTAGAA
ATCAGTCACTGGGGTTCGAACCTGAACACCGAAGATCATCTTGTCCTTCATAACGCTGGG
>NODE_13493_length_79_cov_6.379747
TTCATAACGCTGGGCCCAAACTGAAAGGGCACTTCTCTCGAGTTGACTATCAACAATTGG
CTTATTTCGGCAAAACAACACCCCATATTCTACAT
>NODE_13494_length_41_cov_2.926829
TTTTGCTGCCCAGACTCTATAGATTACTGGATACTGCCCTGATATGATCAGCCTGCG
>NODE_13516_length_17_cov_9.352942
TGTTTATGGCTGGTCTGGGATAGCCGCGTTGTT
>NODE_13520_length_60_cov_48.549999
CCCGTAAGCTGAACATGCCCTGGGCAACAATTGCCCAGGACTTGTTGGAGTAGGTGTCAT
CACAAATTACCTTGGA
>NODE_13523_length_71_cov_4.112676
CGTTCTCTCTGCTCTTCCCCCAGGATTTGAACGTATCCGAACCGTGGGTAATTTGCCTGA
CTTGGCTCAATATCGATCTGGGGAAAT
>NODE_13524_length_48_cov_2.416667
ATCGATCTGGGGAAATCACATCAAAGCGGAGAAAACGAGGCAAGAGCAGAGATGATGATG
ATAT
>NODE_13538_length_175_cov_3.942857
TGGCAGGTGGCAATCGGGAATTGGAAGTAGTCGCATTACTTGACGCGATGCAAAAGTTGA
CCACTTGCGATACAATGAAATCCTCTAGGCTTTGCCTAGGTCTCACAGAGTCCCTGAGTC
GTTCAATTCTCATAGTCCCATCGTCGGATTTCAGTTGGCGGGATTTAAGAATCGATGAAG
AGGAGGACGAA
>NODE_13539_length_189_cov_21.343916
GACCCAAAGAGGTATTTACGAGAAGCCTCGAGACGGTTGAAGAGACCACCGATCTGATTG
GAAGACATGAAAACTTGGGTTAGCTCTTCATTATATTTGAAGTCCACTTTCCAGGTGGAG
AACCCGGTGGAGTCATAGTTGTTATAGAACCATTCAAGGGCACCATCAGATCCACGAGTC
TCCTTGTTGGAGTAAGCCCTCTTCC
>NODE_13547_length_49_cov_3.163265
CTCAAATCTATCAAATTCTTTAAGCTTCCGACTTCGCGGCACACAGTGACACTCTCCACT
GCGAG
>NODE_13551_length_98_cov_5.908163
CAGTGGTTTCCAGCCACGCCTTGCACAACCTGGGGATAATGGCTTGCAATCATCCCGAAA
AGTTCAGGCGCTCTGATTTCAAGGACTCGCGGATCTTCACCCAACCCAACGACA
>NODE_13552_length_132_cov_2.712121
TGCCACCGTGCCGAATACCAAAGAGTTTGCGGACTGGGTCGGCCGCACCAAGAAGAAAGA
TATATATGTCATTTCAACAGTGCAACGTCCAGTGCCACTCGAACATTACCTCTATGCAGG
GCGAGACAAGTCCAAGATTGTCGATGCT
>NODE_13553_length_123_cov_3.065041
GATTTCACTTCCTGACCAGACTCTTCGTGTCGGTGGTCACGTATACATATATCCAGTCCA
CCTCCCACCTACTCTAAACGATGATTCAGTGGGGATTTTTAACAAGAGCTCCGCGTTCTG
CGTCGTCACAGCACTGGAC
>NODE_13558_length_28_cov_29.714285
CCCCCCGCTTTGACTCTCATTGTGCTCTTTCTGATGCTGCCCAG
>NODE_13559_length_35_cov_32.971428
TTCTGATGCTGCCCAGCCCGCTCCAGAGGCTGGCACCTGGTTCCAAGACTA
>NODE_13560_length_31_cov_62.225807
TGAACTCGTAGATGATGCCGACTGCGATTGTGGCGCATGAGCCAACT
>NODE_13566_length_40_cov_2.800000
GAGGTTTGAGTGGCATTGTTGAGACTGAGGGAAATCCCGATGTCCATGTCATCCTT
>NODE_13567_length_34_cov_6.441176
TGTCCATGTCATCCTTCGAGGTGGTGCTAAAGGCCCCAACTTCGCCGCCG
>NODE_13569_length_31_cov_3.483871
GCCCAACTTGAATCCCGGTCTTGAAGAGTCGGGAGGACCTCCAGGAA
>NODE_13572_length_20_cov_81.500000
ATATAGGACATGATACGATCATATTGAGCTTGGGAG
>NODE_13580_length_67_cov_25.253731
GCGTGGGATAAAATCAAAGGAATGTCAAAGGAACAAGCAATGAAAGAATATGTCGAGAAA
TTGATCGAGCTGCTGAAGCAGGC
>NODE_13581_length_241_cov_7.315353
TCCCTTCCCTACGACGATCGTGAGGGCGCATCCAAAGTTCGCAACATGTTCCATAAGCTA
TGTCCCAAATGCACTGCTGCAACCACTAACCGTGGCAGGACCAAGTAATGATATGAAGGC
GTCTTGTCTCAGATAGTCAGTTTAGCTATTGAGAACTTGTGTACTACTTTAAAAAGACTG
CTTGAGCCAAACCTCAGAAATAGGAATTATATCAGAATCTCTTTCCACCCCTCTTAATCG
GTTGCCTAACACCACTC
>NODE_13582_length_23_cov_35.304348
TATGGAGCGGTGGCCTTATTACAGGATGGTGGCTCTCTC
>NODE_13588_length_92_cov_10.076087
CTTGTGGCTGCTCCCAGCAATGTCTTCTTCCACTGCCTCGTCGACCATCCACCAAAATGT
CGTGCCCTCGGAGGTTGGCTGGCAGTTTGTGCCCCAGTACTACACCTT
>NODE_13592_length_34_cov_2.205882
GAGCAGCAAAAGCCAGTAGCACAGGGCACGGCCACCACATCTGCCGTTGC
>NODE_13602_length_36_cov_4.194445
AAGAACCTTGAATGCACCTGGTAATGGCGGATGATGTCGCAGAGAACATAAG
>NODE_13605_length_22_cov_10.318182
CTTCCTCACTCGCACCCACTTGCAAGACCTCATTGAAA
>NODE_13606_length_78_cov_7.756410
CAAGACCTCATTGAAACGACTGCTCAAATCCACTACGAGGCCTTCCGGTCGAAGCAACTC
CTGGCCCTTAAAGATGGTGTACAGCAACGTCCTC
>NODE_13618_length_100_cov_5.330000
GGGTTCTTGTAGTCAGAGGAGACAACTAGATAGTGTGAAGTGGGCTGAGAGCCATGGATG
TACCATTGATAGGTGCCAACTTGGTTGGCCCATGACCACTTATCGAAGTCTGCTGC
>NODE_13619_length_89_cov_6.191011
TATCGAAGTCTGCTGCACTTGAAAAGTTATTGAAGCTACCATCCCAAATCATGGTCCCTG
CACGTGCCCCGAGAGTCAAAGCAGCAAGCGTTGCCCAAGATAATA
>NODE_13620_length_49_cov_4.040816
GGTGGAGGAAGAACAGTGGGGGTATAAGCTGACTTGTTCGGTTCAATCCGATCTTCCTCG
GAAGA
>NODE_13621_length_66_cov_6.727273
GCTGGGCATTGTAGGGCTTTTGGGTTGCGTCGTCATATTCCTGTACCTTCCGTACATGTC
ACTAGTGGGCCTTGACGGTTGG
>NODE_13646_length_55_cov_3.163636
CAGAGCAGAGTGCGCACAGCCATGGGTCCGCAAGAACTGCTGCTAGTGCTTTGACCTGGT
ACAGCAACTTG
>NODE_13648_length_196_cov_14.183674
TTCATAGTACACGCATCGTCACACAGTTACTTTAAGTTCGTTAGCTTTGAAAGCACGTTA
AGATTTTTCTGGGTCATCCGAGGATGCTCCAGGTCCTCCGGACCAAAGCTCATGGGCAAC
AGTTCACCAAGGGTAGTTTCCACTACACCATCAGCCCCAGGTTTCGACTCGCCGACTTGT
GAATAGTCTCCAGGGACGAGAAGAATGGGCAT
>NODE_13649_length_57_cov_2.526316
AAAAAACAAAAAAAAGTCCGAGTGTTACTCTGTTCGCTCTCTAAAATTAAAATACTGTCA
CATTCCCCTCCTG
>NODE_13650_length_116_cov_3.146552
TCACATTCCCCTCCTGCTGTGGTTGAGCGTGACTGAATCTGAAGGTCTGGCCTCGGCAAT
ACTTGAACTGAGGCCAAAGCGACCTCTAGTCCTCTGATCCAACTTTGACTGCTGACCATC
TAACTTGGTATG
>NODE_13651_length_34_cov_2.029412
CAGCCGCAGAGCCATCTGTAACTGCGCAGCGTCTTTTCGATGGGTTGTTA
>NODE_13652_length_169_cov_4.408284
AGGTAAGGTACCGAAAATGCCGCAGTGAGGACAAGTGCGCCAATGACGATAGCTGGTAGA
TGATACGAAGGTGAAGATGCTTCATTAGAAGGCTTGCTCGACCGTGGAGGTGACCTCAAG
ACATGCTTGGAAGGAACGTAGGATAATTCAGGAACGAAGAATTCTACATACCCGATTGAC
TTGAG
>NODE_13660_length_131_cov_2.679389
TTTCCTCGTTGAAAATTCTCCAAAGGCCAATGGAACTGTATACGAACGTTTCCGCGCTGT
TTTGAATGAGGGCAGTATTAGCTCTAGGGTTCAATATATGATCGAAGTTCTTATGCAAGT
TCGAAAGGACAAGTATAAGGATAACCC
>NODE_13661_length_47_cov_24.617022
ACATTAGGGTGTTGAATCCAAGGTTCAAGTATGAGGGGGCCGACTGAATGTACGACAACA
ATG
>NODE_13667_length_62_cov_5.064516
CCACGTTCTCCAGTTCTGGGATCAATATCACCCTCGAACTCTGGTTTGATGGGCTCGCGA
GCATCAGGATGTAGTTCA
>NODE_13670_length_424_cov_2.955189
GTGTTTTTATCGGCACCATACCCAACTCGGACTTTCTCTTGGAGCAACTCAACAGTCTGC
CTGCTGGTCAGCAAGATCTGTCTTTTGGCAACGACGTTTATACCATTCAATTTGACGATC
GCGAAAAACAACCCGTGTTTGGCCATAAATACAATTTCTTCCTCCGAGATGCAGTGGAGA
ACGTACCAGAGTACGTCGTCCGATGGGAAAACTTCCGTCGGATGGCTGCAGACTACAAAT
TAGAGCTGATCTACAAGAAAGATTTTCATGAAGTTTTTCTAGAACATCAGAAAGATCCCG
AATTTGGTCCTTTGATGGTGAGGATGAAAGTCAAGGATGCGAACGGTGAAAGTGCGATGG
ATGAAGCTCAATGGGAAGCTGCCAATATATACATCGCTTTTGCCTTCCAGAAAACGCTGT
GAGATTTTGGGTGATTTTTC
>NODE_13672_length_127_cov_8.377953
TGATGAACTCAGGCGCAGTCCAGTGTAATTGAGATTATCCATCTTGTATTTCGCCAACAA
AACTTTGATTATCTCCAAGTCTTCAGGCGGAATATCCGAAATCATGAGATGCTGGTTCGC
TGTCAACCTGAAGGAACCTTTGT
>NODE_13673_length_37_cov_15.567568
CTCTTGTTATTCAGCTCGCCAAGATGGACGGAACTCGAGTCATTGCGTCGGCT
>NODE_13674_length_17_cov_134.176468
GGAAACATAATCAGCCCCATGCTGTTCATAGGC
>NODE_13675_length_20_cov_214.300003
CATGCTGTTCATAGGCATCCCACTGAACCTTCTCCC
>NODE_13676_length_161_cov_7.745342
TCTCACTATTCCATCATGTCGGGTTCACGAGCAGACCTCCTCTTATGGCTCAACAATCTA
CTCAAAATCAACTATACAAAAGTCGAACAATGTGGGACTGGCGGAGCATACTGTCAGATC
CTGGACAGCATATACGGCGACGTGCCCATGAATCGTGTCAAAATGGACGCTAAACTC
>NODE_13677_length_28_cov_30.000000
GACCCTTTTGGATACGCTTCATAAGATGGGTGGTGAAGCCTGCG
>NODE_13679_length_27_cov_13.666667
TGTATCTTCCATCCACTTGAACCCAGGGAGAGTGCAGGCTTGT
>NODE_13680_length_43_cov_11.023255
GAGAGTGCAGGCTTGTGTCTGTATGTTTTCCAATTTTTGCGCGGACGATAACGCAGGTG
>NODE_13681_length_93_cov_7.010753
TGACGGACTTCCAGCTCGATTGACTCCAAAAGGAAGTCATTGACAGGATACAGGGTATCT
GAAAAAATAAGTTCGGACCACACGAGGATACCGAGTTCATCACAGACGG
>NODE_13686_length_261_cov_7.440613
CTGGCGAGACTGTGTTTACTTTCGCCTCCGCCCCTACAGTATCAGCCCCTCCGAATGTAT
TTTCAAATTTCACAGACGGATCGCTAATTCTCCACTATACTTTGACGGGTATACAGTTTG
TGACCATAGTTTCGACTGGAAACAAGATCAATCTCTTAATCATGGACAAACTCACGGCTT
ACACCTGGCATGCTCCAATCATTGCTGAAAGTGGCGCATTCGGAAATTTTTATTCAATCG
GCACGAATACTACAGTTCTTGTTGGTGGACCTTACGT
>NODE_13694_length_114_cov_5.184210
GAAGAAGAAAAAGGATACCTCTGTCATCGAGTTGCAAGCTAATACCTGGGCCGTTTGAAT
TCTCTATCATCATACCCGCCTGGACCTTCTCGCTTGAGATCTGGACGAGGGCCACCTCCA
TAACCACTAC
>NODE_13695_length_206_cov_3.456311
TTCGGGGTGACTTTGGATGAGCGCAATGACTGGGTCAACTTGTCGTTCAATCGCGCCTGT
CGCAGTGCAGTGTACATGGCACGTGCTAGAGGGGAATGCATATGGGTGTTCAACAAGAAT
CCTCGCAGCTCCAAGAATCGCCAAATCACATTGGCGACCATCTCATCCTTCTTCTCAAGT
GGAACGTGCGGCTTGGCTTTGGTGCGCTGTGCGAACTTTTCA
>NODE_13696_length_47_cov_5.021276
CTGTGCGAACTTTTCAGTTGAAGTAGCCCACAGACACAGCGCAAAATCAATCGTCGACGA
ATT
>NODE_13699_length_160_cov_9.212500
ATAAGACCAGGGTATTTAGCAGCCAATTCCAGTCCTTCCTGGTCACGTCGGAAACAAACC
AAGGATATCGTTTACCATGGAAGCGGACCTGTGTAGCAAGGCCACTCTGCAGCAAAAAGT
CGGCATAGACCATGTCACAATACAACTCAAAGCCTGCATTATCAAGCACAAAATCA
>NODE_13705_length_155_cov_4.800000
GAGGAAACCGCCGCCGAGAAGCCCCAGGAGAAGACAGTGTTTAACGTCATATTGAAGTCT
TTTGACACTGGTGCTAAGCCCAAGATCATTAAGGAGGTGAAATCTTTGGTGCCTAACCTG
ACTCTCATTGAGGCCAAGAAATTCGTTGAAGCTGTACCCAAAATGCTAAAG
>NODE_13709_length_17_cov_1.352941
CAACTCGGACAGCCCGGGACTGCCCGATTTCAC
>NODE_13714_length_22_cov_2.318182
CACCCTTGTTAACACCCCGGATACACTACAGCCCATAT
>NODE_13715_length_54_cov_3.500000
ACACTACAGCCCATATAACCGTCGGCCACAAATCAGCCCAACTCATCGCTCACCAATACC
CCTCGCCATG
>NODE_13716_length_18_cov_1.888889
TGCCACCGTCTCCAAGATCAGCCACAGGTCCGAT
>NODE_13718_length_19_cov_89.210526
AGAAACATCTGCAGAACCACTACCTCCAGGGGCGC
>NODE_13720_length_92_cov_22.228260
CTGCCCCTGCAAACAGTACGAACTCATTGCCTCAGGGTAGGACTGCTCCCGTGCCCAGTA
AACCGGTCAGTGCCTGGAGCAAAGGTGCCGGTACTGCGTGAACATCAG
>NODE_13724_length_114_cov_3.500000
GGTATGAGATTGAGTTGGTCGTGGGTCACTCCCGTGGGTCACTCGTTGGGTTTCGATGGA
TCTCAACTACGGAAACTGGAAGGAAGGTTCCTGCTTTTATTAACGTCTCAGGTCGGTACC
GCATGAGGAA
>NODE_13725_length_17_cov_1.882353
GTCGTCTTACCATCCACTGATGACGTCTTCACT
>NODE_13732_length_72_cov_6.541667
TTTGTTTGATTACGATGGCAACACTGGCGAGTCTCGGTCAGCAAATGGATATTGACGATG
CAGCTATCGATGAAGGCCTGTACTCGCG
>NODE_13735_length_62_cov_13.290322
GTTCAGCACGTTTCTTCACCTTACCACCGCGCATCGCAGCCATCTGTCCCGCGAGTGTAT
CCTCATCAGGATCCGAGA
>NODE_13743_length_97_cov_26.690722
CGACAATGTCACCAACACGGTAGATGGTCAGATATGTCGACATTTTGATGGGGCCATGCT
CCTTAAAACCACGCTTGAACATGTGGCGCGTGCGCGCGCGATAACCATACGAG
>NODE_13744_length_63_cov_2.396825
TATTGCTGCCGGTGGACGTTACGATAGTCTCGTTGGTTCATTCAGTTCTGCCGCTGCTGG
TGACAAAGATAAAAGTAAG
>NODE_13771_length_33_cov_45.090908
ACCATTGACAGTACCAGAGTCAGCGACAGGAACAGAACCAGTAGCGATG
>NODE_13774_length_145_cov_5.779310
GTTTTATCGATGTTGAACGAATACAAGATAGAGGCAAGCGCAATCCATACAGCTGAGAAC
GCCATGTGCCTTCCGGGACAGATACGCCGTCCGAAACCGAAACATGCGTGACGTGGGTCT
CGAGTAGTATTGTCAATCTTGCCATCTTTGGTAAGGAAGCG
>NODE_13775_length_34_cov_4.617647
CTTTGGTAAGGAAGCGCTCGGGTTTGAAAACGAAGGGATCTGGGTATACA
>NODE_13776_length_36_cov_4.111111
TTGCTGCCATGACATTGCTCTCCTCTTCTTCAGACAGTCCACCGCCCGGTTT
>NODE_13777_length_83_cov_18.975904
AACACAGCTTTCGTCACCATCCCATTCCTCCAAGTAAGATCAACAGTGATTCCTCCACGG
ATACGAGCCCCCTTGATAAAGCCCTGGGACCACTGCAAA
>NODE_13778_length_89_cov_7.168540
TCAGCTCGGTCTCTACGTCTGTCTCTTTTTCTATCTCGCTCCCTTGACGTCGAACGTCTA
GTGTGTAAAGTGTCAGTTGACTGGGATCTCTCTTTGAAAGCCTGC
>NODE_13779_length_217_cov_9.258064
GGAGTTGGGAAAGGAATGTGGGGTTTGACTCGGGTGGCTCGGGTGACCTTCGTGATCGAC
CGAGAGGGAACTGTGAAAGATGCGCTTGAAGGTACCATGAACTATGGTGCACACATGAAA
TTTGTCGACAAATGGCTGGCGAAGGAGCTCACCCAAATTCAGGAGCAGTGAATATTTGTC
GCGTTCGGACTTGAAAAAGACCGGGGCATATTGATAATCTACTTCTATTTGAC
>NODE_13780_length_171_cov_5.602339
GTAGCCATGACATCACCCTACAATCAAAACATGAATCATCGGGTCCTGAATGCCCAGGAT
TCCAACTATGCGAAAGCCAATAGACAAGGCTACAATGCAATTGTTGATATTGAATCCGTT
CACGACGATTGGCCGGAAGGCATCACTGGCTACATCACTGTGGGAGTGAATCCGCAGCGG
AAGGTCG
>NODE_13781_length_137_cov_9.875913
CGCGAATGTTTGGTCACGCATTTGATCACGCTCCGCTCAAACAATTATGCGTAAAACTAC
AATTTCCCCTACCTACTCGACTATCGCTCACACTGGTGGTTACTCAGGTCCTGAAATAAT
CGCCTTGATGACCCCCTTGCCGTCTTCACTCTT
>NODE_13783_length_45_cov_8.711111
GAGTTCACTGAGGGTGACTCTAAGCTTGTTGTCGGATGAAATACAATCATAGACAAGTAG
T
>NODE_13787_length_17_cov_47.647060
GCAGGGCTGGGTATGTTGAAGAAGGAAGTGGCT
>NODE_13788_length_190_cov_4.736842
AGACGAAACTCAACGAACAGTAGATCAAGCAGGTCAAGACACTGGCTATGGAAACTCCCG
GAGGCTCCATTCCTTTTTAGTCGGCAGAACGGATACTGGAGACCGCAGCCTAATCGCAGG
AAATGTAGTATTGAATACGACGGGAACTGGGGTTCACGTTAGAGGATCTGAAAACATCTT
TCATGTAACTCTGTAGGGGTGACAGG
>NODE_13789_length_23_cov_2.086957
ACGTCCTGAGCACAATTGGATGAAGAAAATATAATCCAT
>NODE_13795_length_59_cov_2.033898
CTGCAGGATTCTCCCACCAACAGTATAAGTGACCAGCTTTCATGAGGCCCTCAACGACAC
CAGAATGATGTCTTT
>NODE_13796_length_74_cov_6.351351
CACCATGCGGTGCTCCAGGCCTGAGCGAGCTGTTCTCATATCATATCTTCACATCGCTTC
TAGATGTCGATTCCAATGCACATGTTCTCC
>NODE_13797_length_21_cov_35.571430
TTCTTGCGGCGATATTGCTCTGCAACCAAGGGTGAAA
>NODE_13798_length_47_cov_4.468085
CCTGCAAAGGAATCCGTGACACCAGTGCCGCCTCTCTCCATCGCTAGCAGTCCCCGTTCT
TGC
>NODE_13799_length_156_cov_8.993589
AAAGTTGGGGACCATGTAACAGGCACATGGGGCATGACTGAATATGCTATTGTCCCAGAC
AAGTATCTCAATAAGCTTGAACTTTATCCAGGCGTTCAACCTCTCGATTATCTCAATATA
CTTGGCAGTTCCGGTCTCACAGCATACTTCGGACTCAAGAGGATCGGAGAAG
>NODE_13800_length_85_cov_12.494118
AAGAGGATCGGAGAAGTTAAGCCAGGGGAAACACTTGTTGTTTCAGGTGCAGCTGGGTCC
GTCGGTTACATTGCGTGTCAGCTCGGTAAAGCAGCTGGGGC
>NODE_13801_length_66_cov_5.212121
CCACCTTTCCATCCTCGTCCCGGTGAGCAGCCAACTCAAGCTTTGCAAAATACTGATTAG
CTATGACTTTCCACAATAGCGG
>NODE_13802_length_86_cov_8.058140
ACATCTCACGGTCCAGAGAGCGATTAGGTTCATGAGATAGCGGAGCATATGCTCTTGGGG
ACCTGTGAGGAGGGCCAGAATTTGGTTGAGCGGGACCGACAG
>NODE_13804_length_132_cov_3.325758
TGCTCCTACACTTCCTGGTCCTTCAGGTCACCCCACAACAGGTCCTGGTGTCAGCGCCGC
CGGACCACCACCTGTCGGCAGTAATCAAGCTTTCCCTGATGATCTTGATATTCACTCTGT
GCCACCCGAACTCAAGAAAGAAGGGACT
>NODE_13805_length_91_cov_3.670330
GCTTGACACGGGCCGCCATGTTCCGTTTGCTCCCAGAGGATCTTGGGAGAACGATGCCCA
TCTCGGGGTCGCAGGTCCGATAATTGTAGATGGTGCAAAACGTGATC
>NODE_13806_length_36_cov_1.027778
CGACTTGTCACCCAGTCGGAAGCTTCTTCTCTGGACCCAGCCACTCGCCTTG
>NODE_13814_length_23_cov_61.391304
AATCAATGCCAATGACGCTGTCCACTACTACCACTCCCA
>NODE_13820_length_75_cov_24.760000
CCGGCCTCCGTATCCTTATTGACACGGTGGTAATAGCTAGTAGTGAAGGTGTTGCCACTG
TTAAGAGCGTGGCAAGTAATACCATATTCCG
>NODE_13823_length_38_cov_3.973684
AGAAGGAAGGGAGGGAACGGGAGGAACGGTGCCAGCACTGAAGGGACTTTGATT
>NODE_13824_length_50_cov_4.660000
TGAAGGGACTTTGATTGCCGAGGAGGGAATTGTAAGTGGAGATTCGGCGAGTGGGGGAGG
CGATGG
>NODE_13839_length_22_cov_2.409091
CTTCTCAAGCTGGCGGCAACGGCGCTGTCATTTACAAA
>NODE_13858_length_40_cov_21.325001
CAAATTTTCATCAATATCATGCCGACGTTAATCCATCTCAGGCATGGTATATCCCA
>NODE_13859_length_89_cov_5.011236
CTTTTCACTCCTACGGTTCCACGTTTCAAAGACCCAAACCCGTCACCTGTAATCACACGC
TTGTGCAAGTATCCTCTCCATCCGCGCAGGTTCTCCTCCGACTCT
>NODE_13860_length_45_cov_64.111115
CAATATTCTCCCTGGCTCATCCTTACGGAACACCAACAATCATTTCCAGCTACTCCATCT
C
>NODE_13862_length_41_cov_13.634147
TAAAGTGTCACCGCCAGTCTCTGGGCCGGTAAGTACCTTCAAGGATGTCGTACTGGG
>NODE_13864_length_17_cov_42.882355
GAAACGCAAGCTGGAGGAGCTTACAGAAGTGAT
>NODE_13865_length_18_cov_69.222221
AGCTTACAGAAGTGATCCAGGAGAGCAGAAGGGC
>NODE_13877_length_38_cov_4.736842
AGGACATCGTCAAGTAACATCGCCTGATTCATGCGGCCGTGTTTGCCAATCCCG
>NODE_13879_length_101_cov_15.366337
ACAATCATTATAGTTGGAGCCGCTGCTCCAGCTCGAACTTCCCCAGTTAGAACTTCCAGA
TCCATAGGTTGGAGTTTGGTAGGACCCCCAAGCGACAGTTGTCATTGAGGCCTCTGC
>NODE_13884_length_74_cov_6.297297
AGGGAGAACAGACGTTGATGGTGTTGGATTTCGGACACCAGAGAGCACGCTTTGGATGGC
ATACACTATGGATTCTATTTGCGCGTCGAG
>NODE_13886_length_148_cov_8.635135
CCCAAGCCTCAGTGGAAAACGGCCGTCGTAACTGGGATATACCCAAACAATTAGCCAACT
TTTCCTACCACCCCGGTCCAGACTCTTCAATTCTCCTCAACGTGTCCCTACCCTGTACAC
CCGACCAGCCCTTTTTCAGGGCCCAAATCCAGCCTATACCCCTT
>NODE_13887_length_47_cov_4.595745
TCTGCCTGAGTGCTGAATTCCGCATCAAACATCCTAAAGACCAACAGCTTTCAAGACCTC
TCA
>NODE_13892_length_57_cov_33.964912
GCGAAAAGGACGGCGTAAGCACCAAGGTACAGTCTTTGCCTGGGACCACGGAGATGCACA
AGGCTGGAACTGG
>NODE_13893_length_67_cov_38.597015
ACAAGGCTGGAACTGGCCTGATAGTAGCGTTGCTTGTCGAGGACGTGGTTAGGCTTCTCG
TAGAGAGGGGTTAAGAAACTCAT
>NODE_13894_length_100_cov_4.110000
CCGATGGCGAGCATGAACCCAAAACCATCGGTGGTGATGTCCATGGTTGTGAATAGCGCT
GGCTCGTTGTAGAGACCATCTGCGACATACAAGAATTGGAAGCAAAGGACGAGACA
>NODE_13905_length_42_cov_11.214286
TTTGTTGAGATTGAGACATCGACATGGCATCCTGATGTTCAGAAGTTCGCTGTTTGGG
>NODE_13907_length_210_cov_4.300000
CTTCCACTACTTCAGTAATTAGAATATCATGTACTCTGTTCGACACGCCCACACAGTTCT
CAGGCGCACCCTGCGCCCTACAGTGATGTCTTCAAACGTGACCAGATTGAACTCGACCAG
TACGATGCATGATAATGACCCGGAGGTTTTGGAAAGAGAGAAGCACCGAAATCTCACCCA
ATCTCAGCATAAGACTTCTACTCCCCACAAAAAGGATGCACCGGGC
>NODE_13908_length_104_cov_7.317307
TGATTCCGATTGGACGGAGAGTTGGTCCAAAGATGTTGTATTAGCTCCGAATGCAAGCAC
CGAACTTTACGGGGGCGAAGCTCCTGGTTGTTTTGTACGTACGAAGAAGAGTGAGGTTCC
>NODE_13909_length_83_cov_6.566265
GTCCAACAGAAACACCGGAACAGAACTCGACCCTCGTGGGGATTCCGTTGCAATATTCGA
ACTGTTGGACAAAGGAACGAAAAATGAGAGACTTCAACT
>NODE_13910_length_107_cov_3.065421
TTATACTGAACTTGGAATAAGAGCCATTACTTTTAGTTTCAAAGAGCGCCCGAGACATTC
AGAAGTCACCGTTATTGACAGCGACGATGAAGATGTACGTTATCAGAAGGACCTTCAGCA
AGC
>NODE_13911_length_45_cov_3.822222
CCGCCCCGAGTCCCCTCCTCCCAGGGCGCCTTCTCCTCCTCTCTGCGCATTTACTCCGCT
C
>NODE_13912_length_83_cov_11.590362
CCCCTGACAAGGCCACCAATGCTCGCGCCGTCCCCATTTATGCATCCACTAGTTTTGTGT
TCAATGATTCTGCCCACGGCGCCGATCTCTTTGGATTGA
>NODE_13913_length_45_cov_2.644444
ATCACCAGCACCCCCCGCATCTTACCCCGCATCCTCCACATCGGTGCCCGCTACACATCC
A
>NODE_13914_length_215_cov_5.609303
AAACGAGGGACATGCATGACTATATCATGAATATCACCCTGGCAAAGGGCTCCAGCGAAT
ACTGCATATCTCATATCCTCGCACCGGGTGCCCATGCACGCATGCCCCTTGTAGACCGGA
TAGACAAGTTGAAAATACCCGTCACTTTTATTTATGGTGATCATGACTGGATGGATCCCA
AAGGTGGTGTGCAAAGCGTTGAAAGACTTCGACAAGCGGGAAATGGCAATG
>NODE_13928_length_20_cov_54.500000
CCGGCCGCTTGGCCAGAAATAAAAACCATCTTCCAG
>NODE_13929_length_163_cov_3.858896
TCGAGATCACGTGGGACCGCCCCCCGTGAGCTCCCGACGCCGATGACCCCGACACGATCA
ACCGCTGCAGGAGCTTGATCTCGTCCAGGGCTGTCTCTGTGTAACGCGGGGCAGACTTGA
CAACTTTGAGGGCAACATGGCGGTCCATTTCGGTGTCCCGTGCAAGCCACACTGTCGAG
>NODE_13934_length_291_cov_35.096218
CAAGGCTGTGGGTGACATCATTGGTCCGCTCACCATCTCGCTTGGGGGCGTTATTCCCAT
ATGCATTAACCTTGGCTTCACTGCTCTGATTAAGGCTTTCGGTCTCAGCCTCTGATCGAT
ACTTGCTTTTCGGATTACTTCTCGGTAGTCGGATACCATAATAAGATCTGCTATGAATCT
GGATGGTTATCAGTTCTGAAGTTCCACTTCAGGGAGTGACATGAATGGCTGAGGTTGTCT
AGATTGTGCTCTCCTTTGATCAGTAGGAAGTCAGTTTTACAAAATCCACCCAAACCACCA
ACATACG
>NODE_13935_length_22_cov_21.272728
TTTGGCGGTGCTGGCGTCGGCAAAACCGTCTTGATCCA
>NODE_13937_length_41_cov_21.487804
ACCGTCTTGATCCAGGAACTCATCAACAACGTCGCCAAGGCCCATGGTGGCTTCTCC
>NODE_13939_length_79_cov_2.607595
GGATCCTTTGACTTTGACCTCAAAGCTGCCACCATCACTGGAGGCGATTGACCTTGAAGC
CCTCGGTCTGTAATCGATCTGGTCGTTCCCGACAA
>NODE_13940_length_37_cov_1.432432
CGTCATTCTTGCATTACAGGTTGGGTCTTTTCTGATCCTATAGTGCAATAACA
>NODE_13945_length_121_cov_5.586777
TCCCCAGATGCTTGCCAGTTGTTCATCGGGAAACGCGGAGGGCGTGTAAGGTAATCCATT
GATCGTCAAAACTCGAGGCAGCGGTGTCTGATGGTCGAACAAGATGCAATTAAATGCACC
GTACACACCGTCATTGA
>NODE_13947_length_35_cov_7.571429
TCATGAACATTTCCTTAGTGGTATAGCTGAAGTGCAAAGCAAAAAGAAGAA
>NODE_13950_length_84_cov_5.035714
AAGAACGACCTCATGTATTTTGCATAATCATTGTACTATTAATTCTGGGTATACCAGACG
TCATCCTCTCTTGGCAAATCTATCAGATATTTGTAATACC
>NODE_13951_length_57_cov_45.368420
CGGCTGGTTCCCATTGTACTGGCTCACATATAACCAACTCAACAATAATTTAACTTCTCA
GGCTGCTACCATG
>NODE_13955_length_17_cov_3.352941
AGCTATCGAACCCGCAAGTGTCGCTTTCCTCTC
>NODE_13956_length_97_cov_3.711340
GACTTCCATGCCCACCCACCACCTTTCTCGATCTCCTCTTCGCTCTCTTGTTCGATTCTA
ACCCTTTATCCAGTTTCAGCTTCTTCCTCAATGGCTGTTCGTCCTCTTCCACC
>NODE_13960_length_73_cov_4.205480
CCTCCTCCCTGCTAATACACCGCACAACCCTGTCAGGTTTGCCAACACAATCGGCATAGT
CGTGGAGCGCACGCGACCGGAGAAGGCGC
>NODE_13961_length_184_cov_4.010870
GCGAAAGACACTCCGTGAACCGAAGATTGATACTGAGCTCGCTTATGCTTATGCCAAGAC
TGACCGACTACATGACATGGAAGACTTTTTGGGAATGACTAATGTTGCGGATATCCTTGA
GGTTGGAGAGAAATGTTTCGAGGATGATTTGTATCAGGCTGCCAAACTCCTGTTTACGAG
TATCTCGAACTGGGCGAGGT
>NODE_13967_length_46_cov_3.326087
CAGAGTTCCATGACGGAGAGTCGGCGAGAGTGAGGTCGTGATTGTGAACTGCAACAACTT
TA
>NODE_13978_length_42_cov_8.714286
TCCCTCGCGGTACTTGGATGCATATGCATAAGCCTTGCTAGGAAAGAACAGTCCACTG
>NODE_13991_length_141_cov_25.843971
CAGAAAATGAGATAAGGTGTGATGCCATCCTCGCGGTAGTTGAGAAGAGCGACCATCCCA
TCAGGGTCCATAGATTTTCCGATGAAAAATTCGTAGTCCTTGAAGTTAGTGCTTACTAGT
TTGGCAAACGCCGAGGCACCCTTTTCAAACGAGGGAA
>NODE_13998_length_95_cov_2.926316
AACTACATGAATCTCTGGCAAATATGGACTATCCAGCAGCTGCCAGATCTGTTATATCTA
TCATGAGTGAAGGACTGGCTCCGCGTTCATGGTGTGCTGTCGTTTTGATGG
>NODE_14003_length_26_cov_58.769230
ATTGCATACGGTCTCGATAAGAAGGTTACTGGCGAGCGCAAC
>NODE_14005_length_118_cov_5.889831
GAAGAAGGGGAGCTATAAAGGTGGGGAGATCACTTTGCAAAGTCACAGCTACAAGTTTAC
TGACTGAAGACCTCGAAGGGATACTTGATATTGGCATAGTGCTTGATCGAGTCACGAAAT
TCATCTCATCTTTT
>NODE_14008_length_164_cov_4.128049
GACCAACGTTCCTTGTACTTGCTTCTGATGGATTCACGGACCTGTGTTCTAGTGAAGGTC
CGACCAGGATATTGGAAAGTTGGGCGAGAGGGATGATGGAACTTTGGTCCTTTGGTGAAG
TTGGCGAAGGTGGAATAGGCGGGAGTGGCATGAAGCAGGATGTAGGAGGGTCTGGGAATA
>NODE_14011_length_94_cov_46.276596
TCTATCACATCTATAACCACAAACAATGGGTGCTTCTCGTGCTGACAAGGAACAGTACTC
TCAGAAACTCAAAGAGCTTTTTCACGCATATCGTTCCATCTTCATTGTAA
>NODE_14012_length_89_cov_61.393257
TGTCATTAACATTACTGATCCTCTCACCGTATTTCGGTTCGGGAGACGCGACACTTTACT
TGGAATTAACGATACCCGTCCGAGAAATACGTTGAGTAATGATTA
>NODE_14017_length_52_cov_2.730769
GTTGGGCATTAACAAAGCTTGAACCAACATCACGAGGGTCAAATTGGACACCACTGCCGA
CCCGGCGG
>NODE_14019_length_20_cov_49.400002
GCATCAACACCCTGGCACCTAGGTTCTTCCACGGCA
>NODE_14021_length_56_cov_2.696429
TCGCCTGAAAGATGGTGCCTTTGAAGGTCTGATTTCTGGAGTTAAAAACTTCCTGCCCGC
GAATAAACTCCA
>NODE_14029_length_164_cov_3.963415
TCAAATATACCCAGCAGGAGACGAGTACAGGAGTCCAAATTGAAGGTTTACAACTGACTT
CAAGTAGTGGAGCACCTAGGAAAGTTGTGTACGGTAGCCGGAAGAAGAAACCTGTCGGAC
AAAAAGATACATCCCTTACACCGGAGTCAAGATCACGGACACCGGAGCCCACTTCTCGAT
>NODE_14030_length_48_cov_5.895833
CTTTCACAGGATCACGCCTATGAACCCCATGGCCCGATTCAACACCAGAAAACGACGGCG
ACGA
>NODE_14031_length_133_cov_5.105263
TTCGTCTTTTGTTCATTTCCGATACGAATTTGTCGAATACTCCCGTAACGGCCGAATAAA
TCATACAAGTCCTCCCCAGTGATACTGTAGCTTAAGTTCTTGACAAACAATATACGATTT
GCCCCAGGAGGTAATTTCGAAGTTGGTCG
>NODE_14033_length_50_cov_6.160000
TCTTCTGGGACAAGTTTCGGCATTCCTTGGAACCAAGGACAGGTCGACCGTACAACAGCT
CTCAAA
>NODE_14036_length_101_cov_17.653465
CTCATTCGAAGTCCGCAGAAAGCAGAGGGATTCAAGGAATATGGTGTGAACACCGTCGTC
GGCTCATTTAGCGACACCAAGCTTCTCGAGGACTTGACAGCGGCTGCAGATGTTGTT
>NODE_14041_length_47_cov_28.127659
CCTGGTTCCAAGACTACTTCGTAGCCCTCGTCGAGAACGCCAATCCTGCTCTTTAAAGAC
ATT
>NODE_14043_length_17_cov_24.294117
GACATTTACATCTCTCTTGTATTGTTTGAATCG
>NODE_14044_length_155_cov_3.619355
TCCCAGTCCGTCGTCCAAAGTGTTTGAGCGGCGAAAGCATCAGCGATTACCTGTCTAAGT
TCAGCTTGAGCATCTTTCCTGTTTGCATCAGTCATTTGTCCAAGGCACTTTGCGACCCAT
TCTTTGAGTGGATGAGGCCAAGATTCACTAGACATTGTGATGAGTGTTTTC
>NODE_14045_length_50_cov_4.820000
GCCTCCTTCCCTCTCCGGCAAATACCTCAAAAAGACTTTTTCCAAAATCGCCTCCATCTC
CTCCAT
>NODE_14046_length_43_cov_4.488372
CCTCCATCTCCTCCATCGTCCTCCCAGCTTTCACAAAATCAACATACGTATGAGGATAA
>NODE_14052_length_119_cov_9.235294
GGGATAACAGGCGGATCAACCTCCTTCTGGGGGACGATAGCGCCAGACCTGACAAGCGTC
TCATACGAATCTTTGATGACACGGGGAAGCTCTTCGAAGGTGTCTGGAACAATAAATCCA
GCAGCCCTCATAGCA
>NODE_14053_length_132_cov_50.484848
ATCGATGATCAAAACAGGGTGGTCCTTCTATACAGGTGCTATACTGGGCCTGGTTGCGTT
GGTGAATGCTCAGACAATCTCTGTCAGCTCAACCGCGAGCCACCCGATCCCAACGACGCT
ATGGGGTTTTATGTTTGAGGATATTAGT
>NODE_14056_length_43_cov_10.209302
AGGACGAGAACAAACCATTGAGGAGATGTACAGCGTCCCTGAAAGTTTCCTCGAAATCG
>NODE_14069_length_42_cov_6.047619
AGGATTTCTTCTGCACACGCTGCGTACTCCAAGAAACAGACCGCCCAATTGACTCCAG
>NODE_14070_length_127_cov_4.480315
ACTGCCCACAAGTCAACTTGATGGGTTGGATCTTGTCCATCGGAAGGATCACGACACAAG
ACCAGCAGGTCGTTGCAAAGGATACCGATGAGCGGTCGTGGTGTCAATTCTGGAGCTAAA
CAATCCACCTGGACAGCCGCACC
>NODE_14080_length_90_cov_4.088889
CCAAGATAAGCCTGCTGCTGAAAAGAAGATACCTGACGCCCCCAAACCACGCATACCTCC
GACGCCCTCTGCCCCAAGGGCAATGGCCAGTGGTGCTGGTAGTGGG
>NODE_14081_length_65_cov_3.630769
CCTCCACCGACTTTCAAGGGAGAAGATAGTTTTACCATTCCTTTTCCAACGTCGACCTGT
CGTACATCTGTCTTCGAGTCT
>NODE_14084_length_38_cov_2.289474
GTGAGGGGCCCATATATGGGAGTTCTTACGATGACTATTGGTAGTGCCGGTGAT
>NODE_14086_length_60_cov_2.633333
TTGGAGTCGGAAGTGGTGTATCGAACACGCTTGGCGGAAGTTCGAAAATTCGTAATGCTT
CCAATGCGAAAGGGAA
>NODE_14088_length_143_cov_2.909091
CGCGCTCGAGCTCTCGCTTCTCGAGATCAAGGGCATAGTAGGTGACGGAAGTGTCGTGAG
TCACTGATCGAGCTAACGCGGAAAGGATATGTGAAGTCTTTCCCGCGCCCAGCTCCAGGA
CTCTTTCACCTGGAACAGCATTGACAGCAGCGCCATGCA
>NODE_14097_length_48_cov_8.125000
GTAGAGATGATTTGGTGTAACTATAAGATAATCCATGGGCTACACGATTGTATAGGTAAA
AAAA
>NODE_14102_length_59_cov_6.983051
GCGAGGAATGAATGAAGGTGTCAGAAGCATCAATTAAGCTCTCGAAAAGAATGCCCCGGT
AGATCGCGTCCCGCA
>NODE_14103_length_155_cov_14.122581
TCAGGGCAATAGCATCGCTCAAGATGGCACGACTGGATGTGTATCCAGGACAGAGACCAG
CACCTTCAACAAGAGGCTTTGTCTCTTCAGCCTGCAGACCCACATAAAGCTCAAGATTAT
TAATGTCTCCATATAACTTTTCTGCAGCATCAGCGACCTCAGGATTTGAGT
>NODE_14105_length_126_cov_4.761905
GCTCTGAGCATCCACTCTTCCTCTGTAAAAACATCCAATGATGTTGGAACGGCAACTTCA
TTCCAAATACATCTTGATGTCGAGAAACTCCTGTTACGGACGAGTACGCTATGTAGGTGT
CTGGTATGAAGATGGTCTGCTC
>NODE_14107_length_94_cov_5.521276
AATCCAATCTCGAGAATAAAGCAAGGGAGTCACCAAAACCTCGTCCTCCAAGGCTCCACA
CCAGCTACAGTCCTCAATAGCACCACATTTGCTGTCAAACTTGAGAACCC
>NODE_14115_length_37_cov_2.972973
GATGCACCAACACCTCGCGCTGGAAGCGATAATGATAGCCCGGAAGGAGAAGG
>NODE_14116_length_48_cov_4.125000
CTCCGCCTGCATGGATTCTTCTTCTTCAGGTCCAAGATATGTGTCGGGATGGAATGGTTT
CGTA
>NODE_14117_length_162_cov_2.882716
GGTCGGGCGCGCGATTCTTTTACTCGTTTTCCTGTTGAGAGCCCGCGGCTCTGAGCAATT
CGCAGCAAGGCACGACGTTCATCGATTGCTGGTCCTGATATCAATGACAACCATGCCTGG
AAGATATAAACTGCCTCATTCCCAGCACACCATGTGCATCCGCCTTCCCTGACTCAGG
>NODE_14118_length_23_cov_3.434783
GGGTGTGTGTGCGGAGAGGAATGCGGTCGTCGTCGTCGT
>NODE_14122_length_51_cov_22.333334
TCCTGAGTTTTCCCTTTCCAGCACGGAGCTTGCGAGAATTAGAGACTTTGACAACATCAG
CATGAGC
>NODE_14123_length_148_cov_4.601351
TAATCGAACCATCTACAAGCTTGCTTCTGAAATCCCCGCTCCGGAAGGTTATGAAGGCGA
CCCCCGACTAGTTGACGGGCCCGGTGGAATTAAAGGGATTGCTATCCCACCAAATAACTC
TCATCCTATACGTTCAAAAGTGTTCCTGAAGAAGTCCATCCTGC
>NODE_14124_length_62_cov_2.645161
CCGCCAAAGCCGGGGTGTCCAATGTGCAGCATTGTTGCTTCTGCTTCTCACACAGTATCA
ACTTCCCCTGGATCTCCC
>NODE_14145_length_60_cov_2.883333
GATAATGCTCAATCCGTACGTTTACCCCGACCAGGCTCCACTTATTGATTTCTGTATGAC
CCATGGAATTGCCATT
>NODE_14146_length_34_cov_7.852941
CAACCCACCAACCCAGATGGTACTCCCGCCCAACATCAACCTCTTCCTCC
>NODE_14147_length_284_cov_4.130282
AGTAAGAAGGATAAGGGTAGCTGGCGTAGGAAGGAGACCAGTCTGTACTGGAGAGAAACT
ATTGGGATCGATGAAGCGCTTTTGGGCTTTGAGAGAAACTTGACGCATCTAGACAGTCAT
GTAGTACCCCTTGTTCGAGAAGGTGTTACTCAACCAGGCTTCGTTCAGGTCATCAAAGGA
GAGGGTATGCCGGAGTTTGAGAGATCTTCGCATGGGGACTTGTTTGTGGAGTACAATGTC
GTATTACCTTCAGAGTTATCAATGCATACGCGTCGAAAGTTGATGGAGGCTTTCTATACA
>NODE_14149_length_17_cov_5.411765
CAACCTATGCCCCTGGCGACTGGGAAGCAGTTG
>NODE_14150_length_75_cov_2.826667
GAGAGATTGAACGCTGGGACGCCGTGTCTGCATCTGAGCCCAGGTCTAAATTGTGATGAA
AATCCGGCGAAGTAGTCGGTAGTTGAGAAAC
>NODE_14151_length_42_cov_5.357143
GAATCACATTTGGGTGGAGATACTTTCGTAGGCGACTATAGAACGGCCGATAATCCTC
>NODE_14152_length_51_cov_3.980392
CCGTGAATGATTCCCCACAACCACAAGCATCCTTGATATTAGGGTTCTTGAACGAGAATT
TTGCACT
>NODE_14153_length_36_cov_38.222221
GACAATTTTATTGTCTTTGAAGGCAACATTTGCAACGGCATTGGCAAAGGGA
>NODE_14156_length_28_cov_9.821428
ACAACGGAAACGAGAACAAAAACGACAAAGGCGATATTGATGTC
>NODE_14158_length_72_cov_7.152778
TCACTCAGAACCTTCAACGCCACAAGCCCATCCAACAAATGATCGACTGATTTCAATAAG
CTCTACCATAAGAGATGGAAAAGAAGGA
>NODE_14164_length_114_cov_4.982456
TGGACATTGGCGTTCATCTTGAATTGCTGCAATGAGAGTGAATGCTGGAGATCCTTAAAG
TCCGCATCTTCGCGCGACTGTGGTACAAACAACGATGCCGACCGTACTGCCTGACCTGCT
TCAATGTCCT
>NODE_14168_length_163_cov_6.570552
CCACATCATCGCGCAGTAGTTGACTGCTAGTCCTCTGCAAATTCAGCCATGCCTCCTGAA
ATACACCCTCTCTCTCAGACTCCCATAACTTCTCATGCGTTCAGTGCCGATCGCCAAGAA
CTCGCAGTCAGTCTGAATAGCAACGATGTCCAATTGTATTCGCGGAGGGACCAGGAGTG
>NODE_14177_length_17_cov_6.058824
TTGTGTTGACAGGTGGCGGAATGCTAGATGGTG
>NODE_14179_length_105_cov_19.104761
AATGCTAGATGGTGCTGGTCAGGCTTGGTATGATGGACTTGCATCCAATTCTTCTCTACT
TCGTCCGATTGTGCTCACTGTCTTTCAAGCGAGCAACGTGCTCGTCAAGGATATTAACTA
C
>NODE_14197_length_121_cov_6.206612
TTACAACTATAGAGGATGCCCTACATGTAATATTCTGGCTTCCGACAATTGATGCCATAC
TCTGCAAGGGCAGCACTCAGATCCTCCATGGTCAAAGTCGTGCGTGTTTTATCCTTGACA
TGACCTGCTCCAGCAAA
>NODE_14198_length_88_cov_4.965909
ATCCATGCCCATGCCACGAGGAAGCATTGCCATTTTGGGTATGCGGGTATGTAGCATCTG
GGTTGTTGGGATAGAATCCTGTTGCAGGGGCAGGAGTTGGAATG
>NODE_14199_length_40_cov_5.850000
TAATGCAATGTCATAGGATAAACAAACCTGGAGTCTGTTGCAGTATCCGGTGATGC
>NODE_14206_length_100_cov_11.860000
AGAAATCGACATTGTAGGCTATAAGAGGAATCTCATCAAGCAAAGTTATGCTGCTATTGA
GAAAGCCAAGCTATTCTCGAAAACGGCGCCGAAGGGAAAGACCTAGTCCATGTCGT
>NODE_14207_length_311_cov_4.337621
TCCTAGCCTCTGACTTCGGGCAACTCACCGCAGAATGTAATCGTATGATCAAGAACGGAG
CTGAATGGCTACATATGGACGTCATGGATGGACATTTCGTCCCAAATATCACTATGGGTG
CTCCAATCCTTTCCTGTGTCCATAAGGGCGTTCCAGGCATATTCATGGATTGTCATATGA
TGGTATCTGAACCCGAGAAATGGGTGGACGATATTGCAGACGCAGGAGGTGCTCTCTACT
GTTTCCACTACGAAGCAACATCCGATCCCGTATCCCTTATCCACAACATCCATCGACGCG
GCATGCGTGCTGGGATAGCCATTTCAC
>NODE_14208_length_131_cov_3.167939
CTAGGCTCCAGAACTTGCCCTCATCCGATGACACATAGACATTTCCCTCAACCGAGTCAT
GATAAATCGCGGAATCGGTATCGTGAAAGAAGAATATTCGTGCAGGAAGGTTGTCGAAAG
ACGAGATTTCGCTCTTTGGGTCAGGCT
>NODE_14209_length_97_cov_7.175258
AGTGATAGCGATTTGGAAGTGATTGGCCAGCTTTTCTCCGAGTTTTTGATGGGACACAAT
TCGACTTTGACGACCAAAGGTGACAGCGTCCAACCACCTGGTGCAGATGGGCC
>NODE_14217_length_84_cov_3.559524
CTCAACTGCCAAATCCCTTCCCATTTCCTACATGGTATCCTGAATCCGCACACTTTGTGC
GTCAATGGTGGCCTACTCTTCCAGGAATCCCTCGTGTAAG
>NODE_14221_length_70_cov_4.657143
TTTGGTCTTCTTCAACCCTCAAGTGGTTTTCGTCACCATGGAACTGGTTGCTCTCAAATA
CCGAAACTTCGTGTTGCCTGTGCTTC
>NODE_14233_length_182_cov_10.109890
CCGTCAACAGCCCCAAGGCCACCGTTGCCTCTTTCAGCGTCGTGCCCTCCTTGTGTGCTT
TCTTTGCACATTTGGCAACATTGTCGTAGCCAAGATGGCTGTTCAGAATCGTCGCAAGCA
TTAGAGATTCGTTCAACAACGAGTTGATACGCTTCTCATTGGCCTCAATCCCCACAACAC
AGTTTTTCGTGAACGATC
>NODE_14234_length_160_cov_8.331250
CGCCTGCAGGGCTGATATTGGCTGGATCACCGGCCACACCTATATCGTCTACGGTCCTCT
CGCTAATGGTGTCACAACCACCCTCTTCGAGTCCACTCCCGTATATCCCACCCCTTCCCG
TTACTGGCAGACCGTCGAAAAACATCGTCTCACTCACTTTTACTCTGCTCCTACTG
>NODE_14241_length_27_cov_1.296296
TGGTGTGGGTGGGTTGTTGTTGTGGGGGGGTTCGTCTCCAGTC
>NODE_14250_length_36_cov_2.250000
CGACAAGGATGCCTCATGTGTGAGTGGGAAGTATGTTGTGCCGTTCACCTCG
>NODE_14256_length_35_cov_2.000000
TCGATGCAGTCCCGTGTTGTCTTCAAAAGATTCGAGCTAGGGGCCGAAAAA
>NODE_14259_length_257_cov_6.914397
CCATGCTGACACCTCCGGATAATGATGCTGATCGTGCTGCGGAGATACCTGCTGCCGCTG
TTAATACAACTGTGCAACACGAGGATAACCACGAGGCTGTATCTTTTGCAAGGAACCAGG
ACCCTCTCTCGTCTTCCTTTGCTGCCATTGATCAAGTAAAGCAGAAAGAACAAAATCCGA
CAGTGGACTCTTCCTTGTTCGTGACGAGGATCGAATTTGAGGAGCTCCAGGCCAGGTATA
CTAAAATCCAGGCTGAGATTGATATCCTTCAGG
>NODE_14262_length_17_cov_2.470588
GGAACAAGGTTTAAACACCAAAAAACCCACAAC
>NODE_14263_length_36_cov_2.277778
CGATTCGCAAGCTGTCAGACGAATACACCCTGCGTTGTATTCATTTCGTGCA
>NODE_14266_length_65_cov_4.107692
CACCACCCAAGAAGGCCATAGCAACATCAAAATCGTTGAGAGATCCTCCCGGAATAGGAG
GGTTTGCACCCCCATCACCCG
>NODE_14267_length_68_cov_3.588235
TTTTAAAAGGTACGTATGAGCTTGTCACTCCCCCTCTTGACGGAATGATTCTCCCCGGTG
TGATACGCGATTCAGTGCTCTCGC
>NODE_14270_length_91_cov_6.912088
GGCCCCTGCCCCAGCCGTGGCTACGTCGGCAGCGTTGAATGTCACAGAGCCTAGTTGTTG
TGGGATCGGAGGGGACGCATTTTGCTTGTTCTATGATGCCAAGACTA
>NODE_14272_length_26_cov_4.346154
AAGACTACAGCAGCCAAGAAGGATCCTCTGGAGAAGAAAGAT
>NODE_14273_length_46_cov_2.260870
GTTGGGTCGTCGGGTAACGCGTCCAACTTCTCCTGCCATGTCAGAATCATCATCATCCCG
TT
>NODE_14274_length_133_cov_2.601504
ACGGGTTAGGGGTAGAGAATATCGGTAGGTTTGTCCTCGCAGTTATAGCGTACGAAACAT
AGGCATCTTTAGTCTCAGCGAGTTCCTTGATTGGATCTTTCACAGCAGTGACTAGATAGC
CCTCCCACTTTGGCTCGTGAGGGTCGCCA
>NODE_14278_length_108_cov_4.194445
GCTTGGCTTCAACAATCTCCTGATTATATGCCGTGAAAGAATCGAAGAGGTGATAAATGA
TATCAGCTTTGAACAAACGAATACCCATTTCTTCGGCCAGTCGCTCTGCATCCCTATCAA
CAGT
>NODE_14279_length_58_cov_4.810345
CATCCCTATCAACAGTGACATCAAAACAGAGAATGCAAGCTAATTCCCTAGCCTTCTCCA
ACATTGTTGCCGCG
>NODE_14299_length_27_cov_40.666668
CGACCCAAAGGTGAACGCAATGTTAGGCGTAGCACGTATGCCA
>NODE_14305_length_46_cov_41.608696
AGCCGAAAGTCTCGAAAGTGCTTAATGGATGAAATGTCTCAATCTGCAAATCGCGAGCAA
CC
>NODE_14306_length_17_cov_42.352940
CAAATCGCGAGCAACCTGCCTCAGACGATGTGT
>NODE_14313_length_66_cov_5.227273
GTTGGGTCCTTGCATCCCGCCAGGACCAGGCATTCCTCCCCGTAAACCTCCGCTACCTGG
CGGCATCCCTGGCGGCTGTTGT
>NODE_14315_length_193_cov_8.844560
TTCACGGAAGAGTTCTTCCATCGTGTCTTCGTCCTCATCAACCTGAAATTGCGAAGGCCG
GGACGCCAAGGGGTCGTCGAGGGTGAGCGCAAACGCCTGCGAAGCAAGACCACCCGCTGC
AGGGCCATCACTGGGATGGACGCCACCCGTGCTAGGTGGCGAGTGGTATCTTGCTCTTGG
CATTGTTGCTGTGCACCTGAAATGGCAGG
>NODE_14316_length_138_cov_6.891304
GTTAAATCCCCTTGGCGCCCAACTGTCTACCCGGCTGGCTAATCAGTCATCAGCTTTACG
CGGTGGAGGCCCACATGGTTGAAGCATTTGCTCTGTCATCTCAAATTTGACCCTTCCAAT
AGCCTCCCCATCCGCGATGGCCAGGTAAGAAGTG
>NODE_14320_length_85_cov_12.376471
TGATCCATTTGGAAAGGTCGAGTGAGAGGTCCAGTCCGCGTCGTCTTCCATTCTTTCAGA
GCCGCATCCTGGTCAAAACTTGTCTTTGGCATGTTGGTGGA
>NODE_14321_length_39_cov_19.410257
TTGGCATGTTGGTGGAAAATAGGGTCGGCACCGATACATGGTCAGTCAAGTTCTT
>NODE_14324_length_188_cov_6.654255
TGCCAGCATAGCCAAATCCATGTATACCAGTCGCAAGTTCGCGGAAGTTCCGAGAGGTCC
TAGGAACCTCCTGATCGTAAAGCTTGAATATAATACGCCCGCTTGGTTTTTGATTCACAG
CGATGTCAAAGTAAACTTTGGACAGATTTTTGCGAGCAGAGGCAGCAATTGCGAAGCGAC
GAAGGGATGTTGTAGACATGAAAG
>NODE_14325_length_56_cov_21.303572
AAGATTGGTACCACTAATGAAGGGCAATTGCGCAAAATTTCCCCTGGTTAGTAACCTAGA
TGGAATGTCAGG
>NODE_14326_length_73_cov_17.808220
TAGATGGAATGTCAGGGTAAAGTCCTCCCGGTCCATCAATAGTAGGATCGAAGGCAAATT
CCTCGGGCGCTTTACTGATGGCGGCCTGG
>NODE_14332_length_31_cov_39.548386
TGTGGTATTTTGTTCCGTTTACTACATCGTTGTTGGGGTTAGACCCA
>NODE_14333_length_104_cov_20.605770
ACAAGGATGGAAAGGATAGGATTCGTGTAAATAGTCGAGGTCGGGTTGGGTTGTATTTCT
GATTGCGATGGGACTCTACCTGTAGTGATTATAAGATTAGACAGACAAATCAGCACGTTC
>NODE_14336_length_20_cov_213.899994
AGCATGGGCTCAATCCCTGTTTCTCTGGTGTCGAAT
>NODE_14339_length_23_cov_36.347828
CATGCCTGGTCCCTATGAGCGACCGACCCCGATATGGAT
>NODE_14345_length_25_cov_1.600000
AGTCTTTGGGTTCTTGTGGAGGTCTAGTATAATGAACATAT
>NODE_14349_length_101_cov_8.584158
TATCAATCGTGTACTGCTTGACACATTAGCTGCCTGCGGCGATGTCAACAGAAATGTGAT
TTGTTCGTCAGTTCCTACGATATCAAAACTCCATGCCCAGGTGTATGAGTTCGCCAG
>NODE_14350_length_71_cov_3.647887
CGCAAGTTCTGGGTACCACGACTTGAGATCATCTTCTAGGAAATCATGTAATTCACCGCT
TAGTTCAACACCAGTGGGACCACCACC
>NODE_14351_length_36_cov_4.444445
TCGCTCCACTCTCATCTTCACTCTTATCAGGAACCTCCAAGCTGCCACCCTC
>NODE_14352_length_57_cov_5.438597
CCACCGACATCGAGTCAGGGAGCTGGCATACTGAATCGGTTGGCGGTGGATTTATCTCAG
CCGACCACGAGCA
>NODE_14353_length_84_cov_6.738095
GGTGCATCGCCGTTCTCCCCTATGGACATATCAGGAGGGTTTGCGGTTGGCCAGAGCATG
AATCGGACGGTGTACTTAGGAAACATCCATCCTGAGACAA
>NODE_14355_length_122_cov_6.778688
TTCCTGCTTTTGACATCGCCTCTGGATTATTTGGTGGTCCGCCTCTACCAGGTCCAAGGG
TACCAGCAGCCTTTAACGCCCAGCCTTTGCGCATGGGAACTCATTTTCCAGTCCAGCTTG
CTCAACCCCGACCTCGAT
>NODE_14356_length_122_cov_4.614754
GTGGTCAGGCCATTCTTTTCCACATAGTTATCACGTTCGTCCTGACGGTTCTTTCCTCTA
CTGCGCTCTTTGATCTCTGCTGTTGCATGCATGCGACGTGGATCCTCTTCATTTCTGATC
CTTTCCTTCTCCTTTTCT
>NODE_14357_length_249_cov_6.164659
ATTCTCCATTTAACACCACCGGTATCTCGATGCTCATCCTTGACCAGTTTTCTTGGTTTC
TTCGTGGCAGCATCTTTCGGAGTCTCTATCCCGGCAGCATCTCCCCTTACAGCAGCCCCT
TCAACTTCAGTAGTACATGCCTTGGTGACAACGACTTCGTGTTTCTTGACTTCGACTCCG
GCATCATAAGCAATATTATCGAGAGCACCTTGCGAACGGAGATCCTTGATTGTACCATGC
GTATCGATTCGGCCATCAAGCATAC
>NODE_14358_length_76_cov_3.197368
TGAGTGCCAAAAATTTTTGCCATTCGTCTACCACCTTCGAGGGCAAGATTGTTGCAGTAG
TGAAATATTTTTGCTTCGCCTCCGATCCATTT
>NODE_14361_length_136_cov_2.992647
GGGATAGATGAAAAGTGGCTAGAGATATGCATAGCCTCTCTCTTCACCAAAAAGGCTGAC
TGGCAGGAACGAGAGACTGCGGGGACTGAACGGATGACCAGGATAGGTGCTGTGGGCCTC
TAGTCATTGCCAAGTCCTGAGCCTGGTCACCG
>NODE_14363_length_79_cov_33.227848
AGCCAGCACCCTTGACGTTGCACCAGTCACCCCACTGTTGCCTGATGTTCTGTACACCAG
ATCGACCTTGGTCAATAATAAAGTGGGCAGGGAAG
>NODE_14364_length_17_cov_1.705882
AAAGTGGGCAGGGAAGACAGAGCTTGAAAGTGC
>NODE_14365_length_54_cov_7.166667
TTCCTTCTTGTCCTCAGGTGACATTGGCAGAATACGTTCCTCGAATGCAACGGAGAAGGG
AATAAGAGGA
>NODE_14366_length_143_cov_5.678322
GCGCTGCAGATATTGGAAGCTATCCTCAAAAACTCGGGCTCTACGGACGTTAAGCTGCAG
GGTGCCGTAGTGCTCACGGCTTGCGGGGCGACGATGAAGTTGTTGATTAAAGTAATTACG
TTTATTGTCGAAATCAAGCACACGTGGGTTGTTGACAAG
>NODE_14367_length_94_cov_3.787234
TTCTTCTACCAGAGGCTCTCGGGCCTCTGACGTGGCAGTCAGCATGCACAGACCGTCCAT
GCCGACAAACAGGAACAGAACGAATCCATGATGCGCGATCTCACTACCCT
>NODE_14368_length_65_cov_8.984615
CCCTGCAGGCCTTCTATCATAATCCTCCCTCTTGTAGGGCGGAGACCTGGGTCGACGATC
GTCATATTCTGGACGGCGAGG
>NODE_14385_length_46_cov_15.391304
CGTCAACAGAATCCTGCCATCTGCCCCTGCCACGGCCATTACAGCTGGTATACCAGTGTT
CA
>NODE_14386_length_31_cov_15.516129
CGAGTACCGTAACTTCCCGTACTACTGGGCCCACTACTACTACTGCA
>NODE_14388_length_86_cov_5.837209
AGGATGTAGTTCAACTGGGCCAGAAGGCTGGGTAAGGGGAGCTTGTGCTTTGCGAAGTAG
CTGCTCAAATTCATGCTGTTGTGCTCGGGGAAGCGGAGGGGG
>NODE_14393_length_119_cov_10.806723
TTCTTTTAACTTTCCCTTTTTTCAATCATGGCCGTTGTCAAATTACTCAATCTTGTCGCG
ATTACCTGTCTTATTGTCATAGCCTCCCTGGTTCCTACTCCTGCCAGAGCCCTTTCTGTT
GAGATTCACCAGCCC
>NODE_14410_length_143_cov_21.447552
CCCACTTCTGCTGACTTCTCCACAACTTGTTTACTTTATACAAATTTTGTTAATAAGACG
ATCAAAGGCCTGTACCCCAATCCGACAGGGGTACTGCGGGAGGCGTTGAACAGGAACCTG
GACTTTTTGTACGAATTCATTAGCTCCTTTGACTGCCCA
>NODE_14411_length_193_cov_3.181347
TTCCGGAATAGTCCTCGCAGAACACTTTGTATTTCGAAGGAACTCCTTCTCAAGATACCT
CGCTGACTACTGGAATACACCGCCAAGGTTACCATTGGGAATAGCTGCTTTGTTGTCATT
TCTCGGAGCCTTTGGTATCATTATCCCTTGCATGTCCCAGGTCTTCTATGAAGGGCCCAT
TTCGAAAGCAGGTTCTGGTGACATTGGTT
>NODE_14412_length_38_cov_48.815788
AACGGACCTGAGCGATCTCTGAGGCTTGAGATGATTTACACCGTGGCGGACAGG
>NODE_14417_length_55_cov_2.945455
CGATCCCAAACTTGCATTGAGTTTTCGAACGATTCCTTCTACGCACGTCAAGCAGACAAT
CTCGACCTTGG
>NODE_14418_length_17_cov_179.058823
TCGCTTTCCTATCTGAGATCAGAGTTATCTACT
>NODE_14420_length_17_cov_4.647059
CGACCCCTCGCAAGGTTTGTACCGCTGTGTGAT
>NODE_14424_length_36_cov_22.611111
ACTGTTCCAAGCGCTTCGGCAATTGAAGTCCCGGAAACTCTCCTCAAAAAGC
>NODE_14428_length_21_cov_4.523809
GGAGAAAAGGGCTTCACCGTCGCAAAAACTGCAATGA
>NODE_14432_length_68_cov_3.676471
GAACTCTGTAGGCCCTGGGCCTCCTCAGTCCCCCGGTTATGCTCTCTACGCCAATGGCCC
TGTTAATTCCCTCCCACACCCTCA
>NODE_14447_length_33_cov_121.363640
CTGCTGCTGTGCAAGGTAACGATAAGAAGATTGTTATTATTAGTGGCAA
>NODE_14448_length_36_cov_2.138889
CCGAGATGCAATACCGAGGATGCGGAGTGGATCTGGTACCAGTCGTACAACT
>NODE_14449_length_77_cov_3.116883
TTTTGATGTCACTACCGTGTCACAGAGCAGCGATGACTCTAAACGAAGCTCACCATCCCT
TCTGGCACGTCAGCTCCGTCTTCGTCTGGTTGC
>NODE_14452_length_122_cov_4.803279
TACGGAAAGAAGACTGCATCTACGCCGGCAGCAACGAAGCGTGACACTAATTCAACGCAT
ATAATAAATGAGACTCCATCGAATACGCTACCTTTGGACACGACAAGTGGCAATGTCGAG
GTTTTGGATCAGCTTCAG
>NODE_14453_length_36_cov_1.277778
TGGCTGCTCCTTTCGGAGAGTGCCGCGCTCGACCCCAAGAGAGCGAAACGAG
>NODE_14454_length_67_cov_5.328358
CGACTTTTGGCATCTCCCACTCCGGCACGGACTTTGCCTGTCCCAACCCCAATCAGACCC
AGACCCTTGGTCTGGTCAAATGC
>NODE_14455_length_66_cov_5.363636
CATTTTTAAATTATGCAGGAGGACCTGGATCATGACAAGTCTGGATGCCTCGAAAGCAAC
AGCTGCAGCCTGAGTTACAAAC
>NODE_14456_length_24_cov_1.875000
GCCAGAGCTCCCAATTCTTCTACACCCCCACCCTCCACTA
>NODE_14458_length_23_cov_72.826088
GTGCCTGAGGATCTTGAGACATACTTCGAAAAATCCCAA
>NODE_14473_length_116_cov_5.879310
CGACAAGAAAAAGAGTGCGTTTAGCAAGGTGGGCAGCATAATCTTCGAGTCGAATGGTGA
AACCGAACCTGTCCCACTGGGGAGTCGTCGTGGGATCTGATGGTGCGCCAGAGTAGACAA
GTGGAAAAGCGT
>NODE_14484_length_58_cov_2.637931
CAAAGAGAGTATTGCACGAGGAAGTTTAAAGGAGCGTATGGCCGCTTTGCAAGGCAGGGG
AGGTTTCGGCTCAC
>NODE_14486_length_90_cov_10.822222
CAAGGATATTCTCGCCTCTCAAGGAATCACAACATTCATTGATCTTCCAGGCGTCGGTGA
AAATCTCCAGGATCATCTTTGGTGCCCATACACCACAGAGGTTGCC
>NODE_14493_length_41_cov_37.951218
GAACAATGGCTCTACGAGTAAAGCGATAATTAGACATTACGTCACGTGTATTTACAC
>NODE_14505_length_28_cov_31.928572
ACCATGGCTGACGCTCAGATCGAAAAGGCATACCAAAAACAACA
>NODE_14515_length_42_cov_4.857143
GCAAGGAGGAGAGTAATTCTCGCGAAGTTGAAACGCGTACCTAAGATCGTTGGATCCA
>NODE_14516_length_56_cov_2.803571
TGCTCTGCTGTTGTTGTCCTAGTCCATTCGCGAGCTCCTCATCTACATTAGCGCGTTGCT
TTCCTTTCCCTC
>NODE_14518_length_31_cov_46.483871
TTGGTGAGATTGGTGCCGGCTCAAATGATGCCTGCATTGCTGCCGTC
>NODE_14519_length_23_cov_2.434783
TTCTCTTTCTTCTTCCAATCTCTAGGCAAAATGGATCTA
>NODE_14526_length_17_cov_108.235291
AAAGTCTGGCCTCACGCAGAGTTCCCTCTTCGT
>NODE_14543_length_47_cov_55.063831
AATGACAAGACAGCTTCACAATGTGAGCCAGCTCCTACAAAGCTTATGGAGGTCTCAAGA
CAT
>NODE_14547_length_49_cov_4.551021
AAGACATGCTTTGAGGAGCAAGTGGTATCCCGGAAGACCCAACGACAACCCTCTCTCTCG
CACCA
>NODE_14552_length_19_cov_56.315788
CGGCCCGTATCTCCGTATCGGTCAACATCCATGGC
>NODE_14553_length_241_cov_17.377594
GCGTAGAGTTTCCGTGCAGGAAAAGCACATCACGTCCCTCAATGATGCCGGCGAAAAGGA
TAGAAGCTGTGGAATAAGCAATTTCGGAGGCTGAGCCGAATATGTAATCAGTGACTATGA
CCTTGGATTCACGCCCCCCAAGGGTGATCGCGCTAGCGACAGTAGGTATTTGAACAGTGC
CAGCATTGGTAGTAACGTTCAACTTGAAGGTGATGGTGTTAGTAGAAGTTGAATCTCCCT
GTCTGGCAATGAAGAAC
>NODE_14554_length_29_cov_20.344828
TCTGGCAATGAAGAACTGGGTGCCAGTGTCGAAATTCTTCAGGAG
>NODE_14573_length_138_cov_3.036232
ATATGTGATGGGTTGGGTCGATAACGTATTCAAGAACGTTCGCACAAATGCGATCTCAGC
GTTCTCTGACATTTATCGAGAGGTTCCTGGTCTGCTAGAATACATGCCTGATTTCTTTTC
AAAAAGGTCGTTCGCAGCTTTCCATGAATTTACA
>NODE_14574_length_19_cov_1.157895
GAAAATGGATGGCCCTCAACAGAGCAAACCACATA
>NODE_14575_length_34_cov_85.588234
TCGGGTGCAACGAGCATGAAGGACCCCGCAATAGGATCACCGAGGCCAAC
>NODE_14576_length_63_cov_50.031746
CTTCCTCGTAATCTTTCTCAAGAGCTGCAAGATCCTCCCTGGCCTCGGCAAATTCACCCT
CTTCCATACCCTCGCCCAC
>NODE_14579_length_24_cov_3.958333
GCTCTTTCATGATTTTCTGGCTGGGGTGACTTCTTGGCCT
>NODE_14581_length_52_cov_21.153847
ACTGGTTACATCTTGCCTGATGCCATGGCGCGTGGGTTAACAATCGAGCCTGTCTATGCC
TGTCTCAA
>NODE_14582_length_17_cov_19.058823
TCACCAGAAAGACGTCGGAGCCCTCGATAGCAC
>NODE_14583_length_17_cov_1.176471
GAGCCCTCGATAGCACACCCACCCTCAGTTACT
>NODE_14584_length_70_cov_3.642857
GCGAATTTCAATCATTCGCAATATCTATGGTATGGGCAGGAAAGGCTCATCTACCAAATG
GAGAAGAGATGTGGCGTTTATATCGC
>NODE_14587_length_99_cov_3.868687
CCCTTATTAGCCGTTCCGCGCTCCACACGACCCGTGGCAACGGTACCACGACCAGAAATG
GAGAAGGAATCTTCAATCGGCATTAAAAACGGTTTGTCGAAGTCACGAGGAGGTA
>NODE_14594_length_101_cov_2.534653
GCAGCGTTTTTGATGATGTTGCTGAGCGAGTACTCAAACATGATCCCTCGAATCCAGACG
CGAAGTATGTGCACTTCTTTCATGAGAAAATTCCATCTAGTCAAAGGTCATTAGCCA
>NODE_14596_length_93_cov_3.333333
TATGTCAACATCCCAATCCTGTACTTTCAAATCAAATCTGGGCGTTGGGAAAGTAGTAGA
CATGGAAGCTACCTCAATAATATCAAGCATAGTCACGAACTGGCTGAAC
>NODE_14598_length_35_cov_18.257143
GGTAGGCTGTAATGCTAGTACGGGATGCTCGTTGAAGTTTAAACTCCAAGC
>NODE_14602_length_114_cov_27.078947
AAATAGCTGCAGCATTAGGAGGGCTCGCTACACCCCCGATAATATTCAGGGGCCAAGAAG
AGAAGAAAAAGGTGTATCTTCCCGTCTCTGCACAAACCTTGGACAGCTGCTCGAGGTCGA
AAAACTCGCC
>NODE_14603_length_102_cov_2.607843
GTCGTGAGCCTATTCCTCTCACATTGGTCTTAGAACCCTTACTCTTTGGAGTTCTTCCTC
AATCTGTACTCCCCGTTGTTCTTGTGATGCTAGTGGCCATTGGAGTGGCACTTGCAGC
>NODE_14605_length_61_cov_2.491803
CACCTTCATCATCAACGAACTTCCTCGGAGGCGTCTTGGGTATCATCTCCACCTTAACCT
CAGACTTTTTCTCCTCC
>NODE_14606_length_120_cov_3.933333
CTCAAGCATCGTAGCTACTTCAGATATGACTTCCTGGCCCAGAGGTTTGCTTGGTGCTTG
TCCCTCTGCTCCCTGAGAAACCCACCCAAAACCCTTCCATGTGGCAGCACTCCCGGCACC
AACTAACCCGGCGCCG
>NODE_14607_length_35_cov_5.342857
TGGGACTTAGTCTCTATAGTCTCGGTGCTATCTTCTTCTGGCCATCCGCTA
>NODE_14610_length_49_cov_19.020409
CGAATAGCATTGACAGCCGCTTGCATCGATTGATATACGATGCCAGCGTCAATCCCATTG
GGTTC
>NODE_14612_length_79_cov_4.164557
TACCCAGCAACCGGTCGCTGTTCAACGACAACGCCCCGCTTCCACTGCTTCCCGTCCAAG
TCCATTACTACTCTTGCTTTCTTCTTCATCAGCAT
>NODE_14613_length_99_cov_6.313131
CAGCTGGCTGGGCGAATCGTTGCGGAGCGTAGCGAGGACACTCTTTTCGACATATTTGCC
CACCATGTCGACCTCGACATTGACTTGGGCACGTGGGCGCATGCTGGCAAGGACG
>NODE_14627_length_138_cov_2.652174
GACCCGCAGTGTCCCAGAGAGCGAGTTCGATTTGTTTGCCATCGAAATGCACCTGAGTAA
CATAGTTTTCGAAGACTGTAGGTATATATGCTTCAGGAAATCTGTTCTCCGCATAAACGA
TGAGAAGACAGGTCTTCCCGCATCCGCCGTCTCC
>NODE_14635_length_18_cov_1.555556
TGATAAACTCTTTGCCCAATCCTCCCAGCCGTAT
>NODE_14648_length_65_cov_3.153846
CAAAGTGTAACAAATTGGTTTCAGTATCAGCATAATTTAGCCAAGAAAATCAAGAGGGAC
GATATTGAAATTTCAATTTCA
>NODE_14649_length_65_cov_2.523077
GCGTCAACGAGAAGGACTGTGGATTTGAGTCGAGAGTGGAAGATAGATTGTCTGCAATGC
TTATAAGTCCTTCAATAAACT
>NODE_14651_length_39_cov_3.076923
CAATTCCCTGACCAACCTATCTAACAACTTCTTTGCTGACCCGTCCTCGATAGCA
>NODE_14652_length_116_cov_2.905172
ACAAATACCTCCAAAGGCCTCTGGAATCATCATCTCTGCCCACTCTTTTACAATACGTAC
ATCGCTGGACAACCGCGCAAACAGAGAAACTCGCCATTGCCGTCGGGTTGTTAATTTCTC
AGGGACTCGCTC
>NODE_14653_length_65_cov_26.753845
TTGGGTCAGCTTCGCTGGTGAAGAACGACTTGTCGGTGACTCAGCCAAGAACGCCTTCCA
CTCGAATCCCACAAATACTGT
>NODE_14655_length_47_cov_10.234042
GTCATTGCGAGCTGGGATGCAGAGGAGTACGGTCTCATAGGTAGCACGGAATGGGCCGAG
GAC
>NODE_14656_length_50_cov_1.800000
GAACGTGTGTGTTGGCCTTTGTGCTCGCATTTGTGTTTAAGCTTGCAGCGGTCAGTGGAG
ATCGTA
>NODE_14657_length_120_cov_2.966667
CCTGTCTCGGCTCCATTACAGTCTACCGGACTTCGGTTCAGTCGATCATCTATGCATCAA
GGGGTCTAGTTACTACAACAAAGATGGCTTTTCAAGGGATCTTCTTGATGTCTGCCTTTT
GCACAAGTTTGAAACT
>NODE_14666_length_93_cov_2.559140
TCTAACCCTGTCAGCGATTTGCCACCTCCCACTGTTTCAGACTCAGGTTGGGTCTCCGAA
GCGCCCATAGGCACCGATCCGTTCCGTGCGTCACATAGCCAAACGGTCG
>NODE_14667_length_57_cov_4.438597
TGAAGGTCATGTTGATGGCTGGAGATGCCCACGACGTCTTATGCCCACTGAGCATGACTG
ATGGAGCTGCTCG
>NODE_14678_length_109_cov_26.807339
GCTGTCGTTGACCAGTACACTTTAGGTCTTGATAATTCTTTAAGAGGACAAATAGACAAC
TTCGTGGCTTCTCAAAAGATAATCCAGCAAGTTTCGAATCCCTCTGGAACCGTCAGTACT
GGCGG
>NODE_14679_length_290_cov_3.568965
TTCCAGGTGGCCTGGTCAACACTGCAACAGGAGCGGCAAGCACACTGGCCGAATGGGCTA
TTTCCTCCATCGGTGGATACGATTTTTACTCTGGGACATTGGAAGATACGGGGCTCCAGA
CAACCCTGGACCTCCATGTTGATATGGATGGATTGACTTATACAGAGGATTTTGTGCCCA
CGACCTTTTTGGATAATACTCCTTACATCCAGCCCTCGACTGTAGACACGGATATTCATT
CAGCTTCCTCTTCGCGGTCTTCGTTCGTTCCATCAGTATCCCATCCTGGTGGTGCTATAA
TAGTCA
>NODE_14681_length_51_cov_1.686275
TATCGTTCCCTCCATGGCCTTGGCTCTAATAGATCGTCATCCAGATATTTCTCTACAGCA
GTGGGAT
>NODE_14687_length_17_cov_174.647064
AAACATGAGCTATCGAGACGACAATCACAACCG
>NODE_14693_length_53_cov_49.283020
CGTGGTACTTGGCGACGCTCGCAGTGGCTGAGCAACTTTATGACTCACTTATCGTCTGGA
AGGACCAGG
>NODE_14694_length_139_cov_6.920863
CTTCACAGTTCACAGTCGGTCTCCTTTGATTCCTTGAGTCACTTGCAACCTGTGCATGTA
CTCAAACCAGCTTTGCTCTCCACATAACTCGTATCGAGGTCTCAAGCACACATCCGCCGG
ATTCATTTTTAATTGATTTCTTTTGCAAAGTCATG
>NODE_14695_length_30_cov_23.299999
AGACACACACCTCAAGATGAAGCTTGAGATCGACTCTTTTTCCGGT
>NODE_14700_length_233_cov_16.733906
CGATGTTGCTATCAAGAACCCTCTTCCTCTCGAACTGACTATAAAGGAGATCAGCAGCTC
TGCTGGATTCAACAATACTCCGCTCGCGAATTTCGACCATACCTTCCCCAGCCCTGGCCT
TGTCGTCGGCCCCTTGGCTACCAAAAACTCTGGCAGCATAAGTAACGTTCTGGTTATACC
GGGTGTCCAGGATGCCCTTGGGATTGTTCCCTTTGGTGTATTGGATCTGTCTAACACTAA
TGCCAAGAT
>NODE_14709_length_25_cov_26.360001
CCTTGCTTTGAACTCTTCCCTCCTCTCTGATTTCCTGACCC
>NODE_14710_length_36_cov_4.666667
GATATGCCGGGGCCATTGACCTTTACACCGAGGCCATCAAACTTAATCCTAA
>NODE_14727_length_44_cov_7.227273
ATACATGCTTTTGAGGATGCGGAATAGCTATCAAAGCTTCCAATCTTTCTTCCAAGCCCG
>NODE_14728_length_331_cov_5.537765
AACAAGTGTTGAAAAACAAGCAAGGAGGGTAATTCCCCACTTTTTGCGCTTGGGGAAGTA
AATAGGATTCCGGGGATCATTGGGTTCAAAATCAACGTATATTGTTTCTGATGCTTCGTC
CTGAGTAACAGGTGTATTCTGCTTCTCCTTATACTCTTGAATAACCTGCGTTTCCGTTTC
ATTGACCGTAATCTGCTGAGTTGTGGACGTTTGTGAAGCAAGCTCGAAGTGAATCCTAGT
TGCATCAAGAGTCCTTCGGGACAGGTCTACGTCAGGGAGATCATCAGCTCGAGACATGAT
GGGCACCAGGCTTGGTGGCGAAGAGCTAAGGAGAAAAATGTAGATAA
>NODE_14742_length_23_cov_3.608696
GTGGACCTCGCCAGACCGCGGGGTGGGATGGCTTTGGCT
>NODE_14743_length_96_cov_9.687500
GCGAAACAACACTGGACTCTCAATTAGGTTATTTATTCTCACAGTCACTATTTAGTCTTT
ACAACAAGATCACTTAGGTCTGTCTGCGTGCCCACTCCAACCAGGAACGGCG
>NODE_14744_length_17_cov_16.176470
CAACCAGGAACGGCGATGCCTGTTCAAACGCCT
>NODE_14747_length_24_cov_60.750000
GCTATTTCATTGTAGAATACAAAATTTCCTCTCCTCTCTT
>NODE_14754_length_18_cov_62.444443
ACCAGAAGGCCCGCCAGAATCTCCGTGAATATTA
>NODE_14765_length_114_cov_3.166667
CGACCACCAGGACCACTCAGACGCCATCGATGCCATGGGCTCTCTCTCTATTTCCCACGA
TGGCCGTTCTACCTTCTTTGGCACCACTGCCAACTCTTGGTATCTCTTGCAGAACGAAGC
TGTCGTCACC
>NODE_14783_length_29_cov_2.896552
AACCCATGAGCGTAATAAAATAAAAAGCAATCACAATCCACAACT
>NODE_14795_length_103_cov_2.019418
GGAGAAGGAGGCAGAAAGAAAGAAGAGTGACAGTACAGATGACTGGTGGACAGGCCGAAT
AAACGACAGAGAGGGTATTTTCCCCGCTAACTTCGTTGGGGTAGCTTAGGTTCAAGCCA
>NODE_14796_length_37_cov_78.702705
TCTGTCAGGGTTATACACAAATGGATCTTTGTATGCTTCTGGATCATGCAGGA
>NODE_14798_length_175_cov_7.320000
GCAAGAGTTTTGCCAGACCAGACCGGAACTTAAGGAGTCCCCGATTATTCAGTTGGTTAA
CAAGACTTTCGAGGTTGCTCCCAGCGTGTTAAAGGAACATGGCAAGACAAAGAACCCGTA
TCCTAATGTGGATGCTACTTCGGGATGTGTCTTATACCATTACGGTCTGACTGAGTTTAA
GGCAAGTGATT
>NODE_14800_length_24_cov_19.166666
TCAATCCAAGGAACTTACCCCTGATCTTGTTTTGGCATGG
>NODE_14802_length_113_cov_8.203540
GGGAACTGCTGGACCACCCATGCTGCCGCCCATGACATTGACAAATGTGCCGGCGACGTT
TGGGCTGAATGGTGACCAAGCAGGGTCCTTTGGACGAGGATATGGAGAGGGACATGGACG
GGGGTGGCG
>NODE_14829_length_115_cov_3.800000
GCGGGAGTATGATGACGGTTGTGTTTTTTGAGCCAGTGGAAAGTGAGATGGTTGAGGTGT
CGATGAGTGTGGACCTTATTGCAAGCTGTTTTAGTGTGACACGTAGATGCGATGATACAC
TGTTGTTGGAA
>NODE_14843_length_88_cov_4.352273
GAACCAAGTGCCGTCGGGCAGAAAGGTCGCTGCCAGGCCTTTTTGGGTCGCGATAGACAG
ATGTATTCAAAAATTACCCCTAAAGTATCCGGCGACAGTCTGTA
>NODE_14876_length_21_cov_9.238095
GAAGATTACCGGACAGACTCCACGAAACACGCCAGAC
>NODE_14889_length_36_cov_2.444444
CGCCCGTGCATCATGTATTAGGGACAACAGATGTGGCTATCTTCTTCATATC
>NODE_14896_length_187_cov_3.315508
GTGGTCGGTGGCCTCGATCGCGTATATGAAATTGGTCGTGTTTTCCGAAATGAAGGTATC
GATCTCACACACAATCCAGAATTTACTATCTGCGAGTTCTATATGGCCTATGCGGATGCT
GAAGACCTTATGGACATTACTGAGGCACTAATTGAGGGTCTTGTCAAATATCTAACGGGC
GGTTCGACCAAGTTAATATACCA
>NODE_14897_length_34_cov_5.764706
TGAGAATTGATACAAAGTAGCTGCAAGAATGCGACACATGCAGAAGAAAG
>NODE_14903_length_95_cov_2.484210
AGAGGAAGAAGAGGAACTCGATTACACCATCAAAAAGGCGAAACCTAAGAAGGGAGCGAT
TGGGCAAGAGAGCTCAGTATTCCATGGCACATCTCTGACAGATTACCAAGA
>NODE_14925_length_38_cov_3.947368
AGTCTGGACAGCGTGACGAGAGACACTAAACGATGATTTTGGCTGTAATTGGGA
>NODE_14929_length_44_cov_57.250000
GGAAGAGGTAAGACCCGGTAATCATAAATGCCTGCTTCCCAAGTTCCTTGGCCAATGCCA
>NODE_14930_length_29_cov_28.068966
ACGGGCAGGTGCGGCGACTTTGTTGGCAACGATAGTGTCACGGAT
>NODE_14933_length_122_cov_20.393442
AGTGTCACGGATTTTCGTTTGTCTATCTAACATAGTGTCTACTCGGCATCCTGTACATAC
TTGTAGCGGATGTCTCGCCATAATTTACCCTTGTTCCATCGGTGCCAGAACTCAGTCACG
CCCAAGTCGAAGCCAATG
>NODE_14959_length_73_cov_11.287671
CTCTGGTGGACCTGGGAAGGTGTTCATCAGACCTGGAAGGTTGAGTCTCCTTGAACGCTT
TGTACCATGTATATGCCATGATATACCCC
>NODE_14960_length_79_cov_8.012658
GAGAATAGTGGGAGAACTGTTGGCACAATTGCACGATAAAGGAAAACTTGTATAGAAGAG
AAAAAATGCTTGAAATATGGTTAAAAGGGAACATC
>NODE_14962_length_54_cov_7.000000
TTGCACAAATGATGTATTTAGATGAAATGGGGGGCAGGAAGGATTCTCGATTTTGTCAAT
TATTATAATT
>NODE_14967_length_25_cov_9.320000
AGGTGTTGCTGTTGAGAGGTTGAGAAAGAGATTGGTTTGAT
>NODE_14969_length_61_cov_40.524590
TGACGACCTTGACGTCAGAAATAATCTCAATGGTACCACGGGCAATCTTGGTGGGAATAC
TAAGGGCCTGGAAGAAA
>NODE_14978_length_35_cov_3.114286
CCTTATAAGCCTTTGTGACACGATCCTTCTCAGGATGTCCTTGCTTCCAAA
>NODE_14979_length_67_cov_22.328358
ATGTATTTCTACCTCTTCATTAACATAGGTGCTCTCATTGGTCAAATTAGTATGACCTAT
TCTGAGAAGTTTGTTGGTTTTTA
>NODE_14982_length_42_cov_14.190476
TATGGGTGCTTGTCATGATTCCAGTCTCTTTCTCATCGTCTGCTTCGTCGTCATCGTC
>NODE_14988_length_25_cov_201.720001
TGTCGTGAAAGCAGAGCGTAGCTACGTGAGTACCAATGAAG
>NODE_14990_length_52_cov_4.884615
CCAAAACAAGTTAGCGGTAAGCTGGTCTGAGTCCCCTGCTGCCGCAGGCGATTTCTCCTG
GAGCGGTG
>NODE_14991_length_49_cov_2.938776
TGCAAAGGGCCTGCGAGCACTCATACTTTAAATATTGTTGACTCCAGTTCTTGAGTTTTC
CCCAC
>NODE_14992_length_62_cov_4.935484
AATTTTTGATTGAGCTCAGACAAACGTGCAAGGAGAAGTATATTCAGAGTCAGGAAGGTA
ACAAAGCTGGTCGAAAGA
>NODE_14999_length_42_cov_11.857142
GAAATGCGGAAGTCGATGACTGATGGGAAATGAGCCTTTGAGGGAAGGGCGGGGTCAA
>NODE_15003_length_284_cov_7.242958
CGATGTCCCGTTCGTACTCCCCACGTTCTAGGTCTAGGTCTCCAAGGAGTCGTTCTGCAA
GTTATTCTGTTCGCTCTAGTCGATCCAGGACGAGGTCTATGAGTCGTTCGAGGTCCCCGA
TGTCTAGGTCTCTTACTCCTCGCTCGAGATCCAGGTCACCCAGGAGTAGGAGCCGTACGA
GGTCCATGAGGAGTGCGTCGAGTGACTCGTATTACAGGAGTCGGTCTAGGAGTGGAAGCA
GGGATGATATTAGGGACAGTAGGTCTCGCTCTCCTGGTAAGAATGCTTACGGGGAGGTCG
>NODE_15005_length_229_cov_10.165939
GAGAGTGCAAATGCAAAGGCCAATAAGGAGACCACGGTGGCAAGCGGATGAAGAGCAAGA
CCACGAGTCCATGGGGCTTTGATTGTCACCTCATTTGCGTTATTTGAATCTGATATGCTA
ACATCGTAGGCATAACCAAGCGGAGCACATGTGTTATCTCTTTGACTGTCGTAGGTACAC
TGCGTCCAAATGCCAAATCGTATTTCTGTCAATGACCGTCCATCTTCGAGTGCTCCATGG
GGGAA
>NODE_15019_length_95_cov_3.242105
GCGCGTGCTCGCCAAGCACCGACGATTCTTGGAAGATGCTGGAGCCAATGTCAAGGCTGG
TGTCACTATTGAGCTCTCGCCTCTGGTAACTTATAGTGGGGAGGGCCTTAA
>NODE_15020_length_195_cov_3.179487
TGACAGCTTGTCCTTTGAGTGCTTCGATAGTATAAGAATGTGTAGCAGCAGGCATGATGA
TAAATGCGACGACGGTAACAGATGATTGGGCTTTCTGTAAGCGGTAATTGAGACGGGCAA
GAGACTCAATAAACATATCAACACCCTTGTTCCGATACTCATACCTCCCCGCGGTAAACA
TATACAAGGTGTTATCCAAATCAAAATCATA
>NODE_15026_length_86_cov_9.244186
ATCAATGTCGTTTCGGATACAAAGACTTCGTTGATGTTGCGGGCGTCATCTCGGAATATG
CTGCTGCTAACATTCCTTTGGAGACTATGTGGACGGATATTG
>NODE_15029_length_115_cov_17.373913
GCTGCGGACATCATTAAAGGTATCGCATAAACTTTGGTGCCAAATAAAGTCCAACTTTGA
TCTTTATCTACGTATAACCTTGTCGATTTACAACTCATCTGATTGCCATACATGCCATTT
AGAGGTCAATT
>NODE_15032_length_297_cov_4.077441
TTGATGGCTTCCTATTTGCCAAAGGGATAATGGTATCAGCTTGTTTTCGTGCTTCTGTTC
TCTTTTGATTATTCTTTGCCACTGCGTAAAGGATACCTGCAAAAAAGCCAACCCCAACGG
CCGAAACGGATCCAAAAGTGATTGAGTCCCCAAAGAAGATCATCCCCGACGCTGCGACAG
GAAGTTTATTCAACGCTCCAACCATGCTGTACGTTGTGCTGCTTGTTACTCGTACACACC
ATGCCGTTGTATATGAGATCCCTACCGCAGCAGCACCTGAGAATGCGATGGCAAATAGTA
GAAAATTGCGAGT
>NODE_15034_length_37_cov_18.621622
GAGCCTGCTGTTTCTGCTCCGGACGGTACGCCCGTCACCCAAGGTACTCAGCC
>NODE_15042_length_69_cov_27.637682
CTTGTTCCCTATTGCACCCAGGCAGACTTGATTCCGTTATTCCAGTCCATTGGATACCTT
TCGGAAATTCGTATGCAGGCAGATC
>NODE_15043_length_25_cov_29.799999
CGTATGCAGGCAGATCGTGGTTTTGCATTCGTCAAACTAGA
>NODE_15051_length_35_cov_1.828571
TAAGAAGGCACTACCGAAGCCGGATGGAGCTTTTAGAGCAACATTCGAGGA
>NODE_15061_length_155_cov_8.432258
AGTCCCTCAAGTCTGCCACGTTCTCTGCCTCAGGGGTATCTCCTCGTACAAAGCAGATAT
CAGGAATCAATGAGATGTTGGAGTCTATATTAGTTGTTTCAGGCTCCTTTTTGTGGGTAT
CGATCCAAACACCTGCAATACGACGCTGATTTTGACTCGAGTCCACCGACA
>NODE_15064_length_29_cov_130.413788
TGCCAACCCGTCTTACTTACCTGGTCTGGGGGACAAGCCCCATAC
>NODE_15066_length_67_cov_5.134328
AAAGAAAGAAGTGTGGCTGCCATCTTCAAGCGTTGTGGTGTCATTTCTTCGACAAAACTC
GTTCAGGGTGGAGATGACGTGAA
>NODE_15067_length_61_cov_4.885246
AGAAGGGTTGAACCATTTGCCGGTTGTGAAAAGAGTGGTGGAGACACCCACGGGTGTGAC
CTATGAAGGCGTTGGAT
>NODE_15068_length_120_cov_2.766667
GGGGTTGTGACGCGTCGAAGTGGCGTCTTCCCACAATTGAAATATGTGAAATTTGATTGT
GCAAAATGTAATGCTACGCTCGGCCCGTTCTATCAGGATGCCACCAGAGAGCTCAAGATT
AGCTATTGTCCAAATT
>NODE_15069_length_41_cov_3.512195
CTGATGGATCGAAGGTTATTTGAGACCACACGAAGATGTAGTAGTAGTGGAGTAACT
>NODE_15070_length_43_cov_3.255814
TCTGGATCGAGTCCGAGGACTTCGCAAACATTACCCCAAGCCTCCTCCCAATCTTCCGC
>NODE_15077_length_147_cov_3.578231
TATGGAAGAAGCGTTGATACTAACGCATGGATGGAGCCCTGCGTGGATGAGAAGATTCAA
GGCCCCTGCTGATCGTGTTGGTCTCCTCTCACTCCCCTCGACTCGTTGATGGATTGTATT
TTTTTGCTGTGTATTCCCTCTGCAACCATTCCCATGATGGATC
>NODE_15085_length_17_cov_14.058824
GCCAAGGTTGCCGTCTCTATACCTGTCCTCCTT
>NODE_15086_length_100_cov_6.710000
GGGCCTGGATGAATGCTTATTGTTTAATCTGTTTATATGGTAATGGGCCTCGTACTCTAG
CGGGGCGAAGATGTGAAGACCAAGAATACTGAAGACGCGATTTATTAAGATGGTGG
>NODE_15091_length_107_cov_4.532710
ATCAAAAACGAGAATTGGAAACGTGCTGTAGAAACTGCAGACAAGGCTCTTCAAAAAGAC
GAGAACAACTACAAAGCTATGTTTAGAAAAGCAAAAGGTCTAGGAGAGCAAGGGCATTTT
GAA
>NODE_15092_length_17_cov_9.941176
CACTGGGGAAGCGATATTACGAGTAAGTAAGAA
>NODE_15093_length_75_cov_8.946667
TACGAGTAAGTAAGAATGCGAATGCATGAGACATAGTACCATTCTAGTGGATCAAAGTGA
GAACAGCTGTCGAAACAGCCGTAGAACCAAG
>NODE_15098_length_71_cov_46.056339
AAAGAGGCAGGGGGAGTAGTCGAGCTGATTGCGTAGTAGACTTTACATAATCGATATGTA
TCAGGAGGCGTGGTTGATTATTGACTC
>NODE_15103_length_21_cov_117.523811
CCAGCAGCAGGAAGGAGAGCACCGTAAGGGAGGTGGA
>NODE_15104_length_19_cov_154.105270
CCGTAAGGGAGGTGGAATATATCCGCCAAGGTCAT
>NODE_15105_length_34_cov_3.352941
CCCTCATTCTTCTTCAGCATCAAGATCGTCTTGAATCTCCTCTTCATCCT
>NODE_15106_length_305_cov_3.645902
CCGGCAACTCCTATCTTCTCGTATCTCTTATCTTTCTATTCATCTCGATTTATCCCTGAA
CCATGGAGACCTGGGATATCTGGAGCAGGAACATGGGGGTCTGCCTGGACATGGAATGAC
GCACTTTCATGGTCGGAATCGTTCTAACGAGAAATTGTAACTACGTTCAGACAATCCGAA
ATAACTGCGTCAGGTTAATTGTCATACACGTTGTTACAATACAATATGCAGTGGTAAAAC
CCAGATAGGACAATGACAGATATGCGCGGAGAGATAGCAATTAGAACAAAAAATCTACTG
TTGGGATATTGATTCTGCGAC
>NODE_15108_length_164_cov_5.914634
CCGGCCTTCGATGCCTGTGGGCAATTCAAGATAGCGTTGGATGGTCAAATCACCAGTAAC
CAACTCTATTCCTTCAATGCTGATCTTTCCGGTGCTTGCATAAGCCTTCACAGCATCACT
GGAAACTGAAGGCAGTGCGTTCTTGACCTTACCCAAGTCTTTGCGCAATTTCTTCCCGAG
>NODE_15114_length_161_cov_4.465838
GTCAAGTTCACCAGAGAACTCTGAGAAATGCACACTAGTAGTATTAGTGCTGTTGTTGAA
AAGACTGGAAGCGGAGGAAGAATGCATGTTGTACATATTATCCTGTGCCGACTTGTGGGA
ATCAGGGTTATTCGACTTGTCGGAGGCGGACTCGGGGCGCGTAAGGTGGATACCCAT
>NODE_15115_length_158_cov_3.930380
AGAGCAGTAATTGAAAGCCAAATTGTAAGGTAACTCATTCATCAAATAAACCAAGAGTCA
AAAATCTGAAGCGAGGTCAAGAAGACCATAGAAAGAACGTACAAAGGGGATATAGTCGTC
CAAAGGAAAAAGGACGAGAGTATTGGGAACAAATAAAAGATGCGCAACAAAAAA
>NODE_15116_length_155_cov_4.058064
GGAACTACAGCGCCACTTTCCAGCGTCCGCTTGATAACAGACAGGGTATCGTGAAGAGCC
CTCTCCATTTCATCCAGCATGTAGTCATTTGCACCACGCAAGACAATTGACGATGAACTG
ACGACTTTGGTACCCTTGACCAAAATGAGCTCATCGTCTGCGATGCGCTCA
>NODE_15117_length_35_cov_7.200000
GCTAAAGCCATGATGGGAGTAAGCTATGAATGTAGTAAATGCTAGGGAAGG
>NODE_15118_length_103_cov_6.378641
TAAATGCTAGGGAAGGGGAGAAGAATAAAATTAGGCGACTAGTGTTCTACGATAGTAACC
CAAGAAGTTTATCGCTGTCCATCGAACTGGCTACCAGCCGCGACCGCCGTTCCTCATCG
>NODE_15122_length_239_cov_22.907949
AGCACCCGTCATTTGCGAGATGTATAGGCACTGGTAGGCACCGTCCCAACTTGAATAAAC
CAAGTATCTTGTCGATCCAAGGACAAGCACCGTCCCGTCTATAGCCCATACATCTCGATT
TGGAATTACTAATCGACCAGCATAGCTCCAAGTAGAGTCCCAGATAATTGTAGACGAACC
CCGTAAGGCGTGCAGCCTCTGGTTGTCAAAAGTTCCCGAAGTACCTGCGGAGTAATAGAT
GTACCAAGCACCTTC
>NODE_15123_length_209_cov_8.626794
GGGTTGAACATGATCAATTGGAACCCCGTGCTTTCAAGCTTGAATTCCACTTTGGGCAAA
ACCCTTACTTCTCCAACAGCGTGCTCAGTAAAGATTACAAATATGTAGCACCACCTACAG
CAAGCGATGATAAACCGGACGAGAATGGGGTCACTGAAACGATGGTCGATTTCTCGTGGG
ACCGAGATATCCAGTTGAGTCACATGAAGATTGATTGGAGGAGCG
>NODE_15124_length_23_cov_27.043478
GACTGCTGGTAGCACGTTTGCTGCACCTCCACCAACTAA
>NODE_15126_length_22_cov_24.454546
CTCCACCAACTAATCCTTCGTGTACTGGCACTAACATG
>NODE_15127_length_22_cov_186.000000
TTACCGTTGTCGTAGACAGTATCCCAGCTGAGAGTCGA
>NODE_15132_length_71_cov_2.746479
GAGAACGTTCTATGGTCGAACACGGTTCTGGCAGCAGGTAATGCTGTTGGTTTTGTGATT
TACACGGGGCAAGATACGAGAGCGGTC
>NODE_15138_length_135_cov_2.962963
GTCGAAGAGAAGAAGGAGTTTCTGGTCAGTGTGGAAAAATATGTGAAGAAGACCAAGACG
GCAGGGGATGTATGGTATATGAAGGGGAGGATCGGGGAACACGAGATTAAGACAACTGGT
CTGGGAAGGGCATGGAACAAATGCAGGCACA
>NODE_15139_length_31_cov_6.580645
TGCTGGTGCTCCAGGTGAACAGACTGGACCTTCTCTTGTCGATGTCC
>NODE_15140_length_44_cov_22.113636
ACCAACGGAAAAAAGCATATGTACCAATCACGATAGGAAAAGTTCTGCATAAATTTTGTC
>NODE_15146_length_32_cov_12.125000
GCATAGGCTACGAAACGGTCAAAGCATTGTTACTGAAAAATGCCAAGG
>NODE_15153_length_59_cov_32.254238
TTTTATCATTACAGCTGTCTTCGTTTGTAGAGGACTCAAGAGTCAGCCCGTTACGAGATA
TGTACAAGTTTATTA
>NODE_15154_length_46_cov_32.239132
ATGTACAAGTTTATTAGCGATGACAGAATGTATCCACCGAATATACAGTATATTCGAGCG
AG
>NODE_15155_length_75_cov_8.880000
TGTCTTGCAGCTTGTCAGATTCTACTTAGTCGCTTTGTGTAGGTCTTTTAATCATATCAC
AATAAAGAAATCAGATCGTGTTACCAACGCC
>NODE_15157_length_160_cov_7.875000
CTACAACGAAAGCAGAGAAACTTCATGACAGGATTCGGTTTGCAGGCCAAAGTGTGTACT
GGCAAAAGATGTTTCATCAATCGCATGATCCTACTCTTCTACTCCTCACATTCATCTGGC
ACACAATATATTCCTGGGATCAGGCACTGGAGCACTTGTACAGCCATATACGTGAC
>NODE_15158_length_107_cov_4.495327
GGTTGTATCAATACCCCGAGTGGCTATGGACGATTCTTCAACCCAAGGTGCATGAAGATG
AAGGACCAGGAAGCAAAGCCGACCGACAAAAGCGAAGGGCAGAGAACAAACAGAGAATCA
AGG
>NODE_15159_length_80_cov_48.650002
AAAAAAAAAGTTTACACTATGGTGGGTAAGTTACTATTATTAGACCCGAAGCCAGGTGAT
TTTACTTAGACCAGATTATAATGGATCGAACGGGTG
>NODE_15161_length_106_cov_10.226415
GACGCTCCATCAGTAGTCGCATGGGTGCATGCATACCAAATGTATTGCGCAACATGGTAA
GCTTGGTCATATCCTGGGTTTCTTCCCAATTTTCTAGTCTATCCTTGAGACCCCCTGTGG
AT
>NODE_15162_length_44_cov_17.886364
GTATTCAAAAAATCCATTAGCATGGGGGTTTTCAAAGGGCCGGGGCACAATGAATTAACG
>NODE_15163_length_51_cov_2.784314
CTTCATAATAATGGCGGATCTTCCGAATATTCTCGTTGCATCCTTGAAGCCTGACACAAG
AAAAGAG
>NODE_15166_length_42_cov_10.095238
ACTTGACACTCCTGGAGTTTTTGTTACAGTCAAATTTCAGTCGTTTACCTGCATGCTT
>NODE_15167_length_92_cov_19.597826
ATGGTTGGAAGATGAGCGTTCCACCGACATCAACGTTCCTGCTGTAACAAGTGGGCTCGA
TACCTTGATCGGATCCGATGAGGGGGCAGATAACGAGGGCGGCGGTTT
>NODE_15169_length_158_cov_9.867088
ATGTAGAGGGTGAGAAATGTATACAAGGGATGATCAATAGCGGCTAGTCGCCGTGACTTT
GTCCTGACCTGATGCAAACTACTCATCTAAGAGGGGAGGAGAATAAGGTGGCAGGCTGGC
AACATATTCTGCCCAGCGGTCATCAGAAACAATCGGGGCTATGATGTATGGCTC
>NODE_15175_length_50_cov_1.640000
TGATTCTCTAGCTCTCCAGGTTGCCAATCTGACGGAGGACTTAGAGGCTGCACGGAATGA
GTTGAC
>NODE_15191_length_51_cov_2.803921
TGAATGAAATACTTCCATATGACCCTTTCAACTCGCTTATACACAAAGCGCAAGAAAGAA
ACATTTT
>NODE_15192_length_207_cov_10.347826
GGGCAACTCATTTCCGGGAACAAACAACCGTTCCACGCCATCCTCTGTAATGACGCACAT
ACGAATGACACCACCTGACGAGCCATCACGAGACATTGCAAGTGCCAGAGTATTCTTTAC
GAAGTTGACCGTTTCGTCACGACCCCAACCCTCCTTGTAGGTAGCATCACAGTAACCATA
AACATATGTCGAACCAGAGCCACCGATAGCCCATGGCTGGCGG
>NODE_15208_length_17_cov_6.470588
ACGACGGCAGCGAAGGGACGCATTTTAGTTAAA
>NODE_15209_length_73_cov_7.739726
GCAAACGCAATTGGCTAGGGAATTGGCGTCTGAGATGAACATGCACGTGAAACAACTCGC
AAAGTCAATTGACGATAAGGAACGAGAGC
>NODE_15223_length_97_cov_3.185567
GGGAAGTGGAGAAGAAGGTCGCCAATGCACAGAGCAATCGTACCATCAGGAGGCTGACAG
GAAATTGAGGCCCTTCTGAATCACCTATCGTAGTTGACCATCTGTGGTGTTCA
>NODE_15224_length_104_cov_46.663460
TACGAAGGAGAGTCCGATCACTATCCATGAGTTGTACACGGACTTGAGTGATACCACCAC
GAGAACCGGTTCGACCGATGACCTTATCCACACGTGCTAATGATGGTTTCTCCATTTTGA
>NODE_15226_length_161_cov_7.055901
GGCTGAGGTAGGTTACATACAGGTTATCAGGTAAAGCCAAGAGAAACAGTCAACGGGATC
AGTAAAAGTTAGTAGTACATGAAAAATACAATACAATGACAAGAACAGATGTATCAATTT
CTCTCTGTCTCCAGTCTGTTGACAATGTGGAAAATACCACTAAAGCACAGGATCAAG
>NODE_15227_length_46_cov_6.543478
AAAGCACAGGATCAAGCAGCAGTCATCTCCACATCCCGTGGCGAGAACGCGGGCACCGTC
GG
>NODE_15230_length_59_cov_13.610169
CCTTCAACGTCCGGGAAAGCATTCATCCCGCGACATTTCCCAACCCTGATCCTAACGACA
AGGCTTTCTACATTC
>NODE_15231_length_79_cov_4.594937
TCCCAGACATAGCCTGCCAGGAAACCTCGTTTGCGCTCACAGGAAAGGGTTATACCATTG
TAGCTTCTGATACAACGGTTGCACACTCAATTGTG
>NODE_15235_length_65_cov_5.061539
CCTCATAATCACCTGTCTCACTAACAACAATAACCAAGGAGGGATCAACAATTCCAGGAT
GAATGGCATCCAACAAGTCCA
>NODE_15236_length_113_cov_4.504425
AGACTGTATGAATTGAATACGGGCAGCTTCAAGGTGAGGAGGAAACATGTCAGAGTCGCT
ACGGATGACTGAACCAATAGCCAGGAAGAAGCCGAATGTTGCAGCACTACTAAGCATGTA
TTGCGACAA
>NODE_15238_length_20_cov_3.200000
TTCTTTTTCCCTTCCCCTCTTTCTTCGTCTCCGTGG
>NODE_15243_length_44_cov_2.750000
GCAAATCCGAAAGTCTCAAGGCCTCGTCGGAGAATGGCAGATAGTCGAACCCATGCACAC
>NODE_15249_length_131_cov_4.213740
TGTTGGTGGATCTATGAGGATCTCGGATGAACAGACACTGTTGGAGGCCTACAAAAAAGA
AGGAATTGATTCAGCACCTTATTATTGGTATACGGACCAGCGCAAGTATGGAACTACAGA
GCACGGTGGATATGGACTTGGTGTCGA
>NODE_15250_length_73_cov_13.246575
TGATGGTGTCAACCCTCCCCCCGTCAGAGATCCCAACTCTCCTTCTACTGGTGTTTTCCC
TCATCGAACCCATGGCACGAACATTCCTT
>NODE_15258_length_63_cov_26.174603
GTTGGTGACATTGTCGATATCAAAGCCAATGCTGCCCAACAAAAGGGTATGCCCCACAAG
TATTACCATGGACGAACCG
>NODE_15259_length_69_cov_10.608696
AATCTAGTAAGCGTGGATTCCCACATGATTTTATGCAGACCCTAGTATTTATCTAGAGGT
AACGAATTGAGGAAAGTCACCTATA
>NODE_15260_length_48_cov_21.895834
GGAGTGATGAATGGTAGCGGTATGACGGCGAAATCTGCAGCCATTGCTTTATAGTGACTG
TGGC
>NODE_15262_length_116_cov_1.965517
GTAGTCCTATTAGTAGGTGGCCTGCAATTATATTTGCTGATAGTCGTACTGATAGGGTGA
TTGGTCGGATGATGTGTCTGATTGTTTCGATGATTACTATGAAATTTATGAGGGGGGTTG
GTGTTCAGTGGC
>NODE_15263_length_255_cov_7.984313
GCTGGTATTCTGCGAGATAAGTCGTTCCAGGCCATGTCGGAGCAGGAATGGGACCTTGTG
GTTGCTGTCCATCTTCGTGGTACCTATAAGTGCGCGAAGGCTCTCTGGCCCACCTTTCAG
AAACAGAAGTATGGTCGTGTTGTAACGACTGCATCTCAAGTTGGTATTTATGGTAATTTC
GGACAGGCTAACTACTCCACGGCAAAGGCTGGAATCATTGGCTTGACCCGGACTCTCGCC
ATCGAGGGTAAGAAGTATGGCATCCTTGCCA
>NODE_15272_length_145_cov_3.765517
CTTCCAACGGTGAAATGCTTGAGGGGCATATCCCCCAGGCCCTTGTCGAGCTCGTTGCTT
GTGCGGAACACCTTAAGAAGTCTCACATTCGTGGTGCTCTGACCACCGGTAAAAAATGGG
TCTTTCTTGCTGTTGACATTAACAGTGAGGGTGAAGGAGCA
>NODE_15273_length_77_cov_16.311687
AGGAGATAGAAGGGGATAGGGAGGAGGGCGCCAATAAGGAAAAACCAAAGGAGAGGGCTG
TATAATGCTCCAGGACCAAACAATCTTCGAGGA
>NODE_15279_length_65_cov_8.153846
ATGTCATACTCGGGAGGTTCATATCATGCGACTTCGATGCAGGGAGCAACAGCTACATTG
CACTTTCGTGGTACAGGCTTT
>NODE_15289_length_17_cov_3.058824
ACTATCGTTACGGGGGCCTGCAGTGGCGATCGC
>NODE_15315_length_37_cov_2.918919
CAGGCGGCTCTGGCGAAAGACGTTAAGAAAGAGCTTGAAGCAGTGTTGAATCT
>NODE_15318_length_81_cov_5.419753
AAAAGAGACAGAATGCCAAATTGGCCATCTCAATCGCGAGAAAGATGAATGCATTGATCT
TCTTGGTACCTGAAGATATTGTGGACGTTCGTGCGCG
>NODE_15330_length_25_cov_8.560000
CCCGTTCTTGTTGTTGCCGTTGAAACCCAATTTGACTTGAA
>NODE_15331_length_29_cov_9.655172
CCCAATTTGACTTGAACGTTCACGTAACTCTTGCAACTGTCCCAA
>NODE_15332_length_76_cov_16.986841
TCCGCCGATGTAGTGACTTCGGGAGGATCGGTCTGGAATTCCAACCAACGGTCGACTATC
GAGGTCAACGAAAGTCACGTAAAATTCAGACG
>NODE_15333_length_62_cov_14.193548
TGCCAGCTCAATGAACATTTTGAGGTCGATGTCTTGCTCAAAGTAATGAGGATCCATAGC
TGGTTGTACAGTCGGATC
>NODE_15342_length_50_cov_3.260000
CACAAGGGAAAACGAACGCATTGGAAGGCCATAACATACAAATACCAAAAGAGGCATCAA
TCAGAA
>NODE_15344_length_168_cov_4.142857
GGTGGAAGTCGTCGTGGACGATATCAATGAATCGTGCGGGTCTCTTTGAGGCGCAAGATG
TGTTTACGACTTCAAGTTGTAGTGGAATCTATAGCTGGCGAAATGCGATGATTGGTGCCG
TGTGGGATGGACAGGCCTTACAGTAGAGCCCGTATTACTGAATGTATCCCATGGTTGACG
AGTG
>NODE_15349_length_17_cov_52.764706
CTAGCAGAGGTGACTGCAACAGCGACAACGGTA
>NODE_15350_length_25_cov_57.439999
CTGATGGATGATACTACGGACAGCATCCCAATGTGGACCAA
>NODE_15351_length_25_cov_54.200001
TCCCAATGTGGACCAATATCATCCGTCGTTCTCCACGATTG
>NODE_15352_length_38_cov_5.157895
AAAGATGCTGGGTGATATGTTGACTCGAAGCATCTGCTCTCCTCCCTTCTTATC
>NODE_15353_length_17_cov_60.058823
CTCGTCTGGGATCTCATAGGGTGCATCTTCGTC
>NODE_15365_length_53_cov_2.245283
TGCAGCTGTAGCCGACTCATTTTGGGCAGTTTGGGTTTGTGTACGAAGAGTATGCACAAG
AAGCACCAC
>NODE_15368_length_67_cov_6.582089
TGAACGTGACGGGGACGCACGATGGCTTGTTTGAGACACTGATGGCGGAGTTTGCACATC
TGCCGAAGGAGGGGGATGAAGAG
>NODE_15369_length_79_cov_109.683548
ACATCCAAAATGCGGTCACAGCTCTTCAGGCCAAAGGCGCAATTCCTATCGTATCTTCTC
AGACCCCCGACAATATCTGGGTTAATGGGGAACTT
>NODE_15374_length_28_cov_58.357143
TTGGACGACCATGGAGCAATTATGCTAAAGTTATTTTCAAGAAT
>NODE_15382_length_86_cov_3.290698
CACAACTCTCGTTTTTGATAGATAGGTCAGCATGTGAGATTAAACCAAACAACGTCAAGA
TGTAACTAACTCTAACTCAAACACAAACACAATTACTTCACA
>NODE_15383_length_71_cov_24.788733
CTCACTCTCATCATCCCTTCCCGTCGCCATGTTGCATTGGGATCAAAGCTCAAGTTAACG
TCTGATCCAGCTGAAAATATGGCTATC
>NODE_15384_length_151_cov_4.741722
AGGGTGATGTTGCATACCTTATGGCCGACATTGCAGACGTCAGCCCAGCCGATTTCAGAA
GTCTGAGGGACAGAATTAGTGGCACTAATGCCAACATCATCACGCGTTTCCTGGCTTGAA
ATGCCTATCGGATGACATGGACCGTCTTTCCATTCGTTAACGGTATG
>NODE_15385_length_19_cov_15.421053
GGGTGAACTAGCAGACCCAGCACCGCTACCAGGAG
>NODE_15386_length_421_cov_10.076010
CTGCACACCCCGGACTCGATGACAGCTTGAATCTTGTCGTTCGAGCCATCTGAGAGGTAC
GAGATAGCCCAGCAGGCATCAATGAGGATTTCATCATCGAGGGAATAGATTAGTTTGGTC
AAGACAGTAAGAGCAGGGGATATGAGCTCCCAGTCAGGCTGCGGCGACTTTCCGCGACAG
AAGTTGCTCAGAGTCCAAGTAGCGTTTCTCAGCATGCTAAGCTTGTGTTGCTCGCTCAAT
AGGACTAAAAGGGGTTTCAGAGCGCCTGCACGAAGAACGTAATCTCGGCACTGAGGGCTG
TCGCCAGCAATATTGCCCAATGCCCAAACGGCCTGTTCACGAACATCCAGGACGAGAGAT
GAAAGTAAATTAATGAATTCTGGAACGGCCCCTGCATTGATCACAACTTGAGTGTGTTGA
GCAGTACCAGAAGCGAT
>NODE_15389_length_103_cov_6.097087
TCTCATTGAGCGGTTCTATGACCCTACCGAGGGTACTGTGAAATTAGACGGTGTTGATCT
TAAGGAGCTTAACCTGAAGTGGTTGAGATCTCAAATAGGCCTCGTATCTCAAGAACCCA
>NODE_15390_length_88_cov_5.806818
TTCGCCCAGCCAGCTGCGCACGTTGATTGAAAGTGTCGTTGAGAGCGTGTTGTCATCAAA
GTAGAAATGTAGTAGATAATCTCAGGGTCATTTCTATTTATCTA
>NODE_15391_length_34_cov_2.264706
CGGTTCATAGTCACTGCTACTCTCGTCGTGGATTCTTTCCCCTGTGTTTA
>NODE_15392_length_26_cov_36.230770
TTGGTGTGGTGACGGAGTTGATTGTGAAAGCGTACCCCAAAC
>NODE_15395_length_17_cov_56.411766
AAGATCAGCTTCGCATTTGGAGGAATTTCCAGA
>NODE_15418_length_23_cov_8.130435
AAATACAAGGTGCCCGTGAAGCTCACTGCCGTCATCAAC
>NODE_15435_length_39_cov_3.307692
GATAAGTTGGCTGCCGCGATATCATAGTCCAGGTATGTGAAGGGGAGAAGCGGCG
>NODE_15439_length_42_cov_10.857142
CGTTCATCCCGCTGCATCATCATCTCGTCCCACCTATCGATGTTGTATCGAGGGGGCT
>NODE_15446_length_37_cov_42.054054
TGGTAAAACGAATGGCGAAATAGAGCTCTGGATTGACGGAGAATCTGTTATTT
>NODE_15447_length_70_cov_33.571430
GGAGAATCTGTTATTTATGGAACTGGCCTGCTCCTTAGAACGTCTGACAAGTCTATCATC
AAGGGGATGCATTTCGAAACCTTCTT
>NODE_15448_length_120_cov_3.983333
CCGCGTTTGCGCGAAGGGATCCGCTATTCTATTCCAACCATACTCCATGTTTGAGACACC
TCCAGCCAAGGGCTCCTTACTGACCCTCGCTGCCCAGTAGTTACAAGTTGAGACCCATTC
ATTGACCAGCTCTTCC
>NODE_15449_length_59_cov_54.118645
TAAAAGTCATTACACTTGAGTTGGGTGGGAAGAGTCCTACTATTATCTTCGATGACGCAG
ACTTTGAACAAACAT
>NODE_15452_length_92_cov_56.326088
CAACCAGGAAATTGGACACATTAGTACGTTGATCTCCCTGAAGTTGTATAACTGTGCCCA
TCGTTTCGTCGTTTATGATAGTCCCATTGCATGCAAAATCCTTCTTGA
>NODE_15458_length_36_cov_9.194445
TCCTGAATGAATAAGTCTAGTTGGTCAATATGATATACAAAGCGCACTCTGA
>NODE_15462_length_35_cov_78.771431
AGAGACGTAACTTTCCGCAACTCAGACGGCTTTGCAATTGCGAGTTTCATT
>NODE_15469_length_47_cov_7.957447
AAACGGAAGCAAAACACGAGGCCCAAAGAGTGAGATATGTGTAAGCGCAGAGGTATTGGA
GGT
>NODE_15470_length_150_cov_4.326667
AACAGGTTCAGGCTAAAGACAATCACTGCACAAGTGAAATAGAGTTATCTTGGTATTCTT
GGTATGGTTGGAGGCAGGGATCTATTGAGTCGTCAACCTGGTGGAAATCGAGAATTTCAT
TGTACATCATGACCTTCCATGTGTCGACAGGTAGATCAGCGTCATT
>NODE_15471_length_44_cov_30.545454
GGATGAAGAAACTCGAGCATAAGATTGCGCTGGAGCAAGCGGTTGAGAGGCTGACCACCG
>NODE_15472_length_36_cov_1.888889
TTGCCGATGCCACCGCTTCGAGGGAATTCTTGAAGTGAAAGAGAGAGGTTTT
>NODE_15474_length_20_cov_77.300003
CGAAAATCTGCATTCCACCACGAAGACGGAGGACAC
>NODE_15475_length_117_cov_3.991453
CCACTCGCGGATACGCATTGAGAAAAGATTTACGTCTTTGTCGAGTTGATCAAGGAGGGC
AATGGCTTGGATAATCATGTTGTCGATACGGTTAACATTGAACTTGAGTTTTGCACGGGA
GTAGGAGTGGCCA
>NODE_15476_length_201_cov_22.218906
CCCTCATACCTTGCACGCCCGTATTGGAATTTTTTCAAATCCCTGCTAATTCCGCGGTGA
AGCCGTGTGCAAATGATTTCTTGTCTTGTTCCTAATACATCCTCGTTGTCTCTTACGACT
TGTTTATCAATACCATACCCTTTAACGATCAATGTCGTGCATTCTGTTAATACGACCACA
TTTGACATGACATCTATGTAACTGTCGGATCATGAAG
>NODE_15496_length_65_cov_32.892307
TTACCCGGTCGGCACCTGGGGCCCCCCCAGTGTAGACTGAGCCGGATATGATTGGGTACT
CAAAGTATGTGTTGCCGCTGC
>NODE_15497_length_24_cov_41.291668
CGTCTATTAAGGGTGTCGGTGTTCTCGGGCACGCCTATAG
>NODE_15498_length_59_cov_36.491524
TCGGGCACGCCTATAGTTCCGACGTAGGAGAGGGAGGAATAGCGTGTGTTCTTTTTTGTC
TCTATACTTTTTTTG
>NODE_15500_length_69_cov_3.652174
GAGGTCATTGAGGGACGTGGACAGAGAAAGAGGAATGTTGTCAGTTATAATGATGGGCTT
AGTGATGATGCTTGGGCAATGGCGG
>NODE_15504_length_32_cov_7.031250
ACAAGGGAATGGAAGTAATTTCTAGGATTGGCGAAGATGGGGGGGAGA
>NODE_15505_length_252_cov_3.134921
AAGTTACGTCGCAGAGCGATCTTGCTCCAACAGAATGTGCAGCTGCCTACGAAAGAATGG
TAGCGATACTTGGGCGAGAGGCACCTGCAACACCTCAGCAAATAAGATGTGATCTGTAGT
TAGCACTCCACTGGGACCACAGTGCTTTGTTGATGGGAGCTGTGATAGTGAGGATTACTC
TATCAGATAGTTAGAAAGAGATGTTGAATTAAAGGAGTACCAGGGGCGTATAACTTCTAC
TATTGCCTAGTATAGTTTCCAGAAAAAG
>NODE_15506_length_108_cov_16.231482
ATCATACATGACATCCGATGTGTCCACCTTTGCACTATTAACTCTCACCGTATTTGGCGC
TTTATTGGTATTGAGGATTCGTACACGTGCCACGTTCACTCCAGTAGCAAATCCAAAAGA
ACCC
>NODE_15511_length_116_cov_6.905172
ATAACCGGCATGGTTTGTTGATTGATAGCATAGTTGATGCTCAAGTCGTGCTAGCAGATG
GGTCCGTTAAGTGGGCCAGTACGGATGCAGACCTGTTGTTTGGAATCAAGGGTGCCGGTT
TTTCTATGGGAG
>NODE_15519_length_29_cov_19.862068
TTATCTTTCAATCCTTCGTTTGCACTTGCGATAGCCATATTTTCA
>NODE_15520_length_95_cov_1.610526
GTGGAAAGGGTTGCTGCTGGGTATGGTGTGGCATCCTCTGCACGTGAGGGAGCTGAACAG
CAGGCACAAGGAGAACTGAATCTGCGGAAGGAGGTGTATCGTTGTCGTAGA
>NODE_15521_length_35_cov_23.600000
CACGCGAGGAAGGTGAAATTTTGCGGCCAGAGGGAAGACGTACTGAGTAGA
>NODE_15523_length_34_cov_24.264706
CTGAGTAGAGAAAAATCCGAATGGACCACCAGTGAGTATACTGAATTTTT
>NODE_15532_length_52_cov_2.211539
TGATCACTCGTTGGCGCATTTCGTGGAAATTGGCAGGAGTGACAGGCTCAGGGAAGGTGA
GTTTCCTC
>NODE_15533_length_123_cov_5.699187
AGCGTTGAATAAACCGAGCAGAATGACTAGGACATGGATCATGGCTAATTCAGGGAAAAC
GCGAATGCCACCGTCCCTGGTTGCTTCGCAGTAGCGGGGTTACATTAGGAAAAACTAGGA
AATTAAACAAGAGATATCC
>NODE_15534_length_30_cov_63.000000
AGCCTTGTTTCCAGAAAAGCGGGAGAGACCACCATCTGCGTCCATC
>NODE_15538_length_17_cov_5.352941
CGTTCATCATTCCTGCTCGTCAATATTGTTATG
>NODE_15539_length_72_cov_7.402778
CGTCAATATTGTTATGTTCACCCCACATATACGTTGTATCATCTTACTTCCATGTAACAT
CAGCCCTATGCATGGTTTCGACCTTTGT
>NODE_15540_length_64_cov_2.296875
GAGTCGAGTGATGTCCTTTTCAACTTGGCCAAGAGCGAAAATCTGGCGAGCAGTACGGCT
GGTTGTCCATATGGGATCGA
>NODE_15541_length_23_cov_43.608696
CTGACGGATAGCATAAACTTGCGAGGTGTGACCACCACC
>NODE_15542_length_52_cov_32.365383
GCAGTGGTAAAGCCAAGGGTGATATTCCCGGAGTACGCTTCAAGGTTGTGAAGGTATCTG
GTGTTGGT
>NODE_15545_length_40_cov_2.775000
TGAATAAGTGTCCCAGATGAAGACCGAGATAGAGAAATGGTAAGCGAAAGCGGTAG
>NODE_15570_length_28_cov_9.964286
GTGGAATGACATGAGGGAACAAATTTCGCTTGTCAAATACAAAG
>NODE_15571_length_68_cov_12.808824
CTTGTCAAATACAAAGTGGCCACGCCTGGCCAAGGCACCTTTAGCCATATCACAGGTGGA
TACGATGCTGGCTATTATGGGTAC
>NODE_15572_length_185_cov_2.410811
GTTCACGTGTGGCTTCTCGACGATCAAGTTTTTTCTTAATACCAACGAGGTTTGGTTGTT
GGCGAAGTTTGAGTCGTCGCATTTTGATGAGGTACTGTGTGATCCTCGTTACACGTTGCT
TGCATTTGTGAATTGTGAAGTTGGGCCAATGAATCAGTTCAGCGTCAATCTGTTCCAAAG
CCTTGGCCGCCTGGTTCTCGT
>NODE_15577_length_17_cov_18.000000
ATAAGCCTTTACCTCCAGGTTCTCGCAATCATC
>NODE_15578_length_92_cov_5.108696
TTGATGATGGGAAGCGAGAGTCCCACAAGGACTAGGAGTATGCAGGAGGCAAGGAGCAGT
GAGAATGCAATTATGGATATAATACGGTATGCCTGCAATGGTCTGGCC
>NODE_15579_length_80_cov_9.575000
GTTGAGTACATTTGTTGGGTCGTAGTCGTAGAAATATACTGTTTGAGGGTCTCCCTGATG
AGGTTATGGCACTCAAATATGAAAAGCTGCCAACCA
>NODE_15580_length_67_cov_2.194030
CGGAGGACGTGTGCCAGAGTGCGTCGGTGGGGACCTGACCCGGAGACGAGCGATATGGTG
GAGTACAACCAGTGTCAAGCTAC
>NODE_15584_length_206_cov_10.839806
GTCATGAACTATTACATTATGACGCATGTAGATTAGATTCTTCAAAGGGCTTTCAACAAG
TCGTCAACTTCCACGTGATCTTCCGTGTGCTGCATTCTGGAAGCAAAAGAACACCTGCAA
CCAGGCCCTAGAATGAATTCTCCACCAAGCTGAGATATATTTCCTTGTTTACCAATCAAT
CCCGGAGTGGTGACTGGACCGTTCCATATGCTTGACAATGTG
>NODE_15586_length_150_cov_4.553333
GCACAATCAAGACCCTTCTACAACACTCGATAAAAAGGTTCCTGTACCTGAAGCAATTGT
CCTATGTGAAGACACTTCAGTTCTCGGCACTCCATTCTATATTATGGAGTTCCTCGAGGG
CCGTATCTTCACGGATACCCGCATGCTCCACGTCTCTCCTCAAGAC
>NODE_15587_length_75_cov_1.586667
AAAATAATAAATACGTGAACGATTTCACGCATGGTTCGAGGTTCGACAGAGGAATAGACT
CGATTAGGTGAGAAGCGGAGCGAGAACAACG
>NODE_15590_length_252_cov_5.916667
TCTTGACACCACTCTTTGGATTGAACTCAGGTACGATGACAGCATCTGCAACTTTACGGA
AGAGAACGGGATCTGAGCTACCTCGGAGCCCATAGTTATAAGCATGAAGGTTTGCAGCTG
AAATGATGTATGCAAGGTGGGTGGAATCGTTTGAATCGAAAGTTAATGGATCCGGTGCTC
GCTTGGGTCCACTCCAGAATGGCTGTCCAGTGCTTGTCACGGCGTCCTTGGGAAGGCTGA
ACAGAAGTTGACGGATGTCATTATTATA
>NODE_15591_length_112_cov_3.705357
GCTTGATCGTGCTGTCATTGCCCGGTATTTTGCATTTTTGGTGATATCGCAGCTTGTTAT
CTTCACTTTGATCGGTGTGATCTTCAATTCTGTCAGGGAGATTGTGGAACAGATTGGCGA
AAAAGCTA
>NODE_15595_length_164_cov_10.286586
CACCTGGGACGATCAGTGCCGCTACGACACTCATCCCCGTTTCGAATACTGTTGATGTTG
CCAGACAGGTCTCCCAAATAATCAACGTTGACCAACTTCTTACCAGCTCAAGTCGTGCCA
ATCTTATCGTTCGACTCGAAAAGATTGAACTCACCCCATTCGGATTCAAACTTCCTCCGA
>NODE_15606_length_32_cov_79.687500
CACCGGGTTGGTTATCCGAATAAGTTGAGAAGATCTCAGATTTCTTGG
>NODE_15607_length_127_cov_6.488189
TTGAGGTACGGTCAATCCGTGACGGATGCATGTATCGACTGGCAAACTACGGTTTCTATC
CTTGACCGATTGCGTGAAGGGGTATGTAGACGCAGAGAACAATTCAGGAAGGCTATTCAG
CAATAAACGCATACCGTTTTTGT
>NODE_15608_length_37_cov_11.216216
CACAAATCAGTTGACAGCCAAATTTATCAGGAGGTCGTATTGCACATGGTAGG
>NODE_15612_length_70_cov_9.671429
CATCTCTACCAGGCAAAGTCTTCACCAACAGATTCTCTGACGAAGTTATTGAAAGTAGGA
GAGAAGGTTTGGAGCGCTTTTTGAGT
>NODE_15619_length_71_cov_39.098591
AAGAGATAGCTTGCTCCATACCCACAGCAGACACGCAGGTAACAAGAAGCTCCTTTCCAG
ATTCAAATTCTGACTGAATTTGTGAGC
>NODE_15623_length_17_cov_209.235291
GACTTGACGAACTTGGGACCTTCTTCGAGGGCC
>NODE_15625_length_179_cov_3.949721
GGGTAATTGAGCAAAGGGACAATTGGGAACGCGAGAGATGAATCTATCAACACAAGCGTA
CAATAATCGAGTTAATATGTCCGAAGTGATTGAATATGTACTATAGATCGGATTTGCACT
CTGTTAAGTGACCCAGAAAGCAAGTGCGATGACCAAATACAGAGTTAATAATAAGACCCC
TTCCATATAATTTGA
>NODE_15636_length_20_cov_49.599998
ATGATGATGATAATGTCCATTTCAGAGCAGAAAGAA
>NODE_15641_length_132_cov_3.689394
CAAGAATAGAGGCTGGGGTGGTGGTGTTGTGTTGCGTTGCGTGGAGTTTGCGCGCATATT
CGCGAAAGATCATACCAACCTCACGCGGGTTCGTCGACCGCATGATGAGCTGAGCAGCAA
CAGCTTTGCGGATTTTGATATTCCTTTG
>NODE_15643_length_42_cov_2.404762
TTTGATATTCCTTTGAAACATCTCAGGATTCATGAAACAAAGTTCAAGCGTTGCAATA
>NODE_15644_length_150_cov_51.340000
CCGGGAGGATTTTCAGAACCGTTTGAGCCGTAGAGGGGTGGTCCAGGAATGATGTATGTA
GTCTCAGTCTGGGCCTCTTGTGTATAGAGGTTGACAGTCAGGCCAGGGTCGCTATTAGAA
TAGCCCCCAGGGAGCGTAACCAATTCTGCTGCAGTGGGCTCTCTGC
>NODE_15645_length_52_cov_9.115385
ATAGAGGCAGCCATGGGTCTGCCTCTACTGGCCCTCGTCACCATGACTCTCGTTCTCTCG
TGACCATT
>NODE_15646_length_61_cov_7.852459
CCTGATCAAGTCCGGCTTGATGTACCTATCTCGTACTACGACCGCTTGAGAATTCGTCAA
CCAGGAGACGCCAAGTT
>NODE_15647_length_43_cov_16.860466
TTCCCTGACTGAGTCCGGCATTCCTCTCCTAGCATGCTCCTCTTCCGAGAGGTCTGGTG
>NODE_15649_length_17_cov_11.117647
TGAAAGAATAATCCATCGGGATGTCATTCGGGT
>NODE_15667_length_129_cov_7.705426
CTTGAGGATGAGGCCCAAACTACCACCGAAGAATCCAAGCCAGAAGGGACTACTGCTTGA
AGAATTTGAAGATTCATGTTTGATCCTGGTGTTTTGAATTCGTAACATCTATGATTTTCC
AGTTGGTTGGACGAGTGAAACCACA
>NODE_15668_length_73_cov_3.246575
CTCGAACTTCCATCTGTGAATGGACAAGAACAAGACCATCAACCATAGCTTGTTCTAAAA
ATTGGACTGCCCGTGGCAAGGCAAGTAGC
>NODE_15669_length_208_cov_10.480769
TGATCAATACAATTTTCGCGTCCCACCTTATCGACTCGAAGGGGCGTCTCGTATCTGATG
AACCTGTCAGGCAAACCACCGAGATTCAGGCCGTTTCTCATGTCATTGTCGAGAATGGTG
TCAGGCTGCGCTTGAACATCGTTGACACCCCTGGATACGGCGACCAGATCAATAACGAAG
GATGCTGGGATCCTATCATCAAATACATCAAGGATCAACACTCT
>NODE_15670_length_71_cov_3.577465
TCACTGAGGGTGGGGGGGATTTCTGTGCATCGCTGCAACATCAAGCGAGCGTGAACGGCT
ACGACGTCTATTGTTGAGCAATGGGGA
>NODE_15671_length_43_cov_1.558140
GCCGCCTCCGTCACGTGCCTCATTTGGGGCACCCTGGGACGATTAGCCTTGGAAAATTC
>NODE_15679_length_31_cov_84.870964
GCATCGTCATCTCCTGTGGGCATGAAACTAACTTGAACGGTCTTTCC
>NODE_15680_length_84_cov_6.440476
CCAGGTCTTGTCCATAACTACCTTGACGTTCACTCAAACCTGGCTGCCACGCACGACATA
CCTGTCATACTTTACGATCAGCTCGGTAACGGCCAGTCCA
>NODE_15682_length_39_cov_22.871796
GGAGGATGATGTTCGCAAATATGTCATTAGGCGCGAGGTTAAGAGTTCGAAAAAG
>NODE_15684_length_41_cov_29.487804
AAGAGTTCGAAAAAGGAGAATGCAAAACCTTATACCAAGGCGCCTAAAATTCAGCGA
>NODE_15685_length_150_cov_2.800000
TTAGAGCTCGACATTGACGTTGTCGCCCATGGCAGAGGCGACATTCAAAGATCTCCCAGA
GCTCTTTGAGCTTTTCTAACGCACCATCCACGTCTCCTTTCAGACACGACTTGATGGCCG
CTTGAATGACTACTGGATGGGGGTGGTTCCCCTTGGCAAACTTACT
>NODE_15686_length_43_cov_4.279070
AGATTTGGGCTCAAGTCATGGATCCACCCCCTTGGGTCAATAATGGACCCAATTCAAAC
>NODE_15689_length_33_cov_39.575756
TCTTGCTCTTGCTCGTAGACTTCGTGGAGAGCGATCATGAGTTTCTGTG
>NODE_15697_length_76_cov_4.328948
GTCGCACTCACGACGGCCACTGTGACAATTTTATTCACATATTTCTGCCTTTGTGCTGAA
GAGTATAGATGGCAATGGCGTGCATTCCTTAC
>NODE_15706_length_115_cov_3.478261
CAAGACAGCACTGAGAAAGATAGAACGGAAGTTGAAGGGTATATATAGACCTGATACATC
GAAGGATAGAAATATCAGTCAAGAGAAGGAGGTGACCACAGGCAATTTAGTGCAAATTTT
AATTCAGGAGG
>NODE_15707_length_115_cov_4.947826
AAAATACGCTTTCACAAGATCCACACTCGTAAAGTGCCCAGCTTCCATCCCATTCTGCAG
TTCCTCGATGGAGGCCTCATACAGGTCAGGAAATACAATTGGCTTTGAACGGGAATTAAA
GGAGTGTGCCC
>NODE_15720_length_48_cov_3.916667
ACTTGTTGAATACGTTGCGATTTGTACGGCGGATGTTCTCCGGGAGTTGCTCGACCACCT
CCCC
>NODE_15721_length_90_cov_28.344444
GTGTACACCCAGTCGAAGGGATCGACTGCGACGATGGGCAACTTTTTGAAGGCGACGTTT
GCTGCCATCACAAAGACATATGCTTTCCTTACACCAGACCTGTGGC
>NODE_15722_length_47_cov_3.085106
GGAAAGTTGCTGTCGCAGCGTATGTGGGTTCTTTAACTTGTGCCACTATTGCCCCCGAAA
ACA
>NODE_15723_length_116_cov_7.887931
CAGTTAAGAAACGATCATTGTGTTTGATGGTCCGACTTGAGAGCAGTGAGTTACCTCACC
GTCCATGAGCACTTGGACTAGGTACGCGCTGCTCAGGGAGGTCCAGTAGTTGCCTACTGG
CTCCCTGAGGTA
>NODE_15724_length_130_cov_5.576923
ATCTGGAAACTCGCTGCGTTGCACAAGATAATACATTTTATGATGATGGGACTTATCAGC
ATAATTGCTTTTGGATCTCTTATTGGAGCTTTCTTGTCTGGTGCAGCAGCAGGCAACGTC
TATGATGCTACCTCTTCAGCGCTGGA
>NODE_15725_length_109_cov_3.376147
GTGAAGTGTCCAGCGCATTCCAGTGCGAAGGTAAGGCGTAGGAAGGCAATCACATGTACT
TGTAGTGACAGAAAGGATGTGCGTGCACATCATGGTTTAAAAAAACCCTCAGGAGGGCGA
GTATA
>NODE_15730_length_53_cov_4.679245
TCCATCTCAATGTTTTTGCCGGTACATCTGCGCGGAACGCCCTTTCTGCTGGGTGGCTGA
TCACATGTA
>NODE_15731_length_65_cov_2.153846
CTCAGAGACATATCGATACTTCTTGTCAAACCTCACATACTCAAAAGTCTCGCTAAGCAT
AGGGTTAAAGGGCTTTGCGAT
>NODE_15740_length_38_cov_25.421053
TTGGAAATCCGACGTCAGACTCAAATGAAGTCCCATGAGATCAGCTCGTTCTCG
>NODE_15757_length_25_cov_23.680000
CCAAGATATCAGTCAACTATGGACGTGGCCGTGTAATCCCC
>NODE_15758_length_112_cov_40.705357
TGCATAACAGGAACGACGCATGGTAGGGATGATTTGACCTCCACCACGGTGGATGGCATC
TGTGTGAAGAGTGACATCAAGAATGTTTACGCGAACTCCGCGCATGTTTTCTTCACAAAG
CACACCTT
>NODE_15760_length_39_cov_67.743591
TCATGCTTTCCCCAGCTAGGATTTCATCAAGAATTGCATCCGAAAAGCAGCCCAG
>NODE_15761_length_22_cov_22.090910
TTTTAGGCAGTGAAGAAGGAAATCCAAATTTAATTTTT
>NODE_15769_length_62_cov_45.419353
TGTACAGGAGCAACACCTGTGGACGGAGGATTTTCTGGGCATGCAAATAGATGGGTGATG
AAGCGAGCACAGATGCAA
>NODE_15789_length_35_cov_2.028571
GACCGATTGAACAATGTCAAGATAACAAAACTACGTGATCCCTGAAAAAAT
>NODE_15790_length_56_cov_71.767860
GAAACTTTGATTCATAACACTAGCTTAGTGGACTAGGCAAGAGACATTAGGACCTCCAGG
GTATGAGATTAT
>NODE_15792_length_17_cov_148.705887
CAAGTTGTTAATTGAGTTGATACCTTGTTCGAT
>NODE_15794_length_88_cov_3.772727
CTTCATCTCCATCGCTCACGGGCGGTACCTCTTTCGATCGAAATTCAGACGAGCTGCTTC
AATGCAGGTGCCGTCAATGGTTTCAGCGCTGCTGGAGAACTGTT
>NODE_15798_length_72_cov_9.486111
CTTCAGTTCAAGGAAGCAGTCCAGCGTCGATGAGGTATATGGATTACTCCATCTAGTTAC
CGCTGAATCGGACGAATACCAACATGTG
>NODE_15800_length_33_cov_12.787879
TCCGGTCGCATGGCAAAGCTGCTTTTTCTCTTCCTCACTAGGATATGGG
>NODE_15813_length_73_cov_16.000000
ATTCATGGATAATACCACCCTGCTTGGCCTGGCCTTTCGATGAGGTCATCATCTTCTGGA
CATTGGCAGTATAACCGCCAGGAGCGGCA
>NODE_15815_length_58_cov_2.000000
TTGTGGAAGATGACTCTACACTTCATCTGAGTACAGACCAAAGATCACTGAGTCCAGAAC
CGTGCGATACATTG
>NODE_15816_length_21_cov_103.904762
GACATCAGTATCCTGACATGTACAATCATATGTGAAT
>NODE_15817_length_62_cov_2.919355
ATCAACTGCTGTCCCGAGACCTTGTACCGACTGAAGATCTCATCCTGGGTCGAATTAATC
GCTCCATCTAGAGCGAGA
>NODE_15832_length_89_cov_4.775281
GAGAGGACGGTTGGGAGACCGCCTATGTGGTCTAGATGCCAGTGAGAGATGATGATGTCG
GAGATGTCAGGAAGGGAGGGAGGTATTGCGGGGAGGGTGGTGGTG
>NODE_15833_length_48_cov_6.854167
TGCCACGACGGTCGTACTCCTTGACACTCCCATAATGCAATGTATGAGAACCCGTCCTCC
CTCC
>NODE_15835_length_159_cov_5.761006
TACAAAGCCCTCGTGGCGGATTTGGATTCCGTTTTGCTCAGGAGGCATCGATGACACTTG
GGGATTACAGAATCCAGCCTTATATTCTTGATGAGGTTTTCATTGTTCTGTCCAGGAGAC
ACATCGTTTTTCGTTCCAGGAGTGATGTGCATGTTGCACGATGACTTTGATATTC
>NODE_15836_length_367_cov_15.427793
CCTGTTTATGATATGTAGCTCCTATCTCCAGTCAACGCACTCGGAGTGCGTGATTCAAGC
CAGGTACTATATTACAATGTGATCAGGATCTTATGCCGGCTGTGAAAATTCGATACGTGA
CACATTCGGCCGAGGTCCCAACTGGGGACCGGGTCCAAATGAGGGGTTTCTATTATAATC
AACAAACTTTACATGATTTCCGATCACGTCGCGTTCAGAGTGTGGATACTTTCAGTTGCT
TATGCATAGCAGAGCACTTGGTAGTCCCTGATGAGTTTTTCACCACCATCGTAGGGAATG
AGAGCGCCATTAATCTTGATACTGGCCTTGCCGGGGTGCCAGGCGCCCTTGTGCTCGGCC
TTGACAACATAGAGTGGGGTCTG
>NODE_15840_length_71_cov_19.549295
CTGCCTTGTACCGTTCCCACACCGGCCTGAGCGAGAGCCACCAGAACAGAGCAACGGGCC
CTGGGAATGTCGCTATGATCTTGCCTT
>NODE_15841_length_18_cov_26.944445
GCTATGATCTTGCCTTGCTTTCTGTCCGACCGAT
>NODE_15849_length_61_cov_19.229507
GCCTTTGACCGAGGTTACCAAACGAAAGGAGACTGACAGAGCTCAGAAGGGGTATACTAC
CGATAGTCCTTTTACTC
>NODE_15852_length_118_cov_3.288136
CGGATTTCCGGCTGCTGTTCCGTCGCCTTTGGCAACAAGTCCCCCCATGCAGGCAATGGA
TGATGATAACACTGTACCGCTACCTGGGACGCCTTCCTCATCTGCAGCGGCTGGTCCGAA
GATTAAGCTGACAC
>NODE_15853_length_151_cov_2.708609
GGTGAGGTGGGGAGGGTGATCGGTCGACCTGCTCCCGAAGAAGAGAAAGATCCCTTCAAA
CTCATGGGTAATGACAGCTTGGTAGCATCTAAGGAAGTCGAGAAGTTAGATGTGGAGAGT
TGGAAAGAGGAGGAGAATCAGACTGGAGCAAAAGATGCTGCCTTTGC
>NODE_15856_length_80_cov_23.012501
TGAGGTCTTCAAGAAACACAATGTCTTTGATCCCAAACGTCTCTTCGGTGTCACTACGCT
TGATGTTGTTCGTGCATCAACATTTGTGGCCGAAAA
>NODE_15857_length_76_cov_2.105263
CACGAAAACGCCTGCTCGAGAGCCTGGGGATACCTGAATGACGCATTTCAAACACCTGTC
TACGCACTATACCAGATACCAACAATAGTCTG
>NODE_15858_length_100_cov_6.580000
GGGACTCATAAACCACGACTTTACGTTGTCTGTGATTCGTATGTTGGAGCAGATCATGAT
ATCGAGCTGGAGCAGATTGAAGTTGCTGAGGGTGAGGAAAGTGATAGTGACGGGGG
>NODE_15860_length_163_cov_2.687117
GTGAGAGCTCATCATCGTATCGTAAGGGCATGGAGACTTTGAAGTGATACCTCATATTCG
TTCAGTTATTGTACTGGATGACAATACCCCTGATGAATTCGGCGAGGATGAACCATGGGA
ATATGTCTTGAACCCGGACAGCGAGCCCGATAAAGGGTTATCTTATGCTGAAGTAGCTG
>NODE_15861_length_41_cov_2.634146
CCGGAAGGCTCGAAGGGCGATTAATTGTGAAGGAGAGACGTACGACAGGATCGCTTT
>NODE_15866_length_126_cov_8.182540
GTTTTATCAGTGAGATCAAGACTTCGATCATACTTTGCAGTATGCAGGATTTTGCCCTCA
AATTTATCGATTCCAGGGATATCTGGCCATTTCCAATTGTTCAGGACGCCTTGTGCGTTG
ATTAAGAAGTGACACCAGTCAT
>NODE_15867_length_122_cov_6.368853
AATTTGTACTGTGCAAATGCAGCCAGATACAAAGTATTGCCTAGCCAAAGGCAAACCCAG
TTATCCTTCACGACTATGGGAAGCAGGAAAAGTTGTGCAAGGTACAGTGTGAGGTATAAA
GGAAAGAATGCGTTTGTG
>NODE_15868_length_79_cov_3.177215
TTTTGTTTCACGGTCACTACTTTACTGGAAAGCTGATAACTAGGGGACTTGCGATATCTA
GACAATGGCTATTTCTAGGAAGGCAGGAAAGAAGG
>NODE_15869_length_57_cov_40.666668
TATCACGGATGCTACTGCTTCCACTGTTGCCTGCAATGATGACGGGACAGCTGGCGCCCT
GCAGTTGACTGCC
>NODE_15876_length_60_cov_10.133333
GAACATACCAAGCGACATCTACGTCAAGTGCCGTCAGGAAACGAATCAAAGCATGCCGCA
TGAGAGCGACACCACA
>NODE_15877_length_50_cov_1.160000
TCGATACCATGACAAAGCATTAGAGAGCATAGTACAGCAAATTGAAAGCAGTCATATAAG
GAAGGA
>NODE_15883_length_82_cov_8.353659
GGAGAGGAGTCCTCTTTTATCTGTCTCGTTGTATCCTGAATTTATTCTCCCCTGACTATT
CTCACAATCCCCTCGAAATTCTCAGCTACAAAATCAAC
>NODE_15890_length_170_cov_23.982353
GCCTCTCTGGCAAGACAGTATTTGATGCAAAATGTATCTGTACTTCAAGGCAAACTCAGT
ACACACTGAATGAACTGGTCATAGCTCATTTGCACCCATCCATCCTTGTCACCATCCAGC
CTTTGGAATGTTTCTGTGAGCTGCTTCACGACAACACATGCACGAACGAAACGATCGAAA
GAAATC
>NODE_15891_length_146_cov_6.068493
AAAGAACCGCAGCAGCTTCCACGCCGATCGTATTTCCACCCAAGTGGATTTCCTCGATTT
GCGCTGGGTCTATATTTTCGAGGTAAGGTGCAATATCTGCTGCACTGTTGAGTTTGAGGC
CTTTGCCTTGCAAAGTAAAAATCTTCGAGTCCATCGATAGTG
>NODE_15892_length_68_cov_3.441176
GGAGAAATACCAGTACCTTCAAACCTAGTATTCACGAGTTACATCGACAGAGATGCCCTT
GTCTTCAGTCCGCTTCGCAGAGGC
>NODE_15893_length_17_cov_20.117647
CGTGAAGCGCGCGATGGCCTGGGTTGGAAGGAA
>NODE_15894_length_142_cov_12.267606
CCTGGGTTGGAAGGAAGCTTTCTTTGGAAAAGGAAATTTTATTCGTTTTTTCATTGCCTT
TTTCATCTTCCTCCTCCAGCAGTGGTGTGGTCAAAACTCAGTTGGCTATTATGCCCCACA
AATCTTTGAATCTATCGGCTACACAGGATCCAAGGCCT
>NODE_15896_length_35_cov_5.485714
CCATCCACTTCATCTAGACTCTCTCGCTATCACGGGTCCGGCTGCTTCTGC
>NODE_15897_length_68_cov_8.029411
ATAGGTCCCCAAGTGGAGGCGAAGAGCGCAATATAAATGCAGACAAAAGCGATCAAAACA
CGCTGGCCTGCAAGATTGTCTACT
>NODE_15900_length_113_cov_3.300885
ATTTCCTTCTGTTGTTCAGGTACTGTTGAATCTCGATTGGGGAATGGATGCGAGTGAAGC
AGTGGAGTTTGGTCGTGTTCATGACCAGTTGTACCCATCTGAAGTGGAGGCGGATGAGAC
TTATCCAAA
>NODE_15902_length_20_cov_63.400002
TTGAAGGTTATCGCTTCCGCAGGCTCTGACGAGAAG
>NODE_15903_length_47_cov_9.617022
TCAAGAAACGACCCATATCAACCAGGCCAGCTCCGTTCTCGTAGGATGAGAACTCATCCG
AAC
>NODE_15906_length_45_cov_5.644444
ATCCTAAGCATGAACCTAGTGCTGAGTATTGTCAAAGAGGGCTCCTTTGAGTGTCATGAC
G
>NODE_15907_length_62_cov_2.193548
CGCTAAGCGTATGGTTGGCAGTGTACGCAAGTTTGGATCTGGTGAGGAGGAAGAGTGGAT
TCGAGAAGGAGGTAAACA
>NODE_15914_length_41_cov_2.804878
TATACTCTGCGTCCGTCTTGTAGAACGCAAGGTGAGTCGGACGAAGAACAAACCAAC
>NODE_15915_length_88_cov_3.568182
TCCGGAATTTTAACCTCATTCCCAGTCCCCGATGTTAAGGGTATCTCCTGGATACCAGTT
CAGAGTGTCCAAGAACCTGGCTCAGAAAGAAAATCCTCCTGCGC
>NODE_15928_length_18_cov_15.333333
GAAGAAATCGAAGATGATGGGGTGCTGGATTGAG
>NODE_15929_length_59_cov_22.813559
GAGGAGAAGGAAGTTATGTGTATTATGACGATGGAAGGAAGATGTTGGACTTTACGTGCG
GAATTGGTGTCACTA
>NODE_15930_length_131_cov_5.648855
GTTCGTCCAACCGCGGCCCATAACGCTGGAATTGAGCTGACGGAATGGGAGATGAGGGCA
TGAAAAGTTTGAGGGCCTCAAAAGCTTTGCCAAGGTGAGACTCTGCCTTTGACTGTGACT
CTGCTTGGGGAACATCATTATAAGCCT
>NODE_15931_length_64_cov_2.234375
GTTACTTTATCGATGATTTCGACGATTTTGTTTCCTCACCTCCCAAAGTTCCAGAGAAAC
CTAGCTCTGTACCACTTCCG
>NODE_15932_length_125_cov_29.280001
TACAGTGTGTTGCCGATGCTGGCTACTGGCCTACACAGGCTCCAGACCTGTATACTGGCC
CTCTCCAGTCTCGCACTTTGCTCCAGGAGCTTTACGACGAACCCACCCATGACCTTTGGT
CTCAGCAGTTGCACTCTCAAC
>NODE_15935_length_309_cov_5.132686
TGTAGCGAAGAAGTTGATCGTCGACAACATTCCATTGGCGGCGGGCATAATGGAACGAGT
TCCCGTTACCTTCTCTTGGGAAATCGAGCCACTCAGGATGACCGAATTCATTGCCTTCAA
AGTTGAGATACCCTTCTCCGCCCAGGGCGTGAGTGATAAGCCTGATCATCTTGTGCAATG
ATAGACCTCGAGCAATGACGGGTGTCATTGGGGTCAAGTCCGACATATGCGTATACATCT
CCTTGTCCATCAACCAGAATGCAATCGTCTTGTCACCGACCAAAGCCTGATCATGACTTT
CGCAATATGCAATACTTTTCTCTCC
>NODE_15936_length_29_cov_23.034483
CTGTTGTGTCGCCTCGGGAACAGTCGCCAGAAATTATCAGTACCA
>NODE_15937_length_219_cov_4.767123
CACCAAGTGATTGGAAAATGCCGTAGATGACTGTAAATGCTGCGATATGGTCGGTCAATG
GTCTATATAAACCAGCCATCAAAAATCCAACGATAGATTGAACAACAAGCGCCAGGATCA
GCGTCCATTTTGGGTCCAGGAAATCCAACAGGAAGGCACCTCCGATAGCCCCTGGTACTT
TCATTAAGTTCAGGACCACATTCCAACCAAAAATTACTGCAATGGAGTCGTTACC
>NODE_15938_length_48_cov_3.812500
GTTTCATACCCGTCACTGGTCTCTCTGCCTCTTTCCGTGGGCGATGCCATTGATGAAGCA
TTTG
>NODE_15940_length_41_cov_3.609756
GCAGGAATTTGAGTTCTGAGGGTGTTCCTGCGCTTGTTTTGAGGTGCATAGTCGCAA
>NODE_15941_length_69_cov_1.811594
ACGGAAACCACATCCATACCTCAAGCATGATTCCTCCAATTGCCGACTTCGAAATCTCAC
TTGTGTGAGACTTCACCGAATTTTC
>NODE_15942_length_63_cov_7.206349
ACAAAGTCTTTGGGGTTGATCATGAAACCCAGATTCCAGAAGATGACAAGGCCGAAGACA
ATGTATTGTAGCAATCTCG
>NODE_15943_length_36_cov_2.861111
AACATGCCGTTTGGTGATAGAGATGAACTCAAAAAGACCCAGGTGCAATTAG
>NODE_15949_length_20_cov_1.400000
GGTCTTCGTGTTCTCACCGAGAACAAAGTAGATTCA
>NODE_15950_length_86_cov_2.965116
GTCCTGTGTCCGCCTCTGCATCACCGGGTTGACGCCTGAGCTGACACCATCTGAGGTATA
TATGTAAGGGCTGATATTAGAGTGATGATGCCTGGCATGGGC
>NODE_15951_length_169_cov_6.360947
AAGAGGATGTCAAGAAGTATGCGTGATTAGGAATGATGGTGTAGTACGTGACCTAGTTCG
GATCGAATACAAGTGGATTAGGCTAGTTCTCATCAGAGCTTTGACGATTTCTGTGGGTAT
CCTGCTCCCATTCGCGAATGATAGCTATTCAGTTCTACATACACACACTGCTACTTGGAT
GACCA
>NODE_15957_length_175_cov_24.879999
TCGACGTCGACGACGAAAGGAAAACCCGTATCTTCTACGACAAGAAAATCTCGCAGGAGG
TTCCCGGCGATGCTCTCGGTGACGAATGGAAGGGTTACATCTTCCGTATCACTGGTGGCA
ACGACAAACAGGGGTTTCCCATGAAACAGGGCGTTCTTCTTCCTCACAGAGTCCGTCTCC
TCCTATCAGAG
>NODE_15959_length_19_cov_179.947372
AACCAGAGTATACAATGTAGTAGATTGGTTCATCT
>NODE_15960_length_47_cov_1.957447
AGAAAAAGAGGACCAGCCGCCCGAATTTTCATCCCTGCAAAACGATCTACACCCAGGTGT
CTA
>NODE_15961_length_54_cov_4.722222
CTTTTTCGTACCAAGTTTTGACCCTGTGGGGAAAATCAATGTAGTAATGCTCCTCGGCCT
CGCATTGGAC
>NODE_15962_length_27_cov_6.037037
CTTCAAACACTCCAAGACCTCTTCCTGCACCACCTGTAGCACC
>NODE_15963_length_17_cov_7.411765
CACCACCTGTAGCACCAGAGAACGAACCACCAT
>NODE_15970_length_19_cov_6.000000
TTGAGGTTCAATTCCAGTTGATGGATTTCCGCACT
>NODE_15971_length_19_cov_6.947369
GATGGATTTCCGCACTAGCCTTGCGTGTATCGTCC
>NODE_15972_length_40_cov_4.500000
TCTCCATGTACATCTGGCTGGTTCCAAGCTGCTTTCGGAAAGGGACGTCCCCGAGA
>NODE_15973_length_143_cov_6.839161
CAGCCTCGGTACCTTCGGGGTCAAATCGGGTCTCGCACAGATGCTGAAAGGTGGTGTTAT
CATGGACGTCGTCAATGCTGAACAGGCTCGCATCGCCGAAGAGGCCGGCGCTTGCGCAGT
CATGGCTTTGGAGCGCGTGCCCGCCGAGCCAATTACAGT
>NODE_15974_length_108_cov_3.101852
AAATTGGGTATGTGTACGCACAGATGCCAATGCGCCAAAAGGCCTGAAGAGATCATAGAG
CTGGGAATCGGAGTAGCCGGGAGGGAGATGCTTGACAAGCCTGGGGTGTGCGGCGGGGGG
GGGG
>NODE_15980_length_87_cov_4.045977
CTCGAATGAACGCTTCAATTGCGCAGTCGGATGATATATCGAGACCATTCAAAAGCGGAC
TGGTGAAGTAGTCCTTCCAAGGAGAGGTTAGGAGGAACTGCTG
>NODE_15987_length_58_cov_48.362068
AACAGCTACAAAGCTATCGGCATAATTCTTGATGGACGTGGTCAAGCTATCAAAGGCGGC
AGACGAGGATGAGA
>NODE_15993_length_45_cov_4.711111
TGTTGTTTTATCAGCTGGAGGTCCTACAAGGATGGAAAAAGCCAAAATTGCCATCGTCCA
A
>NODE_15994_length_206_cov_6.820388
AATTGCCATCGTCCAATTTCAGTTAAGCGCACCCAAGCCAGATATGGACAACACAGTCGT
GATAAACGACTATCGTCAGATGGATAAGGTAATCAAGGAAGGCCGTCAATACATTCTCAA
CCTCTGCAAACGCATCAAAAAGGCCAATTGCAACGTCCTCCTCATTCAGAAATCAATTCT
TCGTGATGCAGTTGACGATGTCTCCCTTAATTTCCTCAAACG
>NODE_15996_length_95_cov_2.200000
ATGACAAGGACCCCGATACTTGGGTTCTTCCTGAGCAGGCTAACGAAATAAGAGGCCCGA
CTTTCATATTTCACCCTTCTGATCCGTCTCCCATCTCGATCAATTTCAATT
>NODE_15997_length_69_cov_1.768116
CGAAGTTCTGCAATAATCTCCCCATCGACTATTCCCCTGCCGGAGGCAACCATGGCCAAT
GTGCCAGTGCCAGTCCATCAGGCTT
>NODE_15998_length_44_cov_2.340909
CGATGGTGTAGATGGAAGTGCGTTCTCTTGAATCGGTAGACATGCGAGAAAACCACAAAC
>NODE_15999_length_36_cov_1.500000
CTTCTTTCACTTATCGCAAAGCAAAGCGGTTTCGTGAATTTCTCAATCTTCC
>NODE_16002_length_55_cov_2.236364
ACGCGCGCTGCAATACATCCTTAGCAAGAGAATATCTCCTTGCCTGTTGGTATTTTTATG
GATTGCCGCTG
>NODE_16006_length_36_cov_34.166668
ATCGTTCATTGAACGTAAATCCCCTCTAGGAGTAGAAAGCAGAGCCAAATGT
>NODE_16007_length_20_cov_65.300003
AAGCAGAGCCAAATGTAGACAATGTGGTCGGACTAG
>NODE_16008_length_48_cov_3.479167
GCAAAAAATTCCCCGTACGTGTTCATATCCTGAACAGATGTGTTATAGTTCTGCATGCTG
AAGT
>NODE_16009_length_61_cov_4.163934
AGCAGCCGGGGTAGCACGTGCAGGGGGAGGCGGAACAACACGTGGGACGGCGGGAGGCTT
CGCAGCTCTGGCTGGTG
>NODE_16010_length_40_cov_4.500000
CTCGACAGCAGTATAATGCGAGAAGCGTTCGGCAACATCACCAACGATGACGTAGG
>NODE_16011_length_132_cov_5.136364
CTTCTCCTTCTCGACATCTAGTACGAACATATCATCCTTATAATTTTGCCAATGCCCTGA
GGTCTCCCATAATTTGCTGTTATACATGTTAGGAGAGATGACTTCTTGATATCCGCGTTT
AAAGTATTCCGAACGCATGAGCTCGACA
>NODE_16028_length_44_cov_9.795455
AAGACAAGCCTTGGACAGATCCTTCTGGAGCTCCTTCAACTTTGTCTGATCGGCTTCACT
>NODE_16031_length_20_cov_1.350000
CCAAATTTGGAGTTTCCCCGTCTTTCCTACATTCTT
>NODE_16032_length_113_cov_4.088496
TTTTGGACCTCCCGCATACTTATTCATGTCATGGGCGCCTGGAAAGTGACGTTACAGAAC
ATTGGAGGCGAAAGAAAGTTAGCGACGCAGACGTTATTTCATGGTCTGCATGCAGAGACA
GAGAAACCA
>NODE_16033_length_33_cov_35.393940
GGTGTTGAAGATGCGATCGACGCTGGCTTGACGAAGGACGAGCCGAACG
>NODE_16034_length_73_cov_4.452055
GAAATACACCCGTAGACCCTGAAGGGTTTACCCTTGCACTGTTTGATTCCCCTGCAGAAA
TCGCAGTTGATGCATCTGGAAAAGTCCTT
>NODE_16036_length_173_cov_8.173410
AATACCACCACCAATGATGAGAATCTTGCCATCAGGACGAGGAGTTCCCCGAGTGATCAG
ATCGATAATGGTCTTTGCATATTCGTAAGTTTGACCCTCAGTGGGAGCACCAGAATACTC
CCCATAGTTGGCGAGCTCATTAGCATAACCGTGAGCGGCAATAGCGTCAGAGTAGACAAC
ACTGGCACC
>NODE_16037_length_35_cov_2.800000
TAAGCAAAAGCGCTCTGAGCTCGGGCAGGCTTGTGATCAGGTAGACTCTAG
>NODE_16039_length_17_cov_3.647059
CATCATCTCCATTACTTTTCTTGACGATGCAGA
>NODE_16040_length_42_cov_11.261905
TTCTTGACGATGCAGACCTATTGCGTGAACAGGAATATATGTCCCAGTTAATTGTTAT
>NODE_16043_length_163_cov_10.558282
CAAGATTAAATGGAAGGAGGATAAGGATCTCACCAAGGAGTTCGAGATTAAGAAACAGCG
CAACAAGACTACTAACCTCACTCGACTTGTCCGCAAAGCACATCCGACAGAGTCCTTTTT
CAATTTCTTTACTCCGCCTCTCCCCTTAGGAGATATAGATCTCGAGGATCTTGAAGATG
>NODE_16044_length_88_cov_2.886364
CAAGAACATGGCGGTTCTCGCGACGTCAAATTCTAGCAAGAGCCTTCTAACATTCCATCT
TCGGCTAGTACTAGCAACATGAGTGGATCAGATCTTAGATTTGT
>NODE_16049_length_25_cov_116.919998
TTCAATGGTGGTCCTCTCGTTCCATTTGCCGTCGTCAACGT
>NODE_16050_length_184_cov_3.217391
CTCAAGACGAAGAAGTCGGATCGAAGATGCTTCAGCGGACTGTTTGATGGCCCGAGATAC
AATACTCTGCAGCTGCGAAGAAGTGAACGTCCACTTTGCTTGATCCATCGTCATTCCTCG
GTATGGCATGGCTGGGACATTGAAACTTGGTGATTCCGGCGAAGGCGTTGCAGTAACATT
CACCGTGGTTGTTGTAACAC
>NODE_16058_length_57_cov_1.649123
TGGCTCTGGTGCTGATACTCTAGCAACGAACAGTGACATCGATGAATTTGTCAAAGAATT
CAAGAAACTCAGG
>NODE_16061_length_33_cov_8.424242
ACCCAAAACAAAACTGTTACTAGCCTTTGGAGGGCTGAAGATGCTGTTG
>NODE_16072_length_63_cov_7.603175
CCTTTTCTTTGTTGGCTTCGAAAAATCTTCAGGATCTTTAACGACTAATGACGACCTTGA
ACCCTGGGGCATCTGGTTA
>NODE_16073_length_161_cov_7.310559
CTGGGGCATCTGGTTAAACGGAGGTCCTGGATCCTCAAGCATGTATGGGATGCTTTTCGA
AAACGGACCTATACGAATACGTGACGATTATTCTGCGGTGCAGAACAATTTCACATGGTC
ACAGCTGACTGATTATTTTTATGTCGATAATCCCGTTGGTGTGGGTTTTTCGACAGC
>NODE_16077_length_22_cov_23.045454
AGGCCGCTGCAAGGAGTGTGGTTCAGTCTATGCTATTG
>NODE_16087_length_36_cov_2.972222
CGCAGACATAGGAAACTGTTGAATCCTGCATTCTCTATAACGAGCCTCAGAG
>NODE_16099_length_57_cov_35.859650
TGATACCGTTCATGGCCGCTTCCCTGGTACTATTGAAGCTCAGGATGGCAAGCTTGTCGT
CAATGGCAAGTCT
>NODE_16107_length_73_cov_59.575344
GATGGTGATGTCGTCGAGGTTGGGTTAACAGAAATCGGCACTTGTACAAACAAATACGTC
TACACGTAGTTAGAGTCAGTTGTGATCTC
>NODE_16112_length_17_cov_62.647060
TCAGCCTTGCAATCCTACCTTCCTCACTGCACG
>NODE_16114_length_35_cov_15.200000
AAACCACCACCGCGGATATCATGAATATAAGGTGCTAATTTTGCGTTTGGT
>NODE_16116_length_64_cov_3.625000
CCCAGATGAGCTTACTTGTGATCTTGAACCGACCGACCGGCGTGGGTATATTTACCAAGG
GCTTCTCGGGATCTTTGACA
>NODE_16123_length_97_cov_5.886598
TGGTTGTCTCCTAGTTCTACCCACGAACGAAGTCCGTCACCAGAGTCTTTGAAGTCTTTG
TTGGCCTCGAAGGTATTTGTGAAGGTATAAGGAGCGAGAATCTGAGCCCGGTG
>NODE_16125_length_18_cov_6.000000
TGAGCCCGGTGTTGTTGCTTTCTTCTGTTCTTGT
>NODE_16131_length_27_cov_33.777779
ATACAGGGTTATCACGAATCGCTATCCATGTTTGGACAGTGGA
>NODE_16133_length_25_cov_10.560000
AATGAGAGGGGGGGTTACCAAGACCCTTCTACCTTGACACC
>NODE_16136_length_100_cov_9.890000
TTTCACGCTTTTACAAGGGAGAAGAGTTTTATGCATCACTGGCGCGTCACGAACACTACC
TTGCCTCGCAAATGTCGCTTCGACCTGGTATGCGTGTTCTGGATGTCGGGTGTGGA
>NODE_16145_length_104_cov_14.317307
ATCAAGCCATCCTGCTTCCCAATGTCTACCAAATGGCTCCTCCGTGTCCAACATCTCCAT
CATTGCTACCAATTCTCACTTTGTTCGCGCCGCAGACAGGACAACCTGAGAATTGTGCCA
>NODE_16146_length_163_cov_2.251534
ACTGGAACCAAGTCCCAGAGTCCTTGGCAATAGGAAAACCTTTGTATATTATCCCCACAT
CTCTAGAACCCGGTATCAGTAAAAATCTCCGGCATCAATAGTCTTGTGCTTGAATTCTTG
GTTATTTGCGTGTCTTGAGCCTCTGCACCGGTTGCTTGGAAGTTCGGCTCTGCACGGAA
>NODE_16147_length_85_cov_14.258823
GTTCAGGACTGGATGCTGGCCAATATTGAAGATATCTGCACTCCTGATCAAAAGAACGGA
TTTATTTGTCCATCCACCAACGTCTTTGCCACTGCAACCCT
>NODE_16148_length_72_cov_3.069444
TCCAAATAGTTCTTCTGGATCGACATAACCTCCTTCCGGTGCGCTCTCCTTCGGTCCGAA
TTCGTTGTACTTTTTCCTGAGGGGTGGA
>NODE_16160_length_49_cov_33.673470
GCTCTTGAGAAGAGCTATGAGCTTCCTGATGGTCAGGTTATCACTATTGGAAATGAGCGC
TTCCG
>NODE_16161_length_43_cov_3.232558
TTATTCTTATGTGTCGTACGCAACACTTGGATTTCGGACGTTACGAGTGGTATCTTGAC
>NODE_16163_length_47_cov_4.957447
CATCATAAGGCTTCATTTGTGGCCCCACATCATCTTGATGACTGTGGGCAGTGTAACGCA
ATG
>NODE_16165_length_32_cov_4.562500
AACGCAATGCAGACCAAGTCAACACATGGAATGCAGACTCCCGATCAT
>NODE_16166_length_125_cov_3.400000
TTGCTGTTTCTACATCGCAGCTTTTTGAATTGTTACTGCTATCCTCAACCGCTTAGAATG
CGGCTCCGTCCAGATGAACCGAGCATCCGTGAGCCGAACTTTGTTGAGACCTTTCAGCTT
CTTGAGACATATTGATAAAAG
>NODE_16167_length_64_cov_2.625000
AACAACATGATTACTGTTGTGATGAACGAGAGGGGCCTCGATCTTCAATCAGCTGTCGAT
TTCGTAGGAGATATGTGCAA
>NODE_16168_length_191_cov_4.303665
GCGTGGATGGGCAGTGCCTGCAAAGGCCGCTTTGGACTTGTGTAAAATGGTCGAGAAAAG
GATGTGGGGCAGCATGACACCTTTGAGGCAGTTCAAAGGTGTGCCGAGTGAAGTTGTGAG
GAAAGCGGAAGGAAAACAATTCCCGTGGTATAGATACTTCGACCTCTCCCCGCCGGAGAT
TGGGGAGCTGATTGGGATCCAAAATGC
>NODE_16169_length_23_cov_69.434784
GCTTGAGACTGCTGTTAATGAGGCCATCTCTTGGCTCGA
>NODE_16171_length_35_cov_74.485718
TCTCTTGGCTCGATAGTTCGCAAGAAGCATCTAAGGAAGAATATGATGAGA
>NODE_16173_length_17_cov_83.235291
GGACCACAATCTGTTGTCCCGCGGCATTAGTCA
>NODE_16177_length_344_cov_8.415698
ACACGATGACAACCCCGCCTTCAAATTCTTTAATTGCCTTGGCCAAAGCGTCAATAGAGC
CCATATCCAGGTGGTTCGTCGGCTCATCGAGTAAAAGGATGTGCGGATGTTCCATCGCAA
GTTGGGCAAACACAACACGGTTCCGAAGACCGTCAGAAAGCTGTCTAATGGGAGCAATTT
GATGTGCACCGGAAAGTCCAAATCTACCAAGTTGTGCACGCCACGCTTGCACGTCCTTGT
CAGGGTATTTTTCGGAAAACAAAGCCTGAAAATATTCAATTGGGCTCTTGTCGTAGGGAA
GTTGATCGGCGGAGTGTTGCGAGTATTTGGCAAGTTTGAGAGAGATGTGTTTGGAGATGG
>NODE_16179_length_111_cov_27.891891
AACTCGGTCTCCGCTGTATGCGTCCATTGGTTGACGAGGGCAGCATCCTGAAGATTTTCG
CCGTAAAGATTGGCATTAGGAACAAGAGCAGCAACATAGCGAGAGATAGCATCGCCCTCA
GAAAGTT
>NODE_16180_length_87_cov_4.103448
TGCAGGGGGGGCCTTGTTCTGCTCCGACGCACTTCATCTTGAGTCGTCTGCAGACGGTGC
AGGCTCTGGAACCTCGGGTTGGTTTTGGCTTGGGCTCGTCCCT
>NODE_16183_length_118_cov_22.593220
GGTGATGATTTGACGGTGACTAATCCTCGTCGTATCAAGACTGCCATCGAGAAAAAGGCC
TGCAACGGTCTCCTCTTGAAAGTCAATCAGATTGGTACCATATCAGAATCCATCCAGGCC
GCTCAGCTTGCTCA
>NODE_16191_length_19_cov_40.000000
AGGAGAGCAACACCGGTTTCGGGTTTCGACTTGAA
>NODE_16193_length_34_cov_2.235294
GCGGCAACGACTCGTGCGTACCCCCTTTCTCATTATCCTCTCCTCGTCCA
>NODE_16194_length_94_cov_5.127660
CACGAGACACAACACCTACCCAGCCCAGTGATCCACCGTTGTCAGTTTTGTGAGAAGGAA
TTTAGTAGGGCCGATTCTCTCAAGAGACACCTTGATAATGGCTGTGACGA
>NODE_16197_length_20_cov_55.700001
GCACTAAGCAAACTGCACGCAAATCGACAGGTGGGA
>NODE_16198_length_74_cov_9.324325
CTTCTGCTCTCTCTCGCATCTTATATCTCCTGACAAAATACCCTAATGTTCAGGAGAAAC
TCCGTACGGAAATTATGGAAGCGAAGCACA
>NODE_16199_length_122_cov_3.426229
CCACCAACGACGACCATTTTCGGGAGGAATCCAGAATTGAGTGGAGAAGGCTGTTTCTGA
AAGGAACCATTGGCCCACAGGTCGGGAACGAGGGGCACATCGACCGGGGGCTCTGGGTCA
GGCTGAGAGAGATCGGGC
>NODE_16206_length_46_cov_87.043480
ATCCTCTTGATACCATTCGTCGTCGCATGATGATGACTTCTGGAACCGGGCACAACTACA
GG
>NODE_16208_length_119_cov_8.453781
ACAGATACAACCGTTGTTAAGCGTTCGAAATGTCCGAAGATTTGATGGGGATCTGTATGA
GTATTCCTGGACCGAAAATGACCGAGGGAGTGCTGTGGAGTCCTTAACCGCGATGAACCA
GACGAAAAGAAGGGA
>NODE_16211_length_17_cov_1.529412
GAGGCCGCCGACAAGGCTGAGGGTGGGGAAGCG
>NODE_16213_length_29_cov_68.793106
GTGATGATATTCTCGGGATTTCGGACATTGGTTTCAGTAGTTTCC
>NODE_16214_length_42_cov_8.642858
ATGTGGCAGCTTTTGGGCGAAGTTGGCGTCGTGAATAAACCGGACATTCAGGAAATCA
>NODE_16215_length_45_cov_8.777778
CAGCTGGTTCACAAGCGTTGAGGATTGGGTCCATGAGTCATCAAGAGATGCCACAAACAA
A
>NODE_16217_length_84_cov_2.214286
ATATGCCATATATCACTCGACAACTTATGCTCGCAAATGAAGGTAACAAGGATCTAGATA
TCCCTACTGAGGTCTGCTTTGACTGGCTTGCACGATATAC
>NODE_16219_length_71_cov_43.070423
CTGTCTCATGAGGTCGGTTGGGGTTACAAGGACGTTGTTGACCGCCTTGAGGACAAGAGA
AAGCTCAAGGCTCAGGCCTTCCATGAG
>NODE_16220_length_71_cov_6.098591
TTCTTATTATGTTGATGTTGATGACAGAGGGCATTTCATGAATGTAGAGAATTTCGAAGC
TGGGCCAGGGGAGGTAGAAAATACTTG
>NODE_16221_length_41_cov_7.121951
AGGTAGAAAATACTTGGAAAAGCTTATTGGCCATCAGGCGCCCATCCTCGTCACGGA
>NODE_16222_length_40_cov_5.625000
GTGGTGGTGGTGGTACCAGGGGGTGCTACGGTGCGGATAGACTCGCTGTGGGCTTG
>NODE_16223_length_75_cov_3.680000
TTCTTCTCAAGTCCAAATATCGGTATCGGGCTCTCAGGTCGTCATTCGGCAAGTTAAATG
GGTTTGAAGGGGTAAAAGGCAGTGTAGACGC
>NODE_16224_length_70_cov_47.928570
CGAATATAAAAGGAGGCCAGAGCATCTCGTTGGATAGCAGAGTCGATACCGCTCGTCATA
CCTAAGCAACCCGTCATCGTCTTCAA
>NODE_16230_length_29_cov_130.586212
CATCAAAATGGGAAAAGAAAAGATTCACGTCAATGTCGTCGTCAT
>NODE_16231_length_131_cov_2.206107
GTCAACGAGGACGGCACGAGCGAACAGTGCTCACAACTGCTTTGCCCCGAGTGGCATCTA
CAAGATCCTGGTGGATTGGATATTGTCCAGCTCCGTATATGATATCACCCACAGTGTAGA
TGCGAGGTCCAATCATCTGCCCACGTT
>NODE_16232_length_165_cov_5.169697
TAGAAACGATGGCTTGATTGCTCAGGTTGAAATCCCGTTGGCTCTGTCTGCGACTAGGTG
GCACAATAGGCTGAACGCTCAAATCACGGCTAACATCACGTTCGCGTGTCTCTGGCCTCC
GTCTTTTTTGATCAGTGTGTGCGGCAGGAACAGGAGTAAGCTGTGCCACGCCATTGGCAG
A
>NODE_16238_length_96_cov_6.114583
AGGTGAACTGGGGCCTGCTGCGCAACAGCCGACCTCCGATCCTACCCCCGACGTTGTGTG
AGGGCACTGAGAGTGGACCGTTGCGACACCTGAAGGAATCCAACTCTCTTCA
>NODE_16239_length_44_cov_3.454545
CGCTAAACAATCATCAACGTTCTGGACCTGCGAGCGCGTCATCGTCGATGCAACTTGGAT
>NODE_16240_length_52_cov_7.596154
CCTTCTACAAGCTTGACGATCCGCCAGAATCGGAGAATGATCAAAAGTGCAGCAAGTTCT
TCCTCCCT
>NODE_16243_length_140_cov_3.835714
GCTTGATTTGCAGAAAATTGATTGACAATGGTCACAACAGAATTGACGTCACAAGGGAAA
ACGCTGAAGTCGAAGGATAAAAACATTTTCATCTCAGTCCCAGTGGCTGCACTGTAGGCA
TTGTGTATTTGGTCAATTTGCCAGGAATCAGTACCG
>NODE_16246_length_120_cov_4.425000
GAAAGTGGCATTTGTACCGAGTGTCGGGACATGGTTCTCGGGAATTATATCTACCGCATC
TGTTCCGTTGAATGGGAGGTTTACTGCGAGGCAGGTTGGGGAGTTATTTGAGAAGAGGTA
TGAGGGAGAAAGGATG
>NODE_16252_length_22_cov_41.500000
CGGGGAGAGAGGTCCTAAGTTGTTCTAGATATTGTACA
>NODE_16253_length_41_cov_1.902439
AAAAGTCGCAAGCGAAGGAGGATGTATCTGAAGGCATTGCCCGTGAATCGTCCGGAG
>NODE_16259_length_90_cov_4.611111
GGCTCAAAGAGATGGTTGGTGGTGAAGTGATGCCTCCATTTGAACTCGACGACCCCAAAG
TCGAGGACCCCGCTATTCCTAATCGAATGGTCTCTACAAAGTCTGC
>NODE_16260_length_39_cov_5.564103
GCAGGATGGGAATGAGGACTGGAGAGCCCTGACGGTGTACATGACTGCCACAGAT
>NODE_16261_length_224_cov_8.955358
TGTGGTAACATCATCAAGGTTACACCGTCATCAAAAGTTGTTGGTGATTTCGCGCAGTGG
ATGACTTCGAATTCCTTCTCCAAAGAGCAAGTGCTTGAACGTGCTGATCAGCTTGACTTC
CCATCTTCTGTTGTTGAGTTCTTCCAGGGTTATCTTGGGCAACCCGTGGGAGGATTCCCT
GAACCTCTACGCACACGCATCATCAGGAATAAGTCGAAGATTGATGGACGGCCTGGCACC
>NODE_16262_length_54_cov_37.018520
TGCGTTGGGCTTCATCCTCGGCAGCAAACTTCTCAGCTTCGGCAACCATGCGGTCAATCT
CCTCCTGGGA
>NODE_16263_length_59_cov_3.864407
CAATCTCCTCCTGGGACAGCAAACTGTAGCAGATTGTTCTCGGCATGCAAACTCAAGATT
CTGCTGACAATGGGT
>NODE_16266_length_68_cov_5.397059
CAGAGCTCGCAGGGCAAGGTAGTTCATTTGAACCCATATTGATCCCCTCCAGTAGTTCTC
ACCCTGTCCAAAATCAGGATGTGA
>NODE_16271_length_156_cov_6.557693
GATTCTGAGCAATTGGATTATCTTCCGCAATCAGCACGTTCCCGTACAGCATCCGTTGAG
CAGAGGAGCTATCTTCAACAGCCTTCATGAGGTCGGATGCATGGGTGGTTGTCAACTTGT
CTGGAAGGTTCTTCAACTGCGCCAAAACCTGGAGCATACGACATTTCCTTGG
>NODE_16283_length_19_cov_25.000000
GGTATCATGCATCCCGAGGATGATAATGCTTTGAA
>NODE_16284_length_38_cov_1.631579
AGAAAGGGTACCCTTCAAAGAAACTCCGGGTTCCTAGCCCTTAATGCCCCCCTG
>NODE_16295_length_73_cov_2.602740
GCACAGTTCTCGTCTGCGGGTTTCTCTGATGTTTCTACTTCCTTACCATTAGCCTCGACA
CTGCTTGGTCAGGATGTCAAGAAGACCAA
>NODE_16303_length_55_cov_106.109093
CGTACGAATTGCGCATGTTGCCGATTTGTTGATCTAAATCTATGTTGCAATGTGTACCAA
TGAGAGATGAT
>NODE_16304_length_91_cov_11.813187
GTGTCAAAACTTCAGATTCGTCGATATAATCCACTCCAATAGCTTGCAGGATTTGGGCTT
CGACGAAGTGACCTATCCGAACTTTGGCCATGACAGGGATGGTCACC
>NODE_16306_length_83_cov_8.000000
TCACCGCATCTACAATCTCTTTGATCATGTAGGGGTCGCTCATACGAGCAACACCACCTT
CAGCACGGATATCGGCGGGGCCGCCCCCCCCACACAACA
>NODE_16307_length_17_cov_23.764706
ATCCAGTAAAGGGCACGTTTGTTCTGTTATATA
>NODE_16310_length_41_cov_15.560976
GGCACATCTATGTACGATGGAAGCGGAATCGTCTCCAGATCTATTGATATGGGTGAA
>NODE_16311_length_88_cov_2.636364
GCACCATGCCGATTTCAATGAGCATACCACCAATGCAAACCGCTATTCCCCCACAAGTGA
CCAAGACGCTGAAACTCGCCGCGTTGAGCAAACAGATCGGAAGA
>NODE_16312_length_171_cov_4.830410
GAAATATACTGTCACATTGATTCCAGGAGATGGTATCGGTCCGGAGATTAGCCAGTCCAT
CAAGGATATCTATGCTGCTGCTAAGGTTCCCATTGAGTGGGAGGAAGTCAGTGTCACTCC
TGTACTGAAAGGAGGTAAGACAGTCATCCCAGAAGCAGCCATCCAGTCCGTCAAACGTAA
CACTGTT
>NODE_16314_length_195_cov_6.369231
CGAATAGGGAGGTGATTGAGGCATAAATGAAGCAATGTTGTATGTCTGATGAGGAAAGGT
CGTCTGCGAACTCTGACTGGAAGAAATCGAGGAGACCGTCGACAGTGATGATGGAGGTAG
TCGGACAGATGGGATACAAGAAGAGACACTGGTTTGATAAAATGATTCTTGATTCGGGAC
TGTCATTGGTGCATTTGACTCGAAAGAGGGA
>NODE_16321_length_131_cov_3.335878
AGCGTATAAGACATGGGGAAAGCTCAACGAGACAAAGGATAATGTCATGATTATTTGTCA
TGCATTTACTGGGAGTGCTGATGTTGAGGACTGGTGGGGGCCTATGATGGGCAAGGGAAA
GGCCTTTGACTCGAGGAGGTTCTTCAT
>NODE_16323_length_31_cov_21.516129
CACACAAGCAGAATGATGCCAAGCAACAGAACACCAACTCGGGTCAG
>NODE_16325_length_117_cov_4.649573
GATAACAATAATTAGGGGCACTGAATATTGTCACAACATTCCCGCAAAACATTTGGCCCT
CTTATAGTTGGCATTTTCTTCAAATTCCGTTTCGCATGTTTGGTGTGTGAAACAGGGCGA
TGGGATGACGACC
>NODE_16332_length_44_cov_36.681820
TCCGATCTGCGCAGTTAACCAGAGTGCCGCCTAGTCAGTACCACGGTGGGGGACCACGCG
>NODE_16333_length_29_cov_101.344826
TATCGCTGGCCTCATAGAACAAGGTGTAACAGAGTTTGCTGCGAC
>NODE_16334_length_54_cov_5.351852
GGCACCCAAAGACTTGAGGACGTTGGCGAGGCTGCAAACCTGGGTCAGAAGCTCGCCGTA
GGAGATGAGA
>NODE_16335_length_106_cov_17.547171
TGAGCCATTTAGAGCGACCTTGACTATGCTGACATCGACATCACCTTTAGTAGTAACAGC
AAGAATGTTGCTCGCAAGAGGTTCGGCACTTAGGAACTCTGGGGTAACGGTAATGGATTC
GA
>NODE_16341_length_46_cov_1.717391
GTTCTTCGAACCGCAGAGACAATTCCAGAACGAGTCGATGACAACTGGGAATCATCAGGA
GA
>NODE_16342_length_30_cov_35.200001
CAGTGGCTACCTCAGCGGTGACTTCAACCTCTGGGGCGGCGTCAAC
>NODE_16344_length_127_cov_4.228346
CCACCAGCACTGCTTGCGCTGGACGCTATCTCGATTTCCACGGGATTTATGAGCAAGTCT
TTGTTGGGTCACACTCGACGGGGAAACGGATGCAGCTACCTTGGCCTGGGCTTGCCTGAT
GGTGTTGCTGTTCCTGCCGTTAT
>NODE_16346_length_64_cov_28.812500
GACACGGATCAGAGGATCAGGATAACGAATTGTTCGGCCATCGTGAGTCACGATGTGAGG
GACGCCACGACTACCGACGG
>NODE_16347_length_77_cov_3.844156
ACACGATACTATGGACATTTTTTTGTATTATCGATTACTCTGTAATTAGAATTAGGTACA
AGATGATTACAAGATGACTGTGATCAGGCACCC
>NODE_16362_length_78_cov_6.641026
GGTAAACCAGTCTGTGAAGTTGTCGTTGAGGTTTGTAAAGTTGATGTTTAATGGGTATGA
GAAGCGATCCTCTAGGGCCACTTGTCCGTCATGA
>NODE_16363_length_167_cov_9.892216
GCTCACTGAGTTTAACCGCGGCATTCCACCAAAAGGGAGTGTTGCTCCGTGGTGGGAAGT
CAGTGCAGAGGGCACCAATCTGCTGCTCGAACAGGGAATAGAGTATGATCACTCTAACAT
GGCCCATGATTGTCAAGCGTACTACTTACGTGACGAAGACCACTGGACCAAGATTGACTA
TAA
>NODE_16364_length_53_cov_2.264151
CGGGGATGGGAAGATGCGAGCTATGCAGGCTAGGACGGCGTGGGGCCTGAGTGAGCAGGA
TTTGGTGTT
>NODE_16365_length_77_cov_28.220779
TGAAGTTGCACAGGCGCTTGTTGATCTCGAGAACAACGTTTCTGAGCTCAAGACAGAGCT
TCGAGCTCTCCAGTTTTCTGCTGCCCGTGAAGT
>NODE_16372_length_76_cov_3.013158
CGTGAAGTTGAGAAAATCCAGTAACATTTGATTTCGGGTCACCATCATAGCCGGCATGAT
TTCCCGGTGCGTCCGTGTCCATTCCAACTTTG
>NODE_16373_length_81_cov_6.567901
TGTTTTCGTCGGCCTTGGAGCTGCGATCTGTTCAATGGGAACGAGGGAAGTGTCTTCAAC
AAGTTGATATTCGTCCACCGTGCCCGAGTCGGTAACG
>NODE_16374_length_28_cov_86.642860
GGATCTCGGGTCTATCTCATGGCCGATAACACACATTATCAGTT
>NODE_16375_length_29_cov_3.310345
GTACCAATGGAGATTCTGTCTTCCGTATAATGTCAGACAACGCGA
>NODE_16377_length_24_cov_10.583333
CAAATGCACTGATGAGAGGAAGGGCGTTAAGTCCACTCCC
>NODE_16378_length_49_cov_24.816326
CAGCAGATACAGAAAGTGCCTCAGACAATCAAAGAGCCTTCTGATTACCAAGCACATAAT
CCGTC
>NODE_16379_length_63_cov_51.190475
AAACGCCTCCGTCGCGAGTGCCCTTCCGCTGAGTGTGGTGCTGGTATCTTCATGGCCTTC
CACAAGGATCGTCAATATT
>NODE_16380_length_68_cov_11.558824
GGCAAGTCTGTCCGTGGCCGTAGGAACCGTTGGGGTGTTGTTAACGTTGAGGATCCTGAC
CACTGCGAGTTTGTGAGCCTCCGC
>NODE_16382_length_76_cov_3.342105
CTTCCATTCCATCTGGTCGCGTCAAGTTCGGAATGAATTGCCGCCACTCTCCGGATGGTC
GCAAAGTCGCGTTGGGACTTGAGACGGGCCAG
>NODE_16383_length_358_cov_10.592178
GACGTTGATGACGACGAGATTGACATTGAACGGCGATCATGGGGCTCGACATCTGAAGAG
GAATGGGAGACATACGTCGTGAATCAGTTCTCTTATGCCCGGGTGAAAGATACGATCCAG
GAGAAATGGATAGCTTTTGCTAATGGCGAAGCTCCATGGAATGAAGATAATGTATTTGTC
TTCGGACCTGAAGGGGAGACTGGCGAGCGGTCGAACAGCATATTTGAAGGTCGAAGAAGG
CAAAAGCTCTGGAAGGAGATACTCGAACCCCTTGGAATGCAGCTCGTCCAAAAGGTTGGC
GCGGAACTTAGCCGTGGCCCCTACTAGCACTCCTCATCCATTCTATAATTTTCTTCTCAT
ACGGTTTCTGATGG
>NODE_16385_length_101_cov_3.811881
AAAGCATTGCAGAAGCCCCGTGGCAGGACCAGCGCTGGGGCCTTCCTTTCATTGACAATG
AGGATGACTTTGCTGTATACGAGCCATACTGCGCAAACTATACTAGTGCCGCCGAAC
>NODE_16386_length_71_cov_3.366197
TCAAGAAAGTGACCGGCGAAGTTGGTGAGGCGAAGGATCAGATGGAGAAAAAGGGCCAAG
AGCCGAAAGTGATCACTTTTGAGGTTG
>NODE_16392_length_30_cov_23.666666
CGACGTTGGTGGGGTTTGATCCCCAATTACCGGTTTGTTGTTGAAG
>NODE_16393_length_87_cov_14.494253
CGGTTTGTTGTTGAAGAGTTGATTGAGCAGCATTGGCATACAAGGCAGTGGCCAATACAA
GTAGAGCTTTTGAGAGCGAGGAAAACATATCAGAGGATGTTGA
>NODE_16396_length_109_cov_5.605505
AGATCCTGAAATTTGCGATAAATGAACGGAGGTAGGTCCTCCCAGATCCTCGCGCAAGCT
TGTTCGAGCATTGAGAGTCGCGAGGTATGAATTAAGGTAGAGTTTGCTCAACAACAAGTA
GAATC
>NODE_16401_length_19_cov_22.052631
GCCATGTTGTCTTAAAGACCCTCCCCGCAAATCCA
>NODE_16402_length_99_cov_17.303030
CCTCCCCGCAAATCCAGCCGAAGTCTCCCAATGGAAACATCTAGCCGGTCCATTCAACCT
CAACGATGGCCAGGTCAATGTCACCGTTCCAGTAGACGTGATCACTGGATTGTGT
>NODE_16403_length_141_cov_37.609928
GACATCAGCGTAGGCTTCAATGAGAGTTTGCCACTTGCGAACAAGGGAGCGGAGTTTGTC
AGAGGTAAAGTCCATGCCATGGAAGTTGGTCAGGCAGTTCTTGCCTTGAATCTCGTCAAT
ACGCAGCTTGATTTTGCGGAAGGACTGCTCCTCGTCG
>NODE_16404_length_17_cov_6.588235
GAAAGGCCCAAGGTTTACTGGTTAGCGAAACGA
>NODE_16409_length_97_cov_5.061856
GAGGACAGCAGGAACATATGGTTTTTCATTACCTGAGAGCTGGATCCGGCCCGTTGGCGA
AGAAACGGCCAAGATGGTGGAGTACATATCAGATTTCATCTCATCCCGTATCA
>NODE_16414_length_25_cov_18.160000
TTGGTATGAGGGCCTGTTTCAAGCACCAAAATTTTGAGGGT
>NODE_16415_length_43_cov_4.302326
GGATGAGCCAACGCCTCCTCCACAGTAATCCGCTTTTTTGGATCAAATGTCAAAGTTTA
>NODE_16416_length_78_cov_23.269230
TAACAAAGGAAGGCCAGTTGGCTTCCATGAGATTGAGAGCGCGACCGTGGTCACCGAATT
TGATGGCGTCAATGGTGACAAAATTCATCTTGGG
>NODE_16417_length_115_cov_12.539130
GGGGAATGAACGGAAGAGCGTGTCGGGTAGATCACAAGTGTACAATTTCAGCAACGTGAA
GTTTGAAAGAGTAGACATGCATTGCATGCGCGATGTACGAAGGAGTAAAGCAGAGTGACC
ATGAGTGGGGA
>NODE_16419_length_24_cov_50.416668
AACGGTGGATCTCTGAGATACGATTCTCCATCAAACACAT
>NODE_16420_length_46_cov_2.195652
CGAGCAGAAGATGGCGAGATTGTCGGCATCATGAGCGATAACTCTTCAGATTATGTGGTG
GC
>NODE_16421_length_35_cov_35.085712
GGATTGGCAGTGGGTCAAAGGCGGAAAGCTTCCTGGATGGTTTGGTGGCGT
>NODE_16422_length_38_cov_1.868421
CAGCGGCCCACTAGCGGAGGGAATCAAGTTATCGACTGCTTCAGGTTCAAGCTA
>NODE_16430_length_22_cov_13.545455
CAGCAGTGAGATCGAGCCCTACACAGGAAGGCTAAATA
>NODE_16432_length_21_cov_8.238095
CAGGAAGGCTAAATATCAGCGATTACATCGATGATTT
>NODE_16436_length_37_cov_65.000000
CATCCTCAAACCTCCAAATTTTGACTCGTAAACTAATATGAAATCCTCGCTTC
>NODE_16465_length_62_cov_3.080645
GTTGTCCGAGCGCTCTTAGAGGTTATCGTTGCTGGATACAAAAAGCTCCAGAATGACCTT
ACACATCCATGGTCAACC
>NODE_16473_length_86_cov_2.511628
GTAGTCTAGTTCGTCCGACAGGCACAAGAACATTTTGTGTGAATTGCATACTCACAGGCA
ATGATGAAGGAATCACGTCCCTTGAATGTATTTTATCGAGTA
>NODE_16476_length_48_cov_1.812500
TGGCATTACGACAATGTCCAAGTTTCGTCCTTTCCACCTTACCAGTCAAGAGCATCTCTG
CCGG
>NODE_16477_length_153_cov_26.764706
CCAGCCATGATTCCTTGGACCGCGCAGTTCGTTGCCAATATCGCCAATGAAAAAGAGCAG
AATGAGGTCGACCCATCCGAGAACACTCAAGTGCGATGGACGGCAGATACGGTTATGCAT
ATAGCGAGAGACAATGCACGTAGAGTTTATGGTGTATAGACAAACTACC
>NODE_16479_length_222_cov_7.936937
CCGCTCCTGGCAATGTAACACGAAATACCAAAAACTGATTATCGACATCGAGACCAGCGT
CAAACGGTTCTCCAAGAGAAACGCCATGTATACTGATGAAATCATTATCGGAAGCGGTGA
AAAGGAAGTAATCGTCAGGAAACGAGGCATCACCGACAGGTGCGATAGCGAGTGACTCCC
ATTTGGCATTCAGGAGTTTTTCGTCGTTAGGTGAGTCGTTATGAAGGCCGAAACGCGC
>NODE_16481_length_134_cov_6.365672
TCCCACTGAAAAGCTCACTATCCGCTCTTCTCAGCAATCAGCAATTCCCGCCACCGCGGG
CAACGCCGATCCAGAGTCGCATGGTACTACTCTGCCTCCTCCGTCTAGACCTCATCTCAC
AAACCCTTTCGACGATTCCAATTCCATCCA
>NODE_16482_length_17_cov_2.882353
CATCGCGAGCACCCACAAGCAAAACAGAAAACA
>NODE_16493_length_124_cov_10.879032
ATCAGTACTACATCGATGCCGTCACTGGCGGGAACTAGCCTTGCAACTCCCACCAATGGT
GCACATAGTGGTAGTTCTACTTTCTCGAATGCTTGGACTTGGAAAGAGGGTGTTTCTCCG
CGCCTAATAGTTTCTTTACT
>NODE_16494_length_64_cov_17.890625
TGGTATTTCCAGATGTCTACAAGTTACCCAACAATGACTGCTACATTGTCTTTGGTGAAG
CCAAGATAGAAGACATGAAC
>NODE_16500_length_197_cov_8.548223
TATCAAGAGGCGAGAGTTGAATCGAAGGGGAGAACCATCAGATCTAGGTTGCCAAAGGGA
ACGATGTTCGGATTCAATTTCTACACTTTGAGCTCCATGATTGGATTGAGACTAAAATCG
CACGCAGAAGAGGCACTACTCGTCTTCATATCCTTGTATGGGTCTCCGCGATCGGTTAGG
AAGAGGATATGAAGTGGGAATCATTTCAGCGGG
>NODE_16501_length_38_cov_2.131579
TATTGCAATGACTGGAGAAATTTCACTTGTGGGACAAGTTCTTCCTGTCGGCGG
>NODE_16505_length_74_cov_5.229730
GAGCCTGTCTGCAGAGCAACCCAGCCAACATCAAAACGGATATTCCGAGCACTCCAGGAC
TCTTCGATACCAATTCCAACAGTTACATTG
>NODE_16506_length_78_cov_26.910257
CTCTGATAACTGCGTATCTATTCAACCCGAGGCAGCTCAACCTCAGTGGGTCCTTGAACG
CATGCCTTCCAAGCGTGTTCTTGTGTGCATGGTC
>NODE_16516_length_144_cov_6.062500
AGTCTTTTGATTCGAATAGCCATGAGGCGAAGAACTTGTTGGCACTGAACAACATCGGCC
TTGGTGTCTTGTCAGGCGTTACGGGCATGGTTGGAGCAGAGTGTACACCTATTACAGCCC
TGGGTGTTGGATCAGGCGAAAATTGTGCTGGACAGACGGT
>NODE_16518_length_27_cov_40.444443
TAGAGTAACTTTTGTTGACGTTTATTTGAGGATAATACCATCA
>NODE_16519_length_19_cov_230.842102
AAGAATTGAGTCCGACACAATTGACTATATCATGC
>NODE_16520_length_24_cov_2.500000
TTCATCTTCATCTTCCGAATCCTGGCTGGTCCTGAACTCA
>NODE_16521_length_84_cov_21.047619
GGTGCTTTGATTTCAGATCCTACTGCTTCCCCAATTGGTGGACCAGGTGTGATCCCAGGT
GGGACGCCACCCGTGGATAGTGATGGAGATGGTATCCCGG
>NODE_16526_length_204_cov_5.921568
CGGGCCGGAGATATCAAGAGTTTGAACACCTTTAGGAACCTCGTCGATCGGCTGATATTC
GTCCGTAGAAGGTAAATATGTCATCTGCTGGAAGGGAACCATCTCAATTTGGAGCTCATC
CTGATATCTGCTGACCAAATCCTGAGCATCATAAGGACCATAGAAGTCCTTTCCAGCAGA
ATTCTTCCCAGGTCCAGCATGGTCACGGCCGACAATGAAA
>NODE_16536_length_50_cov_18.959999
CGTGAAGAGGATGAAAAGGCCAGTACTCAGGAATACTGCAACAACTGCACCACAAAGCTG
AGCGAC
>NODE_16537_length_146_cov_3.171233
TCCGCACCTTTAAAGACCTTTTTCACCCTGTCTCAAGCATCCGTCACTTATCACCCTCGA
CTATGCCAAACGACTTGAACAATGCCGCAACTGAACTTAAACCGAAGGACCTATGGTCTG
AAAGGGCTGAACATGCAGTCGATAGCATTACAAGTCAACCCC
>NODE_16546_length_18_cov_41.944443
GTACCTCTCCGATCCAACTCCGGTTCCCTTCAAG
>NODE_16547_length_17_cov_56.705883
TCCGGTTCCCTTCAAGGACATTACCAAGACCTC
>NODE_16549_length_18_cov_115.722221
TGGGAAGCACCCGAATTCACCAGCGTTAGTTTCA
>NODE_16551_length_21_cov_7.000000
GGAACGAGCAGTGACGAGAGTAATGGTGAAGATATCG
>NODE_16552_length_17_cov_4.117647
AATGGTGAAGATATCGTCGTAAGCACGAGAAGT
>NODE_16553_length_94_cov_2.202128
GCGTGAGACAGCAAGATAAGATGGTTGATATCATGATAGAAGAGTTCGGCGAGAGGCTTG
TGAGGGTACCGATTGAGCATGAAAGGCTGAAGTTGGAGAGAGGCTTTTGG
>NODE_16554_length_93_cov_4.215054
GTCTCACACTTGCTATAGCACTGAACGAGTTCGACAAGGAGCGTAGATACGTTATAGACA
TCTATGAAACTGCCCCAGAACTCTCGGAAATTGGCGCTGGTATCATGAT
>NODE_16557_length_34_cov_7.647059
GTAGGAAATGATGGTAGGTTTGGTGGGATGTCATTTAGTTCTGGAGGAAG
>NODE_16559_length_28_cov_3.285714
TGGGAGAGAAATGATCCGCAGCGTCGGACCAGGGGAGTGAAAGG
>NODE_16562_length_25_cov_43.320000
TACATTGGTGACAATTCAGTTTGGCCACAATGATCAAAAAA
>NODE_16563_length_22_cov_37.227272
CCGGTAAAGTTAGTCAGGTTGCGTAGTAGTTATCCAGT
>NODE_16564_length_45_cov_35.022221
GTAGTAGTTATCCAGTTCCGAGTAATTTGATTCCGGATGTATTGTCAACAGTTACATTGT
G
>NODE_16565_length_129_cov_5.713178
GGGCGGGGGTTGCGGTGAAGACAATTGAGAATAAGCAGGATGCGATGGATATTCTAACGT
GGACATACTTTTATCGCCGGATGACGCAGAACCCGAATTACTACAACCTGCATAACATTA
GTCACCAACATCTGTCGGATCACCT
>NODE_16568_length_62_cov_3.870968
TTTTGCCTCTGCTTTCCTGATCAAGCTACTGCAACCTCGTTTCGCTTCCCACCTCAGCCC
AGAGACATGTGCCGAAAT
>NODE_16569_length_113_cov_2.141593
GGGAAGATGGAGGCAGGTACAAATGGGAGGGCCCCGATCAATGTGGATGGAGGTGTGAGA
GAGGGGATGGAGGGGGAGTTGGTGTCTGGGGGTTGGAGCTGGGATAGCCACGATACTCTC
TCTTTCGCA
>NODE_16570_length_76_cov_11.000000
CCTCTCAATCTCAATCAACTATAAATTCAGAATGATATTACGATGCATTTGGTCAGAGTT
TGGCGGAAGCTGCGGCCATGTTGTATTTGGCA
>NODE_16571_length_26_cov_14.576923
CATGTTGTATTTGGCACCACCGTCAATGATGGTATGAGTACC
>NODE_16573_length_30_cov_1.333333
GCTCTTCCGATCTCGTGTCTGCTTACTCTCCCAATCTCCGTCAGGC
>NODE_16574_length_34_cov_12.558824
CAATAACAACAGACGTGAGACAACAGGAGAGGATATGCAGAAATTGAAAG
>NODE_16579_length_33_cov_7.818182
AGGAGGCAACACTGCAACAGCTGCAGGATGGAGAGGAGAAGAAAGATGG
>NODE_16580_length_49_cov_3.673469
GTCCTTATTTTAGAGGCTGGAAACGCAAACACCGATATTGAGCCCCATATCCCAGCCTTC
TGCTC
>NODE_16590_length_52_cov_10.653846
CAAGTCCTTCACAGTCAGGGTCAAGCCATGAAGATATCTCCATTCCTCGTGCACATGCAT
TACCGAAG
>NODE_16592_length_56_cov_7.964286
AAAGACAAGACCAGAGGCGCCAGCCCCAACGGTGATAACTCGGATTGTCTTTGAATTATG
AATTGGTTTATC
>NODE_16593_length_36_cov_1.722222
CAGGACACTAGCGACAGACAAAGGGTTCAAAGAACGTGTTCGGGAACCAATT
>NODE_16595_length_173_cov_22.277456
CTGGTTTTTGGGTGTCCAACGATATTTTCCGCCTCAACTACGGTTAAACTGCCCTTGCGC
TTCCTGTTCATCGTGATAGTACTCTTAACCTTGACTAATGTTGTGTCCGGTTTTTCTGAA
GTCAACCCTACGCCCTAAGATCCTTTTTTAAGAATATTTTCATCTCAAAAAAACTCTTTT
CATCGCCAG
>NODE_16596_length_127_cov_6.102362
GTCCTCTGGTACCCGACGAAGCAGAGTCACTTCTTTCCGGCTGCTACGCTTCTCACACTC
GGGGCTGGTCCGGATAGATCTGCTGGCGTATGTACCAAGAGTCGACGGTCGTGATAGGGA
CAGGGAAGAAAACGGGGTCCGGG
>NODE_16599_length_34_cov_15.705882
ATACCACCATCACTGGCACCCTTGAGAGCACCAAACACACGGGACCCAGT
>NODE_16600_length_48_cov_5.041667
GAAAGCAGCAGTGTTTGATATCATAACTCAAGACCTGGCATCAGGACCGGCAGCTGCTGG
CGCG
>NODE_16621_length_52_cov_4.942307
GGGCAGTAGTCCAGAGCCTTGAGCAATTCAAACATGTAAAATCGCACATCGTAATCTGTG
AAGCGGGG
>NODE_16627_length_96_cov_2.729167
TGGGGCCACCTGTACGGAATTTGCTCGATTGCACACATACGGTGGCAATATCCAAAGTGA
TATCACAGAGACGCTTGAGTCCAGAATAAATGTGCCGATCATCGCCAGAGAG
>NODE_16628_length_44_cov_20.590910
GATTATAGAAAGCTGCAATATTAGCTTCAGGTCTGGGTTTCTCTCCTTGCTGCAAAATCC
>NODE_16629_length_23_cov_4.782609
ACTGTACCTGATGTTGCTGTGCTCCCGTCCATATCGCAT
>NODE_16630_length_107_cov_22.196262
CCGGTCAGACCATTTTCATAAAAACACACTGAATTTTATTTGGAGTCTGATGTAATGTCT
AGTCCGTTTTTAAAGGAGTATATACAAGCAAATGGTCACAATCCAGAGTTTGCCAATATA
ATA
>NODE_16636_length_95_cov_10.115789
CCTGCCGTCGTGAATCTGCAGAATAAGGAGTATAGCGACAATTATCAAGGATTTCCTTCG
GTGAGTGACAACTCGACCTGGAATGCGAAAGGGAAGAGGAGGGACTTGAAG
>NODE_16641_length_20_cov_27.400000
CCCCACTTGTAGGCAGGAACCTCGTGTCCAGCACCG
>NODE_16642_length_42_cov_22.857143
CTCGTGTCCAGCACCGAAAAAGCGGACATACGAAAATGTACCAGCGTTCTTGTAAACA
>NODE_16652_length_165_cov_3.387879
AGTCAAGGTGAATTTCCATACCCAGCTTCCGCATCATTGCGCTCTCCATTCCGCTGCCGT
TCGCTACCATCGCCACTGACATCACCTTCGTCATCCTCTTTTCCACGCACGCTTACACCT
CTAGCCTCTTGTGCAGGGTCCACAAGTCCAAAACCTAGAACTGGTGACCATTGAGTACAC
A
>NODE_16653_length_209_cov_9.540669
GCTTGCCGAATTCTGCATAGGTATCGTAGGTCTCTTGTGGGACGTAGAAATGTTGATCTG
AGGGGAAATTGAACTTCGCCTTGAGTTGAGCAGCGTCATCCGCCTTCAAGGGAGCTCCAT
GGACGCCGTGTGTACCTTGGACCTTTGAGCCGTAACCGATGATAGTCTTAAGACGGATGA
TGGAGGGCTTGTTCTTCTCCTGGCGAGCTTCTGCGATGGCATCGT
>NODE_16654_length_103_cov_4.300971
GTGCGTCCAAAGGCCGCTTACGAACATTCTCCTTGGTGAAGTTTAGTTGAAGGGCAATGG
CACCAGCCGGTTCGACGCCAAACCAGGCCTCAATTCCTTCGCTGCCAGACTGAACAGGA
>NODE_16655_length_116_cov_6.456897
AAGGGTGTGCGACCATCATTTCCAGGCTCGAATTCAAGCTCCTGTTCGTTAAGGCTAGCA
AATTCCATGACTTGCTGTCTTAATTGCTCGGCAAGTGCCTCGGCTTGTGCATGAGTCGAT
ATTGAAGAGATG
>NODE_16656_length_26_cov_7.115385
CGATATTGAAGAGATGTCAAGTTCGAGTGCTTTGCAGTCGCT
>NODE_16658_length_117_cov_4.341880
CAAATATGAGGCCCTTGCAAAACTCTACAGTCAACTCCGCACTGAGCATCTCGACATGCT
CTCTAAATTTAAGCAGCTTCAGCTCAAGGCAAACTCGGCACAGGAGGCAAATGATCGAGT
GGAGAGAATGGAG
>NODE_16659_length_59_cov_3.949152
AGAAGCATGTTGCGGTCTCCATCCCCCTTTGTTCGATAGGCAGCGAGAATTTCTCGCAGG
GTAGGTGGAGAGGGA
>NODE_16660_length_73_cov_10.150685
GGTAGGTGGAGAGGGATGGTCGAGGATTTGGAAGGAGGAGACAACCAAGCGCTTGATGTC
GGTATCAGACAGGTTGCGTGTGTAGACTG
>NODE_16663_length_83_cov_29.421686
CAACAACGTTCGCTCTATACCCCTCCTGCTTCTAACGGTAATGGCGCCCCTTCTCCTGTT
AGTGGTAGCACTAGCACTGGATCAAAACCTCCGTCTCCT
>NODE_16665_length_93_cov_6.677419
CTTTGATATTCTCATGTGTAATATTATCACCGATCTCCTTTTGCATGGCAAGTTGCCAGC
GGAGAACTTCCTGATTAGCGAGACCATGGAGGGGACCGGCAAGGGCAAA
>NODE_16666_length_17_cov_4.823529
GACCGGCAAGGGCAAACAGGGCAGCAGAGTATG
>NODE_16667_length_75_cov_1.666667
GCATGTATGTTGGGGAGGAGTTGCGAACACCATTACCTAAATTCCAGCTTTTCCTCACTT
TCCTCATCCAATTTGCAGAACCTATCACCGC
>NODE_16683_length_53_cov_9.735849
CCCCTCTCCCAACTCCGGTTCGACATATTCCTACCCTGGTTCCGCGTACTCCTCTGCCTA
CGAACTCGA
>NODE_16684_length_97_cov_6.020618
TCTAGTGTTCTTGTCTGTTTCTCTGGGTTTCTCTGGGTTTCTTTGGGTTCCTAGAGTTTG
GGCTTTTCTTGGGTCAAGAAGCGACACGCTTTATCTTCAAACTACCTACACTT
>NODE_16685_length_30_cov_53.500000
CGAAGAGACCAAAGCCCATGTCGTCGTCAGATTCCTCGGCTTCCTC
>NODE_16695_length_18_cov_1.000000
AATATGTTGGCAATCGCCCTGTGAAGCTGGAGAA
>NODE_16697_length_66_cov_11.348485
CATACCGCCCATCATGCATGCATCTCCTTTTCTACAACGCACTTGCTATTTACGATTCTT
GCAACTTCATTGTTGGGAAGTG
>NODE_16710_length_44_cov_1.681818
AAAACGTGCGAGTAGGATTTCGGTCTGCACTTTTGGGTACTTCTTGAATGCTGATAATCG
>NODE_16718_length_152_cov_15.013158
AACGTCGCCGTCGGTGACCATGTCATTCCTCTCTACACTGCTGAGTGTCGTGAATGCAAA
TTTTGCAAGAGCGGCAAGACCAATCTCTGTGGCAAAGTCCGTACCACCCAAGGCCGCGGC
CTCATGCCAGACGAAACAACCCGTTTCTCCATAAATGGCCAACCAATC
>NODE_16719_length_62_cov_5.564516
TCCTGTATCGCAATTTTGACCCAGTGATGGAACAAGGACCTGTGCAAATGGTTAGTGCAT
TCAGAGCGTTGAATGAAG
>NODE_16720_length_30_cov_59.633335
AATTGCAGACACTTTGGGACCTTGGGCAGATGAGACGATCTTGATT
>NODE_16732_length_68_cov_4.441176
GGCCGCTGATACAGCCACACTTCGTGGTGCCGCACAGTGTGGTCTATCTCGGCGACCTCT
GGTGGCCAGCGTCATCGCTCCCCG
>NODE_16737_length_69_cov_48.130436
ACGATCTTCAAGATAGCCATAACCCTGAGCAGCGACATGACGAGGAACACGAATAGAAGC
ACCACGGTTAGCAACACCAGAGCTG
>NODE_16739_length_57_cov_2.245614
ACATCGTCATATTCTCTACTGTGCGTAGCAATGCAGAAGGAGACATTGGATTTTTATCGG
ATCGAAGGAGATT
>NODE_16740_length_17_cov_15.058824
ACACAGCACTTCTGATCCTTTACCGAGACCTGC
>NODE_16741_length_36_cov_1.388889
CCGGAGTCAATAGAAGTGTCTCATCCTTCAATGCTGAGCGTATGAGGCTTCG
>NODE_16745_length_93_cov_2.473118
GTCCAACCGGGGACATCTGAATATTACTCGAAACAAGTTTATAAGCGTGGTACGAGGTGT
TGGAATGGGCCTGAACGCAATGTTATCCTTGTCATGGCATGTGGCACAG
>NODE_16748_length_45_cov_2.800000
ACTCGATTCTCTTCATATGGCGACCGTGGCCTACTGCATCTATTACTATTTGGCAATCAA
C
>NODE_16764_length_127_cov_3.968504
AGTGAAATTCTTGAACGAGAAGTTGGATATCTTCGTGCTAGTCTGGTTGATGTTTTCGGG
CTTGCCACCTTTGACTTCCTGATCATAATAATTTTGAGTGATGAAAATACCTGTAGAAAC
GCCAACCATTGTGATATCCTCCC
>NODE_16765_length_92_cov_3.054348
CGCTTATACATGTTCCGATCTATCTGAGCTCTCGGTCCCCAGACAGCTGCGCCCTTTGAA
CGATTGAGCATTTGAAACTGGATCCCGGCTTTGTCTGCAACCCGCCCC
>NODE_16771_length_23_cov_87.956520
TGGAAGGGCAAGGGTTAGAGTCGAGAAAGCAAAGGCGGC
>NODE_16775_length_41_cov_6.780488
AGACGTGATGGGAAAGAAGCGGGAGAATCATAGTTACATTGTCAGCATTCTCCAGGC
>NODE_16776_length_90_cov_4.533333
CTGGATGATATCTCTCAACCGCAACTATAGCCAGGAGGAGTACGACCAATGCTTTACCCT
CGTCAAAGAATGTGTAACAAATGTGAATATAGAGTACAAACCCACA
>NODE_16778_length_153_cov_14.686275
CATCAAATGTTGGTAACTTCACTTCACTGGTAGTGCCTGTGAATTGCGAAGTGACCTTCT
TCAATCGGTCCCCTGGTGACATATGTAGAATGCGAGTTGGGTGGGAGGTACAAGAAAGGC
AGATTATTTATTGTCCCCAAACTCCGTTCTGATGTCCATGAGAATCTAA
>NODE_16780_length_70_cov_2.971429
ATGAAAGAATATACAGATCACAATAAACAACGCTGACAAGAGAGAAAACAAACCCTGAAC
CCTGAATGCTGGATAATCAATCACCT
>NODE_16781_length_192_cov_4.218750
TGGCGGGCTGGTAGTTGGGAGCCTGCAATCCAACCTCCTCGATGAGTTTACGATAAGCTT
GTGTAGCGATGACCTTCAGCTCGACCAAGACACGTTTGGTAGCTTCGGTGTAATTCGGCT
TGTCAACAGGATCGATGAATGTGCTGGTCAATACTTTGAGGACAACGGTGACACCATTGA
CCTGATCCCCCAGAACATCGGTGAGGAC
>NODE_16782_length_32_cov_13.312500
ATCCTCATGCCATCTTTCGTGCTTTTCATTGTGATGATTGATGTTGTT
>NODE_16783_length_24_cov_18.541666
GATGATTGATGTTGTTGTATCTCTCATTCCCCGCATCCTT
>NODE_16784_length_36_cov_38.861111
GTTAGAGAGAACGTCATTAGGTAGACCGTGGGTGGCCATGGTAGCAGCCTGA
>NODE_16785_length_35_cov_2.000000
TACAGATACTACATCCTCTTCAGGTGAGGAGCCCCTCCTTGAAGGGTTTCC
>NODE_16786_length_110_cov_36.254547
CTCATACTATGCCAGATCAGGAAGTCATATAAATAACTCATTTCTGGACACACCATTGAG
GAAACAAATTACATTGGAACACAAGCACGATCCAGTAGAACCAGGAGGATGAGAGTAATC
GAATGG
>NODE_16787_length_58_cov_4.620690
ATTGGCTAACACATCAATGGACAGTGATGCTATCTCTTCTGGATCTCGTCAAGAGAACTT
CTTCCCAGCACTTG
>NODE_16788_length_117_cov_6.641026
GTCGACGAAGATTTGTCCTTCGGTAATATATCCCGTAAGATCAGGAATAGGGTGTGTAAT
GTCATCATTAGGCATCGTAAGGATAGGAATCTGGGTGATAGATCCGTTTCTACCCTCCAC
ACGTCCAGCACGC
>NODE_16789_length_244_cov_3.516393
CGCAGTGACATCTTTTGGGAGGTCTACGAGAACAGGCCCAGGTCGACCTGAAGTAGCAAT
TTTAAACGCCTCATTGATGCGACGAGGTAGCTCAGTGATATCCTTGACCATTACATTCCA
TTTTGTGCAACTGCGGGAGATGCCAACGATGTCAGCCTCTTGGAAGGCATCAGAACCGAT
GGCAGAAGTTGCTACTTGACCGGTAAATACTACCAAAGGAATACCATCACTAAGAGCATC
CTGCAGAGGGGTGATCACGT
>NODE_16790_length_38_cov_2.105263
AGTTTCGGCAGCTTTGTCTGCAGCCAAGGCGACAGGGCCACGATGTGTAGCATG
>NODE_16791_length_169_cov_3.284024
TGTCCGTGGTATCTAGGTTGGTAATGGGATGTTGGAGGATGGTTAGTGCATCTGTGAATC
GACGATTAGAGACACAGAGCAGAAGGAATACAGGGTGAAGAGCAGTGAGGTACGATGGGT
CAGGGGAGAATCGCCGAATCAGCGCACGGAGGGGTATTATTGATGCTATTTTGTTGTTAT
CAGCT
>NODE_16792_length_96_cov_3.104167
GACGATAGTCCAGAAGCGGCACGGACGCCGGACATTCGAAGAATTTTTCGAGAGTATTGT
GAATGAACTGGATACCTGGGGGTTCGATGTGTGGGAGGGTGATGGTTGGGGT
>NODE_16793_length_82_cov_15.280488
GCTGAACGACGAGAATAGTAGGGTCAACCACGCTAGACGCGGTCGAGAGATCAGAGCAAT
GGAATCCATCACCAATATGAATGGGTTGCTCCGGGGTG
>NODE_16794_length_18_cov_63.333332
TGCCTTTTGCCCATTTATCTCCAAAAGCTTAACC
>NODE_16806_length_17_cov_37.294117
CCCGAGGAGCGAGATTTTCCTGACTACCAAGCT
>NODE_16807_length_31_cov_39.387096
TCCTGACTACCAAGCTTAAGAACTGTGATCACAGAGATATTGAAGGT
>NODE_16815_length_22_cov_18.636364
AGAAAGGCACTAGACCTAAAAATCCAGCTCAATCCTAC
>NODE_16817_length_17_cov_11.000000
CCTGCCCAGTAAAGGGATTGACGTCCAGTTTCG
>NODE_16818_length_104_cov_2.240385
GACACCACAAACGAGAAAAGACTTGGCCGCATTGTCAGAACTAGATATGAAACTGATTAT
TTCATCATCGACAAGTTTCCAATGGCGCTTCGTCCATTCTATACCATGCCTGATTCCGAG
>NODE_16820_length_154_cov_17.454546
TTTGTGCACACTCTCTTCGCTTTTCACCAAGTAGCTATTCTATCTACCCTGGACGCTATT
CCAGGTCTGCAGGCCCCTCAGGAACATCGAGACCGACGCGGTTGGCTGTCTTACGAATGC
GTTCCTGTTCAGTAAGCGAGGTCAATGGGTTGTACCTTTGCACCAGGGCC
>NODE_16821_length_177_cov_2.977401
TTTTTCCGCTCTGAGCGCTGGCCTCCGACATCGAACATGTGTATGGAGAGTTGGCCCATG
CTGAATCGAGTTTCAGTGATGCCGACGCTCTTCTGACGGGCACGCAGGACGTCGGTCTCA
TCTGGGACATAACCAGGGGCACCTATGCGCAGGACATTGTTGAAAAAGTATTCTGCGGAA
TCCATGAGGTAGA
>NODE_16828_length_57_cov_41.315788
CCTGAATGGCCAGACGAGTGGGCAAAGTTGGTAGATGGTGTTAACCTGGGAGGGTACTAC
GATGGAATAAAGA
>NODE_16831_length_231_cov_6.164502
CTCTCTGGGATGATACTTTTTCCCAACATGAGGGCTTCGATTTAGCTACTTTTGATGAGA
AGAACTGGCCTGCCTCGGATCTTCCCAGCTTCCGTGTGTTGAAAACCGAGACATATAGTA
CATTCAAGAGCCGGGTGGCAGAGCACTTCAACTATCCTGAGGATCATATTCGTCTGTGGG
TATTGGTCAATAGACAGAATAAGACTGTTCGTCCCGATAGCCATATCCCCGAAAACCAAG
ATACTCT
>NODE_16832_length_268_cov_6.604477
ACATATAGCACATACATACAACACCCATATTCTGCACAAGCGAGCGAGCGATTCGGTTTG
ATTCGGTTTACCTAGTCGGCGGTCTCGTCACCTCTTCATAAATCAAAACTTTCAATTCCT
CCTTCTTCAAGGGTTCACCGTTATCAAAATCGAAAAACGACGGGTCAAGGGGAGCCGCAT
CAGGCTCATCTTGGGGATCATGATAAGGAGCCAAGTAAGGATGCTGGAGGGCGTCTTCTA
CTGTAATACGGCGTTTGGGGCTGAAAGTGAGGCATTTTTCCATA
>NODE_16833_length_88_cov_3.875000
GATCTATCAAGATGAAGCAAGGGACAAGGTATTGTGTTTGGAGGAAGCATTCCCTAACAT
CCTGGAAAACCGGGTTCGGCTGGTTCACGAAATGTACAATCTGG
>NODE_16835_length_46_cov_22.456522
AATGTCTTGCTAGCAATGATAAACAAAGTGCGCTCGGGATCACACTCGAGGAGCGTCTCT
GC
>NODE_16836_length_37_cov_1.810811
CCCCCCCCACCCCCCCTCCCCCTGCGTCCCCACTCTCCCCTTCTTCCTCTTCC
>NODE_16844_length_45_cov_2.088889
CTCACATCTTCCAGCAGTACTCCATCCTCATGCTGTTTGTCCCAATATACTCTAGCTCCT
A
>NODE_16845_length_70_cov_2.814286
TTCAAGGATGCGGTGCTACGGAGACAACATGTCCCACCCAGATGGTTCTACCACCTGACC
ATCAGAGGAAGTTCGGAAGTATCGGC
>NODE_16850_length_250_cov_6.728000
ACATATCTATCATCCTAAAAAGTTAAATACAAAGAAATGCAGGACAATTGATCCTAGCGC
AAAATCTGCAAATGCTCGTTCCGGTGATACCTGCTGGAATTCGTTCTGGTTGTCGGGGTT
GACTTGAGAACGTAATGAAGCGGTCAAGACAAATTGGCCAACAGTGCTTGCAAAGCCGGC
CAAGAAAGCGTTGAAGGGGTAGTTAGTGACTAGAATGCAGTACACGAATTGCACAATGCC
CGAAAGCACCAGGAACACCAAAAACG
>NODE_16853_length_133_cov_12.503759
GTGCGGTGGCCAGACGAAGTCGCAAGTGGTTCATAAGAAACGTCATAGTGTTTTTCGTAT
GTAAAGGGTGTCGTCTGTGCTTCAGCCTTTTGTTGTTGTGCCTGCTGAACGTGTGACTGG
TTGAGAGCGACGAAGGGGGTGTGGAATAA
>NODE_16860_length_65_cov_57.938461
AGGAGCAACACCAGTGGCTTTGGTAATGCCTTCGATGAAATCGATGCCGAAATTGGATAC
ACCAATGGCGCGGACCTTTGA
>NODE_16866_length_134_cov_2.052239
CACCCCCTATCATCTACACTTGTTGTTAATGGCGTGCTTTGCATCTCTTGTTGCTCCTTT
TGGAGGGTTCTTTGCGTCCGGCTTCAAACGTGCTTTCAACATTAAGGACTTTGGTCACAG
TATTCCTGGCCATGGTGGGATGACCGATCG
>NODE_16869_length_91_cov_2.846154
GCGGGATGTCGGTGGAGGATCAGATGAGAGATGAGATTGCGCGGTTAACAGCTACGATTA
ATCGACACAAATCTGGTCAGAGTACTGAATCTCCAAATTATAGCGCG
>NODE_16881_length_174_cov_10.235632
GGAGAGCCTGGGAAGCAACAAGTACTCGTGCAATGTACTTGGATTTCTCTAGATCCGGCG
ATGAGGGGTTATGTTCGGGATGCACGAAGTTATCTGCCGCCAGTGCAGATAGGAGAGACT
ATGCGAGCTGTAGGACTGGGTGTCGTCATTTTCACCGGAAAGGATAGTAATTTCAAAGTT
GGGGACCATG
>NODE_16882_length_118_cov_1.661017
TAGGGCATTCAGAACAACATGAACGTTGAATACAGCGATTTGGATATAATGCAGATGATC
GGACGTGCTGGCCGTCCTCAGTTTGACAAAGATGGAGTCGCGATAATCATGTGCGAATCC
CAACTAGTTAACAA
>NODE_16887_length_48_cov_3.041667
CCAGGGTCGAAATCTGGTACGAATGCCGCAAGCGTGATGATGAGGAGCTGGATATCCTTA
CGGA
>NODE_16890_length_37_cov_9.000000
AAACTGGATAGAAAAATTGGTCGATGAGGAAACACAGTGCATATCAATAATCC
>NODE_16892_length_89_cov_19.730337
CGACATAGATCACAGTACAAATAAGAGGCCATAGAATGTAGACAATCCATAGTCCAATGG
GCTTGTCGTACTTGAAACCGGCGAATTGCTTGAAGGTAGCGATAG
>NODE_16894_length_31_cov_50.967743
CTGGAAGGACCAGGACTTCATTCAAGTGACTGCTGTCTCTCAACCAT
>NODE_16895_length_21_cov_87.000000
AATTCTTTATCACAACCGTTGTAACTTCCTGGCTTGA
>NODE_16896_length_35_cov_101.685715
ATATATGGATACACTACTGATACCTCTACCTACAAGAATAATCAAGCGACA
>NODE_16897_length_45_cov_1.511111
CCCCCCCCCCTGCCACGTTCAGGGAAGGATTCAATACCATAAAAGAAAAATAATTAGTAG
C
>NODE_16899_length_188_cov_4.691489
CTCCGTCTTCACTCCCCACACAGCAATATGCTGCCGTCCTTTACTCTGCTAAGGACCTTC
GCCTCGAGCAACGTCCTCTCTGGCATCCTCAAACAGGCTATGTTCAAGTCGAGGTCAAGT
CGACTGGTCTTTGTGGAAGCGATCTGCATTATTACAAGCACGGTCGTAATGGTGATTTTG
CAGTTCGTCAACCCCTCGTTCTTG
>NODE_16908_length_169_cov_5.201183
TGCTGCTGCTGAGAAAGCTATCCCCTCCGCTACTGGCGGGGCTGATCTGGACAGTGATAT
CAAAAAGAAGAGGGCAGAAAGATACATGCGTTTAGGTGACATCGAAGGCCAAGAGTTCGG
TGGTAAGGCCTCTGACAGCGAGGATTCCGACTCCGAGCAAAGCGAACCTGAGCCAGAAGA
CGAGG
>NODE_16909_length_52_cov_2.730769
GTGGTGATGTTAGATGGGATGACAGGTTCACCATCTCATTCCTGGCCGGGTTTGCTGTCT
TTGCTTTT
>NODE_16924_length_21_cov_6.476191
AATCAGATCTGACGTGTGGTCCACTGGTATCACTCTC
>NODE_16926_length_24_cov_10.666667
CTGGTATCACTCTCCTTGAATTGGTTCAGAACCGATTTCC
>NODE_16928_length_23_cov_8.565217
CTCCTCCATAGTCGTAGTCGTCGCCAACACCCCACATTG
>NODE_16929_length_190_cov_14.636842
TTGCAGCGCCTTCTCCATGATATCTATGAGACCAGGGGACGAGGATCTGGCTAAAGACAG
AATTGGCATAGGTGGCCCATTCCTTTCGCTCTTGAGGGTCTGGCAGTTTTTCTGCAAGAA
GAAGCACTTCGTCGGCAATTTCGTAAAGTGATTTAGACCGGGAAAAGGGCGGAGCAACCG
TATTACGAGAAGTATGTGGCATATGG
>NODE_16930_length_146_cov_13.541096
CAGCCGAATCATTTATCCCTCGCCAGACTGGCTATACTGGAGAAGCGCCAACCTCTCTCT
CGGAGCTAACTCTTGACCATCCTCAAATCAGATTCCGTAAGGACTTTCTGACAGGATATA
TCGTGAAACTGGTTACCATGGACTATTCGGATTTTGGGTCTT
>NODE_16931_length_58_cov_3.620690
GGATGATGAAGACTTGTACGTTGGGACAGGGACGAGGGATACATACGGGGTATCTCGCTT
CGTGAAAAGCCCTC
>NODE_16936_length_50_cov_5.760000
TTCCTTATCTACCTTTCTGATCCTGAACATCAGTTAATTCGAATGACGACGACACAATCT
GCGCCA
>NODE_16939_length_23_cov_170.826080
GCCGCTTCTTTCAATGCTCAAGTTATCGTCCTCAACCAC
>NODE_16945_length_179_cov_6.910614
ATTATTGTATACAATACATGAAATATGTAGCATAATTTCTGAGCTACGAGATGCTCCAGA
CGGTCAACTCCCCGGTGGGGTCAACTTCTGGGTCGGAAATAGTAATCCATACATATCCTG
AAAAAGCAGTAGAAATTTTCTCGTCAAAAAGCATTAAGACATCCATACATATCGGCTCCG
AGTAGTGAAGTACAG
>NODE_16950_length_91_cov_39.252747
TCCGGCGCCCCAGTATAACCTCCGGAACCGACATTATGGGAGGTCACGATGGTCTTGGGA
CTCACTAAGGTATGTGTACTGGCGAGATCGTCCGTCGAGCTGCGCAC
>NODE_16951_length_45_cov_11.377778
GACGGCGGCGAAGGATCTGGGAGGTCACCGGGCTTGGAATTCCTTACTTGTTGGGCTTGT
T
>NODE_16956_length_44_cov_65.113640
GCGCAGTACCGCTTGTCGCTACGTTATTGAACGCCAAGTTAAACGTAAGGCGAGCCGCAC
>NODE_16957_length_55_cov_71.272728
GTAAGGCGAGCCGCACTGCTGCCCGTGTTAGAAATCTTGATGATCAGTTGGCCAGTAGAT
GTCTTGCGAAC
>NODE_16958_length_72_cov_1.652778
GTGTTACCAAGGTCGGTACAGTTATCATGGTGCTAGCGTATCTTGATCCCTGGGACAGGC
ATTGTTGCCTGTTAGAGTTGGAATATCA
>NODE_16959_length_22_cov_8.409091
GTCTGATCCTGCGTAAACACTACCGCTATCTATTCACA
>NODE_16960_length_61_cov_2.557377
GCGGAAGCACGTTTAGAGGGAGTGAAAATTCGGGATGATGAAACGAGGTTGAAGAAAGCC
GCAAAGAGGAAGGAAAA
>NODE_16961_length_141_cov_2.539007
ATCAGTTTGAAATCATTGTAAAAGTCCTTGGCTGCCGCGTATTCGCCACTGTCAAGTTTC
TTGCGCATGGTAGAGAGGTCCATTGGCCTTTTAACAACCTTGGGATACGTTGGTAATCCC
ATCCTGACCCAATCAACAGGCTCGTAGAACGGATATG
>NODE_16962_length_30_cov_6.500000
TAGTATAGTACCCTCGCGCGTAGTTGTTAGCAGCGTCCTCCTTGCC
>NODE_16973_length_95_cov_13.505263
GTGAAACCAAAATTCGTCTGTGGATCTCGAGCACTAAGTGAACTGCCATGACTACTGAAA
CCCAATTACCCCCAGTTTCTGACTTCACTCATGTTGCACCAACAAAAGAAA
>NODE_16974_length_55_cov_20.781818
TTGACTGATATCTTGGAAGTCCATGTGTCATCGTCTTTCTGGAATTTAATTTTCTGTGGG
ACCAGTTCCAT
>NODE_16977_length_30_cov_9.733334
CCAGAGCCTGAACCTTGAAAGGAAAACGGTGGTTCTGTCGAGAAGT
>NODE_16986_length_70_cov_6.242857
AGGTATCATCAAATAACTTATGGAGAATCATTGACATGTGTCAAGTCGCGCTGCTTTTGG
GCCTGTTCAGCCCTGTCGAAGCGTAT
>NODE_17003_length_48_cov_6.333333
CTTAAGGGTCATGGGAATCTGGGTTGCATCGTAGAGGCTTTCAACTCCTCGGAAACTTGC
AATC
>NODE_17004_length_24_cov_199.875000
TGATGACAACTCCTTCGGATCCTCCAATAATCGTGGTAAC
>NODE_17013_length_315_cov_3.888889
AAAAACAGGATTGGAATCAACGATCTCTACTCCGTGGCTGCTTCCCGGTCGGTGTCACCT
GGTCATGGACAGAATCAAACAGGCAGAGGTCAGGTAACAAACAACGTTACAACTACTGCG
CTCCACAGTTTGCCACCGAGTTATTCGTCTCTCGAAGTGCTGCATGGTCCACAGTCTGGG
CGATTACTGACCTTGCATCTGGAGAAGGAGCAATCCATCATATGGCCCTCGCTAATCGTT
GGACCTGCTCCGGAGGGTCTTGCACCAAGCTTGACCAACTCGATAGTGTATAAACATAGT
GACGAGCTTGAACACCAGTATAACATGGACC
>NODE_17016_length_68_cov_3.132353
CAGAGGCGCACAGGCTATCCTATTTTATTCCGACGATGGAAGGCCTCCTCCGTATGGTAT
TGGACACCAACAAGCGTGTCCAAG
>NODE_17017_length_31_cov_5.225806
GCTGATGCCGCTGCTGTTGAAGCTGCTCATGCCAAAGAGGCTGCTGA
>NODE_17025_length_94_cov_78.234039
CAGGTTGTATCTTTACTGATAATTCTCCGCACAGCAGGGAGCTAAGAGTGGCTCATGTGA
TACTAAGGCCCAAGATATTGAATCAGGGAATCTGCGACCGATAAAGCTGA
>NODE_17026_length_59_cov_1.847458
CGGAGACGGAGACAACGATTAAAAATCTTTTTGTCTACTTCAAATTGTATACGACTGGCC
AGGTGCTGACCAGAA
>NODE_17034_length_17_cov_2.941176
TGACCACTGGTCCAAAAGGTACCAGAATGAGGG
>NODE_17038_length_84_cov_4.476191
CGCCTGGTAAGTGGTAGGATAAATGGTTGAAGTGTTGACATCGATATTCGGATTGGAACC
CGCTATTAGAACAGAAGCATCGGGGAGAAGCAAAGCAGAG
>NODE_17039_length_23_cov_10.869565
AGGGTCACTTGATGCAGCAAGCTTGTTGACGGCATTGGT
>NODE_17040_length_54_cov_1.851852
TTGCATTAGACTTTGGTAGAGTCTCGAGAGTCCTGAGGGTAGGCAAAGAAGCATCAGCTT
CGGCTGTTTT
>NODE_17041_length_92_cov_19.750000
TGTTTTTGCCAATAAACAAGATTTGCCTAATGCCATGAATGCGGCTGAAATTACCGACAA
GCTTGGCCTACAGGGTTTGAGGCAGCGAACTTGGTATATCCAGGCTGC
>NODE_17044_length_76_cov_11.342105
AGAGCTCACATCACTGACTACTCAATCCACCACTATCCACCACTTCAATTATTAATAGCC
ACGTTCAAGTATACCGGGGATGACTACGCTGC
>NODE_17046_length_76_cov_9.513158
GGATTCCTTTGCATCTTCAGTATTGCATGTGAACTTCTTGCGTTTTTCAGCCACCCTGAC
CCTCAGTCATGGTCATTGTACTGCTCAATGTG
>NODE_17047_length_49_cov_2.734694
CGATTTCAATCCGTTGAATCGTCCCATGCTCATCTTTCGACACCCCGACGGTTGGAGATA
CTGCC
>NODE_17054_length_212_cov_4.113207
CTGTCTTGACTGACTCGACCTCATGCTCAGACTCGCTCTGCGTAGTGGCCGAAGCACTGA
TCGCCAGATCCTGCGGATAGCTACCGACATCGAATGCATTTCCTGGACCCGAAAAGTCAT
TGAAAGTAAGACCTGCTTGGTGACTCGAAGATAGTGCGTCTTCTTGAGTGGTCGCAGGAT
CCATGTACTGCTTGTATTCAATCAGACCTTGTTGTTCAGGCTTTCAAC
>NODE_17055_length_155_cov_5.206451
CCAATAGTGTTGAATGAACAGAATGGAGGACGGTCAGGCTGGATCATGCAGAACATACCG
TGGAGCTGCCAATTAATGAAGAAGACGATGAACAAGTGGTGAGAATACCAAAATCGCTCA
AAATGGGCACGACGGTGCTTCTCGATGGCGAAAAAAACCATTGTTCCCAAT
>NODE_17059_length_26_cov_8.538462
TGCTGCCAACTTCACCACGGGACCTGGAGTTACTGGTTGGAT
>NODE_17063_length_33_cov_12.454545
AAGAATGAGCAACGAAGTGGGATGGCGTAATGCCCTGAAAGAACTTCCT
>NODE_17064_length_37_cov_4.459459
GGGTGAGATTGCGATTTGCGGGCTCTTCTATGGAGTTCGTATCGTCTGGAGTT
>NODE_17065_length_83_cov_4.156627
CGTATCGTCTGGAGTTGGGATACGAGGGAGGCGACGTATGAGCCTGTTGGCGGATTTGGA
AGGGAAGATGATGAAGATTGATTGACGATCGTGATTTCT
>NODE_17067_length_168_cov_10.630953
TTTTAAGGCGTCGGTTATTCAAACTGAGTCCCTGGTATGATGCAACTTGGTGGAATGTGA
ACGCAGCAGCGGGATCGACGAATGTCACGAAAGCGATATGCTTATCTGGCATATATCGGA
TGCTTTGTAACACACCTCCCCGAATAGCATTGCACAGATCTTCAGTCGTTGTCTCAGGAT
GGAT
>NODE_17069_length_162_cov_6.290123
CCCCGAGTCCACCGCAGGATTTGAATGCCTCGTGGTATAATTTCATGGCGCAGTTCCGCT
AAAGTGGTTCTGCTAAACATCTAGTTTTCTTGATCTTCAATCTGTAAATCAGATGACCGT
ATTGTACATTGGTAGATACCATGCTCCGCATCACCTCTCTCTCGGATGCTGATGCTTC
>NODE_17070_length_174_cov_5.793103
TCGAGCTTCTTGCGATCTTCCTGAGACTGAAGGTGCTCTCCCTGAGCAGGAGGATTATCG
TTTTGCAACCAAGGCTGAATTGACTTGTATTGCTTGTAGAAGAGCGTCAAGTCGGGTACC
AGGTCTTTCACGATATACATATGGGGTAGCGGGTAGATCTTGGTGTCCTTCGTGCCATCT
CTGTCAATTC
>NODE_17071_length_114_cov_2.763158
AGGAAACTTTTTGTTCACAAGGTAAGACGAGTTGAGGTAACTATTGATCACACGGCTATT
GCCACGGGGCTGTAGATCGTTGCCGTAGAACCTCTCGTTTGGGAAACGGAGTATAGCGTC
ATGAGAGCGG
>NODE_17072_length_67_cov_7.059701
CAATAAACTGGGGGAGACGAGGTTGGTATACTGCACAGCGGCAAGGGTGGACGCTGCAGC
TATTGAAATAACACCCAGAACGA
>NODE_17074_length_230_cov_7.043478
ACGATACTATCCGCATCAAATATTGGGAAAGCCGAATTCGGGGGGCCCTGAGCTCGACAA
CAGGTCGTACCTGAATTTAGTGGCCGCCCTTTCAACAAGGTCAGATTAGAAGTCTGAGGG
AAATGAGAACTAGACTAGGGGACGGGTAAGCAATAGCGTCATTATGTTGAAGGCACAGTC
GTTTGCCATCGTAGCTGTAAAGATCGGTTTAGCGCAAAGAATCATGACAATGAGGGATGT
AGACAT
>NODE_17075_length_35_cov_36.514286
ATTTTAGATGGTGACAGACGATACTGGGTTGCCTAGCCACGTATTACATAA
>NODE_17076_length_63_cov_13.380953
CGGTGGTCAGCCTCTCGACAGCTTTCTCCAATGCCACCTTATGTTCGAGCTTCCTCATCC
TGCTCTTCCTAGCTGCCAT
>NODE_17079_length_135_cov_14.444445
AGGACACCACCGTTGCGATTCATCGTTCGGGGAACGCGAGGCTCGTATATCAAATACGGT
GTTGATACCCAAGAAGATCAGCTGAAAGTCATCACAACGCCGGAGAGCATCCTGGAAGAT
CAACATGGAAAGGAGCCCGAGTCGTTGTGGG
>NODE_17080_length_84_cov_37.035713
GACCCTTGTCGCCCTCAATGACCACTAAGGACGGTTCCTCAACCTCCCATTTGCCAACGT
AAGAGAAGGTTTCTGAGCCGGCGTTGTTCTTCTTGGTTGC
>NODE_17087_length_134_cov_5.485075
GGGTTAAGAGAGACGAGTGTGCAGGGTTATGACGGTGTCACAACTCGATTAAAGACGACT
GTTGGAGGAATTCAGTACCTTCCCTTAGCACTACAGCACTTGATTGGTTCAGTGCTGGAA
GCTAAGGAGGCTTTGGATGATGATCGAGAC
>NODE_17091_length_130_cov_3.561538
AAGTATGGTACATAGTGAAGGTGAAAGGGTATTGCATGGGATCTCAGTTGGAAATGATTT
TGATCAAGGAGATGTTGTCGACCTACCAGAAGTCTTCAATCGCCCTGCACCTCCGCCCAA
ATCCTCGAGGCAGCCGATCGATACCT
>NODE_17092_length_24_cov_58.541668
AATACATCGACATAATTCAAGAGGTTAGATAGTGCACGGT
>NODE_17095_length_94_cov_131.223404
CCAGCTCGTTGACCCTCAAGGCACTCGTGAGAACGTTGAAGTCAATCAAGCATGGAATGC
TCTTTGCCCAGCTTACGATGCTCTTCCTGCGGAACTCCAGTGATCAGTTG
>NODE_17096_length_65_cov_2.061538
TATCAACAGAAAGTCGTAAGGGTCACAGCTTGATATAACAACAACGGGCACCTGGTCACC
GACTCTTTGTACTGTTTTCTT
>NODE_17100_length_211_cov_6.962085
GAGGAAGACGAAGGGGAGGAGAAACTTGAGAGACAACGACAGATCGAAGAACAATGGAAG
TATGATCAAGATGATATGCCCGCTGTCGGTCCGCAGGGACAAGATGAACAGGATCGTATC
CTCGTGGATGAGTATCAAACGAAATACCTGCGACATACCATGACTCTCCTCGCCGACACC
AACCAGGCGGCATTGGTAACAGATAACGCAGTTCCCGTTGTGACAAC
>NODE_17102_length_86_cov_12.348837
ACATGCGATGATGCCAATGACCCCATGGGTTGTATTTTTACACAGAATCTGTTAGTTCCA
GACGCTACAGAAGCCGAAATTCAGGCTGCTGTTGGAGGCTCG
>NODE_17106_length_99_cov_2.696970
TCGCCAACGGAGAAAACTTGGATTTTGACGACACCGAACATACAAAACCGACTCAAGAAT
TTGAAATAGCCAGGGGAAGGGAAATCGGAGAATACACAGTAAAAACTGTCAAGTT
>NODE_17107_length_42_cov_2.690476
GGATTATTATCCCTGGATCCAGCATAGAAACAAGTGTCAAAAACGCAAGGCAGTCAAG
>NODE_17108_length_28_cov_9.964286
CAGGAACCAGCTCAAAGTCATTGATCACAGCACGTCCAATCTTG
>NODE_17119_length_105_cov_3.047619
TTTGGGGAACGTTGAAGTCCTGCAGGTGACGAGCCAGAGGTACTGAGTCCACTACTGTTG
GATTTTACAGGCGACGTAGCCGGTGGGATATTACGACCCGCCTGTTTTACGGACGAAGGA
A
>NODE_17139_length_72_cov_6.500000
GCTGAGGGACGGTGGGGTCAATTAAAGCACTGCGCCTGAGGGAAGCATCATGTCGTTTCC
TGGCCTCCTTCCCGTTCCTCCACAATAG
>NODE_17144_length_126_cov_7.373016
TCGAGGTTCAGTATCATTCTTATTAGTTGATGTACATATAGCAGAAAGGATGTACATATC
TGTTTAAGATCTGTATACATCATATCTAAGCAAGTACGAGAAAGCAAACTGAGTAGGGAT
TGCACAAAACAAAGATGTGTGT
>NODE_17147_length_193_cov_3.901554
TACAGAGGCATTCATGGAGGCACTGTTCTTCAACGTTGATACTGGTTTTCTCGAGGGTAT
AATCAGGGGATACAAGTCAGGGATCCTCACTCAAAACCAGTATGCCAATTTGACACAATG
CGAGACTCTTGAAGATTTTAGGACACAACTTTCTGCCACTGACTATGGCAACTTCCTTGC
CAATGAGCCAGTACCCATCTCGACGTCCA
>NODE_17153_length_58_cov_2.275862
TCATCAGAGAGGGCATCTACGATCGGGATGTGTTTCTGCTGGGGATTTGGGTGAGTTATA
TGAAAGCGTTTCGC
>NODE_17154_length_20_cov_1.700000
AACAAAACCGACGATCACCGCCCACCACCAGACAGC
>NODE_17155_length_43_cov_41.651161
GGATGATGCTTCCGTGAGTGTGTAGTGTTGGTTGAACCGACCTCCGCTGCGAGCTCACG
>NODE_17164_length_58_cov_2.706897
CTCGCGTTCAAGTCGTTTGAGCAGCACCCCCGTGCAGCTCTCAAGCGACCTTGGAGACTG
GCGATGACGCCGGC
>NODE_17165_length_17_cov_43.000000
CCGACTTCTGTGATGCACAGAAGCAAGCTTTCG
>NODE_17170_length_60_cov_91.483330
GGGTGGTGTCGACTGTCATTCCGGGACCATAGAAATTCTTGACGCCCATGCGGAAGGAGT
TGAAGTCACAACCATC
>NODE_17171_length_52_cov_21.038462
TGGGAACACTTCATGCGTGGCAATCGTTTGGCGACAATGTTGCTCCCGACATCCAAGCAG
TTGCCAAG
>NODE_17184_length_197_cov_12.771574
ACCTCCTTCCCTCTCTCAAATTACCGAAGTATATTGTCAAATCTGGAGTAATATGACCCA
AGCTTCCTATTGGCGTAGCATTGTTCAGGACAAGCAGGTTATTCAGGTTGGTATTTATGG
TCTACAAGCATACGGGATTTTTATGATTGGAGAAATGGTGGGTCGTAGGCAGATCATCGG
TTATCCTGTGAAACAGCTTCACCATTAGTATGC
>NODE_17189_length_85_cov_5.282353
TTGAGTCCGGGCAATAGCCTCCCAACACTCCCAACGGCAGCGCTTGTGGCATCTGGGGGG
ATTACGCAGACTGAACCAACGCATTCCGTGAGACCATAGCC
>NODE_17190_length_69_cov_4.420290
GCTGGTCCATATTTCGTCTCTCTGCAAGATCTGCACCTGCACAAAAGGACCCGACTGTCG
TAGACTTGAGGATGAGGGCGCGTAT
>NODE_17195_length_33_cov_109.151512
GTGTCGAGAATTAAGATCAACTCGTTACATACGGGTAGTTTGTCTATAC
>NODE_17199_length_19_cov_168.105270
AAGATGGTGTCAGCGTTCGCCAACTTGTATTGCAG
>NODE_17200_length_18_cov_1.055556
CCAACTTGTATTGCAGCGAGAAAGAGCAGGATGA
>NODE_17201_length_35_cov_168.142853
CTTGTACCAATCTCCCGCAGCTGATAATATCCGTCGACCTGAGACGCTTCT
>NODE_17211_length_17_cov_8.352942
AGAGAGGTCGCTGGTACCCCACTGCCGCTGTTC
>NODE_17214_length_26_cov_5.384615
CCTCCCTTCTCGCCTTGGCGTTACCTAAATTGAGCATTCCTT
>NODE_17215_length_29_cov_7.448276
AAATTGAGCATTCCTTTTATTCTCAATCCTCAATCGACTTTGAAA
>NODE_17218_length_85_cov_5.988235
GGGGGCTCCAAGTTCTACCGTTCTGCGTATAAGTCGCTCAAGCATGGTAGTGCAACGATG
GATGTCCTCGTCATGCTTGGTACCTCAGCAGCCTACTTCTA
>NODE_17220_length_25_cov_16.520000
CTGGGGAATTCCCGCGACGGCAGGTGGTGAGTCTTTGGGAA
>NODE_17221_length_30_cov_13.200000
GGTGAGTCTTTGGGAAGCCGTTCATGTTTAGAATCATCCTTTGACG
>NODE_17222_length_83_cov_2.578313
TAAAGATGCTCGACGAAATATTCTTTCACGTATTGTCCAGACCAGACTCGAGACAGCACT
GGACATCACTATTAATCCTCAAGCACCACTGAATTTTAC
>NODE_17223_length_72_cov_51.319443
AGTCCGAAGTTAATCGTTTGGCCAGCGGCACTTCCGCCGTCTAGAGTTATAACGAAGCGG
TTGTTCAGGTCACCAGGAGTACTGTTGG
>NODE_17224_length_24_cov_54.541668
CCAGGAGTACTGTTGGCACGGATGCTGAAGCTGACTTGTG
>NODE_17225_length_40_cov_4.950000
GTCGTTACTGACCAAAACCCAACGAATCGGAATTGACGCCCGAATGATATCGCACG
>NODE_17241_length_183_cov_2.300546
AGGACTCGGGTGGGTAGGGGCTGTGACCGCACTTTCGTACCAGTTATCCTGCATCTCAAC
CTCAAACTTCCAGACGAGCTGGAGTTCTGTGGCATCATCGCTCTGATTAGGCACTTGTAT
ATATGCCAGATGTGCCTTCACTGGGCTAACACTGTCAGGTACATTGTCTATCTCGTGGGC
TTCTGAGCCCGGAGCGAAA
>NODE_17242_length_54_cov_2.462963
GGGAGCCCAAGCGAAGGAAATACCATTTCCAAAAGATTTATTTCGCCAAGCGAGAGCAGT
GTAGATGATG
>NODE_17243_length_121_cov_3.314049
CAATCTCGCTCCGCAAAAGCTTTGGAGTAAGGTCGTGTAGGGTATCTTGCTTGTCTGCCT
CAATAACACGTTTGCGTGTAAGGGCTTGTAATTCTTGTATACTCGGCAACGTCATGAAAC
CATTCAGTGAACATTCA
>NODE_17244_length_188_cov_9.670213
CATAGTAGAAGAATAGTAGGATGGTGACCAATCCGAGGAGTGGGGTCGCGAATGCATATT
CGACGGAGGATTAACCTGGAACAGCATCTGAGAAGGCGAGCGTGAATTTATCGCAGCAGT
GTCTGAATCTGAACTGATAGGAGACGGCGAGTCCTCGTGAACATTCGCAGCTAAACGGCG
ATAATGAGCATGCGGGGGCTGTGG
>NODE_17246_length_27_cov_27.444445
AGCCAACCCAGCAGCATCAACCTTCTCAGTCTCAACCACAACA
>NODE_17247_length_50_cov_2.980000
ATGAATGTCTGGTCGTTCCTTGGGGTTGGGCTTCAACATCGCATCAATCAGTGATTTCAA
CCCTTG
>NODE_17248_length_34_cov_78.558823
CTCGACCAGAACACAGAGGTGGGCTTTACGCTGGTCGAGGGCCTTGGCAC
>NODE_17249_length_45_cov_1.933333
TTTGCCGGGGCCATTGGTTTCATCAGGTTTGTCCTCTACGTCGCTGCCGAGTTGGTGGGC
G
>NODE_17252_length_17_cov_9.764706
CGCACCGATATCTGCTAGGGTTGGAAGGAGGTG
>NODE_17253_length_27_cov_9.000000
GGGTTGGAAGGAGGTGGACGATGGAGTTGTTCACTATTGTTTT
>NODE_17259_length_66_cov_3.863636
GATCACCAGCCTTGCCGCCTTTTCTGCACGCTGGGTGGCAGTAACAAGGTCTTTGCGCAG
ATGATCTACGTCTCTGTACGAG
>NODE_17263_length_123_cov_22.829268
AACAGCATCATTACTGGTGTTTTGATTCTTCGTGGTCAGGAAATTGAGCCAGTTGTGAGC
GTTGCTCCTGATTGGGAGAGCTATGACTATAAAAAATTGGACCTTTCGAATGAGGATGAT
AAAAAGTACTTCGAGGGTT
>NODE_17265_length_20_cov_58.950001
GGATTTATCGCTGTCAATAATGCAGATTCACCCTGG
>NODE_17266_length_28_cov_59.357143
TGCAGATTCACCCTGGAGCGCAACGTTTACGACGGGTGAGATGG
>NODE_17267_length_67_cov_8.985075
TATCCTCCACAGGTGCAACAGCAAGCGCCAATCCCTCATCAAATTCAGGGTGCTCCAACT
CGTGTCCATCCACAGGCGATGAA
>NODE_17268_length_52_cov_6.442307
GTTGCCTTTCCTTCTGTCTAGTAATCGCCTAGTAGTATCATCGCATCTGTAATTTCCGGC
GATTCCAT
>NODE_17278_length_29_cov_90.000000
AAGCCTCGGAAAAAGCCTTCGCTCCACTGTAGATCGATGTTGTCT
>NODE_17279_length_53_cov_1.924528
GTTCAACAAGGCTGGCCGTCGGGTGCACGCTGGCCAAAGATGACAGACCCCTCAGGGCGT
TCTTCACCC
>NODE_17280_length_67_cov_6.417911
GGAGTCATTCAAGCGGAGTACCGCGTCTCAGCTTACAATTCTCTCATCCATCACACAACA
ACTTGTCGATTCCTCCCTTGCTC
>NODE_17282_length_33_cov_3.666667
TTCCTCCCTTGCTCCTCTTCATGCCTGAATCCATCGTCCAACGCATCGT
>NODE_17284_length_202_cov_3.737624
GTAGGATCGCTCAAGGGGATTGGCCGAGCGGCAGCTCTCCTCTTTGCCCATGAAGGCGCG
AAGCATCTATATCTCATTGACTTCGATGGAACCAACCTACCCAATCTGAGGGAGACCATC
GAGAACAGGTATCCTGATGTCCAGGCTACTGTACAACAAGCCGATGCGGCTGATGAAGAT
ACCATCAAGAGCGTTTGCGAGCAGGCCCTCAAGGAAGA
>NODE_17289_length_115_cov_31.747826
GTCAATACCTCAAGATTTTCGACGCCGCCGGCACTCTTCAAGACAGAAATGGGCTCCACT
AGGTTGTACAGCAAGGGTCGTGTTCTCGGCCATAAGCGGGCTAAGCGCAACTCTCGTCCC
AACACCTCACT
>NODE_17309_length_70_cov_20.271429
CTCGCATGGAACTCCCCAGTCGTCCTGGCACGCCCCGTTCTTGGCCCAGCACTTCTAAAG
GCGTCAAATACGTCCGGATCGTAAAA
>NODE_17310_length_54_cov_1.777778
GAGATATTTTCGGCGGGCTACTCAGCTTGACAGAACGTATCTTTCGGCCTGGACCCTAAT
GGGGCACGAA
>NODE_17311_length_151_cov_6.337749
TCCTCTTCCTCTCCATTAAACTTCAACGAAATCGAATTCACACAATGTCTTTCATCAGTT
GGAGTAGGAAATCCTTCCCCTTTAAAAACATGTCCAAGATGTCCTCCACAAGCCGTACAC
GTAATCTCAATACGTCGCATACCCAAACTATGATCTTCGTTTCTGCT
>NODE_17314_length_22_cov_21.818182
TAGCAATCAAGTAGGCGGCCCATGGAATTGAATCGGCC
>NODE_17315_length_53_cov_5.132075
CTCAGCCGTTGGTCCACCCCATCTTGCTCGGGCGTCAGAGCGACGTCGGACGTGCCCGCA
ACCCAGGAG
>NODE_17316_length_63_cov_14.857142
GGGAAAAGGTTGACGGGTACTGTAAGATCAAGGAAGTTAGAGGATCTTGGAATCCCACCG
TCTTTGGATGGGAAGAACT
>NODE_17317_length_17_cov_14.764706
TTAGCAAGCGACATTGACACGGCCAAGTCACCA
>NODE_17336_length_55_cov_4.800000
CGCAGAAGATTGACCAAAAATGAACGGCTTCAGTCCCTCAGATTTCGACTCTTTTATAGG
CGGAGCAGCGA
>NODE_17338_length_23_cov_1.130435
GCAGCGAAAGGGTTGGGCGGGGGATTAGCAGGGAGGAGG
>NODE_17340_length_17_cov_13.941176
TATATCAGCCAGAGTACAGTTAGTGTTGAACCA
>NODE_17341_length_33_cov_19.969696
CATATCAACCTTCTCGTGCGTACAAGTGCTGATGGGGGTTGGATTTATC
>NODE_17342_length_80_cov_5.975000
GCCATCCGTTTGAACTCTGTCCGAAATCAAGATACAAGCACTTTTGGTCCTTGACCAGTT
AATTCAGTTGCAAAGACGCACTTCCGACCATTCCTT
>NODE_17343_length_211_cov_18.630331
AGAGATGAACAGACTATCAATTCCTGCATGTCAGGTGACAATAGGAGACGATGGGAGTAG
AACAACACTCAGCGACGCGGGATTGACACAACTTCGCTCATTGCGGGCTCAGAGAGTGTA
GATATAGTGTTCTATTGTATAAGTACTTAACCCCAGCCTGATCAGACAGTGTCATTGATG
AGTCATCAGTCGAAAAACTGGCCGCCGTTAATGGATATTGTTTGTCC
>NODE_17344_length_50_cov_4.620000
TGTTTTTTCTTCCTTGGATCCCCTGACCAAGAATTCGTCATGCTCATCTTCCAATCTCAA
TCCCAT
>NODE_17345_length_63_cov_3.873016
GGGGAAGAGGATAGTGAGGGTCTGCATGGGCGAAGAAGGATTGACATGTCTGGACTTGAC
CCGTTAATGAAAAAGTTTG
>NODE_17347_length_24_cov_62.791668
CAGAGCTGACTGGTGACCTTATTTGGCAATCCGGATCCCA
>NODE_17351_length_45_cov_3.844445
CTCATGCTCGTCGATGCCCCTTGTACCAGGATGGCTAGTTTCGGGAAAGAAGAAGTAGAT
A
>NODE_17353_length_108_cov_4.814815
GTTCGAAAACAGATTGTACGCCAGAGCTGTCCGTGTTCCACGTTCCACCGCTGGTGGTTT
TCACTTTGACGTATCCAGAAAATGCCCTACTGTTGGTCACGTCCCTTACATCGTTGTTGT
TGTT
>NODE_17364_length_192_cov_6.833333
AGACAATGTCCCATAACTACTGTCTATCTTTCAGATTACTGGAAAGTCAGATATCAGATA
TACGAATGCCGGGGCCTTGTGTCGAACTAAGTATGATCTTGCTAATAGTCGTCACAGGTC
GAGGTCCAGAAGCCCTTGATTTTCGGCTATCCGCGCCATCCTTGGTATTTCCAGTGACCT
TTTTCACAGCAGCTATAAAGTGACGGAC
>NODE_17368_length_50_cov_2.820000
GTTGCTTCCTGCTCCTGATCGGAAAGATAATATTGACGAGGGTGATGGTACGTTGCGCCG
TAATGT
>NODE_17369_length_18_cov_56.277779
TTGTTATTTTACATCTTGACAATCAATCCTGATA
>NODE_17374_length_86_cov_3.348837
AGGAATCGAGACCAATGTAAGCGGTCTCGTCACGAAGCTCGAGTAATGCTTCGAATTTCG
CATTGAAGAGAGAACTAGAAGTTGGGTGAGCGAGGGAAGTGA
>NODE_17378_length_42_cov_56.166668
CCAAGTCCGCTCTCCTTGACACCACCAAACGGGATGACGGCCTGCGAGAGAAAACCGA
>NODE_17379_length_78_cov_26.243589
TTTCCCTCAATTCTGGGACATCATACTGAGGCTCGGATCCAATAAGATTTCGAATGCATA
TAATATTACATGCTCCTTGACATGCTCCTTTTCA
>NODE_17382_length_78_cov_20.935898
CATCCTCACCTCTGCTCGCTCTGCTGAGCTGCCACGATATGGTATTAGAAGGGGGCTGAC
TAACTGGACTGCTGCCTATGCTACTGGTCTTCTT
>NODE_17384_length_42_cov_3.166667
GCGTGGTTAACGTCTGAGTCCTTCTCACCCTTATTTCATCTACTGGTTTTGCTTTCGT
>NODE_17388_length_31_cov_129.645157
ACATCAACACTGATGTACTCCAACCTTGAATTGTTCCCTAGTTTCGC
>NODE_17393_length_35_cov_61.428570
AGAATACATGAACACCAAACTGATTGTGTTTGGCGGGCTTGGGGCATAATG
>NODE_17394_length_69_cov_43.710144
CATTTGTGATTGCAAGGATCTTCTCAGAAGTGACTTCAATACCGTCATCAGCGAGGATGA
GGGCAGCATATGTAGCAGCGAGTTC
>NODE_17399_length_121_cov_19.413223
ATGTTGAGACCAAGGCTAAAGGTGACAATGACCCACTTGATGTTTGCGAGATCGGCGAAC
AGATCGGTTATGTGGGTCAAATCAAACAAGTCAAAGTTCTCGGCATCATGGCTCTCCTTG
ATGAAGGCGAAACCGAT
>NODE_17400_length_71_cov_21.098591
CATCAAATATTCGCACAAAGGAAATATTTGCTAGGACTCAAACTGGTGCCCCAGTTGATG
TCATGTGTGATCCGGAAACAGTCGACA
>NODE_17405_length_23_cov_66.304344
CCTGGCAAGGAAAATGATAGATTCAAATCTGGAGAAGAC
>NODE_17407_length_54_cov_21.981482
TAACTTTGAGGTGGTTGTTGAGGGTAATAATTTCCTCCTGGGGGCGGAGGACCTTGCGGC
GGGGGATAGT
>NODE_17408_length_61_cov_2.032787
ACAAAAGCTCTCGAGTCGGCCAAATCGACCTATACCTCTTTGCAACGTCAATACCAAGAA
CAATGTAGCTTTTCGGA
>NODE_17409_length_50_cov_4.860000
AAGACGGACCCAGCAACTAGAGCGGAAGCCAGATGCGACGGTAGGTAATGGTGAATAAAC
AACAAC
>NODE_17426_length_37_cov_2.189189
CTCGGGGTCGTTATCAATTTGGGAATGCCTTACTGTGTTAGTATCGAATCCTC
>NODE_17427_length_66_cov_7.666667
GAATGAAAACGGGTGGAGGCGTAGTGTGATTGGAAACCGGGTAGAGGGGCGTGTACTGTG
TATTTCCGGAATGATGTTGTTG
>NODE_17432_length_94_cov_7.265957
AAGCTCAACAGGTATATCTTCGTTATATGCCAACAGATGCCGCTGAGCTGCTGAGCGTGC
ATGGTTCACTAATGAATTTGCATCAGCCGTTAGACCAGCTACACCACCCG
>NODE_17435_length_38_cov_38.447369
GAGCAGTCGCAAGCGTATCGCTATTGTCAAAAAGGCTCAGTCCATGAATATCAA
>NODE_17438_length_23_cov_2.304348
GAATCAGCGGGGAACAAAGAGAGGAGCTGTCACATTCTT
>NODE_17439_length_73_cov_3.643836
GCGCAAGATCGACACTCAGATCAAATTCCCTGCTACGCTAGATATGGCACGCTATACCTC
CATGATGAAGGAGATAGAAAAAGAGAACG
>NODE_17452_length_22_cov_110.409088
GATCTTCTGCAGGATCCTCGGCCACTAGCTCCAGTGCT
>NODE_17455_length_19_cov_132.526321
GCAACCAGGTCGAGTGGTTTTGAAGGCACAGATGG
>NODE_17456_length_76_cov_63.302631
GTTGATGTTACCGTTCATTTGACCTATCTCGATAGATATCGGAACACGGCGGCACAGTTC
GTATTGACTCAGATCGGAGGGTAGGAAGATAA
>NODE_17459_length_72_cov_5.569445
GCTGCTGGACAGGGACCTTAGGAAGACCACTCAGATGCCGATGATAATCATAACGCAAGG
CTAGGGCAATGAATGTTCCAGGTATCAC
>NODE_17460_length_44_cov_3.931818
ATGTTCCAGGTATCACGACGTCACCAAGTCCAAGCATGGTGTAACCCCGTTCTCCTGCCA
>NODE_17465_length_17_cov_2.705882
GACAACAATTGGTAATAAATTTGAATTGTGACT
>NODE_17466_length_36_cov_4.055555
CTGGAGTGGGAAGTGCGGCCAGATGACTTCGCTTCGGGAGTTGATTTTGGAA
>NODE_17467_length_22_cov_15.318182
CCCTCCAATGGTCCATATTGTTGGTGTTAATAGCGGAA
>NODE_17479_length_99_cov_28.494949
TTCCGGCCAAAGATTTCTTAAAATCTTCCTTTGACCCGGCATACACCATTCTAGGTTTGA
TCTTTGAGAGAGTAGGGACCCAAGAAATGAACACAAGCTTGTTTCGTCGCCCTCC
>NODE_17480_length_24_cov_23.625000
CTCGGGGTAGATATCCGTGAGATGCAAGAGTGTTGAGACC
>NODE_17481_length_34_cov_5.647059
TCTCGCTGTTAACTTTGCTGCCATCCACACTACCACTGGGGCATGTACGC
>NODE_17487_length_174_cov_4.316092
TCTGCTGATGCCGCCGATGCTATGAGCATACGCAGTGGCCGGAGTACAAGGAGTTCGCGG
TATAAGCTTGCCTGGAAGGATGGTGTCGCCACAGTTCGAGGGAGCAGTTCGCCCTATGTT
GACAAGACCTTCATTGCGGACTGGAAGGAGCCATTTCCGCCTGGTGTTTCAAGTACGCAC
GACGAGGAGA
>NODE_17490_length_92_cov_3.554348
TTTGAATTCCGGGCTCGGCGGATCTCGCTTCCATGCTTTTTCCATACCGTGGATGGAGGA
TCCGAACCAAAAGCACGGCCGATATCAAGAATGCCATAGAAATACGAG
>NODE_17495_length_28_cov_38.785713
AATTGACTTGCATGCCTCCAGTGAGGTTGTCAAACAGATCACCA
>NODE_17496_length_22_cov_66.909088
GTCAAACAGATCACCAGCATCAGCCTAGAGCCGGGTGT
>NODE_17497_length_66_cov_3.469697
AGCTAGTGTCTCAGCCTCCGCCGCAGATGTACCCTGGAGTTCATGCGTTCTATCCTGCAT
GTGCTGTATCAATGCCTTCTTC
>NODE_17503_length_215_cov_4.702325
CCAGCGCCCCCTCCCCACCAGCTGCAAGATCTTGCCACTCCATCGGATCAGAGCGTTCTC
GGGGCTGTTCCCCATCAACTCCGTGGTTTCCTCGCCCAATTTCGTAATCTACCTCTTGTG
GGCGCTGCATATGATAAATGTACGGGATGTAGTGAGACCGTTCTTCGAGCGTATGAGCAA
GAGGGATTTGATATGCTTTTGAAAGCGTTCAACGATCAAAAGTATCTTGAG
>NODE_17508_length_17_cov_68.176468
TGGGGCCTAGATCTTCCGGTGGTTGAGTGTAAG
>NODE_17511_length_40_cov_88.275002
TCTGTTACGGTGCCCTGTTTCTGATGTGGATCATGTCCAACGATAAAGAAAACTTT
>NODE_17513_length_43_cov_7.488372
CCAATCAGACAATCACGAAAGTAGTCAAAGACGCTAGGCTCAAAATGACAGGCATGCTC
>NODE_17514_length_118_cov_5.381356
TTGATAGCATCAGTGTGGCAAGTCTGGTCGGGACCTTGGTCATGTTATTCAACCTTATGT
TTACTGGTCTCTTGATTAACCGCGAAACTGTGCCTGTCGCATTCCAGTGGTTGCATACTA
TCTCATTCTTCCAT
>NODE_17516_length_37_cov_3.486486
GCAGAATCCGCAAAGCTATTCAATTTTTCCAAAAAATTAAAAACAATATCTAC
>NODE_17517_length_118_cov_3.118644
CTCAAAGGAGCCTCTTCATGATACTTCGAAGGAGTTATTTATGGAAACTATGAGAGTCAA
TGCTCTTTCATGCTTTCTTGCAGTCAAGCATGCATCATTGGCGATGTTGAAAACCAACCC
CGCGGCCAGACATA
>NODE_17518_length_250_cov_9.412000
GAGTCCACGAGTTCCCCAGAAACACCAAAATCGCATAGTCTTACAATACCTTGGTTGGTC
AAGAGAATGTTCGAAGGCTTGATGTCACGATGTATAGTCTTGTTCCGATGAAGATAAGCC
AGCCCTTGGAGAATTCCTTCAGCTAAGCGGCCAGCAATCTTCTCACCGACGACGGCACCA
TGGTCACGAAGCCGTTTCCCAATCGCTTCTAAGCTACCTCCCTCACAGTATTCCATGAGG
ATTTTAACCTCACTCGTGGATGGGGA
>NODE_17519_length_51_cov_3.509804
TGGCACGTTGGAATAAGTGGTAAAGATGCGATGTGGCGCTCGGAGAAAGACCATCATGTA
AGGGAGG
>NODE_17520_length_61_cov_31.442623
ATGTTGTGTTTATGGTGACTCTTGCCACTACGTTGGTAAACGCCTTCGTCCTTCCTCGTC
AGGCAGCCCCCGAATAT
>NODE_17521_length_349_cov_6.166189
TTCTGGCCATCCGCTAAATTTGCAAAGTACGGTGGCTTCGTAGGCTGTACGTTTGTGATC
GGGTGTGGACTAGCTACACTGGAAGTCGCCGCCAATTCGTACATTGCGGTTCTCGGCAGT
CAGAAATACGCAGCCGCGCGATTGAACTTCAGTCAAGGCTTCCAGGGTCTTGCTTCGTTT
GCTGGTCCATTGATTGCCTCCAAGTACTTCTTTAGGGGTGCCAATGCTAACAGTCTGGAC
ACTGTACAATGGGTTTACCTGGCAGTAGCGGGCCTGGGATTGGTTTTGAACATCCTTTTT
TACTTCTGTAACTTGCCGGAGATCACACAGGATGCTCTAGCTGCTGAGATCCATCGGGCT
GGTAT
>NODE_17522_length_33_cov_59.030304
GTCTGTGCGGGACCTGACGTTCCTGCTGTTTGAGACGGCTCTGCTCACG
>NODE_17526_length_40_cov_2.125000
CCTCTCTGGACAGAACATACTCTATCCACGATCTGAATAATTTCAAACAACTCTTC
>NODE_17528_length_41_cov_32.731709
TGGCCTTGGGACTCTTGGGAGAGGACATGAAATAGGAAAATATGGGAGAGGTAGAGG
>NODE_17533_length_50_cov_2.800000
TTCGTCTGGCTGGCTGCCGTCGACCCCGTTTTGATTTCTTGACGACTCAAAAACCTGCGC
CATGCC
>NODE_17534_length_64_cov_3.890625
GGTGGTGGTGGATGATACGATTGTGACAATTTACTCAACTGAGGGGGGGGATATCGGTGT
CCGACATGATTCAACTGTGC
>NODE_17535_length_57_cov_4.736842
GCGAACCTGATTTCAGCACATGTTGTCGTTCTTGAGGTTTGTTCTTGGAAGCGTGAGGGA
AAATGTCACCCCA
>NODE_17536_length_109_cov_2.201835
GTTGTCATTGAACACGAATGTCTCGAATCCCGTAGACAATGTACAGAACCACTCGAGTAT
TGGTGCTCCACCTGGTCTAGTGAATGTGGAATGGTCATATAAGGACCCTACAGGAACAAT
ACAAG
>NODE_17539_length_206_cov_10.922330
GAGGAGTATTGAGGGATGTGTGAACGAAGCCTGCAACATCGCCGATTGCAGAGATCAGAG
AAGGTCCTGAGGGCGGTGAGACCAGACCCAGGACGGCCATTTCTTCAACACCATTTGCAA
GGGACTTGAGTGTAACATTATGTGCAGTGTCCCACTTGAGTAAATCATGACTTCCATAGA
TAGTCTCACCAGTTCCATAAAACCAGTGATTGGAATCAAAGG
>NODE_17540_length_29_cov_20.275862
CATACTCCTCTTGTCCAGCGGTATCAATGACCTCCACGAAGGACA
>NODE_17542_length_59_cov_5.016949
CCCGGCGGCGGCCACTCCCGATAATGCATATGCTGCTCCTCCTTCCCAGTACACGGCCCC
ACCGGCACCAGGCCA
>NODE_17546_length_24_cov_13.333333
CCCTATCAACCTTCCATCCTGCCTTACGAAGCAGATTGTC
>NODE_17547_length_98_cov_8.326530
GAGGTAGAAGACAATGACCCAGGGGATGCGAACCTCTGCCCACATCTTCAAATCGACAGG
ACCGAGGCGTGGATTGAGTGCAGCACCCATAAAGAGGTCATAAATGACATTGCG
>NODE_17548_length_36_cov_3.000000
TGAAAAGCCACCTTGCGACCCTCCTGGAGAGGAAATGCCCTGTCTATTCTGC
>NODE_17549_length_213_cov_14.605634
GAATACACAGGTTTTTTCAAGAGGGGCACGAGCATTTCCTCAGGGTGTTCGACGAGTGGA
GCAACGTCCTGCCATACCTCTGGTTCTATCAATACCTGCTGTACTGAGAGTCCAGGAGGG
CTCTTGCTGCAAACGCAGTTTTGGGACACAAACCCATCAACCGGACCTTCTGATAGCTGG
ACGATCCACGGGCTCTGGCCGGACAATTGCGATGGAACATTCCAGGAGA
>NODE_17550_length_104_cov_4.519231
TGGTGTTGGGGGGGGGCTATCTTTGCTGGAAGAACTCTCAGGACCTTTTGCCTTTACAGA
ACTATCTCTCTGGTCTCATGGGACTTCTTGTCATTGAGATGCTGGCTAACTGGACTTACT
>NODE_17551_length_132_cov_3.424242
GAGCAGGCCAAAGTAGATCACCCATGGTGGTCTGTTTATCGACGTCCATCCAACCTTTGG
AAAATTGGGAAACGGAAGTTCCTTCAATGAACCAAGCAAGTCCAACGCCTGGACAGAATG
TAGTGTTGAATGGAACATCGATAGGGTC
>NODE_17555_length_67_cov_3.805970
TGGAGCAGAAGGAAGTGTAGGCGTAGAAGGTTTTGAGGTAGAAGGCTTCGACCATGATTC
AAAGAAATCATCCTCTTTCTCCT
>NODE_17557_length_84_cov_3.595238
GCAGCAGCAGCACCAGGAAACAAAAAGGCAATGAACAAACTGACAGAAATAAAGCGGGCA
GGGAACAAGCGGGCGAATGTGGCTCCGCCCACCCCCCCAC
>NODE_17558_length_73_cov_3.671233
ATCCAACGTCCAACGTTGACATATTCACGAGACTCAGAAAATCCAGGCAAATTATATACA
TCTCTCTCCGGTTGGACTGCAATCGAAGA
>NODE_17560_length_111_cov_2.675676
TTGAAACAGTGACGCTACTCGTCGCTCTTAAGCTACGCTACAGGGACCGCGTAACCATCT
TACGTGGAAACCACGAGTCCAGGCAGATTACCCAAGTATATGGCTTTTATTATTATTGTT
TTTTTTT
>NODE_17561_length_206_cov_4.082524
GGATGAGATGTCAATCCGTCATTCGCACTGCCGATCAACAGTCTATATATCTGACGAAGA
GGAAAGCTGGAGCAACAGTGGACATGGTCACGGTAGCAGCAGAATTCGCGGCAGGAAATA
CAGTGACAGCAGCACCCTGACGAACAAGAGAACGTAGGATGTTTGCTTTGGCACCAAAAT
CAAGGACAGCAACACGAATGTCGCCAGTAGGGTTGACTTCAT
>NODE_17562_length_51_cov_2.019608
ATTAGACCTCACAAAGCTCAGCGCCGACCGAATTCTACGACTCCAGTGGGGTTTGCGGTC
CTGAAAC
>NODE_17566_length_77_cov_9.623377
ATTTAATCATGGCTCTTCAGGTTCCAGCTGTCCAAAGAGACAGCGGGGGGCGTTACATAG
TCGCCAGTTTGCATCCCCGGCCACTGCGGATTG
>NODE_17567_length_104_cov_34.134617
GGTCTCGATACTCTCTTGATGGGGAGCTACCAATGCCTCGACCTCTTCTTTGGACAAGTG
CTGGCCATAGCGCTCATGGAACGGATCACTGACTTGGTAGAGGTTTTGCTCCAGGAGTGC
>NODE_17569_length_39_cov_3.512820
GAAGTCAGTCGCGTTTTGCACGAACAATCGACGGAGAACATAATCCCAATCATCA
>NODE_17571_length_24_cov_5.416667
TCCCAATCATCACGCACAGTTGTAGCATCAGTTCCTAAGC
>NODE_17575_length_68_cov_3.426471
AGGCCAAATGGGTTTGTGGGCTGGATGTGGAGACAAGCTGTATAAATTTGATTTGGGATG
TGTACGTAATTGAACCCATTTCCG
>NODE_17585_length_328_cov_4.371951
CCAGGACTCCGGAATGCACCTCCTCGAAGCCGGGATAATGTAGGATCCTACCAGGAAGTG
CCAGATGAAGCCTTGCAGTTTCATCCACATGAACTCAAAGCAACTCACCACATGCTCCAA
AGATTCTTGGATGACCCCAAGAACGTCATCGAAAATCTGCGCTACATGGCAGGTGAAACG
ATCATGTCGATCGCGTATGGTCTTCCTATTCAACCCAAGGATGATATCTATATCAGAACG
GCTGAACAGGGTGTTCATCCCCTTGTAGCGGCGGCAGTACCTGGAGCTTATCTTGTTGAT
ATGCTTCCTTGGTTGAAGTACGTTCCAGAATGGATGCCTGGTGC
>NODE_17587_length_19_cov_9.315789
GCCAGAATGAGAGAGGGAAGCGACGGGCGAGGAGA
>NODE_17589_length_23_cov_27.869566
CGCCCACTGGAGGCTCCTCCCACGCGAAAGGTATCGTAC
>NODE_17591_length_147_cov_3.687075
CAACAAGGTTATCCGGCACTACCACGGCCACCTCTCGGGAGTATACGCGCTTGCCCTTCA
CCCAACTCTGGACGTTCTGGTCACCTCCGGCCGAGATGCATCTGCCCGTGTATGGGACAT
GCGCACTAAAGCTCAAATACACGTCTTGGCGGGCCATACGGGC
>NODE_17592_length_20_cov_27.299999
CACAAGAGAGGTCTTTGTAGAGGTTTTCATAGTTTG
>NODE_17594_length_18_cov_98.666664
GCCGCCTCTATGTCCAAGATGGACGTGTTATCCA
>NODE_17598_length_149_cov_18.201342
TGTAGGATGTTGAGATGGTCTCCGAGCATGTATCACCGTGTGCAAATAAACGTTTCAATG
ATTGGGTGCATTGCATGGACAAAACTCTCGGTATCACCGGTAGTAGGTTATTGAGCTTAT
ACACTCCAGATATGATGGTAATAGCTGAGAGGAAGGGGATGTCTG
>NODE_17599_length_48_cov_1.729167
AAGGGTGGTACCAGAGAAGAGAGCTTGCGATTTGCTTCATCCCGCGTCCGCAGTCTTTCC
TCTG
>NODE_17603_length_42_cov_2.023809
TCTGGTGACACGTTCCCGACTCTGACAATGATAAACTGAAAAGGCTTCACGCGATGAA
>NODE_17604_length_129_cov_3.875969
CAAGGTGATTGTAGCTACTGAGAAGATAAGATTATTGGATGCCAAACGCGAGCCCTGGAG
AGTGGTAGGAGACGGGAGGGTTAAAGTTGAAAAGAGAACGACGGCCGACCGGTTAAATTG
GAAGTAGGAATATCAATGTTGCGCA
>NODE_17607_length_169_cov_6.171597
ATGCTGGAGACCAATCACCTCATATGGAGCTCTCGATCTACCAACGTACTTCCTCGACGT
CACACCTTTTGTTCCCATCCTAGTAGATGGCCAAGCGCACAACTTCACCATTGATGTTCT
CTCAGCCGAGTCGGACCACACGACTCTCCAAAATTGGTTCGTTTCAGGGAACCTCCAGGT
CTTCA
>NODE_17608_length_30_cov_69.466667
GTTTGTAGACTAGTATCGCTGCATTGTATAATCATTCTTTCGTTAT
>NODE_17613_length_100_cov_7.730000
CCAAACCCAGCTCATGGACGGGAGAAAACCTTGAACGGCCAGTTTGACCTTATGCGACAG
GTTGGAACCAGCAATGCGACTAGTGAAAGCGACGCGCGGTACTCTTGATCGTGTCG
>NODE_17618_length_23_cov_294.913055
ATAACAAGGCTAACCGTAGATGATCTGGGTAATTAATTT
>NODE_17620_length_92_cov_2.478261
GAGTAGCACCATATGCAATACGATTAGCTTGATCCAAATCAGTGGCGACAAGAGTGTTAT
GCAGGGCTTTGTAGAAGGCAGGTGCGAAACGAGAATCTTTGAATTTAA
>NODE_17621_length_72_cov_12.902778
TGAGTTTAGACCAGAGAGGTTTATGGAGGACGTTGATACAGAGACTGCGAGGAGAAGAAA
CCCAGCAAACTACGTATTTGGTTTTGGG
>NODE_17622_length_23_cov_16.565218
CGTATTTGGTTTTGGGAGGAGGCGCTGTCCTGGAGCTAA
>NODE_17623_length_109_cov_4.119266
CGACTCTTCAGTAGCGGGAATCATAGGGTTGGAACAACGCCGTAACATGGGTATGTTCCG
TTCCGCAGACGACGAGTTCCTTTTGTGCTATGATGAGTTTGGCGTTTACGTCGACAAACA
TGGTG
>NODE_17624_length_41_cov_39.390244
GTACAAGTAGAGGGAACAGTATTGTCATTACGGTGGTTGGATGCATTAACACCGAGA
>NODE_17625_length_257_cov_8.217898
GGTAGGCTGTAATGCTTGTACCGGATGCCAATCGAAGAATACAGACAATAGACCGGCATA
TCGGTTTGGCCACTGCAGGTCTTCTTGCGGATGGTCGACACATCGCTAACCGAGCTCGAG
ATGAAGCTGTTAACCACCGAGATGCTTATGGTTCACCTACGCCACTGAAGATTCTTGCTG
ATCGACTGGGATTGTATGTCCAAGCCTATACGCTGTATTCTTCTGTACGGCCTTTCGGTA
TCAGCACGATTTTAGGTGCCGTGGATAAGGATG
>NODE_17631_length_48_cov_2.979167
ACAAAAGTCGATTATCAAGCGTTACCAGCAAACCTTCGGGACACGGTGTCGAGGGCTTAT
AATT
>NODE_17635_length_48_cov_30.250000
GGAGACGAAGCCCTCCATAGCCCCTGAGCCATATTGAATGGCGAACTCGGAACCATTGGC
CTTG
>NODE_17637_length_21_cov_27.619047
GACATCCCGGCGGACCCCACGCTGTGTAAATAAGGAC
>NODE_17641_length_17_cov_24.000000
TCGGAGCTGTTTCAGCTGAAGAACGGCAAGCGT
>NODE_17642_length_35_cov_105.800003
TCGAGGAGTTTACAACAACTTGTACAATACATGTGTTGGCAATCTTATTCT
>NODE_17646_length_38_cov_6.000000
TGGACCGACGGAACGTGCATTAGCGACCCTTGTTGGAATTTTGTTGATGGAATT
>NODE_17647_length_133_cov_6.548872
AATATAATTGGTATTGTTCTAGGTTTCGTGTTATCATACCGGACCACGACGGCAATCGAC
AAGTATAATGAGGGACGTCGTCTATGGAATCAGATTATCCTTGCGACCCGCAATTTTTCA
CGAATGGTGTGGTTGCACATTCCAGAGTC
>NODE_17650_length_77_cov_61.506493
TAGAGGTCATGGGGTATGCAGAACCAAGAGGTTTGATCTCAAACTCATCCGATTGAGCAT
AAATGTCAGTCTGATTGAGAGTGTTGGCCAGAA
>NODE_17651_length_116_cov_6.612069
CAGGGTCACGCTCAGAGGGCTTGACAATAAGAGTGTTCCCAGTGACCAAAGCCATTGGGA
TTGACCAGAGGGGGATCATAGCGGGAAAGTTAAAAGGGGAGATGCTTGCGCAGACACCAA
GAGGCACTTTGC
>NODE_17654_length_87_cov_62.563217
ACAAGTCCTGGTCCAACATCAGGTGTTCCGTCTCCCGTCTCTACGGGATTTGTCAAGACA
TCTGGAACAGAATTCACACTAAACGGGAAAGCATACACAGTCG
>NODE_17655_length_114_cov_14.263158
TTAACGGAATCAAGAACGTTTTGACTGGATTGCCTAGTGGTCATGGTATTGGAGTCGTCT
ACTGGGAGCCCGGTTGGATCGGCAACGCAGGTTTAGGCTCTAGTTGCACCGACAACCTGC
TCGTCGATGG
>NODE_17656_length_90_cov_23.366667
GGATGGATGTACATCTCCTGCGTCTTTATACTTTCTTCCAAGCTCATCTTCTTCGTCCAG
TCCATTAAGGGTTCTAAATCCCATGCCCATTTTAATGTCTCTTTCG
>NODE_17661_length_61_cov_2.590164
CAGGACAAACCCAGTTTTGTTCTTGGCACTTGCACCAGCGTAGAGGACGACGTCTGGAAA
AAATGTGACCTCGCTCA
>NODE_17662_length_22_cov_158.454544
CAGAGCTTGGACAAGTTTCCGGAGTGTTAAATTGTCCA
>NODE_17667_length_29_cov_37.655174
CGTCCAGCTTCAATCCTCCGGCTAGCTAATTGTCTCCGGTTCAGG
>NODE_17676_length_41_cov_4.512195
ATGACAGGTGCCCATAGAGAATCCCGAATGGCAGCCAAGCCACCACTACCTTGCAAA
>NODE_17677_length_101_cov_8.584158
ACGATGCCAAAGCCCAGCGCGTACATACTCAAACCTTGAGTAGCCTGGAATTCTGACGCA
TTGAGATCTCGCATCATGGAAGGGAAACCAAGGTTGTATCCTGAGGCCGTCGAAGAT
>NODE_17684_length_96_cov_8.052083
AAGGCCGAAGGTCATTGGCCACATAGAACCCTGTCTGGCCCAGTTGGTAACTTTGTCAAG
TGTTGATAGAACATACTCTGCGCGGTTTTGTGGATGTTCAAGGTTGTAGTAT
>NODE_17685_length_93_cov_28.150537
CACATACACCATGGCTCCTTCTGTCTCCGAACTCGAGACGGCTACCTATCAGACTCCTAC
TGGGAAACTTGACGAACTGAAGAGAACTGAAACTCAGGATAATACCAGG
>NODE_17686_length_162_cov_11.858025
ATCAATAACGAATCCGCATTCCAGAAGATTGTTGGATACCTTGAGCGGCAATATGATGAC
ATTTTAGCTGAAGAGTCTCGTATCAAACGTAACCCTCGCTTCAGGGACAACCGAGTTCAC
GCTTTGCTATACTTTATTCCCCCCACGGGGCATGCGTTGCGGGAAATGGACATTGAAC
>NODE_17687_length_126_cov_7.841270
GTTCTTGACACGGACAGGTGGAACCATTGGGTTCTTCGCTGCGATGGGATTCACCTTTGC
ATTTACGGAATCCTACATGGCCAACCTGCGACGAAAAAACGACCCAATAAATAGCGCCAC
AGGCGCTTGTGCGGCAGGGTTT
>NODE_17688_length_77_cov_15.896104
GCCTTTGCGCGTTCACGTTCCCTCCACACACTACCTCCACTTAAGGCACCAGGTTTATAC
TTCGTAGGTCCGGGACTTCCCAATCTTGGTGGA
>NODE_17689_length_46_cov_9.652174
TCCCAATCTTGGTGGAGGTTCAACAGTGGACGCAGGTGGAGGCCAGGGGATGCCAGTTCC
AG
>NODE_17690_length_131_cov_7.847328
GAGACACATGGTTCTCCCAGAGAAAATGAGAGCCCTTATACTGTCCAGTCTTCTTGGCCT
ATGGACAGTATACGGACAAAATCCCTTCGAACCACTCTGGCCTCCAGGTCCAGGTCATGC
CGTAATTCCTCAAGAACCTAGCGCAGA
>NODE_17692_length_125_cov_21.256001
AAAACCACCAATGGAAGCAGCGTATTCAACACCTATGAAAGCTAATGACCTTCCACCTAT
CGCACCCTGGAGCGCGATTTCGAAGGGTGGCCCAACGACTGTACCAATAGGTAAAACTTC
ACCTGTGCCTCGAGCAAAGAT
>NODE_17694_length_57_cov_6.280702
ACAGAATATATACAGCCCTTCACATAGAAACAGAAAAATGATATTACGTACAGAAACAGA
AAATGAAGCATGC
>NODE_17697_length_111_cov_3.486486
CGGCCGTTTCACCTCCTTCTTCGGTAGGGTCTTCATGAACTCGCCGGATACGAGATCGTG
CCATTCCCATTTTCCAGGTGTACCTCTACCCATAGCTGCTTGGAATGTTCTTAGCTGCGC
ATAGCTA
>NODE_17698_length_46_cov_2.760870
TAGCTGCGCATAGCTATATAGAATTTTGATGGACTGAATGGCCTCCTTCAAGAAATCAAC
AT
>NODE_17708_length_258_cov_4.313953
GAACAGAGCTGGAGTGGCGATGACCCAGTCGGCTTCCAATAGGCGTAGTTGCTTGCTCGT
CTGAAGCCGAGTTGGAAGGTGCACCAGCAGTGAGAGCAGAAACATGGGGCTTGGTATTAC
TTCCGCTTTTCGACATCCTTCTACTCCGTTCCTCTGGTGTTAAAAGATCTGTGAGTGATC
CTGGAATGAAGTCCTCCATGTCTCCGTCCTCCGCTGCACCACTGAGCTTCTGCCCAGCTC
CCTTATAGTCGAGATCAGCTAGATACTCTGCTCG
>NODE_17714_length_97_cov_21.113401
TATATTATCCCGCACCAAGCGAAACAAGTCATGTGTCGACATTTGTATTCCCAGAAGCAA
CGAGAGCGGCATGGAAGAAGTTTATAAAAACCGAGATCGTGAGGCCAAGTGCG
>NODE_17715_length_32_cov_29.750000
CTCCTTTGACTGCCCACAGATTTTCCCATACGGCAAGTAGTTGGGTGA
>NODE_17716_length_61_cov_34.721310
GCAAGTAGTTGGGTGATAGTTCCCGAAGTAAACTCGGAGGGTGTTGGTGCAATTGGGATT
CTATACCCTTCATTATC
>NODE_17719_length_83_cov_10.493976
AATCGCGCTACATTGACCATGCCTACCCATCGCTAGAAGTCTATGATCAACTTTGAGCCA
GTATTGCTTGTATTTAGGAAACAGAAATATCAATATTCC
>NODE_17723_length_26_cov_22.884615
CGGAAGATTGAGAACGATAAAAGGGCTGATGAGAAGGGACAA
>NODE_17724_length_26_cov_28.730770
TGATGAGAAGGGACAAGGATGGAGGATGGGTCCTCAAGCTTA
>NODE_17725_length_130_cov_32.430771
GCGCAACCCTTCACTGGTTGATTGATCTCCATTCAATTTCTAGCTATACCTTTTGAAATT
TTAAGATTATTTTATAACTATTTATTGCCGTAGCAAAACAAGTTAATTTATTTGTTAGCT
TCACTAATAAGCCAAAGGCAAAAACA
>NODE_17727_length_136_cov_11.007353
AACATCCACATAATCCAAGCCCAAGCGCTTAAGACTGCCCTTCAATCCTTCAATGATATG
CTTACGAGCCAATCCTCCATCTGAGTGACCTTGCCTCGGGCCCCAGAAGATCTTGGTTGT
GATGACCAGATCTTCCCTCCTCAACTTGAGTT
>NODE_17732_length_20_cov_58.150002
GGACGCTGCCAACATCGGTGCTCGATTTATTGAATG
>NODE_17733_length_37_cov_48.513512
CACTCCGAATGCCGCCAACCTTCAGGCTCAAGAGTACTTTTGTCGCTCCCATG
>NODE_17741_length_90_cov_37.866665
GGAACCCAGTAGTCCAAATACAGTCATCATACAAATGTTTGAATGGGACTGGGACTCTGT
CGCTGCGGAATGTGAGAACTTCATCGGGCCTAATGGGTATGGTTTC
>NODE_17742_length_148_cov_5.378378
ACCACCAGGAACGATCTGCGCGTCCATGTCCTGGCCATGGTACTCGTCAAGTTTGGCTTT
GTCGTTGCTAATCTTACCAGAGTACACTTGACTGAGAAGCGGCGTCATCTTTGCGTGCAA
CATAGGAGTGAAAAGGTCCATATGGAGAGCAGGATGACCGAAAA
>NODE_17743_length_66_cov_11.727273
CCTGATGCATGCATTCCTCTATTTCCGGGAACAGATATGGGTCCAGGCCCGTCGTTCTCT
ACACGAGCAAGCTGACATCCAT
>NODE_17744_length_138_cov_48.673912
AGGTTCGTAGGTAGAGTATACTAAGGCGTAGAGCTAAAAGTTGTTAAGGAACTCGGCAAG
TTCACCTCATAAGTTTAATGATAAGAGGTACCGCATAAATTTATTCATTTTCGTAATAAA
ATTAAAGCGGTGGCACATAATCGGAGGCCCCGAC
>NODE_17749_length_48_cov_7.666667
AAAAAAACCAGCCATAGTGCACGCATAATAAAACACCTTTCCTCCCTCTCTAGCCACGTT
TTTT
>NODE_17751_length_22_cov_68.954544
GGGAAGGATGAGACGAACCGATGTCTGGATTTCACGAG
>NODE_17754_length_73_cov_16.917809
GGGTTCAAAAAGAATGCGAGTCGCCATGACGTTTGTCATCACATGTAGGTTTGTCCTGGA
CTTGATTGGGTCGTAATATGCTGTGGCGG
>NODE_17766_length_23_cov_80.043480
TCACTGGTGGCTCTTCGGACGTTGTGCCCACTTTTATTG
>NODE_17767_length_186_cov_17.021505
TCATGGCATTCGAAATGTTCAGGAGGGTCTCGAATGGAACCTTGCGAAGACAATCCACGG
GACTCGGGTCACCTGCACATCCGGTCTCACCTAGAAGACGGTTGAATGGAAGTCCAGGCC
TATCGTACGTCGAGGCAGGAGGAGAGCTTTTAAAGGGGCCGACAGAGGAGTCACTTATCC
CAGCTCGGAAGAGGGGACGATC
>NODE_17768_length_49_cov_7.061224
AACTTGTTCGCAGATACTTGGGCCACAGCTGTTGATTCCTCGATCAAGAATCTTTTGAGA
ACGTC
>NODE_17772_length_21_cov_12.857142
ATTCGTATCAGATAATATAGGGTCTATTCAACGCAGA
>NODE_17773_length_17_cov_55.764706
TCCTAGTAGTATATACATTTATGTGTTGTATGG
>NODE_17789_length_68_cov_20.911764
TGGTCAGGGTGTCGAAGCCTGGACCGCTACCCGCTGGGAAGACTTTGTCATAACTCTGCA
ATGGTTATACGACAACCACCCCAA
>NODE_17791_length_64_cov_19.046875
AGATCCACGCATTCATGGTGGTTCCATGCTTGATAATGCTGGCGGTGACCTGGGAGAACC
GCTTAATGTTATCATATCTG
>NODE_17792_length_34_cov_65.470589
AGCTCTACATGTTGCTCAGAACCAACAGTGCACAAAACCCAAGCACAGCT
>NODE_17804_length_52_cov_44.826923
CAAACCCACAAATTCTGACGTTTTTGGATGGTGATGTACCTGTTGCCATTACTCAAGATA
CTTATAGG
>NODE_17805_length_40_cov_27.275000
TCAAGATACTTATAGGCAGGAAGAGATGGAGTTTGTGATGGAAATGAACTTGGCTT
>NODE_17806_length_162_cov_6.438272
GGCTATGTCTGTGATACGAGGTAGGAGGACATGGTCGCAATCAATATTAGCTTGTAGTTG
AGCGATCTTGTGTTTCCGGGCTTCGCGCTTCTCATGAATATCACGCTGACGCCATCTGAC
AAGCGATTTGTGGTCGACATTGGGATGTCCTTCGATATCCGAATCATCGGATACCTCA
>NODE_17807_length_84_cov_8.369047
CATGAGATTCCTGAGTAGAAGTGGGTGGACGACATGGGACATATGTGCTTAAGATAGGTA
GTGTGGATATAAGCTAGATAAAGCGAACCCAAGGCAAGCA
>NODE_17808_length_92_cov_15.956522
TGCATCCTCATTCCATTCCTCTTCTGCCCATGCCAACGGTGGAGTTCAGGGTCGCACCTC
CCCCTTGCAGCCTATTCCCGACCACGATTTTACTGCTGGTGCAGTGCC
>NODE_17809_length_110_cov_19.427273
CTGCTGGTGCAGTGCCTGTCGGTGGATATGCAGATTTAGCCAGGGGTCCAAGTCCCCCCA
TGGGTGAGGTAAATAGGGGGCATTTGCCGATGACAGGAGGATATGAGTATGATAGTGCTG
CCCCGC
>NODE_17810_length_285_cov_10.456141
TAGCTCTCAGTCTACCCATTCGTTACAATACCCGGGAAGTGCCACAGGAGCACTCCCATG
AGAAATTCCTAACCGCTGTCAGGACCAGTCTTAATCTCGACAACCCAGATCAGATTCTGG
ACCCAGTTTTTGGCCTTCTTGGAAATGCTGCCGCCGCCCAAGGGGCAGGAAAGATTGCCG
ATCTTGATTGTCTGCAACAAGCGACCGCAGACCGTGCCTTCACTAATGCCAAACAAGCAG
GTGACATCAACGGACAAGTTGCAGCTCTCATCTACCGTGCTCTTGAGCGCAATACGGGAA
A
>NODE_17811_length_171_cov_9.192983
AAGATGGTGAGGTTTCCTCTGATCGATGCCTTGGTCATTAGATCTTGGAGGAGCGCTCCA
TTCCCGGAGCAGAAGCTTCCGCTATAGTGATGCTGCGAAATGGTAGAAATGAGACCGCCA
GTCGGGTTATCTAAGAGTCCTTCACTGAATATAGCTTGTGGTGAGAACCCAGAGGCAGTG
TGAGAAG
>NODE_17812_length_113_cov_2.920354
CCCGGGACTGCTATACCAGACTCGTGAATGAAGTGATTATTGTAAGTAGAAGGTCTTTAT
ACAGGAAGTCATGAACCCCCAATGGTACATCCTTGTGCCACTCAAATCTTCGATGGCAGA
CAATCGGTG
>NODE_17814_length_17_cov_5.823529
TGTCCAGGATGAAAATGGTCATTAATCGGGACG
>NODE_17815_length_151_cov_3.403974
GTCATTAATCGGGACGAGCGACAGTTACGAAGCAAGCTGGAATCGGAGAAAGGCGATACT
TTCTCGGGAGGAGTCATTTCTGATTTCCTCTATGGGGCTACTGATGGCTCTGACCTCATG
GGTGCAATGGATGATATGAACTATTATACCAAACTTCGTAATTTTCA
>NODE_17818_length_153_cov_3.307189
TTGGCTGCGGACTTCCATCCGCTCTTTCGTAGTGATCATCCAAGCCTTTCTTCCGTGCTA
CGACCGGTAGAACAACATCATCCCAATTTCCACCCACAATCTTCGGCTGAGTCCAATAAG
GGATAGCATCAGACATGTCAAGACCGTCCGCCTCCCCGCTTAGAGTAGG
>NODE_17819_length_20_cov_122.800003
CAGGGCTGGGGCAATTTTGCTGCATGCATTGTTGCA
>NODE_17822_length_84_cov_6.571429
ACAACACGGCGGGCTTTCTCTCTGCGTGTTCCGCTTGGCACCGCCGGACTTGTTCCTCTG
CTCCCAAAACCCGACGGCCAAGCCCTACGACCGCACGGAT
>NODE_17823_length_127_cov_2.795276
CCAAAAGCAACGTTAAATATCCCCCCGAGACCTAGGATATCACGTTCACCGTCTGCCCAG
CAAGTAGGTCAAATACAAGGAATAGGAGTAGCAGGCCCTGGAGGAGGTTATGCACATGGA
AACTCTATGTCACAAGGGTCAAC
>NODE_17824_length_69_cov_1.855072
CCTAGTTACACGCACTTGACATTGACAAATAATCTATATTTGATTGCATGATAATACAAG
GGAGAAACCCAAAATTGTCACCTGA
>NODE_17830_length_107_cov_22.028038
GAACCACCTTGTCTCCATCGTCATGTCGGGTATCACGACATGCTTGCGTTTCCCTGGTCA
GTTGAACTCTGACCTCCGTAAGTTAGCTGTCAATATGGTCCCCTTTCCCCGTCTTCATTT
TTT
>NODE_17838_length_137_cov_24.883211
TCGAGCTCCGTGATGGAGACAAAAACGCATATGTTGGCAAGGGTGTCTCGAAGGCTGTCA
ATAACGTCAACGAGATTATCGCTCCTGAACTAATCAAGAGCGAACTCACTGTGACCCAAC
AGAAGGACATTGATGATTTCCTCATCAAGCTTG
>NODE_17839_length_217_cov_4.419355
GGGTGGAGCGCATCACCGGAGAGGAGGAACGCGGCCGGGGATCATGGAGGGGCAATGGCC
GGGGACGAGCGGAGTGGACCGGCTTTCGAGGCCGGTGAGCGTGGCGAACACGGTCATTCT
CCTTGGCAATAACGAGACCCTTGAGGAGTTGAAGCCAAGCGACATAAGTGGCGTTGTCGA
CGTAGAGATTGTGGGCGATGCCGCGGAGAAACTCGGCCTCGGTGTGGTTGACG
>NODE_17840_length_100_cov_7.390000
GATACCACAGTCGTTTCCGACCCTGAGGATCCCAGATTTGACCTAGAGAAACTGATAGCA
AAATGGGAGAAATCGTCATAGAACCATGACACTTCCCTCCCCGAGTCCAAAATCAT
>NODE_17841_length_65_cov_6.569231
ACAAAACACAAACGCACTCTTTTTACACAGCACTCTACAACCCATTCAACACTTAAGTCG
CCTCAAAATACATCAAGCCAC
>NODE_17842_length_71_cov_3.183099
ACTCAGAGGATGCCCCTGACTTGGGAAGAGAGTAGGAAGAATCTCGCACAGAGCGAGGCA
TTGCGAGATATTCTTGGTAACAGCTTC
>NODE_17843_length_22_cov_43.636364
TTATGAGTGCGAAGGGATCAAGGTTAGAGAGAACGTCA
>NODE_17846_length_41_cov_49.048782
ATCGTATGGGAGTCGGATCCGAACAGACAAGCTACAACTCTCGCCTCGGGAAGTCAG
>NODE_17847_length_76_cov_46.986843
TGATAGCAGAAAGGCAACGAGCGAAGACAGCCTCGCCGATCAGAGTGACTGGAACTCCGG
TGTCCAATGCGTTTATGGCAGTCCATTTACCG
>NODE_17849_length_23_cov_13.130435
ACGAGATAGTGGCAAGAAGTGGACATTTGTGGTTACACT
>NODE_17850_length_42_cov_29.238094
CATTTGTGGTTACACTAACTCCTTTCGCCCTCATCATGACTTTCGGCGTTGTTGGTCT
>NODE_17851_length_134_cov_3.514925
GGAGGAGGATTCTTGCTCTGAAGATGACGAAGATTATATTGAACATCCAAGTGATTCCGA
GCAGAGTGAGAGTGGGAAGAAGACGGTAGCGCGAGATCGGAATGTGACCCGTGAAAACAA
TGCTTCTATCATGAATATGGAGACGGAAGG
>NODE_17854_length_80_cov_5.575000
ATAGTGGTTTTCACAATAATGGTTTTTTTATCGTCCCCCGCCCATTCCCATCATTTTCAT
CATGTCTGCGATACCTGGCATGCCGCCCAAGTTCCC
>NODE_17856_length_21_cov_9.571428
TGAAGCTCTCGAGAAGCTTCTCAGCTTCATCAACAAT
>NODE_17860_length_64_cov_15.890625
CTAAGCCTTAGAGCTTTAGCAACATCGTCATTAGCGCTGGTGTCAGGCTGAAAATAATAA
TGGATGTCGAGATAATCAAG
>NODE_17861_length_56_cov_17.285715
AGCAAACTGAACATGACAGAAATCGGGAATGGTTATCAAGTAGATCCAGGGCCATAACCT
TATTTAACCATC
>NODE_17862_length_23_cov_21.956522
CTTAGCATCTTTCTTCCTTTCCTCAAGGTTACGCTGAGC
>NODE_17870_length_127_cov_4.220472
CAACTTGACCAAAGCCAAAGGAAGACATAACTCCTGAGCAGATACCATCGGTATGGATCG
TCTTAGAGGGGAACATGAGGTGATGGCGGTCTTGGAAGTTGGAGTCGATGTTGTCGCTAT
TACGGTTACCAGGAATGATGCCA
>NODE_17872_length_138_cov_5.195652
GAAGGGAGAATCAAAGTATTGGATATCAAGGGCATTTGTGATGATGGGATAGATACACTT
GAACCGCAGCTCGGACCAATTTGTGAGTGGATTGATAAAGCCCGGCAGGATGGTGGACAA
GTACTCGTGCATTGTCGTGTGGGTGTCTCGAGGG
>NODE_17873_length_151_cov_4.768212
GCTCAATCCTTCACCATACATGTTCTTCATCAACTTCGGCGAGTTCCAACTTGTCGGCGC
AAGTCCGGAAACCCTATGTAAGGTGGAAAAGAATGTCGTCTTCAACCATGCTATTGCTGG
AACGACGAAACGAGGCAAGACCCCAGAAGAGGATGAGAAGCTTGGTG
>NODE_17875_length_48_cov_63.791668
TAGACGTAGCAAGCATTCCGGGAACGTAATTTTCTCTGGGAGTATCAGGGGCTAGAATGC
AAGT
>NODE_17876_length_32_cov_42.843750
CATACTTGAACGTGGGTGGGATCTGCTGCTTAGTCTTGTAATACCTGG
>NODE_17879_length_313_cov_3.958467
TCTGCGCTGTCCTCGCCCTGGTTGCCTTTGCAGTTGCTGCCGACTTTTACAAGGTTCTTG
GAGTGCACAAGTCTGCTTCTGACAAGGACATTCGACACGCTTATAAGAAACTGAGCAAGA
AATACCACCCTGACAAGAATAAGGACCCCGGTGCAGAGGAGAGATTCGTTGAGATTGCCC
ATGCGTATGAGGTGCTATCCGATGCTACAAAACGCCAAATTTATGACCGATATGGGGAGG
AAGGATTGAAAGCTCACGAGGGTGGCCAGACCCAGCAAAATCCGTTCGATATTTTCTCCA
GTTTCTTTGGCGGAGGCTTCCGCGCTGAG
>NODE_17886_length_17_cov_8.176471
CAAGTGCACCCTTTCCGTTTCTGGAACATCCGC
>NODE_17887_length_73_cov_49.739727
CCCCATTCCAGAATTCCCTATTCTTTTCTATAAACCATTCACCGCCTTGAATACACCTTT
TGGTAACGTGCCTATCACCCAAGGGTACC
>NODE_17889_length_87_cov_4.402299
GGCAATGCCCACAACCTATCCGAGGGTAAAATATGAATATGGACATCGGGCGGTGAGATA
GAGCATCATCACCTCGTCAGAATTGGCATTTGTCAAAGCTTCG
>NODE_17890_length_32_cov_31.718750
CGATGCCAACTGGCGTTGGCTCCATACTACCACTGGTTTCACCAACTG
>NODE_17894_length_20_cov_101.199997
TGGCAAGGTTCTCATCATCAATGGTGCTCAAACTGG
>NODE_17895_length_182_cov_18.170330
TATCACCGACAGGGATGGGGGCACCGGATTCCATGATGGCACCGCGAAACAGGCCTTCTG
TGTTACCGTTGTTGGTAATCAAATGAAGGGAGACTGAAATTGCTCCGGCGGATTCACCCC
AAATTGTTACTTTCGAAGGATCACCTCCAAACGCAGTGATATATTTCTGGACCCATCGTA
ACGCCTCCCTTTGATCCT
>NODE_17896_length_90_cov_6.277778
AGAAGGGAAATGCTGTATGCCAATAGCACGTTGGATAACCATAATAACAAGTGTGTATGT
GCTATCCAATAGACTGGTTTTCAAGTTATTCTGCACTTGAACAGAC
>NODE_17897_length_24_cov_10.250000
CTGCACTTGAACAGACTGTAATGAAGCAAACTGGATAGAA
>NODE_17900_length_65_cov_4.415385
AGGCCATGATTTGGAGATAGTGATATCAAAATCTTCCACATCTCGGCAAGGAGAACTGGC
AGTCCATTGACTCTGATTGTC
>NODE_17911_length_59_cov_5.694915
CTCCTCATACTCTCCTCTAACAAATCCGTCACATTCATACAACACGTACCACTATTCCCC
GCACTTGACATCGTC
>NODE_17912_length_89_cov_18.168539
AGTTGAAATGACCTCTCCAAAGCACGATATTTTCACAGAAACCATAATCACATCCATATA
GAATTCTTCCATCTCCGTATGCAGGTTTGACAGGAATATTTGTTG
>NODE_17913_length_44_cov_1.636364
ACCAAATGCGAATTCACGAAGCACCCAAACGAGCACTTTTCAGTATCCCCTTTCAGCCGG
>NODE_17922_length_52_cov_13.403846
CCCCTTTGGTCATGGTTTGTCCTATACCTCTTTCACGCTTTCGAACTTGAGAATCTCTGA
GCCTGCTG
>NODE_17924_length_26_cov_59.000000
ACTGGGTTGGTTATAGAAACCCTCGTCACCGATGGCCACAAG
>NODE_17926_length_63_cov_13.809524
AAGGGCATGTATACGGTTGTTGACGGCATGGAAATTCACTGATCCGCTAGTAAGGAAGTT
CCAAGCCACCGGCTTCCAT
>NODE_17927_length_83_cov_48.710842
CACCTCTACTCACTCTTCTCGTTAACCCTTAAAAATGGCTGAAGTCAAGCAGGGTAAGAG
CGCCAAGGAATTCACAACCGATTTCCTCATGGGTGGTGT
>NODE_17928_length_53_cov_8.924528
CCATCCGTGCCAAGGGTCTCACCATCTTCAACTTCTCGATATCCCTCTCCCTCATTTTCA
ACCAATACG
>NODE_17929_length_35_cov_14.000000
ATTTTCAACCAATACGTTAATCCTATTGCTCTCGCCAACATCAGCTGGAAG
>NODE_17930_length_146_cov_9.513699
ATACGTCGAAAGAAATGTGATGAACAACCAAATGAACAAGGTTTCTGTTCCACCTGTGTT
CGTCTCCGTCTCGAATGCTTGGGCTTCGGCGCCAAGCGTCCTGACTGGCTGAGGGAGAAC
CGCAACGTGCTCCAGCTGAGGGACAAGATCAAGAACTTCCTT
>NODE_17933_length_37_cov_1.567568
CCGGGTCGTGGCTCGAAGGTAAACGTGCACTCGAAATTGGTATCAAAATTCGC
>NODE_17934_length_93_cov_8.311828
ATGACTCTATACCCATGAACAATGGGACCGACAATCCCTCATACGATGTGGCGCCGCCTA
CTTGTATAATTGCATGAGTTTCATGAAACTCCAGTCTATCATCATTTGT
>NODE_17937_length_138_cov_27.195652
CCAACACGCCGAAAGAGCTCTTGAATAGCGGTGGAATTACCCAAAAAGGTAACAGCCATC
TTGAGGCCCTGAGGAGCAATGTCACACTGAGCGGTAAGCACATTGTTGGGAATCCATTCC
ACAAAGTAGGCAGAATTTTTGTTCTGAACATTCT
>NODE_17942_length_119_cov_8.630252
GAGCAAGACGAAGATCTCTCTGTACACATCCCTACCTGCAACCTCCTGTTGAGACTATCC
ACGAGACAATAATCGGGACACAAACTACCGTTGTTCCTCCTCCTGCAAGTACTCGCCATG
CTCCCAAACCTTCTC
>NODE_17944_length_322_cov_12.465838
GCAGAGGAGTGGAGGGAGAGTTGACCAAACTTGACGGGTTGAAGGTAATGCATGACGGAG
AAGACACCCTTCTTCATTTCGCCAGCGTACTCGGTGCCGAGAATGACCATCTCCATGCGC
TTGAAATTAATTTCGACGGAGGTAGTAGAGCTCATACCCTTGGTAAAACGGTTGGCGGGG
AACTGACCAGCATTGTAGATGATAAAGTCGGGCTCGCCAAAGTCTTTGAGCTGCTCCTCG
GTTGGACGAATGAGCATGTTGTGCATGAAGAGAGCGTGGTAGGCACGAGCACAGATGACG
CGGACCTTGATGCGGTACTTGGGATCCCAGCCCGCAAA
>NODE_17962_length_56_cov_9.928572
ATCGCATCCATGTTTTCTCAAATGTGTGACGCTGTCGCTTCTTGTCACGCCCAGCACGTC
TTTCATCGCGAC
>NODE_17963_length_166_cov_2.307229
GGGAGGACATGGAGAGGATTTCACTTTGGACGCAGCGTGCAGGAGTGTCTTTATCCCGAA
TGCACTCAATATACTTTTGTTCCCGATGCCCGAAAGCTCTAGGAGTTGTGGTGTCTGAAT
GGCACCGGCTGACAGGACAATCTCGTGCGATGCTTTAACTGAGTACGACTTGCTTGCTTC
TG
>NODE_17964_length_47_cov_2.000000
AAGATGTTGAAGTCGCAAAAAATACTCCGGGAACCACTTCTGAGGACATTGCAAGATAAC
GAG
>NODE_17974_length_39_cov_2.589744
TATTGACAAAACCCTCGCCTTGTTCGTCCATCTCAACTTCTCCCTCAACAGCTTC
>NODE_17996_length_142_cov_4.760563
ATCGGTCTCTCGCCCAAAATTAGCTTTAGATTCTTCTAGGGATCCGTTAGCAGATGCGAT
TGCACCTCCACCTTCAGAGTCCTACGCAGAACGCGAGCAACGATTGGAGAGGGAGAGGGA
AGCCAAACGCGTCTCTGATTCAATTGACGACACCATCA
>NODE_17997_length_52_cov_4.615385
AGGATCCCAACAACCCAAACCCTTCCAAATGGCATGCCATCGCAAAGCATGTTCCCAACC
GCACAAAT
>NODE_18007_length_96_cov_6.187500
CATTGATGAAGAGACACAAAGTGTGCTGGACATTGGCCTTGGCCCGGAGGCTATGGAGGA
GAGTGATAGCCAGATGACACTGAACGATAGTCGAGGGTTGGGTGATACGCAA
>NODE_18009_length_43_cov_21.186047
TGATCCTCGCGCCTGGATACCTGGGTTGAGCGACGAAGCTGGTGCAGGGTCCTGGTTGG
>NODE_18010_length_237_cov_6.565401
TTCATGTCGTCTACGCGTGCCGGCATCTGTGAAGAGTTTTCGCGCCACCCCGAACTCATG
[truncated: 10,871,523 more chars]
