# Supplementary material for: The fungal symbiont of Acromyrmex leaf-cutting ants expresses the full spectrum of genes to degrade cellulose and other plant cell wall polysaccharides
Source: BMC Genomics. 2013 Dec 28;14:928. doi: 10.1186/1471-2164-14-928 (PMC3880420; doi:10.1186/1471-2164-14-928)
Supplement: Additional file 3 — Expressed sequence tag library ‘contigs19’. The 36 bp Illumina reads were assembled using Velvet [48] with 19 bp overlaps. The definition line for each sequence includes the coverage (cov). [file 1471-2164-14-928-S3.txt]

>NODE_46_length_39_cov_2.923077
GTGATGCAAGATTTGAAGAAGGAACTGAAAATTTGGGTAAAGAAGGAAATGATGTGT
>NODE_56_length_383_cov_5.096606
ATCAGGATCGTTAATGAGCCCCTTCCAGCCGACGGTGGTACGGGGTTTTTCGAAGTAAGC
GCGCATGATGATTTCCAGGTTTGGGAGGTCAGGAATCTTGGCCTTCAAGAGCTGGGCATA
TTCTATAGCCTGCTGAGGGGAGTGGATTGAACAGGGGCCAACAATCACCAAAAGGCGGTC
ATCGTGGCCTGCAATGATTCTTGCAGCGTTGTAGCGACCCGTGGCAATGGTCTTTTGGGA
AGCAGCGGAGAGCTGGGTCTCGTGTCGGAGGAGTGCAGGCTGCACAAGAGGATCATAACC
GAGAACACGAGTGTCCTGGAAGTCAGCGACAGTCTGCATGCTGTTTTCTGGGATGGGAAA
CCTGAACTTTGTGGACGGCTTTATAGTGTTCTGGGCCATTA
>NODE_60_length_324_cov_5.055555
CAAGGACCCATTCGACAGCTTCTCGTCACCGCTGGGGTGGCATTCAGACGGCAAATCAAA
CTATACTACCACGACTGGAAACAACGTCATCGCTTTCAAAGATGTGACTGAAACTGCCCT
TACTAGGGCTTCGTCTCCCGATTTGAATTTTATCTACAAACAAGACCCAACAGTTCAGCC
AACAGTACAAGTGAATATCGATGCAGCTCGTACGAATACTTTTTATATTGCAAATTCCGT
CCATGACATAATGTACCGTTATGGTTTTACTGAGGCTTCATTCAACTTCCAGACAAACAA
TTTTGGGAAAGGAGGGAAGGGTAATGACCCTGTTCAAGTATC
>NODE_61_length_34_cov_5.823529
TGACCCTGTTCAAGTATCCGTTCAGACTTCAGCAGATCTAGACAAGGCAGAC
>NODE_62_length_40_cov_2.850000
GCAAGAATAGCTTTGATTGTTACTGGCCAGTCCCAGTGTCACACAAAGTAAGGCATAG
>NODE_63_length_75_cov_38.240002
GAAGGAGGAGAGCTCGCCGACTACTTAATCAATTTTGTCACCGATCTTGACCCTAACGGA
TCAGGGCAGGTTCAATGGCCAAAGTATACAACA
>NODE_64_length_71_cov_39.605633
TGGCCAAAGTATACAACATCAAACCCACAAATTCTGACGTTTTTGGATGGTGATGTACCT
GTTGCCATTACTCAAGATACTTATAGGCA
>NODE_87_length_172_cov_8.302325
TACGGCATCCGCTTAATCTCACATCATGTCAGCAGCTGAGGAGTGAAATAAAAGTGTAGG
ATTCTCATCTTTCTCACTTCTATGTCCAATTCCTGTCCGTATTTCGTCTCGTATGTTGCT
TATGTTGATATCGATTTTCGTGATTGTCATACCTCTCTTCCACTTGAGGCTGCTTTGTGT
CCCTCGGCGT
>NODE_106_length_207_cov_23.357489
CGAAGATATAACCATAGGTGTTGGCTCATTCCCACCTTCCGATTCATCGGTACACTCGTC
ATCATCCCCGGCGGGGCTTGCCGGAATATCATTTTGGTTGTTATCATCAGAACAATCATC
GTCGGAGTCACATTCGCAATCATCATCTCCAGAGTCATCCGAGGGCACGGTGCTGGCTGA
GGGTGAAGGGATGGTGTTAGATGAGGGCAAAGGGACAGTGCTGGA
>NODE_154_length_47_cov_49.957447
GACAGTGGGGGAAGCTTGCTCAATGCTCTAGCAATTCACACTCAGGCTACAAATACTCAA
TCCGC
>NODE_163_length_52_cov_2.211539
ACACTACAACCTTTGGGTGCTGGGTACCAAGTCGCGGAAATTGGGGGGAAGAAGATGGTG
AGGAGTGTTA
>NODE_164_length_33_cov_77.242424
AAGGGCATGATACACCTGAGAACGGAGATATTCGAATCATCAATTTATGAC
>NODE_165_length_19_cov_5.578948
TTAGGTGGAATACCCATAGGGGACTTCAATTCGGAAA
>NODE_216_length_40_cov_4.275000
GTCACTGATGCCATGAAAATACTGGACCCTAATCTGAAGGACGGTACCTATGAATGGA
>NODE_317_length_23_cov_89.782608
TCCATACCCATTGCCTGCACCATTGCTGTATCCATACCCAT
>NODE_319_length_61_cov_4.377049
ATTTGGTATTGGAAAGACTGAACTCTCAGCGAGATTGAGGAGCTGCTTGAAAGGCCAACG
ATATAACTGTGGATTGCCT
>NODE_324_length_19_cov_203.105270
AGCGATGATGAGAATAGCACAGTCAGCCTGGGAGGTA
>NODE_338_length_46_cov_2.130435
TCGACGGCTACTACGGCCACAATGGCGATGATTGCGTTTCCGTGATTAACGGGGCCAAAG
ACAT
>NODE_339_length_217_cov_5.258065
CAGATCTTACCTACCCGTGATGCTGTGTATCCTGCAGCAAAGGCGCTGGCCGATGAGCTT
GCTGCAAGTACATCCCAGACTTCTATTGCCTTTACCAAAAGCCTCCTACAACATCCAGGG
GAAAGTATCGAAGAAAATCATCTTCTAGATTCCCGAGTTATGAAGATTACAGCCGCAAGC
AAGGATGGTGAGGAAGGTGTCCGGTCTTTCCTCGAGAAAAGAACCCCAACGTTTA
>NODE_340_length_19_cov_293.421051
GTTTGAATACCTTGTATTGTGATACTTGATTCTATAC
>NODE_396_length_58_cov_6.896552
GATGTGCGGTGGGTCATGTTGGTTGGTTTTTACGAGATGTGTGGACACGAGAGATGGTCG
GGGGCCCGACTTTTTT
>NODE_420_length_305_cov_6.036066
TGCAGTGAGGAATCGTTGTACGCTGCGAATTCCGAACTTCATAATTTTGAAATCAATGTC
TGAGGTGTAAAAACCAGGGTCGATGAGAGGCGCTGTGAAGGGGTCAGAGGTATTAAGCAT
TATGGAACCACGAGACGCGGGCGACACGACAGCTGTGAGGGTGCTGAAGAAGCTCCCGAC
GGGTGGGATGGAGGCTAATCCAGGAACAACACCATTACAGAATACTATCTCATAGTGTGC
TGTATGATTACCAGCCGCTGGGTCCTTGACGTCAGTCCAAAAATCATCTGTGACTCTCAA
GAAAGCCAACTGATTCGTGAAAG
>NODE_439_length_655_cov_11.980153
GGCATATTCACGCGTTCACTGAGAATGGCATCTGGGGTTGCAATTGTGACGGGTGCTTCA
AGAGGCATTGGAGAAGCAATTGCCCGCCGCCTTTCCAAAGATGGTTTCAATATCGCTCTT
ATTGACTTGCCTTCTCAAAAACCAGCATTGGAGGCGCTGCATCGGGAAATTTCTATCAGT
GGGAGACGTGTGTATATACACACAGCAGATGTGTCTAAAGAGAGTCAAGTAAAGAAGATG
ATTGGCGACACGATTCAAACGCTGGGCGGTCTACATGTGATGGTGGCAAACGCAGGAATT
CTACGCCCTACCCGGTCAGACGTTTTGGGAACTGTCGATGATTGGGATCAAGTCATGTCT
CTCAACGCTCGCGGTGTCTATCTTTGCTATAAGTATGCTGCTGAGATAATGATCGCTCAA
GGGCGGGGTGGAAGAATTATCGGTGCTGCCTCCATAGCATCCAAACAAGGCGTGGGTTTC
GCTCCATCATATTCGGCCTCGAAATTCGCTGTCAGGGGCCTGACCCAGAGTGCTGCTCAA
GAACTCGGGAAGTACGGTATCACCGTCAATGCTTATGCCCCTGGTCCGATTGAAACCCCC
ATGTTGCAAACATTTGGTTTAAATTTGGATGAACAAGAAACATTCAACCGCCGTGAAGCT
GAAAAGACAGCTG
>NODE_537_length_105_cov_5.247619
TCAATATCTTCAGGCTTGGCGTAGGCATAAATCTTACACATAACTTCTCGAGCACCAGAT
ATGTCTCTCTTGCGTAAGAGAATGCGGGGAGATTCAGGTAGCAGGAACAGTAAGATGAAT
TGA
>NODE_548_length_177_cov_3.796610
CTCAAAGAGAATGGTGGAAGCGTTCAAAAATATTGTTGGCCTCAAGGACTAGAAAACTTG
CCGGACAGTGTTCAGCGTCTCCCATCTGACACGAAACATACTTGGAAAGTTATCGGAGAT
TACGAGGGTGTCAAGAGGGTATTGACTACTGAGGACTCGGACTTCACTTCGAATATTGCT
CGGCGCATGGAGTCC
>NODE_644_length_151_cov_4.622517
CAGGACTTTTAAAGCGTGATCCCACAGTACAGCGAGTGACAGAATGCTGAGTCCCAGTAT
GGAAAGATGCATGAAGGTACGGAAAATGATGCCTAACACGGTCGGTAACTTTACCGGAGG
CTCGATTGTGTTATCTGCCGGGGCAAGCAGGATATCGGCTGGGGGGCGG
>NODE_665_length_54_cov_1.648148
CGAAAGATGGGGATATTATATCCCTGAGCAATGGATGGCTGAATAGTAAAATCAACCCAT
GATGTGATTTTT
>NODE_689_length_35_cov_102.714287
CAAAACAGCCGACCGATTGAAACCATCTGGAGAGATGTCCTTGTTGACAATGT
>NODE_722_length_233_cov_3.708154
GGTTCTGCTCTGATACAAGCATGCGAAGCTGCTGGTGCAACAATACCAAGGTTCTGTTAC
CATGATAGGCTCGCAATCGCTGGAAATTGTCGTATGTGTTTAGTTGAGGTTGAGAGATCT
CCAAAACCCGTGGCATCTTGTGCGATGCCCGCTATGCCTGGTTCGAAGGTTTTCACCAAC
ACCCCCCTTGTACATGAAGCGAGAGAGGGTGTCATGGAGTTTCTTCTGGCTAATCATCCC
CTTGACTGCCC
>NODE_723_length_34_cov_64.411766
CTTGACATTATCGATGGTGTCAGAAGACTCAACCTCCAAAGTGATGGTCTTG
>NODE_742_length_115_cov_3.947826
GGTAAAGGTTCCTATTCTTACATCTACAATACGCGAGAAGAGGTATAATATATGCAATAA
TTGGTGTAAGGTCAGTCGATGAGTTGACTAAAATTTGTTTCTCTTCCTGGTTTTGGGACT
TGTTTCTTGTGGT
>NODE_743_length_39_cov_1.769231
GGTGATCCCAGGCTGAGCAAGCTGAAGTTCAGAACTGTCTTAATTGATGAGGCTACG
>NODE_805_length_96_cov_84.302086
GCCCAAGCCTTCGTCAGGGGTCTGTTGTGTGGGAACAGCGCATTGAAGCCGAAAGTAAAC
TCTGCTGGCCAGAATGTTCCGAACCCATGTCTGTAGTAGAGTAGAAGACGTTTA
>NODE_806_length_100_cov_3.290000
GCAAGGTCTCAGACAATCTATTATCATTCTCAACTCCAAACAAGCCATCGACGATCTTCT
CGAAAAAAGAGGAAACCTATACTCAAACCGTCCTCGTTATACCGTTGTTGGAGAAATA
>NODE_858_length_358_cov_8.533520
ACCAGATGGGATGAAGACTTCGGGATGCTTTTGGTGGATAACTTTCAACCCAGTAGAACC
CTCCAAGTCACTATCAATAACCATAACCTTGCTCGCAGCCTCTTCTTTGCTGAGCCTATC
GAGCACCAAACTTACGGCTTCACCGAAAACAACACGGTTTGCACCAACGTCCTGGGTGGA
ACCACTGTAGAGATAGGGAGAGGCCGCTGACTTGATCTCATTATAGATTATGGATTGGTC
AGGCAAGCCTCGTCTCTTGAAGTACTCCAGAGCGACCTTAACTGGAATGACATCGTGGCC
GTGAGTGGTACCTTCAATGACGGGAATGCCAGGGGCCATAGGACGCTTGCTGATAATTGC
AGCAGGTCCTTCATGA
>NODE_859_length_305_cov_6.547541
GGTGGTTTGGCTAATTAAGCAGATTTAGTTAGAAGGTGGCAGTAGTAGCATCGATGGTAA
CGATAGAGGAAAGTGCAGCAAACAGAACAGAGACAGTAGAGGCAAAGGCGTTGAAATGGG
CAATTGAAATTGGAGGAAGGTGCATCAAATACATTGTGTCAGGGAGAGAGAGAAGGCAGG
CGGATGTCCAAAGTCTGGGACCCGGACAATCCGATCACAGAGTCTTACTGATAAGAATCT
GTGGGCTAGACGGAATCCAGAGAGACAGAAGTCAGGCTAGAGGTCAGGCTAGAGGTCAGG
GGGGACACTGGATCTGTTTGGAC
>NODE_860_length_78_cov_1.666667
TGCCAGATCATGTTCCTCGTGCCAACACGGGTATATCTTGTATATTGCCGAATGGGATTC
CAAAACAGAGGAGAGATGGGGGAGAGGATATCTTGA
>NODE_927_length_822_cov_22.021898
TGAGAACCTATGTTGGGTCTCCCACTTATCCTTCTGAATCTTGTGTTCTTGAGAGCGGCC
TATGCTGCACTCTGTACCGTAAAGCCTTTGGGTGAAGGAATTGATGATACCGACCAGGTT
GAAAAGGCGATTGCGAATTGTGGTCATGATGGAACAACAGTTTTTGAAATCGGATCGTTC
AATATTACGAGAAAGATGATGTGGGATTTGAAAAATGCAACAGTTGATTTACACGGGGTC
CTGAGTTTCCAACCTGATATCGAGTTCTGGTTGGACCCGACGAACACATTCAGAGTTGTT
TTCATCCAAAGCCAAGCTTCCTGGTTTGTCATAACTGGATCGGACTTTGTAATCGATGCA
TACAATACCGGCGGGATTCAAGGAAACGGTCAGCCCTGGTGGGAGCTATTTACGACACGT
ACTAGGGCTGATGGTGATGGACGACCTATTTCACTGACACTCTGGAGAGCAACCCGAGCT
ATTATACGGAATTTTAGGATTGAGTTCCCGCCTTTCTGGTCCAATGCGGTTGCAGAATCC
CAAGATGTCACATATGATGGAATGTTCGTGAATGCGAGCAATACGGACCCTAAATTTGCT
GGACGAGATATTGTACCCAACACCGATGGTATTGATACCTATCGTAGCGATAAAATCACA
ATGGTGAACTGGGACGTGACATGTGGAGATGATTGCCTTGCTATCAAAGGAAATTCAAGC
AACATTGTTGCTCGTAACATTACATGTCGAGGTGGGAATGGGATAGCGTTTGGTTCATTG
GGGCAATATGCCAACATGAGCGATCTTGTTGAGAATGTTCTGATGGAAGATTTGCTAGTA
>NODE_978_length_72_cov_5.361111
CTTTGTTGGTCTTGCGAGCATTTCCACCGACCTGGGGAATCAAAAGGTCAACACCGAAAG
GAGCATTTTTATCCTCGAGATGAGCCTTGA
>NODE_981_length_325_cov_4.670769
GGAGGTTTCGGATGTATCGGTAGTTTTCAAAGCGGAAAACAGATTTTCACGCAGATCTCG
GACTCAAATTCTAAATGGGGATAATTATAATTGCCACCCAGCTCCTGCCACGCATATACC
TCACGGACGAGCCCCCTGGTCTGTCTGACTCGAATTAAATTGAGAGGATGTATGGCTATG
AGCTAAACTCTATGCACTCTCGGAGTCCCTTCCGTGTATTCTGCAATACCTTTCGATCGA
CAACCCGCCTAGAGCTCACAAAAGGCGGAACGTGCCTTTCATAAATCATCACGATAGACT
TACCCAATTCCTCGATAGCATTATCTTCTGAAGAGGATTTTCG
>NODE_982_length_217_cov_19.069124
GGACCCCCAAGTTCTGCTTCCGATACTTCCGGTGCTGTCAAGGCCACCGCCAAAGGCAGT
CTATATCTCATCGCCGTGGGAGCTCTTATGTACCTGATCTGAGTCTAATGGCACGGTGTT
ATGATGTTATGATTTATGACAAGAATATTCCTTTGCTTCGTACATTATCTATCCCAAAAT
AGGTGGAAATCGGTGAAATGGCAGCGAGATGATAATTGTTATAATTGTTCTGGCA
>NODE_997_length_50_cov_19.000000
GACGTATGTTTTTCACTATAAGATACTGAAACAATTCTATGTAAATCGATGACCCTTAGT
TTCCTAGT
>NODE_998_length_50_cov_72.320000
GTTGCCTAGATATTCCGACAATCCCTGTTACATAGCGTACTTCCTTGTCCACTCTCGAGC
TGTTGCCT
>NODE_999_length_357_cov_4.061625
TTAGATATTTTACGAAATTCATAATGATTGATGTGCGCTTTCTCTTGGCTATGTCCGTGC
GTGTGATCACAATCCCGCGTATGAACATGTGGTGATGTTGTTTTCGAAGTGGGGCTCATT
GGAAGAAGGGATTTGCTATATGCAGAAATGCCAATGATGCACTTTAAGTCTATTTCGCCT
CTGGTGGTTCGGTAGATTGGTACAGCTGGGTTAATTTGTTGGATCAAATATTCAGTATGT
GTCAAGGTGTCGGGTGAAACAAGATCAATTTTATTGAGGACTATGGCGTCTGAACCGGCA
ATTTGCCGAAGACTTTCCCCAACGTTCATCAGGTCACTTGCATGATCTTCTGTCATTTGC
TGTTCGCCGAAAACA
>NODE_1017_length_129_cov_2.279070
GAGAACGATGTTGGGGAGACATCTTTTGGATGTCCCGAGTCCTGAGAAGATTTTGGGCAA
AGAAGGAAGGTTGGCTCAAGAAGAGAGGTGTTATTTCGCTGCATCGCAAACTTCCCCAGT
GATCATGCAGAAAGAAATGCGTTGGCG
>NODE_1050_length_19_cov_9.105263
GAAACGAACAACAGATGAACATCAGACGCTTTCTCAT
>NODE_1065_length_412_cov_3.907767
GCCACCTTGACTGAACCCAAAGACCCCGTCGAATCTCTGCTTCTTCAGTGTCTCTCGAAC
CACTTCCAATGTTGCCCCGTGGTCCAGGGTCAGTGTTTTTGCCTTAGCATATCTCCACCA
TGCCCTTGGGTCTGACTTCTCCAGAACAGCCCGGGTATTAGGGTCCTTGAGATCATACTC
CAAGTCTTGAGCGAAGGCTGTATTACTGTTCCAAATCTCGAGGATAGAGTCCACGTTGAC
ACCATGCGGGGCATCAATGAAGATGAGTTCGATTCCCCTCTTCACGCATTCTTCGGAGAA
AGGCCCTATCCTCTCCTTGAAGATTCGACCATTCTGTGTCCAGCCGTGCAGTACCAGCAC
TCTCTTCTTCGACAACTCGGGCATTTTGCCTCAAGACCTGTAATGTGTGCAGATGATTGA
TGATCTGTCC
>NODE_1070_length_231_cov_4.069264
AAAATCATAGAAATTTGCCGAGATCGCCGCATTGCTTTTGAAGTATGCCCTGTATCAAAT
GACGTTCTGGGTTTATATCCATCGATGCCGATGAGTCACCTGCCGATACTGCTTAATCAC
GGAGTTCCCGTTGTCCTATCTTCAGATGATTCTGCCATTTTCGGTAATATGGGTGTTACA
TACGATTTCTTCCAAGCATTTGTGTCAAGTGAGCTGACAGGATTGAGTACACTTGGGGCG
TTAGCCCGC
>NODE_1071_length_145_cov_7.586207
TTTGTTTTCGTCGTGCGATTCCCTTTTGCTCTCGTGATTCGACCGCTTTCATTTTTTATT
TTCAGTTTTGTGGAGTATGAAGATACATATCCCTCTATCATCGACGTTTGGTTTGTGTGT
CTGTTAGTGTTTTGTTCCTTGTCTGATCATCTTGTATTTGCCT
>NODE_1072_length_146_cov_7.746575
ATCATCTTGTATTTGCCTATCATCGCACTCAAATCTCCGTCGTACTAGCTCTGATTGATC
GCTTCTGCCCAAATGATTTTATCTCAAAGGTTTCCTATCTATGTACTCTTTTATGTACTC
TGAAGCTTTGTCACACGATCTACCTACTAGAGTTACGACAGGCA
>NODE_1086_length_73_cov_3.164384
TGAGAACATTGCTTGGACGGGTAGGTTGTCAATATAGCCACCGTCAACGAGAAGTTGGCC
GTTATCACACAAGGGTGGAAGCAAGCCTACA
>NODE_1143_length_514_cov_12.961089
CTTCGTCAGAACGCGGTCGATACCGTCGCTGGTAGCTGGTATCGGCGTTGGACTGCTCTA
CCTTTGGAGTGCCGACGCTATCCGCAAGGGCGCGCCCAATGGTTTAGAGGGTGCTCTTGG
TGCCTCTGCTCTCCTCCTCCTATCTTCGTTGCCTCGAGTTGCCAAAGGACCTGTGCCTGC
TATCCTTACAGCCTCGTCTGCCAGTGTCGCATTCTATTATGGTAATACTATCCGCAACCT
CAGAGGATGAAGGTTGTAGTCTTAGCTGTGACCGTTGTATGTTTGACAATCGTCTCCCCG
CTCTTGTTTATGTACCACAGTGAGTTCTTGACTGTTCTGCGCCCAATGTCACCGCCCCTT
CATCCTTGTCTGGATTCTCACTCAAAAATGTCAACATGGAATCGATATGGTGTATTGACG
CTGAGCTAAATATGATGGATGTATCCCATGTTCTAGATATACCGGTTATCTTTCGAGAGT
ACGTTACGATGCACAGTGGAAGATGTTCCTGATAGGCCTAGAATTTACAGTA
>NODE_1144_length_200_cov_6.995000
CAAGAATCAACCTATCCACCATGCCACGAAGATTGGGACGAATTGGCGACTGGTCCAACG
ACAACGATCACGATGAAGAATCTGGAGATGAAAATGACAAGAGGGAAAGCTGGTTCGCTG
GGGGAGAAAGAAGCGGCATCTCCATACAGAATCCAGATCGTCAACGAGATGGTGAGTCTC
AGACGAGGGGTGGATATTTTGTCAGAGAACTTCTCCGA
>NODE_1145_length_246_cov_4.418699
AGAAGAGAGGACATGATACATTAAGCGACAGCGCAGTCGTCTCCTGCTTGAGCGAGTTTA
CCATCAAAGCCTGGTGGAAGATCTTGGAGTAGTTCAGAGGGAGGTTGTCCATAAGTTTGC
ACCTTGGTCATCAACTCTACGATGGTTTGACTATCCTGTGGATTTGTATCGCTATAGTCT
GGTTTCTCGAATACTGCGATGACTTGTTTAATACAGGCGTATTGTTGTTCGTAGCGCTTT
CTGTCGGTTGTATCGATAGATTCT
>NODE_1196_length_104_cov_21.201923
GCGACTGATACCATCACCAACACTCAAGACACGACCAGTTTCCTCAACATTACCACCAAC
AGAGGTGCCTGCGATGCGAGACTCAAGTATGGAGGTGACCTCGGAGGCAGCAGGCTTTGC
AG
>NODE_1215_length_163_cov_3.067485
GGAAACTCCAGTAGAAGATCTTCCAACACCGCACAAACTCGAGACGTGGTTGTCACAGGA
GAATCCTCCAACTGAGTCATTCAAACGGGATATTGAAGAGGTTCTGACCGATTTTTGGAA
CATGGCCACTGACCATTCATTAAACGAGGGTTTCCGCCTTATCAATAAACGCATTGCACC
C
>NODE_1328_length_500_cov_5.844000
GACGTTCCCACCCACTCTCCAAGGGGTTCCCTTACAAGTGAGCTTGTATTTGGGCAAGCA
AGAATTCACACCTGTAGCTGTGGAGTTGTTCGAACTTTATGTCCCGGGATCGTTGCCCCC
GAGTGTGCATCCTGACGAAGGGTCGTTCCATGCGTTGCCGGAAATTGAACACACATTTGC
TCCTGACCACCTGTCACCGCGGAAATTGGTGTCTGGGGTGTTTTCGGGATTGGTTGTCGC
CCCTTGGGCTGTGTTACTTGGACTTTGGTCGCGAGTTTCACCACGGTTGACGCACGGCCT
GTCGCCCAGGATTGTTCCTTTCGTTGCCTGCCTCGGCGGGTACGAGGTCCTGATATTCTA
CTACTGGGTTCACCTCAAGCTTGGGCAAGTGGTTGTGTATGGAGGGGTTCTTGGGATTGT
GACGCTGTTTGCTGGCAAGCATGCACTCCGCAGCATTGGCCGACGCCGTGTCAAAAATTG
ATTTCTTAACTTGTGATGTAGGTACATGTGGTCATTAT
>NODE_1329_length_90_cov_6.677778
TATGGCGGTTTCCCAGTCTTTGGCTGCGAAAGCTTTGTTGCCCTGATCTTTCAGCGTGTT
GACGTCAGTCATTTCGGATGTGTGCGAATGAAAAGTTTTGGAATTCGC
>NODE_1349_length_131_cov_9.396947
GCAGGAAAACAGGATACATCCGTCTTGGGACCTGGCTTCCTGTGGATGGAGAATTTGACC
TGGCTGGAAAGTTCAACCTGACTGGAGAGTTTGACAGATGGGAACCAGGTAGCAGATACG
AGACCTATGCAGACCAAAGCGAAGAATAA
>NODE_1371_length_191_cov_53.596859
CAGTGTTAACGGCTGTTTCCGTCTTGACTACCCAACTTAGCTTGAATAGTCTGAATATCT
ACCATCAATTTATGTCATTCCGAGATTCGCTTCCAAAGGTAAGATTTTCTAAGTCCCCGC
AACCTGAACGCATATAATTTATTTATCTTGTCTTGCTCATGCAAATAAAGTAAATAAAGT
TAACTTGTTGGGAAACTCCTTGCTGTACC
>NODE_1389_length_223_cov_7.892377
TACAAAGAGTTGGTTTCGTGCTCGAATTGCACAGACTATCAGAGCAGGAGACTTGAGGTG
CGATGCGGAATCAAGGCAAAGGACCAGGTGAGGAAGGTGTACGTGCACATGTTGAACGGG
ACGCTGTGTGCGACTGAGCGAGCGCTGTGCTGCCTGGTGGAGAACTACCAGACGCCGGAT
GGGGTGGTGGTTCCAGAGCCTTTGCGGCCCTACATGGGAGGACGGGAATTTCTGCCGTGG
G
>NODE_1390_length_60_cov_77.183334
TCAATATACGTGGCATCATTGATTGCGAAGGCGGTACCGTTAAAGGTAATTGCGAGGTTA
TAAGAAACATCTGCAGAA
>NODE_1429_length_894_cov_39.595078
GAGCAAGTTGTAGAGACAGTGAGACCATCGTTACATTATTGATACCGGACCTCATTTAAA
GGCCAACTGATTTTGCTACCTTAGGATCCTCATAGTTAAGACCGCTATTAACCAGATTTT
CGATTAGTCACTTTAACAGGTTATATGTTAAAATTTAACAAGAACAACCAATGACCTTTC
TTATATTAATGGCATCGGGCAAATTTCACACAGTATACTATCATATTAATGATTGCACTG
TGATGTGTTTTTAGGAAACAGTCGGGGCCTCCGATTATGTGCCACCGCTTTAATTTTATT
ACGAAAATGAATAAATTTATGCGGTACCTCTTATCATTAAACTTATGAGGTGAACTTGCC
GAGTTCCTTAACAACTTTTAGCTCTACGCCTTAGTATACTCTACCTACGAACCTGTGTCG
GTTTAGGGTACGGTAGCAGTTGATAAAACCAACTATAAAAACATTATTTTCCTGGTCTAA
CCATATATATTAAACTTCTTTTTTGGTTATTAAGAAGAATATCTAGTAGCTTTACAAAAA
GACTTTCTGTTTTATACTCATCAGTCATAGCTTTAGCTATTATCCTTAGAGGCCGCATTA
AATCAAAGTGGATTAACCTGTCTTATTTGAAACCCTTTCGTATTCGGCGAGAAGTATTTT
AACTTCTTTTTACGTTACTCATGTCAGCATTCTCTCTTCAGTAACCTAAAATACAATGAA
ACACTGTATTATCATTAGTTTGACTGAATGTTCTACTACCTAAGCTAACTTCATTATAAA
TTTGAATAAAGTTAACCAACACGATATCGGTTGATTGTTTAAGACCCGTTAAATTTTAGG
CGCCAGTATCTAATGTTAAATATTTTTATATTAATGACTGCTGATGCGTTGTTACAAACG
TTCATTATAAGT
>NODE_1447_length_277_cov_6.722022
GACATGAACAGACTCAAGACCGGCGAGGTCAACTTAGGTACTTCAATTATGGCCGTCCAG
TTTAATGGTGGCGTCATTATTGGTGCAGATAGTCGTACAACGACAGGAAGCTACATCGCC
AACCGAGTGACGGACAAGCTCACGCATGTACATGACCGTATCTACTGCTGTCGATCAGGC
TCAGCAGCCGACACGCAGGCTGTTGCAGACGCAGTACACTATCAGCTTCAACTATACACA
CAAATGTCTGGTGGCCCACCATCTGTACATACTGCGGCCGCATTATTCCAAGAAA
>NODE_1510_length_166_cov_42.993977
CCGCCCTTCCGAATGCTTTGCACGTCGTCATCCCTACAGGGCGTAATGGAGGTGTTGGTT
TTGCGAACGCCGGTTTTTCAGGTATTGCAGTGACTTCTGGTACAACATATACGGGCTCTT
TCTTCTATCGCTTCCCCGCTTCTTCAGGCTTTAGGGGTTCTGCCACAGTGTCTCTGCAAT
CCTC
>NODE_1512_length_356_cov_7.960674
AGATGTATAGTTTGATAAACCCCGCCCTAAGAAATCATAACACTACAAGCAGGTGCCACA
CAATGATTTATGGGTCTCGCGATGCCGACGAAGAATAAAGAAATGGGCATGAAATTTTTA
TCTATGGTTGAATGGATATAGAGAGATGCAGGGGGAAAGTATGAAGAAAAATGTGTTCCC
AGTAAACATAGTCGAACGATAAAATGATAGATTTTGAGGAAGGGTATCCAAAAACGCCAA
TGATTGTGTCCGAGAGCTAGCGATGCAGTTGAAGCGAAAGAATAACGCAAACGACAGTGA
GCAGCGACCGCATGGGGAAGAGCTGAAGGAATGTGAGGTGACATTTTCCAGACATTTTGA
AACGGAGCCCAGAT
>NODE_1513_length_239_cov_5.326360
GTTAATGGCTCAGAATACACTACTTTCCTTCCCGAAGGTGCTTTGAAGGGGGCATTGGAA
GCTGCCGTCGGTGTCGAGCAGGCTAATCTGATCATCGAGGGCAAGAAATCTGTCGTCACA
ACCTGTGGCAGCGGAATGACAGCTGCTGTCTTGTGGTTAGGCCTACGTTTGCTAGGTGTA
AGAAATGTTGCCCTCTACGATGAATCGTGGACTGGATATGCAATGCGCCCATCAAGCAAA
ATCGACAAGGATTAGAT
>NODE_1542_length_42_cov_3.857143
TAGTCGTTTGGCCATCGTTTGAGTGGGGGATGTGGAGGATATGGGGATATGGGTATAGCA
>NODE_1566_length_319_cov_17.633228
ATTCTTCTCCTTCTTTCTGTCACGAGGAGGCTCCTTGAGAGCACGGATAACAAGTGATGA
TGCTGAAGGAACGACTGCAACGGTGGCTTGACGGTTTTGTACTGTAAGTTGAACAGTAAC
GCGTAGACCCTTCCATTGCGATGTCGATTTTGCGATATCTTCACCGACCTTCTTCGGTGA
AAGACCAAGAGGACCAATTTTAGGTGCAAGGGCAGACGAAGCGCCAACTTCACCACCTGT
TGCACGAAGATAGATAATCTTCACTTCATTGGGGTCGAATTTTGGGGCCATAGCGAGTAG
AACAAGAAGTTGGCGATGCTGTATCGCTTTTGATCCG
>NODE_1567_length_196_cov_21.780613
TGGGTTGCATACTTTACGGCACGGCAGGTTCAAATTTTAAAAAATTCTCGCTTAAACCGC
ACCGAATATTATTGTGGTCTTTGTGGCTACAGATGTATGCTGAATAGGAAAGATATGATA
ACTGTGTTGGATCACACAACGCAGCTTCCTGCTAAACAGTTTGCCTGACATGCACGTTTA
CACTTACAAAGAATTCCATTCTGTAAGATATTTC
>NODE_1568_length_33_cov_23.030304
ATCGACCACAATTAAATTACAGCCCGATAACACACTATGATGAAGAATAAT
>NODE_1628_length_59_cov_6.915254
CAAATCATTATCATTATCGCTATCTTTCATCGATCTCAATCACCTACAGTACCAAGGATG
ATGATAGTCAACGATTT
>NODE_1635_length_57_cov_69.245613
AACCCTTGCCCTTCCAAGTAGCACATCTAGTAAAGACATTAGCATTGCTGTTTCACAAGG
TGGTGGATACCAGGG
>NODE_1636_length_135_cov_59.125927
AGGTGGTGGATACCAGGGTGTTCCTGATTGCATCAACAACGCGAATGGCGAAGTTACCCC
CATATTGGAGGGCTTGACTGCTGAGATCAATGCTGGTGTTGAGGCCAACGTTGTTCTTTC
TCATTGTATCGATGCTTTGGCTGAGGTCAAGAT
>NODE_1643_length_111_cov_3.252252
TTCTTGTTCTTGTCCATTCACAGATGGAAGTTCGAGCGTGTACGGTTGCTTGTGCATGCT
TAATGAAACGGGAGTGCCTCGCTCCGGACGAAGCATTCTCGGTTATTGAGGATGTTCTCC
CGCTTTTCA
>NODE_1645_length_58_cov_250.206894
TCTGATGGTGTGAAAAATTAATTACCCAGATCATCTACGGTTAGCCTTGTTATGAGTATT
GTTGTTTGTGCAATAC
>NODE_1658_length_45_cov_4.244444
AGACTTGACACTCCTGGAATTTTCGAATGTTTTTGTTACGATCAAGTTTACCTGCATGCT
TAG
>NODE_1659_length_163_cov_3.214724
TCAATACCTGTACCTTGCTCAACTAAATGTTGATTTCGAACTGCAAGGAGAATACAATGA
ATTGGGAGACAGTGAGGATGAAGCGGGAGATTATTCACTGTCTCCCTTCAGTGATCAAGC
AACAGGGATGGGGCTACGTAAACTTATTCAACATTCTCATCCTCCTTTGAAAGTATTGGA
G
>NODE_1672_length_418_cov_3.830143
AGGCCTTTACGAGCCTATTCATGGCTCCGCTCCTGATATTGCCGGTAAAGGGATTGCCAA
TCCTATCGGTACAATCCTCAGTGCTGCTATGCTCCTTCGTTATTCCCTGGGTCTCGAGAA
ACCTGCCAAGGCTATCGAGGATGCTGTCCGCAAGGTTCTTGATACGCCTAATCTTGGCGG
ATTAGGCCTTCGTACAGCCGACTTAGGTGGAAACGTGCGCACGGCGGAAGTCGGTGACAA
AGTTGTTGCAGAACTCAAGAAAATCCTGTGATATATCGAGCATCAAACAATGAGAAGTGA
GGATAACTTCATATCAGGGTATATAGATGGACACTAGAAATTAGACAACTGGACAACCAA
GTTGAAAACAGGGCATCAAGGCAAAGTTCTGGCAAGTCAGTAGGAAAACGACGAGTCCAT
CGTCCCTGAATTCTTA
>NODE_1673_length_85_cov_63.705883
CAACCGATATTCCTCGGCTATATCATTCCAGCGTGACCTTAACACCCAGAGGTAATATTC
TACTTGGTGGGTCAAATCCTAATGGTGGTATCATTAATGATAC
>NODE_1690_length_118_cov_2.652542
TTGGCGTGGAAGGGCTTGGTGTGGAGGAAGAAGATATGGAAATAGAGGAAGTGATGGGAA
GAGAGGGAGCGGAAGAAGGTAATGTTGTATTTAACGGTATACGTGGAAGTCCGCCGATTC
GAGGTGGGGAGTTGGG
>NODE_1691_length_60_cov_2.166667
GTCGATGAACTGTTCTTGAAGGCATAGAAGGAGTACTGCCACGATAGTCAGGTTGATTCC
GCCTTTGGTAGAGACCCC
>NODE_1692_length_176_cov_20.710228
CTCAAGGATCTCAGCAGCGAGGTATTCAAGGACAGCAGCAAGATAAACAGGAGCACCAGC
ACCAATACGCTGAGCATAGTTGCCCCTCTTCAAAAGACGGTGAATACGACCAACAGGGAA
CTGGAGACCGGCTTTCGAAGAGCGGGACTGTGACTTGGACGCATCAACACCAGTAGAGGT
CTTGCCAGACTTTC
>NODE_1693_length_61_cov_2.147541
TGGTTGCTACACGTTTTGCGTAGCAAGATTCAATGAGGTCGACGAGTTCTCTGGTTAGAG
GGGTGGGGACAGTGGGAGC
>NODE_1702_length_108_cov_37.546295
CAAGTCTGTAAATAGCTTTTGATCCGTCCCACTGTTGAATGTCGACGTCGTCTCTTCGTA
GTCTAATCTCCTGTATTAGCTCACTTCATGAGAAATGATAACAGTGTGGCCAGAGACATC
TTTAAT
>NODE_1703_length_37_cov_36.945946
TTAGACCTTCGTCTTTCAAATGTTTTATAGCAAGACGGGCCAACGAGCCACTTAT
>NODE_1704_length_31_cov_46.225807
GGCCAACGAGCCACTTATTCTGAGACGTTCGATGAGGATGCTCTGGCTG
>NODE_1779_length_32_cov_59.437500
TGTCGGGAAGCTCTACTTCACTGACCAGTGGACTAATCTCATTGGAGGCA
>NODE_1810_length_137_cov_3.175183
GTCGAGTTCAAGGGCCCAGAGTTTGAGGGTGCTAGCGAGTACCGGTGCGTCATACTTGGT
TAAGAGCTCGGCGGGAATGGGTTGATCGGGAGGAATGGCATTAAGAGCTTCACGGAGATA
ATGGACTGCCAGGAGGGGGACTTCATATATCCAAG
>NODE_1860_length_48_cov_3.520833
GATCGGGGTAGATACTGCTGTTCGGTGATTATATCACTAACATCTTGAACAATAGGTGGC
CCGAAT
>NODE_1861_length_85_cov_2.988235
GTAGGGAATGAGAAAGGCTGTGGGTAAATACACCAGGGCGACAATGTTTCCAAGCCAGTT
TACTTGATCCAGCGTTATGTTGAAGTCGGCTACCACTGTGACA
>NODE_1881_length_152_cov_3.263158
AATGGTGGATGTCATTCCGAAAGAGACGGTTCATGAACAGGAGTCTTGGGCCATAAGTCT
ATATACACATAAATGACTTTCTACTTGTGTTTCCTCCTCTCATTTGGATTCTTCCTCCCA
TATCCAATAACAGGCATGTCCCCATCCATCCCTGAATTTCTTATCGTCCT
>NODE_1902_length_60_cov_31.983334
TTATTGTAGACATCCGGTCGAACAAGCGCCAGATCAAGGATGCCGTCAAGAAACTGTACG
ATGTGAATGCGGCCAAGG
>NODE_1968_length_25_cov_2.800000
TATTTTTGTCCGTCATTGTTTGCAGTCCTGTTTTGTTACTCCT
>NODE_1992_length_188_cov_6.867021
AAATCGGTAATATTGAAGTGTTCTCTGAAAGCGGTATTCGGCGGAATTGTACCGTTGAAA
TAGGCCAATCCTGCCTCTTCAAAGTTATCCGGCTGAACGTATGCAAGAATAACATATCGA
TGAGGATCGGATCCAGCTGGTGGGGAAGGGTGAAAGAACTCGACCAAGGCAGAGCTCACA
TTTGTCAGCTGGACACTATCTTCAAG
>NODE_2016_length_65_cov_2.892308
ATTCCCTCTATACATCGAAATATGCGTGAAATCATCTCTTTACACGTAGGTCAGGGTGGT
ATTCAGATTGGTGGTGCCTCCTG
>NODE_2017_length_174_cov_6.385057
GTCGACGCCGAAGAGGGCCAGCCCGGAGAGCTATGGCTTCGTGGGCCTACTATCATGAAG
GGTTATCTCAACCGCCCCGATGCTACTAAAGATGCCATTACCCATGATAAATGGTTCAAG
ACTGGCGATATTGCGATTCGGGACAAAAAGGGTTACTATTATATCGTCGATCGCCGTAAA
GAGTTAATTAAG
>NODE_2035_length_530_cov_38.456604
CTGGGGTTCAGGCTCCCCTCCACGGTCAATTTGCCATCCACGATGGGAGACATCATTGCC
GACGCTATATCCCAAGACATGATCAAGCGCAACGTCTACGGATATATTGAATGCTTTCTT
TTTGATAACAACGACCAACTCTCCTTCATAGTCCATAGTTGAAAGGAAGTCTCCCTGTGT
TTGGTACCCCTGGGTGATAGGCACGTTACCGAAAGGTGTATTCAAGGCGGTGAATGGTTT
ATAGAAAAGAATAGGGAATTCTGGAATGGGGTGACCAGACATATTGTCATGGGAGAAATA
GTTGAAACCGACACATCGTACACTCCTCACCCTTTCACTTGGAAGGGGTGAAAGCAACTC
CTTGATCAACTTCGTTTCATTTGTAACAGTAAAATCGCCCAGGATATCGCCCAGGATTAC
GCGGGCACTCTTACTCTTGGATGCATCGATGGTACCCGGGGGTAAGATGGCATCACCGGT
GTATTCCTTGCCATCGGTTGAAATGAAGCGCACAAAGCGCTCGGCGTTGGCTAAAAGGGG
GAAAAGGA
>NODE_2044_length_52_cov_5.000000
GAACTCGAGGGGGTCTGGATAATCTTCCTTGTCATGTGTAATTGCCCATACGTTCCCAAG
TACAACAGAA
>NODE_2045_length_56_cov_6.196429
ACAGGAAAGACAGTCGTCAGAATTGATCCAAAATATTTCCGTCCAGCCGAGGTCGACCTC
CTGCTCGGCAATCC
>NODE_2054_length_238_cov_4.554622
CCAGGGGATGCAGCGCGGGAAGGCATGTTCTTTCGTGGAGGGAAGGAGGACGATGTCACT
GTCGTAGTTGGACTAATTAGGGAGACGACATAGTGATGACATGCCGAACATGTCATACCG
TCATCTTCAGTGGGTAGTTTCATTGATTTATACTACATATCATGTATATTCCTCGTTTCC
CAGTAGTTTGGCATGTTTAAACAAATACCCTTCACTACCCATGGACACATCCAGATTTCA
GCATTTCTGTTGGAAT
>NODE_2055_length_114_cov_4.114035
TCGGTTAGGAAGAAATCTGCAAAAATACAGTCAATTGAATGTCAATGTAAACCTTGCATC
GAGCAACGTTCAAAAATTGCCAAGAGGGAGAGAGGTTCGTTATTCACGCCGAGGTTGAGC
AGAAAAACATAT
>NODE_2056_length_65_cov_3.723077
GTCTGATTCTCGGTAACCATCACGCTCGGGGGGTGATAGCAAGGACGAGGACGAGGTTGA
GCTGGAGTATCCAATCGAGTTTG
>NODE_2058_length_218_cov_4.009174
GCGGTGAAAGGGCTGGCATTGCTTGTCATGAGCAGGCCGACGATAAGTCCGAAGAGGCCA
AGAATGCTGCCAAAGACCTCAACAACAAGGATCTTCACGAAAAGATCCGGATCTGCAGCA
TCCGCGATTGCTGCTGTTGAACCAGTGACACCTACGCAGACACCACATAAGAGATTGCAA
ACTCCGACGGTGAGGCCCCCCCAGAACAAGGCAAAACCTGTGAAAAAGTTATTGCG
>NODE_2081_length_97_cov_2.103093
GCCGAAGTCTGCTCAATACCAGATGTTGCAGAGTATCGCTGGGGTTTGTTTGGCCTTGAC
GGAAGCGATCCATCTCTCTTGTCTTTCCGGTCCGCTTTCTTGATCCGCTGTCCTA
>NODE_2084_length_379_cov_5.978892
GGCTTTCAGACCGATTTCTAGCCCATTTCTTCTGCCCAAACATAATACGATGTGTACCTA
CTTATATAGAGATGAAAGGTAAAACGCTATTGCTGGTAGGCGAATGACAAAGAAGTTTAA
TACAGGTAACGGAATCCCTTCCTCCTTTCCAAGGCTTGCTCAAGAGTTAGACCTTCCAGA
CGAGCCGCCTCCTCAACTCGTTCTCGATTGACACTGTCCATTGCTGCCCACTCATCTCTA
TCAAGTATTTCATTTTTCCTTACGAGCATTTGGCGAATTACAAACGACAGTAACGAAGCT
AGAACTAGCGCGCTCAATGATATGACCATGGACTGGTGATATTTAGGACCCCATGTTGAT
TTCCAGGTATAAGAACCAATCAGATTTCCTAGGTTCC
>NODE_2089_length_108_cov_12.148149
TGAAGGGGCCAGGATTTTTCCAATATCTGAACCCGATACGGTCGTGGTTGGGTCCACCAC
CAAGATCCAGAACAATGCCAAGAATTATCAAGCCGACAATGCAGATGATCTTGATGGATG
CGAAGA
>NODE_2137_length_194_cov_4.871134
GCACCATATCCGCCTGGTAGCGAGCCACCTTACAGTAGGGACTATCCCCGAGACAGGCCA
GTGGAACGAGACCCAAGAGGCACGGAAAGGTCTGGACTGGGTCCCCTTGGAGTGGAAAGG
GGTATTGTACCATCGAGCGATCGTGAGAGGGGTGAGCGAGAGAGGTTGGAGCGAGAACGC
GATCGAGAGCGACTAGAGAGGGAGAGAGAGAG
>NODE_2155_length_36_cov_74.027779
TAGTCGCGAGGGGGAATATAATCATCGTGGTTGTGCTTTGTTAAAAGAATGTGT
>NODE_2165_length_445_cov_11.184270
ATAAGCGAATAGTAAAGATATTGGAGAACTGCAGAGAAGAGAGTGGTGTGCACACTTGCG
ATAAGCGCAGGACACGTTCGTGGATACATGAACGATTCCCCGATTTTGACTTTGAGGTGG
GATTCTCAGAAGAGGATCCGCTTTGGGATCCAGAGGTTAGAGAAACCAAGGCAGAGGTAG
CTGAACGTGCTCGAAGGGCATTAGATCATATTTTTGAGGATCCGTCATATTATGTCTCAG
TCACTGCGCACGGCGGAATCATCAACGGGTTCCTCCAGGCAATTGGACGTCAGCCATTTG
GACTGTCTACTGGAGGTATTCTACCAGTCGTCATCAAATGTCAGAAGGTCCAGGATGGTT
GGTCTAGTGTCACCTAATAAGGCCTACTTAACGTCGACAAGCTTGCATGTGCTCATGATG
GAGGCAAAGCTCCTCCGTGCACCAGCTATAATGAATTTGACAC
>NODE_2166_length_430_cov_4.558139
GGAGATTGGGCACTCCTTGTGAAAAGCCAGTACCGACAGGTTGTTCCACCCAAAGTACAC
TCGATAGATTTGTCCAGCTGAATTCATTTTGGGTAGGCTTCGCCTGACCCCAGCTCCACG
AAAATGGACCATTCTCCTGCAACAGACCCTCGAGTGATGAGCATCCGGGTCCGCCATTAG
TCCAGAAAATCAAGTCATCGAGGCTTCCTGCAGGCCCAGGCGGGAAAAACCAAAAGAAGA
GCTTTCGAGTCTCATTTGAGTTGCCGCTTATGGGCAAAAGGCCGGCCCAGCTCGGGCCTG
CATCAAAATCAACCTCAGGTATGGATGTGCCGTCAACAAAGAACTGGGATGCTTTGGGGT
TGGAAAAAGTAATATTCTGGACACCACCCGAGGACTTGGCCCTTTCTACAAGAGGTCCAC
TCCACCTCTTGGCAGCTTCCAGCTGCCG
>NODE_2167_length_297_cov_19.097643
TTGATGGCCAAAAACCATTGACAAAGAGATCACGAGTATCACCCCCAACTATGAATTCGC
TACGAGAGAATGGGGCAGTATGCCCAGTATGATCGAAATGAGAGTGTGATAAACACACGG
TATCGATGTCAAGAGGAGACAAGTCCCCCTTTGCCAAAGAATCGACGACATCTTGTGGAA
CATCAACTCTGTAAACCGTCTTGATCCAGTTGACGATTTGAGGTGGAGAGTTCTCCCAAT
CTTTGCGTATTCCGAGATCAAAGATTAATCTCTTCTTATTCACAGTGTGTTGGATGAGGA
ATGAGAGGGATGGGT
>NODE_2168_length_43_cov_1.558140
ACGGGGAACTAATAAGATGGCTGTCTCACTCACGACTACGGTTAATAGCGTTTTTGGCTC
T
>NODE_2176_length_19_cov_2.315789
ATAAATACACCCCTCCCAAAAGTCGGGGCTTGATTGC
>NODE_2188_length_288_cov_7.475695
TGGACCAAGAAATTAATACATATTCTTCGACAAGTAGACATGTAACAATACATTCGGTAG
CTGATACGATAGAAAAAGTAATAATATGATGATCCATGATGATGACCATGGAAAGTGGAA
CATCTACGGTAAACTAGAATAGAGCCAAGTAAAGTAAAGGGTATGATAGGCCAGGGTGAC
ATGATACCAATCAACCAATCGATGTCTGCAAGAAAAGAGTCGAAACCAAGTGTGGAATGG
AAACATCATGAGATATGCAACAAAGGACGTGAGAATGGTGACTGTAAGCTATGCATGCGT
GAAAAA
>NODE_2266_length_153_cov_4.810458
AGGTTTCCGTCAAGTTCACCCTGAAACCAACAGCCCGGATCACGACCAAATATGAACCCA
AATTTGAAATTTCATACATTGTCACGCTGCTGGAAAATCAGCTCGGCACTAATCTCATTG
TGAGCAATCCGCCCGACAACGTCAAGGAGCTTGAGTTTCAGGCTCTTCTCC
>NODE_2300_length_212_cov_23.061321
CTTGTAAAGGATCAGTCTATGTATGAGTTGACTGGATTTGTTACCCGAAACGAGGTGTAC
TTCGGGGAAGGCCTTCTTGCAACTTTGGGGGATCAACATAAGAAACAAAGGAAAATGATG
AATCCGGTGTTTTCAATCAACTATATGCGTGAACAAATTCCGTTATTTTATGAAGCTACC
GAACGGCTACGGACGACCCTGAAGACGAAGTTGAAGGACGGCAGTCAAGA
>NODE_2301_length_33_cov_12.212121
CTGTGGCGTTGAACCAAAGAGACCTCCACCTGTCGCAGGCTGTTGTTGCTG
>NODE_2326_length_259_cov_4.200772
TTCTGAACTAACACATCCGGAATAAAATCATACCCAATTCCTTCAACTACGTACGGCTTT
CCGGCACCTCCAAGGTTGAGGGATTCCGGAAGAGCCAAGATGCTTCCTTTGGGATCGATG
CCAACCACGATACAGTCCTTATTATGTTTCTTGACAGCTCGAGATAGACCAGTGACCGTT
CCTCCGGTACCTGCACCGGCGACGATGACGTCAACCTTTCCTGATGAGGGTCTTGATGGC
GTCGATGGTGTCGAAACAATAGCTTCGATGATCTCAG
>NODE_2327_length_176_cov_18.119318
GCTGCATCAATTTACTACATGAATCCAATCCAATGTATTGCAGACTAGTTGGGATTGAGA
GAACATGCAGGTATTAAGGGATGCATTCAAGTAAATGACAAAAGTATCTCTAAGCGGACG
AACGAGCAGAATAGTACAGAAATATATCCTGAATGAAGGAGCGATCACTGGTTCGCGCAC
TGCACTCGGGGCTC
>NODE_2367_length_19_cov_16.315790
ATTACAACTCGGACTGCCCGAGACTGCCAGCTTTCAA
>NODE_2388_length_19_cov_4.684210
CAGGGAACAAGAGAGGCAGGCGACACGTGCGGGTTCG
>NODE_2414_length_519_cov_10.447014
AGGAATTCCGTAAAGCGGGCTACGCAGCCATAGACAGAATCTGCGATTACTATTACTCCC
TGTCCTCTCTCCCAGTGAGACCCTCTGTCTCTCCAGGCTACCTCTCAAAACATGTCCCTC
CAGACTTACCGCAAACAGGCCAACCCTTCAACGAGATCCTGGATGGTTATACCAAATTAA
TATTACCAGGATTGACACTCTGGCAACATCCTTCGTTCTTTGGTTTTTACCCTGCAGCGT
GTACATTCGAGGGGATGATCGCAGACTTGTTGATCAGCAGTGCCTGTAATCCTGGATTCA
ATTGGGCATCCAGTCCAGCTTGCACAGAACTCGAAGTCCTGATGATGGACTGGGCAGCTG
GACTTCTAGGCCTGGACAGAAACTTCTTCAATTCCTCGGGAAAAGGAGGGGGTGTGATAC
AGAATACCGCCTCCGATTCTGCCCTGACTGCGATCGTGGCTGCCCGTGCTCTTTATACCC
GTACACGTCCTGAAGTGTCCCTTGAGTCCTTGATCGTGTACACAACCACTCAAACAA
>NODE_2437_length_48_cov_6.416667
GATAAGCGGTCATCACCTGTCAATGATGATAATGATAATGTCCATTTTAGAGCAGAAAGA
AGAGAG
>NODE_2456_length_207_cov_3.285024
GTCGAAGGCTGACGCGTAGACTCGAGAAGGACTGGATCCTTGCCGAACAGCAACAGTGAG
ATTGTATACTTTGGTGAAGGCCTCTCCATTTCGGTTCGTGTACGTCTTCGTGTACGAATC
ATTTGATCTGAAAAACGCTGTGCTCATTGTCGGGACGAAAATGACCTGGTCTTGTGCAAT
GACATAGTCATTGCCTCCATTATTATACACTGTCGTACTCGTCCC
>NODE_2481_length_96_cov_80.489586
GTGAAATTGAATTACGCGTGCAGATGCGCGTTCTAGCCTCCAGGGGGACGGGAAGACCCT
ATGCAGCTTTACTGTAGTTAGTTATCATGCGAATCTAGAACAATCCTAATTTAG
>NODE_2482_length_131_cov_18.190840
AGAACAATCCTAATTTAGAGAGAATAGGGATGTTGGATTTAAGAATAAATCTTATGATGT
TTTATTTATAATAGCATATTGATCTCTTAAATAGTAGAAACGAAAAATTGGGAACCTTAT
AGTTAGGGTTGGGTTTGTGTTTACCTCTG
>NODE_2488_length_59_cov_5.440678
GCGGCCACGAGCAGCGAGGGTTCCTGGTGTTCCATCGTACTGAGCGGTTTGCTGTGCTTG
AGAGATAGTGGCAGGGG
>NODE_2489_length_179_cov_10.899442
CAGCAGCTATACCACGATCGGGGCCAGCTTTCGCTAGCCAGAAGCTTCGATGAGTTATTT
CAAATGACTAGAATACCTTTGTCCCTCGGTGGTGTCTGCCGGAAAGTCCACGAAGTTCTC
ACTGGTGCCAAAGCCGCGAAGTGTGTCGAAGAGCATGGCCTGATTGAAGCTAGTGGAATG
TGGGAAATTTGGCGAGA
>NODE_2490_length_136_cov_4.808824
TTGTGTCCCGGGACTGTTTCCAGGATCTCCTTGCTGACAATTATTTCATCGAGCACACAG
AGTTCTCAGGCAATTTTTATGGCACCAGCTTTGCAACTGTGCGCGGAATCCAGGAACAGG
GTAAGCGTTGTATTCTTGACATTGAGGCCCAGGG
>NODE_2539_length_75_cov_68.919998
CTTGGTTGTACAATTGCAGCATTGGATGAGACAAAGAAAATATCCGAGTCCAAAGTAGGA
ATGGGTGGGGGATATAGAAAATAGCCTTGAGTA
>NODE_2547_length_134_cov_5.097015
CCCATCCCATCCCTCGACCCCTCAGAACCAGCGAAAAATCCTTACGATATCGCGAAGTCT
ATCCTAATTCCTCTTGGGGAATACTTCCAAATTCAAGACGACTTTCTTGATTTCTCCGGA
ACCCCAGAACAAATCGGTAAAGTTGGAACCGA
>NODE_2621_length_40_cov_1.450000
GCCCTCTGCACTGGAAAGAACGGTGCTGATAGCATCTGACGTAGAGAGCTAACCCCGC
>NODE_2640_length_76_cov_35.000000
TTGACCTTCATACCACCAGTGACACGGACAACAGTCTCTCGGCCCGACAAATCGGTAACA
TGAACGAAAGTGTCATTAAACGAAGCATAGATAT
>NODE_2642_length_19_cov_3.000000
GTGTATCAAAGAGCGTGGGATAGTCATAGCCATCCGC
>NODE_2643_length_23_cov_22.739130
CTGCATCTCGCTGCGCTTCAGCGGCTGAACTGTGATCAAAT
>NODE_2647_length_64_cov_4.140625
TGGATATTGCCGATTGTGAAGAGTCCGGAGGATGATGCACAAGTGCGAACGTTGTCGTCG
AAGGAAGAGACATTCATTCAAG
>NODE_2668_length_224_cov_12.218750
ATAACATTCCTACCAATCCCAGCGAAGGATACAGCATTGAGATGCATGAATCAAGTATCG
TGGAGTATGAATGGCCGAATGGAACGTATTGGGAAAAACGCCGAGCAGAAGGCACCATAT
AAATAGCATTATCAATAATATATCTGTGTGGCTGTACCCCAACACAGTTGTTCGATCGGG
TGATCTGATCTAGGTTGTATTCTCCGGCAGTCCGTGCGTAGAATTTCCAGGATTTGGCAG
AG
>NODE_2672_length_46_cov_61.847828
ACAGCTTGTTATGAGGAAGGATAACATCCGAACATCCGAGCAACGTAGATCACAAAGTTA
CCAA
>NODE_2692_length_45_cov_24.133333
GCCATCGCTGCGACTATATTGCTCTGCGAGTCCGCCGTTAGAAGGAGTATACTTAGCAAC
AAC
>NODE_2694_length_956_cov_12.728033
GGCTCCTATAACCAACGGACGTGTTTTGTTCATGTCTGTCCCTGATGGATATCCTGAACC
AGGGAAGACGACAGTTTTTGACGAATCTGAAACCATTGACTTGGACAATGTTAATTTGAA
CGGAGGTTTTCTCTTAAAAACGCTCTATCTATCTGTCGATCCTTACTTCCGTGGAAGGAT
GCGCGAGCCTCAGATCAAATCATATGCGCCTGCGTTCCGTATAGGAGGATCGCTCAATGG
TCATGGCATTGGCGTTGTACTTCGTTCAGAACATGATGGTGTAAAGAAAGGCGATTATGT
TCATGGTTTTTTTCAGCATCAACAATATAACATCTTACCCGATCTTGAAAGCATGTATGT
TGTTGATAACAAACATAATATTCCTTTATCAGCTTTCATCGGCCCCGCTGGAATGCCTGG
ACAAACTGCATATATGGCGTGGAAGAAATATTCACATGTAAAGCAGGGTGAGACGGTTTT
TGTCTCGACTGGTGCAGGTCCTGTGGGATCTCTTGTTATTCAGCTCGCCAAGATGGACGG
AACTCGAGTCATTGCGTCGGCTGGCTCAGAGGAGAAGGTGAATTTCATGAAGGAAATAGG
GGCTGATGTCGCTTTCAATTACAAAACAACCGATACGAAAGAAGTCCTTCGAAAAGAAGG
ACCTATAGATATCTACTGGGATAATGTCGGTGGCGATACACTTTCAGCAGCTCTCGATGC
TGCGTCGATCGGTGCAAGATTCATAATTTGCGGCATGATCTCAGGTTATAATAATGGTGG
TGCCCCGGTCAGAAACTTGGATCAAGTTTTTGCAAAATCCCTGACTATACAAGGCTTTCT
TGTGGGCATGTTGGAGGCAGAGTACAGAAGAGAATTCTATGAGGTCATGCCCAAGGCAAT
TTCGGAAGGTAGAATCAAATGGCGCGAGGAAGTCTGGGATGGACTTGAAAAAATGGGCGA
AGCGATACTGGCTG
>NODE_2695_length_259_cov_7.200772
CCTGAACCGGACGGTCGATGTTGGTCCGCAAACGGATCCTTCGTATCTTTGTCATATCCC
ATCTTGCCTTCTGGCAGTGTATACTCGGGCTTGGCTACATACGGCGGAACGAACGTATCA
CTGTTGTAGTCATAGTCAGGCTGTTGGCTGTAGTATGTCTGACTATAACCTGGATCATAT
GCTGGGTTGTAGTGTGATGGATATTGGCCTGCACGGTTGGTATAGGATGGTGCGCGTGAG
GCTTTGGTAAGGCTCGAAGGATCGAGCATTTGCCGGA
>NODE_2710_length_21_cov_67.142860
GTCAAATGTGGGATTGAAAGTGGCCGATGGATAAATGGA
>NODE_2739_length_87_cov_2.540230
CCCCCTTCCTTGGGAACATAGGAACCCACTGCCGGTGCAGCTACTGCTCGGAGAGTGTGT
GAAGGATTGAAGGCGTAGCGAGCGGAAACGTGGGAGTGAAACGAG
>NODE_2740_length_815_cov_16.974234
TCCCACCTTCTTCCATTGCACTGTTCCCAATCATTGCCAGAAAGGGATGTTCGGTATAAT
CAATCCTCCTAGCAACTCTGGTGCCGGTACCTCTGTCTCTCTTATGATGTCTAGCTGGAC
TTCGAGCAATCCTGATCTCAGCGTTTACGCCGCTATAACCACTAACTCGACAATGAACAA
CTCTGTTGCGTCTGGTTGGGGAGGTAACATTGATGTTGCTTCACTTCCTGAGTGGTCTTA
CCCCATGGTCGCCGAGAACGTCCTTTATACTCGTAACTTCTTGGCTACCAACCCTGATAC
CATTAAGGAAGACGGCACTGTCGATCTCAGCGGGTCGTCTGGTACTCCTTTGATGATCCC
TCAAGACATTAGTGCAGCTTTGAACAACGCTAGTCCCAGCTCTGCCCTATCCATGCCTTC
CTCGAGTCTTGCATCTGCCACTCCTGCAGGTGATTCCTCCGCGTCTGCAGCGCCGCAAGC
TCCCAACGGTGCTGTGATCACTTCGCCCAAGTTAGCCATCGCCCTAGCTGCTGCTGCCAG
CTTCTTCCTGCTATGAGCAACCATGAGCGAACGAGCGAACGAGAAGTGAGTATTTCGAGG
GAAAATCTACTATTTCAAGGGTAGTTAGTGCAATCTTCTAGACCAGCGAGACTTCGTATT
TATTGTCATTTGGGCCGGTAACAAACTGCTCGATGTCTCTTTATTCGAATCCTTTTCACA
ATCTATAATTTGTGTCCTTTTTTCTTATGTATTACGTCCATAGAAAATATGGTTTGATGC
GATGCCCAACAGCAGAAAATAAAATGCTAGAATCCGAAGATCTTGTCTATTTC
>NODE_2741_length_77_cov_3.168831
TTGCCCCCGACCTCATGGAAGACATGAGAAAAGGGACAGAAGAACAGATCTCATTCCTCG
GTATCCTTTCCAAGGAGGTTCAATTTGACCACACA
>NODE_2742_length_21_cov_6.333333
AGGATTATGTGCAACTGCTGAGGACAAGGGAATGGAAGT
>NODE_2801_length_195_cov_5.015385
CTTCTCCAGGGGGGGACCTCAACCACTTGGTACAGTTGCTTTTGATGAAATTGAGGAGAG
GGCGAACGCAAAGCTCAAAGAATGTCCGGGAGCCTTCATGTACGCCGGTGGGAATGCCGG
TACACATCAAACGTACAGCGTCAATCGCCGGGCTTTTCAAAAATACGGCATAATCCCTCG
CATGCTCGTCGATGCGACATTCCGGGATATCAG
>NODE_2865_length_117_cov_3.119658
TGACGCTACTGTTTGGACAGCAAGGAATGACTATGCCTATGACACCCGAGTTCTTTTCAA
ACGACGCATCACCACCTCCTACATTGCATTTACCAACCTTCGCTCTTATATCGATATCAA
TTACTCCGGTTTCCG
>NODE_2882_length_395_cov_6.230380
GCCGCAATGGCTGTTTTCGAAAGCGGGTGGAAGGCCAACATGAATCGACAAGAGGCTCTG
GATCTCGTTTTCAATGCCGTTTCAGCAGGTATCTTCAATGATCTTGGCTCCGGATCCAAC
GTCGATGCATGCATCATCACCGCCGAGAATACGGAAATGCTTCGAAACATCAACTTGCAA
GTAGACAGAAGTACCGTACGCCCTCCAAAGGAACGCGAGTATAAGTTCAGAAGAGGAACG
ACAGCATGGACCAAGGAAGACGTGAGGAAATTGGTTGTAGAAGAGGAGATCACTGGTAGT
GATGCGATGGATACCTCGTAATTACGTTGCATTGATACTAGCGAACACTCATAAGAGGAG
ATTTCAATGTGTAATTCCGTCGATGTTCATGTAGACAAAGGCAAAAATAAAAG
>NODE_2888_length_122_cov_3.024590
TCCCGATGCGAACCAGGCTAACTTCGATATATCATACGAATTAGACGAGTTCTTGTTGGT
TGAAAAGCCATTGACGCACTCAAAACGCAAAACTAATGTCGACCTTGAAAAGATGAAACC
TGAGCTTCGGCAGTTGGAAG
>NODE_2900_length_79_cov_70.430382
CCCGCCAAATGTGCCAGATGTATTTTTCCTCAAAAGAGATAACCTTGGATCCATTAGACG
TGCTCCAATTCTCTACACCAGCATACATTCCGGTCTC
>NODE_2909_length_151_cov_6.152318
GCGAAGCTCAATGGCAATTACAACCTAGGTCGTTCTGCGCAGCAGTATCAAAGCTCTTAC
GGTACACATCATCATCAATACTCCACGCCATCAATGGATGGAGGATCACCTCATTCGACA
GTATCAGCACCTGTGACAACTACTCCGCAAGTACCTTTGCCGGTGTCCG
>NODE_2910_length_83_cov_51.168674
GTTTGATCGGCCTGGCCGTTATGGGTCAAAATTTGATTCTCAACATGAACGATAAAGGCT
TCAATGTTGTCGCATATAACCGTACTACCAGCAAAGTTGAC
>NODE_2911_length_119_cov_3.352941
GCCGACCTTTATCCGAGGGTATTGTTGCTGCTCCGTTGATACCAGGTTGAGATATATGAT
TTGGTTGCTGGGAGGAGAAAGGGGTGTTGGTAGGGTTGTTGGCGGGATTGAGATTGAGAG
GAGCGTTGAGGTTGATT
>NODE_2913_length_20_cov_192.550003
ATGGACCATGGACCTAGTATGTTTGAATACCTTGTATT
>NODE_2956_length_549_cov_7.003643
CGTCGACTACGTTCTCGTCATCTTTGGTGCTTTAATTGGCTATTCTGGGGACGACATCAA
CAAGTTTTTGTGGATGATTAGAATCGCGCAAGGCGTTTGGCCAGATGAAGTTCAAGAATC
GAGCTTTTTCACCCCAACAGGAGAGTACCGAGTAGACGATAGAGCGACAACAACAATGAA
GAATAGTTTGATGTACAAGATGAGTTATTACAGGTTCGAGGAGCTGTATGGTGGTGGACA
GCCTGTTGACCGTGTGAGGCAGCAACACTTACCTAAACAAGGCCCTACACTTGACTACCT
CGATGAGGCATTCACATCAGAAAACTGGATCGTTCGTATCTATAAGGTCAAGAAGGAAGA
CCCATTAGGTCGAGATCTTAAAAGTGCAAATGCATTTGAAAAGGGCAAGAAACGAAAGCG
CTCCAAGCCTGTGTCGCGCCGTAAATCCGTTGCTGTGTAACGATGCTTGATTCGTGCGTT
TGCGGCAGATTAGCTAGCTATTTATCGTTTTCTACAACGGTTAATTTCAGATTCCAGTTG
ACTGGCATGAGAATGTATAAGTTCCCA
>NODE_2957_length_346_cov_6.346821
CCGCCAATCACCTCATCCCTTTCACCTCTATCGCGTGCCTTGTTTTCACGATCCAGGAAG
AAGATCATGGATAAACTGGAAACGAGACCTAATACGATGTACATAAGGACCAGACCATGA
CCAAGAGGATACCATGGTGCGTCCCGAGCTCGGTACACATTTGAACTAACAGCCCCATTG
ATGTTGCCGAAACTGATGACCATAGCCAAGGTCACACTACGCTTATACGAACCTTCCACA
TTGTTGGATACCCAGGCAATTGTATTGGGAATGACGGGATAAATACCACAAGTAGCCAGG
TATACAGCAAAGTAGGAAAGCGCAGGACTGCGAGAGGCTATCAAAATGATGTACCCAATG
CCAC
>NODE_2993_length_102_cov_5.078432
GGTGAGCTACCAGATATAATGGGCATTTTTGAGTACTGAAAGTCCATACATGTGCTAATT
ATGTGCGACGGATATAAACGGATATAGCTGTTCACACAAATTCATGTAGACACAAATTCA
>NODE_3015_length_173_cov_5.670520
TGCCGACACAACTTTTACGAAACGTGTCGAGTGTTAATGCAAGTAATGATTCGGAAGCTG
GAGAGTCCAATGTGCAACGGAGGTCTGGATCGGAGGCAGCTGGAAAACAATTGCCTGCGA
TGATTGTAACGACAGCAGGGATGACCATTGTCGCTGTCGTTTCGCTATTACTATAGAGAT
GGGGAGGACAC
>NODE_3050_length_57_cov_3.315789
TCTCACTATCCTCGAGAACAGCGCCTCAAGGTTCGCAAACGCTGCCGTCTTCAGGACACC
CGAGATCGACTCCTC
>NODE_3053_length_19_cov_1.315789
CGCGGTCTTCCCACTGTCAGAGCCGTAGGACTCGATC
>NODE_3065_length_110_cov_3.827273
TTCAGGTGTACACTTCCAACTTCATCGTTCCTTTCATAATTTCCGCTGGTGAAGGATTGG
CATATGATTGGGCAGTCCCATTTGCACCCGGTACACTTTATCAGATTTGCATGTTTGACA
GTAATGGC
>NODE_3116_length_20_cov_13.050000
GCAGCGGCCATACTATGATCAGGCAAGGGAACAATCGG
>NODE_3117_length_291_cov_14.268042
AGGCAAGGGAACAATCGGAGGAAATTGCGAAAAAATTTGAAGAGTGGAGGACCAATGTTG
ACCCATTGATATTGCGAGAAATTAACAAGCGCCGCAAGCTCAAGGGATTACCAAGGATCT
TACCTTCAAGGACAGGTGAACGAAAGCCTAAACCTCCTTTCCTTCTTTATATCCAGGACT
TCCAGAAACAACAAGACAGTTCCGTTACTTATGTGGAGACCCTCAAGCAAGCTGGGGCTG
CCTGGCGCAAGTTATCTGAGGAAAAAAAGGCGACTTACTTGCAAGCGTACAAGAAGAGCT
ACCAAGAAT
>NODE_3118_length_39_cov_2.769231
GTTCTGCCGGTGACGAATGTCTCTACGCTCATCCCAAGGAACGTAAAATCGAGTGTC
>NODE_3119_length_234_cov_13.688034
AGGGCAGAGAGCCAGGAGGGAAGGAGTCAAGCTCGAGAGAGATGGATGAGAAATTCTGCA
TAAGACGGACAAGCATAAACGACATCTCATTGTAGGCATACTGTTGGCCAAGACAAATAC
GAGGGCCTGCATTGAAAGGCAAAAAGATGAACGAGTTGTTAACGAGGTACTTCTTGACGC
GTTCGTCAAGGAAACGGTCCGGATCAAACTCATCGGCATCAGGTCCCCAGAGATCTTTTC
GTCGATGCATCA
>NODE_3132_length_460_cov_6.445652
TCAGTTGCTGTGGCTCGTCAATACGCTGAAGTCGTCGGGCTACCTGCCGAAGTACCTTAT
TGGTCTTTTGGCCTTCATCAATGTCGTTTCGGATACAAAGACTTCGTTGATGTTGCGGGC
GTCATCTCGGAATATGCTGCTGCTAACATTCCTTTGGAGACTATGTGGACGGATATTGAT
TATATGGATAGGCGACGTATTTTCACAATTGACCCCCAGTATTTCCCTTTGGACAGAATG
CGCGAAATTGTTGATTTTCTTCACTCCCACGAACAGCGTTATGTTTTGATGACTGACCCC
GCGGTCCCGTTCCTTCCGGATGATGTGGACTACGCTCCATATCATCGGGGAAAAGATCTC
AATGCATATCTCAAGGTAGCAAATGGAAGCGACCTTATTGCTATCGTTTGGCCAGGAGTT
ACTGTATATCCAGACTGGTTTAACCCAAATACCACTCAATTCTGGCAAAATGAGTTCC
>NODE_3162_length_43_cov_1.790698
AGTCCGACCCCTCGCAGCCTATTTTATAGTACACAATCGAATTTACCAGTCTCCCGACGT
C
>NODE_3206_length_247_cov_69.400810
GCAGGACCGTCCATATCAGACGTCCTTGCTTGGAAGAGCCCGTGCCAATGAATAGAAACA
CTACGCCTCATACGAGGGTCGCTCAACTTATTATGTGTGTTGATAACGAGACGATCTCCC
TTGTTGACTGTGATAAGAGGGGCAGGGTATTGGCTATTAATAAGAACAGCATCTCTCTCA
AAGCCATCTGGAGAGACTTTATCATTGACGACGTCGAAATCGAAAAAGCGAGTCGCAGCG
AAGACGCTGGAAAGAGAAGCACCAC
>NODE_3236_length_215_cov_7.148837
CTTGAACGTAGGGTAAAGAATTCCGATCCGCCATTGTCGGTAGCCTGTCTGTTCCAATAA
CACTGTCAATCTCTTTCTGGGCTTCCATTAAGGCCTCAGGGTGGCTGAGCATTCCCATGA
TGAAGTGACAAAGGGTTGTAATAGTGGTATCAATGCTGGCGGAATACATGGAGTTGGCAG
TCCATTTGAGATCAAATTCAAATTCCTCATTAACCTTGGACTTGTCATCTTCG
>NODE_3246_length_19_cov_4.000000
GATAGAGCTCGAGGTTGATTCTGAGAATTCAATTCAA
>NODE_3247_length_27_cov_5.000000
TCTGAGAATTCAATTCAACAAGTCAAAGAGAAAGTAGAAGAACAC
>NODE_3274_length_174_cov_6.477012
TGCAAAGACCAATTCCAACTGAGTACTGAGGATCCCGATGAACAGATTGTTGTTCAACTC
CCTTGCAAACATTCGTTTCATCAACCCTGCATCTTACCATGGCTTAAATCATCCGGAACG
TGTCCTGTGTGTCGGTATGCGCTTGTACCACAGCCAGATCACAATGCTACAAGGAACAAT
GCAACCTCCCCA
>NODE_3292_length_160_cov_7.412500
GATGTAGAGATAGTGCATGATGAAATGGTTCGTTTGGGTCTGGGCAATTTTTGAGAAGAT
AAAGTTGGCGGGGTCGGACCAAAGAGCGAACGATAGAACGACGAGGACGATGATGTTGAC
ACGAACCTAGATAAAGCCCCAAAAACTCAATGCTTTCGAAGAATCAAGGTCTAAAAAA
>NODE_3293_length_37_cov_33.729729
CTGAGGATGCTCTTGTTGCTGACCCTGTGAAGGGGACTGAAGCTATTACGGCTGT
>NODE_3304_length_144_cov_18.888889
CAATGGGGTGGAGGTATTCGTGGTTACAAGTCTACTCAGATGCTTCGTAAGCGTGCTAAG
GCTGCTGGCCAGAATCCTGCCGCTGCCCACCTTGGCAAGCTTTAGATATTTTCAGAAAAA
TAGTGCATGATTTTATGTGATCTTCTGTCTGCTATGAATACG
>NODE_3312_length_143_cov_45.839161
CGCGTTCGCCTACGAGTGCCATGAGATGTGTAAGTCGGAGATTGTAGGCACAAGATAAAA
TAGAGCAAAAGAATGTGATAGAAAGAGAGCCTCATACATTAAGTTTACTATTACATGAGG
GGAGGTATATGACATAATCTAGGCACGCCTTGATGATCCAG
>NODE_3354_length_55_cov_4.363636
AGACTTCTTCTTCTGGGAGCGACCTAATTTTACCTTGGGCGAATCCGATTCACCATCCTT
GACACGAGCGCTG
>NODE_3355_length_45_cov_2.777778
TCCTTGACACGAGCGCTGACATCGACACAAAGATTATCGCACCGGGGATCGCGGTTTTTA
CTG
>NODE_3378_length_170_cov_3.688235
GGTCAATCGCAAGATGAAACTGGCAACGACTTTAGGGAAAAAGAGGAACCAGCTGTGCTA
CCCAGGGTAGACCAGTTGTACATAATATCTGAGTTTAGTCCGTGGTGTACGACTGTGAAA
AATGAGAAGGGGGTTACATTGACGGATGTTTGTTCGACCGTCTGGCAGGAATATGCAAGT
AACTATGT
>NODE_3379_length_70_cov_3.100000
GGGCTCCCGAAACAGGTCCAGAGGGATACCGAGAAGATTGAATAGCTGGAGGACTTGGTG
GTATGACTGATGGAAAAACGGCTGGGTC
>NODE_3380_length_41_cov_2.048780
CAAAGACATATGAGCTCTCTGTTTTTGCTTCCCCTGAGAACGGTCCCAAGTCATACTAC
>NODE_3381_length_139_cov_3.532374
GATGCTTCCTCCTCCATAAATCGATCTGCTTTGAAGACCTCAGGCTCTGAGTGCAGCTCC
GGAGAATAATGCATTCCTTGAACGTTGACGGATATTATTTCTCCCTTACGTATCAGAATC
GCCTTATCTCCCTCATCCCTAATGACCGCGTCTCTTG
>NODE_3382_length_22_cov_416.000000
CAATCTTTTCCTGCTCACGTGTGAGTTTATCGAGAAGGAA
>NODE_3384_length_73_cov_3.095891
CGTCTTCCCATATCAGTAGTTTGAAGAGGAGGGCAGAGAGTGAAGCTATGGCAACGATTG
ATGATACCAGCTCGAAGAAGAGGAAGAGGAG
>NODE_3385_length_80_cov_61.387501
TGTTGGTGGCTCTACTCGTATTCCCCGTATTGTCAAACTCGTATCCGACTTCTTCAATGG
CAAGGAGCCCAACAAGAGCATCAACCCTGACGAGGCTG
>NODE_3390_length_197_cov_4.111675
TCCGCCACCACTGTCATATGTTCTACAACAATACTACACAGAGGGTATACCAAGGAACGC
AACTTTGCTGCTGCTGCCTATTCTATTCACCACCTCCATTTGCTGGATCATCCACTAAAA
TTACCACCTCAGCTTCCAATGAGAAAAATCCACCCAAAAATGTCGCCTTGTTGCAGAGTA
GTCCATTCAACGCAACCGTAGTCCACGGAACCAGA
>NODE_3391_length_152_cov_84.296051
AATGTATCGTAAGATGGCGGAATTAATCCCGCCATCGTAACCGGTAGTACCGACGTTCGG
TTGTGCACGAATCCAATAATTATCGATTGACTGGTTGGCATTGAAGATGAACGAATAACG
CTGGCCAGCAAAGATCTGTATCGAGTCGGCGATAACCGGTTCGACGTTGA
>NODE_3392_length_244_cov_5.594262
GGGCTGAGGGGGAGAGCAGAGGAGCCAGGGCTGACGGCCAGTGTTGGCAGCATAGTTTTG
TAAAAGCCTCGAGTTGGGAGAGAGACGGAGAGAAGGATCGAGGACGATGGGGATGGGTGA
GGGGGCGGAGGGGAGATGACGAGCTAGGAGGGGCATTAGTTAGGGGACAAGGAATGTAGA
GAGAGATGGCGACTGTTGAGCTGGGGGTCGTCGTTGAGGGCAGTGCGAATGCCGATGAGG
ATGGCGTCGTGGCGGGCCCGGA
>NODE_3393_length_66_cov_6.136364
TGATTTTAAAGCAACACAAGCGAGGCCCTACGACAACGGCAACGGAGGAGGAGCATCTGG
CTGAGGAGCAAAGATAATACTTAA
>NODE_3410_length_449_cov_5.692650
AGTTCATCCCTGAATGCTTAATTCCCTTCAGCTTCCAGGCGTTATTCATGGGTCTCTTTC
ATGTCACGCTTTCTTTTATTCTGGCTCTAATCGCCCAGGTATCAACTGTTAACATCACAG
TGTCGGTCACCGCACCAGTGGCAGCAACCCAAGTGGCGCCGTCTTTGATTGGGCTTTCGG
TTGAACAGGACCGGTGGACTGACTGGGTTGGACTTAGTAATCAAAATCAGTTTTTTTTGA
ATGTGCTTGAGAATCTTAAGGATCTATCTGGTGAACCACCCTACATTCGTATTGGGGGTA
ATAGTGAAGACAATACCAATTTTAACCCTAGTGTCTTGAGTCCGCAACTTGTATTTCCTG
ACCCTACCACCACAGTGCCTTACCCTGAGGCTACAAAAATGGTCGTTGGTAAATCTTACT
ACGAGACAGCTCGTTTCTTGTTGCCCGATACGCATGTTGTTTGGGGC
>NODE_3411_length_94_cov_2.414894
TCCTCGTAAGAGGACTAACCCGTGCGTCGAAGCGAGATCAGTGTAGTTTGTGAGCACGAG
GTACGGGATAGCGAATGTACCGCGTAATTTGTATTCTTCTAGCGGTGTGAAC
>NODE_3430_length_55_cov_127.418182
TTCTTTGCTTAGATAGTGTATGGGGTGATGCTAAGCAGCTGAGTTGTTTCTACCTTAGAA
GCGTCTCAGGTCG
>NODE_3472_length_259_cov_4.274131
AAACGACACCCAGGGTGGTATAAAAAGTACAACTATATCCTTGGAGGTGCTTTAGATGGT
GGAGCTCAGGTTATGGTCTTCATATTGTCCTTTGCCGTATTTGGTGCCTCGGGTGTTGAG
AGGCCATTCCCTACATGGGCCGGGAATCCGAACAAGGGGAATGTCGATTACTGCAACGGT
AACGGAGCATTAAATTAAATAAAGAGCGAGATCACTCGATCCAATGTTAAATCATCTCCG
ATATACTATATTTTGAATACAGAATCATCTGTTGTTT
>NODE_3501_length_143_cov_4.230769
CTTGGGAACAGCGTCGACCTGTCGAATCTCTAACTTTGGTACACTAGCAATCTCAGCTCT
TGCGAATGGAGAACTGTCAGATTTCTTAGCGACAGATTTGCCAGAAAGAAAGTCGATAAG
GGTTTGGCAGTCTTCAATGGCGTCCTTGTAAGCAGGTCTTG
>NODE_3502_length_163_cov_8.257668
CGTTTTCTTCCGGACTGCCACCAGCAACCTTGTTCAAGCTATGTCGATTCAATCCAAAGT
CTTCGGGTGTCAGTGTATCTTCTGTCACTTGGCCATCTTTGAGTTCCCAGACCCATGTGG
GACCGGCACAGCTAATCTCATCGATCTTCTCAAACCCACAGACGACGAGGGCACGTTCCA
C
>NODE_3555_length_35_cov_55.571430
GTCAGGAATATATAGGCTGGACCAGGAGGAAAGACACGATTATTTGGAGGGCT
>NODE_3574_length_60_cov_46.216667
GGTGGTGGCGATGAGACTGTTGTGGTCACTTTCGCAGAGACAGCTGAAACCGTGTTCGGT
GAGAACATATTTCTTGCA
>NODE_3575_length_41_cov_8.219512
CCTTAGTCATAATACAGTCTGGTCTGGCGTCAGGGTGCCAGCCAACGTAAGCAAGAGGA
>NODE_3617_length_100_cov_3.410000
CGTCCGAGCCACAGCCAGGCATGGCAGCAAACGGAAGGATAGCTTTGCTTGCAGTTGCAA
ATCAGGCGCCAAGTCCCGATCCGAGGATCATAGTGGAGGAGGATGATGATGAAGAGGA
>NODE_3661_length_128_cov_5.859375
GAGCAAACACGTACTCCTCACATCCCTGCAATCACGGAGGCTCAGGCCGAGGCACTGGAC
ACCTTACAATTTGTCGCAGAAAGATCATCCTTGGCACTAGACTTCCGCAAGGGAGATATT
CAGTATATCAATAGTCTCGGTCTTCT
>NODE_3662_length_64_cov_31.625000
GACCCTACCGCTCGTTATGTTCATCCTTCCTCTTGCCCTTGCCACCTTTGTGGCGTCTAC
TCACGCCCAGATTACGGGGACC
>NODE_3743_length_103_cov_3.427185
CTTGGGTTTCTGGGAAGTTGGCTGGACTGGTTCCTGAAGGAGACTGAAATCTTCCATGCT
AAAGCGCGGAGATATTCAAGCCCAGACGAGTACCCTTTCACCTCCGCCTCCGAGCTCCCA
A
>NODE_3744_length_112_cov_2.866071
ACCAAATGCCACGCCTGAGCCATTCTGCATCTCCTGCACGAAAAAAAAGTCCTCCCCTGC
GTCTGCACTTTTAATCGCCTTGGGTCTTGTTAGGGTTTGGTCTCTCCATGAACCTATGAG
CCCTTCTGAC
>NODE_3745_length_99_cov_4.848485
GTTCGTCCAACCGCGGCCCATAACGCTGGAATTGAGCTGACGGAATGGGAGATGAGGGCA
TGAAAAGTTTGAGGGCCTCAAAAGCTTTGCCAAGGTGAGACTCTGCCTTTGACTGTG
>NODE_3746_length_218_cov_95.252296
TGTAACGGCTACAAGCACCGTTGTTTGGACTCAAAGTCCCACCATGAAGACTTCGCCTAC
AGATATTTGAGCTTCAATTATTTGACGTTCATTCATGATCCCTCTGGGACAGATCCCTGT
CGTGAATTGCGATTATTTGTAAACAGCTTAAGTGGATGATGACAATATATGGTTGATGGA
AACTTTGATGTATATCAAGGAAGAAATGTATCGAAAATTGGAAATAAGATGTTCGT
>NODE_3753_length_173_cov_7.682081
AGGCTTGCCGAGGCCTTGCTCTTGAATTTGCTCGAGAATACCCAGAGCAAGGAGGGCAGT
AATACCTTGTCCATTTGGAGGGCACTCATAGACTGTAACTTCGTTGGCATAGGTATATTT
AATAGGTTCAACGAAGGTCGACGAATGTTCAGCTAGGTCATCGAGCTCCATGACACCACC
CTTGCTCTTGA
>NODE_3754_length_53_cov_8.226415
GAGGCTGCCGAGAAAGCCAAGATTGAACTTTCGTCCACCACCCAGACTGAAATCAACTTG
CCTTTCATCAC
>NODE_3759_length_71_cov_3.295775
GTTGATTTGCACTAAGATGTCGTATCACGTTATCATGGAAAACCTTGAAATTCGGATTCT
TCTGCAACTCATCTTCAATTCGATATGCG
>NODE_3760_length_73_cov_36.890411
CATGGCGGAGAGGATGAAAGTAGCAAACAAGGCTCTATGTCTAGTACAAATTTACATGCG
TGGGAAATGTCCTGAGGTGCACAGCTTTTAT
>NODE_3763_length_100_cov_12.430000
AAAATAATGTAGAGTGCATGGATAATTCCTGGAATATAGCCCAAGATAGTCAGGAGGATG
TTGATCAAAAGGTCTGCACAGCAGCCGCGTTCCAGAAAGACGCCTAAAGGCGGGAAGA
>NODE_3768_length_61_cov_2.196721
TGGTACGAGAGATGGATCCTGATGCCGCGAGCAGAGGACAGGGGAGGGTTCTGGCCTCGG
AAGATGCAAGTTCCGACAA
>NODE_3771_length_123_cov_2.910569
GAAGAGGGGGGAGTCATCAGGTAGCCGAAGGAAAGCAATGTGATTGGAAGCAGTGGGACT
CATTGAGTACGGACCGGTGTGATTCTGTCTCCATTCTTCCAAAGCAGCAGTCGCGTTGAT
GGGAGGAGCAGTGGAATTGAC
>NODE_3810_length_33_cov_68.454544
CAAGCCATTGATCAAAGTAGCGTCAGCAGTGGGAACTGCACCAGCAGAAGG
>NODE_3812_length_124_cov_86.112900
GCACCAGCAGAAGGCGCAGGCGTATGGTACCAGTCCGCCAACGTGATGACAGTAGTTTCA
TTATCAACCGAATATTCAGACAAATAGACGTCATCTGGATCATAAATAACTAATGCACCT
CGCAGGCCATCGCAGTACTGCG
>NODE_3813_length_85_cov_20.776470
GGAATAGAACTTGGACCGTGTTTGACCATTGACTGAGAAGACGTCACTGCCCTCAATAGC
TGTACCGCCATTCACGTTGGAAGCTATGGGACCATTGGGAACT
>NODE_3826_length_107_cov_11.214953
AGGAGGAGGAAATCCTCTGGGGTTATTGTGATGGGTTTCCAATTGATTATGTGCTATAGG
CACGTGTTATGCGTACTCTTTTGCGATTGTTAATCAAATTATCTTATGCTTCGATTGACC
GGGAA
>NODE_3831_length_93_cov_108.903229
AAGGCGATGGAAACCAAGACTTCTACGACGTTTCGTTGGTGGATGGATATAACCTTCCTG
CAAGAATCACCAACGACAAAGGGTGCCCTGTCGCTGATTGCCCTGTAGATC
>NODE_3832_length_573_cov_26.968586
TTGAAGCGTGCTGCCCGTGCATCCGGTGATTTTTACGTGCCTGCTCAACCTAAAGTCTAT
TTTGTCATCCGCATTCGTGGTGTGAATGAAATCGCTCCGAAACCGCGCAAGATTCTCCAG
CTTCTTCGCCTCTTGCAAATTAACAATGGTGTTTTTGTCAAGGCTACGAAGGCCACTCAG
CAGATGTTGCGTCTCGTTGAACCCTATGTGACATATGGCGAGCCAAATCTCAAGTCCATC
CGTGAACTCATCTACAAGCGGGGTTATGGCAAAGTCAATAAGCAGCGTATTCCTCTTGTC
AACAATGGTATCATTGAAGAGAGCCTTGGGAAATTCGATATCCTCTGTGTTGAGGACCTT
GTGCACGAAGTTGCCACTGTTGGTCCCAACTTCAAGCAGGCTTCAAACTTCTTGTGGCCT
TTCAAGCTATCCAATCCCACTGGTGGCTGGAGGAAACGCAAATTTAACCATTATGTTCAG
GGTGGTGACTTTGGTGACCGCGAGACAAGTATCAATAAACTCATCCGGCAAATGAACTAG
GCATGTTTATTTATCAGCATGGAGGCTTTGGGAGGAATGGTCGCAGTAGGA
>NODE_3865_length_63_cov_2.269841
GTGGAAGACAAATGTCTCCATACAGTCTTGTCGCACACTCTTTTGTGCTTTATCTATTCT
CGTTAACGGCCTCCCACGTAC
>NODE_3873_length_221_cov_18.289593
CATGACTTGTGCATTCTACGCTTTCATCCACACTTCGTTGACATCTCTCATATGTGGCTT
GGGGCTTTGTGCGCTTGAGGTGCATTCAAGTTTCTTTTCCTTTTTTGCGAGTTACCCATG
CAGCCGTGCTGCACGTGTGATCTGCTGGTTGCGTCCGTTGGCTAGAGGTCAATTGTGTTG
CGCTTGAATACCGGCTTTCCACTCGGAAGATCTCGCTTGTCATGACCCACAACGATGGG
>NODE_3875_length_43_cov_13.395349
CCAACCCTCATGATGCCCATGACCATACTGTTAACGGCACTGATATTCTTTCCACTCATT
C
>NODE_3876_length_19_cov_14.631579
TATTCTTTCCACTCATTCACCGACTGATGGTGTCAAC
>NODE_3877_length_122_cov_4.860656
TAACGGTGCTCTTGGAGGAAGGAATGGAGCTATTCCCGGATGGGTCGAGCTAGTCATCAT
GGTGCTATTGACACTAGCATCCATGATTGCCGGCAGTGCATGGACGATGTCATAATTGAA
CAACATGATGGTGGTGGAAT
>NODE_3880_length_43_cov_9.697675
ATGTTCAAAGAATAAACGCCTCACAGATAGGAACATCTCAACGGTATACCACGCTTCTCC
C
>NODE_3881_length_48_cov_42.416668
GTTGGATTCAATCATCGTATCAAGAAGGAGGACACAATGGCATGGTTCAAGCAGCGGTTT
GATGGT
>NODE_3890_length_20_cov_20.400000
ATCTCCCAACACGGTCTGGAACTGTCACCGGCCCATAT
>NODE_3894_length_190_cov_7.552631
TCCTTACGCTGGTTGTGCCAATTCTATGGAAGGTCAAATTTCCATCTATTCGGTACTGGG
GCCTATGGCACCCTCCATGAGCGGCGTGAAAGCTTTCCTGAAGAGTGTCCTCTCAAAGAA
ACCCTGGAATTATGATCCCCTCGTCATCCACAAGCAATGGAACGAGGATGAATATCATCT
CTCTGACTATGACGGTGGAAAAAACTTG
>NODE_3901_length_70_cov_3.385714
GCCCTGGAGGGTTTGGAGAAAGCAAGGCTGCTGAAAATGTGAATGATGTCTCCTCGATAC
CATTAGCCGAAGACAACGATGAAGCCCG
>NODE_3902_length_233_cov_47.034336
CACCTTTTGGTTCGGTGGAAAGCCTTTCCCTCTCAAGGGCACCGACTATGTCCTTCAGGT
TCAGGGCAGCTGCATCTCTGCCTTCACTGGTCTGGACATTAATCTTCCATGGGGTAGTCT
TTGGATCATTGGTGATGTTTTCCTCCGCCGCTACTTTACCGTTTACGATCTCGGCCGCAA
CGCTGTCGGCTTTGCTGAGTCCACTTGAGGAGCTACAGTATATGAGTTAGATGGGAGGCT
CGGTGATTTTT
>NODE_3905_length_222_cov_24.112612
CCAGAATTGGAATGGGATGCTCCAATCGAGAGAAAATGCGAAGCTGAGGCAATGCCATGT
CATACTCATATTCATATGAAACGGGCGTGAGAGGGAAAACAAGCGAAGAGAGAATATACA
CCATTAATACTTTACGAACGACCAGCACCAGGAACATTTCGCCTCTCACGCCTCGGTCTC
TCTGGAGCAGCAGTAACAGGTAAAACAACATTGACAGGGATGGAATCAAAGTTGAGTTGA
>NODE_3924_length_116_cov_35.965519
TCTTGCCAATGTTAATACTCCTCATACGTATTAAAAAGTCAATACCTTTTCAAAGTCACT
GACAAATTGACCAGTCCCATCGGGGAGTGTACTCTACATTTTTACATATGAGCACGTCCC
TCGACAAACAACAA
>NODE_3933_length_44_cov_88.409088
AGGTGCAAGAACCGTATAGGCTTCATTGGCAACAGCAGTCTTGGGAACGTACTTCACTTT
AA
>NODE_3954_length_69_cov_57.666668
CCCGATGCCTGAGCGTACAGTAGCCAACAGCAATGGTGGGAAGCTGACATGCCTTTGTAA
AGCACAATTTGGGTTGCATACTTTACG
>NODE_3955_length_89_cov_5.101124
ATGAGTATACTGCTGTCAACCACACTATAGACAACTCCTGCAACGCTCCTGTCGTAGCAA
CACCGAAAATTATACCAATGAGTAAAACGACTGAGGAATGTCAGCCG
>NODE_3962_length_173_cov_3.254335
GATGTTGTAAAGGAGTGTGTAGATGAGGTCAATATACACGAGGAGGTAGACAAAAACGTT
ACACAACAGATAGAATCAGTCGAAGAGGTGTGTGTAGATGTGCGAGATGTGTCTGTACCG
GTACAATTACAGGAGAAAGGAGGTGAGGAAGAGAATGAAGTACAAGAGGAGGAGGGCTGT
CCATCTTATTC
>NODE_3963_length_145_cov_3.262069
CCCGTGTCGTATGGATGAATCGATTGGCTAGCATACCAGGGACGATGTACACATTAGTCG
AGTATGCCGTTTGCTGATACTCCTCTTTGAAATATCCCTTGATCAGAAGACGAATGATGA
GGTGTTCAATCTCATCCCTCGACAAATCAACTATACCACCCGC
>NODE_3964_length_599_cov_7.689483
ATCGTCTTCACCTCTTCTGTGTACCCGTGTCAACCAGCGCTGAGGGTTGAAACTCTCTGG
ATCAGGGAACAGCTGCGGATCGCGACCCACAGACCAGACATTGCCTACGACACTTGCACC
TTTCGGTATACGATAATTTTGCCAAATGATATCTTTGGTTGCCTTGTGTGCAAAACCACC
GGAGGTAACAGGCCTCCACCTGAACGTTTCTAAAACGAATGCCATTGTCTGGGGTAGACT
TTCCCGGTCATTTGTTTGAGGGGGTCTTTCTTTTCCAATCACGGAGTCCAACTCTTTCCT
GACGCGCTCCGTAGCTTCGGGGTAACAAGCTGAAGCCATGACTGCCACACTAATTGCAGA
AGCAGTAGTATCAGAACCTGCGCCGAACATGCTACCAGCCAGATAAGCTGTTTCATCGTC
AGAGAGTTCGAGTTCCTTTTGTCTCTCGATTAGGTATTTGCCGAAAGATTGAGGGATTTC
TTCATCACGGGCCATCTTCTCCCTCACTTCGTCCAATTGCGACTTGAATAGGTTGAGTTC
TTCCCTATGCCCATCCTGTAGTTCCTTGAGATATCCGGGTACATAGCGAAGAAACGGCCA
GTTATCTACCCTCCATA
>NODE_3967_length_487_cov_8.841889
GAAAACTCATGTGCGTAAAGAACTTGTGGACTTCGTGCGGAGGTCCAGTCAAACCACCCG
AAACGACCACCCCGCGTACACCTTCGTGGCCATGAACGCTCATGTAGTCAGCAGGGATTA
GTGCACCATAAGACCAGGCGACAAAGATTGGGTTTGTGATGGAGAATTCTTTGAGAACAG
CAGCGACATCGCTGGCTTGTTTCTTATTATCGTAAGGGCTCTCTGAGTCGTTGTCAGGAG
TTTCACTAAGACCATGGCCCCGCAAATCAAAGCGAACTTGGTAAAAGGAATTGCCAAGGC
CCTCGTCGAAGAACTGGCTGTCCCACACGCCTGAGGACGTAGAGTTGCCGTGTATATAGA
CGATGGCAGGCTTGCTGGGATCACCGATAGCTTCAGCGTATATCTTGAGGCCGTCTATAG
CAGAAATAGCCATCTTAGACACGGCTGAGAACCTGTGGAGTGTGTTCGAAATCATTGTTA
AGGTCTGCTTGTACCCCTATGTAGA
>NODE_3968_length_72_cov_2.555556
TCGTGGGTACTCCATACTCCATCTACCAATTCATTCGCACTGTTCATTATTGTTCATTAT
TGTGACTTCACTCCTTGTCGTCTAGAGCCA
>NODE_3969_length_47_cov_1.702128
ATCATCGTCTGTGAAAATGCGTAATAGGGTGCTTGAAAGAGACCAAAGATAACGTTGTAA
GCCCA
>NODE_3978_length_143_cov_12.321678
CTCGTGAAGGTCAGACCCTGATGAAGTTGACTGCGTACTTTTTATCTCTGCTGGGATCTG
CTACATTCTGCTCCGGTCTTCTGGCTTTCCCAGGCGCTGAGGGTTTCGGTGCTCAGGCAA
CAGGGGGGCGGGGAGGTTCTGTTTACGTTGTTACTAATCTC
>NODE_3979_length_19_cov_18.105263
TACGTTGTTACTAATCTCAATGACTCCGGGACAGGTA
>NODE_3982_length_226_cov_3.654867
CCCATATCAGCTTCTTTCTGGGACCATAAAGGCCACTTATAATGTTTACCGTGGACTAGA
AGGCTCTGGAAATATTATTGTCGCGCCCGGAATGATGACCGGAAACACGGATACTCGATC
CTATTGGGATCTCTCCTCCTCAATCTTCCGCTATAATCACCAAAATTTTGGCAATACGAT
TATGGGATTAAAGGGGATTCATACGGTCGACGAGCATATGGGAATTAGTGTATTTCTCGA
GATA
>NODE_4017_length_40_cov_1.550000
GTCGACCTTGTCGTCGAGGATAACAAGATAGCTGAAGAGGAGCAGACAAGAGAGAGGA
>NODE_4027_length_468_cov_36.113247
GAGCTGCATGTCACCATATTCGATCCCATTATGGACCATCTTGACATAGTGACCAGAGCC
GGACTCGCCCACCCAATCGCAACAAGGCTCACCATTGACCTGAGCGGCAGTTTTCTGGAA
GATGGTTTTTATTTCTGGCCAAGCGGCCGGATTGCCACCGGGCATAAGAGAAGGACCGTG
GCGTGCACCCTCCTCGCCACCGGAGACACCAGTCCCAACGAAAAGGATGCCTTTAGCTTC
ACACTCCTTCGTACGGCGGATGGAGTCGGGGTAATGGGAATTACCACCATCAATGATGAC
GTCGCCCTGCTCAAGATAGGGGATCAGCTGAGCGATGAAATCATCGACAGCAGATCCAGC
CTTAACGAGAATAATAATTTTGCGAGGACGCTTGAGCTTTGAGGCAAGTTCTTCAATAGA
GTGAGCACCCTGGATATTAGTTCCTTTGGCCTCGTTCTCGAGAAAGTGGTCAACTTTGCT
GGTAGT
>NODE_4028_length_265_cov_5.116981
CCTGACATAACTACTTGCCATATTGGAGCCTATCAAACGATTTCCCATATATAGTATACT
TCTCATACGCTTTTCTTCTCTGTACTCTCTCTCCACACACTATGCCTGACAAGGTCCTCG
AAAGTGATCGCGAGAAAATTGACGATGATGAATTGCAATTGGTGAATGCCTATTCCGGAT
GACAATCAGGGAGGAAACTGAACTTCGTACGCGAACTTGTGATGATATGGTAATGTCCAT
GGTTGGTGAACAACTCTAATGCATGGCTGCGGGTATCCTCGTC
>NODE_4033_length_180_cov_61.277779
CCATCCAAACCTCCTCCCTCAGGTGGATATTCTCAGACCTTCCATAACATCACAGCTGCT
GTTCAGGCAGATGATTACATGACTTTTGGTCTCGTCGAGACAGTGCCTGACTGCGAGGCC
ATGTGCGACTCTGTGAGTGGTTGTAACTTCGTGAACACTTACCACGATGTGAACGGCAAG
GATGGCAGCCCTCTTCTC
>NODE_4085_length_282_cov_21.819149
AACCCAGTGTCATAGCAACAATTTGGAGAAGCGGAATCTTGACAATAACCGCAACAAAAG
GTGTAGCACCAACTGAAGGTTGGATACCTCCTGGATCACGCAAAGTGCCGCCGATGAAGT
CCCAGAAGAATTTGCGGTAGATTAGGCCCCAAAATCCAGCCCAGATGCCGTAAACGGTCG
CCGTAATAGCGACGAAACGAGCGTATTCATGCCAAATCAAATTACCCATCGCAGAATTGG
TGTTTTATATGTAAAGGAATATGTTTCTTGCACGCAGTAGAAGGGAGAGCACGGCTCGAC
>NODE_4086_length_39_cov_18.538462
GGGAGAGCACGGCTCGACAGAAATGGTTACAAAGGGACTCGCTTTGGACAGACGCAG
>NODE_4104_length_609_cov_13.669950
TGAACCCAAAGGTGCACGTCAGTGCTGCGCAGTTGGCGTGGTACCCGTTCAAGCTCCCGT
TAGATAGCGACAAGATCGATTTTGTGGAGGGATTGAAGACACTCGCAGGAAATGGTGACA
CAAATTTACGTGAAGGATTGGCTATCCATGTGTACCTTGCCAATACTTCTATGGACAAGA
GGGCGTTTTGCAATGGGGATGGAGAGATGTTAATTTGTCCTCAACAAGGTCGCTTGAATA
TCCAAACAGAGCTTGGCAAGATGATGGTCAAGCCTGGAGAAGTGTGTGTGATTCAGCGAG
GGATCAAATTTAAGGTTATTCTTCCTGATGGACCTTCGCGGGGATATATCCTGGAGGTAT
TTGGATCACGTTTTACTCTGCCAGACCTTGGACCTCTGGGTGGGAATGGATTGGCAAACC
CACGAGACTTCGAATCGCCGATTGCATGTTTTGAGATTGATCAACACTCACAGTGGGAGA
TTATCTACAAGATTTCTGGGAAAATGCATGGTTGCCACCAGGAACATACGCCATTTGATG
TTGTAGCATGGCATGGAAACTATGTTCCTTATAAATATGACACGGATAAGTTCATATACG
TCGGGAGTATTTCTCGTGATCACATAG
>NODE_4120_length_127_cov_42.086613
CTGATTGAAGCACAAAGTTCAGGCCAGAGACAATGTCAGACACTGCACCCGAGCCAGCGT
CACTAAGAACCTTCACTGCAACGAGGTTAGCAGCTTTGGCGACACCATATTGGCTGCCGG
CTGCTGTTCCAGCGCAATGAGTTCC
>NODE_4121_length_59_cov_9.898305
GGAGCAAGAGAAGGATGGTAGGGAGAAGGATGGGAAGGATAAGAGAGGGAGTGAGCGAAA
CGATAGTCGGTGGGTGG
>NODE_4124_length_22_cov_13.454545
AACAAGTTTGGTAGATGATGGGGAATGAAATGAGTGAAAT
>NODE_4138_length_320_cov_10.025000
CAGCCACGTGGAAAAAGTCATCAAATTTCCACTCGCCTTGGAAAAATTTTTTGCCAAAGG
GGTCCTTCTGGGTGCGGACGGAAACGTTGTAGTCGTCGAAGGTCTTCCTCAGAACCTCAG
GGGCAACACCAAACTCTTGGGCAAGAGCTTCGCCACTGGCGAACCGCTTCATGAGACCAC
GACCGACGTAATGCTTGCAATGCCATTCAATTTCTTTTGAAGCCTTCCCATTGAGAACGA
GTCGAATGGGGAATTTGCCATTCTCCCAAATTTTGCCCGTGACATAGTCACGATGTTGTA
GCTCGTCAACAAAACGCTTGCCGGTATTGTCAAGGAGG
>NODE_4139_length_60_cov_4.150000
GGCCCGTCGACTGGGCAAACGATAGATTAACACTTGGACACATAACTTGTGAAACTCTTC
TTGAGACGAACTTGAATA
>NODE_4145_length_19_cov_24.684210
GTCTTTCGCATTTACAATCCCCCCGCCAGCAAGGACA
>NODE_4214_length_379_cov_24.274406
GATGATGATGAATGGTATGGGTATGGGTAGTGGGCTTGTTGGAAATGCGATGGGAACTAT
GGTTTCAGTCGGAGGTGGAGGGAATGGGGGAGGTTTTGCAATGATGATGTGATTTACACT
TTTTCCCGTCGTCGTTCATCATACCTTTCTTCCAGCCTCTTATTGTTCTGCTCTCCCCTC
AGACTGGATTATGGATCATTGAAAAATGAAATCAGACATGATTTGCCTGTTCCAACAAGA
AAGAGTGTTTGCCTTCTTTTTCTGCTTGCCCTGTGTGCCCACCTTCTATTTGTCGTTGCC
GTTTATTTACTCGTCCATCTGGCCCACTTGCCGACAATTGTTTGTCCTGCCCCCTGGTCG
TTGTGCATTCAAGTTCATCTGTCTCCTTCCTTCTTGT
>NODE_4215_length_47_cov_128.297867
TCGGAAAACTTGGAACTATAAACTTCATTCTGGGCATGAGTCAGATTGTCCAAGCTGACG
ACTGT
>NODE_4217_length_29_cov_117.862068
CCAAGCTGACGACTGTTAAAGTAAAAGCGGGCTGATGACTGCCTCCG
>NODE_4218_length_198_cov_13.383839
GTGTTCAGGACTGGATGCTGGCCAATATTGAAGATATCTGCACTCCTGATCAAAAGAACG
GATTTATTTGTCCATCCACCAACGTCTTTGCCACTGCAACCCTCGTGTGGGGTGGAATTG
GTCCTCGAAGATTGTTTGGTCCTGGAGCATTATACAGCCCTCTCCTTTGGTTTTTCCTTA
TTGGCGCCCTCCTCCCTATCCCCTTCTATCTCCTCG
>NODE_4219_length_207_cov_4.246377
TCGTACCGTGATTGCCAAATTGGAAATTGAATTCGACGATGAACTTGTCCGTCGTAAACG
GATGATCGATTCCGCTCAAGGTGACCGCAACCTTGCGATGTCACATATCGGTGCTGCGAA
CGGAAAACACTCCGCTGTTCATGCTGGGGGTGTGAGACAAGAGTTTTCGATGGTTAAGAT
GATGATTTATGTATCTGCCGCGTTTGTATTGGTGATTGCTCTTAG
>NODE_4226_length_19_cov_28.052631
GTGCTGCTTTCTTTTCCGTATTGAAGTCCCTTATGGG
>NODE_4243_length_91_cov_23.285715
CGAGAAAGTACAGCTCAAGTTCATCGACACATCCTCAAAATTCGGTCATGGCTCCTTCCA
AACATTCGAGGAGAAGGCTGCGTTCCTGGGTGCCCTCAAAACCTCGGCG
>NODE_4274_length_269_cov_63.066914
CCCTGTTGTCAATGATGCGGTCGGTGGGGAAAGTGCTAGGTCGTACAGCGACCAAGGACT
CTTCAATTCCCTCGTTAGCAGTACCCAGGCAGGCGACTTTGTCATCATTGAATTTGGCCA
CAACGATGTAAGTGCAGGGGCTGTGGATAATGGAAAGCAAGATGCAGTAGGAGATGGATA
TGACATTACCAGCACCGTCACAACCGCAACCGGTCAGACTATTTTAATCCACAGTTTCGC
ATTCTACATCGAGAACGCGATCGCTGCAGCGTTAGACAAAGGTGCCA
>NODE_4275_length_66_cov_2.484848
ATCTATACTCATCGTCGCTTTCATCATCGGCAACAAGGGTTACAGCGCTAGATACTGCGG
GAGAATCTTGTGGTACTCCAAGGA
>NODE_4328_length_388_cov_6.610825
GTTTACAGTGTCGAGCTTATACAACTTCGAATACAAGGATCCTATCGATCACTCAGTTTC
CAAGAACCAAGGACAGGTAATCACTTTTAGTGATGGCTCCCGGGTCGTGTTCAGGTTGAG
TGGCACCGGTAGTCAAGGAGCCACTGTGCGCATGTATGTCGAAAGGTACTTAAGCCCTGA
TGCACCAGCGAGTGAGCTCAGCAAGAGCGCTGCTGAGGGTCTGAAAGGATTGATTGAGGT
CGCTCTAGAGATCAGCAGGCTCCATCAATTGCTTGGTGTCAACGCGCCCACCGTGATCAC
CTAAATGCGGTGTGCCAAAGGCATATTTCGGACAGTATATTACAGACTCTGATATTAGAA
CCGAACAACTACAGAATTGAATGTCAAGTCATGATTTCATAGACAG
>NODE_4329_length_137_cov_6.321168
ACCGGTTTTGCTTAGTGCCATGTTGAACGTCTCAGTCTCCCGTAACTGGCTTCTCCCCAC
CCTTGCAATCATGCATCTACATGCTTACCTTGCTCAGGCTCTCCCTCCTGTTAAGAATCA
ACGTAACACACTAACTCAGCTCCCCTCAATTCAGG
>NODE_4342_length_50_cov_50.180000
CAACATCCTACAATTATCAGTGGCATATTTGACTTACAATTTCTCAGTGTAAGATAAGAC
CGGTGATA
>NODE_4344_length_141_cov_3.368794
TATTCTTCTAACAATCTCTCCAGTTTCCCAATCCCAGAACATCACATAACCAGGCCCACG
AGCACCCAGGACCGGTCCAGTATAGATAGCTTCAATAGGAAAAGTGCCAGCACCTTTCAT
CCCGCCACCCAGACCGACACTCTTCTCCTTGAAATTCTT
>NODE_4345_length_43_cov_2.720930
CCACTGGTCATTGTCCGAAATAGAACAGCACAGCAAAAAAATAAATAAAATGTTATCTAT
G
>NODE_4346_length_119_cov_60.050419
TCCCCGACGACAAATCCTCTGACGTATAGCAGTCTTCAAACCCTTCGTGAAGTCCACGAT
ATCGGAGAAGTCTGGGCCAACATGCTTCATAATGTCTACGCTGGCCTTGTCGCTGCCCAT
GGCTGGACGGCAGACGC
>NODE_4347_length_204_cov_18.127451
GCTTGACACCATTCTTGTTTCTGCCCATTATAATCTACCCTTAGGTTTCGCACCTCCTGA
GTGTACACACATACATTCGAGCTTTGATTGATCCCTCGTGAACAGTAATTCAATGTATCT
GCTTGCTGTGCTCAAATATCTACCGCTCGTTCTTGGCAAAAATATAGCTTTTTATATCCT
ACGCCTGACCCTGACGGGACTCGTTGGTTTTGGTCCTTCGGG
>NODE_4356_length_27_cov_175.333328
GACGTTGAAACCGACATTGTCACCAGGGTTACCCTGTTCGAGTTG
>NODE_4397_length_225_cov_5.568889
TGAGAACTTGGTTGAACGTTTCTCTAATGAAGTTCAAGCTGCTGAAGCTCGGTGTTTCTA
CGGATTTCAGATCATGATGGAGAACATCCATTCCGAAACCTATTCCCTTTTAATCGACAC
ATACATCAAGGACCCTGTTCAACGTGAATATCTCTTTGACGCTATTGAGACCATCCCTTG
CATCAAACGCAAGGCTGAATGGGCCTTGAAGTGGATTTCTGACCAACGTTCTACCTTCGC
TGA
>NODE_4416_length_387_cov_18.757107
GAAAGATGGCATGAGGATCAAAAGAGGGGACGAGCCATAAAGCCCAAAGCAAAAGATGAG
TCGACTTGAGGATTATTGAGGCTGTTGGGCAGCATAATCCTGAAGAACTTTCAGGGCCTC
CTTAACCTTACCTTCTAATGCCTCTGGAGACTGTACCAATTGGACAAGCACCTCGGAATC
CATCTCAAGTAACATGCCAGTAATCTTCCCGGAAAGGTCACCCTGGGTGGGAAAAATCTT
CATGTAGATAAGTTCACCAAGCACTTGTTTCTGCTCCGCAGAAGGTATCGCAGCCAATTG
TTCCGCCGTAATAATGGGAGTTTGTTCAGAAGAAACGGGTACCACAGCAGCGGGAACAGT
AGGTTCATCAGCCGGAGCTCCTTGAGGGCGAACATGAGGCTTTCT
>NODE_4417_length_203_cov_12.152709
CTTCGATATATTACACGCGAACCAATGGCAGCAAAGGGAAGATAGAAAATCTACAAGCAG
TTTCCCGGAAACTACGCGTACAGATCATCGTCTGCCTCTTCTTGGAAGCCAGCATTGCCA
GAGGCCAAAGGTGCACCCCCTGTTGATGGCTCACCAGTTTCGGGGAACTTGAAGTTGTTG
CCAAAACCGCGCGTTTGTTGGAGATTTTGGGAAAACATCTC
>NODE_4441_length_191_cov_58.376965
TTTTTTATCGGAGGACACGGGCCCGTGATCGATTTGGCTGCTGATCCAGATTGTGCCAGA
CTCATCGAAGCATTCTGGGGCGCAGACAAGTATGTCGCAGCTGTCTGTCACGGTCCTGCT
GCACTTGTCGGCGCTCGCAAAAATGGAAAATCAATTTTTGCAGGTAAGAAAGTGACCGGA
TTTTCTAATACGGAGGAGGATGTTTCTGG
>NODE_4442_length_114_cov_2.552632
GCTTTCCCGACACACAATTGTCGGGGCGGCCCTTGTTTTATGCACTTCAACAGTCTCCTC
AGCAACCAAAGCAACTGTTAATCTGCTCAGGGAGTGTCGATCGTTATTTCCAACTAGCAA
AATGCTTCCGAG
>NODE_4443_length_152_cov_14.703947
GAGGCTGGAGGTGCTGTTCGCAGGAGGGGTAGAGGGTTCCAAAACACTGGTGACAATAAC
ACAAAGCCGTCAGCCGATGCAACTTACGACCGAGTGGAGTCTACAACATCTAATCTAGAT
ACGAGGGCTGCACGTTCGGTTGAGGGCTGGATTGTGCTCGTCACAAATGT
>NODE_4444_length_51_cov_32.901962
AATATGATCAAAAGGCACGGCACAGTTATCGTATTTCAGTAAGTCAAAACCCCAATCTGA
GAATGTCTG
>NODE_4447_length_79_cov_2.227848
CATGATGACAACCTGGAACAAATTCTGCTTCACCGGCGGTATCTTCGAGGCGTCAGTACA
GCTCCCCGGTACAGATAACATTGTCGGTTTGTGGCCA
>NODE_4464_length_326_cov_13.328221
AAGCTGGGTGCAGTCGAGGACACTAAAAACCGCGAGAAACTTACTGCGCTTACCCGATTC
GCATCCAACCAGCGCAATATGACTTCCCTTGAACAGTACATTGAGAACAAGAAGAAGGGT
CAGAGACATATCTTCTACCTTGCTGAGATTGGAAAGGAAGTTAGCCAGCTGGCTGAAAGT
GTCTTCATTGAGAAGCTCCATGCTCGTGGCTATGAAGTTTTGTTGTTGAACGAGCCTCTT
GATGAAATAATGTTTGGCAATATCCGAGAGTGGAAGAAAATACCCTTCCAAGATGTCGCA
AAATCTGGTCTCAAATTTGGTGATGAAGCCGAGGATCCCGAGGA
>NODE_4486_length_105_cov_5.476191
CTCCGCAATCGAATTATCGGAATCTTCATCATCAAACACTTCCGCGTCTATTTCATCATC
ATTGGTATAATCATCCGCAAGCTCAGGTTCAACCGGGATATCACTAGACATGGGATCACT
TCG
>NODE_4551_length_54_cov_2.055556
TATGTATTAGGTCGCGTGAAGTACATTGTGCGCTTGTAAATGGTTGAACGAAGGAGGAAA
TGCGATAAAGAT
>NODE_4552_length_82_cov_4.024390
CGGCTGTCTTACAAATCCAGGACTTTGCGGAGGAGGACGATGGAATGTTTGTTCCCCCGG
GTACATTGATGTATGATGTCCAAGATATGTCGGATTGCAA
>NODE_4553_length_19_cov_8.157895
GCTGCAAGTCGTCAAGTGTTAACCGACAAGGTAGACT
>NODE_4554_length_48_cov_2.062500
CAGCATCCAAACTTCTCGTTCATCGTTCCCCTCAACCACATCTCGTACAGTCTAATTTTT
CCCAAA
>NODE_4566_length_63_cov_2.206349
CAAATACTTCATATTGATCATGGGTATCAATGACTTCACCAGACACAGTTGACAACCCGC
CAGTTGCACTCTGCAATATCG
>NODE_4567_length_19_cov_5.157895
TGATGGGGCTGCCGCTCTATGTTTTTACCAGTCTCTT
>NODE_4577_length_33_cov_49.757576
GGGAACGAGGATAATAGAATATTGCTGATTATTCGGCACAGCTGGAACCTC
>NODE_4578_length_43_cov_48.465115
CGGCACAGCTGGAACCTCGATAGTCAAAGTCCCTTTTGACGCATCAACATTGTTCGCAAC
A
>NODE_4612_length_125_cov_4.048000
CGGAGATGGAAGAAACCGATTACTCATGATCCAACCCTCTAGAAACCCGTCGTCGTCTAC
ACCTGTGACGGTATCTAGCGTGGCAGCTAGTCGTTCGAAAACAAACACTGTGTCTGAGCA
TGACGATATCTCCTCTGAGGCTG
>NODE_4617_length_490_cov_6.293878
TCAGCCACTAATAAGATTGTCATTGTTAGGTACATAAATATAATAATAGATAACACAAAG
TGACAGCTTTACAGAACCTTCGCCATGGGACCACGTCAGCAAAGTAAATGGCCAATATTA
CACAACAGGAACACCACTGACGCTAGAACATTTGCAGACTAAACTTTAGGAACTTGTCTG
GCCTGTGGAACATTGGAGCTGATTTGCTCTCGCTCAGTTCTGCCATTGGCTTCTCTTGGA
CTAGTCTAATTCAGTTGTTGTTGCTATACCGTACTTCAGTCAGGAAAAGTAGCTGGCCGC
TGATGAATGCCGGGTTTGAAAATGTATAAGGTTTGAGGAACATTCGGCAAAGCTTGTACT
TGCAAAAAGTAAGGTACTAGACGACGAGAAAACTTGCAAATAGACAATTGTAGTTGAAGC
ATAAATTTTTGAAGGGTACTCAGGTCATGGTGAATAAGGATTGGTTTTGGATGTTGTAGG
TTTTTGCCCCAAGGAACGCCTGAAGAAC
>NODE_4628_length_318_cov_17.449686
ACATCTTCTCCTCTATCCAGCGACTTGATGCTGATGTCATTTCCATCGAGGCGTCTAAGA
GTGATATGAAGCTATTGGCTGCCTTCGAGCAGTACAGCTATTCCAATCAAATTGGTCCTG
GCGTTTACGATATCCACTCGCCCCGTATCCCTAGCACTCAGGAGATCAAGGGTCGTATCG
TGGGTATGCTCAAGTTCATCCCCAAAGACCAGCTTTTTATTAATCCCGACTGCGGTCTCA
AGACTCGTGCCTGGGAAGAAACAGAAGCTTCCCTAGCCAATCTTGTTGAGGCCGCTGAGT
GGGCCCGCCAGACTTACGCATAAATCTCTCCTCTTT
>NODE_4630_length_45_cov_79.311111
GGCCGACCAATCCGACCGATCGGATTCGAACTAGACCATTTGTCAACAAGATGCGGCTCC
TTA
>NODE_4631_length_53_cov_2.943396
AAGTATATCTGGGCCGAAGAGGCGAGAAAGGTGAGGTATATCGTCCGTGAGATCAATTGC
TTCTTGGATCG
>NODE_4643_length_19_cov_8.894737
CCGATAATACGGTGAAGCACGTAAACAGAACCAGTCT
>NODE_4647_length_57_cov_2.245614
CGGCCTCTGGCAGTTCTGTGAGGGCCTCCATCCTACCAGTACGCAGATCCCTCAACATAC
CTGCTCAACTCAAGG
>NODE_4648_length_88_cov_4.454545
TTTGGCATTTTCATCAATTCCTCAAGGATGATTTTCCTTTCTCTCCATACCCTGAATATC
TTGGCCTCCCAATTTTTCGAGACGCCCTCCCAAAACGATAATCCAG
>NODE_4650_length_45_cov_202.377777
TAAAGCCTGTGATGGCTGGAACACCACCAATATTGGGGAAGTTTTTCAAACTGCCGAAGG
TTG
>NODE_4651_length_224_cov_5.321429
AATGTTTCAAGAATATCATACAGACCTCAATGCCCGTACCGAATGAGTACCTCCGTTTCA
TCATTAACAGCAGAAGATCGAAGTGACAAACTCCAGTCTCTCCAGTCTTCTCCTGCTTCT
CAATTCTGTATCCTAACTAATCCGGAAAGGATTGCAATCCCAGATTTTGTACCATCCACA
ACTCTGGGTACGTGATATCCGGCCTCTGTATAGCCATCCTTTATTAAGCTTTCCATTCCC
GC
>NODE_4654_length_92_cov_2.184783
TTGCTCAAAGGAAGTGGGGAGTTTACTATGACGGGAAGGAGAATCATGAGGATGACGAAG
ACGATGCGTGGATGAAGAAGAGAATGTTTGATCTAACAGTGTTGTCGGAG
>NODE_4655_length_63_cov_94.571426
AACAGGTCCGAAAATTTCATCCTGCATGATGCTCATCTTTGGATTCACGTTGGTAAACAC
TGTGGGTTTGATGAAGTATCC
>NODE_4669_length_220_cov_4.818182
CTTTGGCCCTTTTCCGAGCTTAAAGCCTTGCGCGGAGCTATAGCGCTTAAGCTCCAAAGA
GATCTGCACATCAGTTCCAAGGTTGGCGGTGATCGAATATGATTCCGGGAAATCCGGCTT
GTCGGGGTTGGGCTTGTAAATGATAGAATACTCGTCAGCTTTACTTGACCGTTTGTCAAG
GCCAGGAGGAGGAGTAACAAAATTGTTGACGTTGATAGACTTCCAAATCTGTTCACCC
>NODE_4686_length_42_cov_6.738095
GTTGGGAAACTGCATAAGGTCAGGGTTGATACACTGTAAATAATCTCTTGTAGGCACGGA
>NODE_4687_length_315_cov_23.768253
AGTATAGTAAAGCTCCGCAAAAGCGGTAGTACTCGATAGCGATGTCATATAACCATGAGA
CCACGTATGAACGCAAATTTCATGTCCATCAACTAAACCTCGTTGAGCTTCCAATGGCCA
ATTATACACATTACTCCCAATATAAAACATCGTTGCTTTCTGATTTTGACTCGCAAGAAA
ATCATAAAAAGCATTATGAGAACAATTTGGACCATCATCAAACCCATATCCCATCGTGTC
AGGCTCTGGAACATCAACAATATCGGGCAACAGTCCTCCCAACTTTGGAACAACACAATT
CGAAAAGGGCCACCAACAATCAGGATCATCATC
>NODE_4690_length_78_cov_12.589744
AAAACAGTAACGACCCCTCAATTTCCACTAAAAAAATGTCTTCTCCTGTTGTCCAGCAGC
CTGAATCCGTCCAAGTCGCCGAGCCTGCCATTCCTG
>NODE_4707_length_83_cov_2.759036
GTGACAACCTCTCGAAAGTCACATATTTTGGATGAGCACTAAAGCCCAGATGGAGGTACA
TGTCGTTCACTCCGTTCTCGCGTGAAGGGAGATAATAAGCA
>NODE_4708_length_195_cov_21.799999
GATTGTTCGTGCTATCGCTGCCCGAGGTGGTGCTGATCTCACTCTCGCTCCTTTTGAGAT
GCAAGTGACAAATAAATCCCCGGAATTCCTTTCCAAGTTCCCTCTTGGCAAGGTTCCTGC
GTTTGAGGGTTCTGACGGCTTCAAACTTTCTGAGGGCGATGCTATCTCTCGCTATGTTGC
TGCTCTTGTTCCTAATGCCAATCTTTACGGCGA
>NODE_4709_length_19_cov_2.947368
ATAACCAGGAGGAAACATATGGGACTCATCATAGTTC
>NODE_4734_length_26_cov_30.000000
AGGCTTCGTCCCCTCCGTTGTCGGTATTGTTGTTTACCGTGGTC
>NODE_4737_length_31_cov_78.741936
GGTGCAACCACTTCGAGTGTTACAAATCCTGCTGCGGCCACCGGTGCTG
>NODE_4743_length_125_cov_5.632000
GACACTGGTGAAGAAGGGGAGCTATAAAGGTGGGGAGATCACTTTGCAAAGTCACAGCTA
CAAGTTTACTGACTGAAGACCTCGAAGGGATACTTGATATTGGCATAGTGCTTGATCGAG
TCACGAAATTCATCTCATCTTTT
>NODE_4744_length_46_cov_77.086960
ACTAGATGATAGCAGACAGGCCGAACGAGTAGAAGAGAGGGGAGTAAAGTTATAAAGTAT
TCAA
>NODE_4756_length_113_cov_4.787611
CTCACCCTTCCAATACTGAATACTATGTTTGTGTCAGTTCTCAGCGCGAGGGTGACCGCA
TTCTCTTCACTCATGAGGGCGGTATTGACATTGGTGACGTCGATGCCAAAGCCCTCGTCC
TTGATATTCCT
>NODE_4757_length_64_cov_56.156250
TGCTGCTGGGCTGCTTTTCGGATGCAATTCTTGATGAAATCCTAGCTGGGGAAAGCATGA
CGTTCTTGTGAATGTTCTGTGA
>NODE_4758_length_70_cov_18.128571
GGGTGTTATGATCTCACATCGCAGTGGCGAAACTGAGAATACCATCATTGCTGATCTTGC
CGTTGCTCTTGGCGTGGGTCAGATCAAG
>NODE_4759_length_342_cov_6.646199
TCCTCCCGAGCCATACTTTGACTCATTCTACTGTAACTGGGATACATATCGTACTCTTTA
TCCTCTTATGTCGCTTCATGATCCTGCTACTTTCTCTCGGATTGTCAGGGCAATGATTGA
CATACAGAAACACGAGGGATGGCTTCCCGAGTGCAGAGGAGCTACGGCAATGCACTCCAT
CCAAGGTGGAAGCAATGGTGACCCCATCCTCGGTGAATTCTTTGTCAAGTTCCATGAACA
AGCTGCTGCGCTCCAAGTTTCCCCCGACGACCTCTATAATGCATTGCTGGTAGATGCAGA
AAATGAACCACTGAACTGGAATCTACAAGGCCGACAAGCTGGCTTCTGGAAGAAACTTGG
>NODE_4770_length_112_cov_3.383929
GGACTATGCTCCTGATAATCCTTCTGTGGTTCGGTATTTCTGCACCTCTCTCTGCCATTG
GTGCCTACTTTGGTTCCAAGCACGGTTCTATCGTTCATCCTGTTCGCATCAACCCTATCC
CGCGCCAAAT
>NODE_4777_length_195_cov_4.158974
ACCACCACCACCCTCCCCACCGAGTGCCAGGGGTATCATTCTTTTGTCCCCTTGGAACCA
CTTCTACCCAGCCCTGATCGTCGTAAACTAGGCAACTGGTACTCGTCCGTGTACAGAGCT
GTCCGTACTAGTGATGGTACGCCATATGCCCTCAGGCGTGTTGAGAATTACCGTCTCATC
CACCAGTCCGCTTTCTCCGCTATCGAGTCCTGG
>NODE_4798_length_518_cov_10.498070
AAAACAACGACCTTTATAATGAGTCGTAGGGGTATATCATGGCATATACATGGTACAAAG
CGTTCAAGGAGACTCAACCTTCCAGGTCTGATGAACACCTTCCCAGGTCCACCAGAGGGT
GATGGGCTCTCCGGGAGTTGTAGCACCCCAGTTATTCAGATCGATATTATAATGCGTATT
GTGAATAAAGAAACGGAAAGCATTCGGGTTAACCTCATCGTGCCAAATGTCCCAATCAAA
TGGACTGGGGACAGTGACGATCTTATCGCCATCGGAGTAGTTCGTGCTTTCGACTCCTAG
ATATTGACCGGAGGAAACGGAGCGGATGGTCCATGAATGGCCAGTCCAGTTGAACGTCCA
ATGTTGGTTGTCGCCATTGTGATAATGATAACCAATGATGGTGTGATTATCGACACCAGA
GAGATCGACAACGGTGCCAGACTTAACATTAGTAATCTTGTAGGTCTGGCCAGAGGTGAT
TTGAGCTGACATGAGAACGGCAACTAGATTAGTACCAAACAAGCACGAACAAAAGC
>NODE_4799_length_55_cov_3.400000
ACCTGTATCTTATCCTCCTGGTATGCCTCCTCCAAATGCTATGTATACACCTCCCATGGG
TCAAATGCCACCC
>NODE_4806_length_22_cov_23.227272
GTGCCTTTTGATCATATTATTAAAGAAGGAATGGTCGGAA
>NODE_4813_length_70_cov_2.542857
GCCAGACACATTTGAAGGGCATCTTTCAAGCAATATATACTGCTGGCATAGTTGTCCCGA
CGCCAGTATCTACTTGCCGGTATTACCA
>NODE_4819_length_26_cov_3.615385
CCGTTCTGATGTCGGGTTTGGATCTTGAACGGATAGTTCTAAGT
>NODE_4820_length_46_cov_2.934783
GAACGGATAGTTCTAAGTGGTGGTCCTTTGGGATTGATGCAAGCGGCGTTTGACTATGCC
GTGG
>NODE_4874_length_19_cov_4.052631
CACAGTCGGGCCATCATCACGACGCTGACGAGGATAC
>NODE_4875_length_61_cov_2.590164
GAGGACAACGACGAGGACAGACCATGTAAACGAGCACAAGATCAGCAGGTGCAATGAGCG
CAAGAGTCGACCACATGGC
>NODE_4876_length_267_cov_4.516854
TTCGTCTCTCCCACAGTCCATTATGGATGGTGCTACACCTAATGAATTGTTGCTTGCTGC
TGCACGCTCTGATAACGAGGAGTCTCTCCTAGAAGCTATGGTAGACAATGCCGATATCAA
TTGCCAGGACGGAGCGGGTGATACGCCCCTACACCTCGCAGTCAAGAACCAGTCCTTTGA
TTGTCTTGAACACATTCTCAGCCACGAAAACTGCGATGTCGATCCACTTAACAGGCTGTC
AGGAAAAACCCCACTTCATTACGCGGTCGAGCTTGAGGACGGCGA
>NODE_4879_length_46_cov_2.130435
TGGGTTCACAAACTCCGTCTCCGGAAAATCTTCGACTACCCTTGTGTCATTCTCGATTCC
TCCC
>NODE_4902_length_86_cov_6.918605
CTCCAGTTGACACAGCCGCTGGTATAGTCCCACCCATCCTGAGTCCTGATGTCGTCCTCT
ATCACACAAAGCGCACAGGATCAACGGCATTGATGACAGTCCCG
>NODE_4933_length_58_cov_2.500000
GAATTTCCTCTGCCTACTGCAATTGACCCCGGCATACTGGTTCCTGGCTTAAGTGCTCTC
AGTCCACATACAGGAG
>NODE_4942_length_394_cov_10.771574
ATTGATAAAAAACACGGAATTTCGAAGTATTTCTTGACTTGGTTCAATCGCATCGATGAA
GATGCTGGAAGGCGCGCTTTTGGCCCTGATACCACAGCTACAGGCGCTGTCAAGTCCAAA
TTGGGCGAGCAGGTCGGGCGAGCCAAGGCAATTGACGAAGCCAAGGGATACTCTAAGACC
ACACGTCACTACTATGAACAAGCCATCGCTTCTCAGGTTGGACAACGTGTGAGGCGTTTC
TACACAGAAACCTCTAAACAAGTTCACGACATTCATGAAGAGGCACGCCACATTGCTCAA
TCAGAGAAGAAATCATCTTTGGAGACGGCTGTCTCTGGCACGGAGTCTAGTCAGGACAGT
TCGGGAAAGGCCCCAACGGCCTAGTCGCTCGCAACGGCCACTTCTTAAACTC
>NODE_4954_length_605_cov_9.966942
CAAGAACCCACACTTTATGCCGGAACGATCCGGTTTAATGTCCTGTTGGGCGCTGTCAAA
CCAGCTGAAGAAGTGACGCAGGAAGAGATCGAGAATGCTTGCCGTGATGCCAACATCCTA
GAGTTCATAAAATCTCTGCCTGACGGCTTTGAGACTGAAGTAGGGGGCAAAGGATCACAG
CTCTCAGGTGGTCAGAAACAGCGTATTGCCATTGCTCGTGCCCTTCTGCGAAACCCCAAA
GTGCTGCTTCTGGACGAGGCTACCTCTGCGCTGGACTCGAATTCTGAAAAGGTCGTGCAA
GCGGCGTTGGACCAGGCGGCCAAGGGCAGGACGACGATTGCTATTGCACACCGGCTATCA
ACGATTCAGAATGCTGACCGAATCTACTTCATAAAAGAGGGATGTGTCAGCGAGTCTGGA
ACACACGACCAGCTACTAGCGAAACGTGGTGATTATTACGAATATGTTCAGATGCAAGCC
CTTAGTAGAAATGAATGAATATGAAATCCAGGACGGTAGTATTGGGATTAGATAGTAGTT
TCGCTTTCTTTTGTTCACGATCTTGATTGAATCACTGTACACGACTCATACGGTACTTAT
AATATAGACACGCATGACCAGAG
>NODE_4974_length_118_cov_7.881356
GTATCTGCTCAGGACCAAGTTCCTGGTAGCTGGGTTCCACCATTTTGTACTGTTTTGGGA
GGTCAATCCAGAGTTGAAGTCCCCGAGGATCTGGTTTTCCTTTGGCGTGGACAGGCATCT
CTGCATGGATAATACC
>NODE_4976_length_39_cov_3.846154
GACTGGCAACTCGATCAACTAGAAAAACCACGCGTCGACTGGATCCTTAACGAGCCT
>NODE_4981_length_38_cov_106.184212
GGCCAGTCGCAGTGAATTGATAAAGGAACGAATTTCCAGGAGATATTGGACACTGC
>NODE_4991_length_127_cov_30.086615
AGAGAGAAAGGACGGCCTGGATGGCGACGTAAAAGGCAGGGGTGTTGAAGGTCTCGAACA
TGATCTGAGTCATTTTTTCGCGATTCGCCTTTGGATTGAGGGGAGCCTCTGTGAGGAGGA
CGGGGTGTTCCTCGGGAGCAACACG
>NODE_5002_length_117_cov_9.256411
CAAACATGAAGGCAGGGATCGAAAGAGGTGGTCTTAGACGATGTCCGCAATCACAAGTTC
GCCAGAGGCTCCCGTCCTGCTCCATTCCGACAACGATCCTCCCAGTACTGCCGTGCAAGC
TTGCGTAACTCTCCC
>NODE_5017_length_100_cov_4.000000
CTTACTAGAGTGCTGATGACTTCGCCATTCGAGTTGAGTTCTTTGGCAATCTGAGGGATT
GATGGTAGAAAGGTTCCAGAAGTGAAGAACGCAACCAGTCCTCCCCGACACACTCTCC
>NODE_5019_length_56_cov_65.785713
ACTTGTCCGTTGGTAATGTGCGGAGTATCCCCAGAGTCGTGAAGTGTCTCACAAATCCAT
GTGCATATGTAGAT
>NODE_5021_length_54_cov_17.425926
CTCGACGCCAGACATGAAGCCAAGGCTGAATGGCTTGATTAATCAAGTGCAACTGCCCTC
TCACTCTCCTGT
>NODE_5030_length_80_cov_3.650000
GGGTGATAACGGTCTCAATGCTCTTTGCATTGACGTTTTGTGCGATGTTTTTGTACTGCA
TCAAACCCTCCTTGACTGTGCGGCCCTTGCGCATTTCG
>NODE_5031_length_290_cov_12.017241
GAGGAAGTTCCTAAGGCCTCAATTGAAGCCGTCGATCCAACGCTTGCCAAGGCTAGCGTA
GGTTACATTCGAGACACTTTGATCAATTGTGCAATTTCACCAGGCATGTACATGGCCCTA
CAGAGATGCACTGCAAAAGATCACAGCGTCTTGGGTACAGGCTCCTTGCCCAAGGAAATA
GCCATGATCACAGATGACATGGAATGCATCTTGCCGACTCACATGATGGCTGTCCACGGT
CCACGCCCCGTGAATGCCCCTGAGGCCAGGACGAAAGTCACACTTTACCCAGTCCACAGT
CTCATCCT
>NODE_5032_length_306_cov_17.000000
AGTCCACAGTCTCATCCTTGCCGCTCATTGTGCCAAGCTCCCAGCGTTCCCGCCTCTTGA
AGTTGCTGATCCTGTAGAGACCCCTACCTCTCAGCAGTTCACGCTTCCTATCCGTCCTCT
ATACCTTCATTCACCGAAGACTTTCCCTGTCATCCTTGAGTACCTCTACTTGAGGAGCCC
CGATATCCTTCTTCAACGCCTCATTCCATTGCCGCTACCAACGATCATGATCGAGAAAAG
GGATCAGCACGCATCGCTCGCACGGTTCATAGGCACCCGGTTGAGTATCCCAGCACTGTT
CTTCCAGGTCTCCCTTGTGCATGG
>NODE_5033_length_48_cov_2.395833
ATCAACTGCAGCTTTGGCATCATCACCGCCCATAGTAATGATGGTAGGTGAAACAGTGTT
TGGAGG
>NODE_5065_length_246_cov_45.565041
CAAGTCCTCACACCAAAGAAGGTATTCGAAAAGACCAAGGCCATCGGTGTTAATGTAACC
CCAGTCACCTTGACGTCCAGCACGGTTTTGTAGAGGCCCGACAGTCGCGTTCCATTGCCA
CCTCTGATCAACAGTGCCGCCCTCCAGATTATTTCCACCAGGGAACCTCCAGAAAGAAGG
TCCCACCTCTGCTAATGCAGAGGCTATGTCGTTCCTCATTCCATTCTGCCGATTCCTAAA
TGTAGGCGGGAAAAGAGAGAGTAG
>NODE_5085_length_476_cov_26.359243
CTCAGGACGTCTTCGATGTGTACAAAACCCTCAGTGCCATAAGTCTCAACTTCAGCATTG
CTGCTGCTTTTGGAAACGTTCATGGCGTTTACAAGCCTGGTAACGTTCGCCTGAGGCCAG
AGTTGCTTGCAAGACATCAGGAATATGCTAGCAGTCAAATCGGCGGCACAAATTATAAGC
CCCTTTATCTCGTCTTCCATGGTGGTTCTGGTTCGTCTGAGGAGGAAATCAAGACCGCTG
TAAACAATGGTGTCGTTAAGATGAACGTTGATACTGACACTCAATTTGCTTACCTTGCTG
GAATTCGGGACTTCATTCAAAACAAGAAGAACTATCTCCAGAGTCAGGTAGGCAACCCTG
AGGGGTCTGATAAACCCAACAAGAAGTACTATGACCCCCGCGTCTGGGTGCGCGAGGGTG
AGAAGACACTCTCTGATCGTGTCCAAGTGGCTTGCAGGGACTTAGGGAATGTCGGTCGTC
TATAAACATAGAAC
>NODE_5141_length_42_cov_1.285714
ATCAGATACAAAAAACTTCGAGGATACTGGTTTCCTGAAGATAGACTTCGAGCATGCCTG
>NODE_5142_length_108_cov_2.675926
CTTGCTTTCTTGATCAATATGAACTCTGAACGTGGGGTCCTCCTTTTGGAAACGGTTCAA
TGCACGTGAGAAGTTGGGCGTTTCCTGCCCTCTGGGTTTGATGGCGAGGGAAATAACAGG
CTCAGG
>NODE_5143_length_106_cov_147.415100
CAATGACAGTAACCATGTATTTAGGTGTTTCAAACTTCCAAAGGGCAATATCGATGGTGA
TACCACGCTCACGCTCGGCTTTCAGCTTATCGAGCACCCAAGCATACATGAATGAACCCT
TGCC
>NODE_5145_length_291_cov_16.934708
CTTGTCAGCTGTGGGGTTCACAGCAAACACCATTCCAGCAGTGCAGTGGACAGCGGGAAT
AGTCTGAGCACAGAAGAACCACAAGGGGGTAGTATCAGTGACTTGGAAGGTCCATACAGG
CAGTGTCGTGTCAGTGGCGTTGACGGGTTGGAAGCCCGAGTCAATACCAGTGGGCGAGCG
CACACATGGAGCAGCAAAGGTCGACTGGGTCACGGAGTGGTTCTTGCTTTGGAATTGGAA
GTGAATGCTGTCACCAGGTTGGGCGGTGACCTGGGGAGGATCGAAGATCAACTGGTTGTT
GGCACCAAC
>NODE_5176_length_128_cov_3.765625
TATATTGCAATCCATGACGGCTTTCAAGGACCCGCGATGTGGGAAGGTTTTCTATCCGGC
GCCGATAGGATAATGCTTGACCAGCATCCGTACCTGGCGTTCATGGGTGACTATGCGACT
CCGCTCGGGGACATGGCTGTCAGACC
>NODE_5177_length_95_cov_9.989473
TTCGGCACCACAAGAGATAAGATGCTTGTCATCGAGGAATGCGCCAATAGTAGGGCAGTG
ACGATATTTGTTCGTGGAAGTAGCAAGATGATTGTGGACGAGGCTAAGCGAGC
>NODE_5178_length_81_cov_18.012346
GGATGATTAATAAATTTAGGTTGCAACGGGACATAAAGGGCAAGTAGAAACATCTTTACA
CAATGTCATATCAAGAGAACCAAAACCATGAACAATTAC
>NODE_5179_length_110_cov_31.572727
AGAACAATCTTCTGGTCAGGACATGCGGCCGCTTGGTTGTTTAACAATGTCTTGGTAGCA
GCGGTACCTTCAGCAGAACTACTCGCGTAGTTTGTCAAGGTTGCGGGATAATCAACAGCG
ACGGTGGA
>NODE_5180_length_25_cov_42.799999
ATCAACAGCGACGGTGGACACTGTTTGCCTGCTCTGTGTTTGG
>NODE_5181_length_268_cov_6.000000
GCCGAGCTTCACTAACGAGTGAGCCACCTGTTGGGATAGGTGCCTTGATGTCAAGGTATT
GTTCACCATGAAGCAGCTTTGCCGGGTTGAAGTTCGGCAACCAGTCAAGAGGAACTGCGG
AACTCGCCGGGAACTGAGGAATAACACCAAAAGTTGGTAATGCACCAAACTCGTCATCTC
CCTCATATGTCCATTGCAACTCCTTCTCAGTCGCACCAATACCCAGATTATAGAGTACTA
CGTCTCGCTCGGTATAGTCATACAACATTGAGTCGGGAACGATCTT
>NODE_5198_length_168_cov_45.630951
TCTGGCTCGACTCTTGGGGACACTACCGTCTCGTTGTCTGGAGCACAAACATCCTGGGCA
CAAGTCAGCTTCAGCATCCGTGCCAACAGTACTCCTGGTGACCTGAACAACCGCTTCGTT
ATAACTCTAGACGGCGGAAGTGCCGCTGGCCAAACGATTAACTTCGGACTACTCTCTCTT
TTCCCG
>NODE_5206_length_104_cov_29.028847
ACGAAGGATGGCATGAGGGATTGAAAATCCTTCATAAATAGGAACGGTGTGGGTGACACC
ATCGCCGGAATCCAAGACGATGCCGGTAGTGCGGCCAGAAGCATAGAGAGAAAGGACGGC
CT
>NODE_5207_length_106_cov_5.452830
GTGATAATAAAAAAAGCCGATTATTGACATCTAATCTCAAGGACTCGTGGGCATCCTCTC
CTCTCTTGTCATTGTCTCTGGTGTCCTATTATCATCACATCGACTCGTATGGATCAACAC
AACT
>NODE_5235_length_76_cov_31.184210
TTTTAATCAGATAGTCTTGAGAAACGATAGCCACAAATCACGTTTAATCCGAAGAGGACT
TATGGATTCTGTCGTCAACGAGTTTTTATTGAGA
>NODE_5274_length_19_cov_3.105263
TCGTACGGGTCATCCAACCCTTACGGAGGCAACAACG
>NODE_5277_length_40_cov_9.475000
CCGATACCCCAACTACTCCCTCCAAGGAACTGCTGCTTCTGAGTTTTATGGATCGAAT
>NODE_5288_length_255_cov_4.407843
AGGATACACAATCTACATATAAATCGTAAGCATTCAAGTTCATTGAAATTTCTATTCTCT
CGTCCAAAAATCATCAAAAACGGAAGAAGCGAGATGATATTCGCGGTTTGTCGATGTTTC
GCTTTTCGGGTTGCATGATGGTATAACTAATCGGCCGCTTAACTCGTGCCAATTTCCGCG
GATCTTCGTAGTCGGCAGGCACTGTTGCTTCCACGACCACTGAGCTAGAAGCAGGTGCAG
TTGTTTCCGAGGCCGCTGAGCTGGAAGTAGGTG
>NODE_5293_length_25_cov_71.400002
TTGTTGGGTGGGGCTTTGATCACCATCTTCTGTGTATTACCCA
>NODE_5294_length_19_cov_2.263158
TCTTCTGTGTATTACCCACCTTGGGACCTAGTTGTGC
>NODE_5295_length_43_cov_1.744186
CGATGTGCAACGATCGTCTGAACACAATGCTGCGTCGAAAGGTCCCAGAATTTGACGAAA
G
>NODE_5296_length_105_cov_14.323810
TTGCGCCTGCCTGAGCAAGAGCAAGGGCGCAAGCGGCACCTATACCACGTGTTGAGCCCG
TGATAAGGACATTACTACCGTGAAGTTCGAAAAGAGAGAGAACTGATACGTCTGGGGTCG
GAT
>NODE_5335_length_263_cov_26.737642
CTGATAAGAACCAAGTTTCCACTATATTGGACCAAGTGCGAGATAGTCTACAAACGATAG
AACATGCTCTCGCACAACAGTGGATGGCTAGAAACGTAATATCAAATACGACAGCGCACA
ATACCAATACACAAACTGAAAGCACACGGCGGATGCTCAACCGAAATTCCACTCAAGGGA
AACATGGCCTAGGCATGAGGCGTAATAACAATATCCTACTACTCGGCGAAAACATCTGCA
AGCAGAGAAAAGCTTCAAGCTTCGTCATCCTGCCACTAAGA
>NODE_5342_length_243_cov_7.234568
CCCGGGTCTACCTACGATAATCTCACATACACGGTCCTCATTGTATACCATGGCCAGTCC
ATTCTACAAAGATCCTGAATTTGATACTCTTCAACTTCATGCAGGTCAGGCCCCTGACAA
GGCCACCAATGCTCGCGCCGTCCCCATTTATGCATCCACTAGTTTTGTGTTCAATGATTC
TGCCCACGGCGCCGATCTCTTTGGATTGAAACAATTCGGACACATCTACTCGCGAATCGG
TAACCCCACGGTGGATGTTTT
>NODE_5343_length_177_cov_16.101694
AATGCCCCACCCACAAGCTGCACTGGTGAAATTTCTTATCCGGCCGGATCTGAATTGCAA
CTCTACACATGGTCGAAGGGTCCGCGCGGAGTGACGTTCCTAAGAAGCGAAGAGAATGAT
CCAACTTATTTGGAACGCGAAACTGTGTATGGTTTACAAATTCCATAAATATATCAGTGT
TGGATTGGTACAGAG
>NODE_5344_length_207_cov_16.729469
TCCCGCCCCTTATACCAGGTTTCTTTCTCTATCAAGAACATTGGGGGCCTCTCGGGCGCC
GAGTCACCTCAACTATACCTCAACTTCCCGAGTTCGTCTGGAGAGCCCCCTGCTGTACTA
CGTGGATTTGACTCCATTGTTGTCAACAATGGTCAGACAAAGCAAGTGACGATGATGTTG
TCAAGGTATGATTTGAGCATTTGGGATGTTGTCGCACAGGGATGG
>NODE_5350_length_84_cov_199.357147
GGAGAAGAACTAGTTTTAATAAACAGCAGTAGAATCCGTGCTAGCTCATTCTAAATATGA
GCCGTGCTCAACAATGTGCTCAAGCAGAAGAAGCAGATGATG
>NODE_5381_length_445_cov_9.098876
GTCAAGGTTTCCGAGGCCCTTCACGCTGGGAAGCCTGTGATTGCTTCTAGGACCGGTGGT
ATTCCTCTTCAAATTGTCCACGGGAAATCAGGCTACTTGACCACTCCCGGCGACAATGAT
GCCGTTGCTGCGCACCTTTACGACCTTCTCACTGATGAGAGCTTGTACAGAACCATGAGC
GAGTATGCTAGGACCCACGTATCAGATGAAGTTGGAACCGTTGGTAACGCTGCCGCTTGG
TTGTACCTGGCTGTGATGTACTCCCGCGGTATCAAGATTAAGCCTAATGGTGCATGGCTT
AATGACCTCCTCCGAGCTGAGACCGGTCAGGAGTACGTCGAGGAGGAACCCAGATTACCA
CGTGAGGGATTAAACATGCAGGGATAATCTACATAGTCGTTCTTGGCATGTAGATATGAT
TAAAGCGAATGAAAACGCTCGTCGTAAAATAGACTGTTTTATA
>NODE_5411_length_50_cov_1.940000
GAAAATGCTAAGACCATCCGATCAAATGAAAAGCCCGCGAAAATGGAAAAACGATTGACC
CACAAAAA
>NODE_5412_length_75_cov_117.386665
ACTCTTCTTCCAGTCGACAGCGTCCGGTCTTCTGTAACTGCCTCCGCTGGTCAGACTTTG
GCCTTCTGATTATTATTTTCCTGTCCTTCTGAT
>NODE_5424_length_189_cov_7.661376
CTACGCTTTTGTCGAATTTCGCAACAGCCGTGATGCTGAAGATGCTTACTACGAGATGCA
TGGACGCCACTTTGAAGGCAGTCGGCTGAGCATCCAGTGGGCCAAAAATCCCCCCTCTTC
GGTTTGGCGGTACGACCGACCTCGTCGTGACCGTGAACGCTCCCACAGCCCTCGCAGAAG
GGATGAACGCGACAGGGACCATGACAG
>NODE_5427_length_253_cov_9.893281
CCCGAAAATCAATTACCATACATTGATCTCGCTACAGTAGTAGTTTTTTCATAGATTCCA
GAGGTGTAGCCTGAGCTCCTTGCATCTTGATCAGGTTATCAATGATCAAGGCTCACGATT
CCAGCTTCCTTCCCTCACGCCCCCGAGCCTCTACTCATCGGCAGCCTCGGCTTTTATCTT
GGCAAGCTTTTTCATTCGTCGAACATAATCATCGTACTGACATCGTTCGTACTCATGACG
CTCGTGTTCACATTCCCAAGGAAGGTATAAA
>NODE_5428_length_73_cov_2.835616
TGAGTTGAGCTATCAATGTTCTTCATCGGGTATTTCTTGTAATTCTGATGGTGTAGCAGT
GTTGACGGTATCGGAGGGGTCCCTTGTAACA
>NODE_5436_length_421_cov_6.057007
TCGCCCTTTTTTCGTAGCTACGGCTTACGTTCTCACCTGTTCACAATTTAATCCGTCACG
TCCTTCATACGTTCGGTTACATATGATTTGATAGTAGTGTTCTTGTTCGTAGGTAAGTAT
GTGTGCGTGGTAGTTGTGGTAGTTCACGTTCGATGTTGGTTTACTGGATATGGCGGCTAT
ACATGCCTCCGTCTCCATTCATCTATACAACCTGATTTTTCCTGACTCGAGCTATGATCT
ACATGTTTAGGTACAAGTGCAAGTGCGTTTAGATTCCTAAGGAATTACTGTTATTTAGAT
TCGGACAACTATGAATGGAACCTCCACATCTTCGCCTTCTTCGTCGCTAACCATGATCTC
GGTAACGAGATGCCTTACATGAGGTAAAATCGGTTTCTTGCTGACAAGTTCAACGAGGTC
AGAAAACTTCAACGGCAGC
>NODE_5445_length_141_cov_4.106383
TAAGGAGTTCCCTGAGGCTCAGACGCAGGTATGGGTTTGGCAGTGGTTTGGAAGCATCGA
TGACCCAGTTTGTACAGCCTTGTGAAATTGGTCGATATGCCGAAATGTGGCACTCGGATA
GACATTTCGAATACATGATGTGGCCCTCGAGCCATTCTG
>NODE_5446_length_61_cov_24.000000
TTCAGAACAACGCAAATACCGTCAACGCCGTTGCTTGTTGCCCCTCTGTCTTTTTGGGGC
TGCTTTTTTCGTCTGGGAA
>NODE_5479_length_74_cov_67.135132
GTTCCAAGGCCCAAGGCCTGATTTTCCCGCCAGCGCCATCTTGAATGACAGCTGTTATGA
AATCCTTCTCTATACCAGGACGAGAGCTCGTA
>NODE_5497_length_92_cov_12.021739
AACAAGAAAATTCATCGGACTGGCTATCACAAGTAATGTGAGGTCTACGATTTCACCCTG
TGGAATATGTCGGCAATTCATTCGAGAGTTTTGTGCCAATAACATGCCCA
>NODE_5498_length_57_cov_1.736842
GGGGATGTCAGAAACTTAGCAAAAAAGTACTCATTGACGTTCGTTTCTTCGCTCTCTGAG
TCTCGCTTCCTCTTA
>NODE_5503_length_19_cov_110.105263
TATCGAACATAAGTCACTCCAAGCATCGGTTACACTT
>NODE_5506_length_40_cov_2.150000
GGAAGACATTGATATTGTTCCAGGAGAGTTTTTGAGTGAAGAAATACGTCATGCCAGC
>NODE_5533_length_46_cov_1.869565
GCAACCGGGAAAAGGACACTTGTGGTTACGCTCTCCAGTGTGAATGCGGGTGTGACGGGC
CAGG
>NODE_5588_length_248_cov_6.290323
GGGTGTGGTCCCTGCCATATGATCGCCCCTACATTCGAAGCACTTGCCAAGAAATACACT
AATGTTAATTTCCTCAAATGTGATGTGGATGCTGCACGCGATGTTGCGTCTCGATACTCT
GTATCTGCCATGCCTACATTTGTCTTTCTCAAAGGCAGCACAAGGGTGGATCAAGTAAAA
GGTGCCGATAAAAATGCCGTTGAGAGCATGCTCCGGAAACATGCTAGCTCGAACACAGCA
TTTTCTGGCACAGGACGGACCCTCGG
>NODE_5602_length_309_cov_7.187702
AAAGAGCCGTATGCTCCAATTGATAGAACAAAACTCAGCAAAGCCCTCATCACCGATCCT
ATTGCAATTATGTGGAAGTCACCAGCTGATCTCAAAATAATGCACGGAACCACTCTTCGC
CTTGGAGCTGAAGTCACATCTGTGGATTTGAAGAACAAGACTGTTACTATTGACAACGGT
GCTGACACGCTTTCGTATGAGAAAATCATTCTCGCTCCTGGTGGGATACCTCGCAAATTG
CCAGTTGAAGGTGCCGATCTTGAAAATGTCTTTACATTCCGCGATATTGCAGATGCAGAG
AAGGTTGATGCAGCTGCCAAAGAAGGC
>NODE_5631_length_61_cov_2.147541
CTTGATGACAACCCCCATAGCCTTCCGTTCGCTCGAAAATGGGATCATCTGGATGATCTC
AGTTGCCTCACGAATTTCC
>NODE_5650_length_575_cov_8.066087
CCAGGTTCAGCTCTCGAAGCCGATCTTACCAAATATAAGCTTGCAGCAGATATTGTTCGT
GATGTAATCAAGAAAGTGATTGAATCGTCTGTCGAGGGTGCCAAAGTGGTCGACCTTTGC
ATTGAGGGAGACAGGCTCCTTGAACAGGGCACTGGCGCCGTTTTCAATAAGTCAGTCAAA
GGTGTCAAGGTGAATAAGGGTATCGCATTCCCAACGTCTGTTTCGGTTAATAATGCCGTT
TCACACTTCTCACCTCTCGCTTCGGATCCCCAAGCAGCTCAGACCCTCGTTAAAGGCGAT
GTAGTCAAAATCCAACTTGGAGCTCATATCGATGGGTTTGCAGCGATCACAGCTGAAACG
ATAGTTGTCGGTGCATCAGCGGCTGATCCTGTAACAGGCCGTCAAGCAAACGTCATCAAG
GCTGCGTGGACAGCAGCTGAAGTGGCTATGAGACTTGTGAAAGTGGGAAATAAGAATTGG
GCAGTTACGGAGGGTGTCGCTAGGACCGTTCAGACTTGGGGTTGTAAACCTGTTGAAGGC
ATGCTCTCGTGTCAGCAGGCTCAAAACGTAATCGATGGAAAGAAACGAAGCCT
>NODE_5651_length_448_cov_33.821430
GACAGGACGAGGACCATGCCACGCTTCAACGCAGCTCCCATACCGCTCAAACCACCCTTG
CTCTGGAACGAAGTGGTATCTCCGAAGGCAGACTTTTGCGCGTCACAAAAGTCTTCAGTG
ATAGAATCGTAGGCATCCATGCCTGAGATATTGACTTTGGAGTTTTGGATGACCTTGCCA
TCCTGAACGTAAATGCGGCGAATTTCCTTGAGATTTCCAGAGGCGGAGCCGTTATCAGTA
AGGAATTGGGTTACGACAGTGAACTTGCGTGTCGTGTCGACGGTCATGCCAGCACCATAG
AAGGACTTGTCACCCATACGGAATGAATTGAAATCGCAACCGTCGGGATCGCAAATGGTG
TCGTAACGACCTTGTGTACCACATGCGGTTCCAGAGCAGCGGGTGAGACCTGTACTCTGG
CAAGGATGAGGAGTATAGGCAGCAGACATGGAGTTGGCCTCCCAAA
>NODE_5658_length_272_cov_10.801471
ATCCCGTCACCTCGCAGACCATCTGCATTTTCCCCTACGTACTCCCAGTACTACGACGAT
TACACACAGTCATCACCATCGTCGCTGAATTCCTCTGTATTTTCCAATTCTCCATCGCCA
CCCTCTCATACGCCACGGCCTATGAGTTCCAGCCCCTCGCGTTCCCCATATCAGCCCATT
TTTGTACCTTTTCGCCAAGATACCTCTTCTCCAGACCTCGTCCTAAAGAAAAAGGCTCCT
TTAACCAGAAGTACAGGCACACAGACATCCACAACATCACAGAAAGTATA
>NODE_5659_length_395_cov_4.483544
TGACGAGGGGGAAGGAAAAGGAACCAAAGGATTGCCCAAATACTTTGCAATTGGTAAAAT
TGTTGCGACAGATTCTCCTTTCGGAAATCCCACTAGCGACAACCTCCCTCGAAGCCAACG
CAAACGAACGCTGGTGGATGAACTCATTGACGATGCAGAAGCCAAACGATACGCGAAAAA
GAAATTCAACGAACTACAATCCGTCAGAGTCGCGCGAGGCAAAAATACTCTTAGGATCAA
GCAAGCTCTACGGAAGCCGAAGTGGTGAATCGAAAGACCTTTGACACTCGTAATCTACTA
TTCATCATGCTTGCTTCCCATGCACAAATATAGTTTTGTGCCCTTTGTTATCATGGACAC
ACAGGGCCTAGGAATGTAGTAGAACATCAACCTAGCTTGACACTCTTGACAAC
>NODE_5660_length_50_cov_8.920000
CAAATATCTGAATGCGTGCACAAATGTAGGAAAACAAGTAATGACAAGTGTAGTACAATA
TCACAAAG
>NODE_5661_length_242_cov_3.198347
CCTACTTCTATCCACTATGCCTCAACCTAGTGATCAAGCTAGCATCGATACTTCCAAGCT
TCCAAATGTCATGAACATGACTGCGTCAACTATCACAGAAAATGTTCAACGCATCAATGA
CTCATGTCCTGATGAGAGGACAAGGTTTATCTTCAAGTCTTTGGTCCAACATCTCCATAA
TTTTGTAAGGGAGACGAACCTCACGACGCAGGAGTGGATGACCGCCATCAACTTTTTAAC
TGCCACCGGCCAGAAATGCA
>NODE_5674_length_174_cov_2.206897
GTAGTGGGTTAGGCTTGAGTGGCTTGAGACCACTTGAGTGTTTCGATGATCCAGTAAGGT
CTTGGCCTGATTTTGAAGGAGAGCTAAACGATTGGTTCGTTAAATTTTGATCGGCCACAG
ATGATACACAGGGGTCCGATGGTTCGGGTAGTGCAGATACAACAGTCGGCTTAGTCTTTG
GTGTGATTGCGG
>NODE_5679_length_199_cov_3.457286
ATCCTTCAAATATAACCAGACCTGATCACGATAACGACATTCACTACTTTGACAGTTATG
CTGAAAATGACATCCATGCGGTTATGATACAAGACAAAGTGCGCACCTCCACATACGCAC
ATTTCATTCTCACGAATCCCCACATATTCCGAGACGCAGTGGTTCTTGACGTGGGCTGTG
GCAGTGGAATTCTGTCGCTATTCGCAGCAAGAAGCGG
>NODE_5680_length_19_cov_12.684211
TCTGTTTCTGTTACCTCTATGCGGAAAGTGCCTCGGT
>NODE_5681_length_29_cov_14.758620
TGCGGAAAGTGCCTCGGTAGTTTGATGTTATTCGCTGTACAGCGGTG
>NODE_5690_length_43_cov_2.767442
GAACAAGGTCGACATGATCATGCAAATGGCCAGGAAGATAATATTCTGTGGTGCGAACAA
G
>NODE_5691_length_343_cov_4.930029
ACGCACATACGATATTCATGGCAGCTAAACAGTCGTTCCGTCCATTTACTTTGGCATTCA
TCCAACTAGGACAGGTAGGACCCAACAAAGCCGATAACATCAACCATGCACGAGACATGA
TCCTCAAAGCTGCTTCTGGCCAAAGCCATAACAAGAAGCCAGATCTCGTCGTCCTTCCTG
AGTGCTTTAATTCACCATATGGACATGCTCATTTCCCAGTCTACGCAGAAGAGATTGAAT
TCACGCGAGGCAAACCCTACAATGTCTCCAATTCAGCGAGTGAAACAGTAAAGATGCTCT
CCGTTGCTGCAAAAGAGACTGGCACATGGTTGATTGGAGGTTCCATACCGGAACGGGATG
T
>NODE_5703_length_19_cov_5.421052
CATCAGCGGAGGGTTGAGAAGCAGGCAAATTCTGTGA
>NODE_5716_length_60_cov_4.100000
TGTGCGAAGAGGGCGAGTACGGAGGAAAAAAAAAGGGGGAGGGGGCGAGGTGATAAGGAA
AAAAAAGAAAAAAAGGGT
>NODE_5730_length_119_cov_39.512604
AAATATTCTGTTTGGATTGGTGGTTCAATTTTAGCTTCTCTGAGCACTTTCCAGAACTTA
TGGTGCTCCAAACAAGAGTATGATGAGAGTGGACCAGGTATTGTTCATCGCAAGTGTTTT
TAGGCAGTGAAGAAGGA
>NODE_5731_length_43_cov_5.488372
CGGTCTTTGCATCAGCGTCGCGAGGCACACCTAGAACCTTATAGTAATCCTTCTGTTTTG
A
>NODE_5738_length_158_cov_7.449367
CGAGTTCTTCTCTCTTCCTCCGGCTCGGTGTTTATCCTATTCTCCTTGGGCTTTTGGATG
ACATAGAAATACGTGCCTCTGGGTTTTCTGTCCTCAAATGTTTCTATTTCGTTTTCTCTC
CCTTCTATTTTGTCACTCGGACTCGGTTCAGTAAACTTATGCGGAAACGGCATACA
>NODE_5754_length_135_cov_8.185185
TTCACCAGTACATAATGCGCGGAAATTCTCTGTTGTTTTGGGTACAAGATCATTATACAG
AGAGAACGCAATGCGACCTGCGGGTTTTTCTCCGATACTGATATCGAAATATGTGATTGG
TCTTTGTGAGGTCATAGCCGAAATGAAGATCGC
>NODE_5755_length_119_cov_13.067227
TATGCGGTGTCTCGAGGACGTTTTGGCTTGTCAATCCTTTGTGTCTTCACTTGGAGTGGC
TTGCCAGCGAGAGGAGTGTCTGTCTGATGGATAATATCTTGACTGTATATTCTGGAATTA
TATTTTGTATTATTTAG
>NODE_5756_length_43_cov_41.930233
GAGACAGCACCGGTGGCCAAACCGGTTTTTGGCTCTCCGAGGCCGCACACCCTTACTACA
C
>NODE_5757_length_88_cov_112.068184
AGTAGGAAGCATCGATGAATGACCTTCGGCTGGAATCGGTACAAATGTCGACAGCGCGTT
TGTTGACCTTTGGCAGCTCACGCTTGGCAAGGTCACCAGTCACTTC
>NODE_5758_length_84_cov_4.321429
ATCATATCTGACTTTATGATTCAAGGGGGTGACCCCACTGGTACAGGCCGAGGAGGAACG
AGCATATATGGTCAAAACTTCGAAGACGAGATTCATCCTGAA
>NODE_5768_length_61_cov_138.508194
ATGGCGACATCACTTTCGCACATGAGAATTGGGCAGGACCCCTTTTCCAGATTAGTGGCA
GCTCGATCACATTCAACGG
>NODE_5772_length_43_cov_9.372093
TAGCAAGGCTTATGCATATGCATCCAAGTACCGCGAGGGAAACACGTAGTGTAATATTCA
T
>NODE_5787_length_114_cov_15.754386
GTGGTTCCGGACATGAAAGCGCTGGCGAGGTAGTTGAAGTCGGTGAAGGCGTTACTCAAT
GGAAGAAGGGAGACCGAGTGGCTATTGAGGCTGGAGTTCCATGTTCTCAGCCCTCTTGCG
AAGCTTGTAGGA
>NODE_5791_length_137_cov_24.788321
CCTCAACACCAACATTAAAACCCTTCGTCGTCGTCGACAGTAAACACGTCCGTTCCTTTT
TGCAAAGTTATGAAGACTTGGGTCACCCTCTCCCTTTTTGCCTCTTCTGCGTTGGCACAG
TCATCGTCCTTGAAAGCAACTGCTTCATCGGCGTC
>NODE_5792_length_46_cov_2.108696
TTGGGAGTTGTATGCCAAACCGACCCTTCGCTTTCCCAACAAACATCAGATCTCGGAGGC
TATG
>NODE_5793_length_141_cov_40.723404
TGAGGCTTGCCTGCGGTGAAGAGAGGAGTATCAACAGGTCCTGGTGAGATGGTGTTAACG
GTGATACCGCGACCACCGAGATCCTTGGCAAGAACACGAGAAATTTGCTCAATCGCGCCT
TTGGAAGCAACGTAGCTCAATGCGTTAGGTAGGATAGAA
>NODE_5798_length_228_cov_8.175439
TCTTCTTCCTCGCCCCCAATATACCCATGTCCGTGCCACGTACTAGTTTTGCGGCGCCTG
CAACGATAGCAGCTACAATTATGGTTGGAAGGCTGTTCTTCAACCTTCAAAATAGTTTCT
TGTCTATGAATGGCGAGGTGATGAATAGCGAGGGGTCAAAGGGATCATCGAGTAATAATC
GACATCGAGGAGTTCTCAATGTTGAGAACAGTAGAGCTATATATCCTTTACAGCCCGTCC
AGGTAG
>NODE_5799_length_305_cov_11.704918
ATTGGGTTGGTAGGAAGTGGTTCCGCTGTCACTGTCGAAGGTGTGCCACTGGCAGACTCA
GATGTTACAATTGAGGTGGGAATGATGATTGTTGCAGAACTCGACGTCACTGCTGAGGTA
ACAAAACTGGAACCCGCCAATGAAGTACCAGAACTGATGACTTGTGAAGCACCACCAACA
GACGAGTTGGCTGGGGATGTCGATGGTTGAGCAATAGAAGTTGCAGAGGCGGAAAAAAAT
ACAGAGGCAGAGTCTGTAGTACCAGAAATGGATGCAGAAGTGAGAGAGGCAGAGTCAGAG
ACAATGGCAGAGGCAGAGGAAGA
>NODE_5828_length_19_cov_40.578949
TCAGCGGTCTCGTCATGCATCTCTATTCGACTTTTGC
>NODE_5829_length_112_cov_43.267857
TCTCTATTCGACTTTTGCTGCACTCGGTCTTTTTGTTGCTGCATCTCTCGGTGCCCCTAC
ATTGCTGCACACAATTGAAACTTTTGATGGCGAAACTACTGGTAGACACATTGTTTCTCT
GAAGGAGGGC
>NODE_5831_length_123_cov_2.593496
CTCAAGACAGACACACAGAGTAAAAATATTATTGCGTGGACCCCAGTTGTAGCTGAGATT
CTTGGTGGTCTAAGTCGACTAGATGACAAAGCCTTTTCTCGATACATGTCTGCTATTTAC
CCCCTGGCGATCGAACTTTTG
>NODE_5839_length_368_cov_9.883152
TGGTAGCGCTGGCTGTTGGAGCGGGATCGATAGTCTTTTCGAAATTGCCTCCATTATTCA
ATGCATCATTGACAGCTGTAACATAGAGTTCGTCCGCATTCGACGGCACGAGGGACAGAA
TACCAATTCGAGGAGGATCGGTTGAAGGATGAGTGATGTTGCCATAATGGAATGCAACGA
GGTTTGATCGGAAAAAGGGGTCACCGAGACTCCAGCGGAAGAGAGATCCAAAACGCGGAG
GGTCTGTGGGAACTATGTTGTCCGCTACACACGTTTTAGCATCATTGGACTTAAACTGGC
CAATGAAATCTCGTGGATCGATAGGGAACATCTTTCCACCGATCTGAAATACCAGAGTGT
GTGGATTAATGCAAGGAAAGATCGGC
>NODE_5840_length_141_cov_3.347518
CGAAGATTGCGAAGACTGCGTCTTGGTCGCTTGAGAAAAGGCAGCCTTGAAGAGTTCGTC
AGGAAGATAGTCTGATGGTTTCTTAAGAGATTTCGTTATCTGTTCCGACTCAACACCTGA
GTCCATTTCCTGATCGTAATCACTACTCTCATGCAACTC
>NODE_5841_length_261_cov_20.758621
TCGTAATGGTATTAAAAAACCCAAGTCCAACCGGACAAGATCGCTGAAGGGGGTTGATCC
CAAGTTCCGCCGAAACGCTCGTTTCGCTCTCGTGGGGTCGCGCAAGGTCCTCTTCGAACA
GAAAGCTGCATCGTAGGTTGCGGAGAGAAGGACTTGTCATAAACGAGACCCTATGCACAT
GATCCATGTCATATTCATTTCAAATTATGATATACAAGACCGACTAATTCTCGGATCCTA
TGTGTCGATTCTTGGCATTTTGGTCAAGGACAGCCTGTA
>NODE_5851_length_21_cov_259.142853
ACTGTGAAGAACACACTCGGAGGTGGTAATGGAATGGTT
>NODE_5852_length_150_cov_4.840000
TAGCCGGATGAGATAAGAGAGCTTTTGTGAATAATCCAGTTCCAGATCCGATTTCCACGA
TGTTGTAAGGCCCAGGATTTCTCAAGGACTTGAGTATATACTCGAGGGCAACCGACTGGT
AACTGGGACGAGCACGATCATAGAGTTCGTTGGTGCCCGTTGCAAAAC
>NODE_5866_length_59_cov_3.677966
CCTTATTATGCCCCTACTTGGGATGTTAAGGAACCTCATCGTGGTTCTGGCCGTCGTTGC
CTCACCCTGTCTCCTTC
>NODE_5868_length_28_cov_16.071428
GGTCTCAACATGAGATTGTGTAGGATCTTCCCATGTCTGAGGGAAA
>NODE_5878_length_45_cov_2.800000
GTTTGGCGTTCTTGCGTGCATCATCAAACCTCTTCACAATAACTTCGCACTTGGCAGTCT
GGC
>NODE_5879_length_71_cov_2.197183
GGAAAAAATACCTGTCTGGGCACACGCTTGGCGAAAGCTGAGTTGAAGCTGATCGTATCA
ATGTTTGTGCTTGGCTTTGATTTGGGTAT
>NODE_5889_length_33_cov_96.303032
CGAAAAGAGACTGACCCAATTCAGAAGGGATATACTACTGATAGTCCCTTT
>NODE_5900_length_151_cov_11.364239
CAAGGACGACAAGCATACTCCTCTGTTTGACACCATCCAATACAACACTCAACACCACAC
CATCATCTTCGTCTTCTTCCTTCACACACCCAACATTCCCAGTAGCAAACTCAGAAGAAT
GAGGGCGTGGAACAAAGATAGGTTCACCAGTGGTGTACCCTCTCTCACA
>NODE_5901_length_97_cov_2.752577
GTCGGCCGCGAGGGTCTTCACCAATTAAACCTGAAGGATGGGCACCTGCAGGATTGAAAT
AGCGCAAGGAGATCGCCCGCCATCTCGGATCAGAATGACATAAGTCCTCTATGAT
>NODE_5902_length_19_cov_13.736842
CATTTACCACCGTTTTACCCTTGACGAGAAAAATTAT
>NODE_5903_length_141_cov_15.234042
CTTGACGAGAAAAATTATATCAAAGCATTGCGTCTCTTCCAGGACGAACCGAAGTGGGTA
CCCCACAATCGCAGTGAAGCAACGGACAGTAATCCTTATCGCCTTGCTTATCTCAAGACT
ACCGGTGTTGGTGCTTAGTCCGTGCTTCAATACATGCTA
>NODE_5916_length_64_cov_2.640625
TAGATATATTTATGGGCGATCCAGGGAATCCAGTAAAATGGGGATCTGCGGGGTGAGGTC
CCAAATCGAACGAAAAGTGTCC
>NODE_5917_length_266_cov_6.733083
AGCATTACCAAGGACCTGGATGTAGGTGTAAAGAACTTGGCAGTTGATAACAGTTGTCAC
ATTGAGGGAGATGGCAATGCCGACGAGTGCAAATAAGAGACAGTAACGGTTCAGGAAATA
AAAGACCATTGGCCAGCGAAACTTCTTCTTGCCGGATATGTACTTCCAGTCAAAATGAAG
AGACGTGAACCACTCCCATATATAAACCCCTAGCAGTGCATGCATGAACCGGTCAAAGAC
GACGGCGTCCTTCTGGATCTCTTCCATTGAAGACCAGTTAACCA
>NODE_5918_length_287_cov_8.386760
CCCAAATTGCTACCAACCCACTTGCGTCGCGAATGATTGCTATTTTTGACGAAGATGGGG
GAGGAACAGTTGACTTTCAGGAGTTTGTTGGAGGTTTGAGTGCCTTCAGTAGTCGAGGCG
GTCGAGAGGAAAAGCTCAAATTTGCTTTCAAGGTCTATGATGTAGACAGGGACGGCTACA
TCTCTAACGGGGAACTGTTCCTGGTTCTCAAAATGATGGTTGGGAACAATCTCAAGGACC
AACAGTTGCAACAGATAGTTGACAAAACTATCATGGAGGCCGATTTGGACGGCGATGGAA
AGCTT
>NODE_5941_length_218_cov_3.665138
GGAAAACTTGGAGAAGTTGAGATGCGCGTGGATGTGGCATAAAGCACTTCTGGTTGAGAA
GCCGGCAGCAGCTGAGTAAAGCTAACATCACGATATTCATGATATTCTCCTGGTTGTGAT
CTCTTTTCTGAAAGAACACCTTGAGCGGGATCCACAAAAGAGGGCTTGAACTTGGCCTGG
CCAGCAGGACTTGTTCCCTTGCTGTCGTAATTACCACCCATCATTTCATTTTTCTC
>NODE_5942_length_50_cov_4.680000
GGTGTCTTATCTCGTCTTGCCTCGGGACCTCTATTCGTCAGGTCCTTAGCAATGCCAGCC
ATCCAAAT
>NODE_5950_length_101_cov_27.108912
CAATACTGGTTCCGTGTAAGATGGAAATGCCGCATACCAACCTTACCAAAGTAACCAGGG
TGGTACTTGTCAAAGTTGATCCGGTGGTGGTGTGCACCACCAGCAAGACCACGTCCTCC
>NODE_5956_length_52_cov_2.576923
AAGGCTTGAAGCCTGGTATTTGCCCATAGAACTGCAGACGTCGAAGCAGTAGGTATACAT
GTATGGAAGC
>NODE_5966_length_36_cov_6.333333
TTAGTTGGCATGACCGTCCTCCTCGCATAGGCTCCGAATGCGACCATAGGGTGA
>NODE_5967_length_119_cov_18.445377
AATGCGACCATAGGGTGACCATAGGGTGTGTTGGATGAGTGATGAATGATCGATGACAAT
GGACAATGCCAAGCGATGGACGCTATGATATATTCTCGAATTCGCAGTGTCTTCTTTCGA
ATTGACCTTTTTGGAAT
>NODE_5971_length_127_cov_71.346458
CCGAAGCAGATCACCAACAGGGAAGGCTTGATTATCTTGAGAAAAGCCGAGTCCGAGCTT
CCTGTGGTCCTCGCTGGAAATTTTGACATCCTCAGTGGCAAGGCTTCATTCACTGTGCCA
GAAGTTATTGCGGGTAATGACTGGT
>NODE_5972_length_81_cov_3.098765
GCAAAAGGAGGCTATTTCGGAGGCCTCAGCTGTTGACAAGGACATTGAGATGGCTGATGT
GGATGTGTCGCCCAAGAAATCCAAGAAGGAGAAGAAAGA
>NODE_6016_length_22_cov_17.318182
TTTGTCCCATCATCGGCTACCACTCACGAAATCTCAGTGC
>NODE_6040_length_152_cov_4.019737
GGCGAGCGAATCTTCGAGCAGTATCGCGCATCTCTTCATACTAGTCCCTGCAATTTCGAT
TCTACACCGGATTTGACATTTCGAACTCCCTCATGTCGCAACTGCCACCATTCCTTGCAC
TTGACGTCGGCCCTGGATCAGTCTTCATTCTACATCACTGCACCGTCTTC
>NODE_6041_length_116_cov_5.000000
TCGGAGTGGACAGTGGGCAGGGCGATGGGCTGGGAACGAGTCATGTTGGGTGAGTAGTGA
CCAAGTCAATAAACCTGTGAGTAAGTCAATAAAACCTGTGAGTGAGTAAGAACTATGGGA
GAGAGAAAGAGAGA
>NODE_6047_length_26_cov_112.846153
ACATTAAGGTCGACATCGACATCAGCGTCAACATCAAGTGCAGC
>NODE_6063_length_60_cov_3.866667
TGCGTGGGCGAGGGGACTAGGAGGGTTGCGAAGGATGCGGTCAAAACAGGCCAAAGACTC
TGCATATTTAGATTGCTG
>NODE_6084_length_27_cov_180.518524
TAGTGGTAACAGCGGTAGCTTCTTCTGATTCGAATATGAGTGAGA
>NODE_6088_length_48_cov_2.062500
TCTCGATCTCTGCTTCGAAATCGTCTTGCGTACCTTCCTGCTCGTCGCTTTCTATCTACC
CAGGCC
>NODE_6105_length_162_cov_7.864198
CGTATGACCAGCAGGCTTCATAATAAACATGACCTTCGGAAATTCGCTCTATATTTAGCA
TGATAGGATTTCCTCAGGCAACATGGGTCCTTCACGCTGGCGTGCAAAGCATGAAGGATA
ATCTAATGGGTGATCGTTGTGTCAAGAGTTTTGCTTTCTGTAACCATGTCACCATCCAAT
>NODE_6124_length_31_cov_221.483871
GCAGGCCATAACACTGATGGGTTCGACGCAAGCACTGAAAACCTCACCA
>NODE_6125_length_142_cov_5.683099
TGCCGCATATTGACCTAGGGTGTCAGCGAGCAGCTCGAGAGAAGTCTGGGTAGGTAGCCC
TCGTTCCTTAGATGTACAAGCAATGGAGACACGCCACTTGGAAAATCGAGCACCAGCCGC
ACGGGCAACTTGGAGACGACCCAGCAAACCATCCAAACCT
>NODE_6127_length_53_cov_2.490566
CGGCAGAGATTATCAGCAAAAGCACTACCAGGCAAGGACACTGTACTCTTTGACAACTTG
TAGCTGGGTGA
>NODE_6128_length_1251_cov_11.046363
AGGAATGTAGAAAGCCTTGTCGTTAGGATCAGGGTTGGGAAATGTCGCGGGATGAATGCT
TTCCCGGACGTTGAAGGGAACGATGGGATATAGGCGGAGGGTTTCATTCAGAACAGCCCG
TAGATACTTCATATCCCTGATGTCGTCGAATGTAGGACGACTTGTGGGACCTACGTGTGT
CAGAACTTCCTGCCTTAGACGATCCATGACATGAGGATACTGTGAGAGGATATAGACGAC
AAATGTGAGGGTTGCGGCAGTGGTATCACGACCAGCAAGCATTATATTCAAAGTTTCATC
TTTCAAGATCTTGGGATCAGAGGTAACTTGAACGAGGTGATCCAGCAACGTTCTCTTGCC
TTCTTCGGAGACCTTCTCGCGCCAAGCATCATTCTTCTTAGCAACTGCATCTGCAATGAT
TGGTTCAATGAAGGCATTAACGACCTTCATAGGCTTTGTAGTCTTGTCCTCGAATATCTC
CCACAAAGGCCAGACAGAACCAAGGCGTTCCCGTTGACCAACAGTGAATTGAACATCAAG
GAACGCAGTAGAGAAATCGTTGGCGAGTCGCTTCTCAGGAGTCAGAATATTGGCAGGAAT
ATTGGACACATTATGAGAGTAGGGAAGGCCAGCATTGAGACTGTGTACACAGTGACCAAA
GAGAAATTCAGTGGCAGAGTCGAGGGTGAAGCGGTACATGAGATCCTGAAAGTCGACTGG
TTGTCCCTCGCGGAACCTAGATTTAAGTTGATGAATCACGACTTCGGCATGGCGGTCGAA
GAGCTCAAAATCGCTGATCCTATCTCGAGTAAATGCTGGACGAGTTATAGAACGATGGAA
TTTCCACATATCACCGTCTGAGTTAAAGACACCAATTCCTAGAAAGTCTTCCATCCTTCG
TTGAAACCTAGTGCCTTTGACGTAGTTTTCGAAGTTAGTGGCAAGCATTAGTTTGAGGTG
TTCGGGACTAGCGGTGAATAGCAAGTCGGACCAGAAGACACGTAGGTTGATAACAGGTCC
CCTTTCCTCCATAAATTCATTCAAGCCATCACCCGGATAACCATAGAAGAAGTGATGCTG
CATCGTTTTCAAAATGTCAGCGTTTCCAAGCCATTTTCCTCGAGCACAGGGTACCATCTT
TGCCCCAAGTGCGGCAGCCTCTCGTCTATGTCTTAGGCGGGTGAGGACAATACGAGCTGC
GGCGAGGATAGGGACAATGATAAATCCAGTCGAGATCAGAGTCCGCGCAGGGACCGGCGT
CCCTCCAAA
>NODE_6129_length_38_cov_2.868421
CGACATCATTGATTAGGCCAGTTGTAGGGATATTGGGCACCGTGCTCAAGGGAGCA
>NODE_6130_length_31_cov_121.516129
CTCCGGCGAAGACACTTACTCAATCGAGCCTCTCAAGCCCTTCTATGTG
>NODE_6131_length_209_cov_4.688995
GGGAAAGTTTCGTAGTCGAAAGCTACAGAGGCATCATAATTGTAGCGCTCTCCATTACCA
TAGATCTCACCCGATGTAATATTATTCAATCGCAGCTCATATGGATCCAGACTCAAAACT
CCATTAGTGGTTGAGCAATCCGTATACGGTACCGCGTGGGACTCAGAAGAAACGATTGGC
TGAAGGAAGCCTTGGAATAGCGTGACATACTCATTGATGTAATGAGA
>NODE_6164_length_934_cov_13.583511
CTCCAGTGTGTTTATAATACTAAAGACGACAATCCGTTTGTTCATCTTTATCTGTGCCAT
CTTCGGCCTTTCGTGGACTTTTGGTTTGTCTTGGGAGCTCCCAGAGTTCGGGAAGGACAC
GGCTATTATGATCTCCTCACGCGCTAAGCTCGCAGCGGCCTTCAGTTCAAGGAAGCAGTC
CAGCGTCGATGAGGTATATGGATTACTCCATCTAGTTACCGCTGAATCGGACGAATACCA
ACATGTGTTAACCAACAACGTGGAACTGGATCCGACTAAACGTATCAGCTTAAATGACTA
TGCCCCTGGAAACGAGGACCTGGATTGGACTGCTGAGATGGAAAGGCTGAATAAGGAATT
CCCTGTCGTTGTGTTCAGCAAGACCTTTTGCTCTTATTCCAAGAAAGCGAAAAATCTCCT
CGCATCATACGAGCTACAACCCCAGGTCAAAGTTATCGAAGTTGATCTGCGAGATGATTC
TGCAGCACTCAAAGTTATTCTAACTCGCCTCACTCAGCATTCCACATTTCCCAACGTCCT
TCTTCACGGAAAATCTCTTGGAGGCTGGGACGAGTTACGTGCGCTACACAGCAGTAATTC
ACTCACGACAGTATTAGCAGAAAGGAGGATCGTTGTGCAAAATGGTAATATTTATTGACC
GTCGAACCTCCATATTTTTGTATGATATTTCTCTTACATCATGAACATATCAGCGGTGAC
AGAATACAGAATAATTCTCGACTACTAGCTGTTGGACATGTTGTTTCCACTTCAGTCGTT
GACCGTGGATCCAGATACTAATTATAGGCACTGGGAATACCATTCATTCAAGGCCTGACA
AGTGTAAGGAGCAGCACAGACGGTAGGCCCTGCCCATCCAATTCCGCCACACTGGCCCCA
GTGGGTCTGAGTTGCCCCGTTGGCGGGAGGCATAGTAGTGGTTTGGGGTGGG
>NODE_6197_length_19_cov_61.315788
GGAATTCTGGGCAAAGAACCTCCCAGGACATATTCTC
>NODE_6203_length_51_cov_7.000000
ATCTGTGTTACGCCCTGATAAGCTTGCAAAATGAACAAGCCTACTTCTAGGCCACCTGAT
GTCAACAGA
>NODE_6210_length_19_cov_48.263157
GAAGGTAACCCTGAGTGAAAATGTGGTTGGTGAGATG
>NODE_6211_length_53_cov_3.433962
TCTCAGGATTCCGCGTTCTCGACCTTTACCAAGTCAAGCAAGGTGACGACTCCCACCTCC
CCAGGTCACCC
>NODE_6227_length_19_cov_16.631578
ATCCAAGGGAATGGATAAATTTCACCCCTGGTCGTAC
>NODE_6228_length_85_cov_7.352941
AGGGAGAGTGGTATACTGGAGAACACAGTAATGAAGACAATAATAGGGATTACCTGTGCA
TTCGTTGCAGTCATTATTGTTGGATTATTGAGACGGATGTCGA
>NODE_6230_length_79_cov_215.215195
CGGCGATCAATCTTCTGAACGAGCTCAGCAAACTTGCAGGCAATGTGGGCTGTGTGACAA
TCGAGTACAGGAGCATAACCGGCACTAATCTGACCGG
>NODE_6231_length_56_cov_5.517857
ACGAGATCAAGAAGATTGAATACGTGTAAATCAACTGGATTACTGACTAACAGAAAAATG
CTTAGGGACTGAGA
>NODE_6250_length_110_cov_6.790909
GTGGTATCCCTGTTGTATTTCCATGCTTTGGAGCCGCCATACACCCTGAACACATGAAGC
TCTCGCAGCATGGGTTCGCCAGAAGCGAGAAGTGGACATTTGATGGTATCGCTATGGACA
ATGATATC
>NODE_6265_length_233_cov_21.540773
GCGGTACCCCTTACACCAGCATCACCAACAATCCCAATGGCAAAGCCAGCTGCGAGACCT
GCGAGGCCAACAGAAAGACCGGCACCGAGTTGAACAAAACCCTTAGCAAGCGACATTGAC
ACGGCCAAGTCACCAGCGATGAGTACTGAAACGACGAGTCCGTAGATAGCAATGATACCA
GCCATGATAACCGGGACGACACATTTCATCATTAAGTCCGGTCGAAGCACCGACATGGCA
GAGATACCAAC
>NODE_6266_length_70_cov_2.714286
TGGGATATACCGTTCCAGACCTCGCACAGAACTTCACCCCAGGCCCCTCAACAGCGCCCA
TGCCTTTTCCCTTGTGCTCTAGTTGTAA
>NODE_6275_length_83_cov_3.096385
ATTGCCCTACAAGAATGCGAATTCGAGAAAGCTGGATTGAACATCAGAGTGAATGCAGCT
GGCTGACATGAGAGTGACCATGGGATATCGCTGGGTATGTG
>NODE_6291_length_80_cov_5.325000
GCGACATTCGCCGCTCTGGTCTCGTTGACCAAAACTGGGAGCCCCCCTCTGCCGACGTCA
AATTTGAGTATAAATGGGATATACCAGGATCAGATGGA
>NODE_6295_length_96_cov_7.322917
GGTCGCTCAGGACGACGTGTTGGAGATCATTGGGAGCCAGACAGGCGTAACGGTGATAGG
AGGAAAAGATCAAGGAGTCGCACGAGGTCTCGTTCCCCTCGCCGTCGTTCGGCG
>NODE_6296_length_34_cov_35.058823
GTGGTGCTGGTGCCCGTGCGCGCAGGCAAAAGAGTTATCGTTAAGCGGTTGC
>NODE_6332_length_223_cov_66.134529
GAGGGAAATATTGGACCTGCTTATACTATTCGCGACCCGGAGAACTCGTCGAAGGTCTGG
ACAGTTTCAGATGAAGTAGAAAGATCACTTGGAGATGAATATAAACCTCTCATTCTTCAG
GATTATCAAGTCGGAAATTTAAAGCAGGTTTTTGCTTTCATGACTGACCCAGTTGGTGTC
ACTAATCAGTAGTTCTAACGTCCTTCTGACGTTTTGTAATGACAATGTCTGAAGTGTAGA
G
>NODE_6336_length_107_cov_110.897194
GAAGACAGTGCCAGCTTTCCCGGTCCATTGGTCGTAGGCTCCAAGGGCTCAACTTTCAAG
TTGAATGTCATTGACAACCTCACAGACACTACCATGTTGCGAAGCACCAGTATTCATTGG
CACGG
>NODE_6337_length_99_cov_3.494950
ACATCGACAAGATACAACGTATCGATCTCAACAACGGTCTTTGTTTGGGCAAGACTCTAT
GACTTGTCCGACAACGAATACTGGAACGATTCATGATCATGATACAACAGAGTCGTT
>NODE_6349_length_184_cov_4.277174
CGAAACCGGAATCAAAGCTGTTCCCATACGGTTATCTAGTGTATCTGCAGAACGGAGTAC
AGGTGCAAAAGAGAGCAAGCGAGATTATGCCCGGGGATGTCGTGGAAATTGTGGATGCGA
GGTTCAAAGGACATAAAGGGTTGAGTGGGTATCAGCAATATGTGGGTACTGGTGCTGAAG
GTGCGGGAGGCGGTGGACCTGT
>NODE_6358_length_50_cov_2.280000
GTGGGAAATCGGTGCCCCTCTGACGGAGGTGTTGATTTATGACGCCTTGAAGTTGAGAAA
ATTGACGA
>NODE_6359_length_92_cov_31.989130
CGGCCATAGTGGAATCGCCAGCAAGCCTTACGGTCTGTGATACAGCATGGAGGATAAAGA
AAGATAGCCCAAGTAATTGGAGCATGCACATATTGTTCAGGCGATTAAAC
>NODE_6365_length_49_cov_1.387755
TAAAGGTAGATATTCGGCCTAGAAAGATGGAAAGAAATCGAACCACTTAGATAAAGGGAG
CTTACTT
>NODE_6369_length_143_cov_48.846153
ACTGATGAAGATATCGATCACACTCTAGGCAACATATCTCAAGCAGGATTCAATGCTGTG
CGAACATGGGCGTTTAATGATGTCGAACAAATTCCAGAAAACGGGACTTGGTTCCAGTTG
ATTCAAAACGGGACTTTGACCATCAATAATGGCACCAACGG
>NODE_6382_length_476_cov_8.733193
CCCCTGTTAGTGTATCTCAAACTCAAGTGCCGCATCAAATCCAGCAGCCATTGATGCAAG
GACACGCTCTGGTCGACGACCAGAAGGCGGACCCAAAGAGAAAATATAAGTGTCCGCACT
GCCCTCGAGCTTTTGCTCGTGCCTACAATTTGAAGACTCACAAGGCGACGCACGATCCTA
ATCGCCTCAAGCCCCATGTCTGTCCTCACCGTACATGTGGGAGGTCTTTTAGCCGCAAAC
ATGATTTAGGGCGTCATCTCGTGAGCATTCATCGGGGTGATGCTCCCTCTACCGCCAACG
GTCTCCACCTGTCAACTTCTCCCGCGAAGAGGTTGATTGGTGTTGAAAGAGGAAATAGGG
TGTGGTGCAATGGTTGCGGCAAGAGTTCTATTGGCCGCAGCAACCCTTGCGATTGCCACA
ATGTCAAGTAGATGAATTACTCTTTTTGAATTGCGCAGTCTTTCTCGGAATTATTTGGCA
TTATACCTTCATTC
>NODE_6383_length_60_cov_3.400000
ATTTGGGATATGAAGACCTACAAGATCAAAATGGACCTCCCAGGCCACACAGATGAGGTT
TATTGTGTAGATTTCGTG
>NODE_6384_length_120_cov_4.883333
TTATTTGAAGGAGCACTTTTTTCAAGAAGGGAGAATATTGGGGGAACATGCATTGTGGAT
CATACAGACTGCTACAGCGATTTTGAAGATGGAGTCGAATATGGTGTTGGTTTCTAATCC
GGTAACTGTTTGTGGCGA
>NODE_6403_length_254_cov_40.964565
GCAAACTTCCTTTTTTCATTGCCTATGCCCTCCACCGTACAAAGCTGCACCCTGCTGTCA
CTTATGCTGCTCTTGTCCTCTTACAGCGTCTGAAAGCTCGGTTTCCTACCGCACGTGGGT
CGTCAGGACACCGATTATTTATATCCGCCTTCATGATTGCCTCCAAGGTAATTTGTGATG
ACACCTACTCCAACAAGTCCTGGGCAATTGTTGCCCAGGGCATGTTCAGCTTACGGGAGG
TAAATCAGATGGAGAGGGAAATGTGTGGTTAC
>NODE_6421_length_43_cov_2.604651
GAGCGTGTGCAGGCCAGAGAACAACTTAGACATGGATTTGAGACTCTCAGTCAAGCCGAG
A
>NODE_6422_length_350_cov_6.642857
AAGGAAACAGAACGGCTTGCGGCAGATCCTGCGCCTGGCATCTCTGCTTATCCGCATGAA
GATAACCTTAGATACTTTGATGTAGTGATTGAAGGGCCCAATGGGAGCCCTTTTGAAAAG
GGCAAGTTCAAGTTAGAGTTATTCCTTCCTGAGGAGTATCCCATGGCACCTCCGAAAGTG
CGTTTTTTGACCAAGATATACCATCCCAATATCGATAAACTCGGACGAATTTGTTTGGAT
ATCCTCAAGGAGAAATGGTCTCCTGCACTGCAGATTCGAACAGTGCTCCTGTCGATTCAA
GCACTGCTGAGTGCACCTAACCCGGATGATCCACTAGCGACAGATGTTGCAAAGCACTAT
AAAGAGAA
>NODE_6429_length_40_cov_3.225000
GGAAGGCGCACTGTTAGGTGCTGCGAAGGAGGGAAGTGCTCTGGCGCCAGATGGGGAG
>NODE_6430_length_93_cov_5.655914
CCAATCCCACTTTTGTCATCGAAGACTTGACATGAGATACATGCACAAACTACTGTAGAA
TAGCACTCTGCTTATACTTAAGTAGAAACAAGAAAGCATTTTACACACAAA
>NODE_6431_length_251_cov_4.274900
GTGCCGACTACGTTACACTCATGATGGGTGGTCGACGGAAAGCTCAATGCGAGGCAACCA
AACTTCCTCAAGATCAGGGTACTTGAAGTCAGTTCAACGATTCATAATCTCCAAGTCGGT
CATAGTATAGGATTGTGCTGTCGAGTTAGATGGTAACGGGTCAGAAAGTTCAGAGATAGC
CTATGCCCTACTGGTTGCAGTGAGTCTTGATTTCGCCCATAATCAATAGCACACCGATCT
TTCCATCGGCGATGTTAATCGCAAGGCAA
>NODE_6432_length_538_cov_40.589218
AGTGCACTTCTGAGTCCTTCTTTGGGTGGATTTTGTAAAACTGACTTCCTACTGATCAAA
GGAGAGCACAATCTAGACAACCTCAGCCATTCATGTCACTCCCTGAAGTGGAACTTCAGA
ACTGATAACCATCCAGATTCATAGCAGATCTTATTATGGTATCCGACTACCGAGAAGTAA
TCCGAAAAGCAAGTATCGATCAGAGGCTGAGACCGAAAGCCTTAATCAGAGCAGTGAAGC
CAAGGTTAATGCATATGGGAATAACGCCCCCAAGCGAGATGGTGAGCGGACCAATGATGT
CACCCACAGCCTTGCACTTGCCTAGAATATCAGCAAGGACCACGGAGATATCGGCCATAA
CACTAAGGAGGTCCTTAACGTTGACCGAGGCGCAGGCCCTGAGCATAACAGGAAAGACAA
GTAGAATAGTCTTGAAGAGAGTAGTAAGGAGGTCAACGACAACACTAACTCCAACCACAG
CACCATTCAAGCAAAGTGCGTGGGAGGGGTCATCTTTGAGAATGGTCGAGATACTACTGC
TGGCAGTACCGAGGAT
>NODE_6433_length_167_cov_7.724551
TCCAGCTCTTTTTTCAAGTACAATGACGCTCTCGTTCGATCTATCATCCGCGAACAACGC
CAGCTCGAGTCCTCCCTCGTCCTCCACATAACAAAGTCCCCACCCACTCAGCCACCACCC
CCCGCGGTCATCCTCCTCCAGACTGCGATCCTCCGAAACAAAAGATGTCTGCTCGCTTAC
CATGC
>NODE_6436_length_73_cov_37.095890
GATTCTTGCTTGATAGACATTCAGCACTTATCTATTATGTTTGTGGCTACCCAACTATGC
AATCATTATCATTCTGCAGCTTTTTAAAAAA
>NODE_6455_length_53_cov_3.132076
TTTTAGCAGTGGAGACGAAGGCAGTGGAGAACTTCTGAAACAGCTTCTCACACGGGTCTT
CCTGCTTGCCG
>NODE_6456_length_108_cov_4.574074
CAAAAAAGCAACGTGGGATCAGACCTCCCTGAAAGCGAACCAGGGGCAAATTCTGGTATC
GAATCTGTTGCAGGTAGCGCGAGGGAACATCAAGGCTGCAAGTGAGACGATGAAAGACTA
TTCCAG
>NODE_6460_length_75_cov_2.040000
CGAGAGACTTCTGGACGAGAGACTCCTGGTGACTGAGGCCCAAATTCATTGATGATTTAT
ATACAGGTTAGTATGTCGTATGTTGGTGTTCGC
>NODE_6463_length_35_cov_23.485714
GGTATTTTGTTCCATTGACTACGTCACCGTTGGGATTAGACCCAGCAAGCATG
>NODE_6466_length_62_cov_2.274194
GGGCTGTTGAGTGCAAGTGGAAGTCAGATGAGTCCGCAGAGTGCAAGCTTCTCTGCTGAT
GTGGAATTATCGCCAGTTTC
>NODE_6474_length_324_cov_4.067901
CCTGTACTTCGTAAGATGAAAGAGCGGGAGTGATAAGCTCCAAGTCGGAATCAAGCTCTT
CGAGCATGCTGTCACCCGCTTTCTCCGATCTCGAGATCCTATTGTCGATGCATTGAGGAC
TTGTCACAAATTTGGCATTGCCGATGAGCAATGTTACAGCTTGACCATTACAAGAAATCG
CGGCCTTGACACCTTGACCAGTCACAGATTCAAATGATTTGATTTCTGTTTCCGGGACAT
TGTTACCCAAAAGCTCTTTGCTATACACTGCAATGGCTTTGGCTAGAGGGTGTTCGGACT
TGACTTCGGTAGCACAGACCATAGCAATGATATCTCTCTTCG
>NODE_6477_length_51_cov_137.549026
TTCAATGTCGCCTCCATCCCCTGGTCTCCTATTGCTCGTGGACTTCTTTGCAGGCCTTTG
ACCGAGGTT
>NODE_6508_length_67_cov_1.731343
GTTCTCATATATAGCTGCGAAACTCTCACGAGGAACCGGAGGGTCTTTCTATGTTTTCCA
ACTTGCTAGCATGTCTCGATATGTC
>NODE_6515_length_237_cov_5.476793
TTGGGAGCCGATTGCATCATGCATTCTGGCACAAAATACTTTGGCGGACACTCTGACCTC
CTGTGCGGCGTGCTCGTCGTGAGAACGGAGGAGGAATGGAGACAGCTGCAACATGATCGA
ACTTACTTAGGATGTCCCATGGGCTCACTGGAAGCATGGCTTTTATTGCGTTCACTTAAA
ACTTTGCACCTCCGGATTCCTCGGCAATCTGAAAATGCGACTGCTCTTGTAAAATGGCTA
GACTCTGTACGGAAG
>NODE_6516_length_59_cov_4.186440
CGGGGGAGATACGCCTTGCCAGTCGCCTTGACGAAGAAGGAAGAGAGCAAGGACAGCTTG
CTTTATATCACTGTCCT
>NODE_6519_length_66_cov_257.166656
AATCTTTGAGACAAGCATATGACTACTGGCAGGATCAACCAGGTAACTACTTTCCTATTC
CCTGCGCACCACAAACAGAACACA
>NODE_6520_length_271_cov_5.129151
GCGGTTTCTAAGTATAGATCTTTCCAGATGATCCCACACGATCTCAGCTATGCCAGCGTC
ACTGTTTACTCAATTTCTGTACATCACCTGTGATTGCATGGATCCCATAATCGGAAAGGT
CAGAGGATACAGGTAAGACAGAGAGAATCAGGGTTAAAGGGCTGGAGAGAGAATTTCATG
ATGAACACTCGAAGGAGATCCTGGATGGGGAGGTCCTGGATGGGGAGGTCCAGAGAAATG
GTCTGGCGGGGGCTGATGGGGAAAACCGTGTGGGCCCCAAAGGGTCACA
>NODE_6528_length_48_cov_4.041667
AAGCTAGAGAACGGCAGGAGGCAGTGGAACGATTTCTAGCACGGGCAGAAATGACGATGA
TGGCGC
>NODE_6539_length_211_cov_5.355450
GACGCATGAAATTATTGGCAGACGATGGAGGACTGGAGGGCCCAAGGAAGCCAGCTCCAC
CGACCTGTTGGGATGAGAGGAAACGAGGAGGAGGTGACGCGAGGAAATTGTTGTATGTAT
TGCCTGGAGAATTGAGATCCTCCCGACGAAGAACCGTACGATGCTGTTGATGAGGCGGCA
CATGTTCAGCACTGTGGACAGCTTGCATATTCTGCAGCTGCTGCTGTTG
>NODE_6543_length_101_cov_4.118812
GCCTTTCCAGTCAGAGGGAGGGTTATTAAGGACATAGAAGAGTTTGAACTGGGGGGAATG
ATTAGCGACAAGCTGATCGAGATCGTCCTTGAGAAGGATGTCTTGGTGGTTGACACTGG
>NODE_6544_length_287_cov_5.466899
CTGGCACCAGTCCGAAATGGCCGAATAACAAATCGCAGACCTACTGTTCGAGTATTAAGG
CATTAAGAATCCTTGAATCACACCAAACTCAGCTCCAGGGTCCACACTCGCCGTGCCCAG
AGTTTTATAGTCCTCGCCGGTTTGCTATCAATTGTCGGAAGTTCGACATCAATCCCGTCC
CACCAGCATTTGCGAGCAGGCTTTCTCCAGAATAGCAACAGTTTCTGGGCAGTAGTCATC
TGTGTGTAGTCAACCTCCACAGGTCTCTCCGCATTTGGATGATGTATGATTCCGGTCTTA
AGCAA
>NODE_6562_length_272_cov_3.816176
TGTTGACAAATTCCGAGCTGATAACACGACGCTGACGTTCGACCTCTTAAACACGGTTCA
CGAAGCCTGGGTTGGCTATATCAAGATTTACGTTCACAAGAGCCTATCTGACGGTGAAAA
TTTGGACGAAGAAAAGGAAGAATTGAACTGGCCTAAACTCTCGGAGCTGATAGGAAATTC
GGAGTGGAAGCGGGAGTGCTTGAAGCGTGATGAGAAGTTCGAAATGTACTTCACAGTCGC
TAATCGTGCTATTCAGGCGATTCAAAGAGCTCGAGAACAGCTACAATCTG
>NODE_6563_length_132_cov_60.651516
CGTTTTTTTTCTGTCCATCACGTTCCCTACGGACTACCCATTCAAGCCCCCCAAAGTCAG
CTTCACGACCAAGATTTACCATCCTAACATCAATGCCAATGGTTCTATTTGTCTCGACAT
CCTGAGAGACCAATGGTCTCCTGCATTGAC
>NODE_6585_length_98_cov_8.836735
TGTAGGACTTGTCTTACTAGCCAAAAGACCTAAACAATTGCCAGGACCTAGTTCTCCAAG
CGATGAAAAGATACCATAAACAACAGCGAATGCTCCGATATGACCAGGAGCAGTCA
>NODE_6588_length_76_cov_91.868423
GTGTGATCCTACATGAGAAGGCTACAGGGTATGAGAGCAGCCCATTTGTCATTTCAGGCT
TAATCTCAAGTTCTTTTCCATCATCATCCAGAGC
>NODE_6589_length_98_cov_10.642858
CTGAGAAAGACGAGGAGTCTGGAGAGGACTTTTCCAAGGGGCTTGCTGAAGTCTCAGACG
AGGCAGATGAATCAGAGGCCGAAGAGGAAAAACCAAAGAAGAAAGCACCTGTTAAG
>NODE_6601_length_234_cov_6.474359
TTCTCTTGACCGTCCTTCTTTTTTGGCTGAATGTAAACCAGGAGGAAAATATGACGGCAT
TGTAGGTATCTATCGCGAGAATGAGTCGGCTAAGATCATCGGCGTTTATGACAAGGAGGT
CATTAATGGTCTACCTAAAAGCCTTCAGTGGATTGCACACAACGGCGCTGGTTATGACCA
AATTGATGTCCTTGCATGCAAAGATCGCGGAATTTATGTTTCCAACACTCCAGGCGCAGT
GGATGATGCAAC
>NODE_6614_length_234_cov_3.239316
TCTTCCATCTTCTTTTCTGTCTTGGCATATAAATCTAACGAGAGTTTTGCGGATTGTTCG
TGATTCGCCCAACGATTGTAGTAATGTAAGTATCGTTCAAGATGAGCTCGACTACGACTC
TGCGCATCACGAGCTTCTACACCAGCTTTCTCATCGTATCGATTACACGAGTACCACGCT
GTCCCGTGTTCACTCCAGGGGCCCATGCATACCCAACAGAATTCGTGTTTGCATTTCTTA
CATGTCATATTG
>NODE_6616_length_41_cov_1.731707
TTGCTAGGTAGGGACGACCAAGACGATGAGGTTTTGAAGGGAAATTTCTCCCTAAATGC
>NODE_6617_length_203_cov_4.522168
CGGCACCACTTTGAAAACGATCACTGGGGAAGATGAGACACTGGTAATCAAGTTCGGCGC
CAAATCTGACGAAGGTGCAACCGAAGACACCATTCTCATCCGAGGCGGCAGTACCGACGT
CGACCGAGCTGTTAGCGAAATCCTTCATATCGTGGAGGACGCAAAAAATGACGAGATCAT
CAACAGCTACTCAACCGAATTCGAAATCGGCCGTGAATACG
>NODE_6618_length_58_cov_4.103448
GCTTGGTATCAAAGGCTGCTTCAATAGACCCTTTGGTATCTGGGAATTACGCTTTCAGGC
TCAATCCAAAGACGCT
>NODE_6642_length_38_cov_157.368423
TTTCTATTCGGTCTTCGACTCTGCGAATGGTTCAGTTGGATTTGCGACCACTCCTT
>NODE_6647_length_40_cov_108.625000
TCAAGCTTCGAGAGTCAAGTTATTTAGAGTTTGCTGCCAGAAGTGGCATCTATCAAGC
>NODE_6648_length_19_cov_104.684212
AAGTGGCATCTATCAAGCGCTGCTGGGCCTCATCGAA
>NODE_6649_length_55_cov_301.927277
TCACACAGACTCGAAAACATATGCATTTCAGTTCAATACATGCCACTTCAAGAGGACTCA
TAACACGTGATGA
>NODE_6651_length_279_cov_10.326165
TCCCGAGATGATGCCACCGAGTTGATGAACCGCCCAGATCAGAACGGGGTAATCAATATG
ATTACGACCGAAAAGTAGGACAACGTCATCTTCTCCAATGCCAAAGCGATAGCGAAGAGC
GCTTGCAAGTGCAGTTACTCGTTCGCGGAGCTCCTGTTTACTTAGGAAACGCCCTGTAGC
GTCCTCTACTAACCAAGGCGTGTCTTCCTTTCCCTTTGGCCTGGCAGGATGAGTAGCATC
GAACACGAACTGACCTATTGTTTGGTCATCAGGAATGTAGGGTAGAGAGGGACCGAG
>NODE_6666_length_376_cov_38.593086
GCAATGATCTATGTCTATCGTCGTAATAAGAGAATATTCCAGGCCCAATAATTGCAAACA
CACTAGTCTAGATATCTGCCACCAGTTAAAAACTAGCGTACTAAGAGGGTAATACAAAAT
TCCAGGAGGAATGGAAATATGTGATGATACAGAATACTTATTTGTTCAGGACGGTAGTTT
CAACAATGATGCTCGTGACACGGTAAGGATCAATATTGGATGCGGGACGACGATCTTCAA
GATAGCCATAACCCTGAGCAGCGACATGACGAGGAACACGAATAGAAGCACCACGGTTAG
CAACACCAGAGCTGAAGTTGCTAATATGATTTGTCTCGTGAGCACCAGTAAGACGGAGGT
CATTGTCTTCGCCATAAACAGCGATATGCTCGTC
>NODE_6678_length_119_cov_4.084033
TCGGGACGGGGTTCGGCCACGCAAGTCATTCCCGGCATGAGCCCTCCAGTCATGTCTTCA
AATGATCCACTATTGGACATCTTCCACCGAGCCCATTTCGCAAGTAGAGCGCCACCTATG
GCAGCTGCTTCTTTGGT
>NODE_6679_length_47_cov_189.361710
CGATATGGGTTTCCTACACTTGACTCCGAGAAGAAACATAGTGTAATTGCAGTTTAGGAA
TAAAT
>NODE_6680_length_290_cov_3.624138
TGGAGATCAAACCCTCATGGTTGCTTGAAGTTGCGCCTCATTATTTCAAGCCCGCGGATT
TGGAGCAACTGGTGGCAGGAGACAAAAAGATGCCAAAGGCGATTGGTGCCAGTAGCTCGC
GATCGTGATTTTACTTGGCTACGCGGTATATATATAAGGCTTATTGATCTGTTGTATGTC
ATAAGACAGAGTGTGATCTTCAACCTCTCCCCACAAACGGCTGTTCGGTCGGCAAGACGG
TGACTTCCAACATTGTTGTACTGTTGGGGAGACTGGCGATGTAGACGATAGTATTAGCTA
CATCTTCT
>NODE_6681_length_401_cov_9.718204
AATGGATTGATGTTAGGCGTGAAGAAGTCGAGCCCAGCACGTCCGGCATTATTGAAAGCA
CGCGCTTCAGTACTAATCACGGTAGCAACGGCCTTTATAAGATCCATGTCAAAGGTTGCT
CCGAGCCCAATTGGCTGAGGAAAAGATGTAGCTGAGCTAAATTGACCAGATGGGGCAAAC
GAAACCCCGGGACTTCCTGCTACCCCATGCAATGCTTCTGACCACCACTGATAGGATGGT
ATACCCAATCGAGGAACGCCAGGCGAACTATTGTCGGTGTTCTGAGTGAGTTCTTCATCC
GTGAACATTTGTATGAGGGCCTGAGCGCGGGTTGCTGGATCTTTTGATGTATCACACACT
ATCGTGGATTTCAAAGGCCCATCTACACAGTCGGGAAACGAATAGCTGAAAACAACATT
>NODE_6725_length_187_cov_6.336898
AAATAGGCAGACAATAACCGCAGGATCACTCCAGGATTTGGTGTTACCACCCCACTGCAA
TGCTAGCAGTAGCATTACTACTAGGCCCAGACTCAAGAGAGTACCAATCCAGTCCAATCT
TAGCCACCGCTGGATATGGGACGATTCGTGAACCAAAGGTGGTTGAGCCGGAAGGAAGAC
TATGACAGCAAGCATTGATACCGGG
>NODE_6758_length_113_cov_4.823009
AAGATCATTATGGGAAATGTGGTTCTGTGCGAGAAGCATGATACATTGAATAGACTTCCA
AGTAGTGGATCCTTCCTTCGAGATTCCCCGCTGTCTAGATAAAAGTCAGTGAGCATTATC
AAAATTCAAAG
>NODE_6764_length_457_cov_4.899343
AGACGATATGCCCTGAGACTATTCATGAGCGCCCCTCAATGAGTCTATGTTTATCGCGGG
GAGAGGGGTTAAGGGAAAAAGATGCCGATGAGAATAATGGAAGGAGTTAAATCGGATTCA
ACCACGAGCGGGCAGATCGAATGGGCGTTTCAACCTTAGGTGAGGCTGCCAGCTACCCAG
TGATACGTGATGTATGCTGACGAGAACAATGTCGTCCAGTGTAATCAACCCCTTGCCGTT
TAATCCTACTTGCCAGCGCGAATCGGTAATATCTTCGAGCCGCGAATGTTGGCGCTCCTC
GATGAAACGTTGGACGCATTTGGCTATATTTTTAGCTAGTTTGGCAAGAGTGATAGGTGC
TGGGGGGCTACGGAAATCTTTGGTGGGTATTTGTCTGCTCCATTGGCGATATCCAGGCCA
CTCAAGACGGATCGAAACGCTAGGTCCACGCCCTTCGAAGACAGAACAGTTTCGA
>NODE_6770_length_457_cov_13.238512
CACGGATTGCAACAGCACTATGTAAAATTGGAGGAAGTGCAAAAGAACAGGAAGCTCAAC
GACTTGCTTGATACTCTAGAGTTTAACCAAGTTGTCATCTTTGTCAAGTCAGTTGCTCGT
TGCATTGAGTTAGACAAGCTGCTCGTCTCTTGCAATTTCCCAAGTATTTGCATTCATTCT
GGTCTTGCGCAAGAGGAACGTATCAATCGCTATACAGCCTTCAAAGCCTTTGAAAAGCGG
ATTCTTGTAGCTACAGACATTTTTGGTCGTGGAATTGATGTTGAACGTGTCAATATCGTT
GCCAATTATGATTGTCCGCCCGATGCAGATACGTACTTGCATCGTGTTGGCCGTGCTGGT
CGATTTGGCACTAAGGGTCTTGCTATTACTTTCGTTACCTCAGATGTTGACCAAGAAGTT
ATGTCTACGATTCAGGCTAGATTCGAAGCTATCATCTCCGAGCTGCCCAATGACA
>NODE_6784_length_54_cov_3.148148
GTCCAGGGCACTTCCTGTCGCCCAAGATGGGATGGAAGCGAAGATAGGGGAGAAGAATAT
AGAGATGAAGAA
>NODE_6790_length_42_cov_96.285713
GGGGTGGTGGGGTCCTGTTGAGGAGCACCAGCGTATCGGAAGATAGCACGAGAAAGAGTA
>NODE_6791_length_50_cov_3.660000
GGTAGCACCGCCCCAGCTAGAAGTAGAGTGTTGCTGCGGCATAGTGGATGAGGTACTCGC
TGTCACCG
>NODE_6830_length_130_cov_4.492308
ATGGCCTTCCTCCGTCTCTTCTGACCCTCCTTCTGCTCTATCTTTTGTTGACAGGTCGCT
TTGACATTGGACAGTTCCTGCAAGAATCAAATCCGTATGCTTGGGGGGCAACCGGAATTG
GCCTTTGTATCGGTCTGAGCGTGTTGGA
>NODE_6831_length_27_cov_22.370371
ATTATTAACTTCAACTGCAGCCCTATTAATATCAATGGTTAGATG
>NODE_6834_length_19_cov_45.789474
AAGTAGAGCTTCCCGACATGAGTGGTCGAGGAAGACA
>NODE_6886_length_94_cov_7.574468
CTCCTCGTTGGATTTAATTGCCTTTTTCGTTTCGTCAATGTTCAGCTCCTTGCGTTCAAT
CGTTCTGCCTGGCGGCACAAGGCGAAGTTTGATCACGAGGAAGACAATAGAT
>NODE_6887_length_105_cov_8.838096
ACGAGGAAGACAATAGATGACGGTGTCACAACGCGCTCCCCGATGACTTTAAATGTGACA
TTTACAATCTCAGGCGCACCCCATCTCTCCAGAGCTTTCTGAATATCGCTGACACGCTCA
TCC
>NODE_6895_length_122_cov_15.245902
GAGCGGAAGGAGAAACACGTGCGACTGCAGCAGCAAGGTCGCGGACGATAGAAGCATTAG
TATTGAAGAGATCATCACGGGTCATACCGGGCTTGCGAGGAACACCAGCAGGGATGACAA
CAACCTCGACATCCTCAAGA
>NODE_6896_length_161_cov_72.186333
AGTCAAGCTCAGTAATCTCACTCAAATCTCTCCAAGCACCATTAACAAAATTCTCATGCT
TGCGTTGACGCTCAACATCGCGAACGCTAGCATCAACATGACCCTTTTTGGCTTGGTAAG
ACAGAGGAGAGATAGAACTCTGATAGTTAGGCCTATTGCCCTGGCTAACGAAAGTCATG
>NODE_6897_length_406_cov_21.827587
ACTACAGCAAGACATACAAGGTCCCCCGTCGACCTTTCGAGTCCGCTCGTCTCGATGCTG
AGCTCAAGCTTGCCGGCGAGTACGGTCTCCGCAACAAGCGTGAAATCTGGCGTATCGCTC
TTATCCTTTCCAAAATTCGTCGTGCCGCCCGTGAACTTCTCAAGCTCGACGACAAGGACC
CCAAGCGTCTCTTCGAGGGTAACGCTCTTATCCGCCGACTGGTCCGTATCGGTGTGCTCG
ATGAGAGTCGTATGCGTCTCGATTATGTGTTGGCTTTGAAGATTGAGGATTTCTTGGAGA
GAAGACTTCAGACTCAGGTGTTTAAGAGTGGGCTTGCTAAGAGTATCCACCATGCTCGTG
TTTTGATCAGGCAGAGGCACATTCGTGTTGGTAAACAGATTGTCAACGTTCCCTCTTTCG
TTGT
>NODE_6916_length_19_cov_13.210526
ACAGCAACATCAACGAGAAGGAAAACCCATGAAAGAG
>NODE_6917_length_196_cov_27.729591
GCCCTTAGCAACTTCCTTTTCTTCTGTCATCTCTTCATCCACACCACCCAAAAAACCTTT
GATAACGAGTCCTGATCCAACACTCGTTTCGTCAGCAGGGGTCAACAATCTGCCTTGCCC
TTCATCCTCGAAGTGTGATAGTGTCGATCATGCACCAAATTCTAATAGACACAAACGTTG
GGGATCTCATCATTCAACATCATCGGCGCCACCC
>NODE_6918_length_153_cov_2.692811
GATGGAAACAAGGTCGTCCGGAATCGGTTCCTTGAGCTTGAAGGTTTCACTGAATCTCAC
AAATTCATCTACACACTTTTTCAGCTCGTTTTTAGCGAGCTTTTGACGTTTCTCATGAAG
GCGTTGCCTCTCTTCGACAATGAAAACACGAAAAGCGGGTGTAGGGTCCCG
>NODE_6919_length_50_cov_2.340000
TTTCGCTCTCTCACGCCCGAACTTTGGCCCTCCCTCATTTCGTTCAATGTATCCTTTACC
ATATTGAC
>NODE_6925_length_56_cov_54.375000
GGCGGATTGAGGGCATCGCCAGGAACAAATGCCACGGGCCAGTGGACCAAGTAAAGATCA
AGATAATCGATGCC
>NODE_6932_length_377_cov_57.846153
GCCGGAGCCGCCATTAGTGCACACCCCAAAATTCGAAAGGTGGGATTCACAGGAAGTCTT
CTCACGGGAAGAAAGCTCCTCAAGGCTTCTGGTGAAACGAATTTAAAAGTCATTACACTT
GAGTTGGGTGGGAAGAGTCCTACTATTATCTTCGATGACGCAGACTTTGAACAAACATTG
AAGTGGGCAGCTAGAGGGATCTTCTTTAACATGGGTCAAGCATGTACTGCTGGCTCTCGT
ATCTTCGTCCAAGAATCTATCTACCCAGCCTTCCTCGAAAGGTTCACTGCTCTTACCAAA
GATCTCACAGATCACACTGGTTCACCGTTTGACCCTGACACTCAACACGGTCCTCAAATA
TCGCAGACGCAATTTGATCGTGTCATGGGATTCAT
>NODE_6938_length_44_cov_2.590909
CCAATTTTCCATTTCTTCCCGGATCAAGAGTCTGTCGACCTTTATGAGGTCCTGAACCTG
AG
>NODE_6948_length_203_cov_8.364532
CCCGATCTTGATACGTGGCGAAAGAAAAGGTGTGAAAGGTCTTTAACCAGCCATGATCGG
CATGACCACGTTCATCGCTTGACCGAACCACAAATTTCATCGGAGAAGAGTTCATCGTCG
TGGTTGGTTGAGAGAGAAAGAAAAAATGAGAAACAGTTGCGAGGAGGGTGGTGGTTGCAG
ATGGTACGAAACCAAGTTGTTGGACTAGGACGAGGGCGCGA
>NODE_6967_length_73_cov_3.000000
TAGCAAGCTGCTGCTCGGCCGAGTGCATTGTTTGGATTTCTGAGCTACTAGAGGCATCAA
AGGTAGCAAGAACTCCACCCGTTGCTAATGC
>NODE_6970_length_558_cov_9.044803
TTATTAGAAATCCTACGTTGTCCTCTAAGGAACGTGCTAATGGATTGCAAAAGCTTTTCA
CCAAGTTGGAGGGAATTGGAGCGAAGAAGGAGCCTGTGTCGGATATCACGAAGAATTTAT
TGACGATTTTGTCAGAGAATGGACGGTTGCCAGAGACCCAAGAGGTTATTGAGGAATTTA
ATGTTTTGTTAGCGCAGTATAAGGGAGAGTTGACGGTGACGGTCACTTCGGCTGCGCCGC
TGGACAAGGCTACGCTTACTCGACTTGAGGGTACACTTAAGCAATCGCAGACTGCTCAGG
TTGCCAAGGTGTTGAAGATTGAAAACAAAGTCAATCCTAGTATTCTTGGTGGTCTTATTG
TTGACTTTGGCGAGAAGACGATTGACTTGAGTGTACAGTCGCGAGTGACCAAACTGAACA
ATGTTCTCCAGCAGTCGGTCTGAAGAATGTGATGCGCTTTGGAAATAATGTCTCTTGCAC
GCTGCATCCTGTGTACCCTCACGTTCATTGGTTGTCCTACAGCCATTAGTAGTATATCCC
GCTACCCTCGTCCTCCCTTGGCCCGACACAAGGATC
>NODE_6971_length_46_cov_3.456522
TGAAGGTGGTGAATGGGCTAGATCAGTCGAAGAAGCCTACTACAAAGGAAGGGACAGGAA
AGAA
>NODE_6972_length_19_cov_5.842105
ATTGGTCTTTAAACACGAGTGAAACACATGAAAGGAG
>NODE_6973_length_111_cov_32.045044
TGAAACACATGAAAGGAGGGAACCCAGTAGTCCAAATACAGTCATCATACAAATGTTTGA
ATGGGACTGGGACTCTGTCGCTGCGGAATGTGAGAACTTCATCGGGCCTAATGGGTATGG
TTTCGTCCA
>NODE_6975_length_23_cov_5.826087
GGCGTTTACGAGAAGGACCAGAGTCGGAGGAAACTATCAAG
>NODE_6976_length_202_cov_23.054455
TCTGTAGATACTAAATGGAATACTTAAGGTGTAAGCTTTTATCCAATAATGATTGACGCT
GAGGAACGAAGGTGAGAATAGAAAATAGGATTAGAGACCCAGATATCTCTCACTGTCAAC
GATGAGTGGTAGTTGTTAGTCTTATTAAAGGCTAGTAACGATGTTAACGCGATAACCATT
CCGCCTTGCGAGTACGGTTGCAAAACTGAAACCAAAAAAA
>NODE_6977_length_413_cov_6.953995
GTTGTCTCTTTCTCCGTCACTATGACCAACAAGGATTCTCGCCGTGCGAAATTCGAGCAA
GTCTATGAGAGAATTGCTGATGAGCTCGTCAATGACCTGAGGCAACAAGGTATCTCCGAA
GATGCGATCAGTTGGTACAGAAAGAGCATGGACTATAACGTCCCCGGTGGTAAATTGAAC
CGGGGGTTGTCAGTCATTGATACGGTCGAGATCCTCAAGCGTCAACCACTCACTGACAAT
GAATACGTGAAAGCGGCAGTACTCGGGTGGTGTGTTGAACTGCTTCAGGCCTATTTCCTT
GTTTCAGATGATATCATGGACTCGTCGATCACTCGTCGCGACCAACCGTGCTGGTACCGC
AACTCAGGTGTCGGCATGATCGCGATCAACGATGGGTTTTTGATCTGCTCCTCCATCTAT
CGTCTGATCAA
>NODE_6978_length_178_cov_10.213483
GTCAAAAGCGTCTCAGCCCGAGCTCAAGAAGTTCATGGACAAAAAGCTCTTCATTCACCT
TCAAGGTGGCCGAAAAGTTAGTGGAACTCTTCGAGGCTATGACCTTTTCCTCAACCTCGT
CATCGACGATACGATCGAAGAGACAATTCCTGCTCAGAAACATTCAATTGGAAGTGTTGT
CATCCGGGGAAATAGT
>NODE_6979_length_42_cov_2.595238
TCTCGCCCATGGATATACCCAACTGCTCTCAGTGATTATCCCAATGTCTTTGATTGTGAG
>NODE_6983_length_56_cov_92.375000
CGCTATCACCCTCTACCAACGAGCCACGGGTGCTGTTTTAGATAACAACACAGGATTGCT
TCGCCTTACTCCGG
>NODE_6984_length_26_cov_114.038460
TGCTTCGCCTTACTCCGGCCCAATTCGCAAACCTGCAGAGTTTG
>NODE_6986_length_103_cov_3.553398
AACTGGTATCTTTTGTGTCCTGATAGTAGATGCGCGAGAGCTTGAGGAAACCGCAAAGCG
AGTCAAGTTCATACTTGCATTCAAAGACAGTTTGGTTGTCAACAGGGCTACCCAACAAGG
G
>NODE_6987_length_71_cov_3.352113
ATTGCTGAGCAACTTGTTGATAGTGCTGTTTACCGTTTGTTCCGGGAACCTGGAGTCTTT
GATGTCATGGTTGCTCCGAATTTTTACGG
>NODE_6988_length_81_cov_4.012346
TCCGGCCCACTGATTTGTGCATTTTGTAGCGTGTTGTACCTCGTCTTGTCCCGCTCTTCT
TGTTTTCTCTTGGTCTTCTGGATCTGTCTTGTCCCGCTC
>NODE_6995_length_79_cov_3.607595
GAATTCTAAATGCCACAGGAAATCATACAAAGAAACTATAGGTACTGCATTGAGGTCATC
CATGTTGTCAGAAATAGTCAAACGGACTGTAGATTCA
>NODE_6996_length_469_cov_14.727078
CAGCTTCAAGCGAATAACAGACTCAGTGACGAAGGGCTGGATGGCCTTATAGAAAGCGTA
AAACGCAAAAGCCAAGCGGCCCACGGCAACGGAAAGCGGAGACGAATGTAGTTGCTGGTG
AATTTCTGGTTGTTCATTCCATGTTACAACGCAGATCAATCCTCCATACAATTTAAGACT
GCCAACTGCCATCTCGTTAATAAGTGAGCGCCCAAGGCGATTGATAATCAATCTACTACA
TGATGTTAGCACTGGAGAAGTCAAGCTCAGGATGCTGCTCTTGGAACTTCTTGAGCATCT
CCGCCTTTTTGATCTCATCCGAAGTGGGCTTTCCAAGTTGCTTTTGTTGGTTGTCGAACA
TCATCTTTTCAACAATGCCCCGTGTTTCCGAATCCAGGTCGCTCAGTTTGCTATTCGGAG
GCTCGATCTTGCTGGTATCGATCTTGGGATGATGAGTGAGGACGTTCTCCCACCATGTTT
CGTTGAC
>NODE_7008_length_21_cov_1.666667
GGGGAGCAGAGTCGAGATGAGGATTAGGGTAAGGGGGAT
>NODE_7011_length_147_cov_26.666666
GGGTGATGAGAAGTCAATTCACCACGGAAGGCATCCATCCGTCTGGCGACTTCACGCGTC
ACCTTGTAACTCCATCTGATAGGCGCAAAATCGGCCTTATGGTTCATGAAACCGGAATCG
AAGAATGGTTCTTGGTAAGGGGATTTGGATGAAATATGAATTTTG
>NODE_7012_length_88_cov_4.909091
CCATCAGCTGAAATGATATGTTTGCCATCTGGTGTGAATTCGCCACAGTTGACAGGACCG
GTGTGTCCAGCGAATACTTGCATTGTATTTCCAGAAGGTAATTGCA
>NODE_7013_length_54_cov_83.537041
AGCTTTGGCTTGACTTTCGTGAGGGAACTGAACATCGGTAGTGCAACTGTTGATAAGGAG
AGGTACTTGGGA
>NODE_7023_length_26_cov_206.076920
TGGTAGAGGGTGATAGCGTTCGAAGCAAGGAGAAGGAGAGTAGT
>NODE_7024_length_54_cov_2.759259
TCTTCTTCCTTAAGGTCTTGGCAGTAACGGTCAAGAGGGAGATCGCATTCGTCAGTTCCA
AAAGGCATCTCA
>NODE_7028_length_208_cov_18.442308
AACCCATTCCCAAGCCCTTTAGCAATAACCATGATGTCCGGCCTGACCTTGCTCTCTTCA
ATCGCAAATAACTCCTTCCCGCTACTCGCTCTACCAAATCCAGCTTGAATTTCATCGACA
ATGAGTAAAATTCCATGTCTATCACAGACTTGACGCAATCCCTGAAGGAATCCTGCCGGA
GCAGGAACGTATCCTCCTTCTCCTAAGACAGGTTCGATGATGATGG
>NODE_7031_length_178_cov_55.089890
GGTCTGTACTTTGGTGTCTATGATTCGCTCAAGCCCGTCGTTCTCGTCGGTGCTCTTGAG
GGTTCGTTCTTGGCTTCATTTTTCCTTGGTTGGGGTGTCACCGTCGGTGCTGGTCTTGCT
TCTTATCCTCTTGATACCATTCGTCGTCGCATGATGATGACTTCTGGAACCGGGCACAAC
TACAGGTCCATGGCTC
>NODE_7047_length_67_cov_2.820895
CCAGCATGGCTTTCCCAGCGATCAATGCTTCTTCATGATTATCCTTTATCTCCATATTTA
TGATGTGAACTGGCTTTTTAAATTC
>NODE_7055_length_666_cov_12.519520
CCCATAGATGATCCCGACTTCAAAGAGAATGGTTTCCTTGCCCCCTTCCCTCGTCATTCT
ACCGAAGACAGTGTCGCTATATGTATGGCTGCTTTTTCGAGGATGACATGGGCGGGCTCG
AAGGTCGAGGAGCGCCAACAGACTATTAAGATGATCTGGGACAATCGCAAGGGTCGCCGT
CACCATCAGAACCACCGTTCTGAACCTGATCTCCATTATCGACATCATCCGCTCTATGAG
CAGCAGTCTATCGATCCAGTGAATTCGCAATCTCATGACCTACAGTGTGACCGTCCGTTG
CTTCCACCCCTCAACCTGTGCACGGGCCAAAGGCGAGTGGAGTCCGCTCCATCCACATCG
TATACGACAGATGGTACAGGGGCAAATGGGTGGCCCTGCTACACACCTCCGGGTACGGCT
ACGTCTGGTACTACGAGCACTGGAACAGGCCTCAGTGCAAGTGGTTCACCTGTCTTCCCA
AATGTTGGATCATACAAGAGTGATGTTGATGATCCTTACTACCACAACACGAGCAGTGAT
ATCGATCAGTTCAGTTTCAACGTGCCTATTGTCACGCCCGTTGTACGCGATGCGCCTGTT
TATTCCCAGCGCTCTCTCCCTTCCGAATCACACACCATTTCAGGTAGCTCATCTTCGGCT
TATCTGGGGCAGACTTTCACTACG
>NODE_7072_length_42_cov_8.000000
TTGCAGATGAGCGGGCATACTTCTCCAATTGGGGTAAATGCATCGATGTTTTCGGCCCTG
>NODE_7089_length_110_cov_4.500000
TGCCGTCTCCCTCACGACATCTTCCCACTTCTCTAACGTGCCCCTTATCGGGAAGCTGCG
AAACTCGTATTTAGCAAATACGAGGGGATGCGGCTGTTGCCAAATCAGCAAGTTGTTGAT
TTCCCCGG
>NODE_7106_length_169_cov_29.260355
GCAGCCCCCGAATATACCCCTACGTTCACCAATGCGACAGCGGCTGTTCAAGCAACTGAC
TTCATCACCTTTGGCCTCTTCGACACGACCACTGAGTGCACAGGATTCTGTGATACAGTA
GTCGGCTGCAGTTTTGCAAACAGTTACCGCGACAACAACGGGAAGGGTGGGAGTCCACAA
CTCACTT
>NODE_7107_length_647_cov_6.234931
CGAGTATGCGCTTGAGGCCGTACGCAAAGGAACATGTGCTGTCGGCGTCCGAGGCAAAGA
TGTAGTTGTACTCGGCGTTGAGAAAAAGTCGGTTCTGCAGCTTCAAGATCCGCGCACAGT
GAGGAAGGTGGTGATGTTAGATGACCATGTTTGCTTGGCTTTTGCGGGTTTGACCGCCGA
TGGTCGTGTCCTCATTGATAAAGCACGTGTGGAGTGCCAAAATCATCGTTTGACCGTTGA
AGACCCTGTCACAGTAGAATATATCACACGACATATTGCTGGTATCCAGCAACGGTATAC
ACAATCTGGGGGTGTCAGACCTTTTGGTATCTCAACACTCATAATCGGGTTTGACCCACA
TGACAATAAGCCGAGACTTTACCAGACAGAACCTAGTGGAATCTATAGTGCTTGGAAGGC
TAACGCCATTGGACGATCATCTAAGACTGTGCGAGAGTTCCTTGAGAAGAACCACAAAGA
TGACATGACAAGAGAAGAGAGTATCAAGCTTACTGTTAAGAGCTTACTGGAGGTAGTCCA
GACTGGAGCCAAGAACATAGAAATCAGTGTAATGGAGGGATATAGCAAAGTGACGAACCT
GGAATTGGCAGAAATTGAAGCTATTGTCTCAGAGATAGAGAGAGAGAAAGAGGCCGAGGC
CGAGC
>NODE_7126_length_159_cov_42.735847
CCTGGGATCATTTGCGAGTTCCCAAGAAAGCACGTTGGGATGATCGCGAAACCTTGTGAC
AATTTGTTCAGTGTAATTTTTGAAAGCGTTAATCAGAGTCATATTGGTATAGAACTGATC
ATGCTCCAAGGGGCCACCAAAGTTTCGAACATAGGCATCCATGCCACCATAATCATT
>NODE_7127_length_852_cov_7.625587
TTTTTACTGAGTCGATGTTCAAAATAAATGGAATCACGTGGATAACTAAGTCCTTGGCAA
ACATATAGTCGTCTAATGACGCTCGTAAGATCATGATGCAAGCAGGACCAGGTAATCGAA
CGTCCTCCCTTCCCTGTGCCTGCTTCTGGAATAACGTGAGTGGAACCAGGCCGTCGGCTA
GGGAGCAATGCTATCTAACGCTTCTAGTATCCCGTCGGCTCCCTTTGCTACCCATTGTGA
CGGCGAGATACGCTGGTGTCCTCCATCAAGTAGAGTGTCATTCTCATCTACAAAAGCCCA
GTGAGATATATCTGGGGAAGCGGATGTGAGAGCTCTAAGCTCATCCCTGATAGCGCTCGT
GATATGATCAAGATCAATGTCGTTTCTGTCGTAGCCGAACGGGTTTTCAATTTCTTCACC
TGCAACAAGAAACCCGAAGAACAAGAACGTAACGAGAGCAGTCGCCGGGATTGTGATCCA
CCCGAGTTCAGGCCATACCATGATAGGCAAGAGTAGGCAATATATGAACGTAACCGACCA
TAGGTGAGTGGCATACGAGAAAGGTAGAGGACTGGTCAAGATGCGTTCAAGACTAGTCAA
GCTATCCACCAGTAAGTTCAGTGAGGCGGTGAGATTGGAAATGATCACAGAATCAACAAC
TTGACGTTTCTGTGTTTTGACAATGTATGAACTCAGATAGAAAGAGAGCTCCAGAGGAAT
ATTATATGCCACTGACATACTTTGCAACTTTGCTCGCAGTCTAGCTGCTCTCTTCCCTGG
TAAAGATTGACGTCGTCTCCCAAGCACTGGTACTAGCAAAGAGAATGGAAATAGATCCAA
GACATGGCATGTTGGCGAGCTACGGGCCGG
>NODE_7136_length_87_cov_5.275862
CTTCCTGTCTCGTGTTGATAACTTAGGCTCTAATGGCATTTGGTGCGCCAGGTGGACGAG
GTGGATATGCTGGTCGCGGCGGAGGAAGGGGGGCTGGCGGGGGCC
>NODE_7137_length_384_cov_20.520834
CTAGCCTCCTCGGGTGTGATACGGTGAATGGTGAAACGACCCTTAACATCGTAAAGGAGA
CGGAAGTGTTCCCCAGACTTCTCAATGGAAATGACGTCCATGAAACCAGCAGGGTAGGTA
GGGTCGGTGCGGACTTTGCCATCGATTTTGATCAAGCGCTGCTTGACGATCGCTACGACT
TCTCGACCAGTCAAAGCATATTTTAGCCTGTTACGAAGGAAAACAGTGAGAGGAAGGGAT
TCGCGGAGTTTGTGGGGACCAGGAGAAGGACGAGGAGCGTAGGTTCCGCTCAACTTGTCC
AACATCCATGACGAGGGTGCTGCCAGGCGCTTCAAATGCTTTTTGGGACCCCGAGCCATT
TTGTCCTTGCGGTTGCTTGAGAATTCTTGAGGATGTCGAGGT
>NODE_7138_length_258_cov_16.073643
AAATACCACCGGTCTGGTCCCAGAAAGCCTTCCATTGCGCAGGCATGTTGCCGAAACGGG
TAGGAATACCAAAGAGGAAGGCGTCATAGTCTTTGAGGGCGGCAGGAGCCAAGACAGGGA
AGTTAGGCTTAGGGGGAGCCTTTAGTTTGTCGAGGACCTCTGGAGAGAGTGTTTCGGCAA
CTTGGAAAATTTGTGCTTTGCCGCCAGCACTCTCAATACCTTGTTTGACAGCCTGGGCCA
TGTTGCCAACGTGCTGGTACATGGTATAGATAACAA
>NODE_7139_length_158_cov_9.886076
ACATGGTATAGATAACAATTGCGATACGGGGAGACATTTCGGTAGGTGCTGGGAGCTCTG
GTGCAATGGAGGGTGCGGTTGGCTCTTTTATATCCTTCTCGTCCAACCCTTTTTGGTTGT
CTGATTTTTTTGTAGATTCGTCGGTAAAGTTATCTTTCTGGCGTTTACTGTTACTT
>NODE_7140_length_105_cov_17.504763
CGAAGCAAATCAAGGACAGGATGGGTTCTACTGCCACACCATCTGGTGCTGCTAAGTCGA
CGACCGTCACACCGGGCCAATCAGTACAGTCAGAGCAATCGAGCCGATGCTGCTGAACGA
AAC
>NODE_7142_length_45_cov_25.288889
TCACCAGCGGCATCGTCAAAGCCATTATCAAAACCATCCTGATAAGCCTCTTCTTCCCTA
TCT
>NODE_7143_length_38_cov_30.078947
GCCTCTTCTTCCCTATCTTCTATCGCATCCATAAGTAACGCACCGCCTACCAGTCC
>NODE_7144_length_235_cov_3.570213
CCAGCTCAGACATATATTTTCTCCCTGCTCTGGTCCAATCTGACAACTTACAAGTTTGGA
AATTTGAATCAATATGGCCAGCTGGATCGATATTCTTTCTCTACTCGTGACGATTGGTGT
TTTGGGTGGAACTGCCTGGGGAATTGTGTATGCCGTCAAACAAGTCACGGAATCCTTCCA
AATGACCAAACAAAAGATGAAAGACAAAGGATATGAACTTTCAGGGAAGGGGGTGTCTAT
TAAGACATCAAAG
>NODE_7147_length_316_cov_5.623418
TATTTTCCAGGCCTCTCCTGGTAGCTCTTACCTATTTAGCTTCTTCTCTTGCACCTCCTG
GAGCTCGAACCTCATTGTTCGGTCTTGTCACACTTCCTATCCAGTATTTGCCTTACATCA
TGGTTGGTATGGATCTATTGATGGGTGGACCTACCGCAGCGGCGGAGGCTACTGCGGGAG
CTGTAGTTGGACATGCTTGGTTATGGGGTGTGTGGGGAATGGCACTAGGGTCTACTGGTC
CTCTAGCCGGATATGCTAGAGCACCGAAGTGGTTGGAGAATTGGCTCGACGGTCCGAACA
GACAGCCGCCTCAGTTTGGTACTACTGGCGGGGG
>NODE_7148_length_135_cov_4.429630
CGGGATCGTAACAATTCCGGCGCAAGCTGCAACTGATCCCATTTGGTCACGATAGGACCA
TTGTCACGGATTCCATAATCACCCTGGGCATCGAGAACTCCTGAAGAATCCCGGCGAAGT
AATCCGGAGACTGAGCGGCGCGATTTGTCGCCG
>NODE_7154_length_154_cov_6.207792
GTGGGAGACTTCTGAAAGAAAGGACGGAAACGAGGACTCAACCGTGGAAGCAGCTGAGGT
TCAACCTTCACCTCCAGTGCCCAAGGACATGATTGTGGAAGCAGAGAAGGTTCAATCTCC
ACCTCCAATGCCTAAGGATGTAATCGCAGAAGCAGAGACGATTCGACCTCCG
>NODE_7155_length_96_cov_3.166667
CTTCCAGAGCTGCTTTCTCACCGGGGAACATCGTCAGGGTCATACCTGCATGCGATTGTG
GAGCATGTGAAGACGAGTTCAGGAGAGCCGCTGAGGCTTGGGGTGAAGGTGTTG
>NODE_7159_length_80_cov_3.975000
TTAGACACAATCTCTCCCTTAATCAAGTTTTCCGCTCATGCGATAGACCAATCACTGAAC
CCGGCAAAGGCCGCTATTGGTCCCTCGACATATCCAAG
>NODE_7162_length_195_cov_3.943590
GAGCTTTCTCGCCAGTCCTGCTTAAGCTTTTTACCCCACAACCCACAGCAAAAGATCACG
TCATTATGACTTCAATATCATCCCAGCCAAAGGTCGAAGGCAAGATCCACTTTGAAGAGC
CTCAGAACTTGAATGTTACTACTAACGGAGAACCAGAAAAAGAGAGTGGTGCTGATTTGG
ATGCTGAACAGAGTGTTGAAGATGACGTTGATG
>NODE_7163_length_32_cov_106.781250
CACCGACAACATTATCATACATTCTCCTGCACCAAGCACTATGAAGTCTT
>NODE_7169_length_255_cov_3.823529
ACTCTCCGAGCTGCTGAGAAATTCGACCAATCACACCTCGAATCCCCTCAAGTTGCTCCC
TTAATCGATGCTACTCATTTCTACTATGTTGAAGGTTACTTCCTCACACACGGCACCGAC
ATCGTTGAATGGCTCAGTAAAAAATCGTCCGAAGCTAACAAGACATTTGCTCTCAACCTC
TCCGCTCCCTTCATCGCCCAATTCTTCACCGACAATCTTAAAAAAGTCCTTCCCTACACT
GATATCATCATCGCCAACGAAGCCGAAGCCGAA
>NODE_7181_length_73_cov_3.575342
TGTTGTGATGTATGTTGGCTACCTTGTTGAGGCTGCGTCTGTGCCTGTGTTTGATTCAAA
GTCCCTGGTTGTTGTGGCTGCTGAACTTGTT
>NODE_7182_length_67_cov_3.298507
CCTGCACAGTTAACTGCACATCTGGATTGAAGTCACGGCCGGTCAATTTGTGTTGAACGC
GATTGAAGACGAACAATGCCCTTTC
>NODE_7192_length_239_cov_4.602510
TCCCACTTCACTCGCAGCCTCTTCTAACCCTATAACACGCTCACTTGAAGCTGCTCATGC
GATCGCCTTCCGTTCAGGATTAGGTTCCTCGCTTTTTGCGCCGGAACATCTGCATATCAG
CGTTGATGAAATTAAAGCTTACGCTCAGCGTGCATTTGTGAAAGACAACATTGCGGTTGT
TGGCATGAATATGGAAGCTCCGAACTTGAACAAGTTGGTTGATGCTTCGTTTACCGGTGT
TGCTACTGCAGACGGGG
>NODE_7197_length_47_cov_28.574469
AGGGCTCCAAGACATGGGATCGTTATGAACTCAAGATTCACAAACGTTTAATTGACTTGC
ATGCC
>NODE_7210_length_57_cov_97.561401
CCATTTGCATGGCCATGCCTTCGATGTCGTCTTACCATCCAATGATGACGTCTTCAATTT
CAAGAATCCTCTACG
>NODE_7218_length_429_cov_6.340326
TCGATCTTTGGACCATCAGAAACCCTTCCAACGATATTGTATCGTTTCGAGAAAAATGAG
TGCCAATCATCTAAGACTTTCTTTTCCTCAGTACTTAGAGTACTATAATCTGCAACAGCA
TCCTCTATCTTCAAGCTTGACTTTCCAAGACCGCGTGAACCGTCTTTCCCAGCGAAAATG
TTGTAAGATTTTCCTGGGCCATATGAATCGGCTTTGTGTGTAACATCAAAGATATCACCC
TTGATCGCAACGTAGATTGGTTTCGATGGGTCACTTCCATCGTATTGAGCCAATTCAGTA
GTAGTGAATGGATCGTTCTTGGGCGATGCCAAATCTGTTCTTGCAGGTTGCATAATGGAC
TTGGCTTCAGTTGTAGTTGTAGTTTTTGGAGAAAGACGACGGGAATTGGATCGTCGGTAG
AAGAGGAATGTGATGGGTATGGATACA
>NODE_7220_length_71_cov_2.845070
CTTTATTTTTGTCACTTCATTCTTGTGTCTCAAAAGCGTCTGGCTTAAATTATCCGATAC
GAGAGGGTCCCCCTCTGCCTCTTCCTCTG
>NODE_7268_length_214_cov_21.616823
ATTACTTTCGGAGTCTCGGTTGATTTCCTTTCCTTTCCCTACTGAAATGTTTTACTTCGG
GAAGTAATTAACTAATAAGGTTTACCTTAGGATCGCTTAAATAGTATATAAAACCTAATT
ATTTAGATTTCTTTAAGCATTTGGTTTACCCTCCTTATATTTATAAATTTGCCTTAGTTT
TCCTTAATAACCCCTTTAATTAACTTTTTATATATTTTCAAATGATGAAACT
>NODE_7274_length_89_cov_152.033707
CTGATGCCGCCGCCACCGGAAGCACTGTCACAAACATCACATACTCTGGTAATACTGCTA
CTGGCTGTAAGAGATTCGGTGTCATCATTGACCAGAGCTATCCCTCT
>NODE_7275_length_826_cov_9.466102
TGGGCGACATCGTAACATGCTCAAACCCAAGATATCCTTTATCTCCAAAATTATACCGTG
TCTTCGCTTCCCTTACAAGGACAACGTTCTCCAAACGAATACCGTACTTCCCATCTTCAT
AGTATCCGGGTTCATTCGAAAGAGTCATACCAGCCTTTAAGGCGGCGCTGCTGTAGGCAA
TTCGTGTGCCGATCCCATGAGGTCCTTCATGGACATTCAAAAAGTGACCAACACCGTGGC
CAGTTCCATGACGGTAATCAAGTCCATCTTGCCATAGATACCTCCTCGCCCAGGAGTCAA
TAATAAAACCAGTTGTTCCGGTGGGGAAAACTGCTGTATCAATAGCGATATGACCTTGCA
ACACCCTCGTAAACGCTACTTTCTCTTCTGCTGTTGGCATGCCAAAATGCCAGGTTCGAG
TAACATCAGTTGTTCCATCCAAAAATTGTGCTCCAGAATCACAAAGATAAATCTGGTTCT
TGTCAATAATGGCGCAATCCACTGGGTCCGGGGAGTAATGAATGATGGCTCCATTAGGTC
CTGTCGATGAAATTGTAGTGAAAGAAAGTCCCTGGAATAAATCCAGCTCTGAGCGAAACT
TCTCCAATTGATCAGCCCCCTGACTCTCATTCAACACAACGCCGTTATTCAACTGCTCTT
CCAACCAAGCAAAATATCTTGCAAGTGCAACGCCATCCCTAATATGTGACTGCCTGAATC
CCTCCAGTTCAGTAGCGTTCTTAATAGATTTGAGGTCGGTAGACGGTGTTCGGGCAATGA
AGTAGTGATCCTTGCCAATAGCCTCAGCAACTGCCAAAGAAGCTCGCTCTCCAATCCACA
TTTT
>NODE_7280_length_45_cov_3.000000
CACGAGTGGACCACCGAATATTCAACAACCTACTGGGACAACGCAAGGATGGGGAAAGAA
AGT
>NODE_7303_length_160_cov_8.200000
TGGCGAGAGCAAATATGTGGCAGAACGTATTCTTGAAAGCAGCGGATTAAATGCATGCTC
GATTCGCCTCGGGCAGCTCAGTGGGACAACCACAACAGGAGCGTGGGCCATAACAGATTG
GTTTCCGATTCTAGTAAAATCTAGCATCGCTCTAGGCGGTTTGCCTTCTGCTCCAGGG
>NODE_7305_length_43_cov_2.604651
CGTCTTTGTCACGAGAAACAACGGTACCTTTTCTGATACGAACATTCGTCAGGATCGGTT
C
>NODE_7315_length_84_cov_4.726191
TTTTCTGAGAAAGGTCGCCACGAGCGACGGCATTGCAAACGCGGGCGACGTCTTGGACCT
GGGCCTTGAGGAGTTTGAGCTCCTCGACGGCAGACATGCCGG
>NODE_7316_length_211_cov_3.317536
TGACCCCTTCGATAAGTGTCAGGCCCTTGAGACCCTGAAGACCCAGTAGCTGAGCTGACA
CGTTGACCTTGATTGGATTCAGAGTAATTTGACCGATGCTTAGGTTAGCGATAGTACTAG
AATTTCCAACAAGGCGGAATTCGGCAATGTCAGAACTAGCGAGGTTCGCATTGAAAGCAG
CAAATTCAGGGCGCTCAGGGTCAGGACACGTCAGGTTTGTGTCCGCAAT
>NODE_7326_length_27_cov_27.777779
AGCGCTGCCAGAACTCGTGGCAGAGGTGGCATCAGCTGGACTAGA
>NODE_7334_length_215_cov_84.153488
TCTTCAAGGGTGAGCTCATCCCCAAGGACCACCTTCGCGCGGGCCTTCATAGCCTTGACA
CGGTTAAGGTCATGTTGATAGAGGTTTTGTGCGCTGGTAATATTAACACGTCTGGACAAG
GGAAGCGTGACTGGGGAGTCGCGGACTTGAACGATCGGCTTTGCCGCCACGAACAGAGCC
AGCAAAAGCGCAGTAAGAAGTGTAGTTGGGAACATTTCGCCTGCTCATTGCTC
>NODE_7352_length_448_cov_6.145089
TCGAGGCGCAGCCACCGCTTCCAACACCCCGCCGAAACGCGCCCCCGACACTATTGTAGA
GGAGAAAACAAATACATCACAGGCTGCACTCTACCGCCTGAGTGGTGATACGAACCCCCT
TCATATTTTGCCCGAGTTCGCCGCTATCGGTGGGTTTAAGCAACCAATCCTCCATGGCCT
TTGCACTATGGGTATAGCTGGGAAACATGTCTTGAAGACTTACGGAGTCTACAAGGACAT
CAAAGTTCGGTTCGCTGGCGTTGTATATCCAGGAGAGACTATCGTCACTGAAATGTGGAA
GGAGGGCGGTAAGGTTATCTTCGTTGCTAACGTCAAAGAGCGCAATGCTGTAGTATTAGC
TGCTGCTGCTGTTACTCTAGCTGAGAGCTCTAGGCCCAAGTTATAGGTGCTTTGTGCCAT
CCTCAGATTGGGAGATTCTCTAGGTTTTTTACACAGGGTTGATATA
>NODE_7353_length_117_cov_2.410256
TTGATGTCCATACGCTTAATTATCTTGGTTTGGATGATCATCGACCACCCGCAGCCACTT
TGCGTAATCAGGCCAAAACAGCGCTTACTATGAACATGACCAATCCAAACCGTATGCGTG
CGAGCACCGTGTCAG
>NODE_7354_length_296_cov_37.277027
AAGCACAGATTGATGCAAATTATCAGAATATTATGGATCGGGCCAAGAGTGGGACTTTTG
CTTCTCGGGGTGCTATTATGTTGACGCATGAAATCAATAATTTTACCATGCAAGAAGCGA
TGGACTACTATGGACGTTTACAGGATGTGTTCAAGTATATCGTTCCCGTTGGTGTAGCTT
ATAATGGAACACAACCTTATGTGGAGAAGAATTACAGTATGCCGACATTTGAACAATATA
TCAATGGGACGACGACATCGGGTAATCAGTTGGCTCATGCGCCACAATCGCAGTCGGCAT
CATCTACGAGTTCA
>NODE_7360_length_212_cov_17.952829
ATTAGAAGTAAGAAAAAGCATGCGAAAGGTTTATTTTTTGGGATCCCATAGGAACTAACC
CCAGGAAAATCTATGAAACAATCGCAAGCTTTCATGACGTAAATGAGGCAACATGGTCCT
CGACAACCTTCTTAATCTTGGCCTCAAGTTCTGGTGTCACAGCACCAGCAGAGATCTCCT
GGAGGAGGGGAGACTGAGTGGCCGTGAGGTGTTCACGGAACTCTGCCTCC
>NODE_7361_length_26_cov_49.307693
GGAGAGTAATTGCACGCATCGCGGTTATCGTTACCAGCAGCCAC
>NODE_7363_length_68_cov_2.191176
TTTGCATTTCCAGTGAAAGCCCACATCTGAGTGGCATATTGATCATTTGTTTCCGGATCC
GAGAAATATTGGGCAAGTTCTTGGCG
>NODE_7364_length_634_cov_11.399054
GAACGAGGGAGGGGTAATTGCGAGCTACACGATACATTGCCCAATAAGCTGCTGCGACAT
GGATATAGTCATATCCTCGATCGATGGCGAAAGATGCAGCCTGGTTCCAGGACCACCAGT
TACCCCAGTTAATATTTGACGGGTAGTTATAGTTCGGCACCAAATTAGGTTGGTAAAAGA
ATACAGCCTTCTTAACAGTCCCGTCACCATTCTGGATTGAACCATGTAGGACGACGTTCA
CAAATTGTTCCAACTTAGTCACCTCAATAGCATTAGGCTGAACGTATTGTTTCATTGTCG
CTGCCAACCAGGACCCTGCACCAGCTTCGTCGCTCAACCCAGGTATCCAGGCGCGAGGAT
CATTTCTGACTACAGCGTTGACTTCGCGGTCATAACTGATGACGGATGGTGATCGCTTGA
AGGGGTCTGTGGAATCATTGAACCATTGTGAAGTAGTCAAGAAATTGCCGAGATCTGCGA
TGGTCTCTGTTGCACCATTTGTGACATAGTAGTGAACGGTCTGAAGCGTTCCATCGGCAT
ATGTGATAGAAAGACGAGCTCGACCCCATTTCGCAGGTGTAATGTTGAACCCAACCCAGC
CTGAGGTTTTCGGGTCTGAGTTACTGCTCCATGCCAAAGCTCCAGATGGCGA
>NODE_7365_length_159_cov_69.867928
CCACGAGTGTTGTGCAATGTCAGCCGATTTTACTTACATGGAGTGGTGGTCAACCCCCGT
ATTTCTTGTCTGCTCTTCCTGGTGGTCAGGCGTCGGCTCCTGCTCTCAAAAGTTGGGACT
CCACGAGCGACACGAGTGTAACCTGGACTGTGGATCTCCAAGCAGGGACCTCTCTAA
>NODE_7384_length_271_cov_6.966790
ACAGAAGCAGCGGAAGATGAACAGATTGTCTACGCGGATATTGATCCACAAACCCTACTC
GATGCACGGAGTGGGATTCCAGTAACAACACAACGTCGGTTTGACGTGTACAAGGACGTT
GCAGAAGGAGCATAAGAAATAGACTTCAAGGCTTGGGTAACAGGATGTGTAATTCCAACC
ACTGATTGATTAGTCGATTCAAGTGTGCGTTGTTTGAGATCACACGTCGTAGTAATCCTT
GCCTGTAGATAATTTCTAACGGTGGACGTCAACCAGCACTTTGGACAGA
>NODE_7391_length_140_cov_22.592857
AATAGGAGATCTTGGCCACCAGGCCCAATGATGCTATCATGGGAGCCCAGAACAAGAGTA
CCACCTCCATTCAACAGGGATACACCAGCTTGATCAATGAATCCACCTGTTGGTGAAGTA
GAACGCCCAACACGAATGTTGTAAGTGCTTGAAGTTCC
>NODE_7392_length_19_cov_8.842105
GTAAGTGCTTGAAGTTCCCTGGCAACAGTTATCCCAG
>NODE_7395_length_71_cov_4.323944
CGATTGTTCAAATCTACCGGCGCGTTTTGAAGATTGCAGTCACTCGCGGAGCACATGTCA
AGGCCTATGAAGCTGCATTCACCCCTCTG
>NODE_7403_length_144_cov_15.229167
CTGCTGATCACTACCCTGATTGTTAATATCTCGGAAGAACGGGCCACCTGAGGATGTTTC
ATAGCCAATGCCAGGAATAATCATGTATGCACCAACACCGGAACCCGTCACGCCATGGAC
TTGGTCCTCAATGAAACGGATACTGGAATAGAACTTGGACCG
>NODE_7404_length_91_cov_2.582417
AGACGAAGGTGGTGTAGAAGAAAATGACAAGGAAGAGGAGACAGAGGTAGAAGAAGGAGA
GTACCCTGTCCAGGATACCCCTGAAGATAACGTTGGTGAAGGCGAGCAT
>NODE_7405_length_405_cov_24.083950
CATGAAACTTCCAGCAATCAAATAATATTCACACCTGCAGGAAGGCCTCCAGCCGAAAAA
CAGAGGAATCACATCGGATGCACATAAGCATAGTGTTGCATGATACCGCTTTCGTAGCAA
AAAGGAGGACTACAGTGGATCATAATAGCGAAAAAGTATAGAGTGACATAGCCTTTCCCA
ATTGGCAAGACCTTCATTTGAGAGGGATGAACCGGGAGGAGTGTGTAGCACCGATACCAG
GTCGACCGTGCTTGACAGGTCTGTACGACAGCGAAAACTCGCCGAGGTAATGGCCAGTCA
TTTCAGGCTTGATTTCGACAGAGTTGAAGACCTTGCCATTGTAGATACCAATAATACTGC
CAACCATTTCGGGAACAATGATCATGTCACGAAGGTGTGTCTTGACCACAGCAGGCTTCT
CAT
>NODE_7409_length_137_cov_3.313869
GTGTGGACATCGCCAGACATTATCGACCCGGAAATTCCACAGTTACTCAAACTGTTCCCA
TCCTTCGTTTCCCGCCGTGCTCTGCCTCGTTTCACAGTGCTACCTACTGCACGTCCCGCT
GATATCGAGGAAGGCGAGTGCGTTTACGAGGGCCA
>NODE_7418_length_107_cov_89.233643
GACGCCGATGGTGCCATCGGTCGCAGTGTTATTAGCCTGCATGGTCACTATATTGAAAAA
TATTTCGCGGTTAAGAATGGAAAGTTTGTTCAGGACATCTCCAATCTGGGGGTTGGTGTT
GGTGG
>NODE_7431_length_123_cov_34.170731
TTTCTCTCACCTCCCAAGTGGGTCCACAGGCTGCGTAGCACGCATTTCTTTCTCTATATT
TGATACCCTATTCTCATCTCACGAGTCACATTTTCATAATGTCTGCGCCCGAAGCCGTCG
CTACCACCACTCCTCCTGTTG
>NODE_7432_length_323_cov_8.133127
TAGACTGGGAATGCGAAAACCAGAACCTGAATTTTACCTCGCCGCCTGTTCCAGGAATAA
CCTACAACCTCATGAAGCTATCTTCCTCGATGATATTGGCATTAACCTGAAGGTAGCGAA
GAAATTAGGCATGGATACCATCCGTGTACCCATTGGAGGCACACTTAAAGCAGTCGAAGA
ACTCGGGATCAAGCTCGGTATTGACCTTTTAGAGTCTGTTGAACGACTCAAATTGTGAAA
AGTCTGTGAGGGGCTATGAGATATCGACCATGATATGTAGCGCGTTCTGGATATCTCTAT
GTTCCGAAATATGGCTATGCAATCCTGGTCTAAGGATGAGT
>NODE_7444_length_68_cov_36.294117
TCATGCTGGCCACATACACTAGGTAATAACATCAACTAGTACAGACTCAAAGCGAAGCAT
TAACCCACGAGAACAAAATACTCAAG
>NODE_7445_length_90_cov_3.811111
GGGAAGTTAGGCCAGTCATATTGGCGAGTGCAGTTGCGAGAATATCATAGAAGGACTCGA
AGACCGGTGAACAGGGCTCGAGTCTCATCTGAAAAGTCCTAACACAGA
>NODE_7446_length_216_cov_7.680555
GTCCCGGATGCCTTCAACACCATCAACATCAACCCCATACCATTTTTCACCTTTTGCATG
CTTCATCCGTAGCTTGTTAAGGATATCTGTGGAATCGAGACCAGCATTATCACAAATTTG
GCGAGGGATGATCTCAAGTGCTTTCGCAAATGCAACCATAACGAGCTGGAGTTTCCCAGG
AATGGAAAGCGCATAACTTCGAATAAGGGCGGAAAGCTCCATCTCAATGGCACA
>NODE_7449_length_108_cov_3.500000
ATGCCTTCCTTCTCTTCCCCCGGCGGAAGTCCTTCTCCCTCCACGTCCCCCTCATCCATC
TCTAGCCCAGAAACCCTATCGACCTGTCTAGATCCCTCCACCATGAACGCTCAGGCAGAG
TCGTCC
>NODE_7452_length_224_cov_7.044643
GAGGATGACGACGACGACCGGTCATCGTAAACAAGCACATAGTCATTCGCCTGTACATTC
CTTTCACATCCCCCCACCGACGTCCCAACTTGTTCCCAAACGCCTTCATCCAAGGACGAT
GGAATGCTGATAACCGATTCCGTATCTGAACCAACTCCTGACCCCAGATCAAGTGTCCCT
TGTCCCCCCGAAACACTCGACTGAGGCATCACAACAAGCGACGACGCAAGTGTCTGGTCG
CA
>NODE_7457_length_66_cov_116.742424
GAGGCATGGAGAATCGAAGGTCATAGAAACTATCAGATCAACGTAGACCAAATATACAAC
AATCCTTTTGAACTCGTATAGAAT
>NODE_7467_length_130_cov_4.853846
CACCATGCGTTCTCCAATTAATTTTAGCAGCTGCGCCTGCTCAGCCGTCAGCGTTTTGCC
CTTTTCGCAAATTTTGTGCGGTGCAATGAGCGTCGGCACGCCCTTGTCCATGTGTGTCGG
CAGCCCGAGCTTCCGTAGTTGAGGCTCC
>NODE_7469_length_22_cov_53.136364
TGTAGATATTGCTAAAGCTGGGGGGACAACCGTCAGAACA
>NODE_7471_length_656_cov_16.222561
GAATGTTGTGTTTAGACCATTTCCGCCGGTATTTGGCAATGCACGGATCCAATAGTTGTC
AACTGGTTGATTAGCATTCAAGACCGCAGAGTAGCGTTGCCCAGCAAAAAGCTGTACTCT
GTTCACGGTCTTGCATTCTGTCTCTTTACTGTCCGCTTCGATGACGGTAAGATTGTGTCC
ATCGACAGAGAAGGTGAAGTTGGGCTCGCACGACATCGCGAAAATTCGGAATCTATATCG
TTTCCCTTTCTGAACGTTGACAACTGCTAGATTGGTTTTCGGACCTCCAGGATAACGCCC
CAGGCCATTGATCAAAGTGCTGTCTGCGAAAGCAATGCCTTGGATTGTAGGTGCTGGAAT
GTGGTACCATTCTGTCAAAGTGATGATGGTCGTTTCATCGTCAATGTCATAAAGATCCTT
GTGAGGGTCATTCTTATCGTAAACAATCAAAGCTCCTCGAAGTCCGTCGCAGTATTGGTT
ACCAAGATGCGAGTGATACCAGTAGGTTCCAGCAACATCGGCACTGAAGGAGTATTGGAA
AGAGCTGTTTGGAGCGATCGGGCATTGGGTAACACCAGCAGTGCCGTCCATTGGGCTGGT
CCCTTTCTGAAGGATACCATGCCAGTGCACACTCGTGCCACGTTCTTGTACAGAATCCGT
TAGTTGGTTGACAA
>NODE_7475_length_260_cov_4.592308
GCAGGATCAGGCGGTGGTGTGACAGTAACTGATCCTATTTTGTTAGATGACTGGAATGTT
GACTGCCTCGAAAAGAGATTATTGCCGTGTTGGGGGCGGGGGTCAGGTACAATGTGAGAT
CGTCTGGAGAACTCGGATCTATCACGGTAGTGCCCCTCATCATCCTCGCTGTCGCTCAAG
TCAATGACACATCGGCGTATAGACCTGATTGAGGAGAAATCCATTCCGGATCCCTCTGAC
GGCCGAATCATGTTCGAGGATTCACCGTTGGATGGTGA
>NODE_7478_length_255_cov_5.925490
ACCAACGCGACTAGAATGGCTTGGTATGTTGTTCATGATTGGGATTTTCGGATTCTTTGC
TCAGATACTCCTGACTATGGGTCTCGCTCGTGAGACCGCGAGTCGGGGATCGATAGGTGT
CTATACTCAGATTGTTTTCGCAACAATTCTTGAGAGATTATTCTTCAGGACTATACCTCC
TGTGCTTTCCGTGATCGGAACGCTAATGATCCTCATAAGTGCTCTCTATGTTGCACTCAC
AAAAGAGTCCAGCCCAGCTTCAGAGAAGGAAAC
>NODE_7500_length_53_cov_419.924530
ACAAAGTAACCTACGGTCTGGTCATGATTAGCTAACAGTCAAATCCAATTGAGCAAGTCC
GTATATCAAGT
>NODE_7505_length_111_cov_6.855856
TTGGAAGAAAAAGAAACGGAGCAAGAACATGGTGATAATGATCCGGTCTCGATCAGACTG
ACTTCGACGACGAAACGGAGGAAACGTGGTTTGCGCAAAGGAAAAGCGGCCACTGCTGCC
GCTGCCGCT
>NODE_7506_length_142_cov_30.788733
CCTCATTGCATTAGACTTTATCCTAGCCCTCATTCGAATATCATTCGTGTACGATACATA
GATACATGGTTTCGTTGAATGTTTTATTTCTTTTTGGGCTTGTCGATTTCGATCGTTTTG
AGAACTGGTGGTAAACTCTGTCTGAGCTTCTCCGCTTTCT
>NODE_7507_length_435_cov_9.857471
GTTTTGAGATGCCGTCGGAGGTTCCTCCAGACTCGAAGTTTTCGTCATGGTGGTGCGACC
CGGTCAACGAATACGCATTTGTAGGCTTTAGTTATGAAGTCACAGCATGTCAGAACAGGT
CACAGCTCATCTCTGAGTTCAAAGATATCCGCAATCATTTTAGGTCGCGATATGTCCGCC
TCTATGGTGCCTGTGATAGGAAAGGATTCTATGAGGACATTGTTGATGCTGCCTGGGAAG
CTGGACTCGGCGTCCACGCACTCGTCTGGTTCGGGTTTAATGGGGACGACATCTGGATTG
GACGGCGGGATACTCTTTTGGCTGCCTTGCACTCAATCCCGAAGGCTAAATGGGTTACCC
GCGTTTTGCAGTTTGGTTCTGAGCCCTTGTTCGATAATGTCTTGCCACATGATCAGTTGG
CACAGCAAGTGATTCAAGCAAAAAGTAACCTGT
>NODE_7508_length_169_cov_4.686390
TGCTGTGGTGGCTTGTTGCTTTCTGCCACCTCCAATTCCAATCCTCGTTTCAACAATTAC
AACGATGACAATAACAACATCAACGGTCTTGGCATGCAATTCGGGAATCTTCATCTGGGT
ATGAGTTCCTCCCCCTTGCCAAGCATGCCTGCTGCTGCCTTAACAAATCTGGCTGGTCCT
ATAAATC
>NODE_7509_length_78_cov_16.025640
GAGCCTTCAACATACGGAGTGTCTCTGATATCGCCCACGAAATACTCGAATAAGAAATCT
TGAATATGCGTATTGTTTAAGTCAGTCGAGTTGGGC
>NODE_7521_length_34_cov_121.970589
TGCCCTTGGGGTAACTCAGTACCTTAATTTGCGAACTGTGAAACCATATTCA
>NODE_7522_length_161_cov_2.720497
CCTGACCCTTCAAGCGTCAACTACTAATCCTTCAGATGTCGGCATCCAACTCGAATCACT
CGATTTTATGACGATTTCTGGAGACACGATGATTGCACAAGTTGCAGCTTCTGGCAACGT
GACACTTTCGCCTCGTTCGACGTCTGATCTTTCACTGGTTGGACGACTTACTCCACAAA
>NODE_7546_length_228_cov_8.925439
TGATCACCACCATTGACACTAAAGAAGGCATTACGACAGTTTGAGCATTCAGTATTTCCG
AAAACGAAGTCAGCATTGATGTAGTCGACAGATACTAGTTTGGTCGTCGTAGTCGTAGAT
CCTCCATCAATGTTATTGAAAGTCAGTGTGCCCCCATTTCCAATGAAGCCGACAACACTG
ATAGAAGATGATGAAATGACTCGAATGCTGGCACCTCCTGAAAGAGTGTTGCCAATAGCT
GCCGCG
>NODE_7559_length_40_cov_2.925000
ATTGTCCTCTCCTTGTTCCGTCCACAGCATAATTCAGCATACCCTCAATGTCATCTCC
>NODE_7560_length_60_cov_2.116667
CGCATCTGCAGCAAATCATCGGCAAGACCTCGACCGATCAACCAATCGTATAATATAGAA
TGGAACATTTCGTCCTCG
>NODE_7564_length_19_cov_6.052631
CAAGGAACTCGGTGTATCGGAACCCAAATCTCTTGAG
>NODE_7575_length_68_cov_123.147057
CCCTCGACGCCCTCACTGCTGCTGTGCAAGGTAACGATAAGAAGATTGTTATTATTAGCG
GTAACTTATCTGGAGATGCCGTCGTG
>NODE_7576_length_58_cov_3.603448
AAGCTCCATAGTCAAACAGATATACGAAACAGTCTCAGAACGAAGCAAGCAAAGCTTACA
CCCGGACCTATTGACC
>NODE_7592_length_203_cov_9.374384
CGGAATAGCTTGGCCACGTCCCAGGATGCAGCTGTGGTGTCAGTTGAAGGGAATCCAAAA
ATAGATTTGACCCAATCCTTAAACCGGCGTCCAAACGTCTGTGGGGGTGGACTCCATCTA
TTGAGCCGATTTTTGCAAGTGTGGTGTCGCCCGTATCGAGTATGGAGAAGGGTGGACGGA
TGAGGAGGGAGGTGTTTAATAAGTTTCTCAAAAGCCTCAAG
>NODE_7607_length_198_cov_4.186869
CCGTGCTTGACAGCCAGGTCATAAGCGGTACGATCAATGAATTCAAATGCGGAAAGAATT
TCAGAAAGCTGTCGTTTGACGGTCTGATAGAGCGGAAGGACATTCTGGAAGGAGGGAAGA
GCTAAAATAACATTGTTGGAGGCCTGGGGTGCAGGAGGCGTGAGGATGGAAACACCCGTG
ATGATACCGAGGGTACCCTCAGCACCAATGAAAAGC
>NODE_7620_length_188_cov_12.021276
TAGCAGCCGTGATAAGAGGTTGAAGGCGACTTTGCATTGAAATGCTTGATTTGTTGAATT
CTTATCGCTCTCTGAGTTTTACTGCTTTTTGCGTGAGATCGGACTGCACATTGTATGCAA
TTGTATACAATACACTATTCACGTAACAAGAGCGTAACAAGAGTGCTAACTACTTTTTCA
TTGAGTACGTGTACTGAATAACGAGC
>NODE_7625_length_286_cov_6.265734
AATCCATCGTTTTAACCGAGGAAGGTTGAACTTATTGACAAAGGGAAAGAAGTAATTGGC
TAAGATAAAAGCTCTCGGGCCGGAGAAAAGTCCACCAAAACGTTTCAAAGACCCGCTGTA
TGCGGTCCCTTGGTCGTCCGTTAATGAGTCGAATGAGTATCCCATTCCACTTTGACCTAT
TAGCTCCAGAGCAGTTCGTGACATCCAGTGGAGAACATCGATTTCCTTGGGTCCGTCTTT
TACTTGGTTCCACAGTGCCTGACGAAGCCTATGCGTTACTTCATAGAATATTGGTGTCAT
TGCA
>NODE_7626_length_171_cov_4.345029
GGATTTGTCTTCAGCCTTGCGTACACACCACTTCAGGCAGTATATCCCACCGAGGTGCTT
CAATATAATACCAGAGCTAAGGGAATGGCACTAAACGCCCTTGCGATCAATTGTGCCAGC
TTTGTCAATGTCTATGCAGGTCCTATTGCACTTGGACGCATCGGATGGAAATATTACATC
GTGTATGTT
>NODE_7649_length_51_cov_178.254898
GGAATTTCTGTCGGATCTATTAACTCTGGCGTCACTGTGAACGGAATAACTATCACTGGA
AATACAATT
>NODE_7651_length_66_cov_3.303030
CACCGCGGCTCTTCTACTGTCATATGACAAAAGTTACAGATCCTAAGTCGACACAACACA
TTCTAGGCAATGTGAAGGATATGG
>NODE_7652_length_314_cov_5.286624
CGGTTGCGACAATTGCGTCGAGTTCTTGTTGTACCCTGTTCTGAATATCAGGATGAACAA
GCATGGCAAGCATAAAAGTGATCAGGGTGACGGAAGTAGTTTCAAACCCGGCGCCATAGA
TCTGCTGTGCAACACCCTTGATGTCATCCAAGGATATTTCCTCGTTTGGATATTCGCTTT
GAAGTGCAATGTTGTCCAAGAGGAACGACTTACGTGCAGTACCATTCTTTAGGGACTTCA
AGGTCGCCGCATAGGAATCTTCGGACATTTGAATGACCGTTTGCCTCCACTTCCTAGCTA
ATGCTTTGAATCCCGCACCAGGCATCCATTCT
>NODE_7661_length_668_cov_5.836826
TGAGGAAGTTGTCACGGGCAACCGTATCTGGAAAGAACGGACAATCGGTATCGGGGTTGT
GTCAGCCAAGCAGGCCTTAGACTATAGTTTCAGCGGTGTTATGCTACGCGGAAGTGGCAT
CCCCTGGGACCTTAGGAAGGTTCATCCCTACGACAAATATGCTGAAGTTGAGTTTGATAT
TCCTGTCGGATCGAAAGGGGACTCCTATGATAGATACCTCTGCCGAGTTCAGGAAATGCG
GGAAAGTTTGCGTATCATTTCTCAGTGTCTGAATAAAATAACCCCCGGTGCTGTTAAAGT
CGACGATTATAAACTTGTGCCTCCACCACGCGCTACAATGAAAGAAAGCATGGAAGCCCT
CATTCACCATTTTAAACTTTTCAGCGAGGGCTACTCCGTGCCACCCGGAGAGACTTATAG
CGCCATAGAAGCACCCAAAGGAGAGATGGCCGTTTACTTGGTATCCGATGGTACCAACCG
GCCATATCGATGCAGTATTCGTGCTCCCGGTTTTGCCCACTTGGCTGGTTCGGATTTCAT
GATGAGACATCACATGCTTGCGGATGCTGTGGCTATCATTGGCACAATGGATCTAGTGTT
TGGCGAAGTCGACCGGTAAAGCCTATAGATTATTAAGCTGTTTCTCGAGGCTCTGGTATC
AATATAGCAATTTGCTTCATCAGGAG
>NODE_7672_length_111_cov_43.198196
AAATATACACATTACACATGAATCAGAGAAAGGGAACATGATTGCTTATAATTCGGGGAA
ACAAGTAATACACAGAATGAGCGGACCGGGTGAGCGTTTTTACACATCGATGCGAGTTCC
ATTCTGATC
>NODE_7678_length_27_cov_166.444443
AAAAACAACCACTGCTCTGGTGGTCATGGAATTTCTGTCGGATCT
>NODE_7679_length_250_cov_5.208000
AGATGTGTTTTTGGTCTGCTTTAGTGTGACTTCTCCAGCCTCGTTCGAGAACGTCAAGGA
GAAGTGGTTCCCCGAAGTGCACCATCATTGTCCTGGCGTGCCCTGCCTCATTGTCGGCAC
ACAGATCGATTTAAGGGACGACAACCAAGTGGTAGAAAAACTTGCAAGGCAGAAACAGAG
GCCTGTCACCCCGGAGCAAGGAGAGCGCCTCGCCCGGGAACTTGGAGCTGTCAAATATGT
GGAATGCTCAGCATTAACGCAGAAGGGC
>NODE_7691_length_19_cov_10.473684
TAGTCGCGCCATTGGTGCCACGATCGTGTGCACCGCC
>NODE_7692_length_295_cov_12.176271
CAGTGACCTCGGCTTGAACTGTACGACGACGCGAAAGCAGACTTGCAAGCCAGCCCATGG
AAAGAGGCCTGGTACAAGGGACCGTGTATTATGTAATCTACTCTAGAACCGCCGTAGCTG
CTTGCACTCCACAAAATCACACCCTGTCTTGGCCCGAATCTCTGCCAGCGACACACCCTC
TGCCATGTCCGTCAGCTCTAGCACACCCCGAGCTCGGTCCACAGAAAATACTGCAAGCTC
CGTCACAATTGTGCTCACCACACCCGACCCCGTCACCGGCAGCCTCGCTTTCGCCACAAT
CTTGGGTGATCCA
>NODE_7699_length_174_cov_77.551727
GCTGACTTCAGACCCAAAATTCATGGAATGGACACGAGTCTACACACACATAATTGGCTT
CAGACAGATATTATAATACAACTATATGTTGAGCAGAAATGAACCCAGTCGTGTCGACAA
GCACTGAGAGATATGTGCAGGTAATCGATTACTGATCTGTCCGAGTCTTGGAGATATGAA
GAAAGAAAGCAT
>NODE_7700_length_22_cov_118.136360
TATGAAGAAAGAAAGCATAAAGAAGTCACAAAGAGAAAGC
>NODE_7709_length_54_cov_3.296296
TACAACGGTAACGACGAGAAGGTCCACCCGATCTCCGACAACAGCTTGGGAGCTGGCAAT
ACTATAGTGCCT
>NODE_7716_length_25_cov_87.160004
CCGACAGGGGCCAAGATTGTCCGGGCTGGGACCGCCAACTCTG
>NODE_7717_length_82_cov_81.329269
CTGGGACCGCCAACTCTGGAGAATTTTCTACTCTTTCGGCTGCTGTCAACTCACTTCCAA
ATGATAGTAGCTCTCAGTCTATATTCATATATCCTGGGAC
>NODE_7718_length_490_cov_55.624489
AGGGATGGCACCCATTACTTTGAGGGTGAATACGCCGCCATCTCAACGAACCCAAATGAT
ATTTTCGGTCCTCCTTCTGATGGTCGTCTCATTTTCCCGACAGTAGAGAGTGCTGCTGGC
GAGGCTGCGTTCATGACAGGATTAGAGCGCAACAGTGACATTGTATTTGCTGCATCCTAT
GCACCTCTTCTCGGGCATGTTACCAATAATCAATGGACCCCCAATCTTGTTGCTTTTGAT
GCCGGAAACGTTTACCGGTCAACGAGTTTCTACGTTCAGAAACTCTTCAGCCAAAATCGT
GGTGATCAGTATATCCCAAGTACCTTGCCTTCGAGTACTGGGACTGTGTTCTGGAGTGTC
GTTCGCAAGACATCTACTGGCCAACTGATCATCAAGATTTCTAACACGGGCAGCAGTGCG
GCTCGCCTTACGTTTAACTTGGCGTTCAATAACGTAGCGACAAGCGGTACTGCGCAAGTT
CTTACTGGAGTTCCTACCAGTAGCAACA
>NODE_7723_length_109_cov_4.614679
AAACAGTGAGCGCGGTACATCGATCTGGGAGCCGTCCAAAGGTACATTAGCATGAGGTGA
CAGAGATGTTTCCAGGTCGTGCCCAGTTCTATCACTAGAGGCGAGAGTAAACGTCTCTGA
CGGACAA
>NODE_7724_length_476_cov_8.466387
TGAGGAGGCTGGTTTCCCTCAGTATTTAATGACATCGATCCGTGCCCAGGGTTTTGCGAA
CCCTACCCCAATTCAATGCCAGGCTTGGCCTATGGCTCTTAGCGGCCGCGATGTTGTTGC
TATTGCTCAGACCGGGAGTGGAAAAACAATTTCATTTGCTCTTCCGGCTATGCTACATAT
CAATGCGCAACCTTTACTCTCTGCTGGTGATGGTCCGATCACCCTTATCCTCGCACCGAC
GCGCGAACTTGCGGTGCAAATTCAACAAGAATGTACGAAATTTGGGTCCAACTCAAAAAT
CCGTAACACCGCAATCTACGGGGGTGCTCCTAAAGGTCCTCAGATCCGTGACTTGCAACA
CGGTGTTGAAATTGTTATCGCAACACCAGGAAGACTGATTGACATGATCGAGAGTGGCAA
AACCAATCTCAAGCGTGTTACTTACCTTGTTCTTGACGAAGCTGACCGAATGCTTGATAT
GGGTTTCGAGCCCC
>NODE_7725_length_215_cov_14.813953
CATCTTTGTGGAGGTGGAAGTCGTCTCAACTATTATACGTGGCAAGGAGACCTTAATATT
TGGCATAAGCCCGCCGTTACTGGTTGGTATGAGTTCTTCGTTCCTGGTGTTATTGTTCCT
TTGATCGCTACTGTCGGTACCAACTACAAGGTCAGTTTCCTCGAGAAACACGGAACAGGA
TTCCCCAACTCTACTGGAGCATTTGAACTGGATCTCAGCTTGGTCAACGATTT
>NODE_7726_length_268_cov_6.011194
CTTGAGTTTATGAAATGGTGACTAAGTAAATCCTACATATGCTAGGCTGAGAACTGCAGT
TCATTTGTGAATGACATCTGCTACATCTCAATACCGTATCAAGCAAGAACCAGTTAAATC
AGTAGACACGCTTGAAAGGAGGTACAGGTTTGCATTCGTTCTCATCGAGGGTCTTGTCGA
TAACACGGCGATATTCGAGACGGACATTGGGATTGTCGGCGTCAGTCTGGTAGGAAAGTG
TGTGCTTCATCCAATTCTGGTCGTCGCGCTCGGGATAATCTTCGCG
>NODE_7727_length_145_cov_4.827586
TCGGTCTTGAGTCAAGGAGGATTTGAGGATGTAGAAAAAACAAAACATTTCAGCAGTGCT
GTCCAGGGTTGTGATCAAGAATGAGATATCAGTGCGTACATATATGATTGATCTTGCCAC
GGTTTAAATCGAAAAGCCACACACCGTGAATGTAATTGTATAC
>NODE_7735_length_72_cov_2.763889
CGAAAAAAAGAACAGGGGGGATTTCGCTATACTGCCTTTCTCAACTCTTACACAGGAATA
GACGCCTTCCTCCTGTATTGCATAACCAAC
>NODE_7736_length_512_cov_4.894531
TCAATACCGACTAGTACCAATGTTACGAACTCCCCGGACAGTGATGATGGTTCACCAGCT
GCTACCCCCGAAACAAGCGCAAATGCTTCAAACGTGTCTACGAGCCAAAAGGAGGAAAAC
AGTGGGGCGAGTCAGGCTGGAAATGCACGCAGTGGGAAGAATAAAGAGGATGGTGAACAA
TTGCCAACGATATGTTCCAATTGTCAAACAACGAATACGCCATTATGGAGGAGGGATCCT
GGAGGTCAACCATTGTGCAACGCTTGCGGCCTGTTTTATAAACTTCATGGTGTCGTTCGA
CCTCTTTCACTGAAGACAGATGTCATCAAGAAACGGAACCGTGCTTCCGGTAACCCCAAC
AATGGCTCGCGCAAAGGTGGAGCACTACCTAAAATTGCATCCTCAATGTCACGACCTCGC
TCGCAGTCGAGTTCCATGTCATCAAGTACAACCAGAGGCGGGGCAACCTCTAACGGTATC
ACGCGTGTCAGCGTAACTCAGGCGGCAGCAGGTGGAGGTGGAGTTGGGGG
>NODE_7739_length_210_cov_5.071429
AGAAAGCTTTTATCATCTTCTTTGACGAAGTCGACGCCATCGGAGGCGCTCGATTCGATG
ACGGTGCTGGTGGTGACAATGAAGTACAGCGGACGATGCTTGAGTTAATAAATCAGTTGG
ATGGTTTCGATCCAAGAGGGAACATCAAGGTTCTTATGGCTACAAACAGGCCAGATACAT
TAGATCCTGCACTGCTCCGCCCTGGTCGTTTGGATCGTCGAGTTGAAT
>NODE_7741_length_36_cov_133.416672
GATCCCTTTCGCCTTCGCAACTTCTCCAACACGCCTGATGATTTCCTGAGTAAA
>NODE_7742_length_578_cov_6.809689
TATGTACAAGCCAACAATCTCATCTTGATTTTCACATAGAGATAATCTACTATCCTTCGA
GATAAATTTAGCATCACGTGATCCAGTGTGTAGTATGTCTACGTAGAAAACCAGCCACTT
ATTGAACCTTGGCCTTTGCAACCAAGATGCCACGAGCTTCGGCCTCGGCCTCGGCCTTGA
TGCCATCCTTCTCAACTTCATCGATGAGCTTGCGCTCAAAGGCATCCCTTTCCTCCTGGG
TCGCATTCTTCATCATGGCCTTGGCAGCCTTGACCTTCTTCTTGTATTCCCTGTACTTGG
TATCGGTGCCGAAGACCCAGTCCCACAAGCGGAAGGAAGTTGCGTAGTTATTGGTGAACG
CCATGTGGTGAAAATCATGGTGTTCAGCACCAGACCAGAAGGGGACGATGTGGTGGAGCG
ACCAAGGAAAATCATACCCACTGTGGGCATCGATAGCCTGAAATAACCTCATGATAATCC
AAATATAAACGGTAATGATGTGGAGATCGCGAGCGAAGGCAGTGTAGACGATGGGACCAG
CAATAGTACCGGTTCCAAGAATTAAGACTTCAGCGGGGTGGGCATATTCAGCAGCG
>NODE_7796_length_251_cov_7.382470
AAAAAAAAGTAGTCCTCCAAAACATGACATTCTCATGCCGCTGCCGAAAACCCCGCAGAA
CTTGGAGGTCGTGAACCAATACATTCACTTTGACCCCGCAGTCGACCACTATTAACAAGA
CCGCGTCGTGATGGCACGCCAATATCATCCTGAGACTTGAAGAAGTTATCTTCCCCTTCA
TAAGGTGATGAAGAAGCATTTATCCATTGGCCAAGGACCTCACCCAATCGCGTAGCCTCC
TCCTGACTCAATCGATAGTCCGTTCCCTT
>NODE_7798_length_84_cov_2.952381
GTTAAACTTAAAGATTTGGAGAAGAAACTTGGTATTGAACATCGAGAATCCAGAAAGGCG
GGGGAGGTTTCTGTGGAGGTTTCCTCAGGAAATAAACGTCGG
>NODE_7799_length_797_cov_7.937265
CCTTGCCGTCTCTTGGACAATGCCACACCGCGACGTTGAGAAAGCTAGCATCGAGGCCAT
CACCCCTGTCCAGGCCCTCAAAGGCAGTTATGAACCGTCGCGCATTGGCAATCCTGGCAC
TCTTGGCCTTTTCTCTTTTGCATCAACCACTCTCATTCTTTCCCTTTACAATACTCAAGC
CCGTGGCATTCACGTCGCTAACGCCGTCGTTGGCATGGCTTGTTTCTGTGGTGGTCTTGC
CCAGCTCCTCGCTGGTATGTGGGAGTTCCCAAGAGGCAACACTTTCGGAGGCACGGCTTT
CACCTCTTACGGTGCCTTTTGGATGTCTTACGCGACCATCTTAATTCCCGGAAGTGGTAT
CATTGCCGCTTACGAAAATACCGAGAGAGGCGCCGAACAGCTCTCCTCTGCACTCGGCAT
CTTCCTCATTACCTGGATGCTTGTGACCTTCTTTTTCCTTATTGTTTCCCTCCGCAAGGC
TATCTCATTCATTGCGTTATTCACTTTCCTTACTGTCACTTTTGCCCTTCTGGCTGCCGG
CGAATGGACTGGCTCTACTGCTTCCACCAAGACTGGTGGTATTCTTGGTTGCATCACGGC
TATGATTGCTTACTACATTGGTCTTGCCGAGATACTTAGTGCCGAGGATCAAGCCATTGT
CGCTCTTCCACTTGGTGTTTTTACCAGGAAGATTGACTAAAAATCTCCTACCGACATGCT
TTCTCTTCTTCACTGTGACGATGAGCAAAAATTCACCACAACTTTGCCGAGTGGATTCTA
TCCAGCGATATACTGTACCCCTGCCATTCATTTTA
>NODE_7817_length_179_cov_5.782123
TCAAGCTGATGATTCTTTCTGAAACATTGAATTGTCCTCATCCTCTCATACATAGTTCTT
ACAATATCCAGGATGCTAATTCTTCTGATCGAAGCGAAAGATTATTTTGTCATCTTTACC
TGCCGGCGAACGTAGACGTCTTTCATGGTGGAGGTTCTTGCATTGTCATCAGTAGGCATA
ACCCAACCTGCAGCTTT
>NODE_7845_length_136_cov_10.661765
CGGTTATGCCAATGGTGTTATCTCGGCCGTCAACACCATCCTCACCCGCCTTTATGGCTC
TAGGCTCGATGAACACAACTATGGGACTACAATCCGAAGTGTGGTGTTTGCGGGGACAGT
AGTCGGAATGATTATCTTCGGCTATCTTTCTGAT
>NODE_7848_length_321_cov_8.009346
CTGCCAATATTCGAATGCAGTCAAGTTGAGTGGGGGTGGGCGATGCGTGGCACGTTCAAG
TGGGGCATCAAAATTCTCAGCATTCATTGACATTGTACTGATAATGGGTTCTCCAGAGAG
CTTAACCACAGCCTCGTAGTCGGCGTCCCCAACAGCACCCCAAATCTGCGCAGCAAGTGC
ATATATGTCGGGATGGCGAAATGGCTTCCAGTCAATCACCTTATGCCCGGCCCGGATCAA
AGCCTGTTTAGTCCCCTCTAATCCTCTCAATATCGGCGGATGTGGCATAGTAACACCATC
ATCCCACAACACTGCAAAACACAAGTTTTTTCCACCGTC
>NODE_7849_length_286_cov_3.772727
ACTGAGGGACCTCATTCGACATATTACACATACAACACCGCCATCGATTCCCTCCATCAA
TGAACTGCACATACGGATTGATATAGGTCCTACACCTCCTACACCTCGCAATAACCGTGT
CCGTAACAACGGGCACCGATTCCTCACCATCCTTAAGTGACCTATATGGGGTCAAAATTA
ACGCCAAAGGAATCTTCGCCTTATTCAACAATGAAGATGTAGTCGGGATCGCATTCAAAG
TACACCGTTGATAGGAAGGATCAGCATTCGCCAAAGGGGATGGCGATATCGACGAATTTG
GTGG
>NODE_7865_length_281_cov_4.939502
ATTGGCCCTGAGAAGAGTAGTCGGTGATAACTAAGAGGGAGTAAAAATAAATAACATCAA
TCTAAAACAACAGGTTCATGCGTCTTCGTCAGGAACCTCCTCAATTCTGGCCCCGCGAAC
AGGCTGCTGTGAGTTGTCGGTAACTTCCTCCACTACTGTAGCAATTGTGCCGTTGTTCTT
CAGCTTGCCCTTCTCCTTCTCTCCCTTCTCGTTCTTCTTCTTCTTGGACTTTTTCTTAGG
GATGTCCCATTCCCATAAGGGGATGAACGAATCAACAAAGCCAACATCAGCGAACAACT
>NODE_7872_length_257_cov_3.945525
TATACTCTTAGCAATACTGACTAAAGCTTCAGCGTCGACATAACCAGAGTCAGCTGCTTG
GGGACTAGCAGGCGCTCCAATGTAAACTTTGACATCTGGATTAGGTGATGTTTTTCTAGC
CCACTGATCCCACGTATCAAAGTTGAACTTCGAAGGTTGTGATAGTCCGCAATCGTTGTT
ATAAAATTGGACAAAGACGGCATCAAAGACGGCATTGTTTATTGCATTTCCTAATGATGC
ATCTGGAAAGGGGCATTGAGGGGCGGCAGTAATAT
>NODE_7879_length_81_cov_4.876543
GGAGGTGATGAGGGGTGGATTGGCGAACCTGCAAGTGGGGTCTATGATGACGAGAGTTGG
AGTGAGTATGAGGAAGATGAGGAGGGCGAGGGGGCGAGG
>NODE_7881_length_143_cov_14.748252
CACCCGCAGCCGTAACGAACGGTGCTCAAACCAAGATTGCTGCTGCTACTGGACGAACTG
GTAACCCAAGACGTCGACGTGTTAGGAGGGGTGACAGGCCGCCAAAGTCAGTTGCAGATT
TGGATGCTGAGATGGAGGATTATACTGCCGCGAATGCTCCT
>NODE_7882_length_62_cov_2.887097
CACCGACAGAACTTTTCACTGGTTATTCCACTGATTTCTTTGATACAAAACATCACATTG
TCCTAGGTGCTTCCTACGCA
>NODE_7889_length_56_cov_2.214286
TTCAGTAGATAGTTCACTATGGACCCGTAATGCTCGATTATTCCAATTGACCATTCATTA
TAGCGCTGTTGAAG
>NODE_7890_length_68_cov_3.500000
AAAGGCCAGCCAATCCAGCCTTCTTCTTTTCCAGATACGCCTTGTCAAGCCTTCCAAGAT
AACTTGGCGTTACCTGTGCCGCGTTG
>NODE_7893_length_418_cov_11.148325
CAACAGTGAAGCCTCCAAGCCCGCATTGTTCATCACCAACTCTGGCTCTTTGCGGTTCGA
TTTGTACGCTGGACCTTTCACCAAGAATGACCAGTTGACCGTTTCACCGTTCATGGATTC
TTTCCGTTACTTGTCAGACGTCCCCTTGAGTGTTGCTGAAGCGACTGTGAACGCTTTGAA
CCATGCAGGTGCTAATGAAAGGAGGACCCTGACCTCGACTGGTGGACGAAGCCACTATGA
GACAACGAAGAAGTATACAAAAGGAGACATTGAGGACATCTACAGGACATGGTTGATGGA
CATGAATAGGTTGGCTAATGTGGAGAGGAGGGCGACAACCGCTGCGAACTTGACTTCCGG
ATATGTGACTAAGGATTCCTGCCCGGGTGTAGGTGATGATGTGCTCCACGCCGCTCCTCC
TTTCTTCAACCCACCA
>NODE_7894_length_66_cov_1.924242
AAACGCTCGAGCAGAGCCAGGACATCATTTTTGGCCACTTGTGGTATCCCACACCTCGGA
TCCTCTAATGCAGATACCTCAGAA
>NODE_7895_length_346_cov_3.893064
TGATGTCAATGATATTGTGAAAGATATAGAGAATCCCAAATGGCGGAAAACAAGTATAGA
ATTCTGTGGTGGCACACATGTAGCTAAAACTGGTGATATCAAGGATTTTGTTATCACGGA
AGAGTCTGGGATTGCCAAAGGAGTAAGACGAATCACTGCGGTGACGGGCGAGAAAGCGCA
AGATATCACAAGAAGAGCGAGTAGTCTCCGATATAAACTGGATAGTCTCGAGCGACTCGA
TGGCAAGGAGAAGGATGTTGGTCTTAAGTCTTTTGGCGTGGAATTGGGACAAAGTGACAT
TTCTGTTCTTCGCAAAGCCGAACTTAGCGACAGGCTAAGTGTAATTCGGAAAATTTTTGA
TAAA
>NODE_7905_length_106_cov_24.160378
GAAATGGTTTGGCCCGGAACATCACTTGGAAAAATATTATCTTTCATGACGTACCATTTC
CTATCTATGTCACTCAAAATTATTGGGACCAAAATGCAGGACCGATGCCCAACTCGACTG
ACTT
>NODE_7906_length_169_cov_10.005918
GCGAGATGAGATTGCAATTGCTGGATTAGACCCTCAACATGTTGCTCAATTTGAAAAGCT
TGGATTTGAACGAAGTAAAGTTATCGATGCCTTGAGGCGGCTCAACTATCGTGGCCAGAA
TGCCTCCAAGATATCAGGAGATAGAGTTGTTGAAGAGCTTCTTAAGCCCTGAAGGGGTTT
TTTGCCG
>NODE_7907_length_20_cov_3.000000
TGAAGGGGTTTTTTGCCGCAAAGGTGTCCTTTAACTTC
>NODE_7908_length_78_cov_2.987180
CCGGGGACGACATAGTCGGCCTGTTGTATTGACTTGAAACTGCTGTGGACGAGGGTCTCG
TCGAGATCAAGAATGAGGCATTTTCTGCCTACGTGA
>NODE_7914_length_157_cov_3.439491
CAAAAAGCTCTAACCCATAGATAGTACAAATCATTGTGTCACCGACCACGTCCTTCAGAC
TTCTCGAGAAAATCTTTCGCTTCGTTGATTTTACTAGCAAGGTACGGTGAACCCCCACGA
TCGGGATGGTTTGCAAGCATAATTTGGCGATGTGCGTCCTTTATTCTAGTTCGCA
>NODE_7924_length_109_cov_3.009174
TGCCCGACTCCCAGTTGATCATACATGGAACGTATAGAATGAACAGTCCCACGATATAAG
GGCTCAGATCGATGTGTCACAAGATTCTGCCAGCGATTTAGTTATTATGGTCATTTGATA
GTCTTCA
>NODE_7925_length_59_cov_2.966102
TTCATGGAAAGTATACATGTTGAAATAGCATCGACATAACAGCATCCAACGGAGTGCATC
AATGTGGCAGTGGGGTA
>NODE_7932_length_35_cov_45.628571
AATTTCTGCGCCTGCTCAAACGACCGAATCCCTCCCGACGCTTTCACCTTGAC
>NODE_7933_length_42_cov_53.857143
CGACGCTTTCACCTTGACACGACCTCCCATGTAACTCACTGACCGGTACATCAGGCTCAC
>NODE_7936_length_74_cov_2.472973
CTGGCAAAGGAAGGAAATATATTCAGCGCTTCTGGTGGATTTGGGAATGTGACGAGCAAA
TATGATGCAAATATTAGAGAGGGTATCAGGAG
>NODE_7938_length_28_cov_18.321428
GAGATCACGGGAATTGTGAAGACTCAGGAGTAGTGCCTCCATCAGA
>NODE_7941_length_70_cov_46.599998
TCCTTGCCCTCGGGCGTACCCTCGTGCCTAGCACCGCTAATACAATCCTTGCACAGACTC
ATTTGATAGAGATTGATAGAAACAGTTC
>NODE_7942_length_21_cov_12.666667
GGCGGAGGCGGCGGCGGAGGCATGCCTGACTTGACAAGT
>NODE_7943_length_58_cov_22.706896
ATGCCTGACTTGACAAGTCTCATGAGTAATCCCGCAATCAAATCAATGGCACAACAAATG
GCGCAGAACGGTGGCC
>NODE_7944_length_76_cov_29.302631
GCGTGCAAGGTATGAGGGATGTGGACAAGAACGATTATTAGGAGATGCGCATCTGGGCCT
TTAGAGGACAAGACAACCGTGCTTCTTGGTCTTC
>NODE_7945_length_62_cov_2.741935
CCACTCCAGGCGCACATGGTGTAGAATAAACAAGATACGGGGTGCGATCATCGCCTGAAG
CACTAATCACTAAAAAATCG
>NODE_7964_length_98_cov_3.112245
TACGGTCCTGAAGTCCTTGGAACTGTCGGAGGTCTGGAGGATCCGGGTCACCTTGGTATT
AATGAGAACATCAAGATTCCCCCGATTGAGATACCGAGGAGCCAGATATGCAGTTA
>NODE_7983_length_372_cov_32.881721
CAAGTCCTGACCATGAGGGTCCATCTCGCCACCAAAATCATCCGGATTCAAGTTGATGAG
CTCTTGGTTGATGAACCCATTAAGGACTGCATAATCAGGAGTCTTCCTGTACTGGACACC
CGTGAGGGCGCCAGCAGGGATAAGCCGGGTACCATACCCGGGTTTGGTACACCAAGCCAC
CATCTCGCCTTCCTGATCACCAACGGTAGAATCCGGAATGGAGGGAGCCCAAAAGCAGAA
ATCATCGAGAGCATTGACAATCAAAGTCTGGCAAAGAGAATCAGGGCCCTCGGTGGTAGA
ATTGCAACGGTTGTAGCCAAATTGAGGACCACGAGCGAGGTGCGTATCAGGATCCACTTT
CTCGGGGATGCCTGAGGGATACACAAGCCC
>NODE_7988_length_46_cov_8.130435
GAAATCTGCGGTCAAGTTCAAACGCTATCTCTACACATATAATATGCTCCTTGCGCAAAC
GCCG
>NODE_7996_length_245_cov_3.951020
TCGCTAGGGATTCCCGAGGCTGTCTTCATGCTTGTCGATACCCTCCTCATCTATGACCAT
ATCTTCCAAACTCTCAAAGTCGTCTCACACGTGTTCAGTCCAACGACTTCTCAAGAGAAT
CTCAGCTTCATTTATCAAACTGCAGTGGCTAAAGCTCGCCGACTAGCCAAAATCCTCTTG
ACGTCATCTACGCCAGAGCCTTATCAGCCTCCTATCACACTCGGGAACGAGGGCATTTCT
AATGTTGGAAAGGTTGGGTACGA
>NODE_7997_length_59_cov_1.542373
CAGGGAGCTCCGAGCAAGCCTCAATGAATCTCTCATTTGAAAAGCCAGGCTCTCTGCTTA
AGTGGAAGCATTTTGAA
>NODE_7998_length_383_cov_23.509138
CTTCCCGCCATCACCACGGTTGCGAGCAGGAACATATGCAACACCAACGGCTTTTTTATC
TTCAAAAATAACACGGTTAACGCGTGCATTGGTGCGGAGGTACAGATTGGATTGAACGTC
CATTACACTATGGACGTAGGCCGTTGCGGCGTCGGAACGACGTCCGGTATGACGGTTAAC
GTATTTGGCCCAAAGTTCAGATGCATGAGAAGTCTGGAGATCTTGGATATCATCACTGAA
GGGAATGCCAAGAGAATCAGAAGCACGCAAGAAATCATGTGCGAGGGCAGTGGTAGTCCC
ACCATTAGAAATAGCAATAGGACCCTCGTAGCCGTGGGTATCATTGTTCACTGGTTTTTG
GTAATTCTCGAGACGTTTCATGAGTGGAAACAAATCTTCCG
>NODE_7999_length_26_cov_99.538460
CCATGGCCCACGTCCTGCCTGACTTGCCCTATGCTTACGATGCT
>NODE_8000_length_100_cov_3.000000
GAACTCACCAGGGTCGGACGAGAACTGAGGAGGGGAGGTATGCTCGGCCGCCTGAGTCCT
AGACACATCCAGGAACACCTGTTTTTCAGGTTGTGAAACACCATCAGATGGGTTCTGA
>NODE_8005_length_103_cov_5.097087
CACCAGAGGCTGCCTCCCGCCTGCTGAGATTCATCAACGCATCGCCAACACCATTTCATG
CTGTCTACAATGCCACGATCCGACTCGAGAACGCTGGTTTCCAAAAGCTCAAAGAAACAG
A
>NODE_8023_length_76_cov_2.355263
TCTTCAGCCGCCAACGGCTTCCGCATATGAGGAGGACAAAGACACACTCAACGCTCAATT
TGATGCAGCAGAAGCCCTTCTGAAAGAAATACAA
>NODE_8024_length_52_cov_22.653847
CATTCCTCGAAGTGGACAAACAACGCGGCTATCCAAGAACAACCAGAATTCATGTAAACC
ATATAGAATA
>NODE_8027_length_21_cov_38.428570
CCATATAGAATAGAAAGAGAACATAAAAAGCCAAACGAT
>NODE_8031_length_41_cov_3.073171
TTTACAAACCCTCATACTCATACATATAATTCATAAATCACCATCACTATCCAACTCTG
>NODE_8034_length_337_cov_8.296736
CGTTAATGGTCGAGATGAAGAAGATATTGAAGATGAAGAGATGCAATATCTTCTCGAACA
GGACGATGAAGCACTCATTGTATGGAGGGAAGATTATTCCGAAGAGACTCTGGATAAGGC
CGGGGCTAGGTGCTACAAGGATCGAGCCCGCATCGACGACTACAGATCAAGGAGTATCCA
TGTGCAATGGGTCACACCTCCAAGTGCAAATCTCGCGGGAGAAACAATCTATACTGAATC
AGGAAATGAACCCATTCAAGAGATCTATTACTACAAGGTTTGTATCATTGTTGATCTTAG
TTCTGTCCAGTATCCTGGAGCTTGATCAACCGTCAATATTTTTCGAGAATCCGAA
>NODE_8054_length_161_cov_4.552795
TCACGAGTGACCTGTACCTCGAGGTCGGGCTTTTCGCACTCGTAGGCGCGGAAAGAGTCC
TCATGAAGACGGACGGTGAGGGGATGGGATGGGTCGGAAGGCGACTGCTGGAGTTGGGTA
GTGTCAGCAGAAGTCTGGATGCTGCGCAGACCGAGCTGAGGGATGCGAGAGGAAATACG
>NODE_8055_length_146_cov_1.972603
TGAGCCCAAAGTGCTTCCTTGTGTCCTGTGGGCACGTAAGGTGGGTTAAACAGGATCACA
TCGATTTGACGTCGCAGACGATATATTAAAGGAGACGCAAAGGAGGCATTCATACAGTCT
AGTGGGACTTTGTTCTGATTTCCTGTTCGTTCGGAAGCGCGACA
>NODE_8056_length_252_cov_2.956349
CTAGGAAGTTCTTGTCATGCTAAGTGATATGTGTGCTGAATTGGGACAGCATGAGGGCGT
TCAAGAGCCTGCAGAGAAGTCAGAACTGTGGATCGCCAATGCTCGTTTGCCTCCTTCTCG
AGTCAGCTCAGAAGAGGAAAGATATGACTACGACGGCACTTGGATAGTCAAATGTTCGGA
TGGTTTTGTCACTGACGTGCATAGAACTCCCGAACCTGGTCACATTGCGTCGACGATTGA
TAATGTGCAAATCCGGGATGCAAATGGGGG
>NODE_8057_length_467_cov_7.629550
TTCCTAGATCCCATTCACACTGTTGTCTATGTCCTTTTCATGCTTTCTGCCTGTGCTCTC
TTCTCCAAGACTTGGATTGAAGTTTCTGGCTCTGGTCCTCGTGACGTCGCCAAGCAACTC
AAAGATCAACAGATGGTTATGGCGGGACACCGTGAAGGCTCGATGTACAAAGAACTGAAG
CGCGTCATTCCTACTGCTGCCGCGTTTGGTGGTGCCATTCTTGGTCTTTTGTCCGTCGTT
GCTGATCTTATGGGTGCTATTGGAAGTGGTACTGGTATTTTGATGGCTGTGACTATCATC
TACAGTTACTGGGAGATTGGTATGAGAGAGAGTGGTGGTCCTGAACTCGCTGCTCTTGGG
GATCTGCTATAAACTGTATCGTCTGATATTTGGGATCGTTTGGGGATATGAATCAGTAAT
AGATGGTGGACGACACCTAGCCGTGGTTGTGAATCTACAACAAACTGCGACGACAACGAC
AACGA
>NODE_8059_length_70_cov_3.642857
ACGGAAGGTGCTCGCCGTTCCCAAGAATATGAAGCTTTTGGCAATCCCCTTGTTCGAGCT
TTACGACAATGCAGCACGTTATGGTCCT
>NODE_8060_length_44_cov_2.340909
TCTCCACGATGAAATCGACATATTGGATGAATGCGAGAAGTACTTGGCAAATTGGATCTT
CC
>NODE_8061_length_41_cov_2.414634
GCACCGTTTACGGGGGCAAGAAGGATTCCGAAGTTGTGGTTTCCTATAAACCACTTCGA
>NODE_8062_length_267_cov_5.307116
ACAAATCTGTATTATTTGAGGGCAATTGTCTAATAGCACAGGTGGGGAAGATATAAAAGG
GATAAAGTCCGATGAAGATGGTAATACGACGAGGGCTTAATGCAAAAAAGAGATGATCAT
GATAGGTGGAAGCTCCCAACACCTTCCTCCATCGCAATCCTCAACTTCTCACGCATCACA
GTCTTGGAACTGTAATCCGGTAGCTTGAGGTAGTTGACGCAAGTCATAACACTCGGAAGG
TAATCATCAGCTTTAAGCGGTGCCTCGTGAGGCTTGCGAGACTCT
>NODE_8101_length_186_cov_12.301075
CCAGTCATAGACGGCGTCATTGGCGGAGTCAAGACTGTCCAAGACGCATCAAGCAGGGTG
AAACCTGCCTCTCTCCACTCTTCAGCAGTAACTCCTGGAAAGCTTCGCTACAAGGAGAAC
TCGGGTGTTTGTGAAACAACTCCTGGTGTGAATCAGGTATCTGGTTATGGCGATGTATCA
GCATCCAAGAGCCTCTGGTTCTGG
>NODE_8102_length_349_cov_7.123209
TTTGCGTCTAATTCTATCAATTCTTGCCGCCCTAACCCAATTTGCGAAGACGCTACTTAC
GCCTTCCAAGACAACTCACGTATCTTGTCTAATGCGACGTTCTTCGATGGGAACGCGACT
GCATACGATTTTGTCGTGGACAAGGGCAACATTATGAATACTAACTCAAGTGGAGGTGAA
CTTGCCATGCTGTTGACACAGGACAATGGAGGAACCAGGCTTTCGTCCACGAGATATATC
TATTACGGAACCATTACCGCTACACTGAAAACTGGTCGATGGGGAGGTGTCGTCACAGCT
TTTATCACAATGAGTGATGTCAAAGATGAAATTGATTGGGAGTTTCCTGGTAACACTACT
ACCCAGG
>NODE_8110_length_41_cov_2.756098
TCCTCCTCATCGGCATCTATTTCTGCCGTAGGCAGGTGCATGAACTCGGCAAGGTTATA
>NODE_8111_length_167_cov_5.814371
GCGGCTGCATCCTTGGTCAACTCAATGGTCTCCCTTGTGCTACCCGATCCGGTGCCCGCG
ATAATCGGAATTTGCGTTAAGCCTGCACCATCCAGAGCTCTCCTAGCTGATTGAATGAGT
GTGACCCTCTCGGCACGTGAGAGATGAGAAGCTTCTCCCATGGATCCAGCAATGACAGGA
GCTAC
>NODE_8119_length_234_cov_5.384615
TGGAGAGATCAGAATTTTATCAAGACCTCGAGGACCGAGAGATGTCCGGATAATGTTTGC
TACTGTACGTGCAGCAAGGATATGAGACTTAATTGCCTCAACTCCGTGGACCCTGGTTTT
CTTGCCTTGTTCTCGGACGATGATGAACGGCCTGCCATATTCATCCGTGGCGTAGACAGC
ATTATTTGCATCCATGGCAGTGGTAGCAGATGGGGCAGGGCACGTCGCGGAACGAGCTCA
AGGCAGAGCGTG
>NODE_8120_length_43_cov_2.000000
TCCCAGTCTATACACCAGGCTGTATAGTGCACGAATGAATTGCCTCGAATAGAAAGTGGG
A
>NODE_8121_length_120_cov_3.416667
TCAGCGGGAGGCGCTCTCAGAATAAACCCTTTTGCCCCCTATGTTCCTTGCCATCGTGTT
GTCGCATCCAATCTTTTCATAGGTGGTTTCTGTGGGCAATGGGCTGGGCGCAGATCAGCT
TCGCGGAAATCAGAAGAC
>NODE_8125_length_579_cov_13.808290
GTGTTGAACAATGTGGAAGTGGCTATTGAGGGGAACTTGTCATACCCAGAGGATATCCCC
ACCGTCCAAACGATTGTTGGCTCATCTAGTTTTCCAGGCTCCTGGTTTTCCTTCAATGGG
GGTCGCAATGTTACCTTACGGGGCTCAAAAGATCCGGAATGGGGCTGGATCGATGGACAC
GGCCAAGCATGGTGGGATGCTGCTAAAGGAAGTTCGGGACTGGATAACCGACCACATGGA
ATTTCCTTTAGCAAGATAACTGATGGTGTAATCCGGGACATGAAAATATGGAAGCCGGTG
GCTTGGAACTTCCTTACTAGCGGATCAGTGAATTTCCATGCCGTCAACAACCGTATACAT
GCCCTTTCGGACAGTGATTCATTCCCGTTCAACACTGATGGTTTTTCCGCAAGCGGTACT
AACATGCTATTTGAGAGAAACTTCGTCCAAAATGGCGATGATTGTCTCACCGTTGGAAAT
GGTGGCAAAGATATTATATTCAGGGACTCCTACTGTGAAGGTGGTCATGGACTTTCAATT
GGCTCATTAGGAAAGGGAGGTCAGGTTGCGAACGTACAGAACGTACTGATTGAAAAT
>NODE_8146_length_246_cov_8.126017
GATGACGAAAACCAAATTTGCCAAAATTGCGGTGGTGTTGGTCACCGGAAATATGATTGT
CCAGAGCAACGAAACTTTACTGCTAATATTATCTGTCGTGTTTGTGGTAGTGCTGGACAT
ATGGCGAGGGATTGTACAGTGAACAAAGACCCCAATGCGCCACCGCCGCCGCCTCAACAG
ATGAGGGGCTTCGACTCCGAGTACGCTAGTTTGATGGCCGAGCTAGGTGAAGGCACTGGT
GGAGGAGCCGAGGGTGGCAAGTCC
>NODE_8147_length_257_cov_12.696498
GCCGAGGGTGGCAAGTCCTGGAGTGGTCCTGGTATGGGTCATGATATCACGGCAGGTGGT
TCTAATATCCCTCCTTGGCGTCGTCCCGAAAATTGGCAACAACCGGTCACCACAAATCAG
CAAGGTTATCGTCCTCCTCAGACATATGGTGGAGGTTACCCAGGTTATGGTGCAGGTGGA
AATGCCTGGGCCGGTTATCAGCAGGGTGGTTATCAACAATCTCAAGACTATTCCAGTTAC
GCGTCCTACTACCAAGGCCAATATGCTCAACAACA
>NODE_8151_length_75_cov_2.306667
CTCCTCAACCAGACATCTTCACATCATACCTCTGAACGACTATTTGATTTTATCTTAGAA
ATGTAGATACCACCCTGTGGAGGGGGCGTAATT
>NODE_8152_length_268_cov_5.085821
GAAATTGTCACCAAGCCGTTTTCGCCCCCGACTCACAGAGAATTCACATGGAATGCCGAA
GTCTCTTCCATGACTTTCAGCCCCGATGGCGTGTATCTTGCCTTGTCACGATCAGACAAT
AGTGTGCACCTCTATGACTCAAGAATGATCGGGAAGGGTGTCATGCAGGAATATCGACAT
GACCCAGCTCGCTTCGTCTCCCAATCCCAGGAAGTATTCGGCGTTACACGTGTACAGTGG
ATTTCTGCTCATTCTGGACAATATAGTCTTCTGAGCGGAGGGGAAG
>NODE_8153_length_257_cov_5.081712
TCCTGGGGGACTATGCAACTTCCTCACCGCATGAAGAAGAAGCGTACAAATGCATATGAG
TATATCGGAGATTATTGGACACTTCACTGTGATACCAGCCCTCAAACGCTTCGTTCTCTC
AACAACTTCATGCGTCGTGATCCTCGCGTGTTACGCTGCACTACTTTGAAGCTCGGTGAC
CGAGTTGAGGATGTCGCACGCGAAGGCCGCAAGCTTATACAGCCTTCATCAACAGCTGCG
GACATCGTGGACTTGTGATTGTCTCGCCACGAGCG
>NODE_8158_length_46_cov_15.260870
GAGCCCTTTTATCGGCACAGAGGTCCGCGGAATTCAGCTGTCTCAGCTTTCCAAGGATGG
CTTG
>NODE_8196_length_503_cov_17.978130
TGAAGGACCACTTATGAACACATTATTGATGATATTTGCAAAAGAGTCGCCAGCGGAGTC
ACCGGCGATGTATCCTCCACCCCCTCCCCAATTATAAACCACATTGTTAACAAACTCGTT
CACACCCTTGACCTTGGGATTTCTAGTCTTATTGTCAATGTATAAACTGCGAATGATACT
GACGCCGCCGCTTGTTTGAATGAGGCCGCCACAAGAGTGCGTCTCGAGTCCCTGTGCTAT
GATTGAATCGGAAATTGTGACGTTAGAAACGTCTCCGTTGATGGAGAAAGTTTCATCGCG
TCCCCAGGATACACTGACATGGTCAAAAATCATGTTCTCTCCATTTGCTATCGTGATGGC
ATCTTTTCCAGAGTCACCTCCCGTTCCCATCCTGTAACGGATGTATCGTGTTATGGTATT
GGTTGCACCCGAGTAGGAAACACCGTTTCCATAGACTGTAATACCCCCGCCTGGAGCAGT
TTGTCCAGCTATAGTGACGTGAGGGCTGACTACGATTCGGT
>NODE_8198_length_38_cov_94.289474
GGAAGCATGTTCTGGGAACTGAGTGGTGATAAGGGCACGCAGAGGGATGGCATGGA
>NODE_8211_length_175_cov_7.817143
TGAGCACAGATGATGTCAACACCAACTGCCAGAGCTTTTTCGACATGCTTGGGATGACCG
ATCATGTTCATGACAGGAATGCCAGCCGCGTGAAGCTTATCAACAGCCCACATGGGAGGA
ACGCCGACAGCGCAAACGAACAGGGAAGCCTTGTTTTGGATAATGACATCAATGAGCTCA
GGAAGCTGGCCAT
>NODE_8234_length_397_cov_5.851386
AATATCCAGAAACAACCTCTGCCTCACGACCATGCACACCATTTGTGCACATTTCACGAA
GGTACTCCCGAAGTCGTAGCAAAAGCCATCGATGGGGCTTTGAAAGTTAAAAGTGTTTGG
GAAAACTTACCATGGAGCGACCGTGCAGCCATTTTCCTCAAGGCTGCGGACCTCGTGAGC
GGAAAGTATCGTTACAAGCTTATGGCAGCGACTATGCTTGGTCAAGGGAAGAATGCATGG
CAAGCAGAGATTGATGCTGCTGCCGAGCTGTCAGACTTTTTCCGATTCGGTGTTCAGTAT
GTTCAGGATCTGTATGTGCAACAGCCGCAAAAGCATTCGCCTGGATCTTGGAACCGCGTT
GAGTACCGACCCCTTGAGGGCTTCGTCTTGGCTGTTTCACCCTTCAACTTTACGG
>NODE_8235_length_143_cov_43.741261
CGCCACTTTGCAACGCACAAGCCTAATTTCATGAAAACATGGAACATGTCTTTGCATATC
GTGGTAGCATATGAAGAACTGTCAGAGTCAAGGCCAAGACGGATACACAAAACCCGCAAT
CTCAACATCCATCCTCACGCCCTGACAGCATACTTTCTCTT
>NODE_8249_length_349_cov_5.862464
TGCGGCGGTTTCGTCAGACTTGATTGAACCTTCTTCTCTCTGCGTAGCATCTCGCGACTC
GAGAGACTCGACATGAACAAAAACCCCGGGTGCATTAGTTTGCAAGGGCCGTAGATTGAT
AGCATCATTATCCCTTACATCCAGTTCCCTCGATCCGCTCTCACCATTTATTTGTGACAA
TTTCCATCTTGACCTTGATTCGTTAGGGTATCGCGATACGACTTCCTGACCACTTCCTGA
CTGCTCTGGATCAAAACCTATTGAACCTTCCCAGCCTTTACGAGAATTCAGGTTGCTCAT
TAGTGAATTACTATAGAGCTTGCAAAGTAGGAAGTTGAAGATGAGATGAGTTCCAGTTGG
ATCTGCA
>NODE_8265_length_164_cov_3.554878
AGAAGGGGTACACCTTCAAGATCGATATTTGGAGTGTTGGATGTGTCGTACTGGAAATGT
GGGCGGGAAAGAGGCCGTGGATAGGTCAGGAAATGGTCGCAGTCATGTTCAAGCTCTACA
AAAATAAATTGCCACCCGTCCCAGAAGAGGTGCATTTGTCACCTCTTGCCGACGATTTCA
GG
>NODE_8268_length_300_cov_23.639999
AATCCCTTGATCTACTCCATCCCAGAAGCATTCAATGATATCACCATTGGTCACAATTCT
GGATGTGGTACCACCGGTTTCAATGTTACAGAGGGATGGGATCCTGTGACCGGCCTCGGT
TCTCCTGACTTTGGAAAACTCTTAGCTTTTGTAACGCAAAAGCTATCAAAGTCGGATTAG
TGTATGGGCACAGTAGAATTTAACTTTGTCACGTTGGCAACGGAGAAAATTTTTGATTGA
GCTCAGACAAACGTGCAAGGAGAAGTATATTCAGAGTCAGGAAGGTAACAAAGCTGGTCG
AAAGAACTCAGTGATACA
>NODE_8270_length_90_cov_2.455555
CGCTTCGTGCCGTGCAGTTGTTCGTCTGATGGAATTTAGTACGACCGAGGCATATGTTCA
TGATATGACTCACGTCGTCCCACAAGTCACCAAAACCGTACCTGGCAC
>NODE_8271_length_58_cov_3.534483
TGAAGCCACAGTATTGATTGTTGGGTAAGCACAAGAACTCAAAGCATAACAGTAGATAGG
TAAGAGTAACTCAAGG
>NODE_8274_length_84_cov_118.083336
ATTTTTCTCAACTGGTATTGTTCCGGTACAGGACTCTGGCCTGATCAACGGAAAGGGAAG
GTTCAATGGTGGTCCTCTCGTTCCATTTGCCGTCGTCAACGT
>NODE_8275_length_40_cov_1.975000
GTAGGTATTGAGGTGAGCGGTGTCGGGATCGTAAATTTCGAAATTTCCCGTGGTATTA
>NODE_8276_length_40_cov_3.175000
TATTAACTGAAGTATTACTCTCTTGATTCTTTTTCAAGACCTTGGCCACAGCAAATTA
>NODE_8283_length_233_cov_4.570816
TATGTTCCCTATGACCTCTAGAGGAATGCATTCGAATGGTGACCTCTTATCTTTTGTAGA
CGGCCCCTCGACGTGCCCCATACCCCATCCTTCCATCCGCTCTCCAAAACCCATTTTTGT
CTTCTTCATAGACCTGATACCCAACATCGACTCGTGACCAGACTTGTAGCCACCCAAACA
ATCCATATCAACCAACAGGCTGCTGGAGTCTTGTGTCGGGAAATCACCAACAAAGCCTCA
CAACATTCAAG
>NODE_8284_length_43_cov_11.744186
GGGCAACTATGCACAGCGCGTTGGTGCCGGTGCGCCAGTCTATCTGGCTGCCGTCCTCGA
A
>NODE_8287_length_169_cov_14.029586
AAGTTTACGAGGTTAAGATCAAGACCTTCTTCGAGGAACATATGCACGAGGACGAGGAAG
TTCGATATATACTCGATGGAAGCGGGTTCTTCGACGTTCGTGAAACGCCCACCAATACAT
GGATTCGTCTCGCAGTAGAACCTGGGGATCTCTTAGTGCTTCCTGCAGGCATTTACCACC
GTTTTAC
>NODE_8288_length_21_cov_653.714294
AAAGATTCCTGCTCGGGATTAAGGAACCAAGGACAAATC
>NODE_8300_length_140_cov_5.457143
CTCCCGAGTATGACATTGCGAGCGTATCGTTAAGTTCTGCATCCCTCCATGCACCGTCTG
GGGCATATTGAATCAAGGGAGAAGAGTCTTCCACTAAGACGGACCGCAAGGACATCTGAA
TCGAAAAATTGAACGAAGAAAAATTCGGGGGAAAAAAG
>NODE_8303_length_37_cov_21.945946
AGTCCATCAGTGCAACTTTAATGTTCCCATTCTCAAGTCCAGAGGGAATGGCTAC
>NODE_8304_length_19_cov_3.157895
GCAGCTGTGCAAACCCAGTAAATACGAGGAAACGCTC
>NODE_8305_length_78_cov_3.884615
AAATACGAGGAAACGCTCAAGAGTGGCAAAAACAGCATTTCCCACTCGATGAACGAGGTT
TTTGGGTTGGCTGTGTTGTTTCTGCTGGGCAGCTAG
>NODE_8307_length_126_cov_2.047619
CTTCATCCTCCTCATTCATGTCGTCGTCCAGAAGATAGTCGTCATCATCGCTGCTCTCAC
TGTGACCAGGGGAACGTGGTGGAGTGATAGGAATGGGTTGATGGGACATCTGAAAACCCG
ACTTCACCGCGTAGTCACAATGAC
>NODE_8308_length_219_cov_3.680365
GGGAAGCCTACCCTCGCGAATTTGCAAAATGCAGAAGGTGTAGAAAAGCCAAATATTGTG
GGAAAGAATGCCAGAGCACAGCTTGGAGTGAAGGTCATAGGTTTTGGTGTAGCGCGAAGG
ACGTGGATGAAGATGGACACGAAAAGAGCGAGAGGCATCATGACCGTGATCATCATCGAG
ATGGGAATGAGAGGGATGGAGATGTGGAAGAGGAATCACAAGGAACCGGAGGTGATG
>NODE_8318_length_45_cov_54.400002
GTTGGGGTATTGGGCATCGAGATATTCAGCAATAGCGTAGGAATCTGTGACGGCTTTGGC
TTG
>NODE_8319_length_221_cov_38.180996
TAACCAGTTCCTCCATTTTGCTGCCTTTCTCGAGAGGATCACCATTCATCTGCTCCCAGT
GGTCGAAGACTGACTGGGGGAATGCCTGGCCACCGGTGTGGGCGCGTAGCTCACCATTGA
ATCCCAATGAGTCAGCGACGGGAAGGTAGGCCTTCACTGTGAACATGGGTGTTCCTGGTC
GCTGTTCTTCGCTGAAGACCTGACCACGACGTTTGTTCAAGCAACTGTAAATTCCACCA
>NODE_8320_length_19_cov_2.105263
AGTGTGGTGTACTTCTTGTTGTACGGGTCAGCATCGG
>NODE_8321_length_86_cov_5.906977
ATTGGGTTGGGCTAACTTGAAGTAATATCCAGGGTTGGTGGTATGGTGGTGTATTTCTGA
TGCCTCTTTTTCACTTTGCTTTGTGTGATCATTGTCCTTGTGTA
>NODE_8324_length_44_cov_90.613640
AGAGCAAGACCAAGACGAATAGGGTGCGTAGGAGGAAGCTCCGTGACCGCAATATCGGAA
GC
>NODE_8325_length_43_cov_3.651163
TTCAGGGACTGTGGTCTTCTCCCTAGTATCCTTCCACCGGTGAAAAGGGTTTCGCGTCGC
A
>NODE_8327_length_28_cov_200.785721
GTCGAACGCCACTGTGGCGCCTGGAAATGGCTTCATGCCCTGGTGC
>NODE_8328_length_321_cov_4.663551
TGAACCTCCTTTCAAGAATCAGTGGTTCCCAGGATTCCTATACTATAATATCTTTGCTGC
AGAGCCTGGAGCTGCCATCCGTGCCTTAGCCAAGGTACGCAGAGGAGGAGGAAGCTCGAG
GCAACACGTCTTATCGGACCATTCAGAGTCTGGGATGATTTGGATAGGGACTTCTGGAGC
AGATGGATCTGTCGGGAAGGGCAGACTTGAGTTCTCGTTTGATAGGACTCAGCTGCCGGC
TGTATTGAGAGATTTGACTATACTTAGGGTATTCGTGCAGGGCGTGCTTGAGACTGGCGA
GGTTTTGAGCTGGGAAAATTCTGCTTATGTCGATGTCCG
>NODE_8329_length_44_cov_1.386364
TTGAATTGTAGCAGTATAGTAGTACAGGAGAGAAAAATAAAGTCATGCATCATCGTGTGT
GA
>NODE_8330_length_45_cov_4.288889
CTAAAAAACGTTGCGAGGAGAACGCAGAAACATTGACCAATGCCGACTTGTGTACATCGG
CGA
>NODE_8344_length_221_cov_4.244344
CGCGCATCGCGGCATGTTTCTCATATGATTTTGAGATGTGCTCGGCCCCGATTGTCCGGG
TTGGAGGCGTTCCCATGGTGTCTCTGTAGAGTCTCGGACAGTACTCAAGCGCGGAATGTA
TATGAGTGAATCCTTAGAACCAGATGCATCGGAATGCTCGGTAATTGTCAATTCTTCCTC
CGAGTTCATCGACAGAATATCTTCAGGCTTCGTATTGCCGATTAACAAACAGACAATGT
>NODE_8345_length_332_cov_9.728915
CGTGCATGCCCATATCTGGCTTGACATCCCTCAACAGGACATAAAAATCTCTTGAGCTGC
ATGTGCCTTGAATAAATATGGTTTTGAAGGTTCTGCTTGCTGGTTTGAGAATCACTGCAG
ATTGCACAACGGAATTTGGCTTCACGTTTACGGTTGGCCGCTGCAGCGGTCAGTGTACGA
TTCGAAACACCTTTTGGATTGATGATTCGATGTTGTTCTGTCTGTGAGTCCCTTAGGGCA
GAATGTACGGAACTGCTGGCGTCATTTTCATAAGCGTGGCAACGTGTTGTTTGACTATTA
CACGTAGGGTGGGGTGACGTCGGAATCAAAGCAGAATTGGAAGCAGGACG
>NODE_8346_length_19_cov_25.684210
ATTTCTCGTAAGGTGCCGCATGACACATCACTTTTGA
>NODE_8389_length_152_cov_11.263158
TTTCAAGGTAAGATACCATCAGTGAGAATTAACTGTCATGACAATACAAGCTACTAGATA
CACAGACGTATCTAAACAAGTTTAGCCAGAGACATCTTGTTGTTTCCAACATCCGTCGAG
AAGTAGGCATTCTTAAGGAAAACATCACCAACAAGCCACTCAGTCGCACC
>NODE_8390_length_478_cov_32.991631
ATTGTAAATGCGAAAGACGATGAAGAGCTGCTGTTTGCTTTGAAAGGTGCTGGGCATGCT
TTTGGTGTGGTGACGGAGTTGATTGTGAAAGCGTACCCCAAACCACCCACTGTATACGGT
GGCGTTCTCCTTTTCCCAATGGACAAATTCGACGCTCTAGCTTCGCATCTAATCACTATA
ACCGACCCAAAGGTGAACGCAATGTTAGGCGTAGCACGTATGCCACCCGATATGCATCCT
GCAATCCTCCTCGTAGCAATGGTCTTCGACGAAGAATCCTATGCGAAAGAGACATTAAAA
TGGGCATGGGATTTAGAACCCTTAATGGACTGGACGAAGAAGATGAGCTTGGAAGAAAGT
ATAAAGACGCAGGAGATGTACATCCATCCTCCCGCTAAAGGAACAATCTTCCAACAACAC
AACCTGGTTCTTTCGAAATTGACACCGGAGATTATGAAAGCTGGATTGGAGTGGCAAGCG
GAGATTCAGAAAGACC
>NODE_8406_length_86_cov_4.197674
GTTGAAATGTCCCACAAAATTGTTATATGCGGTGCGGGGTTCCTAGGTATGAATATTGCT
CGCCAGATTGCGAGTGTATCTACAGGCTCCTCAGTGGTCCGCCA
>NODE_8407_length_383_cov_8.516972
TCCTCTTCTTCTACTGCCGCACCTTGTTCTGCAAGAGAGGAATCGCCAGGGGATAGCTCA
CCAGAGTCGGTGATTAGTACGGTAGCCTGAGGAACGTCGCCACTGGAAGTAGGATTATTC
TCAATCTTGCGAACGATTGATTTGCCCTTAATGACCTCCCCAAATACGACGTGCTTCCCA
TCAAGATGAGGTGTTGGAGCAACAGTGATGAAGAATTGCGAACCGTTGGTGTTAGGGCCG
GCATTCGCCATTGAGAGCAAGAATGGTTTCGTATGCTTCACCGGGAAAGCCTCATCTTCG
AATTTTTCTCCGTATATTGATTCACCACCAGTACCATTTCCCGCGGTAAAGTCGCCGCCC
TGACACATGAATCCTTTAATCACTCGGTGGAAACCTGATCC
>NODE_8418_length_66_cov_1.878788
AAACGATATGATTTTGAGGCAGAGAATCCCAAGATGGCGACAGAGATTGTTCAAACGATA
AAGAGCTTGAAGAATTCGTTGGAG
>NODE_8419_length_22_cov_123.909088
ATACCTCAGTTCCCACTCATCTTCGTCGACCCGTTACACT
>NODE_8421_length_54_cov_92.444443
CTCTTAAGCATGACATGACCGTTTTTGCGGAGAGCAGAACATTGTACGGGATAAGTGTGA
GAAGCTCCAGCC
>NODE_8423_length_53_cov_2.622642
ATTAGTTGTATTCCTAACGGTATGCGCCATGACAAAGACCCGGAAATTTCGCGGGTGAGG
AAGCCGGTCCA
>NODE_8424_length_45_cov_3.711111
CGCAAGCCTTCTCAGCTTGGTCCCTGGGTTTCTAGCTGTCTATGCCCAGGACCTCAATAT
CGC
>NODE_8425_length_83_cov_3.253012
GGCATTTTCTGGCTCCGACTACTCGATAGGGGATGGGATGGTGCAGTCGGATAGTGATAA
TGGGGTTCTTGACATGTCCGACGCAATGATGCAAGGGCAAG
>NODE_8429_length_98_cov_77.346939
GGGGAGCCGTTATAACAAGCAGCACTTCTGGAACTTGTAACATACACCTTCTCAACTGTC
TTTTTTGGTCACTCTTTCTTTGATTTCCAGAAATGAAACACCTGGTCTACCTCAAA
>NODE_8430_length_205_cov_3.868293
TGGTATTCTTCAGGCAAATGATCCAAATGAGTCTGTGGGGAAATGCTACCGATTTGTCTC
TCCTCACGCACATGACAGAGGCTGATATCAAGAGACTTCAGGCTGTTGGAAAGGAAGCTC
AAGCAGCAAGGCATGAATTCATTCTCAAGGATGACCAAGACGCGGTTTGGGGCTATTTCA
AAACTCTGAGAAATGCGCGTGTTGATGTCGTGCTTGATAACTG
>NODE_8432_length_70_cov_195.628571
GGTGTCGGATCCGATCACATTGACCTGAATGCTGCTGTTGAAAGCCGTATACAGGTCTTG
GAGGTATCTGGTTCCAATGTCGTCTCAG
>NODE_8447_length_306_cov_23.526144
CTGGGATCTATTTTGGCATTTACCGCAAGCCTCTACCAAAGAATATGTGACGCTGTTACA
TGAACAGCGGTCGGCATTGGACGATGTTGGACCGAGATAGTGAGTTCCTTCTGGTATCTG
ATCCACTCGGGAGGGTTTACCACAATCTGACTCCAGAACAGCTGCAACGAAGCAAGGGGT
CTGGTTGAGATGATTTATTGTCCACTGATAATCAGGTACGCAAGTTGTGACATTCGATTG
AGCATTGAGTTTAGTGAAAAAAGCCAATAATCCCAGGAGTAAAAGTACATAGATGACCAT
ACTGGATTCGTAGAGTGATTGCGG
>NODE_8449_length_37_cov_43.972973
TGGCGACAACAGGACCAGAAGCCATATACTTGACCAAACCAGGGAAGAAGGGCTT
>NODE_8450_length_38_cov_2.789474
GGCTATTCTTGGCTCAAGTTGTCGAGCTTGATCAATGTGATCGCTGAAATCGTTGT
>NODE_8452_length_87_cov_131.114944
TCTGGTAGACTTGAGTGGTGAAACAATTGAAGTTATCAGCGTTGTCAATCTGTTGGCTGG
CAGAGAGGCTTTGGTCACTAGAACAGCCATAAATAATATCATCAG
>NODE_8453_length_189_cov_5.126984
ATCAATATCAAGAATATTAACAAGGCGGTCTCGGCGCTCCTTGTGTCTGTAGCCCCCGAC
AGAGTCCAAGAACGCCGAGACGACGATATCGCTTCTGACGACAGGATTCATAGCCCATTC
AGTGCCGAGGAAAGTAATGCCTGGAGGCGCATCACGGAAGACATCGCGGTCCTTGGCACG
TATGTCGGCCCCAGAGGTGGTAACGAG
>NODE_8466_length_89_cov_78.101120
CGATAACCTCGCCAAAGACAACGTGTTTTCCATCAAGCCAGGAAGTTACAACGGTTGTGA
TAAAGAATTGAGATCCATTGGTATTCTTTCCTGCATTAGCCATGGAG
>NODE_8470_length_93_cov_5.043011
GAGGATCACAGCACTAGATATATTCAAGTTAATTTGCTGGGCGCGACCTGGGTCGGTGGT
GGTCGAATAAATGCCTTGGTTAACGTATTAGTGTGTGGAAGCCGATCACCA
>NODE_8481_length_198_cov_2.722222
CTTTAACCTCCACCAAAAGTACAGGTTTCTTTTTGCTATTGAACACGACAAGGAAGACAA
CGAAGTCGATAGCGTCGCGACTATCATCATTTGGAGGACTCTGTGGTGCAACGTAAAAGG
TAAAGTCGCTTCCGAAGCAATAATTCAATAGTTTGTCATAGGGTCCATAATAACGGTTCT
CGAATGTCTCGTGTTCGGCGCGGCACTTTCTCTTTT
>NODE_8489_length_146_cov_29.691780
TTACAACAGAGGATTCCCACGATAGAGAACACGTGCTACGTAGGTCTAAATGAAACCAAT
CTTGTTGGCCACGTCGAGAGCATCGTGGTCAGCTGTCAGCCGCACATACGCCTTCTTCTT
CCCATCAGGCCGGATCAGCGTGTTCACCTTGGCCGCATTCACAT
>NODE_8490_length_72_cov_3.541667
ACGCTCCTTTTTTCCCTTCCGTTTCTTGGATTTCTGTTCCCCTTCTCCTAATCGCCCACC
TCCATTTATGTCGGTATCATGAGAATCTTT
>NODE_8491_length_153_cov_7.437909
GGATCTGATAGAGGAAGATTGAGATGAGACAGGGTTGTAGGGCTGCCATCGGACCCGGGG
GCGGGTGGAGGAAGGAGCCCGATGCGCAAGTGTGTGTGTGAAAGCGTGCATGAGCTAGTA
AGAGTTGGGATGCCAGAAATTGTCCAAAAAACACAGATAAGGCTTCGTTTC
>NODE_8495_length_837_cov_7.924731
CGGGAAGAAATGTCCGTTGTAAAGGATTCGGCTGAATGCAATAGTGGTGAACTGGTCACG
AAGTGCACGAACATTACGGTCAAGGGTAAGACCCTCGAGGTCCATGTGAGAGATACGTAA
GATAGTCGCCGCAGGAGACTCGTAGCATCCACGAGATTTCACACCAATGAATCTGTTTTC
TACGATATCAATACGTCCAATACCGTGTTTCCTAGCAAGAGCATTCAGTGCGTTGAAGAT
ATCGACAGCATCTGTATATTCCTTTCCGGACTGGGGGATCACAACCTTGACAGGTAAACC
GCCTTGAAATTCTATGGCGATACGCTCAGGTTCCGATGGTGCATTTTCAGGAGAGGTAGT
CAGCTTCCACATATCATCCGGGGGGGTGACGTTAGGATCTTCGAGGATACCAGCTTCATA
GGAGATATGGAACAAATTCTCATCTGTTGACCAAGGCTTGGCAGCCGTTTGCTGTACAGG
AATGTTCTTCTCAGCTGCAAATTGGAGGAGAGCCTGACGGCCGGCGAAACGGTTATAGAA
CTCAGGAATTCGCCAGGGTGCAATAACCTTGATATCGGGCTTGAGTCCATAGAAAGCCAG
TTCAAACCGTACTTGGTCATTGCCTTTGCCAGTGCAACCATGAGAAACGAAGTCGCAGCC
TTCCTTATCTGCAATCTCAATCATTCCACGTGCAATCACGGGGCGCGCAAGCGATGTACC
AAGAAGATAGACGTTCTCATAAATACAGTTGGTTTGCACGGCAGGGTAAATGAGCTCGGT
CACGAATTCGCGCTTAAGGTCAGCTAGGAAGAACTTCTTGGCTCCGACCTTCAGGGCTTT
AGCCTCGGCAGCTTT
>NODE_8514_length_27_cov_1.777778
CTCTTGCCTCCGATGACAGTGTGTGGTCTTCGGAAGATACCCTCG
>NODE_8526_length_253_cov_26.391304
CCGTGTCCGAACTGAGGTGAGTTTATTAAAGTAGAACTTAGACTAATTGCTGTACCTAGT
ACGTGTTCCCAATAGGTACGAAATACTATAGTCGTTCACACATCTTCGTGTCCGAACTGA
GTACGTGTTCCCAATATTATTTACAGGAAGGGCTTGAGAGCCTCAGGAAGGATGCGAGTT
ATAGCAGCACCATCAGGGGGCTCAATAGACTGGAAGTAGGTACCCCACCAGGGACCTGCT
GCCCACCACAAAGCACCAATCCAAACACCAC
>NODE_8533_length_46_cov_1.869565
CTGTGATTAGCGTTTTTACATTGTCGCTAATGCTATGGCCATGGAAACCAAACACGAAAT
GCTG
>NODE_8543_length_52_cov_2.480769
GGGGCAGTGAGGACGTCATCGTCAAAGATGCAGTTGAGATCGAGATTCAAGATAAGAGAG
AAGATGAAGA
>NODE_8550_length_59_cov_2.576271
GGCGAAAGTTGACAGGAGTCTTTTCACTGAAGAACTGTGGTTTGGATGTACTGCTGAGCA
AACCATGCTCTTCATCA
>NODE_8551_length_69_cov_3.289855
CTCCATCTTTGGGATCGTGGCCCATGATGACGAGAGATGTAGTGTGAATAGGAGCTTGAG
GAATGAGTCCATTAGGCGCTGGGATGC
>NODE_8552_length_191_cov_11.670157
GATCCTTTGACCATTAACTATCTCATTCGACTCCATCTTGAAAGTTGGATTCTTGACGAT
GAATGTCCAGACATCGTCGCACAGCCGATATGTATGCAAATGTCCCTTGAGAGTGGTCTT
AGTCTTGACTTGGCGCACCATCGTATCTGCTAGTGATTTATCGAACTGCTGCAAGACCTT
CATTGCCAGCTGCGGGGTGATTGCACCAC
>NODE_8588_length_367_cov_6.381471
GATTCATACAAAGTTTGTTTTACATAGTATGAAGGACGTTTAATCACACTACTCGAGATT
CCAGGAACAACAATGACCAAAATTACTAGTACATTCAAGGCGAATTTGGATCTCGTATCA
AGCACCAACTCTTCCCAAGCCAGCTCGACTTTCGACATCAGTTGATGGGACAACACTGGT
ATTCCTCAACGAGGAAGTGAACCCACGCAAAAAACCAGGTCTGATGTTGAACGTTCCACC
GAGTAACCCATTGCCAGACCTCTCGTTAGATTCATTGTTATTGCCATGCTGCTGAGTGCT
GCGGTGTCCACTGGAACCTGCCTGTTGCATCTCCTCGATCGAGTTGGGTTCCTGTTCTTT
GTCTACCTGTTGTTCTTGTTGTTCT
>NODE_8589_length_75_cov_7.693333
TGTTGCTGTCGTTGTCGTCATGTAATTCATCGTCGACTGCTCTGCGAGCGATGATGGAGA
GGTATATGAGAATGAGGATGGAGAGAAGGATGC
>NODE_8590_length_140_cov_28.621429
TGAGTATACTGAATTTTTTCATGGATTCAGAATAGGGATGACTCGCATCCTCTTCTGCGA
GTTTGTCAAAGGAATAGCCCATCCCACTTTGACCGATCAATTCTAATGCTGTTCTTGACA
TCCATCGAAGTATATCGACCTCTTGACTGCCGTCCTTC
>NODE_8603_length_19_cov_23.578947
TTACGATTACAATTCATGCACAATCCACCACAGCATT
>NODE_8604_length_73_cov_18.986301
GTCGACCAGTGTCTTTATACCAACGGCTTCTAGCTCAGTACGATTTCCAATACCAGAATT
TAGCAGGGCCTGTGGTGAACCAATAACACCT
>NODE_8605_length_122_cov_5.483606
AACAACCACCAGTCATTAAGCACTACCCCAAACCTTGACCTCCCTTCCGGTCGCAACTAA
GACTTCCTTGCCCTGCTCCCCAAATACTAGCTCAGATATATCATTACCTTCCTCGATGTG
TGCCAACTCTTCCCAAGACT
>NODE_8606_length_321_cov_5.828660
CCGATCTCGTAGTTCTTTTCAGTATAAGACTTCTCTAGAACAAGCCGCTTATGAAGGTTC
TCTCCTGCAAACTTAGCGACATAGCTACCACCATGTCCATCGTATACAGCAAAGAATGCA
TTTGTGTCCCCACCTTCTTCATCGAGGTCCAGGATTGCAGCATGAGCGTCTTCCATGGCG
ACACGCCATCCCTGCATATCTGTTAAGCCGTACATGAGCCGTAGGTTTTCCCCCTCTTCA
GTATGCTTATGCGTCGCTGGATGCGAAAGCATTTGACCCATGGCTGGACGATTTGCGATG
GACGTTCAGAGAGAAACTGATTTGCGGCGGGGGGGGGGT
>NODE_8607_length_247_cov_6.506073
TAGGGAGCGATGTAGAGGGTAAGAACCTCCCAGACTCCACGCTGGAAAGCCCAAACAGCA
AGCCCACCAATCCAGATAGCAACACCGATGTTGGACCACACGACTTGCCAAAAATGGTGA
GGCTTGAATATGACAGCATTCGGGTCGAAGTGATTAGTTCCTTTGGGGTAACGGGCTTGA
CCAGAGGCATTCTTGATGAGGTAGGCAGGCCAACCACCAAGAAGGTACATAGCAGAATTG
ATTACAGCACCAACGGGAGAATCAC
>NODE_8609_length_411_cov_17.622871
CAGCAGGATGACGTGAAAGAATGAAAATGACGATGATAAGCGTGAGCTTGTGTTTCGTGA
AGACGGTCAAGAATATGCACAAGTGACGAAGATGCTTGGGAGCGGCTGTCTTGAGGCTCA
GTGCTTCGACGGCGAGAAACGCCTGGCCCACATTCGTGGAAAGATGAGGAAGAAAGTCTG
GATTAACCAGGGCGACATTGTATTGTTATCTCTACGAGAGTTTCAGGATGGAAGGGCAGA
TGTCATTGTGAAATACACCGCCGACGAGGCTCGGAATCTAAAAGCATACGGCGAACTGCC
TGAAAATGCCAAGATCAACGAGACAGATGCATTTGGCGAGGAGGATGGCGAGTACACCTT
CGAGTTTGGAGATGAAGGCGAGATGGATATCGATGATATCTAATTACCTCGCTTGTCTAT
GTTGTTATT
>NODE_8610_length_123_cov_3.910569
CGGGTCCAGATGCCGAAGAACCTCCAACCGCGACTGCTGAAGACGACTGGAATATTCCTG
TTAAAGTGAAAAAAGGCAAAAAGAAGACGGGTGGGAATAGTGGAGTTGCAACACCGAATC
CTGATGGAAACGAGGCTTCTG
>NODE_8622_length_156_cov_3.724359
GTAGATCATAACGTTTTCGGAGCATAGGTAGTGATCTATGTTTCCCCTTTGTATCATAAA
TCATGGCACTTTTCAACTTGATATCGTTAACTTTCGGTCCATCATTTTTCAGGGACTGAG
GCCCATTCGATGTGAGATCTGAGGAATTACGATTATGCATTCTTTTTATTAAAG
>NODE_8629_length_408_cov_10.781863
CACCAAGACTGGCACTGCTCTCCTTGGAACTGGACTCGCTGCTGCTGCTATTTCGAGTGA
ACTCTACGTGGTGAATGAAGAAACCATTCTTCTCATCGGTTCCATCATTGTCTTCACCTA
CATTGGCAAGATTGCACGTGAGCCGTACAGTCAGTGGGCGGAGGGTCATATTCAGCGTAT
CAAGAAGGTACTTGACGGTGCCCGTGCTGAGCATACACAAGCTGTGCAAGAGCGCATCGA
CTCTGTTGGCCAGATGAAGGATGTTGTCTCCCTTACCAAATCTCTTTTTGAACTATCCAA
GGAAACCGCCAAACTGGAGTCCGAGACTTTCGTTCAAAAACAGAAGGTCGAACTTGCTTC
TGAGCTGAAGAGCGTCCTTGACAGCTGGGTTCGCTTCGAGCAGCAACAGAAGGAGAGTGA
ACAGGC
>NODE_8633_length_63_cov_7.063492
CACGAAGCTGTGGGCAAACTCTTCTGCAAATCGGCAAGCTCTTTCCTAATTTCTGCTTCT
CCATCCATTTTCTTGATTTGG
>NODE_8634_length_373_cov_6.329759
TCCATTTTCTTGATTTGGGTGGTCTCGAGACGCTCTCCTCTCTTTGCCTTCTCCTTCAAC
TCTTCAATAGCTTTCAGCTTCTTATTTAAATTCCTGACTCTCTTGACGTTTGCATCAAGA
CCATCTCCAGCAGGTGTCACAGGGGTATTAGGCTCAAGTTCAGGAGATGGGAGTGAAGCC
ACCTCCTGCGGGCGTTGCTGACCCTTCCTACCCTTGGGCGTCCCATTGGCATTCCCGTTG
ACATGCTCGCTTTCCAAAGAACCGCCCCCACTAGTGGCGAAAGCGTCCTGCTTCTTCGCT
CCTTTCTTTTTCTTGTTCCCTTTCCTTTCGTTGTCTCCTCCGACACTCAGACCAGGGGGC
GGGGCACCAGGCACATGCCGCTTCCCATACC
>NODE_8639_length_19_cov_17.526316
TGGACCGTGTACAAGTCTTCTGGGATGGAGCGTCATA
>NODE_8640_length_110_cov_54.363636
GACCTTGCGGCGTCCAACTTCACGGGTCTGCAAAATGGACAGAACATTACGATCCAAATG
TTGTATGACGGAGGAGACGGCAACTTGTTCCAATGCTCTGATATCACCTTGACAAACAAT
ACTTCTAG
>NODE_8642_length_81_cov_4.407407
AAGAAGGCGAATAAGGGCGTTGGGGTTGAAACGACGACCTACTTGGGTGATGACCTTTGG
GTCCTCAAGTCTCTGTGAAAGTGTCTTGTTGGTTTAGCA
>NODE_8643_length_51_cov_15.450980
GGATTGCAAATCATCGATTTTGATGTGGCGGTTAAACTAGACAAGGATACTGACATGGTG
GAGGACATT
>NODE_8647_length_301_cov_5.953488
ATGTTTGATATCCTAAATGATCAGCTGATCACGGAGCTTCCACAACTGCTAGAACTGCGA
GTTCCTTACTTTGATCCTAGCTTCGAAGCCATGATTCGTATGCAATACAAGTTTGCAGAA
GAAGGCTACGAGAAACTGAGTGGTGTGCAACGATACTTCGCTGATAACGTGAGGGATGAC
TATGCTGCAGGACAGCTTGACGCACAGGTGGTCAGCGGGCTAGAGGAAATGCGAGGTCTG
TCCATTTGTGGTGGCAACTGAGGACTCAGGTCTCGTTACAGCCTCGTCCCGCAACATATT
TCGTACCCTGCTTAGTTCC
>NODE_8659_length_81_cov_83.580246
GAAATTTAAGCGATCGGAACCATCGCCTTGGCCAGAATGGTGAGGTGAGTTATATTCTTG
ACCACCTGTCTTGCTCACATCGGAGTGGCTAGAAGCATC
>NODE_8660_length_45_cov_5.244444
CAAGAATATTGGCCGTCCAGTCTCCTCGTATATCTGTCTTCAGAAAAGGCCAACAAATCC
GTG
>NODE_8661_length_494_cov_7.607287
GAATTCTTCCGTCGAGAAATGATAGCGCGAACCACGACATAGGAAATAACCGAAACACAC
ATAAGCGTGCCTGAAAAAACGACTGGGCGTATCCAGCGGAATTCAGAGGTTAATAGAGCC
CCTTGTATCGGTTCGGAAACCAACAATGCAATGCTTAATAATGCATAGGCAACACCCACT
CGAGCCCCAACTTCCTGTGGTGTCGAAGCAAACGACACCAGGCATGACACCCCGACAGAA
AGCCACGCGCCAGAGAAAATGCCGTAGATACAGCTGAAGGCGATTAGTGTCGCTGGATTG
TGAATTCCAATCATCCCCCATATTGATGCTGTAGTTCCAACGGTCACTAGGATCTGCATG
TTCCATATACCGTAGCGATCTGCCAGCCAACTACCCCCTAAGCGTCCAAGAATACCTACC
CCGTTGAGGATAGCAATAGAATAAAATGAAAGAGAATCTTCTATGTTGTGGCTTATAGCA
TATATCTGTATATATACAGCGGGGAAATACAG
>NODE_8663_length_79_cov_8.113924
AACGTCAAGCAGACTCTAGAGGGACATGGCTTGAAGGTAGTTGAAGTCAACGGTGAAGAC
ATTGATGTCCTTTGGGCGGCCGTATGTGACGTCGTTA
>NODE_8664_length_133_cov_3.684211
GGCTGAACAGACACTTGTTTTATGACTTGCGGTTGCACCTGCTGACCCTGCACTTCCACT
ATCCTCTCCTCCACCTCTTGTTGTCCTTCACGTAAAGGCATAAGCAACTTCAAAGGTTGA
ATCATCCCCGAACTAAACCCCCTCTTATCTA
>NODE_8666_length_224_cov_4.169643
CACAAATGGATTATCGACGCTATCCACCGGCGTGAGACCGACGATCGGGTCATCAGTAGC
ATTTATGGCTAGGTATGGCACTCGGATGTCTTGCACAGTGATGTGTGTAGACATGTGTTT
ATAGTATTCATGAGAGGATGGGAAAGGAAAAGCAGGAGGCGGACCACCCGCAACCGCGGT
GAAGATGTTGTCGAACTGCTCGATCGTAGGGTTCTTGAGAGCGATGGCTTTGGCAGCAGC
CT
>NODE_8667_length_46_cov_60.391304
CATTTACACTCTCTACGGCCACATCGGTAACTTGGCTGAGGCCGTCAAGGCCGGTGTTGA
AGCA
>NODE_8678_length_211_cov_5.559242
AACAGCTTCCTGTATCGACCGAGGAAGAAATACGAATTTTTGAAGTTATTGGGCGTCAAA
GTAAGACGCAGCAAGGCGATGAGACCATAAGCAGCGATGGTGGGCACAGCCCCGGCAGAA
ATAAGAGAAAAAAATGCTACTTGACTTGGAAGAATTGTGCACAGCAGGGCGGCTGCGAAG
ATATATATGACCGTAACCGCATGCCTCGGTTGTCCTGCGTCGTCCACTT
>NODE_8698_length_44_cov_4.431818
CTCTGGTGCTGTGTGGGGTCTACGGGAGGGTGCTCGACGACCACTGGCCGTCTCAAATTC
TA
>NODE_8711_length_97_cov_32.041237
GGGATTCCCTTTGCCAATGCCGTTGCAAATGTTGCCTTCAAAGACAATAAAATTGTCTCG
TTCGGCTCGTCCTTCGTCAAGCCAGCGTCGATCGCATCTTCAACACCTACTATCA
>NODE_8712_length_273_cov_3.131868
CTGCAGTGCACAACCATTTCGAGTCATGTACTTTTCAGGCATCGTCTGTACCCATATTTC
CATTCCACTTGCCGAGTCTTGTACGCAGGTCAGCAAGCCGCTTCCGAGGGGAATCACCGT
TCCACATCGGCCAGTTGGAGTTTTGGGGATTCGATGTCATAAGCGGCAAACCTTCTTGTT
CGATGGCGAAAGAAGCTGAAATTGTGCCGTAGAGCGTTGCTTCATACACGTCGCCCTCCG
TTTGGAAGAGGCCAGCTGCAAGGCCTCCAAGAAAACTGTTTCCAGCGCCTG
>NODE_8714_length_271_cov_15.590405
CGCAGCGTCTGCCGTTCCGAGCGCAGGCGCAATGACTCTGGTGTAGATGCCACGCGATGC
TTAGGAAGTGCAAATCGGTCCCCCAGCATAAATTCATCTTCCGGTCCATTCGTGCTCTCT
GACCATGCCAACTCTTCAGGATCAGCCTCTTCGTTCTTTCTTTCCAGTGCCGGCCGTATC
GCCTGGAAGGCGTAATTGTTCCGTATGACCGGTTTTTCCACCGGCAATCGTCGAAAGAAC
CGCTCCAAACTGACATGCAATTTTTCGCGATAATGTGGTACACCACCTG
>NODE_8715_length_964_cov_10.997926
TTGAATTTATCATAGTGGCTGTTGCATTCTTTGACACCAAATGGACGCAAGAGCGCTGCA
GTCGATTCTACCTCTTTGAGCCCATTTGCACTGCCATTTTATTGGCTGCTGCCTCTGCTG
TACATGTGATCCGTATCACTGCCATCTATAACAAGCATAGGGGAATCTTGACTGGAATGG
GTATGTTGTTTGCCATTCAAGTTATGGTAACCGCGGTGGCTTGTGGATTTTACCGCTCTG
TTCCCCTGGATGTAGGCCAAGGGTGCATCGCCGGCCCGAAGGAGAACTGGGTCGGAATCT
ACTGGGTCGCTTCAACTCTCCTTTACACCGTCTCGTTTTCCCTTGCTCTTAAGCGCTCCA
TCCAGTCGCTTGCAATCAAAGCCTTGAGTCCGTGGCAACTCATGCTTCGTGATGGACTCA
ACCTCTATGGTACCATTTGGCTGGTCAACATGGTCAACATGTTATTCTGGTTTATCATCA
AGCCCACAGGTCCTGAGGATCCCGTAAAAACGATTGTTACTAGTATGGCGGCGGTTTTGA
CAACATCTATGACCCTTCGAATCATCCTTTCTGTTCGGGGACCGCTCGATGGTGGTGGCT
CCTTTGGTCAAATGAAAGCCACCGGCTCTCATGCTTCTCGCACTCCTCAAGTCATTTCCG
CTCGCTCCGCTGTTCAAACCCACTTCTCAGTTGCCCCTCAAAACATTGACCTCGGTAACA
TACATGCTGGCAAGCCTGAAGGTGAGTGGGCCGACACCAAGAGTAGTGTTGCTGGTAGCG
AGATGAAGCTTGGTGTTCTTGATCCAAATCCTGGCGTTCAGATTACGGTCGATCAGGAAG
TCGGTCTCGATAGGGCTGGCTATCCAAATGTCGGTCAGACCACTGGATCCAGGCCCTCAA
TATAAATGGTGCTAGCTGATATTGGGTATTTACCGTCACCATCTCTACTTCATTATGCCT
TCTATCACCATCTCGAATCATC
>NODE_8718_length_458_cov_46.960697
CGTTCGTTGAGTATGGCATATCAATTTTCTAGGAAAGGTTGTTTCAAGTGTGGAAATCTC
GGACACATTGCCGAAAATTGCTCCTCTGAGCAGCGTTTGTGTTACAACTGTCGCCAGCCT
GGACACGAGTCTTCTGCTTGCCCCTCTCCTCGCACTGTTGCGACCAAACAGTGCTATTCA
TGTGGTGGAGTTGGACACATCCAAGCGGAGTGCCCCAGTTTGAGGGTCCAGCAGAGCGGG
AGTCCGAAGTGCTATAACTGTGGTCGTGTTGGCCATATCGCCCGTGCTTGCCCTAGTGGT
TCTGGTAGTAGTGGTTTTGCGTCCCGAGCCCCTCCCCCTGGCAGGGCGTTGAATACCTCC
ACCTTGCCTCCAGTCAAGTGCTACCGTTGTGGTGGCCCCAATCATATGGCGAAAGATTGC
CTCGCTCCTTCTGGGGCAACAGCTGAATCGATTCCCACGGGACCTGCTGCGAAGCT
>NODE_8719_length_161_cov_5.496894
TTTCCTTATCGCTTTTCCCTTCCATTGTTTTGTTCCACACTTATCTCTGGTCAAACGGTC
GACAATCCAACCATACGTATCGGAAAAACGGAGAGTCAATATCAAGCCTACCTGATTCAG
TGACCCAAGCAAGGGGATTCTCTGCATGAAGTTATCGATCGAAGTTCCACGCGTTCGGG
>NODE_8741_length_343_cov_9.772594
CTTTGTGTGTTGCTTCTCGGTATCATGTTCCACAGCCTCCTGGACGGCTTCGATGGCCTT
GGTGTAATCACGCATTGAATACAAGACGTTCGACTTGCGAATATAGGCCTTGACAAATCC
AGGATCGACCTTGATGGCCTCGTTGACATCTTTCAAGGCTTCAGGGAGTGCGGCTAGCTT
GATATAAGCAGCAGCACGATTATTATAACCACGTGGGTCAGCAGGGTCACGTTTGATACT
CTCTGTATAATCCTTCACGGCTCCTACGAAATCACCAGCTTTGAACTTGACATTCCCCTC
TTCACGAGCAATATGACTCTTTTCTTGATCAATATAGGCTTCCTTATCTGCTTCAGTTTT
G
>NODE_8752_length_72_cov_9.194445
GGGAATTTGACCTTGTTCGTAAACTTATTGGGAACAGTTGTCGACCGGTGTTACAAACCA
AGAGCCAGACTAGTATAGCAAAAACATATT
>NODE_8754_length_1489_cov_13.720618
CGCTCGCCTTCTCCTGCGATGAAATGTGCCTGAACTTCAAATCCGCCCACGAAAGGAATG
ATCGTGTCGTTCAGCTCAGGGCTTAAGGGTCCGATATCTGTCCAGAACTGTGTCAAGGCC
TTGCTGACCGCCTTATTCTGCTCCTGTGACTGGGTGACGTTGAATAAAATAGCCATCGAG
TTTCCATCCTGCGGATGTAGGGAACTGAACTCGTTATCACGATACATCCTTGCTTCATCA
TCCCACAATACATCATTAATCGCCTTTTTCAGCAGCATTGCGTTGGCTGCATATGTGGTA
GACATATCCTCATCTCCGACATGACCTGCGAGCTCGGACGCTACAATCAGAGACCTGTAA
AGCAGCACATTCGCTGCAATGTTATGTCCTTGTCCCCCATCCCTTCCCCAGTCGTTGGAG
AATGATTGTGGGACGTTCATCAACCCCGTCTCGTCGACTTGGGCTTCCAGAAACGCTAGA
GCTTTAGTGTAGTTTGTCCAAACCGTTTGCACGAAATCCAGATCTCCGGTGTACAACCAA
ACATTATGCGATCCGATCAGAGACCAAGAGATATAGGTATCGCTACCTCTGGCATTAATT
GGAGGGCCAGAGTACTGGAGAGCTCCAGTCGCAGGGTCTTGGGTCGAGAACATCACGAGG
AGCGCATTCTTACTTGACAGTACATCATTCAGAGCAACTAGTTCCGTATGGCTCGAGATT
CCCATATCACCTGGCCAGACATTTCGGTCACGCTTCGCACCGTCGACCAAGATAGGCCCC
TCGACTGGACCTCCAGTGGCATTATTAGCCCATCCCTTTGGACGCGGACAAGGCTGCTGT
CGACCCTGGTGTACATCAATTGTGTTCGTCTGAACCGTATACGCCCCGGCATACCACAAT
TTGGTCAAAAAGTCGGGATCATGAAAGTCGGGATCTCGTGTAAAGAAGTAACCAGTATAG
GCTGTCAAGTCATCCCAATGCGGCATGAACGTGTTATGTACTCCAACATTTGAAATGCTG
ACAGGAGCCTCAGAATTACTGACAATAGTTAGAAACCGGAAACCGCCACGCTGTTGGCTA
ATGGTCTGTTGAAATTGGCCTTGTGAAAGGGGCATTGGGAGAGACTGGACCCCATCTCCG
TCCATTGAGGAGACGCTACGGCAAGAGTCGTCCGAGTTACTGGGACTGATGAATTCTGCA
GATTCAGTAAATGAAAGGGAGACCCTGGAACCTGCAGTTGAATCGTCGACGTGTAGGAGA
ACCTGTCCTCCAACCTCTTGACCAAAGTCGACGACGACGAAACTACCATTGCCGATCAAT
GTCGCCGTCCCGGATCCAACGAGAGCTTGTGCATTCTGAATGTTTCCTTGTATAGAGTGG
ATGCTAATTGGCCGACTAATCCTGCTCTTTGGTGCAAAGTTGAACTGGTCCCATGGACCT
TTCGGAGCTATTGCGAACGCCTGTAATGCGATGAAAGGCAAAGCTACCAGTGAAGCGAGC
ATTCCCG
>NODE_8755_length_19_cov_3.052632
GACGTTAGTTGGAATCCCAATGAGAGACTTAAATTCA
>NODE_8761_length_145_cov_14.586206
GGAGTACCGTACTCATCCCCGTTCTGGCAAACGCTAATAGGACACAAATGGCACCTCTAA
AGTCCATCCACCTCATGCTTGCAATACCTGCGACCGGACTACCGAAGTCGACGAGGTTAG
ATGATGAGAAGGAAGTAGAACCGAACTGAACTGTGGACGGTAG
>NODE_8762_length_41_cov_85.341461
CATAAGTGATATTCCTCCTGATTCCGATGCTTTGTGCATAAGTTACAAACCGATTCGGG
>NODE_8774_length_447_cov_6.731544
TCGATTGGGGTGTTGAGATGGGAGGAGTGATAGGAAGCGGGATGTGATAGGTGGGGAGGA
TCGGAGGGGACTGTGAGTGGAGGAAGGGCTGAACGGGGGTGGTAACCTGGATTGCTCCAT
GGATTTGGAGGGCCCTGGTTGAGCGGGGTGAAGGATCCAGGGGCGGAGAAACCTCTGGAA
CGACCGGGGATGGGAGGAGAAGCTATTTTGATATGGGAAGCGGTGGAGGGACTGGTGAGA
GGAATAGGACTCATTCCGATGGCGGAGCGTGGGGGAGGAATGGGTGGTTGGTCATGGATA
TCACGCTTGCGGGGTTTGGGAAGACGGGGAGGAACGCGGCGCTTAAAGTTAGCGACGATG
TCTGGAGGAGAATGACGGTTGAGAGTAGGATGAGACCAAGTGCTAGCATCGGGGTCGTCT
ATAGCGGGATCGACATTGCGCAAGTTAACTTTGCGCATGAAGCCA
>NODE_8776_length_395_cov_7.898734
AAAAAAGTCTGGACAAACTTGCGCCAAGACTCGCCGCGATTTGACATCTCGCCGATGACC
TGGATGATGATGCCACCATTTGCCGAGGCCTGTGCGTCTACGGAATGGATGAAAACCTTG
CAGTCCTGGAAACCGATGGAAGTGATTTTCTCATGGATTTCATGTTGGCCGTAGCAAGGC
TTGGACTCCTCGCCCTCGGTGCCATGGACAAAAGTGGAGGATTTTGTGTAGAAGCAGTGG
AGCCGGTTGGGCTGTTTGTTGACAAAGGTGTAGTACTGGGGCACAAACTGCCAGCCAACC
TCCGAGGGCACGACATTTTGGTGGATGGTCGACGAGGCAGTGGAAGAAGACATTGCTGGG
AGCAGCCACAAGCAAATTAAATGGAAAAAATAATGAACGGGCAGGCGCGCGTG
>NODE_8777_length_255_cov_5.482353
CTGGAGTCATCAGGAAATCTCAAATCTAAATGAACAATGCTTTGGTGAAAAGTATTTATG
ATTGTTCTCCTACTTCAGTGCTTTCTTCATTTTCTCCTCCATCTCATCCAAATCATTCGT
CTCAATCCTGATAATTTTTCTCCCAAGTGCTTTCTCAATCTGATCCATCTGCTGCCACGT
CTTTTGATTGTGCACAAAATTGATTGATATTCCTTTTCTTCCAAAACGCCCCGTACGACC
AATACGATGTAAGTAGGTTTCCACATCTGGTCC
>NODE_8788_length_87_cov_3.137931
TTTCCCATGGCAATTTCGTTGATCATGGAGACGTCAATTCGTTCGGGTAAGTCTTCAAGG
CCATTTCGGACGGGGAATTTTACAGCGCTGTCGACGTAATGCAGG
>NODE_8794_length_36_cov_111.694443
ACGGTCTGGGCTGTTCAGAATCTCATAGTAGAACACGGAAAAGTTGAGAGCAAG
>NODE_8795_length_127_cov_70.307083
TTTTGTGCCCTTCAATACGACAATTGCACCGTTTGCTAATGATATGACGAGTGTACCCCC
CGATCAACAGCCATTTGCCACGGACACACAGGCATCGGACGCATTATCTCAATGGATGAA
TTCCGCAGTGGATCAAGGTATCCAG
>NODE_8821_length_69_cov_3.173913
CGGTGGAGGGTCTTGGGGAGGAGGATGAGAAAGGCGAGCTGGGTAGTGGACTGGAATGTA
GGACAGGGAATTTCAAGTTCGATGATA
>NODE_8822_length_60_cov_4.416667
CTCCTTGCAACTGCTATAGCATATCGAGTGTGCCTGGACACTGTGATGCTGCCTTCCACC
AGATGACCCCGAAGCGAT
>NODE_8830_length_53_cov_1.773585
CGCAAACAATGTCTAATGCAAGACGGAGAAAGGTCAAGAGCAGTGCTCCAGAAAACCAAG
TTGCTATACCA
>NODE_8836_length_47_cov_114.744682
AAGCGTCATCGCAAGATTCTTCGTGACAACATCCAAGGTATCACAAAGCCTGCCATTCGT
CGTCT
>NODE_8837_length_19_cov_126.684212
GCCTGCCATTCGTCGTCTTGCGCGTCGTGGTGGTGTG
>NODE_8838_length_122_cov_3.680328
TATGCATGACAATCATATCCTCCTTAGCCCTTGAAAGAACTGCATGATCCACCCTATAAG
CATCTCTGACGTGTAACCACTCCTGCTCATTCTCAAATCTCTCTTTCTGCACCCTAGTCA
CATACAAGACATCAGTTTGT
>NODE_8843_length_303_cov_8.270627
CTTCAACCAAGTCCTTCTCTTGGTCCTCTTCACTTTTCATAATGCCATGAGCCAACGCAC
GACGATACAATGCCTTGGCTTTGTCCGCGGAGCTCAGTCCGAAGTTGTCCAAAGCACGAG
TGGTGTTCGCAATGGCAATCATTGCATTGCTGGATGAAGGAGGAACTGAACGGATCGCGG
CCAAAGCAGAGTTTAGTAGAAGAGCTATAAGCAACGTCAAGTAGGCTTGCTTCAAATTTG
AATCTTCAGGAATCTCTCGAAACGTGTCGAGGTATCGAATTGATTTTTGATATTTCTCGA
GCGCTTGGTGGATGTTGCCTT
>NODE_8844_length_484_cov_8.462810
GAGGGGACGATGAGGGTAGTGATGAGGATGCTAATAGCCCCTATTCTATCCTTGGCAAGT
GGGTTGAAGAAAATCGTGACGAGACCCATGATCGCAAGGCCTTTGCTGTCGAGGTCTATA
AAAAGGTTCAGGAATTGGGTATCGAAAAGAAACATAAGGCCGTCTTGGTTTTGATGCAAG
CTCTTTTTACCAGCGAAGCCATTGTTGAGATCAAGGATTATCTTCCTATTTTCAAGAAGA
TGGTAACCTCGGAGAGGCATCAGAAGGCTTTGCTTGGAGGCTTGGAGCGCCTTGTCGGTT
TGATAAACATCGAACTCATCTCTGCCGTCCCGAAACTTCTTATGGGGCTGTATCAGGCCG
ACATCCTTGATGAAGACACTATCACTCAGTGGGGCACTCATGTGAGTAAAAAGTATGTGG
ACAAAGACACGAGCAAGAAGGTTAGAAAGGCAAGCGAGCCGTTCCTTAAGTGGCTCGAAG
AGGCTGAGGACGATGATGATGA
>NODE_8845_length_100_cov_2.580000
CTTGCATCCAAAACAATCGCCAATTAGGTAGATCAGCTAACGCTCTAATGATGATCTCGA
CATCAAAAGCAAATGTGATACCGAGTTCACCAAAATACATGATATCTTCATGTGTTGG
>NODE_8846_length_180_cov_3.205555
AACGTTTGAGGTCTGAAAGAGGCCCATGTTTGCGATGGGGCTCTGGAGATGACATGAGAG
CAGGAGAAGATGGGGAAGCAGGGGCGACAAGAACGGGCATTCCAGGAGCTGTGAAGCTGT
TTTTGCGAGTGCCAAAGCGGAAACGGGGAATAGGCTTGTCGTGGTTGGGGGAGGAGGAGG
GATCAGAGTCTGTTGCGG
>NODE_8860_length_64_cov_58.703125
TATATTGCTGGTGATGAACTCACTCTTGCTGACCTCGTCTCTGTGCCAGTCAGCGGCAGA
CTCATTGAGGAGCTCAATCTAC
>NODE_8861_length_46_cov_3.630435
ATACTTGATACCGCCTAAGTATGGTTCTTCACTATCCTCCAAACTGAGATAAGCAACACC
TCCC
>NODE_8862_length_28_cov_205.142853
GTATGCCTTTGACGATGAGACAGGACTCAAAACTTGCGACTCTAAC
>NODE_8865_length_776_cov_9.528351
CGGACTTCCTTGCTCTCAAAAAATTGCTGTCCCTTCCAGAGACAGATGCACGGTCGCTAG
GAAAAATCCTCGAGTTTGAATCTCACTTTGACCGCTACCGTGTCGATTTAAAGGGATCAT
GGAAAGATGAAGCGCGGCCCGCAGCGGGCATGACCTATGATTTAGGAGCACATCTCATCG
ATCAATCTCTTGCACTTTTTGGAAGTCCTGATAAGATTACGGCATTCATTGAAAACATCA
GGGGCTTGGGTAATCCGGAGGTTGATGACTGGTTCACGATCCACCTTCATTATCAGCGAA
ACCCGAATCGACCCTATCCTATAACCGTTATTCTAAGAGCGCACGTGCTTTCTGTGAGGA
CACCACCGTTGCGATTCATCGTTCGGGGAACGCGAGGCTCGTATATCAAATACGGTGTTG
ATACCCAAGAAGATCAGCTGAAAGTCATCACAACGCCGGAGAGCATCCTGGAAGATCAAC
ATGGAAAGGAGCCCGAGTCGTTGTGGGGTGTTTTGGAGACGGTCAGAGAAGACGGTCTGA
CGTTTGACAAGACGACATGGCCTTCGGACGAGGCAGGTTCTTATGTCTCACTGTTCCGAA
ATCTGGCTGCCGCTATCCGAGAAGGAGCAGAACCTCTTGTTCCTTGGCAGGATGTTCAGA
GTGTAATAGAGCTGATTGAGCTCGCCCATCGAAGCGCGAAATCAGGCGAAACTCTCAATG
TCCCAACAAGCCTCTCAAAGTAGATAGTCCTGTACCAATTAGTCAGTGATGATGTTATGT
TATCTTAAGGGTGT
>NODE_8866_length_102_cov_3.294118
AATATTCACTCTATAGTCTCAGATAGACCACATCACAAGTTACTCCAGCTATCAGCGACT
CCGAACAAAACGTGCAGCAGGTCCGTTCCTCCTCAAAACTCCGATATTGGCGGAACGCCG
>NODE_8877_length_310_cov_7.354839
CACATCCAAAGAGTTGCCAGCAAAGAGGGGGCATGGTGTTCAAACGTGAAAACAATACTT
GTTAACACATTTACAATATTGCCGTGTCTTCACCTAGTCCAGATAGAAATCGGAATACTC
GAGCCATTACTGTACCGTAACACGACCAAGCACACTTGACTCATAACGTTCCTGATGGTA
AAGCCAGAACGGGAAACAAGTGGGCCCACAAGGTCAGCATTGGATCGGATTCTGTAAAAC
ACCTCGAGTGCGATTTCTGTCCTAGGAGAATCTGGGAACCTCGGGATGATCTGGTGAGTA
CAAGTATGAAACCTGCTTTGCCTTCTTC
>NODE_8887_length_896_cov_7.793527
CTCGTGGTTTTGCTGCAGCTGGAGCAAAAATATACATCACAGGCAGAAGGCTCAACACCT
TGGAGAAAGTCGCATCGGAGTGGAACCAGTTGGGTAAGAGTGGTCAAATTATCCCACTGT
CGATGGACGTCACGAACAAGGAAAGTATATTGGCTGTAAAGAAGACCATCGAGCAAAAGG
AAGGAAAGTTACATGTTCTTGTAAATAATGCCGGTCAAGTAGGCCCTGTTTCTTCCTTCA
TGGACAATCCAGATGCACCGGAATGCAGAGATGCAGAGTCGTTGGGACTCGGTTTGTTCA
ACGAATCACTCGAAGGCTGGGGAGATCTCTATGCTATCAACACATTCTCCGTTTTCTTCG
TCACAACGGCATTCCTGGGATTACTGGCCAAGGGATCCGAGGACGTCAAGGACTACTGGA
GCAGTGTTATCAATATTACCAGCATTAGCGGTCATATCAAAATTGCGCAAAATCATTTTT
GCTATAACAGTGCTAAAGCCGCAGCCTCGCATCTGTCAAAGATGTTAGCTTCGGAGATCA
GCTTGAAAAAGATCCCTGTTCGCATCAACACCATTGCTCCTGGAGTTTATTCTTCCGAGA
TGACGCTTGAAAAAATTGCCAAGGAGAAAGTAGATTTTATCGGCAAGGGTGTGATGCCAG
TGCCCATGGAACGGGACGGATCGGGTGAAGAGATGGCAGGAACAGCACTTTATCTTGCAT
CCAAGGCGGGAGGTTATACCATAGGACAGGATATTATTATTGACGGTGGTTATGTTGCTG
TAAACCCTGCAGTTGTCTAGATCATCTCTCCTGGGTCATAATCTGCTGCGGAATGCTGAT
CAGTAAAATGCCACTTGGAGCCTAGTTAGATCGCTTGAAGCTGTATGAATGAATTTGGCG
CTTGAGACCTCGGG
>NODE_8889_length_26_cov_33.576923
ACTTGATTCTTTGCTCAAAAGGTTTGGAACGTTAGGGAGAAAAA
>NODE_8901_length_44_cov_1.659091
AGATAATTACCGCGGTGGATATCTGCGCCATTGACTATGAGAGCGGTGACTGTTCGCTGT
CG
>NODE_8924_length_19_cov_35.421051
TAGTAGCGCCAGGCAAAGTAGGCACCCAAGATACCAA
>NODE_8927_length_61_cov_22.311476
CAAGATACCAAGGGGAACAAAGTACATAAGATTTGAACCTTGTTCCACAGCGTTGGCAAC
TCGTCTTGCCTGGGCTTCC
>NODE_8931_length_92_cov_17.108696
CCTGAGGAGCTTGCTAATCAAGGGGTACGGTTGAAGGAGGAGCAGTTGCGACGGGAAGAA
GAAAAGCTTCGGGAGGCGGAACTGAGGATGCAGCGGCAGATCAACGAGAA
>NODE_8932_length_33_cov_91.181816
CAGGGGTCTACTAATTTAATAATCCCTAGCAACGAAATGGGCAGCATGATC
>NODE_8934_length_56_cov_4.375000
TTGTTGGTGGGAGTCAAGGATACACGGGACAGACGAGCGGCAATTCAGAACGGTTGGTGG
GGGCCGAAGGTTCA
>NODE_8935_length_72_cov_1.805556
GAAGCACCCTTAGTGAATTGGTAGAAGATGTGGAAGTTACGCTCATTCTCCACTTGTCCA
ACTACGCGGCCCTTTTCTAGTAAATAATTT
>NODE_8936_length_50_cov_2.760000
TGCCAGATGTAGACCCGAGTCCCATTAGGACTTGTGCATCGCGTGTTGACAACTGATGAG
GATTTTCC
>NODE_8937_length_258_cov_42.531006
AATTTATTTGGTACCAGCTGACGAGAATTTCGTTACCGACTTAGTACCTTCAGAGATAGC
ATGCTTGGAAAGTTCTCCGGGAAGGATGAGACGAACCGATGTCTGGATTTCACGAGATGA
AATGGTAGACTTCTTGGAGTATGAAGCAAGCTTTGATGCCTCAGTGGCAATACGCTCGAA
AATGTCATTAACGAAACTGTTGAGAATAGCCATAGCCTTGTTAGAGATACCCGTGTCAGG
GTGAACCTGCTTAAGGACTTTGTAGATATATGAAGA
>NODE_8938_length_646_cov_13.993808
CGCAAGACAATGTAGATGATCTTAGAGCCACACCTGATGTTCACGCAGTACCGGCACCTT
TGCTCCAGGCACTGACCGGTTTACTGGGCACGGGAGCAGTCCTACCCTGAGGCAATGAGT
TCGTACTGTTTGCAGGGGCAGTGTTCCTGCTACCGCTGACAACAGTCGGCTCCCACTCAG
CAAGCCAAGTCCTCATTGACTGAAGAGCGGCTTGCTGAACGACGAGAATAGTAGGGTCAA
CCACGCTAGACGCGGTCGAGAGATCAGAGCAATGGAATCCATCACCAATATGAATGGGTT
GCTCCGGGGTGCTCGCAACATTCAACCCTTCCGCAGAGATGGTAGCATCTCTCCAAGGAT
CACGCATGCCATTGGCAAAAAAGATGTTCTTGATGCGGACATCCCAGCCTTTGTATTTCT
TGTTTGTACCCTCTATGTCAACTTTTGGCGGCTCTGGGAAGGCATCCGGGAACATGAATT
GACATTGTCGTAGATCATATGGCGGTTGGACCAGGCGAGTGACAAGCGAGGGGTGTCCTT
CTGGCGCGCCCTCTTGGAGGTATCCGACTTGATTGCATACAATCCAGAACCATGAACGGT
TGTCGTTACCGAGGGAGGTGTCTGTGTAGTAATCCTGTGAGGGATCGTAGGTTCCAAGAC
ACTC
>NODE_8949_length_333_cov_13.657658
CAGCCGGACCCCCAACTACCACTTCTACTACTATCCTGAGGACAACAACCCCTTTAACTA
CATCATCCTCTACCAGGAGCACTACTGTGACTACTGCGACTACAACCACTTCTTCGGGTG
GTCAGGCTCCCGCTGGAGCTTTTGGTCAATGCGGTGGTCAAGGCTGGACTGGTGCCACCA
CCTGTATTGCAGGATACACTTGTATGGTTCAGAATTCATTCTACTCTCAATGTGTTCCCA
ACTGAAAAAAAGCCAAAGGAATTATACAGTTGATTCAAAGTCATGCAAAACGTCGAATAC
ATGTTTTACACGATACGAACGTACGATCGATACTATTAAGATAAACACGCG
>NODE_8955_length_22_cov_435.772736
AATGTCAGCAAAGAGATTGGCTACAACATCAAGATCGACA
>NODE_8969_length_45_cov_6.955555
TAGAGTTTCTGGAAAAATCAGTAAAACATCAATGACTGATTCCGTTTGCCAAGTGGGTGG
GAT
>NODE_8987_length_61_cov_4.114754
TGTCCAGTCCCACAGGCCGGTGGGTGTTACACTCCAGAGATCGTACTGGAGTTGCCCTTG
GGAAGCTGGGCTCCCTTCA
>NODE_8988_length_72_cov_4.291667
TGTAGATTCATCAATGGGGCTATCTGTGATCCGTTGAGCAGCCAGTGTTGTACGGAGCAG
TGCACGTTTGCACCGAGTACACAGGTGTGT
>NODE_8989_length_96_cov_160.062500
GGTCTTGCGGTCGTATTTGCTGAAGCACCAGAGGACAATGTCGAGGGCCCAGCGTCCCAA
ATCACTCCTCAGGATTGGAAAGATCTCTGCCCAGAATTCGACGACCTTGCTCCC
>NODE_8990_length_99_cov_7.151515
GAGTTGATCGCGGGTGAGTTTAGAAGAGGCGTCGATGTCATTCATGAGGGACTCGACGTT
GAGAGGGGCTTCTGTGTTGGCGGAAAGGACCTTTTTGAGCTTTTCGCAGCCTGCGGA
>NODE_8991_length_38_cov_14.289474
GCGCAGCAGTAGTATGCAGTCGCTGTTGAAATTTGCTCGCGAGGATGATGAGTTGG
>NODE_8992_length_30_cov_14.033334
GCGAGGATGATGAGTTGGTGAGGATGGATGAGGATGTTTGGATTCACA
>NODE_8997_length_80_cov_79.487503
TGTTGCTATTTGCCAAGGTTCTGGTAGTGCCGATTGGGCTGACTATGGAAGGGTTGGTAC
AATCTGCAAACTGGTAAAAGTATTTTGTATCTGCCTCC
>NODE_8998_length_740_cov_6.987838
ACATGTGGAAGTTAGCGGAGCCCGAAGAAGGGGCCGCGGAGGGTTGCTTCCTGCGCCTTC
AACAACAGGAATTCTACGAAGAGGGTTACGGAGATGGAGCACAGCTGAAGCATTATCCAG
GCTGGAAAGATGTATCGAGTAATGCAGCACTAGTAGGTGGAGCTCGTGGCGTCGAGTTCG
AAACCCTCACCATCGACGTCCCAATATATCTTCAATACCTTCAAGCACGTTTTCTTTCCA
AAGGAGGCGCGATTTCTCGGGGCACTGTCCAGCATATCGACCAGATATTAGAAGGTGGAC
CTTATCTCTTTCACAGTGACCATCAGAGGAGGGAACAACTGGCCGGAAAGGTCCCTCTTC
ATAGTCTTGTCATTTGTGCTGGCCTGGGTGCTCGATCTCTTGGAGGCGTCGAGGATCAGG
ATGTCTACCCGGGGAGGGGCCAGACTGTTGTCCTAAGAGCCCCTTGGGTAAGATCTGGCC
GGACATTAACTGGAAAGCACTGGGTGTATATAATACCTAGGAAGAATGGAGATGTCGTAG
TCGGAGGTATCAGGGAAATGAATGACTGGTACCCGCTACCTAGAGAGGAGACAAGAATGA
ATATACTCCAGAGAGGGCTTGCCTTGTGTCCTGAACTAGCTCCTCCAGGAATACGACAAG
AACGTCAGCCGACCGTTGAAGATTTGTTACCTCTGGTCTCCGAGGATCTCGTCGGTCTTA
GGCCAATGAGGAACGGAGGGATCAGACTAGAATCTCGA
>NODE_8999_length_120_cov_3.500000
CTCACATCCAACTCACATCCAACAACCAACAACCGTCATCCAACAGCAAGCTCCGATAAC
GGTGGTGAAGTTGTTGACATAAAGGGGTGGTAGTGCACATGGAGAATGAAGAAGACCTCT
TCTTCCCTCACATATGGA
>NODE_9001_length_41_cov_2.048780
CCGACTTATTGATACGTCACTCGGTTCGAATTGGACGAGATTGTATGATTCATATCCAT
>NODE_9007_length_54_cov_4.629630
ACTGTCTCTGTCCCACTCATGAAGTACCAAGTAGCCAAGACCGTCGATTGTAGGACCCTG
GCCTACAAGGTC
>NODE_9008_length_43_cov_4.465117
GGCGAGCTTGATGGCGTCATTCAGAATAGATTGGCGGACTTCTTCAGGAAGGTGGTTCGC
A
>NODE_9009_length_20_cov_65.050003
TAGCCAATTTCCAGCGTGATGGAGCCATGACTTTCGTT
>NODE_9010_length_48_cov_3.750000
TGCCGCCCTTCCAACGGGCATACCTGCCAGGATTTTCCCGCGTGATCAGCTTGATCTCAC
TGACAG
>NODE_9011_length_335_cov_20.567163
GATGGATCATTGAAAGGGTGGGTCGTTGCAGGAGACGGAGGTTTTGATCCAGTGCTAGTG
CTACCACTAACAGGAGAAGGGGCGCCATTACCGTTAGAAGCAGGAGGGGTATAGAGCGAA
CGTTGTTGTGGCTGCATAAGCTGCTGATGGGGCTGGGTGCCATACCAGGCCATCTTGTCA
GCGTCGATAGACTGCTGCGGCTGGTGTTGCATGAAGCCTGGGGCAGCAGTGGGAGAACCA
GCGAGGCCATGATGAGCTTCATAGATGTTGGAACCGTCGTAAGGGGTTGGACTGGCCATG
ATGGGAGGACCAGCAGAGGGCCGGGGGAGGATATGAGCGAGAGGCAAAGCGTT
>NODE_9016_length_57_cov_1.982456
TGACCTCGTTCTCTGTCTTGGGAAGGAGTGGCATCGCTTTACCAGCCATTATCTAGTACC
CACAGGGATTCGCGT
>NODE_9017_length_66_cov_3.590909
CTATACATTGGTAGTATTACTCAAGAAGTGAATGAGCAGAACCTTGCCGATTTCTTCAAT
GCTAAGATGGCCGAGATGAATATT
>NODE_9031_length_1383_cov_8.642082
TAAGTCTTGAAGATGAGAGTCCCTACCCGGAAGTCCGTTCTGCTGTAGCTAACACGGATG
ACCCAACCATACCCGTTGCGACTCTGCGAGCTTGGGTGATTGGTATTATCTGGTCCATCC
TTATTCCGGGTTTGAACCAATTTTTCTTCTTCCGGTACCCCTCGGTCACCATTACTGGCA
TTGTCGCACAATTGTTGTCATTTCCAATTGGTAGGGCTGCTGCCGCGTTTCTGCCAAACT
GGTCTATTTTTGGCTTGAAACTGAACCCGGGCCCTTTCACCGTAAAGGAACATGTTTTGG
TCACGATAATGGCTACTGTTGGCTGGCAATCGGCATATGCAACCGATATCATAGCAGTTC
AGCGCGTGTATTATAATCAAACTTACAACTTCAGCTATCAATGGTTTCTTGTAATGTCTA
CCCAGCTGATTGGCTTTTCTATTGGTGGCATTGCCAAACGGTTCCTTGTGTCCCCACCAA
CAATGATCTGGCCGACTAATCTGGTTAATTGTGCTTTGTTTAATACTTTGCATTCTCAAC
AATACGCTGGTATCGGTACGCGAGGTGGTATTAGTCGTGAACGTTTCTTTGTCTATTGCT
TCCTCGGCTCCTTTGCATGGTACTTTTTCCCTGGCTATATTTTCCAAGCTCTTTCGTACT
TCTCCTGGGTCACTTGGATTAGACCGGAAAATACAACCCTTGCTCAGTTGTTCGGCTATG
TCCATGGTATGGGAATGTCATCTATAACTTTTGACTGGAGTCAAATAGCATACATTGGAT
CACCTTTGGCTACTCCTTGGTGGGCCGAGGTGAACATTTTCGTCGGATTTTTGTTCTTCT
TCTGGTTCCTGTGCCCATTATTGCACTTTACCAACACTTGGTACGCGGAATACATGCCTA
TCTCGTCTCGTATCTCCTATGATAATACTGGCGGGACATACAATGTCACCAGAATCCTCA
CACCAGAATCTACCATTGACCTTGATGCTTACCATAGTTACAGTCCACTTTTCATTTCTA
CGACTTTTGCTATTTCCTATGGCCTTTCCTTCGCTTCTATCACAGCCACCCTGATGCATG
CATTCCTCTATTTCCGGGAACAGATATGGGTCCAGGCCCGTCGTTCTCTACACGAGCAAG
CTGACATCCATGCGCGGTTGATGGCCCGTTATCCGCAAGTCCCGGAATGGTGGTACCTCA
TCGTCTTCGCATCTATGTTCGCATTGGGCATTATTAGTATCGAAGTGTGGCCAACCCAGA
TGCCAGTATGGGCATTTATTCTTGCGCTGGTCATATCCTTCGCCTATGTGATCCCTATCG
GCATGATTCAAGCAATTACCAACCAGCAAGTAGGATTAAACGTAATAACCGAGCTTATCA
TTGGCTATGCACTCCCTGGTC
>NODE_9032_length_86_cov_5.255814
CACATACTTCCGTTTGCCCGCACCAACAAATATCTGCCGAGGTCTCCAGATCTTCACGCC
GCCTTCTTGAAGCATCATCTGACGCCAATGAGCAAGCCAACCCA
>NODE_9035_length_216_cov_14.143518
GAGGAAGGATGTCGGGTGGAAGAGAAAGACAACGATACCGAGAACGGCATTTTTTTGTTT
CGGACTTTGCAGAGAAACAGACGATAACAACAGGGATATATATCTTATATATAACTTGGG
CCAGTGATCCAATGGACCAACCACCAGCCCAGCAGCGGTCTAGAAACACTCGAGTGCCCT
CCGAATATCTCTCCTGTCTCACCAGGTCTAGACCAGATCCAAGATCTACTGCCA
>NODE_9036_length_70_cov_1.900000
TTATGGATATTGAAAGCCTTCGTGATGATGCCAGGGCGGAACAGGAAGTTGATGAATCTG
AAGACTCACAGGATGATGATACTGTGCG
>NODE_9049_length_171_cov_44.461987
GGTCGAGGGCCTTGGCACACTCACGAAGACCACGAGCAAGACCATCATGGACAAGAGCAT
TTTTCAAAACTTGTTGGAGCGCCTCCTCAACGGTGAGTTTTCCCTTGGGTGCCTCAGTGG
CTACCTCAGCGGTGACTTCAACCTCTGGGGCGGCGTCAACAGGAATGTCATCTCCAGCGT
CAGACATCC
>NODE_9050_length_156_cov_5.724359
TTTGCGACTGCAGCCATCGATAACAATGAGAAGGCTGTTGGTAATGGTGCTGTCTATCAG
CAACGTTCTGAACCTTATAGCAACTCGCAAATTCCTCTGTCACCGTTCCGAGATCAAGCC
CCATCATCGCCGTACCAAGACAATCCGATACGAGTGCCAATTTACACAACGCGG
>NODE_9051_length_78_cov_6.448718
GGCGGATGTCGATCTTGAAGGATGGGCTAGCACGTTATAATCTCCTCCGATACCCTAAGT
TTGTCTGTCCCTAAGTGTACTGTATGCGGGTTTCTT
>NODE_9080_length_213_cov_32.028168
ATATATACTTCTTGGATTACAATCTCTGTATAATCAACTTAGTCCCTTCATTGATCAGAT
TCCAGGCAGTCAGGGAAACCAAGGCTTCCCCAGCCAGTCCAACTTGGATGACAAACACGG
AAATGACTGGTTTTGTCGATGCTCTGTAGTTCTGCAAGTTCTTCCTGAGTAAGGTCAACA
ACCTTGAGATTGGATCTGATGCGAGCTTCCGTCACGGATTTAGTGAGGACG
>NODE_9085_length_61_cov_3.196721
GAAGGTGGTTCATTCATGTCTGTAAGTTCTGGGCTAGGACTAGAAACTGGAGGAGACTCA
GCATCAGTTAGTGGCACAT
>NODE_9086_length_570_cov_16.396492
GGATAGAGGAGAAGATGTCATTGAAGTCAGAATAGCAGAAGTGGGAGTGGGTCTGGAGTT
GATCAGTGACACCGGCTGTAGCGAGCTTGAATGAGTCAACAGCCCACTTAAGGTAGGTTT
CCCAGTCGGCACGACGAAGAGGGAGACCCTCACGAATAGCGGGTTCATCAACCTGAATGG
CATGAATTCCAGCCTTCTCGAGGTCGATTACTTCGTCACGAAGAGCAAGGGCAAGTTGCT
TGGATTGGAGTTCGCGTGAGAGATCGGCACGAGGGAAAGACCAATTCAGAATGGTAACGG
GACCAGTAAGCATACCCTTCATGGGCTTCTTGGTCAAGCTCTGCGCATAACTGCTCCATT
TGACAGTCATAGGTCCATGGCGGCTGACATCAGAGACAATGATTGGTGGACGGACATAGC
GAGAACCGTAACTCTGAACCCAAGCATTCTGGGTGAAGACAAAACCGTGGAGAAGCTCAC
CGAAGTATTGGACCATATCATTACGCTCAGGTTCTCCGTGCACCAATATGTCAAGGCCAA
CCTTCTCCTGGAAGTGAACCACATTTTCAATTTCCTTCTTTATGAAGC
>NODE_9087_length_129_cov_5.627907
CTCCTGGGCCGACCTTGGCTCTACGGAATGATTCTTGAAGGCCAGGCAGGTTTTGAACAA
GTTGTCCGCCACACCCTTGCCGACTTTGACAATACGCTTGCGGTGTCCGGTTATCCTAAC
CTCGTTGACTTTCAGGGGAAAGCGGAC
>NODE_9090_length_355_cov_36.087322
GTGGAAAAGCAAATCATCAGCGGTATCGACGTAAGCTGAGAGTGTTATGTTTCTTCCAGG
TTGAGCGAGAAGGAGCATGATTATGACGGTGGCCTTTGCCTATACCACGGTTCTGCTTGC
CGACACTAGTAAGACCACGAGCTTCGCGGCGCTTGTGAACAGGATTGACGATCCAATTGA
TTCTGGGATCACGGCGTATAGCCTTGTGACTGGGATCGACCAAGATAACTTCATAGAACT
TGTAGACACCATCCTGGTTCACCCAGTAAGAGTTGAGGACGCGCAAATTGCCACATCGTC
TCCCAACACGCTCCTCTGCAACGGACCTGAGCGATCTCTGAGGCTTGAGATGATTTACAC
CGTGGCGGACAGG
>NODE_9091_length_159_cov_19.270441
CGACTTGGCAATATCAGCGACAACAGTCCCATGCTCATAGAGATATCGCCCAAACGTCTT
GCGATTGGGATCCGTGACACGCTCAAGCATCAAGTTCAGCGCACTCTGTGCAACACCAAT
GGTCCTCATACAATGATGAATCCGTCCAGGCCCAAGTCGTCCTTGAATAATTTCAAA
>NODE_9100_length_253_cov_4.782609
CGGTGGCTTCACGAGGCCAGCCTTGATTTCGTTACCAAGTATTTGACGCATGACATCAAA
CGAACATGTATAAACGCATGGTTCGCCAATGAGCAGAGGAACGGACGAAATTACATCATG
CGAGTGGTTGAAATAGGCCGTTTCACGTTCGTCCCATTGCCAAGCGATACCCGGATTCAG
TGAAGGAATACGCGGCAGAACGCCACCCAAAATTGATAACGGAGATACCAAAGGGTTGAA
GCCTGGTATTTGTCTATACAACCGCAGGCGT
>NODE_9110_length_23_cov_59.304348
ATTGGAACAGTTAAGTACATGACCCAGCAAGTAGAGGCTTT
>NODE_9112_length_121_cov_3.206612
GATTCTGCCTCCTTGGTGCTGAATATCTCATCAATTACAAGAAAACTCCCAATTGGGATG
AGGAAGTGCTGAAGATTACAAATGGAGTGGGCGTGGATCACGTCATTGAGGTAGGAGGGG
AGGGCACACTTTCTCGCAG
>NODE_9113_length_205_cov_6.004878
TCAGTATGTAGTCGGAGAAAAGCTGCGGGGTCCGGTACTGAAGGAATGGTAAAATTGGGT
ATACCCTTGATCATGTTGCCAAAACCCGCTTGCGAACCCCATACAGCGTCCGAGTACTCG
TCCTCATCAGCAGAGATGAGTTTCTTAGCCCGCTTTAGCTGAGAAACTGCACTGTGCGTT
GAAAATTGATTGACAAATGTGTTCATGGGAGGACGAAATGTTC
>NODE_9123_length_88_cov_2.647727
CTTGGTACATTGTTTGAGCGCTGTGCCACTGGCATGGTGGGTGGAGTTGGGTTGTCTATG
GCATTCTTGAAGATCTTGGCCGGTTTATACTTGGACATGAGTTGAC
>NODE_9125_length_40_cov_2.375000
TGGAGCTCGACATTGCCCTCGACATCACCGATGGCCCTCGCTCCTCGTCTTCCTCTGC
>NODE_9127_length_277_cov_4.794224
CCAGAGACCAACAGTAGACGAGGAGAAGTCAATATCATACGCAAAGTTGAACCAAGTGTC
GGCAGTGAAAAGAGTGTCCCATTTCTCAACACCACCAACCATCCAGACAAGATTATCGGG
AGTTGCACCCACACCATATTTCAACTCGGTAAAGTGGCTCTCAAAAAAGCAAATTTGATG
CTCGAGGGTTGGATCAGGAGCATTTGTATTAGAGCGTTTCACGGAGAAGTGATAGAACAG
ATTCCCGGCCCCAAGGTTAGAGCTAGTTTGGGGAATCAACTCTGTACGCTCCATG
>NODE_9128_length_121_cov_3.958678
CAGCGATTTCTGAATGCGGTGTGGTAGACATCTGGTTATATCTCAATCCTTTGTACTGCA
GGGCCAATGCGATAGTGCGTGTGAATGTGGAATAGGGAGTGCCGATGAGAGTGTAAGGCG
CAGACATGACGGTCTGAAG
>NODE_9129_length_100_cov_2.660000
GATCAATTCAGGGTCTGGTGATAGCCCCAATGCCGCATTTGCTGAGGTCATACTAGCAAA
TCTGGCAAAAGAGGATGCATCGGAGTGTCCTGTATGTTTTGACATTATGAAGATACCA
>NODE_9141_length_118_cov_6.830509
GAACAACTAGTTCAGTGAGTTCTTTTCCGGAAGTAGTTCGCAGAGGTTTAGAGAGTGGTA
GGATCATGTCTTTTCGAGCTATTCGACTGGCTGTTCCAAGTGGAGGGTACAGCCTCAGTG
TCTCACGACAGACAGC
>NODE_9143_length_19_cov_4.526316
CAAGCCGCCAGCGACCCCAATTTCCGTCTTGTGCTCC
>NODE_9144_length_23_cov_18.956522
ATTTCCGTCTTGTGCTCCTCAAACCAGTTCTTATTTTCCCC
>NODE_9145_length_129_cov_73.170540
AAGCTAATGACTCTGATTATGGTCTTGCATCTGCCATTTTCAGTCAAGACATCAACAGAG
CGCTGAATACAGCACATAAGATCAAGGCTGGAACTGCATGGGTCAACCTTGCGAACCACC
TTCATGCCAGTGCTCCATTTGGTGGCT
>NODE_9146_length_31_cov_146.064514
GCCATCGAATTAATGGTTCCAGTACAGTCACTTGAGGCATATCCAGAGA
>NODE_9147_length_325_cov_68.421539
GTCTCGATGTCCTCGAAGAGCTGCTGAGTGCCATATTCAGGATTTTCTCCGGCCAAGCGA
GTTGCAGTGGCATTATCAAGGGTCTTGAAACCACCGTCAGCACGAACGTGAACCTGGACG
TATACGAAAGTGCCATCATTTTTGAGCCACTTGAAAGTGTGCCCAGAATAACCGTGCTGC
TTGTAGTAACCATCAGGAGTTCCGCGGTCAGAGAATAAGATCAACATCTGATGGATCGAC
TCCGGATTTTGACCAAGGTAGTCCCAGAAAGCATCAGGATCCTTAAGGTGAGTTTGAGGG
TCCCTCTTCTGAGTGTGGATGAAGTGGGGGAACTTGGCAGGAT
>NODE_9152_length_173_cov_9.161850
CTTCTTACCCTTTTTCTGCTCTGTTTGGTTGTAGTAGTATCTATGCATACACTAGTAATT
TTCCTCTCCTAGATGATGGTGGGTCCCTATTACTTGACAACTCAATATGGAAGCACCTGC
TGGCATTGACACAAAGCAGCAGAAGAGTCAATGAATGTAGTCCAGAACCAATGCATAAAA
CTGTGACATAT
>NODE_9157_length_130_cov_5.623077
CGCGCTTAGCAATCTCGGTAATGGGCGTATCTGTCGAGCCAGGCGCAGGGATCGTTCGTT
CTGCTTGTCCCGTTGGTAAAGATGTGCTGAAGGAACGGCAAACTTGTAAGCCGACATGCG
GTCTTACTAAGGCACGTCTTGCTGCGCC
>NODE_9168_length_348_cov_6.229885
TTTGGTCTCATAGTCCCGTCCGACGAGGTTAAAAACGGTATCAGAATGCCTCACACACTC
TGCAATTTGCTTTTCATCACGGATATCCCATTCCATTCGAACAATCTGCCCCAAGTCACC
CATTGGCTTAAAAATTCGGGCTCCATCTTCATCACGGTATGGGATAATGACCCGTGTCCC
AAGTTTACCAAGTTTGGAAACCAGATATCTCCCAAGGAAGCCAGTGGCACCAAAAACTGT
GACTGTGTGCCCAGATACTGCGCTATATCCAGGTGGTCCTGATGAAAGGACTGGTTTCTG
GGTAGGAAGTGTAGTAAGGTCATGGTATGCTCGCTTGCTAGTGCTAGCTACATACTGCAA
GCGCAA
>NODE_9169_length_93_cov_49.806450
GGCTGAGAGCGTGTTGTTTGTTTGTCCTCAGACGCGTCGCGCCGCTGATAACACTCTCGT
CGCGTACCTGCTTTTGCTGAACCACTCCTCTCCCAGATGCCCAAGGACACC
>NODE_9173_length_420_cov_9.040476
GGTGTATTCGGGATGAACGCCAAGGAAATTGCTCCTGACACTTTGGGTACTATATCCCAT
TTTGTGGCTTTCGCAGCTCCTCTCACTGTCGTGACGATCTGGGTTATTATTGCCTTCCAA
AGTCAGTATCTTCTTCAAGACAAACCTTTTGTACTGCGTTTGGCTTGGCCTGTGTTATTG
TTACGTCGTTGGTGGTGTAAGAAGCAGAGCCTCGAGAGTAAGGCGGGGAGAATGATAGAC
CGGAGTATGAGAGATGATTATTATGAAGCAGAGATGAAGCCCAACGACAGTTGGGCATAA
GGAATATTATATTGATTCATTACCCTTTTTGAAGGCGCTTTCCGTCATGACTCATACATG
TATTCATCTTCGTGGGAACCGGACATGACCATTTCCATACTTTGTACTTTATGACCATCA
CATTAGGTCATCACCGGA
>NODE_9174_length_22_cov_46.090908
ATCAATGCCCTCGCTCCCGCACTTTCAAGCTCTGGCTTCC
>NODE_9175_length_252_cov_4.087302
CTTCACTAATGCTTTGGATATGAGCATTCACGAAACGATAAAAAGTGTTCCATGCCCGGT
CGATATTTTGAAGTGGTTTAACGGGAAGTTTGAGTATCCAGTCAGGGAGCATGCGTTTGG
CAATAATAGTGTCAGCAGCTATAGTTATTGCTTCCATGAAACTCATATCCTCTCCCACGC
TCGCGTCGACCGAAGTCCATGACACTGACATCCCAAACGCACAACGTGCCAAAATCAATA
GAGAGAACTTGATCATATATTGATTAAGGG
>NODE_9178_length_19_cov_7.263158
TCGAAGGAAGCGCGAGGCCCCATTATCACGAATATGA
>NODE_9179_length_248_cov_22.318548
CAAAAGAAATTTGAACCCAAACACCGTTTGATCCGGTCCGGTCTTCAAACAAAACCTCCA
ATAGTATCGCGTAAGCTTCGGAAGGAGCGTAAGAACCGTGCCAAAAAGTTCCGTGGTACC
AAAAAGTCCAAGGCGGCTGAAGCCCCTAAAAAGAAATAATTACTTGCTTCGAATTATTTT
TTGGCCCACACATACTGCGGTGTCTTTTGTACCTTCAATTTCATGAATATCATGCATACT
ATGAGCTATGTTAGAGTATGTTATAT
>NODE_9180_length_19_cov_7.842105
TGGATCCGCTTGTCTCTGGAGCTCACGTATCCAGGTG
>NODE_9181_length_96_cov_9.739583
AGCTCACGTATCCAGGTGCGAGCTTTCTCGAGGGACGATGACTGTGTGATGTCATACACC
ACTACGGCACAATTGGCATTGCGATAATACATGGGGGCCAGAGACTTATAACGC
>NODE_9186_length_70_cov_40.028572
GCCACTTTCTTCTACCAGAATGGCAATGCCGGCGCCTGCGGTCAATACCACAGTGACAAC
GATTTGATTGCTGCCATGGATGTTGACC
>NODE_9188_length_73_cov_62.452053
TTCGCTCTCAACCTCCATCGAATACCTCATTGCAAATGAGTCCCAAACAATCACAGTAAC
TCAAACTACCATTCAACTACAAAGGCACAAC
>NODE_9191_length_116_cov_82.241379
ATATCGGAACTGGCTTGATGGACATTCCTTTCAATGTCCATAGTGAATCGGGGCGTTTCA
GGGATAGTTAATCGGAAGTAAAGCGCGATCACACCGGGGACACAGCCAAGGCCGATAAGC
AGACGCCAGAGGGG
>NODE_9192_length_116_cov_12.422414
GCGAACATGAGGCTTTCTATGGCTGGGCTGAGGGGCGCGACTAGCAGGAACAGGAACCTC
TGTTGAAGCAGTGCGCCCGGGGATGGGTGCACCTTGAGGACCGGGTCGAGGAGCGACGAC
ATTGGGAGGTCCGT
>NODE_9204_length_38_cov_61.657894
TTCCACGCGAACATAAGAAGAGGGAAGTTCCACGGAACGATTTGACCGACAACACC
>NODE_9210_length_19_cov_9.157895
GGCACGATCCCAGATGAGTTGAGCGGAAACACCAAAA
>NODE_9211_length_429_cov_8.067599
TGAGCGGAAACACCAAAAGCACGAGAGACACCAAAGAGAACGGTGTAGTACTGCATCTGG
GTCAGACCGTAATGAGTGAGGAGAACACCCGAATGAGCATCGACGTTGGGCCAGGGGTTC
TTGGCCTTGCCAGCCTCGAGGAGGATATCAGGAACGAGTTTGTAAATCTGGCCGACGAGC
TTGAAGTTTTTGTCATCAGGGAGGTGCTTGAGAGCAAATTCACGCTGAGCAGTGTAGCGA
GGGTCGGTCTTTCTCAAGACGGCATGGCCATAACCAGGGACGACCTGGCCGGCCTTGAGA
GTGGACCAGATATAATCCTTGACTTCCTGATCAGAAGGTTCCTCGCCAATCTTGGCTTGC
ATCTTGCGAAGCCAGACAAGAACCTCCTGGTTGGCAAGACCGTGAAGAGGGCCAGCAAGA
CCGTTGAGAGCGGCACCGTAAGCGAGG
>NODE_9212_length_84_cov_9.095238
GGCGGGGATGCTACTGCTGTTGACGCAGAGTCCAACAATAAGAACGTAACCCCACCGGAT
ACCTCTGACACAACTGGTAGCGAAGACACTACCTCTAATGAC
>NODE_9214_length_65_cov_79.400002
GAAACAAAATGAACAGTTACTCTCACTTCATACCTATACTCAATACTGTAGTTCAGTCAT
CTCGGACACGATCTGTTACAATA
>NODE_9216_length_88_cov_38.125000
CGATCTGTTACAATAGCTCTAGGACAAGATAGCTATTGTAAAGGTACAATACCCATATAT
TACAGATCTTGCTTTTAGAGTAGTTAAGGCAGCATTTGAATTTGTG
>NODE_9217_length_107_cov_112.598129
TAGTGGTGCTTCCCGTCCGAGCTTCGCTACAGTCCTTTCAGCTTCTCAAGCAGCTGCTTA
TACGATCTCGAGTGCTGTTGGAAGTGACTATACCAGTTGGGTGGATACAAGTTATGTCGT
CTAGG
>NODE_9218_length_253_cov_17.332016
AAACGAGAGATGCTACCATCGGCAACATTGTAAGCAGCTTCACCACCTAAGAGGAAGCCA
CTGCGACTAACAACAGTGTCAACGGTGAAAGTAGGGCCCCGAAAGACATCTAGGAGGGCA
CGAGAGTGAAATCCCGATTGTTTGACAGTAGCAGTTAACAAGGCAGTCTTGGTTCCTTTC
TCTGGGGCCAAAGAAGTGATGACATCAAGTTTGACACCGTCAGCAACCTGGTTATCGATT
TCAACGGTGTTGCGGAGGATGTTAGAGGTGG
>NODE_9234_length_24_cov_3.541667
CCACATCCATAACAGACGATGTTTCTGTGACTGGTTTATACG
>NODE_9235_length_65_cov_3.661538
AGCAAATTGAAAGACGGAACGAAGGAACAAGTATGCAGCGATCGGTCCCCAGAACAAAGG
GACAACATACCACACGGTACGAG
>NODE_9236_length_473_cov_16.217758
TCGTCATTAAAGAAGGGGATGTTGACATCGGCGCGAATCCCTCTGCGGAAGAGCAAGAAG
AAGGTCTAGAAGACGGTTCAAAAACTGTCATCAATCTCGTTCATTCGTCTGGTCTTGTAC
AGACCAATTTTGCTAAGAAGGATTATCTTACTTCACTTAAAGGATATATTAAAGGTATCA
GAGAATACCTTCAAACGAACGAACCTGAGCGTGTTCCCTCGTTTGAAAAGGGTGCCTCGG
CGTTTGCCAAACTAGTAAGCACTAACTTCAAGGACTACGAATTTTTCATCGGAAAATCTA
TGGACCCTGATGGGATGGTCGCTCTTCTCAACTACCGCGAGGATGGCATCACACCTTATC
TCATTTTCTGGAAAGATGGTCTGAAGGTTGATAAATACTAGTCCATCTGTCATATAATCA
ATGTGGATCACGTGATATAGGTTGCTTACCTATTTTGGGCTTAATGACATCTTGTATAAT
GATTACTCTTG
>NODE_9250_length_177_cov_76.677963
AAGTTCTTTATATGTTAATATAGACTTTCGCCACTCTGATGTGACTTAACCATGACAACT
AATTCACTACCAACATATCATTATCTGAGTATTGATAAATCAGGCGAACTGCTACGACTG
AATCACTTCTTAGAATCCAAGCGCTGCGATAGTTTCCGGCCAAGCCCCTTCGTCACGAAG
AAATTGGGAGACGTC
>NODE_9279_length_19_cov_2.684211
AATTGTTGGCGTAAGTAAAAGTGATAGCTACATCTTG
>NODE_9283_length_23_cov_142.086960
CAAGGCTGGTGTTACCGTTGTCGTAGACAGTATCCCAGCTG
>NODE_9284_length_149_cov_8.637584
AGAAGATCTGAAGAAGGCTGTGAAGATCGTCGGCAAGTGTTTAGCTGACCTCGACGTTGT
TGAAACTATCCCCGAAGACAATTGTCATTGAATATTCATCTACTGGTACTCAGGTGGTCT
TCTTAATACCTAGCTATACTCGGTGACCTATCCTGGTTCTTATATCT
>NODE_9288_length_575_cov_20.998260
TTTATCTGGGTCCCTTAGCTATTCAATGGCCGCCTCTGCGATGTAAGAACACAGCAGGTA
CCGAGTTAATGAAGTCTATCTGCTCTTTACGGAATGTATCCTCAATCATAGTGATGTTGT
CTCCATTCAACTGGATGATCCGTTGATTTTGAGGCGTGAATTGTTCCCAAAGTGGACGCT
CTAGTCCCTTCCCGTCATTTGGATTCAAACTTGTTGCAAAGGAGACCCAGTAATCAATCA
TTAATTTACTTATCCTCAGCGATGAAGCAGACTGATCATCTGGTTCACCATAAACATAGT
TTATCTCGGAACCATGCGGAACCCCAACGAAATCTGGTAACTGAGGCTGTGGCTGAGTAA
ACAAGTAGCCCCATGTCCTTACACCTGCTTTTGCAGCTGTTTGCTGCCAGAATCGTCGTT
GCGATGTAAATCCCAGGTCGCCCTGAAGCGCGGAAGCACGTTTATACTGGGACGAGAGTC
CGAATGTATTATTCCCCGTGCCGAAAGGAGAGCCAAGAGCTGCAATGTCCGGGTACAAGT
TAAGAAGCCGGTCAGTTGCTGTTTCTAATACAGAAGGTTGGACAATGGGAGGG
>NODE_9289_length_22_cov_87.318184
CAGTCGGGTCGTTGCAAGGCTCAAAGAGTCTCAGAGCCAT
>NODE_9290_length_300_cov_4.653333
GTCAATATCTCATCGTCTGGTTCGTTATGGAACAGGAAGTGCCACAAATCAAGAAGAGAA
TAGTTGAAGATACAGATTCTTCGCTTGCCCCCGTCTCCAATCTTTTGATCAAGAGGCACT
CAGAGAAGGCCAGGCTTCCAACACGAGGGTCGCCATTGTCAGCAGGCTATGATCTGTACA
GCGCGGAGAGAAAGACTATACCTGCCCATGGAAAGGCCTTGGTTGATACCCAGATATCAG
TTGCAGTTCCGGTTGGCACTTATGGACGAGTTGCACCGCGTAGCGGTCTTGCGTCAAAAT
TCATGATTGATACCGGAG
>NODE_9291_length_102_cov_3.882353
CCCGCTGGTGTCGCTACCATTGTTATACGGACTGTAGCGGATTTGGCAAAGTTACCGGCG
TTGGAGATTGTCAAAACTGCGAGTGACCCGAAGGTGGTATTACCTGCTGGAGTAGTGAAA
>NODE_9292_length_29_cov_85.344826
AGTAGATAACTCTGATCTCAGATAGGAAAGCGAAAAAAGTCACCATC
>NODE_9293_length_153_cov_3.307189
CGGATGCCGCCGGACATTCTACGACCTTTGCCCAATGTTGAAGCTGTTAACCGGATTTTG
AAGACGGCGTTTTTGCCAGACGAAACTCGTGAATGGGTGGCTACGCTCGCTAATCAACAT
CAGTCACGAGGTGGTGGTGGGCAGAAGAAGGTTACAATGGCTACGGTATCT
>NODE_9295_length_308_cov_20.516233
TTTTTCCTTCAAGTGTTATGTATCCGTAGATGACTCGGACCTGTATATTTTGTATGGCCA
CCCTATCTGATTGATCGTGTGGAATCATTTTGGAATAGTCGTTCCTGCTGTGTTTTGTGC
ATCTATGTTCTTTTTACGTGTTTCTGGGCTTTTTATGGAACGCTCGTCTTGCTTTGCGGG
TAGTGCTTAACAGACTAACTTCCCTGGTCTTATACTAGCCAGTTGTATTATGGTAGACTT
GTCCAGTGTTAGGAACATAAATACCTATCTCGGTTACGTTAAGGTGTTACTTTCCCAGTT
AACAACTTAAAAGCTGGATACATCGC
>NODE_9303_length_48_cov_212.500000
GCCCGGCAGAACTCAAGGGACCCTTTGACAGCACTGGTTTCCCCGTCGGCTGTAAGAGTG
CCTGTG
>NODE_9307_length_19_cov_2.631579
TGAAGACGTTGAGCCTTCAATTCCTTCGTAGCAACGA
>NODE_9308_length_121_cov_3.000000
GCCATTCGGAATTCTTGAATCTGCTCGTACTGGTTTGATGGCAATGCCTAGGACACCTAT
AGTCAGGATGGAAGAAGAGTTACCTGCTGATCAAGGGAGCTTCGTTGATGCCAGCTTGCT
TCCTCCTGGTTGATCTTGG
>NODE_9310_length_71_cov_4.985916
CTGCGATATCGTCAAAGTGCGTACCAGTGTAACCGAGATGGATACGTGCTCCTCCTGGAG
AAGTATGCGGTGCCAGAGAGTTGAGGAGG
>NODE_9311_length_74_cov_3.432432
TGTCTTGAGCTGCTATGGAGAGCAATGGCATCGAGATTATAGAAAAAGCTACTATTGATG
CGAACCAGATTGTATATCGAGTTCCGCCGTTG
>NODE_9313_length_242_cov_5.694215
GACGGATAGAGTGTTTTTGCGAAGGGCTATTTCGATGTTTGAGGACTTTTTGTTATACCT
GAACCATGTTGGGTTGTGCACTGAAGAGATTTCCGAGTCGGGTGAAGGTTTGGGTAATGC
TGTTCAAGGATTTACCCATGTTACGCTTATTTCGGCTGCGTACAATTTGTCGAGAACGTT
GAGCAAGAAGGGTTTGGTTTGATGTGATTTGAGGGTACCCTATTCTCCTAGAATAAAATT
CTGTGACAGTTAAATGGGAT
>NODE_9314_length_19_cov_77.157898
AGGGTCATATATCCAGCTAGCAACTAGTTTTGAGTCT
>NODE_9330_length_85_cov_3.258824
TGCCATACGTTGTTCCTCGTTCTGTTGTTTCACCCATGGTCTATGTTTCGTCATCTCTGT
TAACCGATGAACTGTCTCTGGATGATGCTGCAATGGCTGGTTG
>NODE_9349_length_39_cov_1.794872
CCCAGGTCGGCTATACGAATGTACAACGTCTTGACTGTCGAATTTAACCGTTGGCCG
>NODE_9350_length_360_cov_9.177778
CGCCGCCGCCGCCAACTTCCTTGAGATCCTCGCAGTGAGAATCAAGCAGATTGTAGTAGT
CATGTTCATTCTGGACATCGGCTACGGCATCTGGGCTGTTGGGTTGCACGCCTTCGGAGG
TGACAGATGGCCATCCGTTCTCGTCAAAATACATTTTTTTGCCATTTCCGTGATCAATGA
AGAATTGGAGGTCTGTTAAAACCAATGGCCAAGCTTTCTTCGCAGTGGAAGCAGTCTGTG
CAAAGAAGGGCAGCATGTGGATATTGATCGAGTCAATGGCATCGAGGACATCTTGTGCTC
CTCCACGTTCCTGAAAACCATATGCAAGCTCAGAAACAGTGACGGGAATGCGAAGACTAG
ACAGGTTACTTTTTGCTT
>NODE_9351_length_221_cov_6.904977
TTTATACTTCAAAACTTCTCGTTATGTTTGGTCCCCTGGGCATTTCTCTAGCGCCTTATA
TTCGGTCCTCGAAGACACTCTCAAGCTACATCCAGCCTATTGCCAACTGGTACGTCAACG
TGTCTGGCTATAGGAAATACGGCTTCAAGTATGATGACCTCTTGGTGGAAGAGAATGACC
AAGTCCAAAGGGCTCTTGCACGCTTGACTCCTCGAGAATGCTACGATCGTGGCTACCGC
>NODE_9355_length_84_cov_15.119047
CACTGGATCCCTCTCCACTTCCCGAGCTGCTGGCTACACACGTAAAGTTGGGGACTGTGT
GTCCAGCAGAACCACAATTTTGAGCGTACGTGTCATAGGTCG
>NODE_9361_length_935_cov_26.130482
CCGCGAACCCTATTATCTCATTGACACCTCCTGGTCAGATGAGTTCTTTTAGCCGGTCCT
CTTCCATGTCCTCTTCCGCCCACCGGCGGTCGGATTCGTTGACACGATTGCCTTCCATTT
CTGAGTCTTCGATGATGACGCCATCCTTGGATTATTCGTCTAGATCATCCACTCTCAATA
CGACTGACTCCTTGAGTGTCGGTGGTAGACACAAGGGTAGGAATGGTTTGTTCATCATCA
AAATGCCGGAGCATTTCCGGTCAGTCCCTATGATCGTTGAGAGTCCAGTGGAAGAGGCTT
TGGTGTTTGATACCAATATGACGTCAGAATCGACCCCATTGCCAATGTCATCTTCAGTGG
GGTTGTCGCCCACTCCTGATGTGTCGCTGCATCATCCAGTTTTAACCAGACGTGAAAGAG
GATTCGTAGACACAGGGCAGCGGGAGAAACGGAAGTCCTTTAACCCTTTCAAGCGAGGAC
AGTCTGCAGCACCATCTGATGGTTCCGATCGGAACTACAAACGACTGTCCATTTCCACGT
CAATTGGAAACCTGAGGAAAAGTGCCAGTGGTTGGACAGTGGGTCGGTCGTCACATGATG
TACCCTCCACGGCACCGGTAAATGGGACATTTGACGCGTCACATTTGCCACCGTCCCCCA
AGTTGCCGAAACAATTCAGGACTTCAACTGCAGATACCGCCTCAACTGGCGTGAGCTCGC
AGCGGAGGTCGGTTCAACCAACACTACACACTCACGGAAGCATCATCCACGAAACAAATG
CAATTAAGAATGATGAAGTCAGGAGGGTGACAGAGCTTGCGTTTTTGGGTTAAACCGAGA
CGGGGATTTTTACTGTAAATGCCACACAGATATCGTTTTGCCAGGAAAACAGGTTCTTTT
CACTTTGTTCTCTACAATACGTTCTATTTCTTTTCCTTTTCCTTAAGTTTAAG
>NODE_9362_length_540_cov_29.722221
TTGACATTGCCAGGCACCACGTCAAGAAGGGTCAGCGTACCGCTCCCAAGAGTGAGGATC
CTTATCTTCTCCTCCTCGTCAAGCTTTATCGTTTCCTGGCTCGCCGCACGGATTCCAACT
TCAACAAGGTTATTTTGCACCGCCTTTTCCTCTCCAAAGTCAATCGCCCTCCCCTTTCCC
TTTCTCGCATCGTCAAGGAGACCTCGAAGACTCCGGATCGTGATTCCAAAGTCATTGTTC
AAGTTGGCACAATCACCGATGATATTCGTCTAACGGAGGTTCCCAAACTCTCAATTGCTG
CTCTTCGATTCACCCGTGCAGCTAAGGAACGTATCCTTAAGGCTGGTGGTGAGGCTATAA
CCCTCGATCAGCTCGCTCTCCGGGCACCCACAGGTTCAAACACTGTTCTGCTTCGCGGTG
TGAAGACTGCTCGTGAGGCATACAAGCATTTTGGTATGGGTCCTCACAAGCACAAGAAGC
CCTACACAATTTCGAAGGGCCGCAAGTTCGAGCAAGCTCGTGGCCGCCGCAAGTCTCGTG
GTTTCAAGGTGTAAGAAG
>NODE_9363_length_334_cov_9.841317
CGTGTATAACGTGCATAAATCAATATCAATCTAAACACCATGCCCCGATGGCCAATTGAA
TTAGGTTCGTTTTAAGCCGATTTCTGTCCATTTTCCTTGGATTCCTCACTCTCCTTCCCT
TATCCACATTCCTTCGCTTTTTCGTTCTCTGATTGTCCCTCCCTATTTCCTGTCGAGTCT
CAGTCTTGAATGTCTACCATGTCCCGGCAACCTAGTGAAGACATTGAACATCGGGTCGCC
GAAGTTGGGCCTGATTTTCCTCACGCATGGACATTTTCTGCCCAGCGATATGTGCCGCGT
CCTCGCCCTGTTGCCCGTATTATTTTACCGTCCCACCAACGCCCGAGCAGTC
>NODE_9364_length_69_cov_47.391304
TCTTTCTGATTACAACATTCAGAAGGAATCTACTCTTCACCTGGTTCTTCGTCTTCGTGG
TGGTATGCAAATTTTCGTCAAGACCCT
>NODE_9376_length_19_cov_2.894737
GGAGTTTTCAGGGTAGAACGTTAATTCGGAAGGAGCA
>NODE_9378_length_44_cov_1.954545
AAAGGAACAATAATGAGACCAACAACACGAGCAGCGAAATGTTGCCAAAAGTACTCCATC
GT
>NODE_9387_length_201_cov_21.174129
CAAGTCCACCTATTTTGGAACCGTCTCACCGGATGATCGAAATGTCTTAGCGACTAACCA
GATCTCAACCGTGATGCAATTCAGAACTCGCGATTTCGGGATGGAATGGTGCAAACTGAA
ATTAGCTCTTCCTGGAAGTGCTCATTATGATCAGAGCAGCGCACATGATGGAACCGAACG
CGAAAGGAACTGGTTTTTGGAGGGCGATACAAGTGACTT
>NODE_9396_length_278_cov_5.219424
TCGATTCTGTCACGCGCGAGATGCCCTGGAATAACAATCATGTCTACATCACCATGCATC
TACGTGTGATCTCTTGTCCACATCCTCTCCAGCTCCAATGACGTTGACTTCCTCCTGCCT
CCCTGCACCTCCCTTATCCTTCAGCATCCGCTGAAAATAATACCTCGCCACTCGATCCTG
CCTCTCCATAATTGTCCTGAACTGTTAAACGGACCCGCTCATCGTCTCCGGTAATAGCGC
TTCTACTCGTTTCCCCAGTGTAACCGACGTCACTATCTTCACCCGTCACTGGGTTA
>NODE_9397_length_403_cov_7.771712
AGGTAATGAAAAACAAGCGCAAGTACCAGCAGATAACACTCTTGGTGTCCTAGAAGAGGA
CGATGAATTTGAAGAGTTCGCTGTCGCTGATTGGGATGATTCGCAAACAGACATGGCACA
TCTTGGAGGTGCTGCCCCCGGTGCAGCAAAATCCGGGGGTGATAAGTTGTGGGAGGATAA
TTGGGATGACGATGATATAGAAGATGACTTCAGTGTTCAGCTACGGAGTGAATTGGAGAA
GATCAAGCAGACAAAGGAGGCTTCAGGCGAAACGCAATCGTGATACATCTGTCAACTTTC
TTGACTCGCTTTGTCTTGTACGATAGCTGCAATGCAGAGTCTCGAAAGCGTCTTAGGATC
GAGTGTTCAATACACGAGTCACAATTCTATGATAATAAATATAAAGAAAGGCGCAAACTG
C
>NODE_9398_length_423_cov_9.957447
AAAGGAGCACGGAAGCCTTGAATGGAGTTCATGGGGATACCAGCCAAAGCATTCAGGGCA
ATAAGGTTGCCATTGATTTCGTCTGCAGGAGGTGATCCAACGTGGGTCATCGTGTGATCG
GCAATCTCATTTCCGGCAACATACCAGTCCGTCACAAGGGTGTAATTGGTGTAGTTGAGT
GACGTGAAATAGGTCATTCTAGGTGTGCAACCGTTGGGATTCTTGCGCTGAGCCAGGAAC
TGGTTAACAGCATCAAGTGTGTAGGTTTGGATAGCATCATCTGCCGTAAACACAATAAAT
TGTGGTACATCAGAGGGTTGCAAGCCTCCTGGCGGACTTGTACTTGCACAGTTACAGTCT
GGCAACTTGCACTTGGACGAGTCACAAGAGTATCCAGCAGCCGCAGCACTTGAAGTAGGC
CCGGAAATAACACCTTCTTCT
>NODE_9409_length_125_cov_85.823997
TGGTTCCAGCCAATCGCCTTGGCAATGCCGTTAGCGAGTTCTGGGGAAACAGTGTAGAAG
ACAGATAGTTGTCTAGCCTTAACCTCATTGCTCTTAACTTGACCGAAGTGACCAGAGACA
TTGCTGATGTAGGTTTCACGCTG
>NODE_9420_length_134_cov_3.388060
TCCTTCTCCACACCTACAAACAGTGCATGTCTCACCGTCAACTTGCCAGGATCTCTCATT
GTTCAAAGACATACTCAGGGAGTACCGCCGTCTAGACGATACGGTTACCATGAGACTAAA
TAGAGCAAATGCCGCAATGCGGGATCAGCAGC
>NODE_9422_length_58_cov_2.896552
GCGTAGATGCATGAACTCACGAGGAAATCACTGGGTAGGTGGCGTGATAGTCGACAGTTT
GGGGACTAACCCTGCA
>NODE_9426_length_262_cov_7.301527
TAGAAAGATATGTGCGCAACGGATGAGGCCCGAATAAATTAAAAGTGCCGATAAATTGAG
CTTGGTAAATGTATATGCGTCGTGGTTAGGTGACGCTAAGGTCCACGTCTATTCTTGCTT
TGCTCTTTCACCAGAGCCATGCTGTGCGGAAGATGGCCCCGATGTTGCCAGCAAGCTCAT
GCTCTCCTCCATCCCGACCCAACTATCCTTTTTCCAGCACAAACTTGGCTTATTATCATC
TTAGTCGCTGATCCGATCCTCCACCCTCAGCCTATCTCCC
>NODE_9427_length_41_cov_2.707317
CTCTGACGATACCTTCCCTTGCATCATCCATGTCTGAAGACCGTTCAACTACGAGCCCA
>NODE_9428_length_174_cov_47.706898
TGAATCTTGGTAGCATATTCGGTGGTGCCGACCTTTCCAGCACCAACCACTACGGTGCCC
CAATTCCACCTTGGGAACCCGGATGTAAGCCTGGCTGGTATTATGGCCCTCACCCAGGAG
ATCACCCTGATCTTCCGTGTCTGGGAGGACTCATTTGTAAAATTTTGGACCTAATTCCCT
TTATCATTCACT
>NODE_9446_length_19_cov_172.789474
GAGTTTACCAGAAGCAGCAGAGATACCATGGCCTGTT
>NODE_9451_length_315_cov_5.666667
TCCCACTGCTGTAAGAACGATTGACAGGACAATCCACAGGAGGAGCGACCGCTCCGCCAT
TTTCTTCCGATTGAGCCACTCTTCAAGCCCGATCCCCGTATAGTCCTGCCATTTCGGTCT
TCGAAGCCATAACCAAAACGAGATCGTCGTCCCAGGAAAAATGTTCGAAATCTTCCCAGT
CGCTGAGACGCGATACCACGACTGGCAGTTTGCGAACACGGACTTAGAAAGCAGCGATTG
AATTTTTTCATTATAGGCGTCCGTTGGTTCTGACTTCACTTCAACTGTCATGACTTGGCG
CTCGAGAATGGGTCGGATGAGTTGGATGATGTA
>NODE_9452_length_118_cov_20.991526
TGAAGAAATCTTCCAACAGGGTCATGTGTTCTCTGCATGGGCCATCGGCAGGAACATCGG
TAAGAAGACACTTGATCAAGTTGTTTCCGATAAGCATAAGGACTCGCATTCACTGGAAGA
AGAAGAAAAGGCATAG
>NODE_9453_length_53_cov_81.622643
TGGATTTGGATTCGTAACATACGGCACTTCACAAGAAGCTGATGCGGCCATAAACGGTAT
GAATGAGAAAG
>NODE_9454_length_167_cov_4.173653
GCTTGAGGATATGCACGAGAGAAGAACGGAGACTGCCACTAGTGGTGGCAGTAGTGTCGG
TGTTGAAGGTATCAGAATGGCTGGGAGTACTGGTGTTGGTGCCGCTGGAAATGACATGGT
GCTCGGTTGATTTCAGCAGATCTTTTGAGCGCGTATCTGGAATTTTTTCTTTCCCTAGTA
CTTCC
>NODE_9461_length_125_cov_28.327999
CGTCGTATCAAAAACAAAGCTATCCGTGAGCGTCGTGCTGCTCGCGTGGCAGAAAAACGC
CAGGGTCTCGTCGCCATTGAACACGAAGATGCTCAAGAGTAAAGAGGTCTTCGACTTACC
AGTCGTTCTACTATCTTTGCACG
>NODE_9465_length_94_cov_3.319149
TCATGTGATTTGTTGCAAGACATAGAGCAAATAGTCGTTTGCAATCTGGAATTTCTTTGA
ACGGGTAAGAAGCCCCGAGCCGATATGCTGCACCCAACCCGGATACAACACC
>NODE_9487_length_549_cov_35.174862
GATGGCAATGGCGGTCTCCGTTCCAAAACCACTACCGTCAGCAAGAAGGTGACTGACATC
GGCCAACTCCGTATATGGGACTTTGATGGTTCTTCCACCAATCAAGCCCCGGGTAGTGAT
TCTGATGTCTATCTCCGTCCTGCCGCTATTTTCAAGGACCCTTTCCGTGGTGGTGACAAC
ATCCTTGTTCTTGCCGAAACCTACAACAACGATGGCACTCCCAACAGGACTAATCACCGC
CATCACGCCAAGAAGGTTTTCGACGAAGCCAAGGATTCCGAGCCTTGGTTCGGTCTTGAA
CAGGAATACACTCTTTTCGACCATGATGATCAGCCCTACGGTTGGCCCAAGGGCGGTTTT
CCTGGTCCTCAGGGCCCTTACTATTGTGGTGCTGGGACTGGCAAGGTTTTCGCTCGTGAT
CTTGTCGAGGCCCACTATCGTGCCTGTCTCTACGCTGGTATCAACATCAGCGGTATTAAT
GCTGAAGTAATGCCATCTCAGTGGGAGTTCCAGGTCGGCCCCTGTGAAGGTATTTTAATG
GGTGACCACCTCTGGATGGCCCGTTAT
>NODE_9490_length_141_cov_61.695034
GACGCCCATGCGGAAGGAGTTGAAGTCACAACCATCAGGGTCACAGAGACCGTCAAAGCG
GCTTTGAATAGCACAATCCTCGCCAGTGCACCTAGTCTGTCCATCAACGGTGCAAGAGTG
AGGTGTAAAGGCTGCAGAATTGGAATTTGCCTCCCAAAT
>NODE_9494_length_56_cov_1.607143
CCCGTGCTCCATCTCAACCACAGTAGACGGAAACACTTCTTCACTTATCCCCTTCTCCAT
CGTCGTCGTCGCCG
>NODE_9495_length_144_cov_5.972222
GGTTTGGATACTTGTCGGAGAGCATAAATGGGTTTGCAGCAGCAGCCGACATCCTGCTCG
GTGCGACCATGGTTCGACTTCTCTACAGGGCTCGAACTGGAATTCGTCAGTCAGACAATA
TACTCGCAAAACTCATGGTATATACCATAAACACAGGTATAA
>NODE_9496_length_62_cov_29.000000
CAATCCTAGTTTAAGCACCTCCCACTTGATGTAGTGCATGTGGCGTATTAAGTGCATAAA
GGCATGTTGGGGTGAATGTG
>NODE_9499_length_42_cov_60.619049
CGGCATGTCTATGCAAGTCATCAGATCTACGTCCTCCAATGACACCAACACTGTCAACCC
>NODE_9502_length_81_cov_66.283951
AGGCGTAAGATCACACCTCCCTGATAACCTCAGGTAGTCAAACAACGCAAACAGATCCCT
GGTTGTCAGCCAGTCTCTGCACAGTGGTTCTCGCTGCTC
>NODE_9513_length_65_cov_16.230770
AGCTCTCAAGGCCAAGGATATCAACCTTATCATCCGAGCGCACTTTATCGTAATCTGCAG
GATCCGCAAACGTCAAAGCAAGC
>NODE_9514_length_43_cov_16.604650
GCAAACGTCAAAGCAAGCATACCTTGCTTCTTCAGGTTGGTCTCGTGGATACGGGCAAAC
G
>NODE_9516_length_140_cov_3.192857
GCACCAATGACCGGAACAGGGACCATGAAGTTCTGAAGCTTTTCGTGGGTCTCGTAGCGT
AATTTTCTCCCCTTACTTGCTTTTGTATCAGCTTTCTTTTTAGCCTTCTTTTCACGCTGC
AGTGCCATCCAATCATCCATACCACTAGCTCCATCGCC
>NODE_9532_length_155_cov_3.316129
TGAGAAATAAGCTTATTAATTTGTTCCGCCTGGGCACGAATCTGATTGATGAGGTGTTCT
CGTTTAGGAGGGACTCGACGCTTTTTCCTACCTGGGATAGCACACTCATGGCCACCGTTG
AGGCATCGCTTACAAGTATCTTGATCTGCTATGAACTCGCACTTGACTTTGAG
>NODE_9538_length_51_cov_2.176471
CCACTATGTGCATGACGGGTATCATGGATTATTTAAATACAACACTGCCGCTGAAGAAAC
ACCAGTCAG
>NODE_9552_length_55_cov_3.690909
GCGGGAGATGTCATCAAGAATGAGAAACTGGAAATCACGGACTGGACCGTTGCTAGTATC
ACAGAAAGCGAGG
>NODE_9553_length_84_cov_10.964286
ATCGACTGCACTCGGTTCCGCACTGTGTGCCGGAGCTGCAATTAAATTATTTGGATGGGA
TTTGAATAAGCCTGAATCCTTGCGGAAAGTTAACGTGAAAGG
>NODE_9555_length_226_cov_14.787611
CTACCCACACGGTCATTGTTGCTCCTAGTCAGGGTGTTCTCCGCTACGTTCCCTTTGCTG
TGAATGCCTCTGTCGGTGATACTGTCAGATTTATGTGGAATGCCAACAACCACACTGTCA
CTAAATCGTCTTCTCTGGAACTCTGTAACAACACGGCTGATTCCCCTTTCACTTCCGGAC
TTCAGCTCAAGGACTTCGTCTTCGACCAAATTGTCAATGACACTAATCCCACCTTCTTCC
ATTG
>NODE_9559_length_167_cov_9.329341
TTCCTATTCATCATCTCCCTCAACAAATGAGTCATTCCGACAGCATTTCCCTTCTCCGCA
CTCTATCCAGGATCATATCTGACGGAGTCGATAAAATTGACAAAACGTGCATCGAGTTGC
AGCTCCAATTTCCTTCCCTTGATGAGCCCTTTACTCCTGCTAACCACGCACCTCACCTCA
ATCCC
>NODE_9560_length_188_cov_10.340425
GCACCTCACCTCAATCCCCAAATCAATGAGGCTGTTTCCACCATAGTAGCTGCCACCGCT
CAAATCACAGCAATTGTTCAACCGGCACCAGTATCGCTTCTTGTTTCCGCTTTGCAATTT
GGTGTTTCTGCAGCAATTCGTACTGTTCTTGTGACGAACACGGTGGAGATACTACGAGAA
GCAGGCCCGCAGGGACTACATATTAA
>NODE_9564_length_99_cov_77.767677
GTATTGAAGGGCACAAAATCCTGGGCATTCTGCTGTGTAACAAGGCCGACACTGGACATT
GTTACTGGTTTCCCATATACTCGACCAACATTGGCATGTTGTCGTATCCATTCCAAG
>NODE_9566_length_76_cov_4.921052
TTTCCAGGTGACATTGTCGGGCCAGATGACCTGCTCAGGTCCCAAGCTGATCAATTCTGT
CTTCAAGTCCGAGTACTCCTTGGCCAGTGCAGAC
>NODE_9582_length_55_cov_4.727273
CTAGTCTGGCTGCTGTTGATCCTTCGGACGTGACAAGGCATCCTATATATCCGGAGACTG
ATTTGACGCTCGG
>NODE_9585_length_44_cov_257.840912
CCTCCAAGAATTTGTCTCTCAATGTGACGTTGTCACTGTCAACTGCCCTCTGCACGAAGG
AA
>NODE_9586_length_89_cov_3.460674
GTGCAAGGGCCATGAGATCAGTGAGTGCAGCGCTTGTCTTTCCTTTGGCTTTGTTCTCAA
GGTAACGACCGAGGGAAACGAACATAATGATCATAGTACTAGTTTCA
>NODE_9587_length_189_cov_4.931217
CCGGCCACGGTGACATCCAGCAGTGGCAAGTGAGAAGGAGGAGAAGGGAGGAGAACATGA
GCCGCATTGGAGATGTGAGTCAAGGTCAAGGGGGTGTCGATGAGAATGGATACGGCAGTG
GGGTCGGTATCGGTGTTGGTATCGCCTGGAAGGTAAGGGCGAATAGCCTGTGCACAGCGC
AAAGCAAGCAAGGAGGAGGAGGAGGAG
>NODE_9602_length_115_cov_14.147826
ATCCCAAGATCATTGCCGAGTTCTATGCGAGGAAGGCGATGAAAAAAGCGACGGCTGGTG
GCGAGAATGTTGTGCGGCAGGAGGACAAGTTGGTTGATGCCTAATAGACGACCGTGTGTG
TGCTGTAAAATTG
>NODE_9603_length_49_cov_3.673469
TATGGATCCAAAATGTAACAAGAAGTGGAGGGCACGAGCAGTGATAGATAGAATAAATAA
ATCAATA
>NODE_9616_length_184_cov_2.625000
TAGCGTCCGCCATACTGGGCCCCAGTTCTGATCTGGGTCTACTTTTCTTGTCTTTATCTT
GATCTTTCTTCTCTCGGATCATCAACCGCAGTCCCATGCCTTGGTGGCCAAGGTCTCGAG
CACGGGTCTTTTCGAGGTAGTGGTCAAGACCACCGCTCTTTCGAATGGTGCGCAATGCAC
GGGCTGTGACTTTGAGTTTCAA
>NODE_9617_length_143_cov_3.741259
TGCTGAACATCTACATTTCTACAATTGTATGTTACACTCCATCGTGATGCGTGTCTTATT
ATGATCAGGTCAGTCTTCCCACAGATCGACCATTTCTGCTTCGTGAGTCATCACAGCTGC
ATCTTTCCGGAAAGGATACAATTGAGGATAAACAAACTTGG
>NODE_9618_length_88_cov_1.965909
TTCAAGGGTGAGAAAATCGGGGCCGAGACATTTTTCACCATCTGTTATTCAGAGCCGTAC
ACTTGGTTTAGTCCAGAAGAACTACGGTATTATGCGTATCAAAAAG
>NODE_9619_length_46_cov_36.695652
AGTCAGCACCATCGAGGGCGCAGTTTTGAGTGCAAGTCTCTCCATCTGGGCAAAGAGTGG
AGTC
>NODE_9627_length_293_cov_5.771331
ACGAAAATCTCGATCTCTCCGTTGGCCTGGCCTGCGTCATTGAGCTTCACGCGCTCCGCA
ACAGTCGTCCATCCGCCAGGGGTGAACGTGTAGGACCCCCTGTTGACGGATATGCCATAC
GTAGCGTCGCAGACTGAGTTTGGTAAACTACAGAGCTTCTTGTTCACAGAAAACCTGGAA
TCATCGTACGGAGGCAGATAGAGATAGAGCTCTCCGGCACCACCAGCCCTCCACATCAGG
CGAGCAGACCAACATGTAGTATCGTGACGACCACCAGAGCAAGAGACAGCTGTGGAAGCA
TCATCGCCTCC
>NODE_9638_length_220_cov_8.090909
GCAGCAGTTTCGGACCGGCGGGAGGTGATCCATCCATTACCTTCAGAGTGAACAAAGAGA
TAGCCACAACTCCATCATTGCGGGAAATTATCGTGGCCACGGAAGCTGGGGAGGAAATAA
TGAGGATAAGGCCGAAAGGCAGACAAAAGAATAGGAGGAGGGTCTCGAGAGGATGCGTTG
AGTTGGCAGTATCAGAGTGGATGAAGATGCAGATGGACCTGGGACCCGAAGATCCTCG
>NODE_9639_length_88_cov_6.738636
GTGTGACGGTGATTAATCACCATACCTGTGGGGTGTCGACCCTCCTCGCCTTGCATCAAA
ACTGTGCATTTTCTGTGCTTCACTACATCTTTCTCCGTCAGCAAAG
>NODE_9640_length_190_cov_7.815790
TTGGCACACAAGTGCTATGCCGCATTCATTCTCTGGGTGACTTTTCCGTCAGTAATCTTT
GCAATCAATGTTGAATCTATTGTTCTGGATGCCTGCCCGGGATATCGAGCTTCTGATATT
AAAACAAATGGTGGAAAGTTGACTGCAAACTTGCATCTCACAGGTAAGGCCTGCAACGTG
TTCGGTGAAGATCTTCAAACTCTTTCCC
>NODE_9642_length_94_cov_3.436170
TGGATTTAAAAGTGATCATACCGGATAGTCGGGATGAAAATTTAGGGGAGAGTTCTGCTG
TGTTACGCATTCGTGAGACGAAGAATGGGAGGATATGTGCAGAAGTTATTAG
>NODE_9644_length_109_cov_4.752294
ACGAGACCCTTTGGTTTTCCTGTTGAGCCCGAGGTATAGAGGATGAAAAGAGGATCCTCT
GAAGCCATGATTTCAGGGGGACAATAGGAGGGAACCTTGGCGATTTCGTCATGCCACCAT
TTATCCA
>NODE_9645_length_95_cov_3.168421
GTCAGAGGCCATCCCGCAGCTTGTTCTTGCAACAATAGCTTCTCATGGGACAATATCCGA
TACACGTATACTTGTTCTTCCAGGACAGACGCAGCCTGCTGCTTCCAGCGAAG
>NODE_9646_length_182_cov_4.730769
CGTTATTATTCTCGGCCGCGTCGACGTTGGCTCTCATCATTTGTACATCAGCTGTGCATT
TGTACTTACTCACCGTTCGAGACAATCTGAGCTTCCGACAGGCACTCAAGCAGGGTGTTG
GTAGTGCTATTGTCTTTTGCCTGTCAATTTTGGTCATCTGGCCTGTTTCTGCGCTTTTAC
TATATCATATGAGACTATTA
>NODE_9648_length_245_cov_19.224489
GAACCAGCTGAGATCTTTGAGCGGGCTGCTGAAGAAGGATTCATCACTCAGCTGAAGCAT
CATTCGACGTGCTCTCAATTTGGCCAGTTACGAGGGGCACTGAATTTGGATGGAGCTGGA
GCAAGGGAACACTTTAAGGATGTTCTAAATAACCAGATCCTGAGCGGGAAATTTGCGGAA
GAATTTTCCCAACTTGAGGATGCTTTGGAAGAGGAGGGTGAAGGGAATCCCCTTAATGAC
CTCTACCGCCGATCAGAAGAGTC
>NODE_9653_length_36_cov_58.000000
TTCAGATATTCGATGCGGAATTCGCTAGGCCAAATTGTATCATTAATGATACCA
>NODE_9654_length_59_cov_138.847458
AAATCGCCACCCTGAAGCATGAACTTGGGGATCACACGATGGAAAGAGGATCCCTTATAG
CCAAAGCCATGTACGCC
>NODE_9655_length_311_cov_9.668810
CACTCTCACGACGCAGGCGACTATCATCGTCCCCATACTACCTGGCCAGACCATTCGTAA
TCTGAGCAATGCCATACTATGCTGCAGGCTACACTATCACCGCCTTCCAAGTCTTTGACC
TCGTCTACCACCTTACTGGTAAATCGTATAAACGTGACGAATATCATCTCGCTCTCGATT
ATCTCTACGAAGAACTGCTCAAAAAATATGGTGCCGACATGCACGATCTCGAGGATAGCG
TCGAGCAGACGATTTTGATCGTGTGTTTAGAGAGTGAGAATCCCATCTCGACGAGCGAGT
TGTTGGATGATAAGAAAGCGGAAAATGTT
>NODE_9657_length_78_cov_99.692307
CTTCTCGAATTTTTCAATAGTACGCTTGTCAATACCACCACACTTGTAGATCAAGTGACC
GGTGGTAGTAGACTTTCCGGAATCGACATGGCCAAT
>NODE_9677_length_62_cov_1.967742
TGGTTGACCCAGATTCCCTGGGGTCAGCACACACCTGAAAACTACTCCCTCACGCATGCT
AGACAAGTTCTCAACGAAGA
>NODE_9681_length_93_cov_2.376344
CGTTAACCTCCTGTTGCTTAAACGCCCAATCAGGAAGTGGCGTAGGATGGGTCCACAAGG
AGACTTTAGTGGGAACATGGACAAGTCTAAAGTAACCTGACTTGGTTTTCC
>NODE_9689_length_120_cov_36.750000
CGGACGGGAATCAATGCCATACAACTGAGGTGGATGGTCAACAGGGGATATCAAACAATT
TACATGATAAGAGAAATTATCAAGACTATGGCCAAAAGGCCCAGATGCTTGATATCAGAA
AACGGAGTTACTCCCAGA
>NODE_9690_length_316_cov_13.439874
GCATCGGCATCGGCATCGACGTCGTTAGCTGCAGCCTCTTGGACCTTGAGCTCGGAGTTG
CCCTCATCACCTCCCCAGCCCTGATGTGATTTCTTGTCTGAGTCAGTCTTGCCAGTCTGG
CTATGCCTGTCAAATGGACGTCGACCACCACGAGGAGCAGAGCCACGAAGACCACCACGG
GGTCTGGGACGGACGTCGAATTTCCTTTGGTTGTCCGTTACAGGGTCATCTGGTTGGGCT
TGTTGAAAGACTTTTGGGGTGGATCTGGCGCCACCGCGGGGATAGTAATTGCCGCTGCGT
GAGGGTTTTGGTTTATTTGAGACAGGAAGAGGCA
>NODE_9691_length_75_cov_4.253334
TGAGGAGCTGGTCCAAGTGTTCCCAACTGCTCAGTCGACTGAGGCGACAATTTTGAAAGA
GATTGCAGATCTGAGACAAAAGTTGGATTTGGA
>NODE_9698_length_133_cov_3.556391
TTCGAAGGAAATATATGATATAGTGATGACACATGCTGATACGCTGAATTCAACAATTAT
CTACACTCGCGATTTCAACTACAATTACTTTGGCTTTAAGACTCTCGAGCGTTCATACCT
CCTTCGTATCAATGGCCGTGTTGCTGAGAGG
>NODE_9710_length_50_cov_3.160000
GGACATTATCATCATCATTGATGGGTGGGGGTAGCAGTGGAGAGAAGAGAGGATATGAAG
AAAGTGAA
>NODE_9720_length_207_cov_5.574879
TGGGGAAGCAGAGAAACGGTATAGGCCTGAAGAAGTCTCGGGAATGGGTTCTGCCTTGAT
AGGACTGGGGAGATGATTCCCAGCAGCGGTTCGAGTAGTACGGTTTGAGGAGTCCGGTGA
ACGCTTGCCAGATGCACACTTCGTTGCTCGGGAATGCCACTTTTCGTTGGGGTCACCGTC
GCGGAAATTGCTGTCCGCCCATCGTGGATGTGGTTTACCCCTCAG
>NODE_9721_length_171_cov_4.070176
TTTTGGAGCACGGGGATAATGGTGAATCGACATTGCAGAAAAACACACATCTACAGTTTC
TGGCCAGAAACATGTTACAAGGTTTTCCTGCACGATATGTATCCCAAGACGCAAGTCAGC
CCTGGCTCCTGTTCTGGACACTGCAGTCATTTAGCGTCCTTCAAGTTGGACTCGATCCTG
GAAATCGAA
>NODE_9740_length_19_cov_2.842105
CATTAAGGGCATCCGAGCATGCAAGACAGTTGCAGAT
>NODE_9741_length_71_cov_7.676056
ACAAAGTCGGGCCAAAAATCAAGTTACAGGCTGAGTGTGATGGCGAGCAGCGGCGACCCC
GAGCATGTCGTGAAACTGACCCTCACTGG
>NODE_9742_length_19_cov_2.789474
GAAACTGACCCTCACTGGCGCAACTGGCCTGGCAAAG
>NODE_9744_length_155_cov_2.793548
ATTTACCTCTATACCGGGAGCATTTGAGACCCAGTTTCAAGCAGGACCACTGGATATGTT
TGAAGAATCGTTCTACCTTGCACGACAAGCGTTGTTCGAGGCACGATTGAGGGAGATTGA
AAATGGGAAAGCTGGTGAATATTTGCAACGGCACGATGATCGATATAGACCGG
>NODE_9745_length_19_cov_36.631580
TGATTCACATGGTATTCCTCAAGTGCGTTTCGTCACT
>NODE_9748_length_20_cov_1.550000
TGCGTTTCGTCACTGGCACAAAAATTCTCCGTATTCTC
>NODE_9749_length_170_cov_4.964706
TTGGATCACCTAGAGATGCTTGTTGAGCAAATTGATAATGCGAATGATTTGGAAAAGCTG
GGACTTTGGCCAGCGTTGATATCACTGTTGGATTCACCAGAATCATCAACGGAGATCAAG
GTACTGGTTCTGTGGGTGATAGGTACAGCGATCCAAAACAACCCTCAAGCGCAGGACGTG
TATCTTTC
>NODE_9750_length_74_cov_2.594594
AAGCTGAGACCTTCGGCACCGCAGAGTCCGAGCAGGATGATCTGGGTGAGCATCATAGGC
CGCTCAAGAAGAGGAGACGACGACAGGCACTC
>NODE_9752_length_67_cov_2.119403
TATCGGACGCGCCTCACCCTACTCATCACACCCCTCGCACAAGTCTGGATACCCTCGCGT
CTCAACCTAGCCGTCAACTATCTCC
>NODE_9759_length_43_cov_26.697674
ATCCAACAACCAATCATTAGCCGCTGCCGGTGCTGAGGCCAACTTGGATGTGCAATTCGC
T
>NODE_9760_length_161_cov_22.937889
TTGGATGTGCAATTCGCTTTTGGAATTTCTCACCCTGTTCCTGCGACATTTTATTCAACT
GCCGGTAGACCACCGTTCAAGCCAGATGCACTTACCCCGGCTGATACTAACGAGCCGTAC
ACGGATTGGCTTGACTTTGTGCTCACACAATCCAACCCACCTCTGGCCATTTCGACTAG
>NODE_9761_length_383_cov_8.485640
ACACAGGAGACCGACCGTACAAGTGCCAGCACTGCGGAGACCAGTTTGCACGTAGTGATC
TGCTTTCTCGTCATATCAACAAGTGCCATGCTCATGAAAAACCTGCTACAAGCCCCGGAT
GTCGCCGGAAAGGGTCGTCCTCGGCCTCGCGCGCCACCACCTCCAAGCAGGCATGTGACC
AGTGTGTTCAGACCTCGCTGCCTTGCGATGGTGCCAATCCCTGTGCCAAGTGTGTCCAGC
GCAAATGTCGTTGCACCTACGTCAAATTCCATCGTCAGACTGCCCCTATCGGCCCCGGCC
ATCAGCCTCGTCCCACTCATGCTCCGCCTGCCCGGATTCCCGCTCCGTCCTCGGCCGACC
TCCTCTACCTCAATCCTCCGCCACCCGCCCCCATCCCGGCG
>NODE_9762_length_392_cov_6.326530
TGGAGGAAACATGAAGCACAGCTTAATGAGGAGTTACCTCAATTCACATGTGATATCGAT
GTTGAGGGGTTTGGACCTCTCAATGTGCACTATGTTCACAAGAAGAGCTCAATGACCTCT
GCCATACCTCTTTTGTTTATCCATGGATGCAAGTGACACTCCTCGTTATCTGATGTATCT
CAGTGTTGTTTCCAGGGCCCGGTAGTTTCTATGAAGTCAGGAAAATACTTCCTTTGCTAA
TCCAGGAGTCATCCGACCATCCGAGTTTTCATGTCGTAGCCATAAGCTTACCAGGCTATG
GATTCTCAGAAGCTCCCAGAAAGAGAGGTTTTGCCATTGATCAGTATGCAGAAATATCAC
ACAAGTTAATGCTGGCTCTCGGCTACAACGAATACGTGACCCAGGGTGGT
>NODE_9776_length_98_cov_6.510204
ATTTTTCACATATTTGATCTTGTTTCATGCAAGCATCACTTGGAAAACGTCAAGCGCGCG
TCCATGATGAGCTGCATAATTTCCTCGTTATTGTCAGCCGTTTGTGTCACCCCTCG
>NODE_9778_length_20_cov_119.150002
ATGAGGACACTCAAGGAGGAGAAAAATCGCATGCTTGA
>NODE_9780_length_19_cov_2.578947
CAATCAGGATGCAGTCGTCGGTCATGGTGTAGACATA
>NODE_9781_length_113_cov_20.814159
GTTCCCTACTGCGGGCCTCTGTCCAGATGTCCCTCTCCCAAGAGAACGACCGATACCAAT
ACGCACAAGAATTAACAGCGTATACGCTTCGTCAGTTTGCTGCTGCACGTTTATCTGAAC
AGCAGTACGAG
>NODE_9788_length_66_cov_51.181820
CCCCAATCTTATCACACCTCAAACCAGTAACATCAGTACTGGGAAATCGTTTACGTACAA
TGCTCCAGCTGTCAGTGTCAATGT
>NODE_9789_length_168_cov_3.976191
CGTCGAACCAGGATCAGCCCCGGAGGGTGTGACAAGTAAACGGGGCGAGCTTGAGGCGGA
TTCCGCCAACGAAGCATATTCTTGGGCAAACACTGAAGTAGCAGGAAATTGAGGTTGAGA
ATCAATTACTAGATCAGAGGTCAGGTAGGCAATGCGCGCGACAGCACTAGCGGTTTGATC
AGCTGC
>NODE_9790_length_709_cov_11.770099
CGAGTTCAAGAAATTGCCTATGCTGTTTGATTGAGGACTACAGGAGATAGATACAGGAGC
TTGACGAGTTCAAGAAATTGCCACCAAGGACTTGTCAAAGAATGACAACGAGAACCAAAT
CCAAAATCTTTCGACAGTCGGAAGTTTACCCAGATGTAATATAGCACACGACCAGATCAT
GGGTAATTAATCGTTGAAGATGAGATGCAAGCCCTTGACGATAGTTTCTTGAGAGCAGAC
ACTCTTACTATGCAATTCCACAAGATGAAAAGAGACAAGAGAAGCTAGAGGGAAAAGAGA
GAGATAAATAGCGGGCATAGAGAAGTAAAAGGAATCAGAGGAAAAGAGACAAAAGAAACA
GATTAAATATTCACATGACCGGTAATGTCCACCAAGCTATTGGGTTCGCCATCCAACAGC
CAGGGTAGATTTGATGCAGGAAGAGCATGAGTGTTGGTCACAAGGTCGATGCCAGCAACT
ACTGATGGGGCAGCAAGGAGATCAAGACTACTCGGCACAGCAAGGGCCTTCCCAACCTGG
TTAGTCTTCGGACAGGCCAAGGGTGAAATTTGGAAATCTCGAAGATCGCTGGCATCTGGT
CGCGACCATAATTCCGGTACGGTAGGAACCTGAGGCACAGAATGAACCATTGGCTCGTCA
AGGAAGGTGCTCATCTGGATTGTACGATCACCCGAGGAGGATTCGGTTGAAGGGGAATAA
CTGAGGC
>NODE_9791_length_27_cov_124.925926
GCATAGTGGAAGAGACCCCTGTCCATATATATTATGCCTACCTCA
>NODE_9792_length_69_cov_3.695652
CGGCCGCCCAAAGGGATAATATTGTGCTGTGTAATAGGCAGCTTAATGGAGACGATGAGC
AGCTGGAAGCTATTACTGCAATTCGAC
>NODE_9806_length_223_cov_30.798206
GTGAGGGTGTTCGGAGTTGAGCGTGATGAAACCTCCACTGAGGGGAAATTCAGTCCGGTC
CGTAGTAACATTCGTGAAGCCATCACAGAAAGTTGGCTCTTCGGCTGCCACAAACGAGCC
GCGGGGAGGCGGGAAAGCGATCTGGAAATGTGCATTCACAAGCGCAACAAAGACGAGAGA
AACGAGTGCAGAAAGTAGGGTCTTCATGGGTCAACAGCGCTCAAGGTCTGGTGAAGGTGG
C
>NODE_9807_length_84_cov_3.714286
ATGAGAATGGTCAAGGGGTAATGCCAGAAGTAGAGTATACCGGTGGAGCATTCATTCATC
CCGGTCCATTTGCATGTCGTATTACTCCCCGCAGGGCTGAAA
>NODE_9810_length_54_cov_2.000000
TTCAGCCTGTAATTAGTCTCTTCGGAGTCGACACGTCGAAGGTGAGTTGGCAGCTGAGCA
TCGGTAAGAAAA
>NODE_9813_length_234_cov_3.888889
CGAGAATATGTATGTTCGAATAGTAAGGGTCATTACAAGAACTAAATGAGTGGGCAGTAG
ATAAAGACTTAGATATAATGTGCAGGTGTATAAGTATTAATGACACAGACGTCCTGAAAG
AGGTCCTTCATCCGTCGAAGCTTCTGACAACGTCCTCCAGAACATCATCTGCCCTCGGGA
CATCCGTTTTACCCATCTCATTCATCACTGCACCTTCGATGGTCACGCTAATACCCATCC
CTTTGCATCCTT
>NODE_9814_length_178_cov_13.056180
CAGGAGCATTATTTGTTTTTACATGGCAGTGAGCTCTACATAAGAATAAAACATCTAGGT
GTACAACAGATATGAAAGATGATGGGGCCTATGCTTTAACTTTCTTTGGATCTTTCTCAG
TGTCATTGTCACCGGTAACCTCGTCAATGGGCCGCTTTTTTGTACTAACGGCACCATTGT
CCTCGAGATACTCATC
>NODE_9815_length_374_cov_76.970589
AGGCACCTTCAATAGGGATGGGTGGGAGACGACGCTAACTTTGATGTCATTCTCAAATGC
GAGGTCAAAGACGTAGCGACCACCGAAGCAATAGCCAGTCGCAGCAAACTCTGTTACACC
TTGTTCTATGAGGCCAGCGATAGCCCGGTTCAGAGTTGGACGAGTCTGTGCCTCTCCATG
ATTCACAAACCATGCCGCGAGATCAAATTTACCATTATTCAGAGCATCAGGAGCTAAAGC
ATCGCCGTTGAAATAATCAACAATGACAGTGTAAAATCCATTGCGTGCAAAATCATCGGC
AAGAAGCTGAGCGTTGATTAACTTATGTCCAAAGACATCGGGGAGGAACAGGAGAGCTTT
GTCCTTGGGATAGTCGATGGTTGGTGTGGCAA
>NODE_9816_length_57_cov_3.701754
GCTTCTGCTCCCTCCTCCCGGTGCCTTTCCCCCTGGTGCTCCTCCGTTCCCGCCGAGTGG
CGGGCCTCCCCCATC
>NODE_9819_length_42_cov_3.380952
TTGGGGAATATGCTCATAGGTCATTATTTCTCAAGTTCACCTTTGGCCCGATAAGGACTC
>NODE_9837_length_77_cov_4.259740
CAGAATTCCGACTACTGGATGCGATGGCAGCTCCCCTTTATCAAGATTGCCCAATATTGG
TCTGGATGATATCTCTCAACCGCAACTATAGCCAG
>NODE_9838_length_64_cov_21.031250
GAAAGGGAAAACTCAGGAATCGTAGGCATCGTCAACGTCGTGGCCCCCTTGTTGTTTACA
ATGAGGACAAGGGTATTGTGAA
>NODE_9845_length_40_cov_3.550000
CCCCCCCTCTCCAGAGCGCCAAACTTTCCTCTTCTCCGCTACTCTTTCTCCTTCGACG
>NODE_9846_length_403_cov_6.136477
GCATACATGAGCCCTCTCCGACATCCAACCCACGCCCAGCGGAAACCACTCCACCCTCAT
CGCGTCTCGACCCATCAGCTACAGTAACTAGTACTCCAATTGCATACAAGGCTTCAGGTG
TCGATAACCATAGCTCTACAAAGACATATCGGCGAGATGCCAACATATGCCTCGCTAGGG
AGATGGAGAACAGGTTTCGTCGACTAATGTTACCAGGCGAATTCCTCAACAAATATCTTC
CCCTGGATGACCCCAAACTAGCGTGTCCAGAGTCAAATTGGCCAGAGATTCACACTGGAA
TGAAGGAGGTGGGAATGTACCCGCTGTTTATTGAGGCTGCAAATAGCATAGGCACAGTCA
AGTTTTTCGATTCTAGTAAAAAACCCGATCCCCGTTGTGATAACATTTGTGTCGATGTCA
G
>NODE_9847_length_128_cov_4.179688
ATAATAATCTCCATTGCACTTACATCTCCCCGGCATCCTCCCAGAACTACAACTCATGTC
TCACCCGCCACCTTCATCGTCGTCAACACTTCCCAGCAACACAAATGACTCTTGGAAAGG
CAGTCTCCGCCCACCCCCCAAGGACC
>NODE_9854_length_46_cov_3.369565
GTACGCTTTCTGCCCATGGTATTGCCCATCATCAGGTAGGTCTTGTTCTTCACCTGCATC
CTCC
>NODE_9855_length_94_cov_29.170214
TCTCATCCTTTTTTCACCAATCCCTTGCCACGACATCAGCAAGGATACGCCAGTGACGAG
GGAAATGTTGGGACTAACGGCTCGAGTGCAAAGCACATATCTGTCCACAATC
>NODE_9856_length_36_cov_181.638885
ATCCTCGACCAGATAGTAAACCAATAGTTGATACTGGATGTGATACACAGAATT
>NODE_9857_length_162_cov_13.759259
GTAGGGAGGGAGTATGGTTCCATTTCGACTGACAATTGGTGCTTGTAATCCCTCCACTCT
GATAAAAGGTATACCAGGAGGTTTGAGCATGGAGCCGTGAGAGCGCCCACCAGCTGAGAC
GATATCTACGAGCAGAGCACTGACGAGAAGGATCGCGACACGGAACATGTTGGGCTCTAG
>NODE_9858_length_106_cov_42.339622
TGCCAGTCAGGGCCAAGACCCCAGCGGAATGGAGTGATGGAAGGGCCGATAACAAGGTCT
TGGTTAATAGCGATGAGCTCATGGTTTGTGAGGATATCCAAGGTCTCTTTGGTAGCTTGA
GTGA
>NODE_9860_length_140_cov_14.635715
GAGAATTGCTTCACAACACCAACATGTGCGTCCTTGGCCATGGACGGGGGCTGGTAGCCC
TGAAGCGCACGGATGTAAAGTCCCTGCACAGGATCCTTTCGTGCAACAATGGTCGAGCAG
AATGTACGAACGTGTGACACCTGACGAGCAGCAGCCGT
>NODE_9862_length_19_cov_11.000000
GAATGACATCCCTATGGACTATTCTTTCATTCCATCA
>NODE_9863_length_104_cov_5.711538
CCACTGTGCAAATGGAATGAATGGGATTCGGGGAGGATTAAGATATACACATAACAAGAA
TTGAAAAGGGAATTATCATGAACCTCTAAAGCCACCACGACCACGACTTCCACCACCACG
GA
>NODE_9865_length_153_cov_42.869282
CCCACTTCGACCTTGAAAGAAGACCACAAGAAGTGCACAGGGTGGATGAATAGTAAGAAG
AGTCCAAGACAGGTGTGCACATATGCCTCAAGAGGCCAGCAACAACCCATCAAGAATTAT
TCAATAATGATCCTTCCGCAGGTTCACCTACGGAAACCTTGTTACGACTTT
>NODE_9884_length_306_cov_7.725490
CCTTTGCTGCAGCTGAAATTCCTCTCGATAAGGGCGGCGATGTCTTTTGGCTTACGGGTA
CCACGCTCGCTCACGCCGTCGAGGGCAAAAACAACAATCTTGACATCTTCGCACTCGACT
GCACGGGTTCATACAGCACTGCAACTGCATCGGAGGGGCCCTTGAAAATTGCTACTGAAG
GCTTGTACATTGGCTCGATCCCCTCCAAGACTGCAACAAACTTCAGATACAACCCGGCTT
CCAGGCATTTGGTCTTCTCGGACAATGTTTACAGCGATGGGAACATTACTTCCGTGAAGG
AACAGGACGAGGCTTGGGAGAATC
>NODE_9886_length_43_cov_2.162791
ATGAGTCATACCCTCTTTCTCCCGCGTGTGTTTGCAACTCATGCAGGTAACAACATTCTT
T
>NODE_9887_length_26_cov_13.730769
CAGGAATCAAGGGTCACCGTTCTGTCGGAGGCATTCGTGTTTCC
>NODE_9888_length_68_cov_4.323529
CGGATCCAGTGGCGCGGTATTATGGTTTGCGACGAGGTCAAGTAGTCAAGATTACAAGGC
CAAGTGAAACGAGCGGTCGATATGCC
>NODE_9896_length_55_cov_50.654545
CACACTCAATTCGGAGTGGTACCAGAAAGAACCGGCCTGGCTCTTGTCAAGGTCAACATC
ATAGACGAAGCTA
>NODE_9897_length_57_cov_15.894737
ACATCCGGGTAACCTACACACGTCCCACTTCTACTTGGTTCTCATGATGCGAAGTTTGTG
AGGCTTGTAAACAAA
>NODE_9906_length_68_cov_30.985294
ACAACGAATCCGAACAGCTTCAATGATTTTTCGCAAGTCAACCGATTTTTCCAACTTGAT
GGAGAGGGTTCCTTTTGTATTCCGCT
>NODE_9909_length_30_cov_54.799999
CTCGACCACAAACTCGACACAATCCGGTACTCTGGGAGTAACTCCGTT
>NODE_9924_length_108_cov_26.064816
GTGGTTGCTTTCCTTCCTTGCATGCCTCATGTGCACGCTTTGCGCCTGTGTTGTATTTTC
CTTAGCTCTCCAAATCATGTTTCAGCGTCGGATTTTAAGTAATGGCGTTTCATATGGTTT
AAGGAA
>NODE_9926_length_184_cov_1.923913
GCTTCCCAGTGACCTAAGTGAATGAGCATTTTTCCCATTGAGGACACCGCCCTCTACGTC
ACCGGCGAGGCGAGAGTATGATGCAGCCTTGGCATCAATCGTACTCTTTCGGCGGTCAGA
ACCCCATTCAATGCCAATCAGAGCTTTTTGAAGATTTGGGAGAGGACGCGCCGGTGTCAA
GGGTAGTTTGACGGACTCAGCG
>NODE_9929_length_631_cov_7.917591
TGCACCAGCGTTTCATCCTGACTCGGGGTGGTCTACAGGCTATGCTGGAAAAATACGATG
GTGGAGTTTTTGGGATTTGCCCCCGAGTTTACTGTTCGGGGACCAGTGTCGTGCCCTGTG
GTCGATCAGACATTCCGGGACTTGATACTGTCAAGTTGTTCTGTCCCAACTGTAACGACC
TGTATGTTCCGCCGAGTAGCCGATTCCAAGGTGTAGATGGTGCATTCTTTGGAACTACAT
TTCCACATCTATTTTTCCAGACTTATCGAGAACTAGCGCCTGCACCGTTCTGGCGACCTC
CACAGCCAGGCGAAACACCCTCTTCACCACGTAGCTCGCAAGGAAGTCATCCACGACCAT
CTCCCTTTGTGAACCCGAATCCGAATGGGGGACAAAAGCGTGCGGCAGGGTACGTGTATG
TACCACGGATATATGGATTCAAGGTAAGTGAGAGGGCCAAGAGTGGACCGAGAATGCAGT
GGTTGCGGTTGAGGCCTGAGGATGCGGAGGAATTGGATGCTGTTGACTGGCGAGGACGGT
GGATTGACGATGGCGATGAGGGATATGACGACGATGTGGAAGAGGAGGATGTAGACAGAC
CTATGGAAGACTTTGACCCGGATGCCATGGGCGGAGAGGAGGAAGAAGA
>NODE_9933_length_770_cov_5.935065
CACGAAAGCACCCCAAACGTATCATGCGAAACTATTTTCAACATCAGCACTATCCTCGCC
TTCAAGAGCAGCGAAAGTCAAGAAGGCAGCAGGACGATGCTCTTCAGCCCAGAACAACAG
TGGTGTATCAAGTATCATATTATATGATATATTCGGCGACCAGAGCTGAGTCAAGCCGAT
ACCATAGTTCCAAACACGCCCCTCAGGAACCAGTGTCATACCGAGAATACGATCAGACAA
GAGAAGCTGGACACGCTCGGACATGGTAGGATTGAAGCCAGGCGGGTTGACTGACGTGTC
CTGGTTTTTACGACCCCATTCGAACCCACCAACCGTTAATGAGTGAGCGGACAGTGATAC
CGAACCTGGCGTAAATGAAGCCGTAATACAGATCGAGGACGATCCCCATTCAGGATGTTC
AGCCATGAGCTTGGCCTGAGTAGTGACATCCGTAGGCGAGAGGTGTGGGATTTCGAGGGA
CTGAGTCTTGACCCAGCCAAGAGGTTCAAGATCCTTCAAGAGGAAGTCATCCTTAGGTAA
ACGACTGGGGAACTCGATGGTATTGTTGCTCCCGCGCTGAGGCACCCAAGCAATCGCCTT
GATTTCTTTCACTTGTTTGTTGTCCGGTGGTGAAACACCATACAAGAAAGCAGCAACTTG
AGTGCGAAGGTCAGAGGTAGTGATGAAAGCACGTAAAATGTTTTTGGGAAGAACGTATGT
GAATGAACCAGCGTCGTCCTTGACATCATCGTTGGAGACGTAGATATGCTGAAGACGGAG
GGCGAGAT
>NODE_9948_length_312_cov_5.772436
GCGATGCGCTCCTGGATGACTTCGTCGGCCGTTCCCAGATAGCTAGGCTCGAAAGTTTCA
TCTCCATTCAGATTGGCCATGCTCGCAATGAGCTGACCGCCTGTAGCCCTTGCAATCCTA
CGCAAATCCTCCTTCCTACACCGACGGACAGCCATGGCTCCAGCCTCGACAAACTCTTTC
AGACAGAGATCATCGATACCTTTGGTCGTAAACACAACGTTAGCACCAGCTGCGAGAATC
TTTCGGATGCGTTCAAGAGTAATTTCTGCTTCTCGTTTGCGAATCTCTTCGAGTTGATCA
GGATCGTCTACTAGGATCTGCACACCCAAC
>NODE_9960_length_34_cov_82.735291
CCCATCCTCTGATAACTTGCCCAACACCGATCTGCGTCTCAAACGGCATGTT
>NODE_9963_length_144_cov_9.020833
CAGGATATAGGGCTCCTAAATTGGCACATAGGTGTCTCGCAACTCAACATAAATAAGCAT
CCACGAGGTCATGTAGAGGACGAGAAGCGTGAGACAAGGACAGCCAGGGCAATCACGGCT
CCCCATCGCCATTTCTCCCACAGCAGCTGTCCCCACGACATT
>NODE_9964_length_33_cov_53.242424
CAAGATCGATAAGGGTCAGGTGCATGAGATTGTTCTTGTTGGTGGCTCTAC
>NODE_9965_length_124_cov_2.733871
TGTACAAAAAATATGAAGCATATGAAGGTAAAGAAAAGCTAAGATGAACTAATCCGTCAA
ACAAAATACGAGCGCTAAAGCTAAGTGTTCTGTCACGAATCAAACATTGCACAATGCATA
AGCCTCCTTTTGGTTGTTTTTA
>NODE_9967_length_80_cov_141.512497
TACTCAACGAGGCAAGGGTAACAGTATCCGTGAACTCGTTGCCTGAAAATGATCCTGAAC
CATATGAAACTGCGACGCTGTTGCCGGTCTGCTGACTG
>NODE_9968_length_158_cov_2.981013
CTCGGCCTCAGAAAACTCCATTACATCCATTCCTTCTTCAAGGTACCAGTGAAGGAAAGC
GCGACGCTTGAACATCGCAGTAAATGTCTCGAGAGTGCGCGTGAAGATCTCTTGGATGGA
CGTAGAATTTGCAAGAGCGGTCGCAGCGATTTGCTGGCCAACAGGAGGTACTGTAA
>NODE_9978_length_19_cov_1.842105
CCTTCCGACAAAACGATATATTGAGCAGAAAGCGGCG
>NODE_9979_length_43_cov_2.953488
ATTGAGCAGAAAGCGGCGCAGCTACACAAATTATCAACACAGCCAATGACAGAAAGTGAT
A
>NODE_9984_length_153_cov_3.065360
GGTGAAAGGATTGAACGATTTGTTGACATAGGCGTTGCACTTTCTGCGTTTGGTAGCGTC
CTTGCTATGTCTTTCGCACAAGGTCGGATCAATCAAGAACTCGGTAAAGAAGGGGTGTTG
CCATTCAGCGAACTACTTGCCTCAAACAAACCTTTCAATGCTCCACTTGCG
>NODE_9985_length_43_cov_47.906979
GCCCATACAAACCGCAGATTCCCCCTGAGGACAAGGTCGCCGTGCTATGGGGGGCCTCCA
C
>NODE_9986_length_175_cov_5.857143
CTCAATTTCCCGCTGTCCTCAGCACCAAAAAATCCAAAACAATGGACAAGCCAAGGACGT
CAACCCTTCCAGGTAGTGCATTTCAGTGATGTTCATGTTGATAGGGAATACACTCCGGGT
GCAGAAGTGAATTGCACGAAACCTATCTGTTGCAGGAATTATGCAACTGGATTACCAGTC
CAACAACCAGCAG
>NODE_9990_length_42_cov_6.428571
TTGAGCTTGACTCTAGTCTGACTCTGTAAAGGAACATACAAAGTGTAGAATAGGTGGGAG
>NODE_9993_length_47_cov_4.021276
TCAACTTCCGCTTCCGGTAAGAATGTAATCGGTGTCCAGTTTCACCCTGAGAGTGCTGGC
GGCCC
>NODE_9994_length_58_cov_2.017241
CGGGCGTATATAGTACTGTAGCTGCCTTTGACCCAAAATATTTACAGCAATCGACAATGA
GGTCGTCATTGTTCGA
>NODE_9995_length_137_cov_3.656934
AATTTGGCATATGTGTAATTGCGAAAATCTTCACCCTCATCTACGAATCGCTCACCCTGC
GCATTCACCATGATGCCCAAGGGGTAGCCCAATTTCGTTAACTGATTTGTGAGTCCTCGT
TTCCCTTGATTAGCATCGGAATTGGCATCCCAAGC
>NODE_9996_length_40_cov_1.600000
AGACGGACTGGGGAATTATTTCAGCAAAGATGACGATCAGCACTGTACTGACCACAAC
>NODE_9997_length_48_cov_4.729167
TTGATGGCTTCCATATTAGTGGACTGGAGTTTCAAGACAGCGCGAAGATCTTTAATTGCC
TCGTCC
>NODE_9998_length_193_cov_5.839378
CTCCCTCTCCTCCTCCTCATGGCTTTCGCTGTTCCTACCATTATTCCCTGGCTTTTCTGG
AACGATGCCCGAGGCGGATATGTTTATGCTGGCGTCCTCCGCTTGTGTTTTGTCCACCAT
TCCACATTCTGTGTCAACTCACTCGCTCACTGGCTCGGAGACACTCCCTTCGACGACAAG
CACACCCCTCGCGACCATGTCATCACTGCTC
>NODE_10000_length_99_cov_4.707071
ATTTGGATTAAATTAAAGTGACAGAAACGGTAGAGAATAAAGACTGCATGAACGATCTTA
TGACTTGGATTTCTTCACACCATATCGACTGCGAGCCGTGCGTCTTCCTACCACACC
>NODE_10001_length_206_cov_3.927185
GTTGTTCTTGCGGGACTTAGAAGAAGATCCAGAGATGCGTGCTGGTGTGAACCTCTACAA
GTCGAAGAGCGATGTGATAAGTGACGCTAGAATGATTGGGCCCGGTGGACCTGCTCATGG
AGGGTCAAAGAAGAAAAAAGTCAAAGGACGGGATATTGGCAGCACGGACGTAGATATGGG
GGAAGCTACTAGTGATAGAGGAGACGAGGAGGCTGAGGAGGCTG
>NODE_10002_length_1217_cov_16.466721
CTTCAAACCTCCTTGATCATTGCGGTCATCTGTGTCGTTTGCGCCTTCGGGGCCGTCATT
GTTCCTGGCGCGACGTGGACTGATACAAGTGGAAATGTTATACAGGCCCATGGTGGTGGG
TTTCTGAAAGTTGGGTCTACGTTCTATTGGTTCGGCGAGGACAAATCACACAACAGTGCA
CTGTTCAAAGCAGTTTCCTGTTACTCGTCTGTCGATCTGGTTTCATGGACACGCCACAAT
GATGCATTGATCCCCATTACTGGCACTAACATATCTACCTCAAATGTTGTAGAGCGTCCC
AAAGTCGTCTTTAACAAGTCGACCAACCAATATGTGATGTGGTTTCATTCCGACAGCTCG
AATTACGGAGCAGCCCAAGTCGGTGTGGCTACTGCATCAAGCCCATGTGGTCCCTACGCC
TACAGGTCCAGCTTCAAGCCGCTTGGCGCAGACTCGCGAGACATGGGGCTGTATCAAGAT
GATGATTCTGCACAGACTGTATACCTCCTCTACGCTTCTGATAACAATCAAAACTTCAAG
ATTTCCCGACTCGACTCTGGTTATTTGAACGTTGTATCTCAGGTCAGCGTTTTATCTGGA
TCAACACTGGAATCTCCTGGCATCATAAAGCGCAATGGGGTTTATTATCTCTTTGCATCA
CACACGACGGGATGGGATCCGAACCCGAACAAGTTTTTCTCTGCTTCTTCACTCTCGGGT
CCTTGGTCGGCGCAAGCAGATATAGCACCAGCTGCAACTCGTACCTACTTCTCCCAGAAC
GCGTTTGACATGTTGCTGAGCTCAAATTTTGCAATTTACATGGGTGACCGCTGGAGACCA
TCATTACTAGGTAGTAGCAGATACGTGTGGTTCCCCATGACCTGGGACACTGGAAAACCT
CAAATCGTGGCCGCCGATGTATGGAGCGTTAACTTGTCCGCAGACACCTTCAATGCTGCT
ACCGGCACGAGTTATGAAGCTGAATTTGGTACTCTTAGCGGAGCAGCTCAAATATTGACT
GATACGTCTTTCTCTGGTGGAAGTGCCGTTGGCTGGCTTGGCAACGGTGGATCTCTCACT
ATCAATGGTGTTCAAGGCATAGGAAGGGATCAATGGATCTCGTTGTACTACGCCAATGGT
GACTCTACTTGGAGGAATACTACGATCAGTGTCAATGGTGGCCCCTTCGTTGTTGTTGAC
CAGCCGAATACTGGTGGTGGGCATGTCATCCTCTC
>NODE_10011_length_72_cov_2.527778
AACAGGGTGGAGAGCGTGATACACCTAGTATCGGGAGTTCCGATATGTCCTATGGGAGCA
GCGATGGTGAGGATGTTGAAGACGATGACG
>NODE_10014_length_206_cov_13.849515
CTGTGACTTGTTGAGTCTTCTTCATCATGTCTAGTGTTCACACTTACAAATTCGATGTCA
AGATGACCTGTGAAGGTTGCTCTGGTGCTATCAATCGTGTACTCAAAAAGGCTAAGGATG
CTGATGAGGTCACCGAATTCATCGTCTCTTTGGAAAAGCAAGAGGTTATTGTGAGGTCAT
CGAAACTAAACTACGAAGATGTCAAAGAGAAGATAGCAAAGACT
>NODE_10015_length_63_cov_19.539682
GAGAAGATAGCAAAGACTGGCAAAGAGATCCGCTCTGGGATTACGGTTGAATGAAGGATC
TCTAATCATCATCATCATCAT
>NODE_10022_length_42_cov_1.500000
CTCTTACGGAGCCGAGACGATTCAATGTAGGTCGGAAGCTGTTCAAGTTCTCCATTGTGG
>NODE_10023_length_218_cov_46.325687
AATTTCCTCCTTCATTAATCCCAGTCGAGGATCTCACGCACATTCTTTATGCTTTCGCTA
ATATCAAGCCTGACACTGGCGCTGTCTTCCTTTCAGACCTCTGGGCTGATCAGGACCTCC
ACTATCCAGGTGATTCCTGGAATGATCCTGGGACGAACCTTTACGGCAATCTTAAAGCTA
TCTATAGGCTCAAGAAGCAGAACAGGCAGCTGAAAAATATTTTGAGCATTGGCGGT
>NODE_10024_length_329_cov_17.884499
TGACGGAACGCAGAAATCAGATCATCAGCGGACTCCATGCCTTGCCTAAACAGATCAAGA
GTGTCCTCGAGCTGGATGCCAAACTTCGGGAGCTTGCGGAGATTATCTACAATAACACGA
GTTTGCTAATCATGGGTCGAGGATATCAGCATGCGACGTGCTTGGAAGGTGCCCTCAAGA
TTAAGGAAATCAGTTATATGCACTCTGAGGGTATTCTTGCTGGCGAACTCAAACATGGTC
CTCTTGCGCTCGTTGATGAGAACATGCCTGTCATTATCATCATGACACAAGATTCCCTGT
ACCCCAAGGTTCAGTCTGCATTCGCTCAAATCACTGCTCGTAAGGCT
>NODE_10029_length_184_cov_3.614130
GGGCCAGTCAACCAAGCTGAACCTCTACAACTTCAGGTATGGCGACAAGTGGACAGAATG
CATTGACAAAGGGTGGTTAGAAGAACTCGAGGACAAGGAAAAGAAGATGGGAAGGCTGCT
TGGGTGAGAGCGCAAGAAGCAGAATCCATGATAGGACAGAACTGACTTTATTGAATCATT
TGTACCATAATGTTTGCAATGG
>NODE_10030_length_210_cov_27.866667
CTTGTCTCGTGTGTTCACTCATATATTTCCTGATAAATCCAATTCTCAGCATCAAAATAT
CTCCCGTCCTAAACTCCACCCCTTGTGCTCTCGCAACTTCTTCCAACATCGGCACCGTAA
TGCTATACGTCTGCCAAGGATTGTAAGGCAATGAACCATTTTTCTTTTCCAGATAGGACA
CAAGGTCAAGTAGGACACCGCGCCCGCAGATACCGTGAGTAGCCCAGT
>NODE_10032_length_95_cov_4.178947
AAATGATAATAGTAACATCCATCACCTTAGAACCATAATCCAGTATTTTTTTTCCCAGGA
TGAAAAGAATTATACGGAGAATCTTCTTTCGTGTAGAAATAGGCACTCTGAGG
>NODE_10033_length_297_cov_3.161616
GCGTTTGCTAGTGGACAAGAGTGGACAAGTGCTCCTACTTCCGCTACCGAAGACAATGAA
ATGTCGCTTTGGTACTTCTCGCGATCGCATTCTGTCAAGTCGAAAGGATTTGATTGGACT
AAGAGAATCAACGATTTGGTGCGAGTTTTCGTTTCGCTGTTGTATGCTACAAAGGAAGAA
ATGGGATTCGATCCCACCGTGAAACGTGTGAGGTTGAACAAAGAAACGTGCTACGTGTAT
GAAGTGAATGGCAGGTTCTTTCGGACGGTCAGGTCGATCTTCCATGGGCGAGTTCATTGT
ATCACTGGGAGGAAG
>NODE_10040_length_97_cov_15.010309
TTTGCGAAATGACAAGCTGCGGTCAATCAAACGTCAGCTCCGCCTGATATTTAATCATGT
AGGTGCTCTTCTAGCAGCCTTCAGTTGCCACTGCAATTAAATCGGACAGGTATAG
>NODE_10041_length_128_cov_5.820312
CTCGAACCATCTCCGCTTTCTCTAATACCCCACCCTACTCCCTCCCCGTACTCCAATCCT
TCAAATCCGTACAAACAGCCTCCCTGATTCCTCCTGCACTCGAGGGCACCCCGACCGGCG
ACAACTTCATCGCTCGCCTCCCTGAA
>NODE_10042_length_52_cov_8.692307
ATCGCTCGCCTCCCTGAATTCGATGAGCAATTTGCAAAGCTGAGGACGGAAGCCAGTGGT
CAAGGCAAGG
>NODE_10048_length_436_cov_13.605505
CGACACATATCATCAAGAAGCCTGCTTCTCTGTCTTGGGTGCAAGCGGCCAGCATTCCAG
AGGCATTTCTAACCGCATATCAGGCCTTGGCACTGATAGGAAAAATTCAGAAGGGCGACC
ATATCTTGATTCACGCTGGTGCCTCTGGTGTAGGAATAGCTGCTATACAACTAGCTCGAT
TCTTTGGAGCTCAAACAGTCATAGCAACCACCTCGACACAGACTAAGATCGATTGGCTCT
TGAGCATTCCCGGACGCCCCAGCCGCGCAGTGAATTACAAAACTGAAGATTTTTCTGCGA
TCGCGAAAGAAGTTACGGATGGCCAAGGCGTCAATATGGTCATTGATTGTGTTGGTCAGA
GCCACTTTGCCAAGAATATTGACGTGCTAGCTGTCGATGGACGAATGGTAATGCTGGCCA
TGTTAAGTGGTTCCGTTGTTGAGAGTGTGAACTT
>NODE_10071_length_171_cov_11.695907
TAGAAGAGATTAATGCCCCGGCTTCTTGTCCAATCGACACCATTCTTCAGCTGCTCAAGC
GTGAGGAAGATGAGCACTGTCGTGGGTTGCAGCCTGGTCCATGCAGGTACCCATCCCTTG
AACATGAACATCGGACCCTCGTTCTTCATTGACTGACGAATCATCGCCATTGTGGAAGTT
GAGCCCGGC
>NODE_10082_length_565_cov_9.410620
GGCAACTCGCTCTTTGACCAAGCGGGCTCTGAAAAGGTCGCCGGAATTGTCGAAAAGGCG
CAGAAGAATAACGTCAAATTGGTGCTTCCTGTCGATTATGTCGCTGCCGACAAGTTCGAT
AAAGATGCCGAGACACAAATTGTGACCGATGCCCAGGGCATTCCAGATAACTGGCTCGGT
CTTGATGTTGGCCCCCAATCCAATGAGCGCTTCGCTCAAGTCGTCAGCGAGTCCAAGACA
ATACTCTGGAATGGACCCCCTGGAGTCTTTGAATTACCCAAATTCTCAGAAGGATCCCAG
AAACTCCTCAGGGCCGCGGAAGAAGCGGTTCAAAAGGGTGCAACAGTGATTATCGGAGGC
GGTGATACTGCAACAGTTGTTTCTAAGTTTGGGGAAGAGCAGACGCTCAGCCATGTCAGT
ACTGGCGGAGGTGCAAGCTTGGAGCTCTTGGAGGGCAAGACACTGCCTGGAGTGGCTGAG
CTGAGCAGTAGATGAGTAGACTACCATATATGTAGCTGTGTTTCCACGATAGACATGTGA
CATGCTAGTGGCATGTGACCATGCAACATCTGTTCCCTTCGAG
>NODE_10087_length_297_cov_5.329967
GTATATGTATATGTATATGTATATTTGAATATCCAACACGACGTCTAAACAAATTCATGA
ATTCCAACCACCAGCAACTCCATTGTTAGTTAATCCCTGAAAATCAGAAGTTTTCTTTGC
CGAAGAAGAATCTAGTACTATTAGGGTCAGACCACTTGTTGGACATTTGATGCAGGGTCT
TTGACAAAATCGCAGGACCACAAAAGAACACGCCAACATCAGTCTCGGGATGTTTGTCCG
CGATGGAGCTGAAAACTCGGTCCCAGTTCGGACGACCAAAGTGGGTAGGAGCCTTCAGAG
ATGTGATGGCATCCT
>NODE_10091_length_67_cov_2.417910
TCCAATTCCCTTCCCTTCGTACTCTCATCTTCAACATGCCCATCATTGTTGTTAAGCAAG
CATCTAGCTTCCTTTTCAATCTCCC
>NODE_10092_length_174_cov_8.206897
GCCGGGGAGTTGTCGAGAGAACTTATTTTCTTGGCCTTTTCAATCGTTTGAATCCTCTTG
GAGCGTAGTTCCAGCTTCTTCTTGAGTTCAATAGTGGACTGCTGAGAGCCGGCGGTGTGG
GCCTTATCATGATTATTTTTTCTACTGGACCTAGTCTTGCGGTTGGAGCGGACGGCAAAC
GGGGATGACGAA
>NODE_10100_length_72_cov_36.527779
GAAATCTCAGTGCCAGTCACCATCCATGCACCGACTTCCTCACATGAGGCGTCCCTTACC
ACTGCCCTAGAGTCCTCTACCTCCACATCC
>NODE_10101_length_38_cov_116.552635
CTGGGTCCTCCCTTCTATTACTCGGTACAGGTCCTGGTCTGTTCCTGGCAGACCGG
>NODE_10102_length_64_cov_94.218750
TCAAAAATCGTTGCCGGTATTCTCCTCAATCGCGTCTATGCTGTTGGCAAACCCGTTCAT
CGCAGGTCACCTTGCCCAGATC
>NODE_10111_length_214_cov_46.448597
TTAGAGAAGGATGCCCGAGTGTCAGCGATCGTAGTCGCTCCGACAGTATTAGCACTTGGG
GCCCGAGCGGGGGATGTGGTTCCGGCATCTGCTCCATCGTTTCCAGCAGCAACGGTGACG
TGGACACCGGATCTGGTTAAGGATGCAACAGCATTGTCGAGACTAGTGGATGCACCACCG
CCGAGGGACATCGAGGCAATAGTGGGGCGAGTAGCTGATTGAAGCACAAAGT
>NODE_10112_length_97_cov_99.577316
TAGATGTTGAGACCAAGGTTAACATGAACGGCCTTGACGCTTGTATAGTTTGCAAGAGCA
TACTCTCCCAGTTCCCGACCGATACCGGATTGCTTAAAGCCACCAAATGGAGCAC
>NODE_10115_length_25_cov_74.760002
CGTTATCTGCATCAACATCCAGGCATCGTCAATATTGTCCATG
>NODE_10117_length_185_cov_4.702703
GCGAGGCCCAAGCCGACATTAGTGACCACATGGGCTCCAACAAAAGGAGGGCGAGGCAAC
TTATGCCGTGGCCCAGAAGATAGTGCTATGCGGACATGAAACGAAAGCCCGGATTTGATG
GTAGGCATTGTTCCTGAGTGGAGAGAACGAACAGCCCCCGTGTTTTTGTAATGGGTAGGA
ACTCGTAATCCGGGTGCTGCTAG
>NODE_10118_length_432_cov_13.993055
TTCGCACTCAAGGAGCTCCTGTACCGAAATCTGTGGCTGAACTCCTTCGGGGAGTTTGTC
CAACTTTTCAACTTGCCACTGTCCATCGTGGAGTTCGACTATCACATTGTACGAATATCC
GGTGACGGGATCAAGAACGTCGACCTGAGCCTTCCTAGTCATAGGAACAGGTTTCTCGGG
CTTGGCTCCGGGTTCCAGAGGGATACCAAGGTAAGCGAGGACCGCTCGCTTCGGAGGAGG
AAGTAATTCACAAAGCATGAATTTCATTGCTTTGATTGAAGTGTTGGCCGCAATGTGATG
ACGGACAGCATAGGTTGCTGCCGACAACTCGTCAGGGGTAAGAGGATCTAGAGGATGCTT
TGGAGTGGGCAGAATTTTGCCTTCACTATGAGGGTGAAGCATTGAGGCAAAACTGGGAAT
GGAATCTGTAGTGTTGTTGCAGTTAAAAAG
>NODE_10119_length_287_cov_18.017422
GAGAGTTGAGCATGGGAGTTCATGTCTTCTATCTTGGCTTCACCAAAGACAATGTAGCAG
TCATTGTTGGGTAACTTGTAGACATCTGGAAATACCATCACCAGGAGGACATTTTTGGGT
CGCCTTATTGTAACACGGGTAATGCCATTGACCTTTACCAAGCCTAAACCATGTAGCACC
TTACGAGCCTTGCGTTCAGAACGAGATTGAATTTTTTCAAGGGCGGCATTGGAAGTGGGA
TCTTCTTCCTGTTCATTCTCGAGTTCATTATTCTCATGGTCGGAGTGATCAGAGGTAACT
TCCTC
>NODE_10127_length_85_cov_26.823530
CGGCTTCCAAATTCAAGCACATGCCACGAATACCCGAGGAGAATTCCACCATCTCCTCAG
CCTGCACGTTCTTCAAACCCCAGACGCGACTGATACCATCACC
>NODE_10129_length_285_cov_4.712281
CAGAGTACCACGGCTGATTCCATATGTTACTACCATCTTCGAGCTCATCCGGCGATGCCT
TAAAGATGAAGACAGAACTGATGCTACGATGAGGTTGTCATTTGGTCTTATAGGAGATCT
GGCATGTACATTCCCACACGGTCAGATCAGCCAACATCTATCGGCGCAATGGATCACGAA
TGAGTTGAGGAGCAAGTCCAAGATGCCTGGTGAAACGAAGAAGATTTCAAAGTGGGCAAG
GGAGATGGTCAAAATTGCCACACGTTGAAAGCTCTCTCTTCCTCTTTCAGCTTCAGCCTC
GGT
>NODE_10134_length_50_cov_4.640000
GCTGATTCAGGATTGTCTGGTTGAAAGAGGCCGTACCGAGACCTGTACAGGTGACATCCG
TTGAGCCA
>NODE_10136_length_54_cov_14.648149
CAGTATCGTATTCAGGCCCTCAACGAGACTGCTACAAGTTGCAGCTAAAACGTCACCAAA
GCACAGGCTGCT
>NODE_10137_length_69_cov_19.318840
AGCACTCGCGAATACCAAGAAAGAACTCAAGAAAACGCAAGAAGATCTAGAAGGCCTCGT
CAATTCCATGGAATCCTTGTAATGTAT
>NODE_10138_length_70_cov_3.014286
GAGGACATGGGTTACGCTGGTGGAGGCATAAATGGTACTTTGAGATGGCGAGATTTGGCT
TTGGACGAACTTCTACCTATTGATGAAG
>NODE_10179_length_179_cov_4.910614
ATTTCGACGCCTGTGGACTTGAATGACAAGGCAGCCCTCTTGCGCGCGGCTAGTACCTCT
CTGAACTCCAAGATTGTATCTCAATATTCCTCGACACTTGCCCCCATTGCAGTATCCGCT
GTTACTCGTCTTGTTACCCCGACATCATCCAATGTCGACCTCCGAGATATCCGAATCGTA
AAGAAGGTTGGAGGAAC
>NODE_10182_length_57_cov_1.789474
GTATTGGAGACCCCTTGCTGGTGCCAGCCACCACACCGGGAGCGTTCAACGGGTCTGCCT
CGACGAGTTTCTTGA
>NODE_10183_length_298_cov_16.842281
CCCTGAACCTCCCAGCAAATCCAGCTCTCATCGTTGCCATGCACTACTGTTCAGGCACTG
CCCAGGCTTTCTTCACTGGCACCCAGTATGCCAATCTAGCCGATACATACAAGTACATTG
TCATTTACCCCAACGCTCCTGACTCTGGGGGTTGTTGGGATGTTCATACCACAGCTACCC
TCACCCACAACGGTGGTGGTGACTCGATCGCTATCGCAAACATGGTCCGCTTTGCTATCT
CAAGTTGGGGTGTTGACGCGTCTCGCGTTTACATGACTGGGCTCTCTTCTGGAGCTATGA
TGACAAACGTTCTGGC
>NODE_10184_length_114_cov_3.964912
CCGATGCCGACGCCGACGATTCGTCGGTCCTCGATGAGTCAGAGGGTTCCGTCATCGCTG
CCCTCATCTCCCAGCTCAGAGTTGGCATGGATCTGTCCCGCGTTGCCTTCCCCACCTTTG
TCCTCGCGCCCA
>NODE_10185_length_42_cov_78.452377
CCCCCTGCTCCCCGTGGTGTTCCGCAAATCGAAGTTACCTTCGACATCGATGCCAACGGT
>NODE_10187_length_27_cov_68.259262
TTGCCACCAGTGCCATTGCCCCTGGTGAAATCACCACCCTGAAGC
>NODE_10188_length_47_cov_4.127660
AGGTTGTTAGAGGAATGAATGTGGTTGAAAGAGATGCGAAGGGGGAAAATGTGCCACTTA
ATTCC
>NODE_10192_length_53_cov_1.584906
CATCATCCTCGAATGAGATCTCGACCACAATATACTCGAGGGATTGAGCATATGGCTTCA
GGCAAGCCAAA
>NODE_10193_length_352_cov_34.639206
AGTTGCTGCCAATGATGCAGCTATTAACGACCAAGTCAATCAATTTATTGATGCAGTTCG
CCAATTCGGCGCTGAACGATATATAGGATTAAGTATTGGTAATGAGAACACGGATGCCCC
AACGAACATCATGAACAAGGTTTCTCAAGTCCGAAACACCCTCCTGGCTGCCGGTATTAG
CATACCAGTTTCCACTGTCCAAACATGGATAGCGATTCGTGATAACCCTGTATTTTGCCA
GGGCGATTTCGTCGGAGCCAATGCTCATGCTTTCTATGATGGAAACACAGTTTCGGATCA
AACTGGCAACTTTGTAATTCATAACGTCGTTCCTGTACTCCGGTCCGTATGTGGAGGCAA
ACAACTCTTC
>NODE_10196_length_62_cov_2.870968
GAACCTGTAGAAACTGAGGTTTGTCGCATCCAGGTTTTAACCCGATCTAAACAGTTTTGG
GCAGCATCCCCTGGTTCGAG
>NODE_10200_length_538_cov_27.680298
AATAAATCTACACATAACCTATCGGCCCTGCATACCCCCTGCGGACGGACACAATCAGTT
GATAGAGATGGAGTAAGAGTTTGTTGTAAGGATAGCACTTCCAATAAAAGGTTCGGTGCC
AGCCTGCGCTTGAACAAGAAACTGGTTTGAAGGTACACCCTGGTTCTGAGTCAAGTAAGT
AAAGAACGGTTTGAGGTCCTGGTTGAAGTTGGTAATCTCGCTAGGAGCAACGAAAGAAAG
GACTGTCCAAGTTGCTACAGTGCCTCTGAAGAGCTTCCAGTTGACTCCATTGACGTTCGC
TGTACCGATTTGAGATCCTGCTGGACCAGCACCTCCTCGAGCACTCAACCAAACCATGAC
TTCAAAAGTGGAGGTAGACGAAGCACCTCCAGTACCAGCGACATTGGACAACCACAAGTC
ATATGATACATCAGCGACGAGGTCAGATGAAGCTGAGGTGTACGTCCAAGACCAAGAAGT
AGGAATCGAGCCAATCTGGTCCAGAGTCTTCCCCAGTCCAACTCGGAGATCCAAATTTGC
GTAGCTTTTCACGTTG
>NODE_10201_length_324_cov_5.064815
TTGATGGTCAGTGGTTTCACTTAGGTGAGAAGTGTTCTCCGGGACTTCGCCACTTGCTTC
ATCAGATTGAAGTCCTAGGGCATCCTCAGCTCCATTCAATTTAACTCTAGTATCTTCTTG
GTGCCTGCCACCCAAATTTTCTGACGCAATTCCTCCTGCTTCGAACAAATTTTCTTGGTT
CTGATCAGTTTCATAAGGCTCTGCAGTTGAAACTTCGCCGTCAAGTATCCCAGAATTTGG
AGCACCGCCAAGAGTACTCCTGGCGGTCTCAAGATTGGGTGCATCTGTGGACTCTATATT
TAGTTCTTGTTCAGCCTCTTCCGCGGCTTCTGGAGATTCAAC
>NODE_10209_length_232_cov_78.706894
TGGCTGGAGGCCGCGGCGGGAACGAAGACGATTCTCCTATCCAACGAGCCGATGTTCCCA
AAGCTACGTGGGCCGATTTTGCGCGTCACTTTGGACAGTGGAAAAATGGCAAAGTACTTT
TCGGGACTGCATATTCTTGGTTTGCACTAGACATCGCTTTCTATGGCTTGGGCCTTAACT
CTTCAATCATCTTGCAAACCATCCACTTTGGTGGAGTCACCGGCACAGACACTCGAGGAG
TTTACAACAA
>NODE_10211_length_33_cov_59.727272
CACCGGGAGCACCAGGGAAGCCACCGGGAGCACCACCAGGGAAACCACCAG
>NODE_10219_length_38_cov_9.026316
AACAGCTATTGAAATAAAGTTGATAAACGTAACGTCTTCCGATGTTCAATCTTTTG
>NODE_10222_length_47_cov_47.936169
GATGGAGTATATTGGTACACAACTGAACAAGTCAAAGATTCAGAAATCTCGAGACAGGTT
ACTAG
>NODE_10224_length_50_cov_2.500000
CTCTTGTTTCGCACCTGAACTAAAACCAGCAGATGATGAAGCCGGTAGGAAGGCAACAAA
AAACTGAG
>NODE_10225_length_251_cov_4.055777
GTCCAGTGGGCGACGGCCGTTACGCAGAAGGATCTTGGCTTTTTCCCGAAATCAGCGCGA
GGTCAAAGTCCCCAGACCCTTTGGATCGGTTGTGCGGATTCTCGGGTCCCGGAATCCGTT
ATCACTGCCTCCAAGCCTGGTGACATCTTCGTTCATAGAAACAGTGCCAACCAATTCCTT
CCGGACGATGTTAATGCCCTGGCGGTCTTAGATTATGCCGTCAACTTTCTGGGTGTTGAA
CACGTTATTGTCGTCGGCCATAGTGAATG
>NODE_10226_length_110_cov_3.772727
AACGTGTGGTAAATGGGAAAAGGAAGGGGAAATGTTGTGGAAGATCCAGAGCCCAATCTG
GCAGGCACGAACTAGCAACGATCATGGGCTCCTCTAGCTGCCTTGTAAGTTTTGCTGTCA
GTTTGTTG
>NODE_10227_length_63_cov_3.238095
GCCCAGGATGATCTACTCTACATGATTGTTGGCTGGCATGCTCTGACACTTCCACAAAAT
TCCAAACAGCTTGCAACATCG
>NODE_10228_length_84_cov_152.166672
GCACCAATACAATTCATAAAAATACGATAGTCAAAGCCCAGTACTCAACACTTAGCATTT
ACATTCACCAGTCTTACATTGGCAGCTATCTCCGCAGCTACA
>NODE_10229_length_229_cov_9.838428
CCGCGTTATATTCTAGTTTGAAGATTAACGATAAAGTTGTATCTCCATTCACTGTGAATT
GTGGGGAATGCCATGTTTGTCGTCTGGGGTATACGGGCCGCTGCCCTGACGGATTCCTCT
TCGGTTCGCCTGCGCTTGAAGGGGGGCAGGCACAATATGTGCGCGTTCCGAAAGCTGGGG
GCACGTTGTTCAACTTAAGCAATCCTTCAACGTGGTCCAGTGCTCTGCCAAGCGATGTCA
AGCAAAC
>NODE_10230_length_201_cov_10.432836
ATGGGGCGTCCTCTCCAGAACGCCCTGCGTCATTTCCAGGACCTCTGGCTGGAAAAGAAA
TCCTGACTGCTTGGCTGGACGATGTCAGTGCGCGTGCCGGAATGCGCAATATCTCCCGGC
GACAATGGGCTAATGCAACCCTTGCATGGATTCCTGCCACCCCTGAGGGTAAAAGTGGAT
TTAAGGAGCAACTTTTGAAGTTACTGAGGGAGGAGAATG
>NODE_10232_length_436_cov_4.204128
TCCACGCACAGTCCGTCACATTTACATAAGGCCGCAATAATTATACAATCTACAGTAAGA
GTACATCGACTACCTCTACTCACGCCACACTCTGACGCTCTATTCTCCGCCGTTTGCGAT
CCTGATCCTCTAAGATAAGCTTTTCAGCGGCTGATATCGGTGCTGCAAGCCTCTTTGTCT
TGTCACCTTCTGCTTGACTCGGGTTTGAGGCAACAACCGCTTTGAATACGTTTGACCGCT
TCAGAGGATTCACCTTGAGGGGAATGATATTGATACCGGACTTGAGAGGATTCAACTTGA
GATCAGTAGCAACAGGCTCGGAAATGGCAGCAGAGGCCGAAGACAATGCCACAAGGGTGG
GTTTCGCTGACAGAGATAAAACTACTTTCTCTCCTTCATCCCTTTTCAGCCCCTCGTCCA
CAGGCGGGGAACCAGATTTCAATTCAGGACCTTC
>NODE_10236_length_117_cov_7.982906
CCCGTGGGAAGCCGAGTTTCTTTATAAATTCTATCATGCGGGATGTCAAACAGTTAATAC
ATATACTACTTTCGTTGCTAACATAAATAATCACAGAGCACCAAGGGGCTGGATCTCGAG
GTCAACGGGATCAAC
>NODE_10254_length_56_cov_167.910721
ATGCTGATTTGCTCAAGCACTTCAAGAAAGGCGCTTGGCTTGTCAATACTGCTCGCGGTG
CCATTTGTAATGAG
>NODE_10259_length_89_cov_2.943820
AAGGATTTCTAGCAGTTCTTTCTGAGCCTGGCGAGGTCGACTTGGATGAATTCCAGGACT
GGTACAACAACGAACACGTCCCCTTGCGTCTCAATCACATCCCTGCA
>NODE_10263_length_45_cov_5.244444
CGTAGATGTTTATGGGGATATCGACGTCGGCTGAGTCGGCCATGGGGGTGGAAAACAATA
TCT
>NODE_10264_length_465_cov_4.350538
TAGTACCCGAGCTGGGTACAAGTAGGGTACCGTTCACCCGCATGATTTACATCGATCGCA
GCGATTTCCGTCTCGAAGACTCCAGAGATTACTTCCGACTCGCACCAGGGAAGACAGTTG
GATTGTTCCAAGCACCTCATCCTATCACCTGCATGTCGTATAAGACAGATTCCGTAACAG
GGGTGGTCACCGAGCTGATTTGCAAACTGGAGGATGAAGGACCTCGGAAGAAACCTCAAG
CATTTATCCAGTGGATCGCTGAGCATGCACCATCTGGGAGTCCAGTCCAAATTGACGAGA
CTCGCATTTTCCATCGACTTTTCGAAAGTGACCGCCCCGACTCTGATTTCCGAAACGTCA
ACCCCGATAGTTTGGAAATCGTCAAGGGAGCCATGATAGAAGTAGGTTTCTGGACTATGG
GAATAAAATCTATCTCCGAAACCCGGAAAGAAGCCGAAGAACGGACGAAAAGAGCTCTTG
AGG
>NODE_10266_length_112_cov_1.767857
TCTCGCAGCGAGAGATTCAGGAAGGCGCGGATTTTCTGAGGCATGACCCCAACCAGCCCA
GACAGCATGTACACCAGCACGTTCAGCGATATCGACAATGAGATCAACATTTGCGTAGTT
GTTGTTGTTG
>NODE_10269_length_302_cov_2.695364
CAATTATGAACAGCCCATTGCCACGGATTACGCAATACCCAAAGGAAGCCATAAATCAGT
TCAAAGAGAATCTTCGGATCATTATGGCAATAATTATACCGACTTAACCAAGACAGGGGT
TATACAACATAAAATGACGGAGATGCATATTGAGGAAGATGACACTGATACGACGATGCT
GGACTCAGTGATTCTCCCCGCCATTGCTTCACTATTTCCACGAGTCTCTTCCCAAGAAGC
TAGGATTGCCCTCAGCGCTTTGCAGCGTGCGTTTACTGAAGCCGAGCGCATCATTCCAGG
TGTCACCTTGGAGCTCATCA
>NODE_10271_length_636_cov_11.871069
TTGCCAAGTTCCGACAGCTCAGTTTTACATGAACATGCACATTTTACCGATGGTATAATA
CCATACCGAATTCTATCCCACGTGACCAACTCCTGGACAGGTCACTGTGGTGACTTGAAA
GAAAAATGAATGAATGGGTTTCAATGCCCTGGACTGTATTAAATATGAGAGAAGTCTACT
TGGTCTGAACAAATCCTTTTCCACTGTAATCTTCCGACGAAATACCAGTAATAGGGTTGA
GCTTCATCTCCAGTGCACGCTGGTTGGCAGCTTCCTCCCATTCCTTGGTTATAGTCTTGG
GTGGAGGTGGAGCCATGTTTCTGATAGCAAAGAAGAGGGTACCGGCAACACCTATGAGGG
CAGAGGTATAGAGGAGGATCTTCAAAGCGTCACCGGGTTGACTCGACGGAGTCCGAGGTC
CATGAGGGCCAAAAGCCACGTAGTAGGCAGCCTTCTTCTCGTCGATTGACAACTCCCTCC
AATCCTTTTTCTGGATCACCTCAAGCTGCTGATGTACAGAAGCCTTTTCCTCAGGGGTGA
GCTTTGTCCAGGAGGCCTCGACGTTTGAAAGGCGAATGGGGGCAGTTGTAGAAGGTAATG
AAGGGGCAGGGGAAGAGGTGACCGTAGTAGCAATTGAACGGTATGGGACAGAGA
>NODE_10277_length_68_cov_86.044121
TCGACATCTTCGCCCCCGGACAAAACATCATTAGCGCATGGATTACCAGCAATACCGCAA
CTAATAACATTTCTGGAACTTCGATG
>NODE_10281_length_336_cov_4.955357
CCAATTCTTTTCGCTGCATAGACCCCTTTTGCTCATTTCACATCCGCCGTCAATCTTTGA
ATCGCCTCCTGCTGACACACCGCTCTTCCGTTCTTTGGCATCCCTCGGCGACCGGGTGAT
GACTCAAGTGACACCCTCACTATCCACGAGTGTGAATTTAGATGGGACGTATGGAAGCTC
AGCTGTAGATGGAGATGCGGAAACTGCGAGGCAGTTGCATCATGCCATCACGATCACTCG
AGCCGGGGCTACGATTGATTGGGAGGAGACGCTCAAGGTGCTTGGGATTGATACGAGTCA
GGAGCCAGAGAGGATCAAGTCACAAGAGCAGTGTGATAGAGAGTGGGAGGAGGC
>NODE_10282_length_279_cov_7.978495
CCGCTGTCTGGAAACAGAACACAAAAATTGCCCTAGACACATCCAACTTGGGCACAGAGG
TAGGTAGAACATTATTTGTAGTGTTAGACATATTTGCTTCAATAGAGTAAGCTTGTTTCT
TTCAACAGTACAACAGGGCAGGACCCATAACCTGCAAGAATAACACTTAGTTACTTGAAG
TGATGTACCATGACTACTGTAGTGTGACTCAACGGAACCGACTAAAAGGATACTCATTCC
GATCACCCGTTACTTTCTGAAAACATTCTCGGAAGCATCCAGTTTTACGGTACCAGA
>NODE_10283_length_65_cov_157.169235
AGCGAACTTGGACGGAAATCAGGCCAATTCACCCAATTGTTGTTCTGGACAATTTAACAC
TCCGGAAACTTGTCCAAGCTCTG
>NODE_10289_length_20_cov_52.150002
TTCCATTTGCACGGCATGCCTATGCAAGTCATCAAATC
>NODE_10291_length_115_cov_4.095652
TGATGACCACTTTCGAGTGCATCTTCTTACTCCTTTCGTTCTTCTTTGGTGGTGTGATAG
TCGGCATATCACGATTCACTGATGCTTGAGATGAGTCGACAGATGAGCTAATCGAGATAG
CCTGAGGTTTGCA
>NODE_10292_length_158_cov_5.632911
GCTCAAAGAAGGCTGAAAATTTGATTTCTGGCTCTAGCTTGATAAACTAGACAAGAGACA
CTAGAGCCTTCAGATTTTATTGATGACAGCATCCAAGAGGCAGTGTACACAAAGTATATG
AGTACTGATTGTTGTAGGAAGGTTTAACAATGTACTACATAATTTCCCATTCGGAA
>NODE_10293_length_138_cov_3.673913
TCCGACTTCCATCAAACTGATAGTCCCAGGATCCATGCGCCGGCATCCACGCAGTTTTTC
CAAGTCGTGAACGATGCTGTACTGGCCCGAGGAATCTTACCTTCCATCGACCAAATTCAT
ATACATTTGTGGAATACTGGGGCCTTCAATAATATC
>NODE_10295_length_102_cov_17.441177
CTTGGCCATTCCAATCTCTTTCAGTGCTCCCTTGGCTTGGTACTTGTCAATCTGAAGTGC
TGCACTGTAAACCAGTAACCGAGCTGCCTCTATCTCTGCCCGCGACTTGGCAATATCAGC
>NODE_10297_length_60_cov_3.300000
CCCCAGTGAACGCTAACATAAGTCGGAGGAAAGAATGAACAAGATGCGATTTCGGAATTT
GGGCTCGCTGGTCTCGCA
>NODE_10299_length_72_cov_4.513889
TACAGTCAGAACTCCAGCATTGGTTATAGATCGGGATGTGTTTGCACAAAACTGCGCTCA
GATGCATCGAAGGGCATTAGAGTGGGGCGG
>NODE_10308_length_363_cov_30.622589
CGCCGACGTAGCCTACGCGCCCGCCGAGGACGGTGACAGGGAGGGAGGAGAGTTTGGAGT
AGACTTTGTGCCATGTTTGTCCGGGGCCTAGATGTACGAGGTTCGTGGTTGAGTCGTAGT
GCACTTTATCAAAGTACCCCATATCAATGATCACCCCGTCAGATGGACTCTCTCCAAGCC
CCCCTGAGCGCACTGCGAATGGGATATCGTTCGCACTTAACCACGATAAAGCTATAGATA
CGTCTTCTGCACTTTTGGGGCGCAAAGCAAGCTTGGGCGACGACTGGCCCTGGTCACCCC
ACGTCTGAGTTGCAGCTGTGAACTGAGTGTCATTTGAAGGCTCAATTATGTCGCCTTTGA
ACCCAGACGAGGCGAGTGCAT
>NODE_10309_length_227_cov_4.894273
GCCCTTATTCGCCTTCTTCATCTCCTCTGTTCCCATTTTTGTAATTCCTACTGCAACAGC
ATGTTCCTTCCCTTCTGAAAAGATCCCGACCGGAGTGCCGGCCTGCAGGGCCGCTTCGGC
AAGAGGTAATCCACCTCCCTTTGACGTAAGTCCCGGACACATTATCTGCGCACCAGCAAG
GACAAAGCGAATGGCTCCTCGATCAATCCTTACACAAGGTAGAATGTACGGATATTGATG
AAGCA
>NODE_10312_length_57_cov_2.526316
AGTGACACCCATATGGCCTAGATCGTGAGCGGTAAATACCAACTGGTGCCACATGAGACC
AAGGGCGATGGCGCT
>NODE_10313_length_49_cov_2.795918
CCCAACCATGCAGAGCGATTGGTATGTATTCTGAAAGTGAACAAGACCTCACAGAGAGGA
CGGCATA
>NODE_10323_length_242_cov_4.169422
CTCATGCAACTCCATCTCTTTATCTTCGTCTTCAGCCCCTTCGTCGTCTTCGCTTGAGTC
GGCCTCAGAATCGTCTTTATCCAAGTCGATAACATCAGAGCTGGAGCCTCCCGAGTCGTC
GGCATTGTCTCGTTCCTCCATGAATTCGTCCTCCTGTTTTTTGTCTTCAGCACTCTTCAT
AGCCTTCAGCATCCGAGCTTCAGCATTACTTGCACCCTGACCCTCATCATCATCATTCTC
TTCCTCTTCCTCTAAAAGCT
>NODE_10324_length_21_cov_109.571426
TACTTCATATCCAATGATTCGATTGTCGAGTGTAAACAT
>NODE_10325_length_34_cov_137.029419
ATTGTCGAGTGTAAACATCGAACAAGGTATCAACTCAATTAACAACTTGCGA
>NODE_10328_length_19_cov_33.578949
GTGCGCAACAACATCAGGGTGGATAGTGATTATGTCG
>NODE_10329_length_20_cov_27.000000
TGGATAGTGATTATGTCGTTAGAGGAGTTATCAACCAC
>NODE_10333_length_102_cov_129.872543
CCTTTACTGTCACCAAAGACGGCCAAACGGTTGATTTCACTGGTATCAAGATGTCCGTGT
CTCTTGAAGATGCCGATGACACTGCATATGTGTCCATCAAACCTGGTGAGACTGTCACTG
>NODE_10334_length_48_cov_2.750000
TGGGTTTCGTCTGCTTGAATTAGAGCGGCACGGAATGCCACTAAAATCTGATAGAGAAAA
TCATCA
>NODE_10338_length_270_cov_5.414815
GCGAAAGGTTGTCGGGATTTCCATCCACAATGAACTGTAACGTTGAGAGGTAGACACCAA
TGAACGGAACGCAGGGAGGTTCGATAGAAGACATGAGATGACGATACTTGGCAAAAGTCT
TACTACTGTCGATGGTGAGTTCACACGCAGCAAACTGGGAGATAGCTCTCTGGTTAACTT
GTTCCCATGTACGCTTCAGTCTGCGGATAGGGGGTGTGTTCAATCCTGAGGTAATCGCGA
TCATAGTTGAGAGGTTGTTAAGGGAACGACAACGGTCAGCGACATTTA
>NODE_10339_length_298_cov_5.124161
CTCGTAAAAGCGCACAAGCCTATTGGAAGATTTATAATGAATATCCGCCAACACGGGTAC
TGACTCAGGAAATCGCGAACGTAATGCAGCAAGCAACACAATCTGGCGGTGTACGACCGT
ATGGCGTGTCTTTGCTTGTCGCTGGTTGGGATTCCAATCGCGGGCCTTCACTATATCAAG
TCGACCCATCAGGATCGTTTTGGGCTTGGAAGGCAAGCGCGATTGGGAAGAATATGGTCA
ATGCGAAGACTTTTTTGGAGAAGAGATACAATGATGATATCAGCTTAGAAGATGCCATCC
ATACCGCCCTGTTAAC
>NODE_10340_length_41_cov_2.634146
TTTCAAAATGTTGATGGTAGTGACTTCAAAGCCCACAAAGGAAGCTGGAACCTGAAGAA
>NODE_10341_length_174_cov_17.074713
ACAGTGCTGGATGAAGGCAAAAGGATGATGCTGGATGAGGACAAAGGTTTTGGTGAATCC
GAATCGGGAGGGGCGGTACTGGTACCATTAACAGCATTTGAGATGCGAGCTGCCGCATCT
TCAACGGTGTCACAGGTAAGACTAACGCCTTGCGAGTTAACAAGGGGGAGGGCAAAGCAG
TAGAGATTGTGA
>NODE_10345_length_150_cov_7.426667
TCTTCCACAAACACTCTTCCGACATCGCCGGTAAAATCCTCAGAGTCAAAGAATTAGTTG
AGGTGCAGAATGTACCTGCGAGTGAGGTCAGGAGCAAGTGGCAACAGCGACAAGAAAGGA
AGGCAGTGAGAGGGTATAAGGTTGTTGGGAGTAAAGGAGATACGTTCA
>NODE_10346_length_136_cov_2.661765
GTTAGTTCTGATTTGTCTGGTGTTGATATGTCATTTGAACTCCACGCTGAGGTCTGAATA
TCGGAGGAGGTAAGAGTAGCAGGGGACACTGCTGACGAAGGATTGCAGAGTGAATGACTT
CGATGCAATCTTGCTCCGTGAACAGCCTTCTTGA
>NODE_10347_length_159_cov_3.830189
CAAACCCTTTGCTTCTGCCGGTCTCACGGTCCAGCATGACTGTTGAATCAATAACTTTGC
CGAACTGGGAGAAAAACTCGCGCATCGATTCTGAAGTCACAGTGGGGGCAAGACCTCCAA
TGAAAAGTTTAGTGGCACGCTGATGTTCTTGTCGGGGAATAGCTCGTTTAGGGTCAA
>NODE_10352_length_119_cov_25.563025
GTATACTGAGTGTCACCGTAGATCGATTTCAGGTCAGGCTGGTTGATTACAGTCTCCATA
TGACGAATTAGGTTAGAGTATTTGGTACGGCGCTTGGCGTCCAGGACCATGACGCAAGCC
TTTTGAGTGACAGCAGC
>NODE_10353_length_90_cov_4.033333
CAGTCAACTACCAACATTACCAATCAATATGGCCGGTCTGGAATCGATATCCTCCGTGAT
GCCTCCAGTCCTGGAGCAACATTTGACTCACCAGAGCACTACGATCGT
>NODE_10354_length_164_cov_4.121951
CGGTCGTTCCGGTAGCGGATATGGGTATTAACTTCGCGACACACCAAAAGTTGCACACCA
TTGACATATGACACCATCGACACATGACACCCTCGCCACTGAACACCAACGCCGCTCTTT
GCTCCCTCTTGATGTCTTCTCGCACGTCACTAGACCTTTTCCTATGTACATCACACAAAA
AC
>NODE_10364_length_243_cov_30.855967
GTCGGAACTGGGGTGTTTGCCTTGCCATCGACGTCAAGTGCGTCTATGAAACGGCTCACG
AAGTTGTAAAACCCAGTAGTTGCAGTCGCTTCAACCAACTGCGTGTCATTGAGGAAAGCA
CGCAGATCGTTGAACACTTGATCTGGGACATCTACGCTTTTAGTGTTCCAGTCACAGAAT
TCCATCGCGGTAGTGAGTTCTGGCCCAAGAGTTGCCTTCACCGTTTGGGCTGCAAATGGC
GGAGTAGATCGGATGGCTTGG
>NODE_10365_length_303_cov_4.768977
CTGGGTCTGGATAGTGGCCCAAACAGGGACTGTGGTGGACTCTGCTGCTGCTGACTGTGG
AACTGTGGTGGTGGTGGTTACTGTTACCTGTGATGATGGTACTTGAGATTGTTTCTTGTT
CCAAGCTTCACGCGCTTCAGCTCGTCTCTGCCGCTCTGCCGTTCTTTTCTCCGCCTTGTC
TCTCGCTTGCTGCTCATCTTCCGCCTTTTCCAAAGCTTCCCTTCTCCTTCGCTCAGCAGC
ATCCTGCACTGCTTTTTCTCTAATCCTCGCTTGCCACTCTTCAGCTTCTCTCTCTTCCCG
TCTCATCAACAATTCCTTGGT
>NODE_10366_length_103_cov_118.194176
TCTAGGAATATGCCGCGATAGCTGCAGCGAAAGCATTATCGATATTATCAGCAACAGCCT
GGCCTTGGGGTTTTAAATCATCAGGACTCTTTGCAAGAAGCCCACTGCTAAGATCAGCAG
T
>NODE_10371_length_223_cov_18.004484
TCTCTCCAAGTCGACTCAGCTCCAACCGCACTCGCAATTGAATTCAGGTAATTGGTGATA
TCAGGTGGATAGGGATCGGGATTTTCTGTCAAGACATAATAGACATCCCAGTGTCCTGCT
AGAGCTCCGAGGACATTTCCGTTGCAATATGCCTGAGCAGCCGTGCATGTAAAATTATCG
ATGGCGGCATAGCAGGCGGTGATCTGATCCTTGCAGCCACCAGGAGACGACCATGCCCTG
C
>NODE_10374_length_215_cov_8.776744
GCGGCCACCAGCAAGCACGCCGTCTATGGAGGGATTACTTCCCAGAAGTTAATGGTGTCA
TTTTCCTGGTCGACAGTGCTGACTTCGAGCGCTTCTCGGAGAGCAAGGCTGAGCTTGATG
CGCTGCTTGGCATTGAAGAGCTCTCGAAAGTGCCGTTCTTGATTCTTGGAAACAAAATTG
ATGCACCTGGTGCAGTTAGCGAGGAGGAGTTGAGGCATCACTTAGGGCTTTAT
>NODE_10375_length_58_cov_3.586207
ACGGCCTAGTGTTGGCATTCTTTTCGGGACACATAACTGGGAGAGCGCAAAGCTGGTTCT
TGCAGAACTGACGCAA
>NODE_10376_length_85_cov_11.294118
ACCAAAGGAGAGGAATACCAATGACGAAAAGGCCAGTATAGAGATGCTTTTGGGTAATGG
TATGTTCACCAAACTGAGTTGCGTCGGGGGCAAACTTGTTTAA
>NODE_10377_length_58_cov_3.068965
TAACTTCTTATTGACATCGCGGAATGTTGGAGTGAGATCGAATCCTCCCAAGAATAATCG
TATGGGTATCGTTTCG
>NODE_10378_length_327_cov_5.795107
TATGGAACAACGCGACGATAGCGCCCTCGAATTCGGGACCACGACCGATGTTGACGGTGG
TCGGTGAGAAAGCTTTCCAGACGATACTTTCACAGATGTTAGTAGCTATGAAGAGGGAGA
TGCCTGAGCCAAGGCCGTAGCCTTTTTGTAGAAGTTCGTCAAGGAGGATAACAATGAGTG
CCGCGGCGACAAGTTGGATGATTAGGAGGAGGCAGACACCGGCACCGAGATCCTTGGGTT
GACCATAGAGACCTGTGAGAACGTAGACGGTTGCTTGGCCAAGGGAAATGATGAGTGCGA
ATAGTTTTTGAGCACCAGAAAACAAAGCACGATCTTCCTTCAAAC
>NODE_10379_length_549_cov_7.568306
GCCTTGGCCTGTAGTCAGAACCAAATTTGCCGATGATCCGTACATGATATAGCCAGCGGC
TACCATCTCTTGACCAGCTCGCAGGACATCCTGAACGGTTCCAGACGATCCATCCCTCAC
TTTGTACACACCAAATATTGTGCCGATGTTTACACCAGCATCGATGTTGCTACTACCATC
CAGTGGGTCAAAGACGACACAGTATTTACCCTTGAACTCATCCTCGATGAAGATGGCATC
CTCAAGTTCCTCTGATACGAGTACAGCTGTTTTGCCAGAGACCCTGAGCGAATTGACCAT
GATATCATTTGCCAATATATCTAGTTTCTTCTGTTCCTCGCCCTGAACATTGGTTTCGCC
GGCAAGACCAACAAGGTTGATTAATCTGGCCTTTCGGACATTGGTAGCGATAAACTTGGA
AGTAAACGAGATGGCAGTTAGTAACATGGTGAGGTCACCGGTCGCGGCAGGACCCAGGCG
CAGGCCCTCGCTGAGGACATGCGAGGTGAGAGTGACAATATTTGTGCTTGGGACATCTTC
AGTAGCCATTGGAAGAGGGGGAGAGAG
>NODE_10381_length_70_cov_2.714286
TTGTACGTCTTGAGGTCTGCCTTATCTTTGATCCCGCTAGTGAGTTGGCACTGCCAACTA
CACTGTCGGCAAGCAGTCAAAAGGCGCG
>NODE_10382_length_156_cov_32.961540
CGAGCAACCTCACCAAGTTCTGTAGTACATACAGGGGTAAAGTCACCAGGATGAGAAAAC
AGGATTGCCCATGAATCACCAATCCAATCATGGAACTTGATTGGCCCAGCAGTAGTTTGA
GCCTCAAAATCAGGAGCAGTGTAACCAAGGCGGAGAGATGACATGTCTAGTGAG
>NODE_10383_length_63_cov_3.158730
TGATTACAGAGAAGGCTTCTATTTGCAGCTCCATGGGGCGTGGGTTCCAGTTCTGACCAG
TACTCAAAAGAAGGATGTCAA
>NODE_10384_length_19_cov_110.894737
AGTCACAAGCGGAATTGATATCAGAAGGACAGGAAAA
>NODE_10385_length_148_cov_38.000000
AGGTCCACTGCAAGTGAAGTACAACAATCATATTGACTCGACATTTCAGTTAATCATACA
CTTTGAAATTTGACGACGATCTAAAGACATTGATAATAGTAGTCATTGAGTTCGGTACAT
TTGTAGGGAGAAATACAGCTAGTACCACCTGTCCAACCAATTCCAC
>NODE_10386_length_254_cov_6.598425
TCAGCCTTTCTTCGACTCCAACTGACCTCAAGACGCCGTGGAGCTATTATGGTTGCGTTG
AAGAAGGTACGACGGGATCTCGTCGAGCGCTCACTGGACCATCTTACTCAAGAGGAGCTA
TGACGCCCGAGTTGTGTCAGAACCTTTGTGCGGGGTACTCGTTTGCTGGCGTTGAATATG
GACAAGAGTGCTACTGTGGCTATTCTTTGACGAACAATGGTGCCAGTGGAAATGTCACTT
CACCATCAAAATGCTCTATACCCTGTGCCGGC
>NODE_10389_length_117_cov_2.435897
GCTACACAGTACGCCTCTCAAGGCTGCTCCACCCCACGACGACATAGACCTCGCTCTCAT
CTCTACAAATGCTTTGCACCACCACCAAATGGCCACATCAGTGGAATGGATTGATTCTTC
ATAGATCCATTGTCG
>NODE_10391_length_44_cov_189.181824
CTTTGTGTCGCCTCAAACCTCAATTACAGTTAATAGTGGTGCTGAAAGAGTGGCCGTTAA
TT
>NODE_10393_length_54_cov_1.925926
GCTGTGGCATCAGATTTGTTAGCGGTATTGATCAAGCCCGATAGACCTGTCAGAAGCGCC
CGAATAGCGGCA
>NODE_10402_length_236_cov_4.355932
TATATATATCATATCCATGAACATCGTGCTCTGCCCTCATACTGGGCTGAACGCAACTCG
TAAACCGAAAGCGTACTTTTGGCATGCAACTGAGAACAACCATCAACGATCCTGGAAAGA
CTCAGTGACGCGATCTATGATTATCCTCCTCAGGTTGTGTCTACGGCTTAGCTGTAGTAG
TTTATTCCTCAGCAATGAGGGCGGCGATCATCCGGTACAGGTAGTAGAAGAACGAAAGGA
GATAGAAGCCAAGT
>NODE_10409_length_215_cov_3.930233
AAAACCTCCTTCCCTGACCGAGCTTCCTAGTAACGGAGAAGACCATAGCGCTCGGGAGGC
CCATGTGGAGAATTCATCTACCTCAGCTGCGCCTTCTCAAGCCCCCCGATGGATCCCTTT
GTTCGATCTTTCTATGACACGCTCACACACATCAGCCAGCATATTGGCCCCAGAAACATT
CCATACCCAACCCTCATCTACTATCGGCCAAAATACTTCCCTTTCCCAGTCAC
>NODE_10410_length_96_cov_30.062500
ATCTTCCTCTCCCCAAATGCCCCAAGCGCACCCTGTGAAATTCCTGAAGTTGGGCAATTC
ATCAAATGTTGGTAACTTCACTTCACTGGTAGTGCCTGTGAATTGCGAAGTGAC
>NODE_10411_length_111_cov_99.477478
TGAGCCTTGATTTATCGAACCATGGAGCGGGACCAGACATTGAGATTTGGGGGCAATGGG
AAGGACTTAACCAGTTGTGGACCTTTGATGAAGTCTGAACCACAGTGACAATGTCTGAAT
TTTGAAACG
>NODE_10421_length_66_cov_14.969697
AAGCAACGTCGCTATGAAAGCTTGGCTGGACCAACTTGTGTATGATCGCGCACTTGTGCT
TTCACGCACTGCAGCACGTAAAGA
>NODE_10430_length_213_cov_4.708920
GCGAGAAGAGATGACCGAGTCCAAAAAAGTTGTTTGGACAGCAGAGAAAATAGCCTGCGA
GATTTCGCTGCCATCAAGGCCTCTATCACTCCGAGCAATCACCCAGTAATAAGGGAAGGA
TTGGTTGGTACCATTCCACGACAGACCATCTGTACCGAACCACGTATCATTTACTTGTGC
GTTGTAAACACCGGCTTCGCCAAAAGGGTTGGTAAAATTCCGTCTGTGAAA
>NODE_10432_length_280_cov_4.492857
CGTCGATCACATTCAGTTACAAACGAAGTGATATTTTGCTCATATTCGAGTTGGAACTTG
TGGAAAATGTTATTATTCGGATCGGCTTCTCTAGCTGCGAGGAATTCGGTCTTGAGGCGT
TCTGTATGAGACTTTGGGCATGCACCAAGATCCATTTTCGTGTTTGTGAAGAGTGTATGT
GGGCAGGTGCCACATAAGAAGTTCTTGCAAACCTTGTCATCCGACCATTGAATATTGGCA
TTTGCGAGTCCCATTGCCTCTGGTCCCATCATTTGCTCCAAGAGCTTCCTCTGCATCT
>NODE_10434_length_366_cov_6.442623
AGTAGTTCAAGTTGGCGCGAGCGGCTCACAAGGCTTGGTCGAGATCACTGACATGTTGTT
CACGACCATTGGTTCCACCCCTGGCGCGATTGTCGTGGAGTGGAATGTGAGGCAACCCAA
TGACCAAAATGGCGGTGCTGGCATGTGGGATTCTCATATCAGGCTAGGTGGTGCCGCTGG
TACAAACCTTCAAGATGGACAATGCCCAAACTCTGGAGCTGGTGGAACAACCGACTGTTT
TGCTGCTTTTCTTGCTCTCCATTTAACGTCCCAGTCAACTGCATATCTTGAAGGGACCTG
GGTCTGGTTGGTTGATCATGATCTCGACGGTAACTCACAAATATCCATCTTTTCTGGCAG
AGGCATTCTCTCCGAGTCCCAAGG
>NODE_10435_length_218_cov_4.091743
GATGATTGAAAATGAACCACCGTATCTGGATGAAGAGCCGCTGAAGGCATTGTATCTGAT
TGCGACGAATGGGACGCCTACGTTGAAGAAACCGGAGATATTGAGTCGGGAGCTGAAGAG
CTTTTTGGCAGTGTGTTTGTGTGTTGATGTTGCAAGTAGGGCTACGGCTTCTGAGTTGCT
GGAGCATGATTTCCTCAAGAAAGCATGCGCATCGTCTGGGCTCGCGCCGTTACTGC
>NODE_10439_length_185_cov_75.897301
GAAAGTCAAGCCAAAGCTAACGAGATTTTCGGTCAAGGAAAATTTTCCTATGGATACGAG
ATGAATTACTATGAAGGATGTACCCATGGGTTTGCTGTTCGTGGCGACTTGAGTGACCCC
AAGGCGAAAGCTGCAAAGGAGGGATCGTTCGAGAAAACCGTTCAATGGCTCATTAAGCAT
TTCTGACTAGATGATAGCAGACA
>NODE_10441_length_32_cov_2.062500
AGCGAAAGCAAAGGGAACGGGAGAGGTGAAGAAAGAGACTGAAACAGCGA
>NODE_10442_length_25_cov_159.320007
TGTACATGCATGCGTCTCTGCAATAAACGAATAAATCGAAGTC
>NODE_10443_length_149_cov_4.986577
GGCTGTCCCGGTTTCTCCAGAAAGCTTTGATTCTCGGAAGGCATTACCAGAAGAATGGAG
GGGACTCCGTGACGAAGAACTGAGTCGCTCCAGTGGCATTGAAGGCGGTATTTTCATTCA
CGCCAGCGGTTTCATCGGGGGCAATAAGACCAAGGGCGGAGCCTTGA
>NODE_10444_length_271_cov_6.273063
TGGAGACGTATTATTCAATGATTTCAAAATGAAAGTTGAGATGGATCCTCAGAAGGTTAA
TTTTCTAATATACACGGTGCCAGTCCAATCAATGCCACCTGGCGCGACACATCGACTACG
GGTTTGGTTGAAATCATTGGTCCCATTGACCACCAATCCAGCCTTGTCCCAACCTCTTCC
CTTCAATGACTCCTTCATCTATCACCGTATATACAAGACCGATGATTTCAAAGTTGGCGG
ACGACTGGAATTTAACGCCTTAGGGAATAGATTAGTGATGGCCTTTCCC
>NODE_10449_length_79_cov_4.329114
CTGGTTAACCTTGGGTCAGTTTGTGGATCCACAACGGGCGAACGCCGGGATTGCAACTTT
CGGTACCACAACTGCCCTACTAAATTTGTTCGCGGCG
>NODE_10464_length_363_cov_21.234159
GTAGCCACGACGGACAGGAATGACAGACAATTTAGCAAGGATGATGGCCCCACGGATGGC
AGTAGCAACTTCCTTGGCACACTTGACACCGAGACCGACATGACCATCAAAGTCACCGAT
GGCAACAAATGCCTTGAACCGTGTGCGCTGACCAGCACGAGTTTGCTTTTGAACAGGCAT
GATCTTCATAACCTCATCTTTGAGCTTGGGGAGGAAGAAGTCGATGATTTGAAATTCCTT
AACAGGAAGTGAGAAGAGATAAATTTCCTCCATAGACTTGATCTTTCCATCCTTCACCAA
ACGGCCGAGTTTAGTGACAGGAACCCATTCCTTATCCTCTTCTTTGCGACCGCCACGGCG
GGGCCCCCGTCGGCCTCTACC
>NODE_10465_length_54_cov_2.259259
GCCATTTACCGTCTACTCAGAGTTTCTGCACACCACTTGTTTTGAGTTTTGAGCATTGAT
ATTGAAGCTTCA
>NODE_10472_length_265_cov_4.430189
GACAAAATTCCTACTGTAGGACCGTCAGGGATATTCACCCCACGTATAGAAGACGAACAT
AAGTGGATCCAGGAAGGCTACAAGAAGTACCCGATATTCAAAATAAGATGGCCGTACTTT
TCCTGGCTTGTGGTTGTTGCTGGGCCCAAATTCGTAGACGACATAAGAAAGGGAACAGAG
GAGCAGATGTCATTCCTCGGTGCTCTTAACAACGTTTGTCTCTGTACCCACGTGTTGCCG
AGCAGCGCAAAAAACTACCTTTCAGAACGCTCAATTTGATCAT
>NODE_10481_length_88_cov_13.250000
ACAATATCGGCCTTCGCAGCTGCTTTCTCGAAGTCGTGCTCGACAATGAAACCTTTGGTT
TTAGCATCCTCCGCATATGAATCTTCTTTATTGGCTATCAAGATAT
>NODE_10483_length_19_cov_996.842102
ACTCTAAATTCGAAGTGATTTCGGATAGCAGAATGGA
>NODE_10484_length_74_cov_17.540541
GAATACTTCGCGTACACCCTCGCCCGTCTTAGCGGAGCACTCCAGATAATGCTTAGCACC
AATCTTCTGGGCAACAGCCATGCCCTCCTCGG
>NODE_10485_length_26_cov_26.730770
CAGCCATGCCCTCCTCGGGCGTCACAGGGCGCTGGCTGGTCTTC
>NODE_10491_length_160_cov_36.456249
ATAACAAGTCATGAATATTCGGCGTGTGCAGAGCAGTAATGTAGCATAAGAACAGGCCAC
CAGAACCACCAACACATCCTCCTGCTCTCGAGTCTAGTACCCAAGCTGAGCCAGTTGTGG
GAATGATGGTGTTACATTCGAAATGGCCTTCTGGCGGAGCTTGAGGGCAGCGATCTTG
>NODE_10494_length_114_cov_15.728070
CGAAGAGAAGGACGCCCATGAGAAATTGCCATTTCACTCGCATCCATACACATATGTCTA
TCTAGTTCAACTTGTTGACTGGAAGGGAGGCAGCTTCATTTTGAGAAAGTACACGGGTGC
CAGAGATGCGGG
>NODE_10500_length_101_cov_5.425743
AAGAAGCTGATATGGGGCAGCCTTCGTAGCTGTGATGGGTGCAGGTTCAAGTGCATCTTT
GAAAGCATCTAAAAGGGTAAGGCTGCCGGAAGAAAGCCCCCTGGCGTCGGAGATGCTTT
>NODE_10507_length_56_cov_1.464286
CTTGCTGGGCCTTCATCTGTTGCATGAGCGCTTCTTGTCTCGCCTTTGCTGCACGTTTCT
TAGCTTCTTCTGCA
>NODE_10508_length_230_cov_6.347826
GGATGGAGAGAAGGATGCCAGCACCTGTCCATATTCTTGGCAGGGTATGATCTTGATGGT
CATCATCACTGAAGGAATGGATGGAAGCGCCGATGGTGGTGTGAATGATGACCTTGAAGA
GGGAGAGGGCGGTGCAGACGGTGTAGGTGTGGAGGGAGAGGGAGGGGGCGGCAGCGAGGA
GGCAGTTCATGACGTTGTAGGGGTATGGGGCGAGGCGAATGAGAAAGAGCAGTTTCGGGC
GCTTTTCG
>NODE_10513_length_63_cov_40.698414
GGTTGAGTGTAAGTCACGACAGCACCATTAGTAGTGTAAACACCCGGGAAGTCACCGCTA
TCCCCGTCGCAGGACTCGAAA
>NODE_10514_length_83_cov_5.096385
AAGCTGCATATGAGATTTTCGGTAACATCGTGGAGTATGAAGAACTTCGAACAATCCCAG
ATATCTTAAGTGCAGTTCAGGAGAGTGTACAGATAGGAGTG
>NODE_10526_length_222_cov_3.815315
TTCTTTGGTTCATATTTGAACACTTTGCTCGTTTTTGTGCCCTTGAGTTACGTTTCTCAC
ATCTTGAACTGGGATGCTGCACTTCGATTCAGCTTCAGCTTCCTCGCTATCATTCCTCTT
GCCCAGCTTCTTGGCGAGTGCACGGAACAGATGTCAATCCCGCTGGGTCAAACTCTTGCT
GGTCTACTCAATGCTTCTTTTGGTAATGCTGTTGAGATCATTGTCGGCGTTGCAGCTCTG
>NODE_10527_length_101_cov_32.693069
TCAATACCCTTTGGTTTCCGCCATGCCTCTTTCACGCCATGATACCGATCTGACTGATGA
CGCTTGAATTTGTTGGTGCGTTTTTTGACGATAGGGATTTTGACGGCCATGACGGTCTA
>NODE_10528_length_199_cov_68.256279
GGTAAACAGTGGCAGACCTTTGACCTTTGCTGTATTCTCTTGTTCTCAGTTCCAAGCTGG
ATGGTTTAACGCATATGGTTTTGCTGCTCGCAACACTACTGCTGATGTATTTGTTCATCT
CGGGGATTATATTTACGAATCTGTTGGTGATGGTGCAGCGATTGGTCGTCAGACTCTTGG
CAGGGAGCTGGCTACTATTCACGACTACCGCCAACGT
>NODE_10529_length_77_cov_2.116883
CGCAAAGTCACCCGTCAACGCTTCGACTAGAATATGGGGAGCTTTCTGTTTGATTTTACT
GATCGTTTCGGCGAAATGCCGTGCACCACCGTCAG
>NODE_10530_length_19_cov_19.052631
TTTACCCGCGCTTGGTTGTATTTCTTCACTTTTACAT
>NODE_10537_length_54_cov_4.851852
GGCTTATCACCCGCCCACCATCCACGAGCAATACAGCTCCGTTCATGTAGGCACTAGCTC
GCCTCCCACTTC
>NODE_10538_length_152_cov_27.302631
TTGCAGGTGTATCGTCATCATTTATCCGGCTTCCATCATATAGAAACCTGATGCTGCCCA
CATCCTTGCCAACTTTGCTTGCATAAGCGCCCTGAAGCTTACTGAGCTTTGTGCTCCTTT
TGATCTTGAAATACGTTTCATCGCCCTGGGAGGTTACAACCTTGATGTTG
>NODE_10542_length_61_cov_3.639344
CAGGATTTACTCCTGTCAACTCAAAACCCGATGAAACGACCTTCAAGGCAGACAGTCAAT
TATACAAAGAGAGCGAAGA
>NODE_10544_length_20_cov_31.000000
TCATCCCTGCATTCTATCATCATGACTTGTGCATTCTA
>NODE_10548_length_306_cov_10.905229
GAAGCAAGCATAGAATAACAAGGAAAGTAATTCAATGTACATCCAGAGAACTTCAAGACT
CTCACAAAACCCATCCAAAATTTCAACTTATCCCTAGCGACTGCTGCCATCCCGCGTGTC
AATCGCTTGGTTGATTACCTCCTCGCACCTTGGGGAGAATTGGGTTCAATGACACTGCCG
ACCCATTGTTCAATCAACGCCTTCAATTTGGCATAAATCTGGCTAACGATGGGATTATTA
GCCTTGATAACATAGCCATCGATAAATCTAGTTGCTTTGGTAATAGCGTCACGGGTGAAG
ACGGATTGGTAGTAGCGTTGGCGG
>NODE_10549_length_323_cov_4.981424
TCTGAGTCAGCTGAGTCAGAGAGTTCATCTGAGTCGGAGAGTTTATCTGAGTCAAAGAGT
TTGAGTTCAATTGAGCCAGAGAATGGGGTGTTAGGGTTAGGGAATGGGGTGACAGTCATG
TCATGACCCCGGCCTTCCCGGTCGAGTTGGGAGTAACGCCAGATGAATTCGGTTAGAGGA
GTACGACCAGGAATTTGGTAATCGAAACGTCTGGTAACCACTGCACCACCCCGATTCCAG
TATATCAGTCGAGCATATCGACCACATATGAGGATCGAAAACACATATATACGGAACTGC
ATTCCTTGCAATGCATCAGCATATGCACCAATCTGCCCCAT
>NODE_10553_length_163_cov_6.386503
AAAAAACAGCCGTGGAATCAAGGCCCTCAAGCTCAGACTTCAAAAGGTTCCGAACTTCCT
CGTGGAATTTTTCCACCGACTGTTGCGGGAAGATTTTATTGAGAAAGCCACAATCCAACA
GTTCTTGGGCCTCTTTCTTCTTCCCCCAAATAAGCATTTCGTTGGCTTTTGCAATACCCA
A
>NODE_10559_length_83_cov_3.650602
CTTGCGCTCGGCCATTTTGGATCTTCTGTGGGATGCTGACAAGTTTGCTTTCTATGACTT
CAATCTTGCTACCGATAAAAGGAAGGATTTTTTCAGTGCCG
>NODE_10565_length_38_cov_7.631579
GGGTTCAAATTTCTTTTGCGATGCCTCGTCATCATAGATCAAAGCGAAAGCAGTAC
>NODE_10571_length_42_cov_4.500000
GCGGGAACGGGAACAGAACGAGAGGGAGAGAACGAGGGGTGGAGAGAGAATGAGATTAGA
>NODE_10574_length_129_cov_15.054263
AAAAAAACCGCGTTGTCCCGGCTGTCCATTTAAAGAACCATTAACGAGACCAACCACTTT
CACCATTCACATGTCTGGCTCTTTCATCGTAGCGTTCGTCCTTCTCGTCACGTCTTCTAT
CGTCCCTGCGACGATCGAAATCATCCC
>NODE_10575_length_63_cov_5.650794
GGCCGGAGGAGTTGTGGGAACCGACTCAAATCTCGCCACTTCACGGCGCAAAGCCCTCGC
TGGAACATCTGGATGGGCTGG
>NODE_10576_length_58_cov_83.293106
AAGACACCACAAGATCTCCTCCCTTCAGAACAAATCTTCGTCGTCCCCAGGAATGCGTTG
ATTGAGGTCAACATCC
>NODE_10579_length_157_cov_7.452229
GGAAGAGCAGAGTAAGAGACAGAGAGATGAAGCAAGAAAGAGGGAAATTGAGTTGGCTAA
GAAGCAAATTGAGGCCGTGAGGATGGATGAGGCCAAGAAGTATGCGCAGACTTTGGTCGT
TAAGGGTCTCTTGAAGGTGAATGATATCCAACAACTTGATAACTACGATACTGAG
>NODE_10584_length_149_cov_3.033557
CTGGCTGATTTATGAACCTGTCCTCTCAGCGACAGTTGTTTCCTCTGTGGATCAAGTTCT
CAGTACCAACTGCCCTGCATTCTTGGATTCTATCCGCCTTACTACCTTCACGTTGGGCAC
CAAGGCGCCGAGAATTGATAAAGTCAGAACCTTCCCGAAGACGGACG
>NODE_10585_length_119_cov_6.714286
ATGACAAGTACCGCGACCGTGACAGGGACAGGGACCGCGACCGCAGGAGGGCCCGCTCTA
GGTCCCCAGCCAGACGTGGCAGGACCCCCTCTCCTGACAGGAGGCGTGATGATCGAGACC
GCGACCGTAATCCCGAG
>NODE_10588_length_448_cov_22.908482
GAAGATCAAGCTCAAAATCCGTAATCTGGATTACTCTGCCACTCAAAAGTTTTCGCCCCT
CGTTTGTCCAGCATGATTATCTCGAAACAGAACAGGCGCACCATCTATGAATACCTCTTC
AAGGAGGGTGTTATGGTCGCAAAGAAGGATTACAATGCACCGAAACACGAAGAACTTGAT
GTTCCTAATCTTGAGGTCATCAAGGCCATGCAAAGTCTTACTTCCAAGGGGCTTGTCAAG
ACCCAATTCTCGTGGCAATGGTATTACTACATCTTGACTCCCGAGGGCGTTGAATTTCTC
CGTGAATGGCTCCACCTGCCGGCTGAAATTGTTCCCACCACCTACAAGAAAACTCCTCGC
CCTCCTCGTCCCGCCGCTGTGCGCTCTGGAGGAGAAGGTGCTTATCGTCCTCCACGTGGT
GACAGGGAAGATTACCGTAAGAAGGAGGGGGGTGCTCCTGATAATT
>NODE_10589_length_19_cov_5.736842
TCTAAGTCGGTTGTTAACAGGGCACCGGACGCCCCGT
>NODE_10591_length_84_cov_114.666664
CAAGGCTGCACCTGCGGTGCCAATGATCCCCTTAAGGACCAGAGTGGTTGCGGTTCTTCC
AGTTGTACCTGCGGAGATGCCTGCCAGTGCAAGCCCGGCGAG
>NODE_10592_length_159_cov_4.081761
TTGAGATAAAACGTGGTCTGACGTGCCTTTGGGTTCGAAGAAGCCTCCAGTTTAATCTTG
TGCCTGGCAGTCACTTGCTTCATGATCTCACCCATCGTCGCCGGTCTGCCATCCTTGCCT
GCAGTCGAGAGATCGATGTCCGGGAGGGTGATAGTGTCGGAGAAGACCGGGTGTTTC
>NODE_10593_length_76_cov_9.868421
CGGGCCCCCCCGTGACGTCCTTTATTGACGCGAGATCTTGGCGGAGATCAATCCGCTCGG
CGCTGCAATCGGACAGAACACTTCTGCAACCGCA
>NODE_10594_length_19_cov_7.526316
GAAGAAGTCCGAAATCCGATCAAGACTGCCCATAGCT
>NODE_10595_length_163_cov_11.343558
TCAAGACTGCCCATAGCTTTGGAATCGAAGAGATCATTGACCCTAGGGATACACGGCCGA
TGGTTTGCGAGTGGGCAGTTCATTCATACGATAACGTCTTATCCCAGCTGGTTGTACAGA
AACAAGCGAGTATCGGGCGGGATGCGAAGCCATCAGGTGGAAAGGGGTATAAATTATGAT
C
>NODE_10596_length_60_cov_2.066667
CAGCAGGACGGGTCACAAAGACAGAGCCCTTGAAGTAGGATTGAGGCGCTGCGATCTCTT
CGTATTCGCTTGTGGAAT
>NODE_10597_length_388_cov_9.201031
CACATCTAAAAATGGCCTCCCCGGAAACGATGACTCAGGTGCTATGGGAAGCTACGCAAC
ATTCTACCTTGCGGGCCTCTACCCTGTTCCGGCCTCTGAACAGTACCTCTTATCATCCCC
ATTTTTCAAGCAGATTTCCTTCTTCAACCCTGCCTTTAACACGACTACCGTTATTAAGTC
GAACAATTTTCGAGGAAACCCAGAGAATGGGGTTGGTGGCCGGGTCTTCGTCGAGCGTGT
CATTGTCAATGGACAACAGTACAAGTCCAACTGCTATCTGGATTGGGACGTCTTCAAGTT
AGGTTCAGTAGTTGAGCTTACCCTCAGCGATGATATCAACGTTGCTTGTGGGAACGGAGT
GAATGCTCTTCCACCATCGATCTCAACTGGCGGCTTTTACTAGCGC
>NODE_10610_length_126_cov_30.047619
CTTACTCTTCATCGATGGCTGCTGCATTCAACATTAGTTTCGCAAACAAATGCATTATCG
TCACAGGAGGTAATCGTGGAATTGGATACGCATATACAAGGGCTATCGCTCAAGCAGGCG
GCAACGTCGCTGTCATTTACAAAA
>NODE_10615_length_120_cov_18.100000
AATGATAAACACCTGCCCACCGAATTGTGTTGCGTTGGCAGCTGTGTGGACACTGCTCTC
CACGCCTGTACATTCCAATGTCACTTTGACTGGGCCGTTGGCAGCCGTCTTGATCTCTTC
TGCCGACTCCTTTGGTGT
>NODE_10616_length_26_cov_43.884617
CCAGCTACTCCATCTCAGATAATGATGCTGGCCCCCCGAATAAC
>NODE_10618_length_222_cov_3.459460
GAAGACGTTTTGGCTCCCATCATCCCCTGCCTACTTCTCTCTTACTGCATCAACCTCAAC
TGCCCGCACGCCTTCTGAACACCGCTTCCTGTACTGGGACCCCCACCCGTTGGTGTTCAA
TGGAATTTCCTGCCCAGCTTGTTCCCAGCCCCTTGCTAACCAGGGCCGCATCACCTCCGG
CCCCGTCAAAATATATGACATCGAGAGGCCATTTTTTATCATCGGGTGCGAATACGTGTG
>NODE_10629_length_533_cov_14.347092
ATGTTGAGACCAAGGCTAAAGGTGACAATGACCCACTTGATGTTTGCGAGATCGGCGAAC
AGATCGGTTATGTGGGTCAAATCAAACAAGTCAAAGTTCTCGGCATCATGGCTCTCCTTG
ATGAAGGCGAAACCGATTGGAAAGTCATTGTCGTTGACGTCACCGATCCTCTTGCTTCCA
AGCTCAATGATATTGAGGATGTTGAGAGGCATTTGCCAGGTTTAATTCGTGCTACCAATG
AATGGTTCAGGATTTACAAGATTCCCGATGGAAAGCCAGAGAACACTTTTGCTTTCTCTG
GTGAGGCAAAGAACAAAAAATATGCCACAGAGATTATTCATGAATGCCATGAGGCATGGC
GTCGGTTGATTACGGGTGAGACCCCCAAACAGACTCCTTCCTACGATCTCTCCATCCGCA
ATATCACCATTTCTAACTCTCCTGGATTTGTCAGGAGGGACGACCCCTCTTACACTAGCT
TGCCTCCTGATTCCAGGAAGCCTCCTGCTCCTGTTGATCCTTCCATCTCGAAATGGTTCT
ATATTTCCTCT
>NODE_10630_length_681_cov_12.262849
TTTTTCTCTTCTTTTCCTTTTTTCCTGCTCTTTACTTTACCGAGTGCAGTGCGCTCGTTT
TGTCTTTGTTGCCGTTCTTTTGTGATTTCCGCAAGCCCGTTGTATCGTTTCTGCAAATCT
TCTCAGCGAGAGTCACCCCGCTCACATCATCTTCGAAACGAAATTCGATTTATCCCGCCT
CTCTTGTTCAATAACCAACAAAATGGTCTCCAGAGTACTCATGGGTGTTTGGGCTACTTT
GAGTTTCTGTTTACTTGTTGCTGGTGCAGTTTCACTTGCACTTTCTATCGTCTGGCGTAG
ACCCAATATCTTGATGAACATGGTTCTATCAACCGCGGATCTAACTGCTGGTAGTATCAT
GGGAGTTGGATTCATCGTGACATTCTTCATTGCCATAGTTGGGGTTATGCAGCGCAACCA
CGTTACTATTGGCCTTGTCGTAACCAACTATGTGCTTTTGGCTGATGCCATTGGTGTCCT
CGTTATCGGTACCTTCGTTTGGTTCTTCACTCTGAGGGAACGGGCCAATTTCCACACTTT
GTGGCTTGCTGCTACCCCACAAGACCGTCAACAACTTCAAGATCAGTTCCATTGTTGCGG
GTATTTTGCTGGAAATGACTCGGCCGAAATTAGCAAGTTTTGTGTCGACCAGAATTCCAT
CAACCAGCTCAACACGACCGTGCTCAGCAATTTTTGTGT
>NODE_10631_length_43_cov_2.255814
GTTTCCCTACACCTTGATATGGCCGCTCTGGTGAGGACGAGCGCTCATTCGTTGAGCTAC
A
>NODE_10632_length_610_cov_5.555737
TCTACTTCTATGCCCCCTCTCCTCCCTTCGGCCCTCAGCCATGCCCTGTTCAGCTTCCGA
CGTCGTGACCAGGCAGTGTCTTCAGGATGGTCAGGCGATGATGACGACGACGATATCGAC
CACCAGGGTGCCAGCCTGGTTGTGCGCGCTGAGCATGCCGATACCTCTGAGCCCAACTCA
GACAAACAACAACTAGGCTATATCAAGTCCTCAGCCTTGCACTATACTCGCCGCCCGTCT
GGGACCAACAACCAGTCGACGGTCCCCACCGTCCATCGGCGCATGTCCTCTACCTCTTCT
TCTTCTGGGCCAGGTACTTCACAGAGTACTCCCCATCCCTCCCACTCATCAACCGAAGAC
GATGATGCCTTGTCCGACTTTGGGTTGCCTTGCCGAAGTAATGCAGATACCGAGGACAGC
GATGTGACTTCAGAAAAGAGATCCGACAGAGGCAGTGCAGGCCGGACCAAGCGGTCCCGC
AATCGCGTCAGTCTGCCAGCCTGTTTTTCGTTACTACAAATGTCCTCGCCGGGAAATGAA
CCTCGGTTGTCTCCTGTGTCTTCTTCCTCAGGCAAGACAGTAGCTCGGCCATCTCCCCCG
ACGCCCAAGCTGGCAGTATCGTCTCGAC
>NODE_10635_length_48_cov_2.166667
TCACGCTCAGTACTGTCATTGCAACGACTCCGGTGACAATGACTGCTGTACGCCAGGAAC
CTAAGA
>NODE_10647_length_134_cov_49.686565
CTGGCTGTGTTACGCAAAATATCACTCGCTGGCATTCTGAACTAGCCCAACATGTCAGGG
GCATCGACCCTAACCACCTTGTGTCAAGTGGAACGCAAGGATTTCGTTGCCTAGATTGTG
AAAAACTTTTCCCGGTTCCTCAAGCTCTTCCC
>NODE_10648_length_296_cov_4.216216
TTCATAGCCAGTACCTTGGGGTACAAGAGTGGAGCATGCACCCTCCAAAGTACGAAACTC
ATTTGACATGACGGCTTCAAAGCCATAGCGAATAGGGTTAATATACGTGATCCAACGTAA
CGCACCAATCATTGTTGGTCTTGGGATAGTGTATCCGGTGTAAATGGCGATAGCCAAGAC
AGAGATACCTGCAAATGATTGCGCTATAGCATCTGCGGAAAATAGCGCAGCAATTGCCCT
GAACCACCCCTTCATTGCAATCGTCATCGTGAACACGAACAGAAGGAAGACAAAGAATTG
ATCGGCAGATCGCT
>NODE_10649_length_365_cov_8.558904
GGAAGGCAAGATGTTCCTGATGCGGGTCCCAGTGCCCTCAAATATGGTGTCAGCATTACC
GATGCTTGTGTTGATTGGCAGTCAACTGTCAGCATGCTCGAAAAGCTCAACGGGGCTGTT
GATAAACGTCGCCAAGCTTTGGCTGATCAAGGTTTTGGCTCCTCGTGAATACCTTCATTT
CAAACCTCCCTGTAATCGTAGATGTCTTGATCTTGGTTTACTTTCACCTATTTACCCAAC
AGCTTGTTGACTAATACCAGCGTAAAGAGAAGATGGTATTATCTTTGCTATATCTTCTCT
AGAGTCCGGAATTGCTATGTATAACACTGGATTGTAATTACCCGTCCTAGAAGCATCTAT
CAATGATTCCGGTTCGTCACAAT
>NODE_10650_length_332_cov_13.650602
ACGGATTTTATGTCATCCATGCAACACCTTACGACCGAAATCGCATGGGGCACCATCTGG
ACTAGGCCCGGACTAGAATTGAAACAAAGGAGTTTGATAGTGATTGCATTGCTCACAGCA
CAGGGAAAAGAAGCCGAGTTGACTGGGCATTTAAGAGGAGCTGCTAACAACGGCTGCACT
GAACTCGAGATACAGGAAACGATGCTTCAAACTGCTGTCTATTCTGGTATTCCGACCGGG
GTCTCCATGTTCCGGGTAGCAGATCGCGTTATCAAACAGTTGAAGGAAGAGGGCGTCCTG
AAAGCATGAAGAATCAGGTGATGACTGATTCTCGTTGTGGATCAAGGACA
>NODE_10651_length_287_cov_6.839721
ACTTCAGAAGGTCAGGCTGAGGATTCCAGTAGCTGAGTTCAACTTGGTTAACAGCTGGTG
GATATTTGAGTGGATTCGCAGTCAAGTTTTGAAGTCTTCGGACGCTGAAATTGCTAACAC
CAATATTTCTGATTTTACCCTTCTGAACCATTTCCTCGAGCTTTTGCCAAGTATGATATG
GATTCTCCGTGAGATCGTAGTCGACTGTTTGACCTTGACCTTTCTTAAAGGCAACCGGCC
AATGGATGAGATACAAGTCTAGATAGTCTAAGCCCAGTCTGGTTAGAGACTCGTCGAGAA
CTGGC
>NODE_10652_length_172_cov_14.558140
AGCTGCAATTGCTTCTCCCACAACTGACCAGTGGAATGGTGCCACTACCGCGGAGAGACG
CTCTTCAGACTCCAACCTGAATCTCGGTCATTGGCATGGAGTGACTGAGGCAAACGTTCC
AGCCACAAGGGAAGGTTGAGTACTCCAACTGTCGCGGTGCATCCATTTTCAGTTTATAAT
CCACACATGT
>NODE_10655_length_57_cov_4.578948
CTCCTCCCACCTTTCCCTCGGACTGTACAGGAAGAAACCTGGTTACGTGGGGCCTGGGCT
ACAGATGAGAACGGA
>NODE_10673_length_39_cov_4.461538
ATTGAACGGAATTATTTGCTTGATGACGATCGAGATGGAACTTCGAGTGTAGATGGA
>NODE_10679_length_96_cov_3.187500
GCCAAAAGGTCTTGCTTGACCTTTGCGAGGTCAAGATAGAGCGGAGCTGCTTCAAGTAGG
ATTCGTCCAGACTTGAGAATCATGGGGATAGCACTTGCGAAAATTATCAAGCTG
>NODE_10681_length_125_cov_3.752000
CGGGGGTGTATCCGCCCTTGCTGGCATTCAGACTCCCACACGCATGGAGGCACCAAAGGG
GTTCAATGCGGTCGAGAAAAAGAACCAGTAGTTATCTAGACGGATAGCTTGCTCCCTGAG
CTATTTATAATATAACATGCTAG
>NODE_10682_length_364_cov_4.041209
CAATATCTGAGGTGTCCAAGAAAATTGCTTCCGCCGTAGACGAGTCCCTGTCCAAACAAC
AGAAAGAATTTTTCCTGCGTCAACAACTCGCAGCTATTCAACGCGAACTGTCCGCCCTCC
AAAGAGGTGTTAGTAATTCAAGCACTTCAACGGGAACTAGCACCGATTCCACCAGTGAAT
TGGACGACGATGACCAGCATGAAGCCGATGATCTCGCCGATTTGAAGAAGAAGATCGAGG
CCATGCAACCGGGCACTGAGGAGAGGAAGATAGGAGTTCGAGAATGGAGACGACTCAAGA
GGATTCCTCAAGGAAGTGTTGAGAATGGTGTCATCAGGAGCTATCTCGAATGGTTAACCT
CAATTCCCTGGCCCAACTCATC
>NODE_10683_length_127_cov_4.102362
CACAGGCAAGAGGAAGAGGAACGGGAGTTTAGAGAGAGTGGTGGGAAGGAAGCTCTGAAG
AAGCAGCTGCTTCTGCATCTTAAGAAAGGCGAGACTGTGTTGGAAGCACTGCAGCGACTA
GGTGTGCAGGCGAAAAAGAGACAAA
>NODE_10684_length_133_cov_42.751881
GCCTCTTTGATTTTTCGTTCGGCCTTTTCAGATACAAATCGTGCCTTGACAATACATGGG
AGCTTGGGCAGTTTGCCATTGCCCAACACCTTTCCATACCCATGTTGCAGCGTGTCAATC
ACTGGCACAATCTCCGAGTCTTCCTTCAGTC
>NODE_10691_length_110_cov_11.581819
GCCACAGGGCATATAATGGCATCTACTGGCCTCCCGGTCCCAGTAATGGCAACCGTCTCG
AGCCAATGATTCAGATATTCCTGCCTCAGTTCCCGCTGTCTTACATTAACCTGCCAATAT
TCGAATGC
>NODE_10703_length_39_cov_2.025641
CGAGGGATATAGTCTGCGATGCGAGACCATACTTCTGGAGGAGCACGTTGAGATGGA
>NODE_10704_length_19_cov_14.894737
GCGCCAAGGCTGGTCACCAAACTTCCGCTGAATCTTG
>NODE_10719_length_60_cov_54.250000
TGGAGGTTCGCATACACAAGTAATATTTGCCAACGACGATCCCGTTAACAATCTCGAGTT
TTTTCCGAAAAAGGATGG
>NODE_10720_length_63_cov_3.079365
CAACAACTTCCGGTTCGATTTTGCCGAGTCCTTCTATGAATTCGAAGTCGAGTTGCCTAG
GAGGCGCCACAAGGACTGACA
>NODE_10721_length_355_cov_20.352112
GACAATGCCCAAGAAACGCTGCCAGTTCCAGATGACCACGGATGCTCTGTGCACTTCTTC
TGCCCTCCGTGTTGCTGGTGACTGTCCACACTGCCGTGCAGCCTTCTGTAGTGTGCATCG
ACTTCCCGAGCACCACAACTGCACTCACTTGGAAGACTGTCGACAGCAGGCATTCGAACG
AAATAAGAGCAAGCTGGAGAGTGAGCGGACTGTGGCATCCAAGATGACTGCTGCATAGCA
TTTGTGTCTCTCTTCATGTCTCATTTTGTGCTCTATCTTGTTGCGGGCATGGATATTGTC
ATCCCATTTTATCGTTGCACTGGTGATTTACATATAATCGCACTATAATTCACATACTTG
ATTCTGACGAGAA
>NODE_10722_length_320_cov_5.703125
GGTTAACAAACCACTTGCCGACAAAGCCCCCCAGACCACCCTTCAGAGGGGCAAAGCGTG
TCTCCGCTGCAGAAAACGGAAGATGAAATGCGACGGTGTCAAGCCTGCCTGTCAGCAGTG
TACGCGAGCAAGGAAGCCCGATGAATGTGAGTATGACGATGGGAAGGGCAAAACCCGAAC
CCAGATCATGCGCGAGACCATCGCACGCCTCGAATGCCGTATCCGAGAGCTCGAGGATCC
AGAATACGTCTCTCCTGGCGTTACCCTATATGATCCCCATGGCCACTCGCGTTCCGGTTC
GTCCGCTTCCTCTACCGGCTCACCGGACAGCTCTTTTC
>NODE_10727_length_97_cov_21.000000
TCTTTACCAGGACATGGCTGCTCGACACCGCGCCCGATTCCGGTCTATCCAGATCCTCCG
GGTTGTTGAGATTGAGAAGGCTTCTGATGTCCGTCGCCCGTACATCAAACAGCTC
>NODE_10728_length_160_cov_77.581253
CCACCACGGATTGATTTACGTACCCTTGGGTTATGGCAATTCAATGTCCATTCTCACCAA
CTTAGAAGAGATTCACGGTGGCTCTCCATGGGGTGCTGGAACATTTGCTGGTGCAGATGG
TTCACGGTTGCCATCCAAACTTGAAGTAGATCTGGCCAAAAACCAGGGCAAACATTTC
>NODE_10729_length_20_cov_80.699997
CCCACTTGCAAACGAAACGAACTGCCATAACTATCAAT
>NODE_10731_length_51_cov_17.333334
AGAAAGACTCGTCAGCTGTTCACTAGCAGCTAGCCTACTAGCCCGACAGTCATACCGACC
CTTTGGAGT
>NODE_10732_length_148_cov_13.000000
GTGCCGGTATGAAAGGGACTTCATTTACATATTTCACCACCGAGAATGCAAAGGCTTCCC
GAGAATTGATCAATATCCTCCGCGAAGCCAAGGCCGTTGTTCCCCCGCAGCTTGAGGAGA
TGGCAGCTTTCAGTGGAGGAGGCAATAGTCGGGGCCGCTATGGTGG
>NODE_10737_length_44_cov_4.090909
TCAACAACAACAACATCAACGCGCTTCGTCGACTTCTACTCCTATATCCTCTTCAGTGTC
CT
>NODE_10740_length_56_cov_4.214286
GACCTACTTGGAAGATCGAAGGCTGGTGCTATGACCGGGCGACACAGAAACATGGATGGT
GGTCCAGGTCGATG
>NODE_10741_length_44_cov_176.636368
TCATCGTCAAAGGCATACGCATATGAGTTCGGGCAATTATCCTTGAAGTAGCTGTAAAAT
TC
>NODE_10742_length_82_cov_71.451218
CAAGAGGAACTTGACAGGATCATTGGCAACCGTCTGCCCGAATTCAACGATCGACCAAAC
CTCCCGTATATCAATGCCATGGTGAAAGAATCACTGAGAT
>NODE_10746_length_61_cov_9.081967
GCACCAAGGCGAACTATTCTGAAACATTGTATCAGAATTCGTCCCCAACAGGATCGGGGT
TCCCTGGACTTCCCGCCGC
>NODE_10747_length_69_cov_4.463768
GCCGAAATTCGAAGACACCCCGAACTCCCGCATCAGCAGCCTTCTGTAGCTCCTGTGTTA
GAAGATCATGCTACTGTATCAACGTCC
>NODE_10752_length_734_cov_8.546322
GATAGACACCACATTCATGGCCTCAACTGGCGATTGATGCTCGCAAGTGCTGGGGTTCCT
GCACTGCTCATTGTTGTTCAAGTGTTTTTTTGCCCTGAATCGCCGCGTTGGTATCTCTCC
AAGGGTCGTCATCGCAAGGCTTTCGAATCGCTCTCGAAGCTACGCATGCACCCGCTCCAG
GCTGCTAGGGATCTGTACTACATGCATGTACTAATTGAAGCAGAAAAAGATATGGATAGG
AAGGGTAATAAATTTTTTGAGCTTTTCACGGTTCCACGAAACCGCCGAGCGGCGTTGGCT
TCTTTCATTGTCATGTTCATGCAACAATTCTGTGGTGTCAATGTGATTGCATATTACTCG
TCGGAAATTTTTGCCGAAGCCAATTTCTCGTCAACACAAACACTGTTGGCTTCCTTTGGT
TTTGGAGCGGTGAATTTCGTGTTTGCATTCCCGGCCATCTGGACTATCGATACTTTCGGT
CGACGTAATTTGTTACTCACAACTTTTCCGTTGATGGCTATCTTCCTTTTGATGACTGGG
TTTGCCTTTTGGATACCCGAAACATCCCAGGCTCATCTAGCCGTAATCACTCTTGGTATC
TATCTTTTCGGAATGGCTTACTCCCCGGGGGAAGGACCAGTTCCATTCACATATTCAGCT
GAAGCATTCCCCCTTTACGTGAGAGACATCGGAATGAGTTTTGCCACCGCTACGCTTTGG
TTCTTTAATTTCGTCATCTCGATCACATTCCC
>NODE_10753_length_44_cov_1.909091
GAAATACTTCGCTTTACCAGCTTTATCCTTTGGCACAAGAGCAACGGTTGCGTTGAAACG
TG
>NODE_10754_length_58_cov_2.982759
AGCGCATCGACAATTGACCTTGCCTCTGCTGATCCCTTGCGAACGGGCAGGAGGGCTTCT
ATGCCAGCAACATCCC
>NODE_10755_length_73_cov_3.493151
GCAACATTCATCATTCAGTCGAGCTTTTTGACTTCGACTATGACGTTGATAGTCATAATA
ACAATATACGACGCGATGAGCAATATTCCCG
>NODE_10756_length_125_cov_32.888000
AAAACAGTCAATGTGAGAGATTAGTCCATTACAGAATCGTCAGCACGCCCGATGTGATCA
AAGCATTATTCACAATATATGCGAAAGATACTATACGGATGTGCAAATAAGGGTCACCAT
AACAACATGATCGATAACGTGAT
>NODE_10761_length_213_cov_57.295776
TTCGACGTTGACCTCTCACAGCTTCCTTGTGGTATCAATGGCGCCCTCTACTTCTCTGAG
ATGGACGCAGATGGTGGTCTCTCCCGCTTTTCTGGAAACAAGGCTGGTGCCCAGTACGGG
ACTGGCTACTGTGACTCACAGTGCGCTAGAGATATCAAGTTCATTAACGGAGTCGCCAAC
TCCGAAGGATGGGTTCCTTCGACCAGTGATCCCAATGCCGGTACTGGTAAC
>NODE_10766_length_26_cov_262.115387
GGTGCCATTTGTAATGAGAATGATGTTGCCGCTGCTCTCAAGAG
>NODE_10769_length_60_cov_3.250000
TTTCCTTCTTTCGGTCTACGATATAGTAGTACCCATCGCTATCCCTCCTCATGATATCTC
CACTTTTATACCATCGTC
>NODE_10772_length_36_cov_36.055557
AAAGCTCCATCCTTACGCCGCTGCCGCGACGACGGGGTTCACAGGAGCAGCAGG
>NODE_10773_length_19_cov_1.263158
GTTCACAGGAGCAGCAGGCGTAGTATCAGTAGTGGCA
>NODE_10775_length_19_cov_217.736847
CAATGTCTGGAACATTCTCCAATGTCAAAGTGCTCAA
>NODE_10776_length_30_cov_164.800003
CAATGTCAAAGTGCTCAACTCACCCGCCAGAACCTATTCTGTTTCTAA
>NODE_10777_length_57_cov_2.807018
CGGCTTGTTGGCCCTCTTTCCAGTGTCCTTGTGTGTGATCTGCACCCCAGCATATCTGGT
GGTCGTGTTCGTCTT
>NODE_10779_length_607_cov_10.270182
GTCATTATCCTTGACGAGCCTACCAATTATCTTGATCGTGAGTCGCTTGCTGCACTCATC
AAGGCTCTTCAGAAGTTCGGGGGTGGTGTTCTTATCGTCACCCATAACCGCGAGTTCTCC
GAGTCAATTTGCTCTGAAGTATGGGCTATGCGCGATGGACATCTCGAGGCATCTGGACAC
AACTGGGTTGAGGGTCAAGGATCTGGCCCTCGCATTGATCAAAAGGATGGAGAGGATGAG
GATCAATATGATGCTATGGGTAACAAGATTGAAGTTAAGAAGGCGAAGAAACAAACGTCG
AATAAGGCTCGTAAGGAGAGAAAGAAGCGTATAAGGCAGAAGGGTGAGGGTATTACTGAC
GATGAACTATAGATTCATTGTTCTGTTGTCTATTTGTGGTCTCCATTATGCCCGCGATAC
CGAAACACTCCTATGCACTCCTTTTACCTACCTGTCTCTTGCCATGTCCACGTTTCGCTA
TCTGTATTGTATAATTTGTTGTCTAATGCCCACCACTATGATATTCTCTTTCTATTCGTA
TGAACCAGTCTACAGTGATGGGTTTAAAGTTTTGGTAATGAGCTTCCAAGTGGAGTCTAC
ACCTTCCCCTCCTACCCTATTTATG
>NODE_10780_length_167_cov_27.371258
ATCTTAGCATCTTTCTTCCTTTCCTCAAGGTTACGCTGAGCATGGTTGGAGAGTTTTTTA
GGCTCTTCAGGGCCAGACTCAGTTGTCTGAACCTTACCCTTCTTGGTGATGGGTTGGGCA
TAATGGGCTTCATACCACTGACGGAAGGGAGCGGCATCAACCTGGATGATGGCACTCTTG
ACAAG
>NODE_10781_length_123_cov_25.837399
TTTCTTCCTCAACTCGGGTTTTCCTTTCTTCACAGAAGCGACAACCATATCACCAACACT
AGCAGAAGGCAGCCTGTTCAGACGGGAACCAGAGTGAAAGGGTTCGATAATGTAGAGGGT
CTTGGCACCACTGTTATCTGC
>NODE_10782_length_34_cov_22.647058
GGCACCACTGTTATCTGCACAATTCAAAACAGCGCCAGTTGGAAGGGCGCTA
>NODE_10783_length_117_cov_2.803419
ATTAATTCGAGGAGGTCGTCGACGCCGGGAAGAACGGGAGGCCTCTCTTGCTGCTCAGAA
GCGAAGGTATCAGACTTCGCCCGATGGATCGACATCACCAAACCTGCAGTCTGGGTCGCG
CAGGGATAATTCATC
>NODE_10784_length_19_cov_92.842102
CTCGACGATGGCACGTGGAGGCGGAGGCTCTGCTGCA
>NODE_10785_length_104_cov_28.605770
GAAGATGCTCCTGACTATACAATAGATACAATGTATGGGAGAAGGGAAAGGGATACAAGG
TGATATTTTAATCAAAGAGACCGAAACCCATGTCATCATCCGACTCTTCCTCTTTCTCCT
CC
>NODE_10786_length_173_cov_7.497110
TCGTTCGCACACCACATTCGACGCGGATCCCCTGGACTCTTCAGACAACTTGCTACGGTC
GCACCAAGCAAACGTCAGGCAAGGGAAGGAGGAACAATTTCAGATATCTTCACTACCCTA
AAGCCCGGAGAGGAGCATGCTGCTTTACCTGATCGATTTTCAGCACTTAAGAAAGAGATG
TTCAAAGACGA
>NODE_10790_length_1187_cov_11.106993
GGAAGGTAGGCTTGTTTGCATATCTTAGAGAGATAAGGAAGGGTGATGAGGCGGGAGATG
ATGCGTGGCTGTGCAGGATCGGGTGGTGAGGTAGTGAAATATCCCCATTGTGTGCAGACC
TGGAACTGCCACAATCTCCAGTCTTGATCCAAACCCGTGTCTTGAAACTGGGTGTCATTG
TAGGTTCCGAAGCAGTCTTCGACTGTAGTCGGACATCTCGCGACGGTACCATTTTTTATG
TAGTTTGCGTAGTTTAAGACCGAAAGATCAAGTTTGAAGCCCTTCTCAATCTCGACCATA
CGCTCTGATGAACCAAATGGCAAGTTGACTGCCTCTGCTGAGATACCTCGACCGAATACA
GGTGCATTGATTGCTTCACAGAATTTGTCGAAAGCTTTGCTTGAGACCGCTGGGTCCCAG
ACTTGTGACTGCCATGAGCCCAAAATATTGGAAATCAGAGAAGCAAAGTCATCATCATGC
TCCAAGTCAGCCAAGCCGAATAAACCTTTTAACTGTTTCTTGAAGAGACCGGTGAGGAGG
ATACCGTCAATAATGTTAATAGAATTCTCAAGGTGTGAAGAGCACGTGGGATCTGCGGCT
TGACGTATGATTTCCATGTATTGCCAATTCTCGACCGCGGCATGAGTCACTCCGCTGGAT
GCGATCGATCCCCAGACCAGTTCAGGATAGAGAATTTTCATATGCGCCGCACGAGCACCC
GCGTAAGAGCCGCCATAGTAGATCCAGGGAGTACCTGGAGCGGTCAAGTCTGCATCAATC
CCGTCAAACTGAACATTCGCCATGAAATTTGCGCTATCAGCGGCCGCTTGATCATTGTCA
AGCCAGCGAAGGGAGTCGGTGGTGAGGTTCTGAACAGCGATGGATTCACCGTAGTAACGA
TGTTCCAGGACGACACCCAGCCCTTGTGTCGCATTTGTCAAGATATCAACAATACCAGTA
TCAAGGAAAGGCAATCGATCCTCTCCACTGGTTTCCCCACCGTCCAGGACGATGACTGGC
GCACCTACCCTAGGTTGGTAGTGCCTCTTGTTCACCCAGTAGCGCTGCTGGAACGTGTGT
GTATTCGATTTGTCAAAATGGTCCAATGGCTGTTCAAACCATTGCGGTTCGAACTCTGAG
AGAGCCAACTTCTTGCTGGCCCCAAATTCCCGATTGTCGTTCTCAGACTGTCTGTAGCCA
TCTTG
>NODE_10791_length_34_cov_6.676471
CACCGGCATGTCAAGCTGCGCGTAAACGCGTATATAAAGAAGAATATTGTTT
>NODE_10792_length_130_cov_4.307693
GAAGGCCTTATATCGAGTGGGGAAGACTTCAGCAGGATAACAGTAGGTTGTAGTGTTAGG
CCCGAAGTTGAAAAAGAATTGAAGTAAGGCAAAATTGACAATGAAAGCAGCTTTGCTAAG
CGTATGGAACATGCCCGCGAGGATACCG
>NODE_10793_length_180_cov_7.872222
GGTGTGGGGTGGGGGTGGTGGGTTGTGGGTGAAGCATTGGGTCAAGGTCTAGAAAGGGAT
GATATAAAAGTATGACTATTGATATTATGGTTCTCTCCTGTGAAACAGGACAGCAAGCAT
GGTAGTAGTGTGGACAACTCGACATTGACTTGTTAAAGCTATCAGGCAGAAGCACTGATA
GGCTTCAAGGAGGTCCTC
>NODE_10794_length_308_cov_56.224026
TTCATCACCAGCAATATACTTTTGTTTAGAGAGGATCTTCTCGTAGATGTCGAGTGTTGC
AAACAGCGTTTTCTTAGCTTTCTCTATTTCATCGGTATTGGACTGAGCCCCGAACAATCT
TTTATTGAGGATTTCGAAAACAAGAGTCCCAGCGAAGCGACTGTAGTGATGTGCTTCTGC
CCATGTGGCTTGATCTGCCAATGCACGCTTTTGAAGGTCTTTCGGGAGCAGTTGGGTTCC
CTGATTAGGGTACTTCTCCTCAAGGTAGCGTGCTATGGCTCTGCTTTCGTATAAAACTAG
CCCATTGTCGTCAATGGCGGGAACCA
>NODE_10800_length_183_cov_39.639343
CGTTGTTGAATTCGGTTGTGGCATGGGGGTATTGGAAGTCGAGGCCGCTGCCCTTGCCGC
TCTCCGGGAGACCATAATATTCGAATAATTTGGATATTGTTCTCGATCCACACTAAAGTC
CTGGAGCACGGTGGACTCGAATTTGCTCAAAGTCTCGTTGTCAACAGTGATCTCCCAGTC
GAGGTAACCACACATTTCCCT
>NODE_10801_length_22_cov_46.863636
TCAATCCAAAAACATCATATACCTCACCGTCAATCTCCCC
>NODE_10802_length_32_cov_34.187500
CTCACCGTCAATCTCCCCGATATCAATGAGCCGACAATGGACTATTCTCT
>NODE_10803_length_40_cov_1.600000
CTTCGGATTACTTGCTGGAGTTGCATCGTTCAGAAGCGGGTGGCGTGCAACCGCCCTC
>NODE_10804_length_88_cov_46.477272
ATTCCAGCCGATCCCACCACATTGTCCGTACTGGGTTTGAGTAGCCCCCGGTGCTGGAGT
AGTTCCGGAAGGAACAGGAGAAGTGGTGGCAGAAGGATTGTCGGAG
>NODE_10805_length_46_cov_2.282609
GGGGAAGGAAGACCTGGGAAATATCCGGGATATGCATCGGCTGTTGACGTTCAAGGGGTA
CCGG
>NODE_10806_length_47_cov_51.234043
GGACTGTGACTGAGAGGGTTGGGATTTTGAGGGCGACTTGCGCTGCGCGAATCCGGGTAC
AGGAG
>NODE_10809_length_289_cov_10.429066
GCCCAACATTATTAGACCCAACCTCTTAATATAGCAAGCAAAGCAAAACCCAACGCGCCT
TATGGGTAAAGCAATATACATGGTAGGTAGGAAGGATCCCGGAGCCTATGTATCTTCCAT
CCACTTGAACCCAGGGAGAGTGCAGGCTTGTGTCTGTATGTTTTCCAATTTTTGCGCGGA
CGATAACGCAGGTGAAGTGAAGGGGGAGAAGAAGCAAGAGCAGGTAGAGGATGCCTGCAG
GGACAGAACATGGGGGAGATGAATCAAAGGAGAGTAAGCAAGCGACAGTGTATGCACGAG
CGAGGGG
>NODE_10810_length_452_cov_25.827435
GCTCAGTTTCGCGCTCTCGATTTTGCTGAGCGCAATGGTTACATTCGGGGTATCGTGAAG
GAGATTATTCATGATGCTGGTCGTGGTGCTCCTCTCGCCCGTGTAGTTTTTCGTGATCCC
TACCGGTATAAGCTTCGCAAGGAGACTTTCATTGCTACTGAGGGCCTCCATACCGGTGCC
TTTGTTTACTGTGGCAAGAAAGCCACTCTTAACGTTGGCAATGTCCTCCCTGTTTCACAG
TGCCCTGAGGGTACCATTATATGCAATGTCGAGGAGAAGGTTGGTGACCGTGGTGCCCTT
GCTCGCACATCCGGAAATTATGCTACTATCATTGGACATTCTCCCGATGATAACAAAACA
AGAATCAGACTTCCTAGCGGTGCCAAGAAGACCATCTCGGGCTCTGCTCGTGCTACCGTT
GGTATTGTTGCTGGTGGCGGAAGAATTGATAAACCTTTGTTGAAAGCTGG
>NODE_10811_length_148_cov_7.527027
TCTGCTGTTGTTGCTGCTACCGCCGCTGCCACTCCTAAGAGTGACTCGATATATCAAACT
GTGGTTCGGCAATGGTGTTTTGCTCAGGGATCCTCGACACAAGGACAGCAAACGAATGGG
AGAGGAGACGGTGCTGGATTGGTTGTTTAATCTCTGGACATATCTG
>NODE_10812_length_19_cov_7.315790
GAAAGCGGGAGGGTCGGCATGAATGGGAGAGAGCTTG
>NODE_10813_length_83_cov_3.662651
TGGATGATGACATCGAAAACGAAGAGTACGAGCAGCGATCACACAGTACCAACTCGAAGG
AAATATACAACGATGACGATGATCAGACGTTGTGGTCCAGT
>NODE_10817_length_19_cov_3.578947
ACCTGCATCAACTCCTTCCTCGTCGTAGAAACGCACA
>NODE_10819_length_106_cov_3.990566
AGGAATTTCTTTCACGGATATGCTCGAACTACTCGCGCATCACAAGCTCATTGTTGACGC
TGAAGCCCTGATGTTGACAGACTTGGTCGTACGGACCGAAGTTAACAAGCTTGTCACAGA
TCTC
>NODE_10824_length_232_cov_19.887932
CCTCCAGACCACCTAATGAGAAAAGACAATCATCATCGAGTACAGTGATTTCACAAAGTA
CCAATATGTCAACACCAACTGCATTTTGGTCTCATGGTGGTCCAACGAGTTTGGATGGTG
CTGCCGAGTTGATTAGTCACATGAATACTCCTGCTCCTTCCGAAGCTACACCTGCTTACA
GTGGACCTGGTCCAAATGTGGATGTACCACGAGATGAGAAGCGAAGACCAACGATCATGA
ATCCGACGTC
>NODE_10827_length_778_cov_13.354755
CAATAAATATGTGATACTATTTATATACGAAGTATTGGAACGTCCGGATAGTAAAGAATG
TAGTGGAAGTGCTATTCGAAAGTGATGATTGTCATTCGAGTCCGTTATGCAATGTCCCTG
TCTGCGGAGAGAATTTCGGGATTCATAAATACTGGAAGTGTTTTAGAATCGGTGGATGAC
GCCGAAAGGGCTAAGGATAGCGCCAACAAGACCAACGAGGAAAACATTCCAGATACCCGG
ACAGAATCGTGGTAGATCACCATTGAAGGGGACATAGGAAGGAGTAGCAGAGGCACTACC
TTCAAATGAGCTACCAGTTCCGCCACCAGTAAGGTTAGAGCCATTGGGTCCAATAGGACG
CGAGCTGTCAACGAAGGCACATGTGCTTGATGTGCATATACATTGTCCTTGGACGGGATC
CCAGAAGGGAGTCGAACAATTAGCAGGAAGGCGGAAACGAGCACTTTGTCCATCGGGAAC
TTGCTGAGATGGATTCGGGTTATCAGGTGTAGGCAGAACCTCCGGACATCCATAGCAGGT
ATAGAAGGGAAATTCGGAAAAAGCGCAGTGGGAGAGAAGACCATTCTCGTTCTGGGGTAT
ACCATTACAGATCTGTGTACTGGCATCTACTTGGGGAGTTGAGCATCTGAGTGATGCAGT
TTGATCCAGTTGAGATACAGGAACGGGATGTCGGACCCAGTCGAGAAGCTGCTCGTTAGA
GACAATCCAGACATCCTGCTGCACTTGCGCCCAGTCAAGAAAAGCATTTATCATAGTGAT
TGTCGAGTTGCGAACA
>NODE_10828_length_221_cov_31.303167
GCGGCCGCTATATATTCCCAGGTCTTCCTCAGCTCTCCGTCCCCACTTTTTCTTCCGTAT
GGCCAGTTCTCACCCACAATTCCACGGTTTCCAAGACCCTTCCCTCGTCAAGTTTCAAGG
ATACATCAATGGACAATGGGTCAATGCGAAGAGTGGAGAGACAATCAGTGTTACTAACCC
CGCAACGAACGAGGAACTAGGAACAATTCCAGACATGGGTTTAGCAGAAACCAAGGAAG
>NODE_10829_length_490_cov_9.877551
TTCTCAACAAGAGCTGCGATCCATTCACCCAAGTCAATGATCAGTGCATCATTGGAAATT
ATGTCGAATACTCCGTCAATGTCTCGTCCCCTGAGCACGTCATTAGAACGCTTGCATTTG
CTAAGGAACATAATATTCGTTTCGTCGTGAAGAACACTGGTCACGACTATATGGGAAAAT
CGACTGGAGCTGGAGGGCTCGCCGTCTGGATGCATCATCTCACTGACAGAGAATGGATCT
CTAGCTACAGTGCCGACGACTCTATCTATAAAGGCCCAGCAGTCAAAATTTATGCTGGCG
TTACCGGTGATGACCTTCAACAAGATGCTGAGGCTAGAGGCCAAGTTATAGTTGGTGGAC
AATGCCCTACTGTCGGCTATGCTGGCGGATATATACAGGGTGGTGGTCATTCTGTATTGA
GCTCTGTCTATGGGATGGCTGCGGATCAGATTCTAGAATTTGAGGTCATCACTACGAGTG
GAAAATTTGTCCGAGTATCTCCCTCGGA
>NODE_10830_length_75_cov_6.786667
GGACCGAACGAGGCAGCAAAAGAAGCACCACCCTTGACCTGAGCCGTGTCAGGGTCAATT
GTCGTAACTGGGTCCGTGCTGCTCCTTTGTCCG
>NODE_10831_length_27_cov_98.777779
GGTCTCTCGACCGGTCGTCGAGAAGCGTGCATCTTACAATGGATG
>NODE_10832_length_485_cov_6.418557
CGGACTCAGAATTCACTCCCAAGTCGCCCCAGGTGCCCAAGAGGTGCTCTTCACGGACGG
AGCACTCAGATTTCTCTCAGCTCTCCATAAGACATTCGATTCCACTCGCCAGTCATTGCT
CACTGCTCGTGAAGATGCCCAGCGACGTTTTGACTCTGGGGTCCCTTTGGATTTTCTCAC
AGAAACTGCGCCTGTTCGTGCAGATCCATCGTGGCACTGTGTGCCTCCTGCACCTGGCTT
AGAAGACCGTCGTGTTGAAATTACCGGGCCGACAGATAGAAAGATGGTCATTAATGCGCT
CAACAGTGGTGCACAGACGTTCATGGCCGATTTCGAGGACTCGAGCTCACCGACATTTGC
TAACATCCTGAACGGCCAAGTCAACCTTCGCGACGCCGTTCGACGTCAAGTTGACTTTGA
GACAGGAGGAAAGTCATACAAGCTATCTGAGAAACCCGCTGTATTGATTGTCCGTCCACG
GGGTTGGCACCTAGATGAGCCTC
>NODE_10833_length_57_cov_29.508772
CCTGGTGATCCACACGGGGGTCGGTAACAACGATAAGACGAGGCTCCTTAAACGAACGAG
TGATGTAGTTAGTGA
>NODE_10843_length_87_cov_27.425287
TTTGCCATCTACCTCGACATCTGCCACATAGTTCTCGAAGACCGTCGGGACATAAACCTC
TGGGAATGTGCCTTTGGAAAAGACAATCAAGAGACAGGTCTTTCC
>NODE_10844_length_63_cov_1.746032
GGGATAAGACGCTGTTGGAGAGCGAATGTTCGCCGTCGCATAGCCGGGAGAAATTTGATA
AGAGCTTTGTTGCCACCTATC
>NODE_10849_length_37_cov_18.108109
CGACAGAATTCATCTGCTCTATTCCCGCCTGAATTCTACGTTAACTACCTCAGAA
>NODE_10851_length_119_cov_3.378151
CTTGACTTCCAGTTGCCTGAAAGGTTCAATTTAAAGTACCGCTCCGCAGATGAGGCAGCC
GTTCGACCAGTCATGATCCATCGTGCGATCTTAGGTAGTCTCGAACGATTTATTGCTATT
ATTACTGAGCATTTTGC
>NODE_10853_length_251_cov_3.697211
GGACATCGGATTATTCCACTGATAGGCGGAGCAACAGGTCAAGTTGGTGATCCCTCTGGA
CGATTGACCGAGCGTTTACAAGCGGATGTTCAACAAATTGAGGATAATGTCCCCAAGCTC
GCGAAGAGTATTCAGCTCTTTTTCGGGCGTGCATTAGACTACGTCAGAAATAAATTGGAA
TACAGCAGCGCCCCGACATTTCCCCTGCAGAGTCCCAGCGTTTTGAGCAACCTCATGTGG
CACGATAAGCTCACTATGCTCGACTTTCT
>NODE_10854_length_47_cov_3.574468
CTTGTCTCGAAAACCAATATTTACATCAATTCGCGCAGCAAGCTTCTAAATATTAATCTT
GTTGA
>NODE_10855_length_98_cov_3.979592
AAATATTAATCTTGTTGAGAATATCGCACAATGGGTCGGAAGAATGCTTCGTATGTTCGG
TCTCGGTGAGGGAGAAAGGACCGAGTTTGGGTGGGGTCATGCAGATCAGGGATCTA
>NODE_10856_length_199_cov_14.015076
GGGGGGACGGGGAAAGAGGTGGATTCAGAATTTCAAGAAGATCCCAGCGGTGGAGGTCAG
AGGGTGCAGGAACAGGACGTGGGGCAGTAGTAGATGAAAAGGTGTTGTCAATGCTCATAC
CAAAACCGGTGTTTGTTGGAGGCGACCAAGAGGCAGTGAGGACCAAGTATCAGGTCCCTA
CAGCTGGTCTTAGGTGCGCGTTGGCCCAGTTTGTCGC
>NODE_10857_length_42_cov_1.928571
CCGCAGTCCTCCATGCAAGAAGCGCAAAACCCAGCTTGAAGTTGGCATGCAATTTCTCCT
>NODE_10861_length_40_cov_3.025000
TTTGTATCCTCTCACCAACTAAAGTCCAGACGATGCACTCGCCTGTAACTGAGGGTTT
>NODE_10865_length_19_cov_9.894737
AACGATAGGAATGGGATCTTTCTTGTTCGTGATGTGA
>NODE_10870_length_111_cov_23.765766
ATGGTCAGCGTTGGTGGCCACATTCCTGTCATTCCGCAAGCATACGACGGTAGAATGGGA
ATCAGGATATGGGAACCTTGTGATGACCCCAATGGAATTGGCTGCTCATTGTTTGAAGAC
CCAGAAACT
>NODE_10875_length_57_cov_2.192982
CTGAGCTTGTCGTCATCTTTTTGCCAGGTCTGCTGCATGTTGTATTCTTCTTGTAATGTC
AAACGTTCACTGGCA
>NODE_10876_length_82_cov_4.329268
GTTTCTCCTCGGACGGTGGACATCGGTTCTTCGGATCCGCGGGACTGGTGGGTGGAGGAC
CGTTTAAGTGTAACAGAGTTTGGCTCTTGTATGTATGTAG
>NODE_10877_length_456_cov_4.839912
GTTTGGTGGTCCTTGGGGCGTTGCTGCCATCATGACTGGCTTCCCTATCTTGATGTATTA
CTTGTGGATTTGTTTGTGGTTCTATGATGGTAAACTCGTTCACCCGGCCTCCAGGGACGA
TATCGTTCCATTCTTGTGGAGAATGTGGGCCCACATAGAGAAGGATGCCAGCCCGAATCT
TTATGCCTGGAAAGTGTACTCTGGCAATTTCTTTTTCCAGCTTTTTATTGCATGGGTTCT
TCCCGGATTTCAACAAGAGGGTCTTCCGGTTCCATCCCTTGGCTACAAAACCTTAATGTA
TAACTGCAATGCTCTCCAGTGCTGGTACACCACGATCGTCGTCTCTTTTGTCCTTCATTG
GACTGGCATGTTCCACCTCACTGGAATTATCGACAACTATGGACATCTCATGACTGTTGC
CATGATTTATGGTTTTGGTGTTTCTATCTTTACCTACCTTCATGCGGTTGTCAC
>NODE_10880_length_356_cov_6.918540
CTTCCCAAGCTTCTGGAATTTCTCCCTCAATATTTGTACACTTCTACTCCTACTCGAATC
ATCCTTCGCCGGTTGAAGCAGGGGTACGGATTCAATTGCCGGCGGACTGAGAACACTCAT
CCCACAATTCGTCAACTTCTTCATGAATCCCTCCACTAACGATTTCAATCTCGGATCACC
TGGTCCTTCCAGCCTACCCTGACCATCCCTCACTACAAGGACACTCCACGATGAAATCTG
CGCTGGACGGTGAAACTTAACATCGAGTATATTCCATGATCCATTGGATACTCGGGGAGT
ATAATTTCCCCGATAGTTGAGACTCGGTGGAGGGAGTTCACGAGCTGGGATAACAACCAT
ATCTTGATCGATTT
>NODE_10882_length_169_cov_6.792900
GATGAACTCAAAAATGGTGAAGATTATGCCCGCATTTCTGACAACGTCGTCCGTGCATTG
ACCAGGGTACATATTTGAGAAAGACAAAGGGAACGACGACATTATCCCCTTCTATGTCGA
ATCGGAAATGGATTGAATGATTCTCTTATGAATTAGGTACTGTCATTCAACAATAAATCA
TTCTGTA
>NODE_10883_length_65_cov_5.800000
CAATACTATGCTGACAAGGTTCATCAAGTCGGCGGAATTCTGGTGGTAGACTCGACTTTT
GGTCCTCCCCCTCTCCAGGATCC
>NODE_10890_length_20_cov_99.599998
TTAACTGCTCCCCTCCCCAACAGGGGTCTACTAATTTA
>NODE_10891_length_59_cov_3.322034
TGAGGACCAACACGCTGAATGAGTTCGGACTGGAGGAGACCGAGCCAGGCAGCCAAAGCC
CGTGCCTGCTCAATGCC
>NODE_10892_length_42_cov_6.452381
AGTTGCGTAGCCACCGTACAAGAAACGCGGTATCGCACGAAGTCCACCCGAAAAGAAAAT
>NODE_10893_length_160_cov_4.650000
CTTTCGATAGCCGACCTCATACGAGAGTAGATCGAGTCCCAGTCAGGCCTTCCAAACATG
GTACGAGTGCGAAGAAGGGTCAGAGGATCGTAATCCGCCCCTGCATCGTTGACAGCTATG
TTCCAAAGCATGTCCTCACCAATCTTTTGGGTCAGATAAATATTGATGCGAAGGAAAT
>NODE_10894_length_48_cov_67.166664
CAGACCATGTCGATGGTTTCAGAACCACGCAAGGGCGAAAAATATTGAACCTTAGTAGCC
CCCACC
>NODE_10899_length_87_cov_49.620689
TTATGTCGGTGCGGCTGGAATGCCTGGTCAAACCGCTTATATGGGATGGAAGGAATTCGC
ACAGGCAAAACAGGGTGACGTTGTATTTGTAACTACTGGCGGAGG
>NODE_10900_length_78_cov_5.089744
GGCTGAACCCATAACGATCGGGGTATTCTCACCGTCGAAGTTGTAGTGGGCAAGGAGATC
ACGCATTTCCATGTCGACCAGTTCGAGCATTTCAGA
>NODE_10901_length_69_cov_2.565217
TTCGAAAGATACCCAGGAAATGTACTACAGTACCAAGCGTCAGCAATTCCTTATCGATCA
AGGCTATGCATTCAAGGTTATCACCCG
>NODE_10907_length_57_cov_3.947368
TCCTTCCTCAAGCTGTAGCATCACCGCGCATAGCCAGCTCCAGGCCCCGGGGATGCTCGC
CCTGTTGGATATGCA
>NODE_10908_length_54_cov_123.370369
AATGGAGAATTCGTGGACCCTGATAGCACTCAACAAGATGCCCCTCACTGGTTCTAAGGG
TCACTACACTGG
>NODE_10911_length_132_cov_5.166667
GATGGCGAACGCCGAACTGTTCGTCCTATGCTCCTGGCAGGCTCTGATCTCATTGCCACA
ATGAGTGAGCCAGGAGTGTGGAGCTACTCTGATCTGAATCACATCCTGGGCCGATATGGA
TGCTTGATTGTGGAGAGAGCTGGGTCAGGG
>NODE_10912_length_67_cov_2.552239
CACCACCACACACCCCCATCGTCCTTAATTACAACACTACTAACACGAGAGTCACTAACA
GAGGGGAGGGATGTGTTAGCCCCAG
>NODE_10913_length_231_cov_3.978355
GGCCTACCGCTGGTCCGAGTAGCTTCACAGGACGTGTAGAGCCGCCTACAAGCATGAAAG
AAGGAAAAAAGCGTCAGAGAACGTCAGGAACCGGAGGGCGGAAAAGTCGACATTTGGTGT
CTCTTCGGCGGACATTTACAGGTAGCGGTCTCTCTGCAGCTCGTGACAATATCGTTGGTG
ATGATGAACGTGGAGCTCATCGAGGACACGTTCATGACTCAGTTTCATTTCCTGTCAGGA
TACATCCTC
>NODE_10914_length_39_cov_131.871796
CCAATATCTCAATGTCAAAGCCGATTACCTCAATGCCATCTGGAGCGTCATCAACTT
>NODE_10916_length_586_cov_11.865188
GCTAATCATTATAACCCCGCTTCTTTTGCAAACCAACGGTTCCATTCTGGAGAGCGGCAA
CGTCAACACCTTGTTCTTTCCATATCTCAATCTGTCGATCTTTCGCAGCCTTTCCCGTCT
TTTCCTCATATTGGTGAACGGACAAGGGTCTCTCTCCGTGGGGAGTCGCACGGAGAGCAT
GCCTAGTTGCAGGCCAGAAATCGAAAGTTGCGGAATGAGTGACAACTCGGTTGTCCCATA
TGGCAATCGAATTTGTTTCCCACTTGAATCGAACCTGATGATCTGGATTCTCACTAATCT
GGTGGAATAAGAATGATAGAATGGCATCCGATTCCGCTTTTGGAACGTCAATGATGCGCC
TCGTGAAACCTGGATTCACGTAGACGCTCTTCCAACCTGTTGCAGGATGAACCCTGACAA
CGGGATGAATAGTTTCAATTTCTTTCCTGCGGACAGTGAGTCCAGCGGCCCTAGCTCCTT
CGGCTTGCGCAACCGCAGAATGGAGAGCGGACAAGCCCTCGAGATACTTCTGGAACCCAG
AGCTTAGCGAAGAATATAGAGCATATCCGGAACTCCATAAAGTGTCACCGCCAGTCTCTG
GGCA
>NODE_10918_length_48_cov_3.104167
TCAACCGAAAACAAAGGCAGCAGGATTTGTCCGGCACCAAAGAGCGATATTCTTCTTAGG
AACCCC
>NODE_10919_length_51_cov_131.607849
CTCCGACAGAGGTAACTGATTCAGGACCGGTAAACTCAAGCGACACACTCTTCGCAGCAT
GCCGCAAGG
>NODE_10920_length_161_cov_2.919255
GGAAAGAAAGGGCTCGAGCACAGAAAATCAGGTGGAATTAACCCCGACACCCCTGAAATG
CGGTCAATTGTCACACCGTCATTCAAGAATCAGTCATATCATCATCGGGGTCATGATGCA
CCAAGAAGTCCGACAGAGGATGCCAGAGAACCATCCACTTCTCGGAAGGGGAAAGAGAG
>NODE_10922_length_53_cov_3.641510
TCTTGCCATTCTCGGTTCCTTGTTTGCTACCTGAGTCAGAACCAGATTCCGCAACAAGAG
CGCTATTGGCA
>NODE_10929_length_822_cov_21.721411
CCATCCTCGGGTTTCTTTCCGCAGCCCATTCACGGACAACATCATGCAACGACCAACGTG
CACTGGAATGCGCATTCGAACGACTCAGGATGCGCAGGTCATATTTCATGCTGTTCATCT
AAACCTTCTTCCTATGATAACACGGCGTCTGGATAACGAAGAACGTCGGGAAATACGTTC
AGGTTGCATCTATGTTTGGGAGGAGCGCAGTCCTAGCACCGAGACGCACGGCATGGTCGG
AATTGAACGATGGACAGATTCGCGTAGTTGGGGGCCTAGTCGGGTTAGGGATGAATTTCT
ATATTACCATGAGAGGGATCGCTCGCCTGCCGAATTGGAAATGGCCTCGGACTCTGACAC
CACACTTACGAGTCACGGACCATCACCGCCGCGCGTCCGAAGGAACAATCTTGTTAAGCA
GACGTATTCGGTACTCGTCCATACACTGGCACGAGGCCGACAAAAGTGGCATCTGACGGC
ATACTTTACGAATGATTCCCTGGGGAATCTTCACACTATTAATGAGTTTCCTGAGCTGGC
ATCTCTTCATGTCCCACCCGGAAAGTACCTGAGCGCAAGATCCATAAACAAGAGTACGAA
AATAGGACCTTATCCTGGTTCTCATGGGACTGGTCCTTTCGGAGTTCCTGGAGGGCAGGA
CAGGATTCCACGGCTCTACAGGATACAAACACACCCTCCGTTGTTAAACTATGACAGTAA
TGCTCCACAACATGGTGCTTTGGCACCCCTTGCATACCTGGAAAGAATTGCTCCTCCTCG
TCGGCATCCTATGGATGAGAAGGCGCTTATGTCTTTCTCATGTCAGATCAACTGTAGTGT
>NODE_10930_length_56_cov_144.125000
TTCTTCAAGTCCGAGGCAACATTTCCACGACGAATATCCTTAACGGAGACGTTCTTGACG
TTGAAACCGACATT
>NODE_10941_length_648_cov_6.304012
GAAGGAGAGAGATGCTTCAAGCTTTCTGGAGGTCAAGGTCAAGGGTCAGAGGGATCCTTT
GGAAATTCGTGAGCGACCATTCTATGCCAATGCGAAATTCACGGAGGTTGATATTATGCT
ACCCAAGAAGTTGGGAGTTAATGCCACGCTGAATCTTGTACTGGAGACGATCCAGACACA
CGTTACAGAGCCTTGGCCTGAATATGCGACTCAGAAAGACGAGCAGGCAATGAGGTATAC
CACGGACCTCTTCGTCATTAGCCCATACGTAACATTGGTTCAACGTACAAAGATCAGGGC
GTTGGCACCTCGTATCATCTCATACGACGAACCAGAACTCAAATCCTTTGCTTCCGATAA
TGTTGCCTCTAAGTCTGGTGCCACTATCACTTACGGTCCTTTCAACGGTATCCCTCCTTC
AGCGAGCAATGATTTCATTAAGGAGTACCAACAACCTGTCACTGTCCGCTACTACCACGA
GCAACCCGTACTCGAGATATTGGAATATAAGCGCTCCGTAGAAATCAGTCACTGGGGTTC
GAACCTGAACACCGAAGATCATCTTGTCCTTCATAACGCTGGGCCCAAACTGAAAGGGCA
CTTCTCTCGAGTTGACTATCAACAATTGGCTTATTTCGGCAAAACAACACCCCATATTCT
ACATTC
>NODE_10942_length_43_cov_2.627907
GTTTTTGCTGCCCAGACTCTATAGATTACTGGATACTGCCCTGATATGATCAGCCTGCGT
C
>NODE_10965_length_135_cov_2.948148
CTTCCGCTGCGTTCTCTCTGCTCTTCCCCCAGGATTTGAACGTATCCGAACCGTGGGTAA
TTTGCCTGACTTGGCTCAATATCGATCTGGGGAAATCACATCAAAGCGGAGAAAACGAGG
CAAGAGCAGAGATGATGATGATCCACAACAGCG
>NODE_10973_length_92_cov_3.184783
CCTAGGTCTCACAGAGTCCCTGAGTCGTTCAATTCTCATAGTCCCATCGTCGGATTTCAG
TTGGCGGGATTTAAGAATCGATGAAGAGGAGGACGAACCGCCATCCATAT
>NODE_10974_length_128_cov_2.734375
CCCTCTCCTCTCCACCATCAGATACACCCTCCCTACTGGTCAGCACGATCTAGAGAATAC
AGGAACGACCCACTCAATACTTGGAGGCTCTATCGCCACAAAACCTCGCTCACGCCTCCA
ATCTCCTCTTACCCTCTTCACATTAT
>NODE_10982_length_61_cov_6.147541
AAAAGTTCAGGCGCTCTGATTTCAAGGACTCGCGGATCTTCACCCAACCCAACGAAAATC
GTAGATGCACCGGCCTCAA
>NODE_10986_length_226_cov_3.101770
GTGGAATTCGTGATTTTTGATGAAGTTCATTACGTTAACGATGCTGAGCGAGGTGTAGTC
TGGGAGGAGGTTATCATCATGCTTCCGGACCATGTCAACATTATTCTTCTCTCTGCCACC
GTGCCGAATACCAAAGAGTTTGCGGACTGGGTCGGCCGCACCAAGAAGAAAGATATATAT
GTCATTTCAACAGTGCAACGTCCAGTGCCACTCGAACATTACCTCTATGCAGGGCGAGAC
AAGT
>NODE_10987_length_151_cov_2.721854
TCGTAATCAAGTTGTGACCGATCCACGCAAGATTTCACTTCCTGACCAGACTCTTCGTGT
CGGTGGTCACGTATACATATATCCAGTCCACCTCCCACCTACTCTAAACGATGATTCAGT
GGGGATTTTTAACAAGAGCTCCGCGTTCTGCGTCGTCACAGCACTGGAC
>NODE_10993_length_41_cov_3.146342
TGAGCAGCATTGTTGAGACTGAGGGAAATCCCGATGTCCATGTCATCCTTCGAGGTGGA
>NODE_10998_length_34_cov_66.411766
ATATAGGACATGATACGATCATATTGAGCTTGGGAGACTTGAGGGCCTTGAT
>NODE_11006_length_241_cov_6.427386
CGTCCCTTCCCTACGACGATCGTGAGGGCGCATCCAAAGTTCGCAACATGTTCCATAAGC
TATGTCCCAAATGCACTGCTGCAACCACTAACCGTGGCAGGACCAAGTAATGATATGAAG
GCGTCTTGTCTCAGATAGTCAGTTTAGCTATTGAGAACTTGTGTACTACTTTAAAAAGAC
TGCTTGAGCCAAACCTCAGAAATAGGAATTATATCAGAATCTCTTTCCACCCCTCTTAAT
CGGTTGCCTAACACCACTC
>NODE_11007_length_69_cov_39.855072
ACAGTACTTATTCACTATGGAGCGGTGGCCTTATTACAGGATGGTGGCTCTCTCGCTTTC
TCCGGGGACGTGGAAGTGATTCCAATA
>NODE_11008_length_642_cov_12.940810
GCATATGCAATTGCGTACTCTTTTTCAAGGGCGGCAGCGGAATCGAGGGCCAGGAAAGGC
TCATCGACCTGTACCGATTCAACACCTCCGATCTTCAATTCAGAAAGAAGCTTCTTGTAG
ATGGGTATGAGCTTGGATAAAAGAGAGATGGGACGGAAACCTGATGGAGCAGTCTTGTCA
CTTTTTCCGAGGAGGAGATAACTGATGGGACCAATAATGACAGGACGAGTGGTGACGCCT
GCAGCCTGAGCTTCTTTGTACTCATTTAGAGCCTTGTTGTAATTGAGCTTAAAGTCGGTC
TCTTCAGAGAACTCGGGAACGACATAATGGTAATTTGAATCGAACCATTTTTTCATCTCA
CAAGCAGGAACATCAACACCTTCTGACTGGCGTCCACGACCCATAGCAAAATAAACATCT
AGTTCAGTTAAACCCAGGCCAGTATAACGACGGGGAACGACGTTAAAGGCAGAAGAATGA
TCCAAAACATGGTCGTAAAGAGAGAATTCACCGCTAGGGACCAGGTCAACACCCTGAGCC
TTGACTACGCTCCAACTAGCCTTTTTTATGTCGGCAGCGACTTTGTTAAGCTCTGCTGCA
GTGATTTTGCCATTCCAATAGCTTTCAACTCCCTTCTTGATCTCGCGATTGGAACCGATG
>NODE_11011_length_23_cov_165.826080
GCCAGAGCGCTTAGCGCCACCAACAGTTTGCAGAGACTGTC
>NODE_11018_length_39_cov_9.205129
TTTGTGAGCCTCCGCAACTTCCTCACTCGCACCCACTTGCAAGACCTCATTGAAACG
>NODE_11028_length_272_cov_4.650735
CTCTGTACGCTCCATGGTCTGACCGTTCCAATTGGCGGTACCATCAATGGTCATTTTGAT
ACCACGGAGCTCAGAGGTCATAGCAGGGTTCTTGTAGTCAGAGGAGACAACTAGATAGTG
TGAAGTGGGCTGAGAGCCATGGATGTACCATTGATAGGTGCCAACTTGGTTGGCCCATGA
CCACTTATCGAAGTCTGCTGCACTTGAAAAGTTATTGAAGCTACCATCCCAAATCATGGT
CCCTGCACGTGCCCCGAGAGTCAAAGCAGCAAGCGTTGCCCAAGATAATA
>NODE_11029_length_59_cov_3.457627
TTAAGCTTTTTGGGTGGAGGAAGAACAGTGGGGGTATAAGCTGACTTGTTCGGTTCAATC
CGATCTTCCTCGGAAGA
>NODE_11030_length_66_cov_5.863636
GCTGGGCATTGTAGGGCTTTTGGGTTGCGTCGTCATATTCCTGTACCTTCCGTACATGTC
ACTAGTGGGCCTTGACGGTTGGGT
>NODE_11031_length_367_cov_22.670300
GGACAATCAGCTAGAGGAGCGTTTGAGCTTCTCAACGACAGTGTTATAATCAACTTCACT
TGCATCAGTACCTTGAATCTCGGTACTGATTCCGGCCAAAGATTTCTTAAAATCTTCCTT
TGACCCGGCATACACCATTCTAGGTTTGATCTTTGAGAGAGTAGGGACCCAAGAAATGAA
CACAAGCTTGTTTCGTCGCCCTCCATCATCTGTCTCGTATTCAACATCGTAGACAGCATA
TCGGGGTGCATCCTCGGGAAGACTCTCCAAGAATTCTTCATAGTCGGCGTTATCGGACTC
CTTTTCCACGACGATCTCATCAAGTTTGTCGTTCAGCTTGAAGATAATATATCTCTTGCT
CGTCTTCTTGGCTCCCTGCTGTTTT
>NODE_11047_length_233_cov_4.047210
GCGGATGCCGTCAACGTGATGACCTATGCCGAGAAGAGTCCAGATGGCTCGCCCGGTTGT
GCTGCTTGGGACCTTTTCCGTCCGTGCGACAGTGACCAACTTCGGCAATTCCTGAACGAC
AAATTCGCCAAACAACCAACTGATCCGATTCATGCCCAGAATTACTACCTCGATGAACAA
CTACGCAGGGAACTGTACGATCAGTATCAAGTCATGTCATACCGTGTGTATCAGCGGCCA
GGAGAGGCGGA
>NODE_11048_length_53_cov_2.830189
CAGAGCAGAGTGCGCACAGCCATGGGTCCGCAAGAACTGCTGCTAGTGCTTTGACCTGGT
ACAGCAACTTG
>NODE_11049_length_156_cov_2.762820
GTCCGAGTGTTACTCTGTTCGCTCTCTAAAATTAAAATACTGTCACATTCCCCTCCTGCT
GTGGTTGAGCGTGACTGAATCTGAAGGTCTGGCCTCGGCAATACTTGAACTGAGGCCAAA
GCGACCTCTAGTCCTCTGATCCAACTTTGACTGCTGACCATCTAACTTGGTATG
>NODE_11050_length_114_cov_4.000000
TGGTAGATGATACGAAGGTGAAGATGCTTCATTAGAAGGCTTGCTCGACCGTGGAGGTGA
CCTCAAGACATGCTTGGAAGGAACGTAGGATAATTCAGGAACGAAGAATTCTACATACCC
GATTGACTTGAG
>NODE_11056_length_247_cov_7.356275
TTTCCTTGACGATAAGTGTGGTTATACAAGTGAGCCACAGCTTCGCGAAGGGCTTTGACA
CCTACTGTGGGAGCATACTCGAGGGAATCTGTTGGCATTGGAATGGTACTCGGGCGTTCT
GGTGCGCCAGGAATGGGCCCAACCTCAGGGGCACCTTGCCCTAGATTTGACCATTCATGC
GAAGAAGAGTAGCTGAAGCCATTTGCCATCGCTCGATCCGAGCAATAAATGACACCAGTG
CTTCCTGGGTGTTCTATACCCGGGA
>NODE_11057_length_92_cov_2.478261
GTATACGAACGTTTCCGCGCTGTTTTGAATGAGGGCAGTATTAGCTCTAGGGTTCAATAT
ATGATCGAAGTTCTTATGCAAGTTCGAAAGGACAAGTATAAGGATAACCC
>NODE_11062_length_59_cov_132.322037
AGTAACTTTGGGAAACATAATCAGCCCCATGCTGTTCATAGGCATCCCACTGAACCTTCT
CCCTATCAATCCAGTCC
>NODE_11063_length_128_cov_6.679688
TCTCACTATTCCATCATGTCGGGTTCACGAGCAGACCTCCTCTTATGGCTCAACAATCTA
CTCAAAATCAACTATACAAAAGTCGAACAATGTGGGACTGGCGGAGCATACTGTCAGATC
CTGGACAGCATATACGGCGACGTGCC
>NODE_11064_length_202_cov_30.658417
AATGAGATACCACGGACAGGACCCTTTTGGATACGCTTCATAAGATGGGTGGTGAAGCCT
GCGACCTTGTTACGGAGACGTTTTGAAGGGACAACGGCAACTTCATCGATGATACGCTTG
TTGGTGTGGAAATCGAGGGTAAGACGGGGGTAATATTTTTCGATGAGGACGCGAGAAGCC
CTCTTGGTAGTTTTGGTACGAACGCGGCCCATGATTGTGG
>NODE_11066_length_190_cov_6.900000
GCATTAAGCACAATTCCCTCGATCTCGTTACCACCAGCCCATTGAGCATTACTAGGATGC
CTGTTTACTCTTCTCACATTTTGACGGACTTCCAGCTCGATTGACTCCAAAAGGAAGTCA
TTGACAGGATACAGGGTATCTGAAAAAATAAGTTCGGACCACACGAGGATACCGAGTTCA
TCACAGACGGAATAAAAATCGTAGACAA
>NODE_11074_length_382_cov_4.379581
TGAAAAGGCTATTCTAAATTTAAGAAGTCCGGATCCTCCTCTACAAGCATCTCGAGTAAC
TTGTAAAATGAAGCAGCAGGGAATCCAACGACATTTTGATAGTCCCCTTCAATCTTGCGG
ATCAGAATACCTCCTAGACCTTGGATGGCAAAACCTCCAGCTCGATCGACACCTTCCCCG
CTATCAACGTATGCCTGAATAAGGTACTCTGGGTTGTCGGCAAAATAAACCAAAGTCCGT
TCATCAATTGATTTGATGGTGTATCCGGGTGAATATATGACAGGATACGCAACACAGACG
CCGGTAACCACTTCACAAACACCACCATTCATGTCCATGAGCATCCTCAGATTGTCCGAT
CTGTTCAGAGGTTTTTCTAATAACTCCTGGTTGATCTGCG
>NODE_11075_length_652_cov_8.196319
TCATCAGCTGAAATCCAGTAAAAGTTGATGTTGGCTCGGGTTGATGTCTTTACCTGTGAT
CTGAAGTGCCGACTACCTGAGATTCTTGATACTACAATACTTGGTTGGCAGCTACTCTCT
AATTAGGAGTGGGGTACGTAGCGGGGCTCTTCATCCCGTTCTTACCCACAGCTCGGACAC
CGAAATCGACATTGTCCTTGGATAACTCGAGTGTAACAGAGGTAACCTTCCCGACAGGGA
TCGCATGAGTCCAAAATGTCTGGTCAGTCGGTCTCCATACGACCTCATAGTTTGCTGCGT
GAGGATCGCTGGTCCATCTCAAGGTTGAATTATTCGACAATTGGCTGGTGTCCATGACTA
CTCCCTTTGGTGCTCCTGGTGCATTTGCAAGTGACCACAACCCAGCACCATTGACCCTTG
CAACTCTTGCTACGAAATCAAAATCAACGAATTCAAGGAGGTCTCCAAACTGTATACCAT
TCTGTACGCGGACATCCTGATGTTGATGAGCGAAGTTCTCCGCGGGTTCTGTGAACCGGA
CTGCAGGAAAACCATTGCGAAGGAAAGACAAGTGATCGCCACCACGAAGGAAACGATCGG
GGCGCCATATCGTTTGAACTTTCATTCCGGTTGCAGAGTTTTGGGCTACCTCGGCAATGA
AACGACCAAG
>NODE_11076_length_228_cov_6.214912
CCCTACAGTATCAGCCCCTCCGAATGTATTTTCAAATTTCACAGACGGATCGCTAATTCT
CCACTATACTTTGACGGGTATACAGTTTGTGACCATAGTTTCGACTGGAAACAAGATCAA
TCTCTTAATCATGGACAAACTCACGGCTTACACCTGGCATGCTCCAATCATTGCTGAAAG
TGGCGCATTCGGAAATTTTTATTCAATCGGCACGAATACTACAGTTCTTGTTGGTGGACC
TTACGT
>NODE_11099_length_103_cov_4.660194
CTCAGGACAGGAAGAAGAAAAAGGATACCTCTGTCATCGAGTTGCAAGCTAATACCTGGG
CCGTTTGAATTCTCTATCATCATACCCGCCTGGACCTTCTCGCTTGAGATCTGGACGAGG
G
>NODE_11107_length_137_cov_4.364964
GAGGAAACCGCCGCCGAGAAGCCCCAGGAGAAGACAGTGTTTAACGTCATATTGAAGTCT
TTTGACACTGGTGCTAAGCCCAAGATCATTAAGGAGGTGAAATCTTTGGTGCCTAACCTG
ACTCTCATTGAGGCCAAGAAATTCGTTGAAGCTGT
>NODE_11112_length_92_cov_3.228261
TGAACAGACCTCCAAGTACCCCTGCACAAACACCCCGGATACACTACAGCCCATATAACC
GTCGGCCACAAATCAGCCCAACTCATCGCTCACCAATACCCCTCGCCATG
>NODE_11113_length_62_cov_57.387096
TGGGCTGCTCGACAGGCCACAGCAAAGGCAATAGCCGCTGCTAATGAACTTGCACTCACA
GGCAAGGCAAAGCACAAGGG
>NODE_11123_length_112_cov_3.125000
GGTATGAGATTGAGTTGGTCGTGGGTCACTCCCGTGGGTCACTCGTTGGGTTTCGATGGA
TCTCAACTACGGAAACTGGAAGGAAGGTTCCTGCTTTTATTAACGTCTCAGGTCGGTACC
GCATGAGGAA
>NODE_11125_length_70_cov_5.400000
TTTGTTTGATTACGATGGCAACACTGGCGAGTCTCGGTCAGCAAATGGATATTGACGATG
CAGCTATCGATGAAGGCCTGTACTCGCG
>NODE_11126_length_92_cov_41.608696
CACCTCCTACCCCCGGTGATATTGGCAGTACTGAAGAATATGAAGTCGCATGGTGCACTA
AATCCGGTCGTGGCACTCGCGTTATCCCAGATGGAACTCTCCAAGGCGTA
>NODE_11127_length_144_cov_38.625000
GGAACTCTCCAAGGCGTACACTTTGTTGAAACCCCTGACTATGTCCAGATCACTGGTGTA
GGTGCTTTCACCAATATCAACATTCCTCAAGGCGATTATGGAGGTGAACTTGATAACCGT
GGAGCTACTGGCAAGGGTAATCCTGTCGGTGGATTATTGTTT
>NODE_11128_length_454_cov_9.048458
TCATTACCATCCCGATCATCATCTGTACTACTCTCATCCTCGTCTTCATCCTGTTCAGCA
CGTTTCTTCACCTTACCACCGCGCATCGCAGCCATCTGTCCCGCGAGTGTATCCTCATCA
GGATCCGAGATCTCATCTTCATCAGGCTGCTCGACAGCTTGTGGTTCTTCTATCTTGAGG
ATGATGTCCTTGGTAACGTCCTCCCCAACAAATGTGTCCGATACCAGGTGGATCTTCCAG
GTGAACACACCAACGTTTTGCGGAGCTTGGAACTGAATCTTGTATGATCGGTAATCCCGC
TTATGCTCAGCGTAGGGGTTTGCAAAGGGGACGTCAGTGATTTTGAATGGCGGGACGACA
ACACGGTTCAGTTTGTCATCAGCGAGTACGATCCACCACGAAGGTCTGCGTTGATCTGGC
CAGTAAGGCGCATGAGCAGCCGTGACTGTTCCCTCATTGTCGACTTCTTCCA
>NODE_11131_length_24_cov_20.041666
CGTCGTCGTCATCATCACCATCAGCATTACCCTTGGCAGCAG
>NODE_11132_length_521_cov_24.456814
CAGTCATAATCACAACCTCTAGCCTCTTAAATTGTTGTCTCATACGGGACAGGTCTCATG
GTCTGAGGGGCGTTGTTGGTAATAGATACGACATGTGATTCACGGGGAGCAACAGGCTTG
CGCTTGAGATCGACGCGCTCGCCCTTGTCCCTGGCAGCAGAATGAGCCTCAGTGTTGGAC
TTGACTCTGTCAAGGAACTCCTGACGACACTTTGAGTGCTTGATGTGTTCAATGCGGATA
TTAACACGCTTCTCTATGTAACGATTGCCGACAATCTTGTGAACAATGACACCGACAGCT
CCGGGCGTCACATTGTAGATGATGCCGGTTCGTCCATGGTAATACTTGTGGGGCATACCC
TTTTGTTGGGCAGCATTGGCTTTGATATCGACAATGTCACCAACACGGTAGATGGTCAGA
TATGTCGACATTTTGATGGGGCCATGCTCCTTAAAACCACGCTTGAACATGTGGCGCGTG
CGCGCGCGATAACCATACGAGTGCGGCATCTTGTCCTGAGGAAAGCGTCCACCAAAAGT
>NODE_11133_length_57_cov_2.140351
TATTGCTGCCGGTGGACGTTACGATAGTCTCGTTGGTTCATTCAGTTCTGCCGCTGCTGG
TGACAAAGATAAAAG
>NODE_11145_length_205_cov_6.795122
TCAAGGAAGCACAGGCGGGACACTTTATCTTTCCGATGACAAACATATATGATGCGATCT
TCCCAACCTTGATAAACTGTTTGCAGGAGGTATTAGGGCAGTAAACCCTCCTTCGCACCG
GCGTCCTATACTCTTTGTCCCTTTGCTGCAGTTCATCGAATTGAGCCGAAGATAGAATCG
GCTGTACTTGATTCTGAGGAATGGGGATATTGCAACATCGAAA
>NODE_11148_length_388_cov_7.515464
CTGGTTTGAGTTCTTTCGTGAGAATAGCGTACTGAACTTCATTCGCCAGTTGTATCATCG
AGTCTACTTCAGCTTGGGTCTTCTTTCCCTTTTGTACAAGTTGCTGGAAATCCGCATCGA
CTGTATATTCCCCACGCAGGAACGGATTGACCTGATGCTCTTTGAGAGGGAACCGAGCTT
TGACGGACATTTCGCCAGTCCAATCTTCACGATGTGTTTTTCGCTCCACAAATATAGTTT
TATTATCGACATCACCGTACCAACGCAGACGAATTGCTTCAGCCCCTTCGGTCTTTTCCA
GGCGTCCGAGGTACAGTTCAAGGTCCTCATTATCGAAGTAGATAGACGTGATTGCAGAAT
CTTTGGGCTCGTATTCCTTGTCGGGGTTGAACACCAAGACCGGAAG
>NODE_11149_length_78_cov_2.769231
TGGGACAAGAGACGCCCTTACCTAGGCATGGTTGGAGAGGTTGAAAGTTTGGTTTTTTTT
TTTCATATGGACACTGCTACGTTATATCAGATAGAA
>NODE_11151_length_86_cov_36.069767
AGGAACTTCTGGTCCTCCGTTAAAACGGCCGACACCATTGACAGTACCAGAGTCAGCGAC
AGGAACAGAACCAGTAGCGATGTAGCCGTCGAGGAGTGGAAGGG
>NODE_11155_length_210_cov_10.352381
CTGGCTCGTGAATCGTTTACATTGATATATACACTACGTGTTACAAAAATTGCTTCATGC
CCATCAACTTATAGTAATCATCTTGTTCAATCCGGCTTCAGTCCTGAACTGAGCCAACAC
CCGTCCAGCATATACAATCTGAACGTTCCTTGGAACAATGTTCTGGTCGACATTGAACAC
AGCTTTCGTCACCATCCCATTCCTCCAAGTAAGATCAACAGTGATTCC
>NODE_11156_length_366_cov_6.931694
GGAGTTGGGAAAGGAATGTGGGGTTTGACTCGGGTGGCTCGGGTGACCTTCGTGATCGAC
CGAGAGGGAACTGTGAAAGATGCGCTTGAAGGTACCATGAACTATGGTGCACACATGAAA
TTTGTCGACAAATGGCTGGCGAAGGAGCTCACCCAAATTCAGGAGCAGTGAATATTTGTC
GCGTTCGGACTTGAAAAAGACCGGGGCATATTGATAATCTACTTCTATTTGACTGGCAAT
GGATGAGATGAGCTGTGTGCAGAAGGAAATCTGGTTGAAATTACCACGTCTGGCCTACTC
TCATGGTCACCGCAATTTCTGACAATAGATGTAAATGTGTTATCTACGTGCATTAAGGCT
CTAAATGTCAGGTTCCACTGTCAC
>NODE_11157_length_84_cov_4.023809
TCGGTGCCCTCCCTGACCTTGTTCGAGGTGGTTATACCCCAACCAACTTCACCCTCGACA
GCAGACCCGGCGCGAACTTCATCCCCGTCCCGAGTCGCCTAA
>NODE_11158_length_128_cov_4.539062
TCCAACTATGCGAAAGCCCATAGACAAGGCTACAATGCAATTGTTGATATTGAATCCGTT
CACGACGATTGGCCGGAAGGCATCACTGGCTACATCACTGTGGGAGTGAATCCGCAGCGG
AAGGTCGGAGTCTCTCAATAATGTGA
>NODE_11159_length_375_cov_9.336000
GTCGCGAATGTTTGATCACGCATTTGATCACGCTCCGCTCAAACAATTATGCGTAAAACT
ACAATTTCCCCTACCTACTCGACTATCGCTCACACTGGTGGTTACTCAGGTCCTGAAATA
ATCGCCTTGATGACCCCCTTGCCGTCTTCACTCTTGCCAACACGAGTTGCCCTGAACGCT
GCAATGGCGTCTTTAAAAGCGTATCGGTGTGTGACGAGAGGCTTGAGATCAACCTTTTCA
CTTGCAGCCAAGGAGATGGCCAGTGGATAATCACCAGGGCCATAGCGGAAAGAGCCTTTG
TAGTTGAGCTCCTTGACCATGAGGAGGCCGACATCGATGGTCACATTTGGTGCACCCATA
CCAACCTGCACAAATGTACCGCCAGTCTTCACG
>NODE_11160_length_168_cov_6.154762
CTTGCTTACGTTGGTCGTGCTCGCAAGGGTCCCGCTCCCCTTAATCTCGAGGTCCCAACC
TATGAGTTCACTGAGGGTGACTCTAAGCTTGTTGTCGGATGAAATACAATCATAGACAAG
TAGTAGTTTTTGTTCGTCCGGCGAATAGAGTTATATTTTATTGGATGTCATATACATAAC
ACTCCG
>NODE_11164_length_24_cov_37.625000
GGAATTCGCAGGGCTGGGTATGTTGAAGAAGGAAGTGGCTTG
>NODE_11165_length_94_cov_4.148936
AAAGACGAAACTCAACGAACAGTAGATCAAGCAGGTCAAGACACTGGCTATGGAAACTCC
CGGAGGCTCCATTCCTTTTTAGTCGGCAGAACGGATACTGGAGACCGCAGCC
>NODE_11166_length_20_cov_55.950001
CAAATACTCAATCCGCGGTAGATGCTACGACTTCTGAT
>NODE_11170_length_330_cov_3.972727
CCTCTCGTTCTCGACTTATTGTTCCTAGTTTATGGACTCCTGCTTCGCGTCATATCTCCC
TGCTTGCATTTTACCGTTTGTGTAAGTACGGCGTTGGGAACAGCAGTCCTATTATTGCGA
TCGGGCATCACAGCACCATGCGGTGCTCCAGGCCTGAGCGAGCTGTTCTCATATCATATC
TTCACATCGCTTCTAGATGTCGATTCCAATGCACATGTTCTCCTTTTTCCAGCCTATTAG
TCCATCTCAGGCCTTCTCCAAGGCGTGTGTTGGAAACGTGACAATCGTCTCTTATCATAG
TCCTGTGATGTATCAACTTGTGGAATTCTCTCCCCGCGCGACTCCAGC
>NODE_11171_length_50_cov_6.280000
CATGGGTAACATAACTGCCAAAGTTCTTGCCCACGACGACATGCCATGTCGCACCATGGC
GTCTATCG
>NODE_11172_length_201_cov_4.094527
TGCCTCTAGAGAAGTAACTTTCATTCAACTGTCTCCACAAAAATTCTCTCGCAGCGGGAT
TTGTAGAATCGATCAATCGTGTATAAACGCCTGCAAAGGAATCCGTGACACCAGTGCCGC
CTCTCTCCATCGCTAGCAGTCCCCGTTCTTGCAGAGCAAGGTAGTTGACAGACAAATCTT
CAACACTAGGCCACAGGGAAACCATCATCTCTGCTCCAG
>NODE_11173_length_309_cov_8.391585
GTTGGGGACCATGTAACAGGCACATGGGGCATGACTGAATATGCTATTGTCCCAGACAAG
TATCTCAATAAGCTTGAACTTTATCCAGGCGTTCAACCTCTCGATTATCTCAATATACTT
GGCAGTTCCGGTCTCACAGCATACTTCGGACTCAAGAGGATCGGAGAAGTTAAGCCAGGG
GAAACACTTGTTGTTTCAGGTGCAGCTGGGTCCGTCGGTTACATTGCGTGTCAGCTCGGT
AAAGCAGCTGGGGCAAAGGTCTATGGTATTGCCGGTTCACAAGACAAGTGCAATTGTCTG
GAGAAAGAGATTGGCGTAGAGAAAGCA
>NODE_11176_length_19_cov_5.315790
ACCTCCTTACGAAGGTTACCTCGAGTCGTGACAAAGT
>NODE_11177_length_66_cov_4.681818
GGCCACCTTTCCATCCTCGTCCCGGTGAGCAGCCAACTCAAGCTTTGCAAAATACTGATT
AGCTATGACTTTCCACAATAGCGG
>NODE_11178_length_216_cov_5.717593
GTACATCTCACGGTCCAGAGAGCGATTAGGTTCATGAGATAGCGGAGCATATGCTCTTGG
GGACCTGTGAGGAGGGCCAGAATTTGGTTGAGCGGGACCGACAGGAAGACGCGAGGAGTA
TTGAAAGCCAGAGGGAGGGGAGCGACGAGAGGGGTGAGCGGGGGAGGTGGAACGAGAAGG
CGGGCGTTGACCACGATTAGGAAACGAATCTACAGGATGCGCGCCACGAACATC
>NODE_11179_length_98_cov_4.632653
TAGAGGATCTGAAAACATCTTTCATGTAACTCTGTAGGGGTGACAGGAAGAAGAGATAGA
TACTGTAGTACTTATGGACGAATATAACAGGAGCTTGTAAATTTCATCATAGGCAG
>NODE_11180_length_251_cov_2.760956
GAGGGGAGGACCTACCTCGAAACTTCCACCCCCTCCGGGTCCAGGTTCCTACGGAGGACC
GACATCAACCGGCTCCGGAGAGCCTGTCGTACCAAGCCACACTGGTCATGGACTCCACAC
GGGACCTGGTGCTCCTACACTTCCTGGTCCTTCAGGTCACCCCACAACAGGTCCTGGTGT
CAGCGCCGCCGGACCACCACCTGTCGGCAGTAATCAAGCTTTCCCTGATGATCTTGATAT
TCACTCTGTGCCACCCGAACTCAAGAAAG
>NODE_11181_length_110_cov_3.309091
GCTTGACACGGGCCGCCATGTTCCGTTTGCTCCCAGAGGATCTTGGGAGAACGATGCCCA
TCTCGGGGTCGCAGGTCCGATAATTGTAGATGGTGCAAAACGTGATCGTGCTGTTTGGCC
TGGTGACA
>NODE_11185_length_45_cov_62.400002
CCAAGCCAACCTCTATGGTTCGCCAATCAATGCCAATGACGCTGTCCACTACTACCACTC
CCA
>NODE_11186_length_34_cov_66.264709
CTACTACCACTCCCATGGTGTTGCCCGCTCAAAACTTGTCCTTGGAATCCCA
>NODE_11187_length_60_cov_4.166667
CGGTGCCAGCACTGAAGGGACTTTGATTGCCGAGGAGGGAATTGTAAGTGGAGATTCGGC
GAGTGGGGGAGGCGATGG
>NODE_11212_length_981_cov_14.458715
GGGAACTTGTTTGGCGACGGTTCTACTTGTGTTGATGTCCTTTTCGGTGTCCTCGATAGT
CCATGCGAGGACGTCAAACATCGAGCGCGTAATGGATGCCAGAACTCCTGATGTTCAGTT
TGACAACTACAGTCTGTTTCTTAAAGGGCAGAGAGTATTCCTCTACTCTGGTGAATTTCA
TACTTTCCGGCTTCCTGTTCCGTCACTGTGGCCAGATATTCTCCAGAAGGTCAAGGCAGC
TGGGTTGAATAGCGTCAGTGTATATGTTCACATGGGCCTTACCAATCCTGCTCCCGGTGT
TGTGGATTTCAATGGATTCCGTGCCCTCCAACCTCTGTATGACGCGGCAAGAGAAGCTGG
TGTCTGGGTTGTCTTGCGTCCAGGACCTTACATCAATGCTGAAACCACGGCTGGAGGAAT
TGCTCATTGGGCAACCACGGAAGTTGCCGGCACCCTCCGCACAAGCGCAACAGATTGGAA
GGCTGCATGGCAAGACTATATCCAGGGTATTATCAATGTTACAGCCCCGAATCAGATATC
AAATGGTGGTCCAGTTATTGCAATTCAGATTGATAATGAATACTCCCAAAATCCTGTTAC
AAATGCCGAATATTTTGCGGAGTTGGAAGCAGCATACCATGACTCTCCCATCGTAGTCCC
TTTGACATATAACGATCCAGGTCAGGGGAGGAATTTCATCAACGGGACTGGTGCAGTAGA
CCTATATGGACTGGATTCCTATCCTCAAGGTTTCGATTGTTCAAATCCTACCGTTTGGAG
GGGTGTGCCAACAAATTTTCATCAATATCATGCCGACGTTAATCCATCTCAGGCATGGTA
TATCCCAGAATTTCAGGGCGGTTCATTCGATGCATGGGGTCCAACAGCGCCTGGATACGG
ACCTTGCAGACAGTTGACTGGGCCAGAGTTTCAGTCTGTCTTCAATCTTAACTTATGGGC
AAGCAATGCGAAGTTGATTAACTATTACATGCTTTATGG
>NODE_11213_length_133_cov_3.977444
CTTTTCACTCCTACGGTTCCACGTTTCAAAGACCCAAACCCGTCACCTGTAATCACACGC
TTGTGCAAGTATCCTCTCCATCCGCGCAGGTTCTCCTCCGACTCTGAACAAATCGAGAGC
GAGGACAGTGACGCTATCGGGGTAAGTCCCG
>NODE_11214_length_73_cov_49.013699
TCTCCATCAAACACATATATCACAGCAACAATATTCTCCCTGGCTCATCCTTACGGAACA
CCAACAATCATTTCCAGCTACTCCATCTCAG
>NODE_11217_length_72_cov_51.263889
GGTCAAGAAGAGGCTCGGAACCTTGCTCCGCTCGAAACGCAAGCTGGAGGAGCTTACAGA
AGTGATCCAGGAGAGCAGAAGGGCCCACTA
>NODE_11226_length_48_cov_7.000000
AGGGAGAACAGACGTTGATGGTGTTGGATTTCGGACACCAGAGAGCACGCTTTGGATGGC
ATACAA
>NODE_11227_length_458_cov_6.611354
GAACGCGACCTTTGTGACAGTTCTACGGGCCCTATTCCCGTATCACCAGCTCCTTGGAAA
CTGAGAGGCCAAACCTGGGCATTCTTTCTCTCAGGACTACCCAACAATGCTAGTCTCCCA
GCCGGTTTTGCGGCTCCTTACCAGGCCCAGGTGCTCTCCGAAGGTGGACAGTTCATCGGT
GGGCCCGGTTTCGTTCAGCTTGTATCATATTCCGAGAGTCCTGTTGGTTCATACGATGAA
TTGATCTATTCTCCTGGACGTTGGAGTTACAAGAACAATGATCCTGCTTTTCGTATCACA
AGGATTTACGTGTCCACCCAAGCCTCAGTGGAAAACGGCCGTCGTAACTGGGATATACCC
AAACAATTAGCCAACTTTTCCTACCACCCCGGTCCAGACTCTTCAATTCTCCTCAACGTG
TCCCTACCCTGTACACCCGACCAGCCCTTTTTCAGGGCCCAAATCCAGCCTATACC
>NODE_11228_length_48_cov_4.020833
CTCTGCCTGAGTGCTGAATTCCGCATCAAACATCCTAAAGACCAACAGCTTTCAAGACCT
CTCACG
>NODE_11229_length_143_cov_27.951050
CAGCGAAAAGGACGGCGTAAGCACCAAGGTACAGTCTTTGCCTGGGACCACGGAGATGCA
CAAGGCTGGAACTGGCCTGATAGTAGCGTTGCTTGTCGAGGACGTGGTTAGGCTTCTCGT
AGAGAGGGGTTAAGAAACTCATGATGGTGGCAGAAATAAAG
>NODE_11230_length_185_cov_3.935135
GCCGTCCCCATGGGACCCAGTTCTACAGGATGGAAGGCAAGATACCGCGCTTGGAGGGAG
TATGTGAATGGGACCCATGCGAGGTCTCCGATGGCGAGCATGAACCCAAAACCATCGGTG
GTGATGTCCATGGTTGTGAATAGCGCTGGCTCGTTGTAGAGACCATCTGCGACATACAAG
AATTGGAAGCAAAGGACGAGACA
>NODE_11237_length_178_cov_7.825843
ATTACGATAGAAAATTCATCGAGGAGACTCTAGATCTCGATGATTCTCTCGTGAAAGAGT
ACTTCCCTGTATCCGTGGTAGTTCCTGCAATCTTACAAATCTACCAAGATCTGCTCGGTG
TCAAGTTTGTTGAGATTGAGACATCGACATGGCATCCTGATGTTCAGAAGTTCGCTGTTT
GGGAGAAAGATGCCAA
>NODE_11238_length_89_cov_4.471910
GTTCGACACGCCCACACAGTTCTCAGGCGCACCCTGCGCCCTACAGTGATGTCTTCAAAC
GTGACCAGATTGAACTCGACCAGTACGATGCATGATAACGACCCGGA
>NODE_11239_length_135_cov_6.237037
GAGCCAAACTCGACCTCACGGCATTTGACCTTGATTCCGATTGGACGGAGAGTTGGTCCA
AAGATGTTGTATTAGCTCCGAATGCAAGCACCGAACTTTACGGGGGCGAAGCTCCTGGTT
GTTTTGTACGTACGAAGAAGAGTGAGGTTCCGA
>NODE_11241_length_479_cov_5.659708
GTAGCCACGACGGACAGGTTGTTTACTTTACACGAAACTGCGTCAACATTATCCGTCCAG
GTAGTACCAGCAGCGCCAAATGGAACTTCCGAAATCCTTTCCGATGTCTCAACTCATCCT
GTTGAGGACCTTCCAGGTGCCGTATGGGCAGCAGCCGAAATCCTGATTCCCAAACCTACC
AAACGTTTTCCAGCACCTTACATATACGTGTCCAACAGAAACACCGGAACAGAACTCGAC
CCTCGTGGGGATTCCGTTGCAATATTCGAACTGTTGGACAAAGGAACGAAAAATGAGAGA
CTTCAACTAGTCAAGCAAATATTTACGGGGCTCGAACAGATCAGAGGCATGGAGTTCGGT
CCTGTAGAAAAGGGTCTAGAAGAGTTTTTGATCGCAGCAGGTGTAGCTGGAAGTGGAGGC
GTGGTGATGTTGAAGAGAGTTGAAAGCGGGAGAGATATGGAAATTGTTGCAAGAAATCTG
GATATTTTGAATCGTTC
>NODE_11242_length_105_cov_2.761905
TTATACTGAACTTGGAATAAGAGCCATTACTTTTAGTTTCAAAGAGCGCCCGAGACATTC
AGAAGTCACCGTTATTGACAGCGACGATGAAGATGTACGTTATCAGAAGGACCTTCAGCA
AGC
>NODE_11243_length_168_cov_5.315476
CACCCTGGCAAAGGGCTCCAGCGAATACTGCATATCTCATATCCTCGCACCGGGTGCCCA
TGCACGCATGCCCCTTGTAGACCGGATAGACAAGTTGAAAATACCCGTCACTTTTATTTA
TGGTGATCATGACTGGATGGATCCCAAAGGTGGTGTGCAAAGCGTTGAAAGACTTCGACA
AGCGGG
>NODE_11257_length_326_cov_3.680982
CGTCTTGTTCATTCATTCCCCACAGTCGATAAACGCGAAGCTTTCAATGTGCGATAGCGT
GCAATGGCTTTCTCCCGCTCTTGCTCCATCATTGACTTCTGAGCCACTGATAAGATCCCT
TCTCTTTTCGCGTACTTGGCACTCCGAGCCATTTCCTTGATCTCTGGAGGCCCTTGAGCT
ATATCATTCAATCGTCGTGGCGCCGACGATGATAACTGTACAAACTCCTTCGGCCGTTCA
TCTTCGTTTGGATCCTTTGACTTTGACCTCAAAGCTGCCACCATCACTGGAGGCGATTGA
CCTTGAAGCCCTCGGTCTGTAATCGATCTGGTCGTTCCCGACAA
>NODE_11262_length_232_cov_4.780172
TGCAGCGCAAACAGTGTATGCACCCATGTTCTCAAACTCGAGCCAGTCGCCAACCTGGAT
ATCGCGTGGGAGCATAAGTCCTTTGGAGATACAATCAATGGAATCACAAGTAGGTCCCCA
GATGCTTGCCAGTTGTTCATCGGGAAACGCGGAGGGCGTGTAAGGTAATCCATTGATCGT
CAAAACTCGAGGCAGCGGTGTCTGATGGTCGAACAAGATGCAATTAAATGCACCGTACAC
ACCGTCATTG
>NODE_11263_length_121_cov_5.256198
TCATGAACATTTCCTTAGTGGTATAGCTGAAGTGCAAAGCAAAAAGAAGAACGACCTCAT
GTATTTTGCATAATCATTGTACTATTAATTCTGGGTATACCAGACGTCATCCTCTCTTGG
CAAATCTATCAGATATTTG
>NODE_11270_length_91_cov_4.175824
CTTTGCGGGGAAGTTTCGGCAATGCAATGATGGCGATGTGAACGGTTTATCCGAGTGTAT
AGGAATGTATGAGAATGCGGCGGTTGGAGATTCATTTGGGTATTTAGTG
>NODE_11272_length_86_cov_4.558139
TCGATTCTAACCCTTTATCCAGTTTCAGCTTCTTCCTCAATGGCTGTTCGTCCTCTTCCA
CCTCCCCTGACATGGTCCGTTTATGACGTACGACATCACCGGTC
>NODE_11274_length_82_cov_3.560976
TTCCTCCTCCCTGCTAATACACCGCACAACCCTGTCAGGTTTGCCAACACAATCGGCATA
GTCGTGGAGCGCACGCGACCGGAGAAGTCGCTAGACCGGC
>NODE_11275_length_106_cov_4.330189
GCGAAAGACACTCCGTGAACCGAAGATTGATACTGAGCTCGCTTATGCTTATGCCAAGAC
TGACCGACTACATGACATGGAAGACTTTTTGGGAATGACTAATGTTGCGGATATCCTTGA
GGTT
>NODE_11280_length_43_cov_2.767442
TGCAGAGTTCCATGACGGAGAGTCGGCGAGAGTGAGGTCGTGATTGTGAACTGCCCTCCC
C
>NODE_11299_length_133_cov_6.067669
TGGCGGCAACAATGGTTCTACCTTGTGTGCGACTATCCTAGCCAATCGTCACAACATCAC
GTGGCACACCAAGGAGGGCGTCCAGCAGCCCAACTACATTGGTTCTCTTCTTCGTGCATC
TACCATTAGCATTGGTACCGATGCCAATGGC
>NODE_11306_length_123_cov_43.813007
ATTGCATACGGTCTCGATAAGAAGGTTACTGGCGAGCGCAACGTCCTCATCTTTGATCTT
GGTGGAGGCACTTTCGATGTTTCCCTTTTGACTATTGAAGAGGGTATTTTCGAGGTCAAG
GCTACTGCTGGTGATACCCAC
>NODE_11307_length_25_cov_168.839996
CTTTCCCTCCCTACAAACATGAGCTATCGAGACGACAATCACA
>NODE_11308_length_337_cov_3.670623
GACCAACGTTCCTTGTACTTGCTTCTGATGGATTCACGGACCTGTGTTCTAGTGAAGGTC
CGACCAGGATATTGGAAAGTTGGGCGAGAGGGATGATGGAACTTTGGTCCTTTGGTGAAG
TTGGCGAAGGTGGAATAGGCGGGAGTGGCATGAAGCAGGATGTAGGAGGGTCTGGGAATA
TGGCATTGAGATTGTTGAGGAGAAGTGTCGGTGATGATCGGTTTAGCGTGAGTAAGGTCC
TAACATTGGATATGGATGAGGCGTGGATTGATGATACTACTGTTGTTGTTGTCACTGTTT
GAAGGGGTTTTGGTGCCCTGAGCTGGGTGGTGTGGTATTCTGTCTGTGCTTTTTC
>NODE_11310_length_192_cov_49.677082
CAATAATGGCACCAACGGGCTTCAAAAGCTTGACAAGGTCATGAATTTTGCTCAGAAACA
TGGTCTCTACGTCCTCCTTTCTCTGACGAACAATTGGAACCCTCAACCCTCTGATGTCAT
TAACATTACTGATCCTCTCACCGTATTTCGGTTCGGGAGACGCGACACTTTACTTGGAAT
TAACGATACCCGTCCGAGAAATACGTTGAG
>NODE_11318_length_50_cov_2.440000
GTTGGGCATTAACAAAGCTTGAACCAACATCACGAGGGTCAAATTGGACACCACTGCCGA
CCCGGCGG
>NODE_11320_length_21_cov_43.285713
ACGGCATCAACACCCTGGCACCTAGGTTCTTCCACGGCA
>NODE_11321_length_210_cov_40.052380
CTAGGTTCTTCCACGGCAAAAAGCCCGATCTTGTGGTTGGGGGGACAAACATTGGAACCA
ATCTAGGCACAATCATTCAAGTCTCTGGGACGGATCACGCTGCAATGGAATCTGTGAACC
TTGGTGTTCCAGCTGTGGCTTTCTCCGCCAGCAGTGGCGGTCATGTCTCTTACACGGAAC
TCGAGAGTAACCCGAAATCTTCAAATATCACCGCCACTAAAATCTATA
>NODE_11322_length_54_cov_2.500000
TCGCCTGAAAGATGGTGCCTTTGAAGGTCTGATTTCTGGAGTTAAAAACTTCCTGCCCGC
GAATAAACTCCA
>NODE_11323_length_137_cov_23.875912
TTCTCAAGAGCCACGGACTTGGCCCATCCATCCCTGAGGACCTTTGGCACCTCATCAAAA
AGGCGGTCGCCGTTCGCAAGCATTTGGAGGTCAATCGGAAAGACAAGGACTCCAAGTTCC
GTCTTATCCTTATTGAGTCTAGAATCCATAGGCTT
>NODE_11332_length_168_cov_3.636905
TTTTGGCTTCCGGAGTCCAAATTGAAGGTTTACAACTGACTTCAAGTAGTGGAGCACCTA
GGAAAGTTGTGTACGGTAGCCGGAAGAAGAAACCTGTCGGACAAAAAGATACATCCCTTA
CACCGGAGTCAAGATCACGGACACCGGAGCCCACTTCTCGATCTATCAAAGTACCTCAGT
CCGGAG
>NODE_11333_length_59_cov_4.813560
TCTTTCACAGGATCACGCCTATGAACCCCATGGCCCGATTCAACACCAGAAAACGACGGC
GACGACGATACCAACCT
>NODE_11334_length_265_cov_4.890566
CTGCAGCTGCATCTTGTTTAGCGGGCATATGGTACAACACTACAATGTATCGCTCTTGCA
AATGGAAGCCGTTCAAGTGGTCAAGAGCATTTTTGGCTTCCATGACATCTTCATAAACAA
CAAACGCCGTTCCCTTCGTCTTTTGTTCATTTCCGATACGAATTTGTCGAATACTCCCGT
AACGGCCGAATAAATCATACAAGTCCTCCCCAGTGATACTGTAGCTTAAGTTCTTGACAA
ACAATATACGATTTGCCCCAGGAGGTAATTTCGAAGTTGGTCT
>NODE_11339_length_48_cov_5.437500
TCTTCTGGGACAAGTTTCGGCATTCCTTGGAACCAAGGACAGGTCGACCGTACAACAGCT
CTCAAA
>NODE_11341_length_51_cov_4.941176
CCGGTCTGCACAGGAGGTATTCACCATGACTTATAACGGAACTGGAGCGCCTGCGGGATG
GAACTGGAT
>NODE_11343_length_222_cov_23.414415
TCAAGGGTGCTGGCTTTGGTATCCATCCTACCACCAGTACTGGTTCCAGTCTCATTGACT
CTATCGTTTGGGTCAAGCCTGGCGGTGAGTGCGATGGTACCTCCAGCTCCTCTTCCCCCC
GCTTTGACTCTCATTGTGCTCTTTCTGATGCTGCCCAGCCCGCTCCAGAGGCTGGCACCT
GGTTCCAAGACTACTTCGTAGCCCTCGTCGAGAACGCCAATCCTGCTCTTTAAAGACATT
>NODE_11346_length_153_cov_3.202614
TCCCAGTCCGTCGTCCAAAGTGTTTGAGCGGCGAAAGCATCAGCGATTACCTGTCTAAGT
TCAGCTTGAGCATCTTTCCTGTTTGCATCAGTCATTTGTCCAAGGCACTTTGCGACCCAT
TCTTTGAGTGGATGAGGCCAAGATTCACTAGACATTGTGATGAGTGTTTTC
>NODE_11347_length_142_cov_3.830986
CTGCTTTTCACCACCACTAAGCACATCCCTCCACTCCTTCCTCACCAACCAGCCTCCTTC
CCTCTCCGGCAAATACCTCAAAAAGACTTTTTCCAAAATCGCCTCCATCTCCTCCATCGT
CCTCCCAGCTTTCACAAAATCAACATACGTATGAGGATAA
>NODE_11352_length_482_cov_7.968880
TGATCGGCGGTGAGCATTAGAACCATTTCAATGAACTTGGTCGCCCAAGGTGGGAGACGG
CGCTTGAACCAAAGAAGGGAGACGACACCACCAATACCAATTTCCTCCTTGAAGACCTCA
GAAATACGCATACCAGCATAAAGAAGTTCCTGGCCACGTTCATCCGAGATGGTCGAGATG
AATGCAGCAGGCTTCCTGATAAGGCCAAGTTCCTGAGCCCACTTATAGTCCATAGGGATA
ACAGGCGGATCAACCTCCTTCTGGGGGACGATAGCGCCAGACCTGACAAGCGTCTCATAC
GAATCTTTGATGACACGGGGAAGCTCTTCGAAGGTGTCTGGAACAATAAATCCAGCAGCC
CTCATAGCACGGTTCTTGGCGTCGGCCGTTTCCATGTCGCTGTTGGCCATAGATCCAGCA
TGACCGAATTGCACCTCGGTAGCAAACATCTTAGCGCAGGTACCAATAGCCCAGGCAACG
ATGGGCTTGGTAATCTTACC
>NODE_11353_length_77_cov_2.454545
CTCTGCACTTGTCTTCTTTCTTAGCTGAGGCTGGACTTCTTGCTGTTGATATGGCACTGT
ACACAGCTGTTGTGACTTGGGCTGTAGTTCGAGCT
>NODE_11356_length_298_cov_6.734900
ACCATGTCCACCTCAGTGTCTCCCTTTGCACGCAGCAGCGTATTCGAGGACTCTCTCCTT
GCAGGACGAGAACAAACCATTGAGGAGATGTACAGCGTCCCTGAAAGTTTCCTCGAAATC
GAAGTCAGAAACCCCCAGACTCACGGTTTCGGTCGCAAGATGTACACGGATTATGAAATT
GTCTGCAAGACCAATATTCCTGCTTTCAAGCTTCGTCATTCCGTGGTCAGACGAAGATAC
TCGGACTTTGAGGCTTTTCGTGATACCCTCGAACGTGAATCAACACGAGTTAATATTCCA
TCTCTACCAGGCAAAG
>NODE_11360_length_79_cov_6.329114
GCGCCTTCCGGTCTTGACAGATGACAAAGAGAGGGAAGTAAGGCCAGGGAAAGCCACACG
AACAGAAGAGGGAGTTTTTTGCTTAAAATCGCTGAAC
>NODE_11365_length_118_cov_4.050848
GCTTCTGTGCTGGAGGTGGAGGAGCAAATATCGAACTCGGTGCCACCGCCAGCATGCTGT
TCGAGGATGTCGAGGATTTCTTCTGCACACGCTGCGTACTCCAAGAAACAGACCGCCCAA
TTGACTCCAGGAAGGA
>NODE_11366_length_103_cov_3.834951
GTTGGATCTTGTCCATCGGAAGGATCACGACACAAGACCAGCAGGTCGTTGCAAAGGATA
CCGATGAGCGGTCGTGGTGTCAATTCTGGAGCTAAACAATCCACCTGGACAGCCGCCGCA
C
>NODE_11368_length_22_cov_85.954544
ACGTCAATCGGCCTTAGATACAGCACTCCAACGTACAGAC
>NODE_11370_length_20_cov_73.250000
CGAAAGAGATCTTTGCTGGTTTCGCTGGTGCCTTCGTT
>NODE_11372_length_68_cov_2.000000
GGTGTATCGAACACGCTTGGCGGAAGTTCGAAAATTCGTAATGCTTCCAATGCGAAAGGG
AATAACAGCGGCAACATTGTCGATTC
>NODE_11374_length_63_cov_3.174603
CGCGCTCGAGCTCTCGCTTCTCGAGATCAAGGGCATAGTAGGTGACGGAAGTGTCGTGAG
TCACTGACCGAGCTAACGCGG
>NODE_11375_length_19_cov_210.789474
GGACTTACCATTGATAACTCTCTCGGTGACCAGCCAA
>NODE_11380_length_48_cov_7.041667
TAGTAGAGATGATTTGGTGTAACTATAAGATAATCCATGGGCTACACGATTGTATAGGTA
AAAAAA
>NODE_11382_length_31_cov_66.612900
GCAACTCGACCCCTGCCCTCAGCGAGTTTAGGCAGCCTACTCCTCCTGC
>NODE_11383_length_507_cov_9.613412
GGCTACCAAAGCCAAACCCCTTGGGATCACGCTGGCAATCCGCGAAGCCCCAAGTGGTTA
AGTTATAAGGAGTGAAGTCATGAGTGAAAAAGCGATCTCCACGAGTCAGGGCAATAGCAT
CGCTCAAGATGGCACGACTGGATGTGTATCCAGGACAGAGACCAGCACCTTCAACAAGAG
GCTTTGTCTCTTCAGCCTGCAGACCCACATAAAGCTCAAGATTATTAATGTCTCCATATA
ACTTTTCTGCAGCATCAGCGACCTCAGGATTTGAGTTCCATTCGAGGAAAGTGGAGAATG
TCTTGAGGCCCAAGAATTTCCTGAACTCATTTAGTGAACAAATACCCCATCTGCGACTTT
GTTCAAGCCCCATAATCTCGTTCACTCGCATGATGGCTGGGACTCCGCGAGCGCCAAAAG
CAGCAGCTGGCTCTGCGGTCGCGCTTTGCAGAGCATTGGCAAGATCTTCATCACGGAACC
GCCCATCAGGTTGACGCTGGAAACCCCCAAAGGTCCACGTTGTAT
>NODE_11384_length_288_cov_5.482639
CAAAAATCAAAGGTACGTGTGAACCGACGGGAATGGATGCGGCCCGGTTATAATCCAATC
TCGAGAATAAAGCAAGGGAGTCACCAAAACCTCGTCCTCCAAGGCTCCACACCAGCTACA
GTCCTCAATAGCACCACATTTGCTGTCAAACTTGAGAACCCATTCCCCACAAACACCTCC
GCTCTCTGCCCAACATACATATCCATTGCTTGTGCAACGTATTTCGTCTCCCAACTAAGA
TCCATGTCCCGACTCGTCGAAATTTCGTCCCATGACCAGGCAAAGTCGTAGTTGTACTGA
TTCGAA
>NODE_11386_length_45_cov_2.488889
GCGGTGGGATGCACCAACACCTCGCGCTGGAAGCGATAATGATAGCCCGGAAGGAGAAGG
TGG
>NODE_11387_length_46_cov_3.739130
CTCCGCCTGCATGGATTCTTCTTCTTCAGGTCCAAGATATGTGTCGGGATGGAATGGTTT
CGTA
>NODE_11389_length_59_cov_3.169492
CGGCTCTGAGCAATTCGCAGCAAGGCACGACGTTCATCGATTGCTGGTCCTGATATCAAT
GACAACCATGCCTGGAG
>NODE_11390_length_401_cov_5.690773
GGCGACCCCCGACTAGTTGACGGGCCCGGTGGAATTAAAGGGATTGCTATCCCACCAAAT
AACTCTCATCCTATACGTTCAAAAGTGTTCCTGAAGAAGTCCATCCTGCCAGCCCTGGAA
AGGAGCGGTGAAATCAAGAAAGTTGTCCTACGCAAGGAAGTCACTGCGCCCGTGCACAAA
GTGAAGAAAGGCAAGGTCTCGAAGAAAGCTGAGCCAGGGACTAGCAGTGCCTCTCCTGAA
AATCCAGCCGAGGTTCCCGTGTGGGTCTGGAGGCCGTTAACCGAGGAAGAGAAGTTTCAT
TATGAGGAACACAAGCATAAATCCATTTCGAGGAATGCGCAGGAAGAAGATATTGATATT
TCCTACCTCAATAAACGGAGACAAAGATCACGCGAGTGAATTCCCTATGATAGATCATG
>NODE_11391_length_60_cov_2.400000
CCGCCAAAGCCGGGGTGTCCAATGTGCAGCATTGTTGCTTCTGCTTCTCACACAGTATCA
ACTTCCCCTGGATCTCCC
>NODE_11408_length_83_cov_2.530120
AACCAGATAATGCTCAATCCGTACGTTTACCCCGACCAGGCTCCACTTATTGATTTCTGT
ATGACCCATGGAATTGCCATTGAGGCTTATGGTGCACTTCG
>NODE_11409_length_339_cov_3.483776
AGTAAGAAGGATAAGGGTAGCTGGCGTAGGAAGGAGACCAGTCTGTACTGGAGAGAAACT
ATTGGGATCGATGAAGCGCTTTTGGGCTTTGAGAGAAACTTGACGCATCTAGACAGTCAT
GTAGTACCCCTTGTTCGAGAAGGTGTTACTCAACCAGGCTTCGTTCAGGTCATCAAAGGA
GAGGGTATGCCGGAGTTTGAGAGATCTTCGCATGGGGACTTGTTTGTGGAGTACAATGTC
GTATTACCTTCAGAGTTATCAATGCATACGCGTCGAAAGTTGATGGAGGCTTTCTATACA
ACCAACGACAACCACGACGAGCTGTGATATCATGTATCCTATTATTTTCTGGTTATG
>NODE_11412_length_73_cov_2.547945
GAGAGATTGAACGCTGGGACGCCGTGTCTGCATCTGAGCCCAGGTCTAAATTGTGATGAA
AATCCGGCGAAGTAGTCGGTAGTTGAGAAAC
>NODE_11416_length_67_cov_3.059701
TCATGATGCAACCGTGAATGATTCCCCACAACCACAAGCATCCTTGATATTAGGGTTCTT
GAACGAGAATTTTGCACTGATTGAT
>NODE_11419_length_47_cov_2.404255
GCGGCATTGAGAGCTGGATTCAGACAAGCTTCATCAGAGTCACCATTATAGTATAACAGT
CCGCC
>NODE_11420_length_218_cov_5.701835
AGAATCGCCGGGGAGGGTAACAAACCATACGAAGGAACGAAAGGGGAAGACATTGGTGAA
ACTCACAGTGGGGACAACAACAACAACGGAAACGAGAACAAAAACGACAAAGGCGATATT
GATGTCGAAGCAGATGATCGTGGTGGAGGTGATATTCAAGCCGACAAACATAATAGTCCG
ATGTCGCCCGTCTCATCGGCTGATAGCTCCATTGTCAATGACCCTGAAATAAAAGA
>NODE_11421_length_114_cov_4.771930
ACCACAACCACAACCACACCACCGTCTCGTTCGTTCACTCAGAACCTTCAACGCCACAAG
CCCATCCAACAAATGATCGACTGATTTCAATAAGCTCTACCATAAGAGATGGAAAAGAAG
AAAAGAATAAAA
>NODE_11424_length_112_cov_4.410714
TGGACATTGGCGTTCATCTTGAATTGCTGCAATGAGAGTGAATGCTGGAGATCCTTAAAG
TCCGCATCTTCGCGCGACTGTGGTACAAACAACGATGCCGACCGTACTGCCTGACCTGCT
TCAATGTCCT
>NODE_11427_length_30_cov_22.766666
CCACCCTTCAAGTGGGCGGAGGCTTTTTCTGTGGTAGTGAAGACACCC
>NODE_11428_length_320_cov_5.550000
GTTAATCTCTCCCACATCATCGCGCAGTAGTTGACTGCTAGTCCTCTGCAAATTCAGCCA
TGCCTCCTGAAATACACCCTCTCTCTCAGACTCCCATAACTTCTCATGCGTTCAGTGCCG
ATCGCCAAGAACTCGCAGTCAGTCTGAATAGCAACGATGTCCAATTGTATTCGCGGAGGG
ACCAGGAGTGGATTCCAACGGAGGTCTTATCGGAGCATGATAAGCTGGTTACCTCAATTG
ATTGGGCTCCGAGGTCGAATCGCATCGTAACGGCTTCTCAAGACAGGAACGCATATGTTT
GGACAGAAACTCCGGACCCTGAGACAGGAAAACTCGTT
>NODE_11452_length_121_cov_5.537190
TTACAACTATAGAGGATGCCCTACATGTAATATTCTGGCTTCCGACAATTGATGCCATAC
TCTGCAAGGGCAGCACTCAGATCCTCCATGGTCAAAGTCGTGCGTGTTTTATCCTTGACA
TGACCTGCTCCAGCAAATG
>NODE_11453_length_208_cov_2.870192
TGTATATCCTCCGTCGGCGGTTGGAGGGGATCCATGCCCATGCCACGAGGAAGCATTGCC
ATTTTGGGTATGCGGGTATGTAGCATCTGGGTTGTTGGGATAGAATCCTGTTGCAGGGGC
AGGAGTTGGAATGAAGGGGCGTTGGTCCATACTAGGGCGAGCAGAATGTTGTTGTTGAGA
CATTTGAAGTGGCTGGTAGGGGTATGGTGTGATTGCAGGAGCACCT
>NODE_11454_length_231_cov_5.437230
TGGACCAGAAGCAGCGGCCGCTATTGAAGGAACCAAGAATGTGTCTGCACTCAACGTCTC
AATCTCAAAGACCTTGTTGTTCTCTTGAACGACTTTGTGCATTGCAAGCGCATGTGCGAG
TTTGTTTTGCCATTCTGAACGAGACTGAGAGGATTCGGCATACATCATGTAAGGTCCACC
TGCACGTCCATTGTAATGCAATGTCATAGGATAAACAAACCTGGAGTCTGTTGCAGTATC
CGGTGATGC
>NODE_11455_length_678_cov_7.761062
GGCATTGACATGGATTCCCGTATTGCTATTCTTGGTGCTAATGGTACCGGCAAGTCCACC
CTTCTCAATCTCATCACTGGTGTCCTCCAACCATGCGAGGGCACCATCTCCAAACACATC
TCTCTCAAACTTGCCAAATACTCGCAACACTCCGCCGATCAACTTCCCTACGACAAGAGC
CCAATTGAATATTTTCAGGCTTTGTTTTCCGAAAAATACCCTGACAAGGACGTGCAAGCG
TGGCGTGCACAACTTGGTAGATTTGGACTTTCCGGTGCACATCAAATTGCTCCCATTAGA
CAGCTTTCTGACGGTCTTCGGAACCGTGTTGTGTTTGCCCAACTTGCGATGGAACATCCG
CACATCCTTTTACTCGATGAGCCGACGAACCACCTGGATATGGGCTCTATTGACGCTTTG
GCCAAGGCAATTAAAGAATTTGAAGGCGGGGTTGTCATCGTGTCACATGATTTCCGTCTC
ATTAGTCAAGTAGCTGAAGAGCTATGGGAAGTTGCTGACAAGACAATTCATAACCTGACG
AAACAAGAAATCGACATTGTAGGCTATAAGAGGAATCTCATCAAGCAAAGTTATGCTGCT
ATTGAGAAAGCCAAGCTATTCTCGAAAACGGCGCCGAAGGGAAAGACCTAGTCCATGTCG
TAGTTCATCTGGCCTAGTAGCTAACTTTAATTAAAA
>NODE_11456_length_300_cov_3.886667
TGTCCTAGCCTCTGACTTCGGGCAACTCACCGCAGAATGTAATCGTATGATCAAGAACGG
AGCTGAATGGCTACATATGGACGTCATGGATGGACATTTCGTCCCAAATATCACTATGGG
TGCTCCAATCCTTTCCTGTGTCCATAAGGGCGTTCCAGGCATATTCATGGATTGTCATAT
GATGGTATCTGAACCCGAGAAATGGGTGGACGATATTGCAGACGCAGGAGGTGCTCTCTA
CTGTTTCCACTACGAAGCAACATCCGATCCCGTATCCCTTATCCACAACATCCATCGACG
CGGCATGCGTGCTGGGAT
>NODE_11457_length_129_cov_2.790698
CTAGGCTCCAGAACTTGCCCTCATCCGATGACACATAGACATTTCCCTCAACCGAGTCAT
GATAAATCGCGGAATCGGTATCGTGAAAGAAGAATATTCGTGCAGGAAGGTTGTCGAAAG
ACGAGATTTCGCTCTTTGGGTCAGGCT
>NODE_11458_length_101_cov_6.257426
CCTCAGAGTGATAGCGATTTGGAAGTGATTGGCCAGCTTTTCTCCGAGTTTTTGATGGGA
CACAATTCGACTTTGACGACCAAAGGTGACAGCGTCCAACCACCTGGTGCAGATGGGCC
>NODE_11462_length_20_cov_66.449997
CCGGCAGTACTGACGCCGGCGAAGTTAGCTGAGGCAGC
>NODE_11463_length_93_cov_4.010753
GGATCAGTCACTGAAACATCATTTTGGTCTTCTTCAACCCTCAAGTGGTTTTCGTCACCA
TGGAACTGGTTGCTCTCAAATACCGAAACTTCGTGTTGCCTGTGCTTCGGG
>NODE_11465_length_135_cov_79.577774
ACCGGCAAACTTCCTATCCGTAAAACAAGCACCGGAGGGAGAGAATGCACAACCCGCGGC
TGTATCGTTAGAGTCCGTCGTCCCAGCCTTCCATGCATTATCCGCAACCTCATGATCATC
CCAAACAGTGATCCAAGGCGCATGTTGATGGGC
>NODE_11466_length_500_cov_10.894000
TCACTCTCTCATATTATGACTACTTCTGCTACTGGTACTTGGTACTACTCCTCGTCAGGG
TACAGCATCAGCTCAGGTCGCACCTTCTCGTCAAACTCCCCCGCCGTCAACAGCCCCAAG
GCCACCGTTGCCTCTTTCAGCGTCGTGCCCTCCTTGTGTGCTTTCTTTGCACATTTGGCA
ACATTGTCGTAGCCAAGATGGCTGTTCAGAATCGTCGCAAGCATTAGAGATTCGTTCAAC
AACGAGTTGATACGCTTCTCATTGGCCTCAATCCCCACAACACAGTTTTTCGTGAACGAT
CGCACCCCATCACTGATGAGACGGATGCTTTGTAGCACATTCTTAATGATCACAGGCTTG
AACACATTGAGCTCAAATTGTCCACTGGCTCCTGCAACACTGACCACAGTCTGATTCCCC
ATCACCTGTGCTGCAACCATCGTCAATGCCTCGCATTGCGTGGGATTCACCTTGCCAGGC
ATGATACTACTTCCGGGTTCGTTTTCAGGCAGGCTCAA
>NODE_11467_length_391_cov_7.306905
GGCTGATATTGGCTGGATCACCGGCCACACCTATATCGTCTACGGTCCTCTCGCTAATGG
TGTCACAACCACCCTCTTCGAGTCCACTCCCGTATATCCCACCCCTTCCCGTTACTGGCA
GACCGTCGAAAAACATCGTCTCACTCACTTTTACTCTGCTCCTACTGCCATCCGTCTCCT
CCGTCGTCTTGGCGTTCACCATGTCGACAACCACGACTTGTCTTCCATTCGTGTCTTGGG
TTCCGTCGGTGAACCTATCAATCCCGAGGCCTGGCACTGGTACAATGACCATATCGGAAA
GAACCAGGCCGCCATCGTCGATACCTATTGGCAAACCGAGACGGGTTCCATCGTCATCAC
CCCCTTCCCCGGTGCTATCCAGGCCAAGCCCGGTTCTGCTACCGTACCT
>NODE_11468_length_71_cov_49.830986
ATCCTGTCTTCTCGTACAGATTTGGGTATAACGGATTGACCACGACGGGCACCCCATGCG
ATAAGAACTTGGGCAGGTGTAGCATCGCG
>NODE_11473_length_260_cov_2.834615
CGTGGACCCATCTACACGATCTCTTGTTGCTACTACACCTGATTTGGTTAGTCCAGAGGA
TGGGTGGGTGGTACAGGCTGTGACTGGGGACGAAGGGGAAGGGGATGCACTGCTTGCAAG
GACGGTGATCAATTCCTCAGGACTCTCCAGTACCCTCATCCTCAACGCTTTGTTGCCTTC
TGACTCCCGTATACCCATGTATTATGCCCGAGGTTCATACGCATCTTATCATGGCCCCGG
TGTTGGTAGCATTTCGCACCTCATATACCCATGTCCCG
>NODE_11475_length_840_cov_10.428572
CTACAGGAAAAGTGGGGGTAAAAGCGAAGCATAAAATGGAGTAACGGACAAGGTCATTCA
ACTCCAAACATCGAGCATGAGCCGCGAGCGCTCTTTGAGGAGCTTGACCTCTGCTACACC
CTCAACAGCCGCAGATCCACCCTTTGCCTCGCCCAAAACTCTTGCTAGAACATCCTCAAC
CTGCTTGGCCATATTCTTTGCCTCACCACATATATATACGTATCCCTTTCCGTTGAGAAT
GGCATCGGCGATTTGCTCGCGCTGCTCCAAGATGAGATCCTGGACGTAAATCTTGCTTCC
GTCGGGTTTGTAGTTCTGGCGAGAAAAAGCGCAGTGCATCTGGAATTTGCCCTTTAACTC
TTCGATGTACCTGGGCCACTCGTCCTTGTACAGGTAATCCTCATCTTCACGACGGCAGCC
ATAGAACAGTTTGATGGAACCCCAGTCTTCTAGAGCAGTTGGACCATTCTTCTCAAGAGA
ACGGTGAGCCAGAGCTACACGTTCTTGAACAAATCCACGGAAAGGAGCAACACCAGTTCC
AGGACCAACCATGATGACCGGGCTCTTCGGGTTCGTCGGTAGACGAAATGTAGAACGCCT
AACGTGGACAGGGACTTTGTAAATATTATCAACCTTGTATGCACCGCGAGGACCTTCAAT
GTGGTATCGCGGTACACTCGCACTCTCGACACCATTTTCCTCGAGAAGGGGTATTGCCTC
CCCATTGACGACATGCTTCAGATTGAGGATAAAATTAGAATTGATACCATAGCACCATTT
CTGTCTGACATTGTCGCTTGGAATGTTCTGATATTTGAGTATGACACAAGTGATGTGGAC
AGCATTGGGATGAGACTT
>NODE_11478_length_19_cov_11.473684
CGGAAAATCGGAGAGCAAACCCGTACCTCGCTCAGTA
>NODE_11479_length_46_cov_10.652174
CCCGTACCTCGCTCAGTACAACAAGCAAAGGCATCTGTTCCTATCACAGCCAGTTCATCG
AAGG
>NODE_11489_length_175_cov_4.520000
TGCAAAGTAAGTAACCGGGTAGTCGGATCCGCCGTTGTCTTGATGTTTCCAAGCATATTC
TTCAGCCGTGTCGTTAATGATGCCATATATGATCCAAATTGCCGAATATCACCACCACCC
AAGAAGGCCATAGCAACATCAAAATCGTTGAGAGATCCTCCCGGAATAGGAGGGTTTGCA
CCCCCATCACCCG
>NODE_11494_length_140_cov_2.800000
GATTTTAAAAGGTACGTATGAGCTTGTCACTCCCCCTCTTGACGGAATGATTCTCCCCGG
TGTGATACGCGATTCAGTGCTCTCGCTCACCCGCTCTCACGCAGATGGCACCCAAAGACT
TGCACTTCCTGACAAACTGGTCGTCACGGAACGCTCTG
>NODE_11498_length_84_cov_6.440476
CAGCCGGGGCTACGTCGGCAGCGTTGAATGTCACAGAGCCTAGTTGTTGTGGGATCGGAG
GGGACGCATTTTGCTTGTTCTATGATGCCAAGACTAAGGAAG
>NODE_11499_length_52_cov_7.461538
TTTCTCCAGTCCATACTCTCTCAGTCATGCGTACTCAGATCCTCTCCACAGTCCTCCGTG
CAGCTTCACG
>NODE_11500_length_53_cov_2.000000
GTTGGGTCGTCGGGTAACGCGTCCAACTTCTCCTGCCATGTCAGAATCATCATCATCCCG
TTCGATTTTGC
>NODE_11501_length_83_cov_2.265060
CGTACGAAACATAGGCATCTTTAGTCTCAGCGAGTTCCTTGATTGGATCTTTCACAGCAG
TGACTAGATAGCCCTCCCACTTTGGCTCGTGAGGGTCGCCA
>NODE_11507_length_267_cov_3.625468
CGGGGTGCAGCATCACGGCGCTTGGCTTCAACAATCTCCTGATTATATGCCGTGAAAGAA
TCGAAGAGGTGATAAATGATATCAGCTTTGAACAAACGAATACCCATTTCTTCGGCCAGT
CGCTCTGCATCCCTATCAACAGTGACATCAAAACAGAGAATGCAAGCTAATTCCCTAGCC
TTCTCCAACATTGTTGCCGCGCGCATTACATCACGTTTGTGGACAGGTCCGATGTTAATA
CCAGATACGGGAATTTTGCTGACCTTCAAAAAATCAAGCAAAGCT
>NODE_11517_length_119_cov_16.344538
AAAAACAAAGACGCCTAACAATCATATCAAAATCATAACAGGACATAACAGAGTGAGGAG
GTCGTTATAAGGGGATCGCTGGCCATCATACGGCAGGAGTGGCCGTGACGGTATCAGTGA
TAGTGATACCATTGGGG
>NODE_11519_length_71_cov_36.408451
AGCCGAAAGTCTCGAAAGTGCTTAATGGATGAAATGTCTCAATCTGCAAATCGCGAGCAA
CCTGCCTCAGACGATGTGTAGCATGCTTT
>NODE_11522_length_216_cov_4.421296
GTTGGGTCCTTGCATCCCGCCAGGACCAGGCATTCCTCCCCGTAAACCTCCGCTACCTGG
CGGCATCCCTGGCGGCTGTTGTTGCTGCACTGGGTAGGACATGGAGGTCATTGATGGCGT
TTGTCCGGGAGAGGTTCGTTGACGTTTACGCTCAGGTGGTGAAGACTCTGTTCTTGGCAA
ATTCTCATGCTCGTCTCCTGGCGAGTTACTGTTCCTCTTGTTACGGCTTTGAAG
>NODE_11524_length_506_cov_8.112648
GGTTGCAAGAGCAGTCGTAGAGGTATGCTGTTGTTGCAACGAATCCAAGAGTCTCTGCAT
ATCGAGTTCGCTCGCCCAATCAACCGACGACGATTCATCGACATCAGGATCCATCTGAGC
AGAATTCCCATTTGCCTTTGTTGGTGTTGTTACGCCATTCAGTTCCTCTTTCACGACCTG
ATTGGGGGTCGCAGTTGTCTCGGGCGCCGAGGGAACCGGTATGAGAATTTCACGGAAGAG
TTCTTCCATCGTGTCTTCGTCCTCATCAACCTGAAATTGCAAAGGCCGGGACGCCAAGGG
GTCGTCGAGGGTGAGCGCAAACGCCTGCGAAGCAAGACCACCCGCTGCAGGGCCATCACT
GGGATGGACGCCACCCGTGCTAGGTGGCGAGTGGTATCTTGCTCTTGGCATTGTTGCTGT
GCACCTGAAATGGCAGGAGGGAGGACAATGGCAGGGGTTGACAAAGGAGAAGGAGAGGTG
GATGAGGTGGGGACGAATGTGGGCAAAGTCAAAGGGGTAGAGGG
>NODE_11525_length_320_cov_4.284375
TGCTTACATCAATCTTGGAGTTCCTCCTACAAACTTGGTCACTTCCTCGGTTATGAGTAT
TCCTGCGTCGATTGCGATTAGCAAGATGCGCATCCCCGAGCTTGATGAACCGGTAACTCG
TGGTCGTGTGACAATTGATCGTGGAGAACAGAAAGGCAAACAACCGGCGAACGCTATCCA
TGCATTCAGCCAGGGGGCCACCTTTGGTCTGATTGTCGCTGGTCAAATCCTAGCAAATGT
CTTGACCGTCCTAGCTCTGGTTGCGACTATCAATGGGCTCTTGACCTGGATTGGACGAGG
GTTTGGTATTCACCATCTTACCCTCGAGTTGGTTATCG
>NODE_11526_length_71_cov_1.788732
CCCGCAACTGATGCTTATGGCCGGTAAGGAGCTTCAGTCGTAATAACGTCAGTGGCACTG
TGGGTGAAGATCCAAGTACTTCCCACTCA
>NODE_11527_length_308_cov_6.487013
GTTAAATCCCCTTGGCGCCCAACTGTCTACCCGGCTGGCTAATCAGTCATCAGCTTTACG
CGGTGGAGGCCCACATGGTTGAAGCATTTGCTCTGTCATCTCAAATTTGACCCTTCCAAT
AGCCTCCCCATCCGCGATGGCCAGGTAAGAAGTGAGGGTGGGATGGCCAACTATAGATGT
CAAAGTGTCTCTGTGTTGGTGGGTCACCCAGTCATATTTTGAGATATCCGCATGGCCTGT
CCCAGTATACCTAGCATGAAGATGTTCGAGTTGTGTGTTGGCTGTGTAACGGAGCTCTGA
GGACATGTTCAATGTTCAACCTTGTA
>NODE_11529_length_319_cov_6.351097
CCCTTTAGGTATAATGCGGTAAATTCGTAACAGCGGCCGCTGCCCTCCTCAACAAAAAGT
GCCCCTTCAACCCACCCGTTCCCCCCCTCTCGCCAGCCAACTTATTAATCGCATTTAACA
GATCACCTCTTCTCAGTGGTTTCGTGATATGATCATCCATACCAGCCTGTAAACATCTCT
CCCTATCTCCAATCATAGCATGTGCCGTAAGCGCTATAATCGGTATAGGCTGTATTCCTC
TATGCATCTCAAATGACCTAATCACTTCCGTAGCTTCCATTCCTCCCATCAATGGCATCG
ATACATCCATGAGTATAATATCAAACGACTTCCCTTG
>NODE_11531_length_369_cov_10.447154
GTATTGTTACAGAGCCGCGGGAGATAGGGTGAAGGTTGACGACATCGACCTGCAAAGCAG
AGTGGGTATCGGCAGAGCTTTTGCCTAGATCACCTATCATGTGAAAGGAAAATTCAATAT
GAGCCGAGCCTTCGAAGGGGGATGGATCTTGGAATCCTTCTTTGCTGAACGGCGGTGCAT
CCTTGGCAAGTCGAACAAAGGTCAAGTGATCCATTTGGAAAGGTCGAGTGAGAGGTCCAG
TCCGCGTCGTCTTCCATTCTTTCAGAGCCGCATCCTGGTCAAAACTTGTCTTTGGCATGT
TGGTGGAAAATAGGGTCGGCACCGATACATGGTCAGTCAAGTTCTTCCCTACGCTCGGAT
TGTTGACAAGAGTCTTAACACCTGCTG
>NODE_11532_length_186_cov_5.892473
TGCCAGCATAGCCAAATCCATGTATACCAGTCGCAAGTTCGCGGAAGTTCCGAGAGGTCC
TAGGAACCTCCTGATCGTAAAGCTTGAATATAATACGCCCGCTTGGTTTTTGATTCACAG
CGATGTCAAAGTAAACTTTGGACAGATTTTTGCGAGCAGAGGCAGCAATTGCGAAGCGAC
GAAGGGATGTTGTAGACATGAAAG
>NODE_11537_length_112_cov_3.401786
AGAACGGGCTGTACAGATTTATATTAACGTCATATTTTAATTCCAGAAGGGGAGCTGAGG
CGCTTGAACCAGTACTGGAGCATGAACAGACGGACAAACCCAAGGACCCGCTATTCTCAC
CGCTGAATAG
>NODE_11538_length_78_cov_20.448717
GGACAAGGATGGAAAGGATAGGATTCGTGTAAATAGTCGAGGTCGGGTTGGGTTGTATTT
CTGATTGCGATGGGACTCTACCTGTAGTGATTATAA
>NODE_11540_length_37_cov_170.756760
TAAGCATGGGCTCAATCCCTGTTTCTCTGGTGTCGAATATAGTTCCTCTTTGTGC
>NODE_11543_length_169_cov_57.165680
GTACGACGACGGTTATTTACAAAGGCCATTGAATACGCTCGCCAAAGTTCCAGTGTACCG
CTTTCACCGAGGTATATTCCTCCAGGGCATAACTGCCAAGCTCGCGACCTATTCCTGACT
GTTTCTTGCCCCCAAATGGAACATTGTTGCTTAAGAGACCGTACTGGTTCACCCAAACAG
TGCCTGC
>NODE_11547_length_345_cov_6.907247
GGAGCTCTTGCGCCCAGTGACACCCAGCTTACCAAGTTTCACGGCATTTATCAGCAAGAT
GATCGTGACATTCGCGATGAACGTCAGGCTCAAGGTGTCGAGCCAGCTTACAGTTTCATG
ATTCGCGTGCGGATGCCAGGTGGTATCTGTAATCCTCAGCAGTGGCTGCAAATAGATCAG
ATCGCGGATGAACATGGCTCGGGAACGTTCAAGATCACCACACGACAAACATTCCAGTTC
CATGGGGTCATCAAGAAGCATTTGAAACCTGCGATTCAAGATATCAATCGTGTACTGCTT
GACACATTAGCTGCCTGCGGCGATGTCAACAGAAATGTGATTTGTTCGTCAGTTCCTACG
ATA
>NODE_11548_length_73_cov_3.027397
CTCCTCAACGGCAGTAGCACTCGCTCCACTCTCATCTTCACTCTTATCAGGAACCTCCAA
GCTGCCACCCTCTTCCCCCCCCTCCTCCTTC
>NODE_11549_length_254_cov_7.098425
CCCCCCCACCACCCCCCCACCGACATCGAGTCAGGGAGCTGGCATACTGAATCGGTTGGC
GGTGGATTTATCTCAGCCGACCACGAGCATTCAAGTGCGATTGGCTGATGGGACTCGTAT
CGTATGTCGAATGAATCTTACACATACTATCGGCGATATCAGAAGTTTTGTCAATGCGTC
ACGCCTCGAGAATGCGTCCAGGCCATATACCATTGGAACAACGTTCCCAAATCGTGTTTT
GGAGGACAATACAGAGACAATTGAAAATGCAG
>NODE_11550_length_439_cov_7.309795
ACCAAGGTCGTGAACACATTACCGCACGAACTTGACTGGGTTGGCAAGCGCGTCAACTAT
GGCAAAGATCGTTGTGCCTACGTTCCTAAGTCTCAGCAAGTCGCAGCCCAGCAAGCACAA
GCCGCCGCAGCACAATCACTGGTCGCCCAGTCGGCACTTCCTCCTGCCAGCTTCTCTCCT
TTCCCCTACGGTGCATCGCCGTTCTCCCCTATGGACATATCAGGAGGGTTTGCGGTTGGC
CAGAGCATGAATCGGACGGTGTACTTAGGAAACATCCATCCTGAGACAACGACTGAAGAT
CTGTGCAATGCTATTCGGGGAGGTGTGTTACAAAGCATCCGATATATGCCAGATAAGCAT
ATCGCTTTCGTGACATTCGTCGATCCCGCTGCTGCGTTCACATTCCACCAAGTTGCATCA
TACCAGGGACTCAGTTTGAATAACCGACGCCTTAAAA
>NODE_11551_length_260_cov_5.657692
GTGTGAACCTACGGCCGGGAGGGGTGCAACCCGCAACGGGTATTGGTGCTAGTGGTCTTC
CTGCTTTTGACATCGCCTCTGGATTATTTGGTGGTCCGCCTCTACCAGGTCCAAGGGTAC
CAGCAGCCTTTAACGCCCAGCCTTTGCGCATGGGAACTCATTTTCCAGTCCAGCTTGCTC
AACCCCGACCTCGATATACTCAAGATCCTCAACAAGGACAGGAAGGGTTTGGTTTCTTAT
GGTTTCCCACTGGCTCGTCACCATTTCCTCCAGCGTCA
>NODE_11552_length_182_cov_3.785714
GAGCGAGATCGGGAATTCCGTCTTCTGAAGTGTGGTTCTCTTGTGGTCAGGCCATTCTTT
TCCACATAGTTATCACGTTCGTCCTGACGGTTCTTTCCTCTACTGCGCTCTTTGATCTCT
GCTGTTGCATGCATGCGACGTGGATCCTCTTCATTTCTGATCCTTTCCTTCTCCTTTTCT
TTTTCTTTTCCTGTCCCCTT
>NODE_11553_length_88_cov_6.193182
ATTCTCCATTTAACACCACCGGTATCTCGATGCTCATCCTTGACCAGTTTTCTTGGTTTC
TTCGTGGCAGCATCTTTCGGAGTCTCTATCCCGGCAGCATCTCCCC
>NODE_11554_length_39_cov_3.128205
TGAGTGCCAAAAATTTTTGCCATTCGTCTACCACCTTCGAGGGCAAGATTGTTGCAG
>NODE_11557_length_92_cov_28.945652
AAAGCCAGCACCCTTGACGTTGCACCAGTCACCCCACTGTTGCCTGATGTTCTGTACACC
AGATCGACCTTGGTCAATAATAAAGTGGGCAGGGAAGCCAGAGCTTGAAA
>NODE_11558_length_558_cov_5.082437
TCGTCGTAGAAACGCACACTGAGCTTTCCGTACTTAATCTGATCTCCAGTTTTGCGCTGC
AGATATTGGAAGCTATCCTCAAAAACTCGGGCTCTACGGACGTTAAGCTGCAGGGTGCCG
TAGTGCTCACGGCTTGCGGGGCGACGATGAAGTTGCTGATTAAAGTAATTACGTTTATTG
TCGAAATCAAGCACACGTGGGTTGTTGACAAGGAGTGCAAATGAGCCGCTCATCAAGGAT
GGGTTATTGCGAACCATGGCATTCAACGCTTTTCTGTGAGTGTCTGTGAATGTGATAAAG
AGATCTTCCATTGATTCACGGGGTGTAGTAGGTGTCCGGGGAGAGATGGACCCGCGGAGA
GCCCGGGGAACAGTAGTCGAAGACCTGGGACTAGCGTACTTGCAGACGACCATCAAAGCT
TCAATCAGTGGCAGAAGGACAGTGACGATGTGCTCTGTCTGCGGCTTTTCTTCAATGATC
GACAAGCAGTCCCCAAGCCGGCGCCATAAAGGTGTAAATGAGAAGGACTCGTAGATCGCC
TGGACTTTATCTTTAGTAATACTGAGAGATGGTACT
>NODE_11559_length_47_cov_5.085106
GCACAGACCGTCCATGCCGACAAACAGGAACAGAACGAATCCATGATGCGCGATCTCACT
ACCCT
>NODE_11560_length_318_cov_10.003144
CCCTGCAGGCCTTCTATCATAATCCTCCCTCTTGTAGGGCGGAGACCTGGGTCGACGATC
GTCATATTCTGGACGGCGAGGAGGTGATCTGGAACGGTCCCGGCGGTATCGATCATCCCT
ATAGCGGTCATCCCTATAGCGGTCGTCGCGACGATCATCACGTCGATAATTGTCCGGACC
ACCACCACGAGAGTCGTCCAAAGTGACTCGAACAGGCCTTCCTCGGAGTTCTCTACCATC
AAGTTCTTTGATAGCCCGATCAGCATCTTCCCGAGACAAATATTCGAGGACACCTTGTCC
GGGATAGTCACGATCGATGTCAGCAAAAGAAACGCT
>NODE_11574_length_770_cov_11.157143
CTTATCTTGTATTGCCATATCTTGCCTGGTTGGCGAGCACGGTATATGCTCACAGCATCT
TTCAAGAGTTGTATGTAAATGGAGTTTCCCAAGGACACCTGCAGGGAATCCGCGTTCCTG
ACTACGATGGGCCCATAATGGACGTCAACTCGGACGATATCATTTGCAACGGTGGAATTA
ATCCCTACCATCAACCAGTTTCGCAGAAGATTATTACCGTTGCAGCTGGTACTCAGGTCA
CCGCCGAGTGGCATCATACGTTGGATGGTGCCAATCCCAGTGACCCGGCTGATCCAATAG
ATGCATCTCACCATGGCCCCGTCCTAGCTTACTTAGCTCAAGTTGATAGTGCGACTCAGT
CAAATGTTACTGGTTTGAAGTGGTTTAAGGTCTATCATGATGGCTACACGAATGGAATTT
GGGGTGTCGACAGGCTCATTCAGAACAAGGGTAAAGTCAGCTTTTCAATCCCAAGTTGTA
TCCCCGACGGTCAGTATTTATTGCGTGTTGAGATTATCGCTTTGCATGCTGCCGAGAGCT
ATCCTGGTGCTCAGTTCTATATGGAGTGCGCTCAACTCCAGATCACCAGTGGTGGAAGCA
CATCGCCTGCTACTGTCAACTTCCCGGGTGCATACCACGGATCTGATCCGGGCATCACTG
TCAACATCTACGCTAACCTCTCGGGCTACATTATTCCAGGGCCTCCCGTTTTGAATTGCG
ATGCAAGTGGAGGAGGCTCCTCGAGTACCGTAACTTCCCGTACTACTGGGCCCACTACTA
CTACTGCA
>NODE_11577_length_220_cov_7.600000
TTTCCAAAGTTCTTTTAACTTTCCCTTTTTTCAATCATGGCCGTTGTCAAATTACTCAAT
CTTGTCGCGATTACCTGTCTTATTGTCATAGCCTCCCTGGTTCCTACTCCTGCCAGAGCC
CTTTCTGTTGAGATTCACCAGCCCCGCCACAACTTGCATCATGCAGTTGCTGCAAAGAGG
CGTGCAACCTCCTCTAAGCGCTGCAAACCGCGCCCCACATCTGTCTCCACGCCTGTCT
>NODE_11588_length_19_cov_112.526314
GCTTGTTGTTGATGGCATAGTTCTGCATAGCGGAAAA
>NODE_11589_length_143_cov_18.755245
CCCACTTCTGCTGACTTCTCCACAACTTGTTTACTTTATACAAATTTTGTTAATAAGACG
ATCAAAGGCCTGTACCCCAATCCGACAGGGGTACTGCGGGAGGCGTTGAACAGGAACCTG
GACTTTTTGTACGAATTCATTAGCTCCTTTGACTGCCCACA
>NODE_11590_length_166_cov_3.060241
TTCCGGAATAGTCCTCGCAGAACACTTTGTATTTCGAAGGAACTCCTTCTCAAGATACCT
CGCTGACTACTGGAATACACCGCCAAGGTTACCATTGGGAATAGCTGCTTTGTTGTCATT
TCTCGGAGCCTTTGGTATCATTATCCCTTGCATGTCCCAGGTCTTCTATGAAGGGCCCAT
TTCG
>NODE_11595_length_28_cov_54.214287
CCCCAGCCGTGATGCTCCCGCTGCAAACAATTTCTGCGCCTGCTCA
>NODE_11598_length_80_cov_3.337500
GAACTCTGTAGGCCCTGGGCCTCCTCAGTCCCCCGGTTATGCTCTCTACGCCAATGGCCC
TGTTAATTCCCTCCCACACCCTCAAGCACACCACCCTC
>NODE_11603_length_139_cov_40.920864
AAGTTTATAAGCCCGGTAAGGTAGCAATCGTTCTTCGAGGTCGTCAAGCCGGCAAAAAGG
TTGTCATTATCAGACAGCTCGATGAGGGCACAAAGGACAGGCCGTATCCCCATGCTATCG
TTGCTGGTATCGAACGTTACCCCCTCAAGGTAACACG
>NODE_11605_length_296_cov_3.618243
AAAGAAGACTGCATCTACGCCGGCAGCAACGAAGCGTGACACTAATTCAACGCATATAAT
AAATGAGACTCCATCGAATACGCTACCTTTGGACACGACAAGTGGCAATGTCGAGGTTTT
GGATCAGCTTCAGAACCTCCTGGGAAACTCGACACCACCCTAAAGATCTTCTGGTCGTGA
ATCCTTGATTGAGTATCATTGTGATCGGACCGCACGCTGGCTTCGGGAGTTATATCCACA
CAGAGGTTGATAGGCTGAATTTGTCAGAAGGTTAAGCCGAAAACATGTATTGTCGAGTAA
CGATACATGTTTTA
>NODE_11606_length_252_cov_4.353175
AAACCACTTCTCGTTAGCCTCCTTCACTCGTTGTGCCATCGCTGCTCTGTTAGTGAGTTC
AAAACCTTGAGCGGGCGTTACACTCAATGATGTTGCTGTGCCCGAAGTCTGAGCTGCATG
AGCTGATCGAGTAATGGCAGCAGTTCTGAGCTTGTTTGCTTTCGAAAGTTTCGCTCGACT
TTTGGCATCTCCCACTCCGGCACGGACTTTGCCTGTCCCAACCCCAATCAGACCCAGACC
CTTGGTCTGGTCAAATGCTCCGACCTCTTC
>NODE_11607_length_64_cov_4.875000
CATTTTTAAATTATGCAGGAGGACCTGGATCATGACAAGTCTGGATGCCTCGAAAGCAAC
AGCTGCAGCCTGAGTTACAAAC
>NODE_11608_length_569_cov_9.804921
CGGTAGGTTTGGGTACTGAAGTTGCTTCCTCTGGGTTTCCAGTGGCCACAACAGTCACAA
TAGGTTTGTGAGTCGAGGAAGCCAGGGGAGCATTGTCAGTAGCATGAACTGTGGGGGTTT
CAGGGACAGTGGTCGGCGAGGAACTCAACGAGGATGATGGGGAAGAGGTGGAAGAAGTGG
AAGAAGAGGAAGAGGTGGAAGACGCAGCAGAAGAACTAGAAGGGCTGCTGCTGAAGGAGC
TAGAAGTATCACCTAGAATACCATTGAGCACACTGACGAGGCCGCCATCAGTTGAGGTAC
TGGAAGCACTGGTAGAGCCAGAAGCGAGGGCGAAATCAGAGGCTGCTGGTGCTGGAGTCT
GAACTTGGGAGGCTGGTGGGATAGAGGAAGAGGGAAGAACAGAAGAGGGAACGGGAAGGA
GCGAAAACGATGGGCTTTCCGAGGGATCGCTGCCAGCACTAGTCACGGAAAAGGAATCAG
CTGCAGTGTTCGTCTGAGGAGATCTTTGAATAATTCTGTGGTCCCTGTGCACACGACGAA
GTCGAAACTCGCCGCCGGCCTCGACAGCCAAGGCAAGAGCAAGACAA
>NODE_11609_length_38_cov_2.921053
CATGTTTTTGCGGGCGGTTCGGATCGCAATACTCAATGGTGGGTATAGTCGCAGCG
>NODE_11616_length_120_cov_5.266667
TAGCGGACGACAAGAAAAAGAGTGCGTTTAGCAAGGTGGGCAGCATAATCTTCGAGTCGA
ATGGTGAAACCGAACCTGTCCCACTGGGGAGTCGTCGTGGGATCTGATGGTGCGCCAGAG
TAGACAAGTGGAAAAGCG
>NODE_11617_length_170_cov_22.782352
CTTGCTTGGCGGGCATGTGCTTGTGCTGCTGTGCAGAAGAACTCTGTGAATGTATTTTCT
GAGAAAGAAAGAGGGACTCGTATGAGCTCACAACGACAGCGTCGTGTATCTAATGCCTGT
ATCTGATTTTTATAAACTCTTGCGCTAGCACTTATTACTTTCATGTGGTGTTGCCTGCTA
TATATCCT
>NODE_11625_length_56_cov_2.375000
CAAAGAGAGTATTGCACGAGGAAGTTTAAAGGAGCGTATGGCCGCTTTGCAAGGCAGGGG
AGGTTTCGGCTCAC
>NODE_11626_length_23_cov_54.217392
TCATCATCTCCAGCAAGAGAACTGCCGGGGCCACCACTGCC
>NODE_11627_length_261_cov_8.555555
CATTCTTTTTGAACCCGATACAACCATCCGAGAATTAACTGCTCAAGGCGTGGAATATCT
CCAAGATGGTGTTACCTTGCGGATGCTCTGCAAGAGGGAAGTCGTCTTGTGCGCTGGCGC
CTTCCAAACGCCGCAGTTACTAGAGGTGTCGGGTATTGGCAACAAGGATATTCTCGCCTC
TCAAGGAATCACAACATTCATTGATCTTCCAGGCGTCGGTGAAAATCTCCAGGATCATCT
TTGGTGCCCATACACCACAGAGGTTGCCGATAGCTGCGG
>NODE_11634_length_268_cov_34.529850
CTGGTCCTGTTGTCGCCATTGTCTTTGAAGGGCTCGACGCTGTTAAGACGGGCCGTGCTA
TGCTCGGCGCCACCAACCCCTTAGCTTCTCCGATCGGTTCCATTCGTGGTGACTTCTGCC
TTGCCGTCGGTCGGAACATCATTCACGGTTCCGACTCGGTTGAAAGTGCTCAGAAAGAAA
TCGATCTCTGGTTCCCTGAGGGTGTTACTCCCTGGACAAGCGTTTTCGAACAATGGCTCT
ACGAGTAAAGCGATAATTAGACATTACGTCACGTGTATTTACACGC
>NODE_11639_length_72_cov_3.055556
CCCGAGCCGATATCAACTCAGGATGACTCGGCTGCCAAAGGACCTGAGTTCACCATTCCA
ACCATAACAATTACTACTCCTTCCAAGACC
>NODE_11642_length_326_cov_27.371166
CCTGTCCGTCGTGGCTACTGGGGTGCCGCTCTTGGTGAACCCCACACAGTGCCTTCCAAG
GTTAGCGGCAAGGTGGGATCAGTCATGTGTCGGCTCATCCCTGCTCCCCGTGGAACTGGT
ATTGTTGCAGCCCCTGCATCAAAGCGCCTGCTGCAGCTTGCTGGTGTTGAGGACGTGTAC
ACCCAGTCGAAGGGATCGACTGCGACGATGGGCAACTTTTTGAAGGCGACGTTTGCTGCC
ATCACAAAGACATATGCTTTCCTTACACCAGACCTGTGGCGGGAAATTCCGTTGTCCAAG
CAGCCGTACGACGAGCACAGTGCCCATCTCCAACTTGTGTCCAA
>NODE_11643_length_68_cov_2.411765
TTTGTTTCTACTTTTGCTCTGCTGTTGTTGTCCTAGTCCATTCGCGAGCTCCTCATCTAC
ATTAGCGCGTTGCTTTCCTTTCCCTC
>NODE_11647_length_42_cov_7.214286
AGCATCATGGCGACAACGAACTGGAGAGAGCGTGCTGCTGCGAAGAAACAACAGCAACAA
>NODE_11648_length_29_cov_4.241379
CGTCTGCAAAGGCTTCACACCCGCCCATGTTTCGATTACAATTCATG
>NODE_11649_length_237_cov_4.236287
GCCAACAGGGACTTGAGCGCCAACTATTCCATTTCCCCCGAAGAACGAAGGAGTGAAGAT
GTGCATGGAACCACCCTTGCCGTGAGACATGCCACCTTGGCGACCGAGAAGCTCGCTGAG
GACACCTGTGATGGATCCACCACGCATGACGGCGAAAGGATGGCAGCGATAGCCGGTAAT
GACTTTGTCGTCTGGTTTGATGCCGTGTTCAAGACCGACCGACACGGATTCCTGGCCAAT
AGCCAAATGGCAGAA
>NODE_11658_length_175_cov_6.040000
GTAAGATCTTGACCCCCGCACCACAACCTGCCAACAACCCCCTCGATGCAGGATCTGTGG
TGAAGAACACGAGGAGTCACATCACTACAACCCTCTAGCCCCTACCACAGATGATGCAGA
AATGCAAGTCGACCAGGATGCAAGAGCCAACCAACTCACAAATCCATCATGCATAAACTG
CAAACGTGCGGGA
>NODE_11660_length_410_cov_5.363415
TGAAGTTAAAGCTCTCGCTGTTCGAGAACTTGAAAAACAGTCTATGCCTGATATCGGACG
TGTTGTTGTCTATCAAGATAATCAAGTTGACCCCAACCTTCTGATTCGTTGCTATGCTGC
CCTCTGCGAGCGGGAAGAACCGTTAACCCCTGCTGAAGGTCGTCTTATGGGAATTGACAC
GGCACTTACAATAGCACAGCTTCGAGAGATGGCTCGACGATCTCCCATTGACTCTCGTTC
GCCCACATCAGCGAACATCCGTGGAAACGAACTTTATTCACTCGTGCGAGAGTTGTTTAG
AATTGGGGAGCCCACCAGAGACAATGATTCTTTGCCTCAAACGCCATTAGGTGGACCGCT
GCGGCCGGGATTAACAACAACAGTGTCAACCCAGTCGTCAACAGCACGACCTCCACCAGC
GAAACCGA
>NODE_11661_length_120_cov_4.233333
GGTTAGTATCGCAAACAAGAGTTTAGGAATGAGAATCATCAAGGGCACGTTTCTCCTGAA
TGAGGACATGAAGCTGGGTGGAAGGGGTGCGATCGCGTGATCGAGAACTGGTTCCAGAGG
CCAAGCGGATCTTGGAAC
>NODE_11662_length_108_cov_4.083333
GGCTTGTTCGACCCCGTCCTTGTGAGGATTCACAAGACATGCTTTGAGGAGCAAGTGGTA
TCCCGGAAGACCCAACGACAACCCTCTCTCTCGCATCTTGTTGAGAATTCGCGTCTCTAT
CTCCCA
>NODE_11665_length_266_cov_38.853382
GGGAACCAGCCCAAGATAGAAAGAATTGATGAAGCACGAAATCTATAGTTGAAAAATTTA
GACATATTTCCATTTAATGGGGACCTCGCCTTCACTCTCTGTAGCAATCTTTGTGAAAGC
ACCACGAGAGAGGTCGATAGAATTCCCATTTTGGCAAGTAGGGCAAGCATCAGCAACGGT
GACGGTGACGGACTTTCCATTCTTGGTGTTGGTAATTTGGACACGTTTACCGCAGAGACC
AGATTTTCGGCCCGTATCTCCGTATCGGTCAACATCCATGGCAG
>NODE_11684_length_132_cov_2.704545
TCATATGTGATGGGTTGGGTCGATAACGTATTCAAGAACGTTCGCACAAATGCGATCTCA
GCGTTCTCTGACATTTATCGAGAGGTTCCTGGTCTGCTAGAATACATGCCTGATTTCTTT
TCAAAAAGGTCGTTCGCAGCTTTCCATGAA
>NODE_11685_length_44_cov_64.886360
TCGGGTGCAACGAGCATGAAGGACCCCGCAATAGGATCACCGAGGCCAACTGCACTAGCA
AA
>NODE_11686_length_318_cov_26.889936
TAGTACTCCTCTTCCCCTTCAGCATTAGCAGAATCCAAAGCGACTTCCTCGTAATCTTTC
TCAAGAGCTGCAAGATCCTCCCTGGCCTCGGCAAATTCACCCTCTTCCATACCCTCGCCC
ACGTACCAATGGACAAAGGCTCGCTTGGAATACAAGAGATCGAACTTGTGATCAAGACGA
CCCCATGCAGCGGCAATAGCGGTGGTGTTGGAAAGGGTGCACAGAGAGCGCGTCGCCTTG
GCAAGATCACCTCCGGGGACATATGCAGGAGGTTCATTGCAGATGCCAAGCTTGAAGCCG
GTTGGGCACCAGTCAACAAACTGGATTGTCTTTTTT
>NODE_11692_length_67_cov_16.492537
GTTTCATTGTTTTAGAGCACGACCTTTTCCAGCAAACAGTTGAAGTTGCTACTGGTTACA
TCTTGCCTGATGCCATGGCGCGTGG
>NODE_11693_length_19_cov_10.631579
TGATGCCATGGCGCGTGGGTTAACAATCGAGCCTGTC
>NODE_11694_length_84_cov_13.130953
GGAATAGAACTTGGACCGAGTCTGGCCATTCACCAGAAAGACGTCGGAGCCCTCGATAGC
ACTCCCACCCTGAATTTCAGACTGTGGGATGCCACTCGGAAG
>NODE_11697_length_99_cov_2.282828
GCAGCGTTTTTGATGATGTTGCTGAGCGAGTACTCAAACATGATCCCTCGAATCCAGACG
CGAAGTATGTGCACTTCTTTCATGAGAAAATTCCATCTAGTCAAAGGTCATTAGCCA
>NODE_11702_length_76_cov_2.907895
CTTACTCTTTGGAGTTCTTCCTCAATCTGTACTCCCCGTTGTTCTTGTGATGCTAGTGGC
CATTGGAGTGGCACTTGCATTACTGCCCTATGTA
>NODE_11703_length_59_cov_2.271186
CACCTTCATCATCAACGAACTTCCTCGGAGGCGTCTTGGGTATCATCTCCACCTTAACCT
CAGACTTTTTCTCCTCC


>NODE_11706_length_136_cov_3.169118
TACCCAGCAACCGGTCGCTGTTCAACGACAACGCCCCGCTTCCACTGCTTCCCGTCCAAG
TCCATTACTACTCTTGCTTTCTTCTTCATCAGCATGAGACGCTCGCCATCGGGTGCTTCG
AGTGTGACAGGTATTGGAGAACTCGACTTTTTGC
>NODE_11707_length_251_cov_5.501992
GATAGATAAATAGAAATGACCCTGAGATTATCTACTACATTTCTACTTTGATGACAACAC
GCTCTCAACGACACTTTCAATCAACGTGCGCAGCTGGCTGGGCGAATCGTTGCGGAGCGT
AGCGAGGACACTCTTTTCGACATATTTGCCCACCATGTCGACCTCGACATTGACTTGGGC
ACGTGGGCGCATGCTGGCAAGGACGATCTTGGACTGAGTGTGCTGGACGAGCATGACGCT
GAAGGTGCAGTCAGCGTCGGACACGGCGG
>NODE_11731_length_111_cov_5.342342
TTGCGGTGCACCTTGACTTTTCGTCGCTGACGATGAGGAAATGTGAACTCAATGTACAAG
ATCCCAACGATGACGACTTTGAACTCTGGGGACCTAGCATTGAGCGCGAAGAGGTTTGCT
TGTTCGGAC
>NODE_11737_length_82_cov_94.243904
GATCAGCAGTACTCTGGCGAAGACCGGTTAAATCCTGCAGGACGAGACCGGAGATGCCTC
CGACGGGGAGGCCATCAAAAGCTGCTTTCTTGGCCACAAT
>NODE_11739_length_127_cov_2.968504
CATAAATCCTTTTCCCACTATTGAAGAGAGGCAGGCTCTTGCTCAACGTATAAGAATGCG
ATATCAAAGTGTAACAAATTGGTTTCAGTATCAGCATAATTTAGCCAAGAAAATCAAGAG
GGACGATATTGAAATTTCAATTTCA
>NODE_11740_length_63_cov_2.222222
GCGTCAACGAGAAGGACTGTGGATTTGAGTCGAGAGTGGAAGATAGATTGTCTGCAATGC
TTATAAGTCCTTCAATAAACT
>NODE_11742_length_92_cov_2.902174
TGAATCATCATCTCTGCCCACTCTTTTACAATACGTACATCGCTGGACAACCGCGCAAAC
AGAGAAACTCGCCATTGCCGTCGGGTTGTTAATTTCTCAGGGACTCGCTC
>NODE_11743_length_47_cov_8.914893
GTCATTGCGAGCTGGGATGCAGAGGAGTACGGTCTCATAGGTAGCACGGAATGGGCCGAG
GACTT
>NODE_11744_length_127_cov_2.527559
CCTGTCTCGGCTCCATTACAGTCTACCGGACTTCGGTTCAGTCGATCATCTATGCATCAA
GGGGTCTAGTTACTACAACAAAGATGGCTTTTCAAGGGATCTTCTTGATGTCTGCCTTTT
GCACAAGTTTGAAACTCAAGCCGCG
>NODE_11753_length_172_cov_47.994186
ACTCGCTTGGCATGAATAGCAGCCAAATTCGTGTCTTCAAACAGAGACACAAGGTAAGCC
TCAGCTGCTTCCTGAAGTGCCATAACCGCAGAAGACTGGAAACGGAGATCCGTCTTGAAA
TCCTGAGCAATTTCACGAACAAGACGTTGGAATGGCAGTTTGCGGATCAGCAACTCCGTC
GATTTCTGGT
>NODE_11763_length_296_cov_25.537163
CTGCGGTCGTTATGGCGGCTGTCATTGACCAGTACACTTTAGGTCTTGATAATTCTTTAA
GAGGACAAATAGACAACTTCGTGGCTTCTCAAAAGATAATCCAGCAAGTTTCGAATCCCT
CTGGAACCGTCAGTACTGGCGGTTTGGGTGAACCAAAGTTCAACATAGATGAAACAGCGT
TCACTGACGCATGGGGCCGTCCTCAGCGAGATGGGCCCGCCTTGAGAGCGAATGCACTTA
TCACCTGGGCAAATTTCCTTCTCAAACAAGACAACTCGAGTTATGTCACTGATACATTGT
GGCCAATCATCAAA
>NODE_11765_length_69_cov_1.434783
TATCGTTCCCTCCATGGCCTTGGCTCTAATAGATCGTCATCCAGATATTTCTCTACAGCA
GTGGGATACTTTCGTATACATATCTGC
>NODE_11775_length_222_cov_42.774776
ACCGTGCACTATCTAACCTCTTGAATTATGTCGATATATTCCGAAACCTTTACGCCATCA
ATTCCGGTATTGCTGATAACATCGGAGTTGCCACAGGAAGATACCCTGAGGATAGCTATA
TGGGGGGGAATCCGTGGTACTTGGCGACGCTCGCAGTGGCTGAGCAACTTTATGACTCAC
TTATCGTCTGGAAGGACCAGGACTTCATTCAAGTGACTGCTGTCTCTCAACCATTCTTTG
>NODE_11776_length_167_cov_5.766467
CTTCACAGTTCACAGTCGGTCTCCTTTGATTCCTTGAGTCACTTGCAACCTGTGCATGTA
CTCAAACCAGCTTTGCTCTCCACATAACTCGTATCGAGGTCTCAAGCACACATCCGCCGG
ATTCATTTTTAATTGATTTCTTTTGCAAAGTCATGGCTGCACCTACTCGCGTTTCTTCTT
GTTTT
>NODE_11777_length_202_cov_25.500000
ACACACCTCAAGATGAAGCTTGAGATCGACTCTTTTTCCGGTTTTCGTATCTACCCCAGC
AGAGGCACCCTCTTCGTCCGCGGTGACAGCAAGGTCTTCCGCTTTGAATCCTCAAAAAAT
GCCTCTCTCTTCGCCCAACGCAAGAATCCTCGCAAAATCGCCTGGACACAAGTCTACCGT
AGGATGCACAAGAAGGGTATCACGGAGGAGGTCGCCAAGA
>NODE_11784_length_80_cov_3.625000
GCAGAAGAGGTCAAGGAACGAGGAAACGCCGTCTTCAAAGCTGGTCGATATGCCGGGGCC
ATTGACCTTTACACCGAGGCCATCAAACTTAATCCTAA
>NODE_11787_length_96_cov_6.093750
AGATGGGAAGGCACTACTTCATTGAGATCAACCCGCGTATCCAGGTCGAGCATACCATTA
CTGAGGAGATCACCGGCATCGACATTGTTGCTGCTCAGATTCAGATTGCCGCCG
>NODE_11794_length_267_cov_7.052434
TAGTGGCGGAATGAGTGGTTCTCATAATGGTCGCGAAATGATTTGTTATCATTATAAAGT
CTACCAGTGAAGAGCATTGATAATCATACATGCTTTTGAGGATGCGGAATAGCTATCAAA
GCTTCCAATCTTTCTTCCAAGCCCGTGCCCAAGCCTTCACGTTCCCATTCGCCACCGAGA
TCATCCAAGAGGGTGTCTCTGGCTAAACCGCGTAAAGAGGTCGCTGGGGATCTAGCCGAA
GGCGAGGCAGGAGTAGCGACGAGGGCGGGTATGTGAGGAGGAGGA
>NODE_11795_length_231_cov_4.861472
AAAATCAACGTATATTGTTTCTGATGCTTCGTCCTGAGTAACAGGTGTATTCTGCTTCTC
CTTATACTCTTGAATAACCTGCGTTTCCGTTTCATTGACCGTAATCTGCTGAGTTGTGGA
CGTTTGTGAAGCAAGCTCGAAGTGAATCCTAGTTGCATCAAGAGTCCTTCGGGACAGGTC
TACGTCAGGGAGATCATCAGCTCGAGACATGATGGGCACCAGGCTTGGTGGCGAAGAGCT
AAGGAGAAA
>NODE_11809_length_254_cov_10.574803
CCAACCAGGAACGGCGATGCCTGTTCAAACGCCTGGGGATACCGGTATCGGTGCACCGGT
GGCCGCCCTGCGCTCGTCGTCAGCCGAGTATTGTTAGCCACCTCCGCCCTGAGCGCCGTG
TTCCGTGTATTTACTTCCAACCATTCCTTTGCAGGGGTTGTGTACATCGCAATCCAGCGG
GTAAGATAAACGTTGCTGCCGGGCTCCGGGGCGTATTTGTACGTAACAGCAACAAGGCCA
GCCAAGATGAGTGTATTACGCCAAAACGGAGT
>NODE_11812_length_78_cov_53.653847
GTTTTGTTGGATGGAGATGAAGGCCTGGGGGCCTGAGAGGACAGAGGGGTTAGTGTTGGT
CATTATCACAGTAAAGTTGGTGAAGGGGCTTGACCT
>NODE_11813_length_127_cov_4.598425
TGGAGCGATAGTCACGACGCGGACGGAATGCCTAGCCAGATCGCGTGCCATAGGAAGAGT
CATCGATCTGAGCGCGCCCTTAGTTGCAGAGTAGGCGGTTTGGCCTGGTTGACCCTCGTA
AGCGGCAGCACTTGACACGAAAATA
>NODE_11815_length_31_cov_65.935486
ACCAGAAGGCCCGCCAGAATCTCCGTGAATATTATAAGGACAAGAAGTA
>NODE_11816_length_303_cov_9.627063
AGACAATTACAACATCATCTCCGCCATCCTTCATTCACTTCGGGTTGTCCACTTAGATCC
GTCACCTTGCCATTCATCAGCAATTAGCCTTGCTCTTGCGCCAGTGATGTTTCCCAGGTG
CAATGACTCAGACCGCTCTCCAGCTGATGCCAGGAGCAGCTCATCCACTAACTTGACGGT
CATAAAACTGATTTCACTTGAGTCAGAGGTTCCGAGAAGGAACTTTCTCGAAGGGATGGC
CTTGGCCTTCCCGTTGGCTTTGTTGGAGATGGCCATTGTGGTTGGAGACCAATACAGGTT
TGAACAAGAACGATTGGGAAT
>NODE_11818_length_48_cov_2.812500
CGATGGCCGTTCTACCTTCTTTGGCACCACTGCCAACTCTTGGTATCTCTTGCAGGTGCG
AGATCC
>NODE_11839_length_39_cov_68.769234
AATCTGTCAGGGTTATACACAAATGGATCTTTGTATGCTTCTGGATCATGCAGGATT
>NODE_11841_length_187_cov_6.475936
AGAATATCAAAGACTACCTGTGGAAGACACTCAAAAGTGGTCAAGTCGTGCCGGGCTATG
GACATGGTGTGCTTAGGAATCCTGATCCTAGATTCATCGCTTTGCAAGAGTTTTGCCAGA
CCAGACCGGAACTTAAGGAGTCCCCGATTATTCAGTTGGTTAACAAGACTTTCGAGGTTG
CTCCCAGCGTGTTAAAGGAACATGG
>NODE_11842_length_126_cov_17.182539
TCAATCCAAGGAACTTACCCCTGATCTTGTTTTGGCATGGGTTGAGCAATACCTCGCTGG
CAACCTTGAGCCTTCGCTCAAGAGCGAGCCAGTTCCCGAATTCCAGGATGAGCCCGTCTA
CACTGTCGTTGGAAAGACCTTCGA
>NODE_11871_length_86_cov_3.941860
GAACCAAGTGCCGTCGGGCAGAAAGGTCGCTGCCAGGCCTTTTTGGGTCGCGATAGACAG
ATGTATTCAAAAATTACCCCTAAAGTATCCGGCGACAGTCTGTA
>NODE_11882_length_479_cov_4.958246
CATTAATCAAAATACTAGCTTACTTAATTTCACATACACCTACGACGCTAACCCTGGAGC
AGGAGTCGACATTTATATTCTTGACACCGGTATTTACACACAGCATTCAGAATTCGGTGG
ACGTGCCAAGTGGGGTGCCACCTTTGGAGGATTCGCTGATGTGGATGGGAATGGTCATGG
AACACACTGCGCCGGTATCGCCGGAGGTGACCAGTACGGAGTTGCAAAAACAGCCAACTT
GATTGCAGTTAAAGTTCTTTCTGACGATGGTGGGGGTGCAGCAGCTGATATTGTGTCTGG
TATGAACTGGGTGGCGCAGCAATTCGCAGCGACAGGACGTCCTTCCATAGCATCTTTGTC
ACTCGCTGGATTGCCGTCAACACCTCTTGATGACGGTGTAACTGCACTTACCGAGGCTGG
TGTCCATGTCACCGTTGCAGCTGGGAACAATGGAAACGATGCATGCGGAATGTCTCCTGC
TCGTTCAGCTTCCGCCG
>NODE_11904_length_21_cov_1.190476
TCAAAATGCTACTCTTTCCCCCACCACAAAAAAAAAAAA
>NODE_11912_length_84_cov_3.738095
GGTCGTGTTTTCCGAAATGAAGGTATCGATCTCACACACAATCCAGAATTTACTATCTGC
GAGTTCTATATGGCCTATGCGGATGCTGAAGACCTTATGGAC
>NODE_11913_length_42_cov_5.119048
TGAGAATTGATACAAAGTAGCTGCAAGAATGCGACACATGCAGAAGAAAGAAAGCCAGGA
>NODE_11931_length_332_cov_3.445783
TGATACAGCGGGCACGGCTGGAAGATGATATAGACAACGACCGTATGTAGTTTTATTGTT
CCTGGGTGTCTTCTTGTTGTATACATATATCATTCATTACTAGTCTGGACAGCGTGACGA
GAGACACTAAACGATGATTTTGGCTGTAATTGGGATGTCTTCTCCGTACAATGGAAGGCA
TGATGCATGCAATTTCCTGACGAAACGGTGTGCCTCCGTAACTGAAGTTAGAGTAACCAG
GAACTTAGCCGTTAAAGAAAATGTATTGAGAGGTAAAGGTAGTTTCTCAATTTGTGGGAT
CCCTTTCTCTGAGTGTGCAATCTTGAAATTTCTGAACATCTCTGTCAAGC
>NODE_11934_length_60_cov_44.549999
GGAAGAGGTAAGACCCGGTAATCATAAATGCCTGCTTCCCAAGTTCCTTGGCCAATGCCA
GAAAAGGGATGGCCAGGA
>NODE_11935_length_327_cov_35.348625
GCGGCGACTTTGTTGGCAACGATAGTGTCACGGATATCCGGGAGATTTTCAGAAGTAAAG
ACGAAACCGACATTATCCTTCACATATGGCAGGAGACGTTCGAGTTCAGGAGACTCCGAG
AGATTAGAGCGTATAACACGGCGAATCATGGTGTTCTTTCCCATCAAGACAACACCCTTG
CCACGGAGGGCAACACGGATCTGGTGCATCTGGTTAGAACCAACGTTGTCCACATTTACA
ATGAAGATGGAACGATATGCGTGAAAAAGCTCTTTGAGTTTCTGAGAGTACTGTTCCTTG
TCAGCACGAGAAGCACCCATTGTTTGTGGTTATAGATGTGATAGA
>NODE_11954_length_125_cov_6.520000
AACAAAAACCCAGCCAGTGTTGTATGTTGGGTGTTGTTGAGAATAGTGGGAGAACTGTTG
GCACAATTGCACGATAAAGGAAAACTTGTATAGAAGAGAAAAAATGCTTGAAATATGGTT
AAAAGGGAACATCCAAGGACAAT
>NODE_11955_length_22_cov_20.636364
ACAGCATTTCCACTATGGTCCTTATACTCCACGGCTCCCC
>NODE_11958_length_102_cov_5.480392
TGAGGTGTTGCTGTTGAGAGGTTGAGAAAGAGATTGGTTTGATGGGTTGATTTATCTTGT
GTAGTAGTTACCCTGTTTGTTGTACAAATAAAACGGAGAGAAAGAGAGAATTGTTTTGAG
>NODE_11960_length_22_cov_45.090908
TAGAGAGAGGATATTGAACATGGTGGACACAGGTAGAGAG
>NODE_11961_length_21_cov_98.285713
GTGGACACAGGTAGAGAGCTAGCTCAAAGGACAGTTGGG
>NODE_11965_length_503_cov_13.341949
AGCCCGACGATATAATTCTTCTTGGTGTTCTTTATTCTCCGTGAGGTTCGCTAGGGAGCA
AAGTGCCTCGGCAAGCAGATGGGATAATTCTAGTTTCTCTTCTTCAGCCTCTTTCAAATT
ACACTGACGTACTTCTGCTTGTGCGGTACATCGTGCTTCACTAGCTGCCAAGTCTTGCCG
TTTTTTCCCGCGGATATGGGTGCTTGTCATGATTCCAGTCTCTTTCTCATCGTCTGCTTC
GTCGTCATCGTCATCAATGTTCATCAGGATATCCTCGTTGTCCTCTCCTTCGAACTCCTC
GTCATTCTGCGTGTCATCAGTAACATACATTCTTGCCTCCTTGAGAAGATCGACAGCTTG
GAGTAGAACATCTCTGGCTTCCTGTGCTTCCTCACTATGTATGAGCCACCCGATAGCTTC
CTCGCTTCCCTGGTCTATTCTTTCCTCGATAACTTCGGCAATAGTACTACCAATGACAAG
ACATGTCCGGCCACGAGCTTTAGCAAGTAAGCCTTGCGGTA
>NODE_11966_length_23_cov_199.956528
CCAGCTTCGTTATGAGGGGATACAGATGATGTCGTGAAAGC
>NODE_11967_length_42_cov_151.785721
AGATGATGTCGTGAAAGCAGAGCGTAGCTACGTGAGTACCAATGAAGGAATGAGAAAAAA
>NODE_11969_length_43_cov_4.860465
AAGTTAGCGGTAAGCTGGTCTGAGTCCCCTGCTGCCGCAGGCGATTTCTCCTGGAGCGGT
G
>NODE_11971_length_187_cov_6.657754
ATGAGTCGTTCGAGGTCCCCGATGTCTAGGTCTCTTACTCCTCGCTCGAGATCCAGGTCA
CCCAGGAGTAGGAGCCGTACGAGGTCCATGAGGAGTGCGTCGAGTGACTCGTATTACAGG
AGTCGGTCTAGGAGTGGAAGCAGGGATGATATTAGGGACAGTAGGTCTCGCTCTCCTGGT
AAGAATGCTTAAGATAAAATGTGGC
>NODE_11973_length_502_cov_8.280876
CAAATGTGACCCAAGTACCTGAGGCAGTAGCGGTACTTGCATCGACGTTGAGTGTTCCAA
ATTCATGCTTGGTCCACCCAAAGAGAATCAAATCAATAATGAACGCCACAAAGGTGAGGA
GTGAGGCCACCCAGGCCAATAATGTGGCTACAAGCGCAACTGTGGCTTGCTCAGAGAGTG
CAAATGCAAAGGCCAATAAGGAGACCACGGTGGCAAGCGGATGAAGAGCAAGACCACGAG
TCCATGGGGCTTTGATTGTCACCTCATTTGCGTTATTTGAATCTGATATGCTAACATCGT
AGGCATAACCAAGCGGAGCACATGTGTTATCTCTTTGACTGTCGTAGGTACACTGCGTCC
AAATGCCAAATCGTATTTCTGTCAATGACCGTCCATCTTCGAGTGCTCCATGGGGGAATT
GAGTACGAGTAATATCCAGAGCAGGAAGATAAGGCAAAGAGATGGTGACGATGACATTGA
GGATAAAAGCTGCAAATAGGAGGATGGCCGCTGGAATGCA
>NODE_11974_length_205_cov_23.404879
CCGTCGGAGTTGGAAGCGGCCGTCATACACTTGGTGTTGGAGAGGACATTTTGAAGTAAC
AAGTCTCCCTGGAACATGGGAGTAGTCGGATCATCCGCCAAGACACCCAGCACGTTCACA
AATGCCACGAGGGCAATTTTGTTCACAAGAGAGGTCTTTGTAGAGGTTTTCATAGTTTGT
GTAAGGATAGACACTAAAAGAATGTGAGGAGACCAGAGGTCGA
>NODE_11976_length_160_cov_3.793750
TAGCGCACTTTGAAAGCCTCGGGAAATCCTTGGGTTATATCAATCAGGAAACATTTCCAC
TCCCGAATCTGAGCCCGAAACTTCACAGATTGGCGGAGGAACTTTACACTGGCCGAGGTT
TCTTCGTCTTGAGGACCATTCCTATTGAGAAGTACGATCGTACCCAACTCGCCATTAT
>NODE_11977_length_133_cov_3.112782
CAGCACCGACGATTCTTGGAAGATGCTGGAGCCAATGTCAAGGCTGGTGTCACTATTGAG
CTCTCGCCTCTGGTAACTTATAGTGGGGAGGGCCTTAAGGACGTCAAGGGGAAGACATTC
ACGAAGTCAGGCCACGTGAGATCTCTAGAGG
>NODE_11978_length_159_cov_2.767296
AGAATGTGTAGCAGCAGGCATGATGATAAATGCGACGACGGTAACAGATGATTGGGCTTT
CTGTAAGCGGTAATTGAGACGGGCAAGAGACTCAATAAACATATCAACACCCTTGTTCCG
ATACTCATACCTCCCCGCGGTAAACATATACAAGGTGTTATCCAAATCAAAATCATA
>NODE_11986_length_56_cov_2.839286
CTCCTTACCCTCCGCGATGCCCTCTACTCGTCCCAGTTCCGTAGTTTCTTGCAAGCAGTC
ACCGGATGTGGTCC
>NODE_11988_length_276_cov_12.105072
CAAAGAATCTTCGTGTCGCCGACTTATCTATTGTACCACTTATTGTTGGGTCGCACACTC
AATCTGTTGCATACGGCATTGGCGAAATCGCTGCGGACATCATTAAAGGTATCGCATAAA
CTTTGGTGCCAAATAAAGTCCAACTTTGATCTTTATCTACGTATAACCTTGTCGATTTAC
AACTCATCTGATTGCCATACATGCCATTTAGAGGTCAATTCTTGCAACCAGTCTACAATA
ATTTGGTTGACTGGTCCCGGGTTCTCGAGATGAACCCAATGGGCTCCGTCAATG
>NODE_11989_length_229_cov_3.969432
TATTATTCTTTGCCACTGCGTAAAGGATACCTGCAAAAAAGCCAACCCCAACGGCCGAAA
CGGATCCAAAAGTGATTGAGTCCCCAAAGAAGATCATCCCCGACGCTGCGACAGGAAGTT
TATTCAACGCTCCAACCATGCTGTACGTTGTGCTGCTTGTTACTCGTACACACCATGCCG
TTGTATATGAGATCCCTACCGCAGCAGCACCTGAGAATGCGATGGCAAATAGTAGAAAAT
TGCGAGT
>NODE_11991_length_273_cov_11.531136
CTTTCTCTCTTTTTCTTTGTCCGAGTAGATCTCCGCGAGATCGACCATTCTTTGCTCAGA
AACTCGAGTAGTTGCCCTTTTTTAGTTTTCAGCTCAACGGCCATCTTTTTCAGCTCTTTT
TCTTATCATTCGAAATGATCACATCTCGCGCTGTCATTGCTGTTCTCTTCGCTGGCCTCG
CTGCTGCGCTGCCTCATCGCGCCAGGGACAGTTCCATCAATGAGCCTGCTGTTTCTGCTC
CGGACGGTACGCCCGTCACCCAAGGTACTCAGCCTATGGCTACTGCAACAG
>NODE_11994_length_381_cov_20.380577
CTTGTTCCCTATTGCACCCAGGCAGACTTGATTCCGTTATTCCAGTCCATTGGATACCTT
TCGGAAATTCGTATGCAGGCAGATCGTGGTTTTGCATTCGTCAAACTAGACACTCATGAA
CATGCCGCAATGGCTATCGTTCAGCTGCAAGGACAAATGGTTCATGGAAGGCCCATCAAA
TGTAGTTGGGGCAAGGACCGTGCTGACGGCACTGCCACAGCGCAACCAGCTGCAATGAGC
CCTAGTACCACCCCATCTCCTTATGGCAACATGCCTATGTATGGAATGCCCCAGCCCAAT
ACCTACGGCCAATACGGATTCGGGGCCTATCCAGGATTCCCGGGCCAAGCTGCAGGGCAG
CCAGGCGCACCTGGCTCTACCTCGCCTGGCATGCCACAG
>NODE_12003_length_22_cov_5.681818
TGGCTCATTAAATCAGTTTTAGTTTTTTTTTTTTAAAGCA
>NODE_12004_length_148_cov_6.398649
GGGGTATCTCCTCGTACAAAGCAGATATCAGGAATCAATGAGATGTTGGAGTCTATATTA
GTTGTTTCAGGCTCCTTTTTGTGGGTATCGATCCAAACACCTGCAATACGACGCTGATTT
TGACTCGAGTCCACCGACATTTCGGCAATCGTTTGGGCGATCCTGA
>NODE_12005_length_73_cov_133.136993
CCAATGTTGTACAATGCCAACCCGTCTTACTTACCTGGTCTGGGGGACAAGCCCCATACT
TTGTGAGCGTCCTCCCTGGTAATGACCCTAC
>NODE_12006_length_205_cov_3.278049
AGCACAATTAGAGGCATTGTACACGATTATCAGGGATAAAGAGACGTCAAGGGGCGATTT
TCTTTTTTACTCAGATAGGATTATTCGTTTATTGGTGGAAGAAGGGTTGAACCATTTGCC
GGTTGTGAAAAGAGTGGTGGAGACACCCACGGGTGTGACCTATGAAGGCGTTGGATTTGA
GGGCAAAATTTGTGGTGTTTCAATTCTGCGGGCTGGAGAGGTG
>NODE_12007_length_86_cov_4.523256
GCCGGAACATGAATTTTCGACGGCTGAGCTTCAAGGATATCTGCTCTCGTGCAAGATGAT
GCCTGAGAAAGCAGCTAAGGGGGTTGAGGCTTGGGTAGCTTGTG
>NODE_12008_length_118_cov_2.440678
GGGGTTGTGACGCGTCGAAGTGGCGTCTTCCCACAATTGAAATATGTGAAATTTGATTGT
GCAAAATGTAATGCTACGCTCGGCCCGTTCTATCAGGATGCCACCAGAGAGCTCAAGATT
AGCTATTGTCCAAATT
>NODE_12009_length_48_cov_2.979167
CTGATGGATCGAAGGTTATTTGAGACCACACGAAGATGTAGTAGTAGTGGAGTAACTAGT
AGTGGA
>NODE_12010_length_48_cov_2.729167
TCTGGATCGAGTCCGAGGACTTCGCAAACATTACCCCAAGCCTCCTCCCAATCTTCCGCT
TCTGCC
>NODE_12020_length_161_cov_5.372671
GTTTAATCTGTTTATATGGTAATGGGCCTCGTACTCTAGCGGGGCGAAGATGTGAAGACC
AAGAATACTGAAGACGCGATTTATTAAGATGGTGGCTATTAAGGCGCAAGATGATTTAAT
CTTCAGACCTTGGATATCAAGACGTGGTACATGTCAAAGCGCGATGGATCAAGCCTGGT
>NODE_12022_length_152_cov_3.901316
GCAAGATCTACGCAAACATGTCTGCGTGTCATATCAAAAACGAGAATTGGAAACGTGCTG
TAGAAACTGCAGACAAGGCTCTTCAAAAAGACGAGAACAACTACAAAGCTATGTTTAGAA
AAGCAAAAGGTCTAGGAGAGCAAGGGCATTTTGAAAAAGCCAGTAAAATT
>NODE_12023_length_19_cov_8.000000
AACACTGGGGAAGCGATATTACGAGTAAGTAAGAATG
>NODE_12024_length_357_cov_5.974790
TACGAGTAAGTAAGAATGCGAATGCATGAGACATAGTACCATTCTAGTGGATCAAAGTGA
GAACAGCTGTCGAAACAGCCGTAGAACCAAGAACAACGTATCCTGTCACGTAGCATGCCC
TCACGTTCATAAATTTCACGACATCCCAAGCCAGATGCCTTAGTCCATTGAACGAATGGA
ATGTGAAAGGCAAAGCAAGAATAAACTTTCCAAGATACTTCACGGCATCCGGAAGGCCCT
GAGCGAATCCAACGACATGCGCACTGTCGAATGTTCCAGGAGCAACTAAATACGCCATCG
AGAACCCGTACAAAAGGACACTCAGGCCAATTCCAGTAAATCGATTAGCAATTGACAGGA
TCCAGGTCAACTGAG
>NODE_12029_length_80_cov_43.487499
ACGAAAAATCAAAGAGGCAGGGGGAGTAGTCGAGCTGATTGCGTAGTAGACTTTACATAA
TCGATATGTATCAGGAGGCGTGGTTGATTATTGACTCC
>NODE_12034_length_34_cov_123.617645
TGGATGAAATTAACTCCAGCAGCAGGAAGGAGAGCACCGTAAGGGAGGTGGA
>NODE_12035_length_48_cov_115.604164
CACCGTAAGGGAGGTGGAATATATCCGCCAAGGTCATCTCGTCACCGGAGAGATACTGCT
GCTTTG
>NODE_12036_length_42_cov_2.619048
CCCTCATTCTTCTTCAGCATCAAGATCGTCTTGAATCTCCTCTTCATCCTCTTCTTCTTC
>NODE_12037_length_110_cov_4.518182
ATTGTAACCACGTTCAGACAATCCGAAATAACTGCGTCAGGTTAATTGTCATACACGTTG
TTACAATACAATATGCAGTGGTAAAACCCAGATAGGACAATGACAGATATGCGCGGAGAG
ATAGCAAT
>NODE_12038_length_162_cov_5.234568
CCGGCCTTCGATGCCTGTGGGCAATTCAAGATAGCGTTGGATGGTCAAATCACCAGTAAC
CAACTCTATTCCTTCAATGCTGATCTTTCCGGTGCTTGCATAAGCCTTCACAGCATCACT
GGAAACTGAAGGCAGTGCGTTCTTGACCTTACCCAAGTCTTTGCGCAATTTCTTCCCGAG
>NODE_12043_length_155_cov_3.929032
ACCAGAGAACTCTGAGAAATGCACACTAGTAGTATTAGTGCTGTTGTTGAAAAGACTGGA
AGCGGAGGAAGAATGCATGTTGTACATATTATCCTGTGCCGACTTGTGGGAATCAGGGTT
ATTCGACTTGTCGGAGGCGGACTCGGGGCGCGTAAGGTGGAAATGGGAGGAGC
>NODE_12044_length_65_cov_4.815384
CAGGGGATATAGTCGTCCAAAGGAAAAAGGACGAGAGTATTGGGAACAAATAAAAGATGC
GCAACAAAAAAGAAAACATGAAA
>NODE_12045_length_348_cov_5.135057
TAGTATCCCAGCACTCACATTGTCCCGTACCTCCCCGTTCAGGAGATCAAGCCCGTAACG
CAGGAAAGCCTTTTTGGGATCCCCATGCGGTGATTTCTGCGCCGCATTGTGGTATGAGCG
TAATTTAGCCACAAGTTCAGTTGAATCCTTGGCAGCGTTTACGGCAAGCTGCTTGGGGAT
GGAAAGCAAAGCACTTGCAAATTCGGCGATGGCGAGCTGTTCCCTCGAGCCCAGTGTCGT
CGCAAAGTTCTCCAGATAGATACTGAGTGCCGATTCAACCGCCCCACCACCTGGAACTAC
AGCGCCACTTTCCAGCGTCCGCTTGATAACAGACAGGGTATCGTGAAGAGCCCTCTCCAT
TTCATC
>NODE_12046_length_19_cov_3.263158
AGCCCTCTCCATTTCATCCAGCATGTAGTCATTTGCA
>NODE_12047_length_277_cov_5.570397
TATCAACACAACAAGTCTCCGTGCGGAGTACAAGAATAGTTAAACTGCTGCGTGGACAAG
AGAAACTAATATACGAGAAGAGAGACAAGATGAAGTGATGAAACATAACAAAACGGAAGA
GAATACAAAAGAAAGAAAAGCTAAAGCCATGATGGGAGTAAGCTATGAATGTAGTAAATG
CTAGGGAAGGGGAGAAGAATAAAATTAGGCGACTAGTGTTCTACGATAGTAACCCAAGAA
GTTTATCGCTGTCCATCGAACTGGCTACCAGCCGCGACCGCCGTTCCTCATCGAA
>NODE_12048_length_64_cov_1.859375
GCTCGTCTTATCTTCCAAACAAGAAGTTTCCTGTTGTTTTTCATGCTATGTTTGGGAAGG
ATGACAGAGAAGCCTCCTCTCC
>NODE_12050_length_26_cov_22.884615
GACTGCTGGTAGCACGTTTGCTGCACCTCCACCAACTAATCCTT
>NODE_12051_length_88_cov_27.772728
CTCCACCAACTAATCCTTCGTGTACTGGCACTAACATGACTTTGTCTCTAACACCCCTTG
GTACTACAAAATTAAGAATTAGTGAGTTTCCGGTGATGACCTAATG
>NODE_12055_length_69_cov_2.507246
GAGAACGTTCTATGGTCGAACACGGTTCTGGCAGCAGGTAATGCTGTTGGTTTTGTGATT
TACACGGGGCAAGATACGAGAGCGGTC
>NODE_12060_length_40_cov_2.550000
GTCGAAGAGAAGAAGGAGTTTCTGGTCAGTGTGGAAAAATATGTGAAGAAGACCAAGA
>NODE_12061_length_508_cov_6.322834
CACTCTGTTGGGCCGGTCAGCTTCAGCTGGAGCAATCACCCGAACATTACTGGAATCATT
TATGCTGGTGCTCCAGGTGAACAGACTGGACCTTCTCTTGTCGATGTCCTCTATGGGACA
TATAATCCAAGGGGAAGGCTACCATTCAGCATTGCAGATGATGAAAGCGACTATGGCACA
AGCATTATTTACGATAGCAATGGATTTCCTGACATCAATTATACTGAGAAACTTTTGTTG
GACTACCGTTACATGGATGCACACAATATTATCCCTCGTTTTGAATTTGGATTCGGCTTA
TCCTATACCACCTTCGAATACTCCGACCTTATTATTACCGACTCTGGATCTTCCAAGGCT
GTGTCTTTCAAATTAACCAATACCGGATCGCTCGCAGGAACGGAAATACCGCAGTTATAT
CTCGGATACCCCACTGACGCTGGCGAGCCACCAAAAGTGCTTAGAGGATTTGATGAAGTT
GACTTGGCTGTTGGGGCCAGCGCAACAGTAACGATGACATTGAGCC
>NODE_12062_length_177_cov_34.853107
TAAACGATTAATTTCAGATCAGACTTGATCTTCGTAACCAAACTACCAACGGAAAAAAGC
ATATGTACCAATCACGATAGGAAAAGTTCTGCATAAATTTTGTCTGTAGGTAATCCTTAT
TTTACGCGAAGGAAAGTAGTAGCATAAGAGGGTAACAGCAAAGAGTGGACGAACTACCGT
AGTTCCAGGAAAGGG
>NODE_12063_length_83_cov_11.349398
TTTCCCTCCGAAACCAAAATTCAGAGTCGAAGATATCCCAGATCTCTCCGGTAAAGTCAT
CGTGGTAACTGGGGGAAACTCAGGCATAGGCTACGAAACGG
>NODE_12065_length_57_cov_28.280703
TTTTATCATTACAGCTGTCTTCGTTTGTAGAGGACTCAAGAGTCAGCCCGTTACGAGATA
TGTACAAGTTTATTA
>NODE_12068_length_268_cov_7.742537
CCCAAACGGTATCGAACACGGATATCGTGAAGCAAATGACCTTGGAAGATCTATTTTGAA
CAACTTTCTCAATCTCCGTCCCTTCTACCTCGACCGAAGAGACAGTATAATTCATGATTG
TCATCTTTCCGGACCTGACCGTTCCTGCTATCCACCAACGCCCTTGTCCCAATACAATCA
GCGCTCGCAGCATTTCTTCCTCTCTCTGTCTTGCAGCTTGTCAGATTCTACTTAGTCGCT
TTGTGTAGGTCTTTTAATCATATCACAATAAAGAAATCAGATCGTG
>NODE_12069_length_404_cov_7.232673
GGATCTAGACCTACCTACAACGAAAGCAGAGAAACTTCATGACAGGATTCGGTTTGCAGG
CCAAAGTGTGTACTGGCAAAAGATGTTTCATCAATCGCATGATCCTACTCTTCTACTCCT
CACATTCATCTGGCACACAATATATTCCTGGGATCAGGCACTGGAGCACTTGTACAGCCA
TATACGTGACCTGGAATCCAAAGTCATCAATACTGGAAAATGGAGGATCAATCAGGAACT
CCATGTTATTCGAGCGCATCAACTCTATTATACATCGCTCCTCGATGATGTCAGGAAAAC
AGTTGAATTCATTAGCAAACACAAGAATCCTGCGATGGAATCTGGAAGGATACCGAAATT
AGAGAGGGAGCTCAATGACCGGTTCCTGGAGCGCGAATGTGGTCATTTGATCCTCGAAAT
CG
>NODE_12070_length_43_cov_4.488372
ACCCAAGGTGCATGAAGATGAAGGACCAGGAAGCAAAGCCGACCGACAAAAGCGAAGGGC
A
>NODE_12071_length_292_cov_36.160957
AAAAAAAAAAGTTTACACTATGGTGGGTAAGTTACTATTATTAGACCCGAAGCCAGGTGA
TTTTACTTAGACCAGATTATAATGGATCGAACGGGTGAATGTTGCATAATTCTCCGAAGA
GTTTAAGTAAGCGGTGAAATGCCAATCTGACCTGGTGCTAGCTGGTTTTCTACGAAACAT
ATTAAAGTATGACATCTACCTACCCTTTCCTTATAATAACAAAAATTTTATGGAAAAGGA
AGTTATCTTATTTTTTTTTTTGATTAATTAAGTATACTTAAAGATTTATGGAGGTACAGC
AAGGAGTTTC
>NODE_12072_length_318_cov_13.367925
CCAATTGGCGTAACGTAGGCCTTGGAAAGACCACCATCAACGGCAAAATCAGCACCGGTG
ACGTAGCTACTATCGTCACTTGCAAGAAACAGCGCAGCTTTGGCTAGTTCGATGGCTTCA
CCAAATCGGCCCATAGGAAGGTGGATGAGTCTTCTTTGCTTCTTCTCATCAGTATTCAAA
AAATCCATTAGCATGGGGGTTTTCAAAGGGCCGGGGCACAATGAATTAACGCGAATGCCC
TCCCGGGCGTGCACCATTGCAAGTTCACGGGTCATCGCCAGTACGCCGCCCTTGGACGCG
GTATAAGCGAGTTGTGGAGTGGCAGCACCCCTCATA
>NODE_12073_length_44_cov_9.068182
AGACTTGACACTCCTGGAGTTTTTGTTACAGTCAAATTTCAGTCGTTTACCTGCATGCTT
AG
>NODE_12075_length_481_cov_8.066528
TCTCAAATGCTTTCCGACAATTCAATTCTGTAGTTGAGTATAACACAAAGATCGGTACAA
AATAAACTCCATCTTGACACCATTCTATGTAGAGGGTGAGAAATGTATACAAGGGATGAT
CAATAGCGGCTAGTCGCCGTGACTTTGTCCTGACCTGATGCAAACTACTCATCTAAGAGG
GGAGGAGAATAAGGTGGCAGGCTGGCAACATATTCTGCCCAGCGGTCATCAGAAACAATC
GGGGCTATGATGTATGGCTCGACTGCCATCAGAGATAAGAACTCTTCCATACGAGGGAAA
ACCCGATCGATCGCCGTCGCTTCCATCTCACGCTGTCGCAACCTTGATAACCCCAGTCTC
TCCACATACCAGGAAGGATCAAGTTTGACGCAACTCGCCACATACAAATCAATGAGACAT
GAGTCAACGCCAGTACTCACAGCGGCATCGTATGCCATACGATGGCCGATTGCCTGAACA
AATGGAAGGCAACCAGGCA
>NODE_12078_length_51_cov_1.490196
GCGTGATTCTCTAGCTCTCCAGGTTGCCAATCTGACGGAGGACTTAGAGGCTGCACGGAA
TGAGTTGAC
>NODE_12094_length_260_cov_9.080770
TTCCAACAATATGTTTTACAGCTTGGCCCAATACTTCGTAGCCTTCCCAGAACTTGGGCA
ACTCATTTCCGGGAACAAACAACCGTTCCACGCCATCCTCTGTAATGACGCACATACGAA
TGACACCACCTGACGAGCCATCACGAGACATTGCAAGTGCCAGAGTATTCTTTACGAAGT
TGACCGTTTCGTCACGACCCCAACCCTCCTTGTAGGTAGCATCACAGTAACCATAAACAT
ATGTCGAACCAGAGCCACCGATAGCCCATGGCTGGCGG
>NODE_12103_length_80_cov_6.100000
GCAAACGCAATTGGCTAGGGAATTGGCGTCTGAGATGAACATGCACGTGAAACAACTCGC
AAAGTCAATTGACGATAAGAAACGAGAGCTAGAAGAGG
>NODE_12108_length_32_cov_185.031250
GACATCAGCAATCAGCTTAACGACAACTGGGACAACGACATTAACATCGA
>NODE_12116_length_66_cov_3.257576
CAGAGCAATCGTACCATCAGGAGGCTGACAGGAAATTGAGGCCCTTCTGAATCACCTATC
GTAGTTGACCATCTGTGGTGTTCA
>NODE_12117_length_134_cov_45.873135
CTCATTGAGAGTAAGGATATCATTCTGACGCACGGGACCCTTGACGTTACGAAGGAGAGT
CCGATCACTATCCATGAGTTGTACACGGACTTGAGTGATACCACCACGAGAACCGGTTCG
ACCGATGACCTTATCCACACGTGCTAATGATG
>NODE_12119_length_105_cov_4.961905
AACAGATGTATCAATTTCTCTCTGTCTCCAGTCTGTTGACAATGTGGAAAATACCACTAA
AGCACAGGATCAAGCAGCAGTCATCTCCACATCCCGTGGCGAGAACGCGGGCACCGTCGG
CAG
>NODE_12123_length_284_cov_4.721831
ATTCTGTCTCTTTTCCTCATAATCACCTGTCTCACTAACAACAATAACCAAGGAGGGATC
AACAATTCCAGGATGAATGGCATCCAACAAGTCCAGGATGAATAAGCTGGTGGTAAGAGA
GGGGTCTTTGAATGATCTGATTGTCCTCGCCGTGGGTTTTGCATTTTGCACAGTAGTATT
TGCCCATTTCAGAAGATCGGTGTCAGAAAGTGGACGACCGCCTCCCGCAGAGAGTTTGGA
GAGGGTCTTTGTAATCGACATCCGCATAAGCTGCCAGACCAGTCCAAGTACCAACGTCTT
CC
>NODE_12124_length_80_cov_19.912500
GGGCTCAGCCATTGAGAAAGCGATCCACACAGTTTCTTTGTAAAAGTAGCCTGTATTCGA
TCGAGCATAGTCGCTTCCCAGAACATTGAATCAATGAG
>NODE_12125_length_43_cov_4.534883
AGACTGTATGAATTGAATACGGGCAGCTTCAAGGTGAGGAGGAAACATGTCAGAGTCGCT
A
>NODE_12126_length_88_cov_2.829545
CGAAGGTGAGCTATTGGGGTCTTGAGACTTGACATCTTCATCCTCCATTCTCGTTCTTTT
TCCCTTCCCCTCTTTCTGCTTCGTGAACATAGCTTGTATCCCATCC
>NODE_12130_length_26_cov_136.269226
GATAGGGACATGGGTAAGGAGAGGATCTTGGTTCACCGTCGTGA
>NODE_12132_length_82_cov_10.926829
CCGACTGATGGTGTCAACCCTCCCCCCGTCAGAGATCCCAACTCTCCTTCTACTGGTGTT
TTCCCTCATCGAACCCATGGCACGAACATTCCTTCCACCC
>NODE_12143_length_80_cov_19.075001
GAGTGAGATGATGCCAGGAGTGATGAATGGTAGCGGTATGACGGCGAAATCTGCAGCCAT
TGCTTTATAGTGACTGTGGCACGAGTTGTGTGTGTGTG
>NODE_12144_length_45_cov_2.155555
GTAGTCCTATTAGTAGGTGGCCTGCAATTATATTTGCTGATAGTCGTACTGATAGGGTGA
TTG
>NODE_12145_length_335_cov_6.450746
GCGCGAAGGCTCTCTGGCCCACCTTTCAGAAACAGAAGTATGGTCGTGTTGTAACGACTG
CATCTCAAGTTGGTATTTATGGTAATTTCGGACAGGCTAACTACTCCACGGCAAAGGCTG
GAATCATTGGCTTGACCCGGACTCTCGCCATCGAGGGTAAGAAGTATGGCATCCTTGCCA
ATACCATCGCTCCTTCTGCCGGGACTGCTATGACAAGCACAGTCTGGACTCAGGAGATGG
TTGAAGCTTTCAAACCTGATTTCATTGCTCCTATCGTTGGTTATCTTACTAGCAAGGATA
ACACAAGTACGAGTGGTGCTCTCTTCGAGATCACTGGAGGCTGGGCGGCCCAG
>NODE_12150_length_149_cov_3.161074
CAAAAGCTTCCAACGGTGAAATGCTTGAGGGGCATATCCCCCAGGCCCTTGTCGAGCTCG
TTGCTTGTGCGGAACACCTTAAGAAGTCTCACATTCGTGGTGCTCTGACCACCGGTAAAA
AATGGGTCTTTCTTGCTGTTGACATTAACAGTGAGGGTGAAGGAGCA
>NODE_12154_length_634_cov_7.641956
CAATGTCATACTCGGGAGGTTCATATCATGCGACTTCGATGCAGGGAGCAACAGCTACAT
TGCACTTTCGTGGTACTGGCTTTGTAGTCACTGGTGGGCGCCGACCTGGATATGGAGCTT
TTTCTGTTATGTTAGATGGACAACAGCTTTTCGATGGCAATTTTACTCCTGAATCCTCTC
CTGTCAACGTTACCCTCGCTTCTGGTACTGGCCTGTCAAATGAACAGCATACCGTGGTCC
TTACAAACACGGGAGGAGAGCCGATCGACATCGATACAATCACATTTGAGCCGCAGATAG
GTTCAACAGGGAATTTCAATGTGACAAGAATCGACGACACCGACTCACGTATTCAATATC
TTCCGCAAAGTGCTTGGAACGTAAATTCCCGGCCGGAGTTCCAGGATGGCACTCTACATT
TCTCTCAGGAACCAGATGCCAGTGCTTCACTCCGGTTTACGGGAAATGCTATTGCATACT
ATGGTACAGTTTCACCCGACCATGCTGATATCTCCGTTAGTATCGATAATGAAACTGTCA
CAATGCCGAGTGGCTCTTCGAGTCATGTGAGCAGTGTTCAAACACAGGTGCTTATGTGGT
GGGCAGATGGACTTGGGAACGGGGAGCATACCATGACAATCATGAAGACACT
>NODE_12164_length_19_cov_2.631579
GGACTATCGTTACGGGGGCCTGCAGTGGCGATCGCCA
>NODE_12187_length_83_cov_4.783133
GAGGAAAAGAGACAGAATGCCAAATTGGCCATCTCAATCGCGAGAAAGATGAATGCATTG
ATCTTCTTGGTACCTGAAGATATTGTGGACGTTCGTGCGCG
>NODE_12196_length_106_cov_6.283019
TCTTCCTCCTCTTCCTCATCATCAAATAACGCATCATCCCTCAAACCCACCGCCCGTTCT
TGTTGTTGCCGTTGAAACCCAATTTGACTTGAACGTTCACGTAACTCTTGCAACTGTCCC
AACT
>NODE_12197_length_456_cov_29.725878
ACGAGATAGTGGCAAGAAGTGGACATTTGTGGTTACACTAACTCCTTTCGCCCTCATCAT
GACTTTCGGCGTTGTTGGTCTTGCTGCAATCACTGCGATAGTCGCAACATTGTCCAAGTC
TTCCAAGGCCCTTGACAATGGTGTTGGGAAATTACCCTTTATGGGCTGGAATACCTGGAA
TGCCTATCATTGCGAAATAAACGAGACCATCGTTCTTGACAATGCCAAACTCATCAAGTC
GCTAGGACTTCTGGACGCTGGATATAATTATATCAACATTGATGACTGTTACTCCGAGAA
GACTCGCAGCCCTGAGGGGAATATCATCGCCAATAAGGAACGTTTTCCATCAGGAATGAG
ATCTTTGACTGACCAGCTTCATGTAATGGGCTTCAAAACAGGGATCTATAGTGACTCTGG
CTGGTTTACATGCCAACTATATCCCGGTTCATATGGGAACGAAGACAGAGATAT
>NODE_12198_length_19_cov_10.210526
GTGACTTCGGGAGGATCGGTCTGGAATTCCAACCAAC
>NODE_12199_length_51_cov_17.411764
TCTGGAATTCCAACCAACGGTCGACTATCGAGGTCAACGAAAGTCACGTAAAATTCAGAC
GTCTCAACG
>NODE_12205_length_48_cov_3.020833
CACAAGGGAAAACGAACGCATTGGAAGGCCATAACATACAAATACCAAAAGAGGCATCAA
TCAGAA
>NODE_12206_length_80_cov_4.512500
GTGGAATCTATAGCTGGCGAAATGCGATGATTGGTGCCGTGTGGGATGGACAGGCCTTAC
AGTAGAGCCCGTATTACTGAATGTATCCCATGGTTGAC
>NODE_12207_length_93_cov_53.064518
ATATGCTACCAAGATTCAACGATATGCCGATGTCCCTCGACTGAACTGTGTTGGCAGTAG
GCACTCCTCTAGCAGAGGTGACTGCAACAGCGACAACGGTACAAAGAGCGG
>NODE_12208_length_61_cov_48.737705
TTCTGATGGATGATACTACGGACAGCATCCCAATGTGGACCAATATCATCCGTCGTTCTC
CACGATTGGCCAAATCTCC
>NODE_12209_length_75_cov_4.120000
GCAGTCGTAAGATGTCGCTGAAATTGTTCCATATGCGAAAGATGCTGGGTGATATGTTGA
CTCGAAGCATCTGCTCTCCTCCCTTCTTATCAT
>NODE_12210_length_148_cov_35.047298
CATCATCCCATTCCTCTGGCTTGGTGGCGTCGGGATCAGGAACCGTCAAAGGCTCATCAT
CAAGCCAATCTTCTGGCTTGGTGGCGTCCTCGTCTGGGATCTCATAGGGTGCATCTTCGT
CCCAGTCTTCAGGCTTGGTTGCGTCGGGATCAGCAATTTTGGCCTC
>NODE_12214_length_34_cov_153.617645
GCGACACTGGACCTATACAGTGCTGCAATCAAGTCCAGTCTAGTGACTCCTC
>NODE_12218_length_42_cov_2.976191
GGCGTTTTTGTTTGATCATGCCGTCTTGTTTACGAAGAGTATGCACAAGAAGCACCACCC
>NODE_12220_length_19_cov_3.263158
GAAAAAGAGAATCTGAACATGAACGTGACGGGGACGC
>NODE_12221_length_68_cov_5.808824
TGAACGTGACGGGGACGCACGATGGCTTGTTTGAGACACTGATGGCGGAGTTTGCACATC
TGCCGAAGGAGGGGGATGAAGAGAAA
>NODE_12222_length_173_cov_99.543350
GATGGATACGACACCACTTCAACTGTGACTAATGCCGCGGGACAACAGATTGTGGTCCAT
ACCTTCCCCTATTACATCCAAAATGCGGTCACAGCTCTTCAGGCCAAAGGCGCAATTCCT
ATCGTATCTTCTCAGACCCCCGACAATATCTGGGTTAATGGGGAAATTGGAGCTGGACCT
CGATTTGTCGG
>NODE_12224_length_19_cov_26.842106
GAAGGCAGGTTGGAAGAGAGCTTCGGGGGAACGGAAG
>NODE_12225_length_53_cov_63.433964
TTCTCGCCAATACTTTGGACGACCATGGAGCAATTATGCTAAAGTTATTTTCAAGAATAC
TGTTGTCACCG
>NODE_12226_length_103_cov_69.019417
AGAATACTGTTGTCACCGCCCCGTTTAACACTGCGCTTTGGTCGGAGTGGAGCACTTCCA
CTCCCAACACAGACCATGTCTTTTTTGCAGACTATAATACTTCTGGTGGTGGTGTTAGTG
G
>NODE_12231_length_62_cov_3.306452
CACAACTCTCGTTTTTGATAGATAGGTCAGCATGTGAGATTAAACCAAACAACGTCAAGA
TGTAACTAACTCTAACTCAA
>NODE_12232_length_65_cov_3.353846
CAACATCATCACGCGTTTCCTGGCTTGAAATGCCTATCGGATGACATGGACCGTCTTTCC
ATTCGTTAACGGTATGGTACTTT
>NODE_12233_length_151_cov_11.092715
GTCAGATGCTACGGGTGAACTAGCAGACCCAGCACCGCTACCAGGAGAGGAAGTAGCAAG
TTGGAGAGAAGCTTTGAGAAGAGCAACACCACCACCAGGAAGAATACCCTCCTCGACAGC
AGCACGTGTTGCATTCAAGGCATCGTCATATCTATCCTTCTTCTCACTA
>NODE_12234_length_754_cov_8.246684
CCTTATCCCATCCTTTGGCGAGGAGAGGAGGGAAAGGAGGGCAGGGAGTGCCCCAGATGC
AATGACAACCTGTGTCTGCAGGTCATCACCAGTGACGATATTGCCAACTGAACGAAGGGC
AGGGGTTTGAACAGCAGTGGATGGATGCATGAGCAGATCAACAAGACGCCTGCACACCCC
GGACTCGATGACAGCTTGAATCTTGTCGTTCGAGCCATCTGAGAGGTACGAGATAGCCCA
GCAGGCATCAATGAGGATTTCATCATCGAGGGAATAGATTAGTTTGGTCAAGACAGTAAG
AGCAGGGGATATGAGCTCCCAGTCAGGCTGCGGCGACTTTCCGCGACAGAAGTTGCTCAG
AGTCCAAGTAGCGTTTCTCAGCATGCTAAGCTTGTGTTGCTCGCTCAATAGGACTAAAAG
GGGTTTCAGAGCGCCTGCACGAAGAACGTAATCTCGGCACTGAGGGCTGTCGCCAGCAAT
ATTGCCCAATGCCCAAACGGCCTGTTCACGAACATCCAGGACGAGAGATGAAAGTAAATT
AATGAATTCTGGAACGGCCCCTGCATTGATCACAACTTGAGTGTGTTGAGCAGTACCAGA
AGCGATGTTGGTTAGAGCCCAAGCAGCCTCAAACTGCAGCATGGACTGCCCAATCCTCAA
AAACTCCACGAAACGAACAACAACACCACACTCAATGACGCGTTCAATAGGAGGATTCTT
CTCTTTGGAAAGAAGTTTACGAAACTTGGTGGTCGCATCCAGTTGGCGCTCC
>NODE_12236_length_19_cov_2.368421
GAAATTAGACGGTGTTGACCTTAAGGAGCTTAACCTG
>NODE_12239_length_123_cov_67.861786
CAGGTGGACGAAAAAGATCAGCTTCGCATTTGGAGGAATTTCCAGATTGGAAAGCTCCTC
GACCTCACAATGCTTGACACTCGTCAATACAATCGCGATGTGACTGATGTTAATTATAAT
CGCGCTATTGTCGCGGCACTT
>NODE_12252_length_75_cov_105.626663
CTATGTCCGTCTGGGCAACTCCGGCTTGAAGGTTTCGAAGATAATCCTCGGCTGTATGTC
GTATGGAACTCCAGGTTGGCAGGGGTGGGTCCT
>NODE_12268_length_38_cov_31.763159
CTTTTCCTGCTTGTCAACCTTGGGTGTCTGAGACTTGACTTTTCCTGCTTGTCAAC
>NODE_12269_length_19_cov_91.947365
ATGAAAGGTCCAGTGCTTTCGGTCGTGAAGCGGATGA
>NODE_12273_length_222_cov_34.360359
AAACTGGATTTCTGTGGCATTCAGGATCAAGTTGAATGACGTTGGTAAAACGAATGGCGA
AATAGAGCTCTGGATTGACGGAGAATCTGTTATTTATGGAACTGGCCTGCTCCTTAGAAC
GTCTGACAAGTCTATCATCAAGGGGATGCATTTCGAAACCTTCTTTGGAGGACATGATTC
AGACTGGGCTTCGCCAAGGGATCAAAAGGCTTGGTTTGCAGATATCACCGGTCTTATCTT
>NODE_12274_length_70_cov_3.971429
GTGTGAGACACCTCCAGCCAAGGGCTCCTTACTGACCCTCGCTGCCCAGTAGTTACAAGT
TGAGACCCATTCATTGACCAGCTCTTCC
>NODE_12278_length_373_cov_42.319035
GTGTTATACGGTCTCCTGTATTGGCAAGTATCTAGGCCTCAGAAACCGTGAATCTTGATT
GATGATCTCTCTATTCCGTGGTCAACCAGGAAATTGGACACATTAGTACGTTGATCTCCC
TGAAGTTGTATAACTGTGCCCATCGTTTCGTCGTTTATGATAGTCCCATTGCATGCAAAA
TCCTTCTTGAATGCCTGGAGTAACTTCTTGTGATTGTATTCTTTCTGCAAGCCTTGTAAA
GTGGTCAGAGTCTTCCTACCATTTCGCTGTTGGATACGGATATGGAGGTGATGAGACTGC
GATCCGACGTCCTGACTACTGGCAAGAGGATCACCCTCGTTTGCGAAAGGATCTGTGGAT
GCAAAGCTCATGCGAAGAAGAGACAGAAGAT
>NODE_12281_length_275_cov_39.574547
CCCGAGGAACCACCTTCAGGCTACCACTGGTTTCGAATTCAACAGTGAAGAGATTAACGG
GAGCGGTGCCGCCGACGGCAATACCACGGACGTGATAAGTGCCCATAGAGTTATACAAAT
TGGATGTCGTCCCTGCGAAAAGGTTTTCGCTTTCTGAGAAGGCATTGATGATCAGGGCGT
CATCTTGACCCTGGTTCTTTATAGTAAACCCACTAACTCGAACCATGTTTCCTGAATGAA
TAAGTCTAGTTGGTCAATATGATATACAAAGCGCACTCTGATGAAGTTCAGGG
>NODE_12282_length_158_cov_8.088608
AATACGGTAAACGTGTTCACATTCTTCCTTTTGATGACTCTATCGAGGGTCTCAGCGGTA
ATATTTTCGATGTCTACCTTAAACCCTACTTCCTTGAAGCATACCGACCCGTTCGCAAAG
GGGATACTTTTCTCGTCCGTGGTGGTATGCGTACCGTCGAATTCAAGGTTATTGAG
>NODE_12283_length_19_cov_1.105263
GAATTCAAGGTTATTGAGCCCGATCCGGCAGAATTCT
>NODE_12284_length_58_cov_72.379311
TCAACGCGACTTATTATTCCATGAGAGACGTAACTTTCCGCAACTCAGACGGCTTTGCAA
TTGCGAGTTTCATTGT
>NODE_12285_length_19_cov_10.473684
GAAGCCTTATCCGCAAAACCCACAAACTCCGCGTCAA
>NODE_12286_length_118_cov_4.491526
AAAAACGGAAGCAAAACACGAGGCCCAAAGAGTGAGATATGTGTAAGCGCAGAGGTATTG
GAGGTAGATCTAGATGAAGAAAATGGTGAGGATTCGCTACGGGAAGAGAGACGAACAAAA
CAGATCGGAAGAGCGG
>NODE_12287_length_183_cov_3.710382
AACAGGTTCAGGCTAAAGACAATCACTGCACAAGTGAAATAGAGTTATCTTGGTATTCTT
GGTATGGTTGGAGGCAGGGATCTATTGAGTCGTCAACCTGGTGGAAATCGAGAATTTCAT
TGTACATCATGACCTTCCATGTGTCGACAGGTAGATCAGCGTCATTGAAGCTCCAGTCGA
ATTTCTCTACAGCAACCGCAC
>NODE_12290_length_262_cov_19.438931
TCCTCTCGATGCGCCTACTCAACCTAGGCGATACGTCACACCTTCCATCACGTCTCGCAA
AGACATCCCTTCTTTCTACACACAAAAACGGCACACGTCCTTTCCATCCGAAGGCGAAGA
GGACGAATTGGAGGAGGAGCGGTCTGGTATTCCCAACACTGATCAACAGGAAATTGAAAA
GAGGAGAAGGAAAAACACGATTGCAGCTAGAAAGAGCAGGATGAAGAAACTCGAGCATAA
GATTGCGCTGGAGCAAGCGGTTGAGAGGCTGACCACCGAG
>NODE_12291_length_59_cov_72.016953
AGGGTCTTGACGAAAATCTGCATTCCACCACGAAGACGGAGGACAAGGTGAAGAGTGGAC
TCTTTCTGAATATTGTA
>NODE_12292_length_91_cov_3.329670
CCACTCGCGGATACGCATTGAGAAAAGATTTACGTCTTTGTCGAGTTGATCAAGGAGGGC
AATGGCTTGGATAATCATGTTGTCGATACGGTTAACATTGAACTTGAGT
>NODE_12293_length_204_cov_19.063726
CCCTCATACCTTGCACGCCCGTATTGGAATTTTTTCAAATCCCTGCTAATTCCGCGGTGA
AGCCGTGTGCAAATGATTTCTTGTCTTGTTCCTAATACATCCTCGTTGTCTCTTACGACT
TGTTTATCAATACCATACCCTTTAACGATCAATGTCGTGCATTCTGTTAATACGACCACA
TTTGACATGACATCTATGTAACTGTCGGATCATGAAGAACGG
>NODE_12295_length_19_cov_235.894730
CAATAAACTTCATGATGATAGTGATGTTGGAAGTCGA
>NODE_12303_length_163_cov_18.895706
GATAATTGTAGGATGTTGTAGGATGTTGAGATGGTCTCCGAGCATGTATCACCGTGTGCA
AATAAACGTTTCAATGATTGGGTGCATTGCATGGACAAAACTCTCGGTATCACCGGTAGT
AGGTTATTGAGCTTATACACTCCAGATATGATGGTAATAGCTGAGAGGAAGGGGATGTCT
G
>NODE_12304_length_109_cov_2.394495
AGGCTGGTGGCCGTAACTGTGATCGTCGTAATCTCCAGTAAAATAATCTTCTTCAACTTC
GTCAGCTGGGCTGGCTATGATCGAGGTAGCCTGAGGTCTGCGGCCATAAACTGACACGGT
GCTCGCA
>NODE_12308_length_68_cov_32.602940
TCGGGCACGCCTATAGTTCCGACGTAGGAGAGGGAGGAATAGCGTGTGTTCTTTTTTGTC
TCTATACTTTTTTTGGATTGGCCATT
>NODE_12309_length_121_cov_29.628099
ATGAAAAAGTTGCCGATCTACCGGAATTTGGTCGTCAGGATTGTGATTCTATTTTTCCAG
ATGTTCATCAATATTCTATATTATCAGGGGACAAATTGCGCTCTTTGGTCAATAATAGCA
CTGGGATGTTATGTGCGCG
>NODE_12310_length_35_cov_6.085714
GGACAAGGGAATGGAAGTAATTTCTAGGATTGGCGAAGATGGGGGGGAGATAC
>NODE_12311_length_19_cov_5.000000
AAGATGGGGGGGAGATACCACCAGAGAGCTCTCCTAC
>NODE_12312_length_48_cov_2.479167
GTTGAATTAAAGGAGTACCAGGGGCGTATAACTTCTACTATTGCCTAGTATAGTTTCCAG
AAAAAG
>NODE_12313_length_124_cov_13.919354
GCATCATACATGACATCCGATGTGTCCACCTTTGCACTATTAACTCTCACCGTATTTGGC
GCTTTATTGGTATTGAGGATTCGTACACGTGCCACGTTCACTCCAGTAGCAAATCCAAAA
GAACCCGTCACTCTCAAAATCC
>NODE_12314_length_271_cov_6.830258
TGGAAAGAGTGCATTGGGCGAGAATGACAAGATTACACTTGAAGTTGCCAGGATGCTCAA
AGACGATTTCCTCCAACAGAATGGCATGAGTGAATATGATCGTTATTGTCCCTTCTACAA
GACCAGTGCTATGCTGAGAAATTTTGTGGCTTTCCATGACGCAGCGGTCAGAGCGGTGAC
GCAGCACGATCTCACATTCTCTAAGATCAAGGATTCTGCGGCAGATGTCATGTTCAAGCT
TTCGCAGATGAAGTTCGAGTCACCTTCTCAGGGCAAGGAATTCATCAAA
>NODE_12315_length_28_cov_9.214286
GGCGGATTCAGTCTTGGTGGTGGATTGAGCTACCTCAATAACCGGC
>NODE_12317_length_118_cov_6.042373
CAATAACCGGCATGGTTTGTTGATTGATAGCATAGTTGATGCTCAAGTCGTGCTAGCAGA
TGGGTCCGTTAAGTGGGCCAGTACGGATGCAGACCTGTTGTTTGGAATCAAGGGTGCCGG
TTTTTCTATGGGAGCT
>NODE_12320_length_35_cov_20.885714
TTCACGCGAGGAAGGTGAAATTTTGCGGCCAGAGGGAAGACGTACTGAGTAGA
>NODE_12322_length_75_cov_4.480000
[truncated: 7,985,447 more chars]
