# Supplementary material for: The fungal symbiont of Acromyrmex leaf-cutting ants expresses the full spectrum of genes to degrade cellulose and other plant cell wall polysaccharides
Source: BMC Genomics. 2013 Dec 28;14:928. doi: 10.1186/1471-2164-14-928 (PMC3880420; doi:10.1186/1471-2164-14-928)
Supplement: Additional file 4 — Expressed sequence tag library ‘contigs21’. The 36 bp Illumina reads were assembled using Velvet [48] with 21 bp overlaps. The definition line for each sequence includes the coverage (cov). [file 1471-2164-14-928-S4.txt]

>NODE_34_length_105_cov_2.485714
CTCGAAGCAATGGAGTAGTCTGGCACCTCTGTCAGTATTCGGTGTAATAAATGTGCTCCG
TTGACCCCTTCTGATGGTGTGTTCGCCCCAGAACGTTGGGGGCGTTGTCCAGAAAAATCA
GAATG
>NODE_45_length_146_cov_33.568493
GAAGGAGGAGAGCTCGCCGACTACTTAATCAATTTTGTCACCGATCTTGACCCTAACGGA
TCAGGGCAGGTTCAATGGCCAAAGTATACAACATCAAACCCACAAATTCTGACGTTTTTG
GATGGTGATGTACCTGTTGCCATTACTCAAGATACTTATAGGCAGG
>NODE_71_length_202_cov_7.792079
TATACTGCCGCGAATGCTCCTACTGCTGTTACTACGGCATCCGCTTAATCTCACATCATG
TCAGCAGCTGAGGAGTGAAATAAAAGTGTAGGATTCTCATCTTTCTCACTTCTATGTCCA
ATTCCTGTCCGTATTTCGTCTCGTATGTTGCTTATGTTGATATCGATTTTCGTGATTGTC
ATACCTCTCTTCCACTTGAGGCTGCTTTGTGTCCCTCGGCGT
>NODE_88_length_86_cov_18.034883
TTGCCGGAATATCATTTTGGTTGTTATCATCAGAACAATCATCGTCGGAGTCACATTCGC
AATCATCATCTCCAGAGTCATCCGAGGGCACGGTGCTGGCTGAGGG
>NODE_132_length_71_cov_37.718311
CCGACAGTGGGGGAAGCTTGCTCAATGCTCTAGCAATTCACACTCAGGCTACAAATACTC
AATCCGCAGTCGATGCTACGACTTCTGATGT
>NODE_147_length_56_cov_77.178574
AAATTAAGGTACTGAGTTACCCCAAGGGCATGATACACCTGAGAACGGAGATATTCGAAT
CATCAATTTATGACAT
>NODE_271_length_21_cov_74.095238
TCCATACCCATTGCCTGCACCATTGCTGTATCCATACCCAT
>NODE_272_length_94_cov_82.053192
ATTGCTGTATCCATACCCATCACTATTGCCAGTGCCATAACCGTTGTTGCCGCCATTGTA
GCCACCACCATAGCCAGTAGGGTAAGTCGGAGTAAGGGTGGTGGGAGTAGCAGA
>NODE_273_length_59_cov_3.915254
ATTTGGTATTGGAAAGACTGAACTCTCAGCGAGATTGAGGAGCTGCTTGAAAGGCCAACG
ATATAACTGTGGATTGCCT
>NODE_289_length_45_cov_4.600000
AGCCGCAAGCAAGGATGGTGAGGAAGGTGTCCGGTCTTTCCTCGAGAAAAGAACCCCAAC
GTTTA
>NODE_290_length_120_cov_147.216660
TTGTCGATGGACCATGGACCTAGTATGTTTGAATACCTTGTATTGTGATACTTGATTCTA
TACGAGTTCAAAAGGATTGTTGTATATTTGGTCTACGTTGATCTGATAGTTTCTATGACC
TTCGATTCTCCATGCCTCAA
>NODE_330_length_56_cov_6.107143
GATGTGCGGTGGGTCATGTTGGTTGGTTTTTACGAGATGTGTGGACACGAGAGATGGTCG
GGGGCCCGACTTTTTT
>NODE_345_length_506_cov_6.606719
GTTGGCACCTGAGGATGAGCAGCCGGTACAATTGGCAATACACTAAGATCAACTATTCTC
AGCCCACTAACACCTTTGACTCTCAAATCTGGGTCCACAACGCCCCAATCTGCTCCAACA
GGAGACAATGATGACGTTCCAGTAGGATGGAAAACTGTGATAGTGTTGGACCGGACATAT
TCCTCCAGGTCGGCATCAGTACCGGCGGTAGTGTTATTCGCCCCATTCACAGGCTCAATG
ATATAATCCTTCCATGCCGTTGCAGTGAGGAATCGTTGTACGCTGCGAATTCCGAACTTC
ATAATTTTGAAATCAATGTCTGAGGTGTAAAAACCAGGGTCGATGAGAGGCGCTGTGAAG
GGGTCAGAGGTATTAAGCATTATGGAACCACGAGACGCGGGCGACACGACAGCTGTGAGG
GTGCTGAAGAAGCTCCCGACGGGTGGGATGGAGGCTAATCCAGGAACAACACCATTACAG
AATACTATCTCATAGTGTGCTGTATGATTACCAGCCGCTGGGTCCT
>NODE_362_length_754_cov_10.125995
GGCATATTCACGCGTTCACTGAGAATGGCATCTGGGGTTGCAATTGTGACGGGTGCTTCA
AGAGGCATTGGAGAAGCAATTGCCCGCCGCCTTTCCAAAGATGGTTTCAATATCGCTCTT
ATTGACTTGCCTTCTCAAAAACCAGCATTGGAGGCGCTGCATCGGGAAATTTCTATCAGT
GGGAGACGTGTGTATATACACACAGCAGATGTGTCTAAAGAGAGTCAAGTAAAGAAGATG
ATTGGCGACACGATTCAAACGCTGGGCGGTCTACATGTGATGGTGGCAAACGCAGGAATT
CTACGCCCTACCCGGTCAGACGTTTTGGGAACTGTCGATGATTGGGATCAAGTCATGTCT
CTCAACGCTCGCGGTGTCTATCTTTGCTATAAGTATGCTGCTGAGATAATGATCGCTCAA
GGGCGGGGTGGAAGAATTATCGGTGCTGCCTCCATAGCATCCAAACAAGGCGTGGGTTTC
GCTCCATCATATTCGGCCTCGAAATTCGCTGTCAGGGGCCTGACCCAGAGTGCTGCTCAA
GAACTCGGGAAGTACGGTATCACCGTCAATGCTTATGCCCCTGGTCCGATTGAAACCCCC
ATGTTGCAAACATTTGGTTTAAATTTGGATGAACAAGAAACATTCAACCGCCGTGAAGCT
GAAAAGACAGCTGTGGGAAGGATTGGAAAACCCGAAGAAGTTGCTCACCTTGTATCGTAC
TTAGCATCTCACGATTCCGCTTTCACCACGGGACAAAAAATATCCGTTAACGGC
>NODE_363_length_200_cov_47.869999
AAGAAGCCTTCAAAAAGACACGAGCTACAGCCAAGAGATCTTTGGAGGAAGGTATAAGAA
TTCGCGGACGTTGGATTTCGACTCCTACCCGTCGACAACAAGACCAAGGGCAGGACTCCA
CTCTAGACGGTAGTTTCGGCGTCGACAGTGATGATATTCTCGGGATTTCGGACATTGGTT
TCAGTAGTTTCCAGTTATTTCCTGATCAAAATAGTTATGG
>NODE_365_length_59_cov_3.067797
CAGCTGCAGATTTGGATACCAAGAGTGAGAAGAGATAACATAAAGTAACACTTTCAAGAG
AGAGTGGAATAAAAACAAA
>NODE_409_length_253_cov_14.509881
GGGACTTCAAAACCGGAGCGGACAAGTGCCCCATCAATAAGAATGGAGGCTACTTCTTGG
AGCTCCTCCTCGGCTTCAAGGTCTCGCTCGTCTTCCTCATTTGGGAGGTCTTTAACACGA
CGCAACAGGCCTTCAATCAGAGGAGAACGAGGGTTGATCTCAAGATGTTTGGCTTTCAGA
GCATATTCATGGATAATACCACCCTGCTTGGCCTGGCCTTTCGATGAGGTCATCATCTTC
TGGACATTGGCAGTATAACCGCCAGGAGCGGCA
>NODE_433_length_21_cov_124.523811
GTCGTTGGAGGAGCCATAGGTATCGTTGTCACGTCTGTTGG
>NODE_452_length_97_cov_3.061856
CTCCCATCTGACACGAAACATACTTGGAAAGTTATCGGAGATTACGAGGGTGTCAAGAGG
GTATTGACTACTGAGGACTCGGACTTCACTTCGAATATTGCTCGGCGCATGGAGTCC
>NODE_478_length_21_cov_5.095238
TCTTGCCAAGGTTGCCGTCTTTATACCTGTCCTCCTTAATG
>NODE_523_length_749_cov_27.683578
GAGCGGAAAATACGAGATAGTGGCAAGAAGTGGACATTTGTGGTTACACTAACTCCTTTC
GCCCTCATCATGACTTTCGGCGTTGTTGGTCTTGCTGCAATCACTGCGATAGTCGCAACA
TTGTCCAAGTCTTCCAAGGCCCTTGACAATGGTGTTGGGAAATTACCCTTTATGGGCTGG
AATACCTGGAATGCCTATCATTGCGAAATAAACGAGACCATCGTTCTTGACAATGCCAAA
CTCATCAAGTCGCTAGGACTTCTGGACGCTGGATATAATTATATCAACATTGATGACTGT
TACTCCGAGAAGACTCGCAGCCCTGAGGGGAATATCATCGCCAATAAGGAACGTTTTCCA
TCAGGAATGAGATCTTTGACTGACCAGCTTCATGTAATGGGCTTCAAAACAGGGATCTAT
AGTGACTCTGGCTGGTTTACATGCCAACTATATCCCGGTTCATATGGGAACGAAGACAGA
GATATCCAGACATTCTCAGATTGGGGTTTTGACTTACTGAAATACGATAACTGTGCCGTG
CCTTTTGATCATATTATTAAAGAAGGAATGGTCGGAAAGTTCAAACGGATGGCAGACGCC
ATCGATAGATTAAGCCATCGTACAGGAAAACCTCCTTTGTTGTATTCGCTTTGCCAGTGG
GGAAGGGAACAACCTTGGTTGTGGGCAAGGAGATTTGGCCAATCGTGGAGAACGACGGAT
GATATTGGTCCACATTGGGATGCTGTCCGTAGTATCATCCATCAGAACT
>NODE_524_length_224_cov_40.959820
AATGCTGTCAATGACGCTGGGAGTGAAACTTCCCGCATAACCATTGAAGGGACCGTCATA
GATGTGTCGGATGCCAGATAAGTCATCATCCTGTGACTGAATATTCTCGAGGAAGCTGAT
GTGGTTCTGCCTGAGGTCCAGAGGTACGTGGTCCTTGAAGGCGACGATGTACGAGTTATT
GATGGTCCCGTGTGGATGGTATGTCTCCACGAGAGGAGCGAGTGCGAGGGTGGACAGAGG
GGAC
>NODE_541_length_77_cov_2.857143
CAGGACTTTTAAAGCGTGATCCCACAGTACAGCGAGTGACAGAATGCTGAGTCCCAGTAT
GGAAAGATGCATGAAGATACGGAAAATGATGCCTAAC
>NODE_562_length_42_cov_1.619048
GGATATTATATCCCTGAGCAATGGATGGCTGAATAGTAAAATCAACCCATGATGTGATTT
TT
>NODE_579_length_43_cov_3.744186
GCCAAGACGCCGCCGTTGGCTTTAGATATAGATTTGACTAAGTCAGACGCAGAGATTGTG
GCG
>NODE_580_length_159_cov_61.805031
GTCTCCCCAGCCAAAACAGCCGACCGATTGAAACCATCTGGAGAGATGTCCTTGTTGACA
ATGTACATGTCTGAGGTCGGCCCAATACTTACGCCTTGGACATGACCAACAAACAGAGCA
ATAGAAACGAGGGACCCAAGAAGACCTAAAGCCGTCTTCATGTCAGGAAGTGAAATCTG
>NODE_591_length_219_cov_3.013699
GGCCGACGTTCCTTCGCGTCTTCTTCAGTACGCAATGCAGATATAACATTAACGGTAGAT
GGGAAAGAGGTTACGGTTCCTCAAGGTTCTGCTCTGATACAAGCATGCGAAGCTGCTGGT
GCAACAATACCAAGGTTCTGTTACCATGATAGGCTCGCAATCGCTGGAAATTGTCGTATG
TGTTTAGTTGAGGTTGAGAGATCTCCAAAACCCGTGGCATCTTGTGCGATGCCCGCTAT
>NODE_592_length_92_cov_26.206522
GCCTTGACATTATCGATGGTGTCAGAAGACTCAACCTCCAAAGTGATGGTCTTGCCAGTG
AGAGTCTTAACGAAAATTTGCATGATGTTTAGTCGATGTGGTAGTGGATGAG
>NODE_612_length_114_cov_3.412281
GGTAAAGGTTCCTATTCTTACATCTACAATACGCGAGAAGAGGTATAATATATGCAATAA
TTGGTGTAAGGTCAGTCGATGAGTTGACTAAAATTTGTTTCTCTTCCTGGTTTTGGGACT
TGTTTCTTGTGGTA
>NODE_666_length_125_cov_58.456001
GCCCAAGCCTTCGTCAGGGGTCTGTTGTGTGGGAACAGCGCATTGAAGCCGAAAGTAAAC
TCTGCTGGCCAGAATGTTCCGAACCAATGTCTGTAGTAGAGTAGAAGACGTTTACAAGTG
TCACATATTTACTCTTGTTTGCTCC
>NODE_697_length_59_cov_5.118644
GGAAAGGCTAGTCAAAAGCGTATTAGGCTCGTCAACAACGTTGACAACAAAGTCACACCC
ATCTGGAACACAATGGCCG
>NODE_714_length_263_cov_5.844107
GGTGGTTTGGCTAATTAAGCAGATTTAGTTAGAAGGTGGCAGTAGTAGCATCGATGGTAA
CGATAGAGGAAAGTGCAGCAAACAGAACAGAGACAGTAGAGGCAAAGGCGTTGAAATGGG
CAATTGAAATTGGAGGAAGGTGCATCAAATACATTGTGTCAGGGAGAGAGAGAAGGCAGG
CGGATGTCCAAAGTCTGGGACCCGGACAATCCGATCACAGAGTCTTACTGATAAGAATCT
GTGGGCTAGACGGAATCCAGAGAGACAGAAGTCAGGCTAGAGG
>NODE_807_length_52_cov_160.442307
TATGTAATAGCTTCAAGCTTTGGCGAGTTCACAGGAGTAGGAATTACTTCGTGCGTGAGA
GCTGTAGGGATG
>NODE_808_length_76_cov_165.736847
GCGTGAGAGCTGTAGGGATGACAGTCTCTGCAAACTGTTGGTGGCGCTAAGCGCTCTGGC
AGTGTTTTTGTAAATGAATTACCCCAGATCATTTTC
>NODE_822_length_50_cov_6.000000
CTTTGTTGGTCTTGCGAGCATTTCCACCGACCTGGGGAATCAAAAGGTCAACACCGAAAG
GAGCATTTTA
>NODE_830_length_153_cov_3.915033
TGTATCGGTAGTTTTCAAAGCGGAAAACAGATTTTCACGCAGATCTCGGACTCAAATTCT
AAATGGGGATAATTATAATTGCCACCCAGCTCCTGCCACGCATATACCTCACGGACGAGC
CCCCTGGTCTGTCTGACTCGAATTAAATTGAGAGGATGTATGGCTATGAGCTA
>NODE_831_length_376_cov_43.021278
TGAAACAATTCTATGTAAATCGATGACCCTTAGTTTCCTAGTAGTATATACATTTATGTG
TTGTATGGAGAAGCAGAGACATTGCCACCACGACCCGTCCAGTTGACGTGGATGTCTTCT
CCAGATTTGAATCTATCATTTTCCTTGCCAGGAAGAACTCGGAATGTGTGAGCACCGAAA
TAATCGCGCTGGGCCTGAAGGAGATTGGCAGGAAGGATTTCGCTTCTGTAACCATCGAAG
AAGGCGAGGGCAGTGCTGAAGGCAGGAATGGGAATCCCCCACAAAACTGCTTGAGCGGTG
ATTCGCCTCCAACCTGCCTGAGCATTGTGAAGAGCGCTCCGGAAGAAATCATGGAAGAAG
AGGGACTCTAAGGCAGGATTTTGTTGGTAGGCTGCA
>NODE_832_length_256_cov_16.921875
ACGGTACTCCCGTTTTAACGGGTGTTGGTGCCATGGCAATAGGACCCCCAAGTTCTGCTT
CCGATACTTCCGGTGCTGTCAAGGCCACCGCCAAAGGCAGTCTATATCTCATCGCCGTGG
GAGCTCTTATGTACCTGATCTGAGTCTAATGGCACGGTGTTATGATGTTATGATTTATGA
CAAGAATATTCCTTTGCTTCGTACATTATCTATCCCAAAATAGGTGGAAATCGGTGAAAT
GGCAGCGAGATGATAATTGTTATAATTGTTCTGGCA
>NODE_849_length_61_cov_49.377048
CCACTCTCGAGCTGTTGCCTAGATATTCCGACAATCCCTGTTACATAGCGTACTTCCTTG
TCCACTCTCGAGCTGTTGCCT
>NODE_858_length_202_cov_2.613861
TTTCAACTGCACACTCCACGTACTCCACGTACATGGTACTTTACCGCATTGATAGGTACG
GATTCGTACACGAGTTTAGGTCCGTATTGGGAGAGGCCTGGGAGAACGATGTTGGGGAGA
CATCTTTTGGATGTCCCGAGTCCTGAGAAGATTTTGGGCAAAGAAGGAAGGTTGGCTCAA
GAAGAGAGGTGTTATTTCGCTGCATCGCAAACTTCCCCAGTG
>NODE_900_length_317_cov_3.419558
CTTGACTGAACCCAAAGACCCCGTCGAATCTCTGCTTCTTCAGTGTCTCTCGAACCACTT
CCAATGTTGCCCCGTGGTCCAGGGTCAGTGTTTTTGCCTTAGCATATCTCCACCATGCCC
TTGGGTCTGACTTCTCCAGAACAGCCCGGGTATTAGGGTCCTTGAGATCATACTCCAAGT
CTTGAGCGAAGGCTGTATTACTGTTCCAAATCTCGAGGATAGAGTCCACGTTGACACCAT
GCGGGGCATCAATGAAGATGAGTTCGATTCCCCTCTTCACGCATTCTTCGGAGAAAGGCC
CTATCCTCTCCTTGAAGATTCGACCATTCTGTGTCCA
>NODE_903_length_176_cov_3.943182
TATCAAATGACGTTCTGGGTTTATATCCATCGATGCCGATGAGTCACCTGCCGATACTGC
TTAATCACGGAGTTCCCGTTGTCCTATCTTCAGATGATTCTGCCATTTTCGGTAATATGG
GTGTTACATACGATTTCTTCCAAGCATTTGTGTCAAGTGAGCTGACAGGATTGAGTACAC
TTGGGGCGTTAGCCCG
>NODE_904_length_361_cov_5.808864
ACCCTCACTATCAGAGTACGCGGTGCTGCTATTGTATGGACTGAGCTCATTGTATCGTGC
AATTTTCAGTCGTTGACTAGGAGGAATAGACTTCTCGTCAACACCCGGCTGGAATCCGCC
ATGGAGAACGCCAACACGCTTCATAGCGAGCAGGTTGTGGGCGGCATTTGAATGGTCGTA
GACGCCACCGAAGAAGGCTGTCGTTGCATCCTTGCCAATCATCTTGTATTTGCCTATCAT
CGCACTCAAATCTCCGTCGTACTAGCTCTGATTGATCGCTTCTGCCCAAATGATTTTATC
TCAAAGGTTTCCTATCTATGTACTCTTTTATGTACTCTGAAGCTTTGTCACACGATCTAC
CTACTAGAGTTACGACAGGCA
>NODE_945_length_582_cov_15.591065
AACCACATTGCACCGCTCATATCTCCTGGTGGAAAGTACGACGGGAAAATTAAAGTTGTC
TTTCGCCTCCAAGTCCAACCCTGGCATGCTTCATCTACCCTGACCCACGAAGCTGGCCTA
GCAGTTCTTAAAGCTTCTCCTGATAAGTTCTGGACATTCAGTCGCCTACTCTTTGATAAT
CAAGGGGACTATTTCGACGAACCCACACTTGACCTGACTCCACGACAGATCCGGGACAAT
CTTGCTGCTTTGGCAGGTCAGGTTATCTCATCCGAAGCAGTTGAGAGCGTCCGCAAATTT
TTGACTCTGAAAGACACTCCGAATGGAGGTAATGCCGTTACCGATGATCTGAAGTATAAC
ATCAAATTCTCTCGTCAGAACAGCATTCATTTCTCTCCTACTGTGCTATGGGACGGGTTA
ATTGCTCATGAGGTCTCGAGCAGTTGGGGAGAGAAGGAGTGGACCGATTTCTTTACAACC
GAAGTCACACCTTGACCAATGTCCAGAACACCAGACAGGACACCAGACAAATAATGTACA
CTATTTGTAAACCTTCTGTCCGTGAAAATAATGAAAGCTGAAAGATCTTCACCCAAGCAC
AA
>NODE_965_length_167_cov_3.694611
GCCCCCGCCCCTTCATCCTTGTCTGGATTCTCACTCAAAAATGTCAACATGGAATCGATA
TGGTGTATTGACGCTGAGCTAAATATGATGGATGTATCCCATGTTCTAGATATACCGGTT
ATCTTTCGAGAGTACGTTACGATGCACAGTGGAAGATGTTCCTGATAGGCCTAGAATTTA
CAGTAGA
>NODE_966_length_209_cov_6.899521
CACCATGCCACGAAGATTGGGACGAATTGGCGACTGGTCCAACGACAACGATCACGATGA
AGAATCTGGAGATGAAAATGACAAGAGGGAAAGCTGGTTCGCTGGGGGAGAAAGAAGCGG
CATCTCCATACAGAATCCAGATCGTCAACGAGATGGTGAGTCTCAGACGAGGGGTGGATA
TTTGGTCAGAGAACTTCTCCGACGTGCAGCAGAGGGTGGTGCTGTCGCA
>NODE_967_length_216_cov_3.902778
CGACAGCGCAGTCGTCTCCTGCTTGAGCGAGTTTACCATCAAAGCCTGGTGGAAGATCTT
GGAGTAGTTCAGAGGGAGGTTGTCCATAAGTTTGCACCTTGGTCATCAACTCTACGATGG
TTTGACTATCCTGTGGATTTGTATCGCTATAGTCTGGTTTCTCGAATACTGCGATGACTT
GTTTAATACAGGCGTATTGTTGTTCGTAGCGCTTTCTGTCGGTTGTATCGATAGAT
>NODE_1040_length_150_cov_2.746667
TAGAAGATCTTCCAACACCGCACAAACTCGAGACGTGGTTGTCACAGGAGAATCCTCCAA
CTGAGTCATTCAAACGGGATATTGAAGAGGTTCTGACCGATTTTTGGAACATGGCCACTG
ACCATTCATTAAACGAGGGTTTCCGCCTTATCAATAAACGCATTGCACCC
>NODE_1133_length_44_cov_35.022728
TTCCTCCACGTCGTTCCCTCGTTTTTAAGATGTTCAAGCTTAGCATCTTTGCCGTTCTTG
CCGT
>NODE_1134_length_232_cov_5.745690
CTGGGACTTTGGTCGCGAGTTTCACCACGGTTGACGCACGGCCTGTCGCCCAGGATTGTT
CCTTTCGTTGCCTGCCTCGGCGGGTACGAGGTCCTGATATTCTACTACTGGGTTCACCTC
AAGCTTGGGCAAGTGGTTGTGTATGGAGGGGTTCTTGGGATTGTGACGCTGTTTGCTGGC
AAGCATGCACTCCGCAGCATTGGCCGACGCCGTGTCAAAAATTGATTTCTTAACTTGTGA
TGTAGGTACATG
>NODE_1135_length_88_cov_5.534091
TATGGCGGTTTCCCAGTCTTTGGCTGCGAAAGCTTTGTTGCCCTGATCTTTCAGCGTGTT
GACGTCAGTCATTTCGGATGTGTGCGAATGAAAAGTTTTGGAATTCGC
>NODE_1155_length_131_cov_8.167939
GTGCAGGAAAACAGGATACATCCGTCTTGGGACCTGGCTTCCTGTGGATGGAGAATTTGA
CCTGGCTGGAAAGTTCAACCTGACTGGAGAGTTTGACAGATGGGAACCAGGTAGCAGATA
CGAGACCTATGCAGACCAAAGCGAAGAATAA
>NODE_1173_length_196_cov_46.545918
TTGATCAGTGTTAACGGCTGTTTCCGTCTTGACTACCCAACTTAGCTTGAATAGTCTGAA
TATCTACCATCAATTTATGTCATTCCGAGATTCGCTTCCAAAGGTAAGATTTTCTAAGTC
CCCGCAACCTGAACGCATATAATTTATTTATCTTGTCTTGCTCATGCAAATAAAGTAAAT
AAAGTTAACTTGTTGGGAAACTCCTTGCTGTACCTC
>NODE_1189_length_307_cov_4.941368
TGCTGGTTATTCGACCTGTTTCAGAAAGGAGGCCGGTTCTGCAGGACGGGACATGTGGGG
AATTTTCCGGGTACATCAATTTGAAAAGATCGAGCAGTTTGTGATTACGGATCCTGAGAA
GAGCTGGGAAATGTTCGATACGATGATCGCGAATAGCGAGGCGTTTTACCAGAGCCTGGG
TCTGCGGTATCGTGTGGTTAGCATTGTTTCGGGAGCGCTGAACTTGGCGGCGGCACAGAA
ACATGATTTGGAGGCATGGTTTCCGTTCCAGAGGGCGTACAAAGAGTTGGTTTCGTGCTC
GAATTGCACAGACTATCAGAGCAGGAG
>NODE_1190_length_166_cov_69.216866
CTTCAATATACGTGGCATCATTGATTGCGAAGGCGGTACCGTTAAAGGTAATTGCGAGGT
TATAAGAAACATCTGCAGAACCACTACCTCCAGGGGCGCCTGGATTATCGAGGGGCACGA
GACTGGTCTCGTCGAGTAGATTCGTAGTCGAAACTTCTGGCGTTGTCGGATCTTCATCTG
ATGCGG
>NODE_1226_length_999_cov_37.954956
CAATTTCACTGAGCAAGTTGTAGAGACAGTGAGACCATCGTTACATTATTGATACCGGAC
CTCATTTAAAGGCCAACTGATTTTGCTACCTTAGGATCCTCATAGTTAAGACCGCTATTA
ACCAGATTTTCGATTAGTCACTTTAACAGGTTATATGTTAAAATTTAACAAGAACAACCA
ATGACCTTTCTTATATTAATGGCATCGGGCAAATTTCACACAGTATACTATCATATTAAT
GATTGCACTGTGATGTGTTTTTAGGAAACAGTCGGGGCCTCCGATTATGTGCCACCGCTT
TAATTTTATTACGAAAATGAATAAATTTATGCGGTACCTCTTATCATTAAACTTATGAGG
TGAACTTGCCGAGTTCCTTAACAACTTTTAGCTCTACGCCTTAGTATACTCTACCTACGA
ACCTGTGTCGGTTTAGGGTACGGTAGCAGTTGATAAAACCAACTATAAAAACATTATTTT
CCTGGTCTAACCATATATATTAAACTTCTTTTTTGGTTATTAAGAAGAATATCTAGTAGC
TTTACAAAAAGACTTTCTGTTTTATACTCATCAGTCATAGCTTTAGCTATTATCCTTAGA
GGCCGCATTAAATCAAAGTGGATTAACCTGTCTTATTTGAAACCCTTTCGTATTCGGCGA
GAAGTATTTTAACTTCTTTTTACGTTACTCATGTCAGCATTCTCTCTTCAGTAACCTAAA
ATACAATGAAACACTGTATTATCATTAGTTTGACTGAATGTTCTACTACCTAAGCTAACT
TCATTATAAATTTGAATAAAGTTAACCAACACGATATCGGTTGATTGTTTAAGACCCGTT
AAATTTTAGGCGCCAGTATCTAATGTTAAATATTTTTATATTAATGACTGCTGATGCGTT
GTTACAAACGTTCATTATAAGTAGCGACTGCCAGGCTCACTTCACAGCTGTATACGATAA
TCCTACGTCCTTAATTTCACTTAACAATCATTTGGGACCTTGATCAGTGTTAACGGCTG
>NODE_1227_length_43_cov_628.976746
AACCAGAATTGATGGTTTCAATATAAGTGCGACCTTTTAACCAAAGATCATTCAACTCAG
CTT
>NODE_1236_length_151_cov_6.258278
GACATGAACAGACTCAAGACCGGCGAGGTCAACTTAGGTACTTCAATTATGGCCGTCCAG
TTTAATGGTGGCGTCATTATTGGTGCAGATAGTCGTACAACGACAGGAAGCTACATCGCC
AACCGAGTGACGGACAAGCTCACGCATGTACATGACCGTATCTCCTGCTGT
>NODE_1272_length_188_cov_38.819149
CATCTCCACCGCCCTTCCGAATGCTTTGCACGTCGTCATCCCTACAGGGCGTAATGGAGG
TGTTGGTTTTGCGAACGCCGGTTTTTCAGGTATTGCAGTGACTTCTGGTACAACATATAC
GGGCTCTTTCTTCTATCGCTTCCCCGCTTCTTCAGGCTTTAGGGGTTCTGCCACAGTGTC
TCTGCAATCCTCATCTGGCTCGACTCTT
>NODE_1273_length_208_cov_7.644231
CTTTTCTATTATACTACAAGGATCTTTTGTTTGGGTCAGATGTATAGTTTGATAAACCCC
GCCCTAAGAAATCATAACACTACAAGCAGGTGCCACACAATGATTTATGGGTCTCGCGAT
GCCGACGAAGAATAAAGAAATGGGCATGAAATTTTTATCTATGGTTGAATGGATATAGAG
AGATGCAGGGGGAAAGTATGAAGAAAAATGTGTTCCCAGTAAACATAA
>NODE_1274_length_143_cov_3.881119
GTTAATGGCTCAGAATACACTACTTTCCTTCCCGAAGGTGCTTTGAAGGGGGCATTGGAA
GCTGCCGTCGGTGTCGAGCAGGCTAATCTGATCATCGAGGGCAAGAAATCTGTCGTCACA
ACCTGTGGCAGCGGAATGACAGCTGCTGTCTTGTGGTTAGGCC
>NODE_1308_length_100_cov_2.440000
GTGGATTGTGCCACAAGTGTGTCCATTGAGCTAAATCCTGTGGAGATCTCGGCAACAGTG
TAGTCGTTTGGCCATCGTTTGAGTGGGGGATGTGGAGGATATGGGGATATGGGTATAGCA
>NODE_1320_length_66_cov_20.924242
TTAATATTCTTCTCCTTCTTTCTGTCACGAGGAGGCTCCTTGAGAGCACGGATAACAAGT
GATGATGCTGAAGGAACGACTGCAAC
>NODE_1321_length_397_cov_34.163727
GAGCAGCCTCGCGGATTCAATAGTCAGACGGTCGTTAATACGACGACTCCGGTTCAGAAT
TTTGACATTGCTGCATTTGCTAGTGCAGTTGGCCTCGGTGATCCTATTGCGGGGTCCTTC
ATGCTCGTTGCACCCGATGCCTGAGCGTACAGTAGCCAACAGCAATGGTGGGAAGCTGAC
ATGCCTTTGTAAAGCACAATTTGGGTTGCATACTTTACGGCACGGCAGGTTCAAATTTTA
AAAAATTCTCGCTTAAACCGCACCGAATATTATTGTGGTCTTTGTGGCTACAGATGTATG
CTGAATAGGAAAGATATGATAACTGTGTTGGATCACACAACGCAGCTTCCTGCTAAACAG
TTTGCCTGACATGCACGTTTACACTTACAAAGAATTCCATTCTGTAAGATATTTCAG
>NODE_1322_length_35_cov_19.657143
CCATCGACCACAATTAAATTACAGCCCGATAACACACTATGATGAAGAATAATCT
>NODE_1338_length_831_cov_25.046932
CTGGTGCATCTCGATTGCAACGTTATCGATAGGGTCAGAAAGGGCGGCGAAGGCAGCAGC
ATTACCGGAAGAAGACCAGGTCCACGCCCCAGTCCAGGAGGTACCCTCGACGAGAATGAG
CTGGGCAGCACCAGTAGCACGAATAGCATTGACAGCCGCTTGCATCGATTGATATACGAT
GCCAGCGTCAATCCCATTGGGTTCATTCATAAGATCAAAAATGACATGATTGTCCGACTT
GAATTGGTTGGCAAGATTCGTCCAGAAAGTGGCGAACGCATTGTTGTCTGAGATAATAGC
GCCATTATATCTCATGTAGTTGTGGGGTTCAATAATGGCAAAGGCACCCTTTCCTGTGAT
GTAACTAACAATAGTCTTCAAACCGTTGAGGTAGGCACTATCAAAAGTGCCAGTGATCCC
AGATGCAGGAGGAGCAAGGCGCTCCAGCATGAATGGGATTCGGAAGGTGTTGAAACCCTG
CCCAACGAAATAGTCAATAGAGGTGGGGCTAGGCCAGGTGTAATCAGTTCCGAGGACACC
AGGAATCTTGCCATCACCAAACTCTGCCCCAGACTGGTTTACACCGAAGTAGGTGAGCTT
AGTCCTCGTTGCACTACAAAGGGTATCAGTAGATCCCCCGTTGGGTGCGGAAGTAGTTGT
GGTGCCGCCACTAGGGTTGCTAGTTGTCGAAGGTGTTCCAGGCAAGCACTGGGAGTAATA
ATCGTTCAACTTGGTACAGACAGAGCCAGATACGCAGGTGATATCGCCATTCCAGCCAAT
ACCACCACATTGAGCGTAGAGGGGTTGAGAACCCTTGGCAGTGGAGATAAAGAGTGCTGC
AGCTGTAATCA
>NODE_1355_length_322_cov_66.332298
ATCTCGTCTCTTCTCCTATCCCGATACCCACCGTCACCGTCTCGGTGCCAACTATCAACA
GCTTCCAGTGAATGCTCCTATTGTCCCCGTAGCCAATTTCCAGCGTGATGGAGCCATGAC
TTTCGTTAGCCAGGGCAATAGGCCTAACTATCAGAGTTCTATCTCTCCTCTGTCTTACCA
AGCCAAAAAGGGTCATGTTGATGCTAGCGTTCGCGATGTTGAGCGTCAACGCAAGCATGA
GAATTTTGTTAATGGTGCTTGGAGAGATTTGAGTGAGATTACTGAGCTTGACTTTGAGCA
ACCTCGGGCTCTTTGGCACAAGGTCTGGACCCAGGATCAGCG
>NODE_1383_length_149_cov_36.718121
TTATGTTTCCCAAAGTTACTGAATTGTGGTATAAGAGACGTGTACAGCCCCAATCTCCGC
CGGATTTATCAAATCATTATCATTATCGCTATCTTTCATCGATCTCAATCACCTACAGTA
CCAAGGATGATGATAGTCAACGATTTACATCAACAATTTACATTTCTAC
>NODE_1384_length_94_cov_7.414894
GAAGAGGTCATGAAGGATGTCGAGGAAGAAGACAAGTGCAAGTGCAACAAGGGAGCATAG
ACCTAGATGTCCTATGCCCTAGAATAGAGTAGAATGTGATGAATGAATTCAGGG
>NODE_1389_length_71_cov_61.464790
TCTTTCTCGACTCTAACCCTTGCCCTTCCAAGTAGCACATCTAGTAAAGACATTAGCATT
GCTGTTTCACAAGGTGGTGGATACCAGGGTG
>NODE_1390_length_133_cov_50.699249
AGGTGGTGGATACCAGGGTGTTCCTGATTGCATCAACAACGCGAATGGCGAAGTTACCCC
CATATTGGAGGGCTTGACTGCTGAGATCAATGCTGGTGTTGAGGCCAACGTTGTTCTTTC
TCATTGTATCGATGCTTTGGCTGAGGTCAAGAT
>NODE_1391_length_30_cov_1.966667
AAGTCGTGCGAAAAGTCAGGGGTGGGGAGGGAAAAGTCGGAAGGAGACGA
>NODE_1394_length_227_cov_90.841408
GGTGTTCTCTGATGGTGTGAAAAATTAATTACCCAGATCATCTACGGTTAGCCTTGTTAT
GAGTATTGTTGTTTGTGCAATACATTGGCTACTCCCATGTCCAGACATCTAGTGGGATCA
ATGCAATACTCTACTTGTTCAGTCCTGTTTGTAGTCCCATTCCTTAATCCCAACATTTCC
ACCAAGTTTCTTCCACTTGGTCATCCAACACTCTCTCCTCTCACATGTCATCTTGATGAG
GGCAGGG
>NODE_1397_length_47_cov_3.723404
GGAGACTTGACACTCCTGGAATTTTCGAATGTTTTTGTTACGATCAAGTTTACCTGCATG
CTTAGCC
>NODE_1398_length_161_cov_2.819876
TCAATACCTGTACCTTGCTCAACTAAATGTTGATTTCGAACTGCAAGGAGAATACAATGA
ATTGGGAGACAGTGAGGATGAAGCGGGAGATTATTCACTGTCTCCCTTCAGTGATCAAGC
AACAGGGATGGGGCTACGTAAACTTATTCAACATTCTCATCCTCCTTTGAAAGTATTGGA
G
>NODE_1404_length_80_cov_3.425000
GAAATTAGACAACTGGACAACCAAGTTGAAAACAGGGCATCAAGGCAAAGTTCTGGCAAG
TCAGTAGGAAAACGACGAGTCCATCGTCCCTGAATTCTTA
>NODE_1405_length_182_cov_54.417583
GCCTGCAACCGATATTCCTCGGCTATATCATTCCAGCGTGACCTTAACACCCAGAGGTAA
TATTCTACTTGGTGGGTCAAATCCTAATGGTGGTATCATTAATGATACAATTTGGCCTAG
CGAATTCCGCATCGAATATCTGAATCCACCTTACATGACAGTTCCTCGTCCCCAGCTCCT
GAATGTTCCTCAGCGACTTGAT
>NODE_1423_length_58_cov_1.948276
GTCGATGAACTGTTCTTGAAGGCATAGAAGGAGTACTGCCACGATAGTCAGGTTGATTCC
GCCTTTGGTAGAGACCCC
>NODE_1424_length_288_cov_19.555555
TGGAGGTGGCGAGGCACAATACGGGCTTTCTTGTTATCACGAGCGGCATTGCCAGCCAAC
TCAAGGATCTCAGCAGCGAGGTATTCAAGGACAGCAGCAAGATAAACAGGAGCACCAGCA
CCAATACGCTGAGCATAGTTGCCCCTCTTCAAAAGACGGTGAATACGACCAACAGGGAAC
TGGAGACCGGCTTTCGAAGAGCGGGACTGTGACTTGGACGCATCAACACCAGTAGAGGTC
TTGCCAGACTTTCCGCCAACTTTTCCAGACATTTTTAGTATTTGAGTTTGGTGATGTTAA
GTGGTGAC
>NODE_1425_length_58_cov_2.586207
TGGTTGCTACACGTTTTGCGTAGCAAGATTCAATGAGGTCGACGAGTTCTCTGGTTAGAG
GGATGGGGACAGTGGAGG
>NODE_1432_length_106_cov_32.462265
CAAGTCTGTAAATAGCTTTTGATCCGTCCCACTGTTGAATGTCGACGTCGTCTCTTCGTA
GTCTAATCTCCTGTATTAGCTCACTTCATGAGAAATGATAACAGTGTGGCCAGAGACATC
TTTAAT
>NODE_1496_length_297_cov_6.838384
TCCGAGAGAACCTGTCAGCGAAGTAGGCAGTTACAAGGACACCAAACCATGCTCCAAGTT
CGAGAATTGATACCAGCCAGCCTTGCTTTCCAGGGTCGTTTACGGCTGATGCCATGCGAT
CCTTGAAGGAGTGCATGACTAGCACACTAGAGAAAACACCTTGGTTATAACCATAAAGCA
ATCCTCCTAATGAAGCAAAAACTGCGATTGCAAAAATTCTGCGATTTTGAACAAGGCCAG
CCCATCCAGATGTTCCAGCGAGGGCTTTGCGCCGTGAAGTGGCGAGATTTGAGTCGGTTC
CCACAACTCCTCCGGCC
>NODE_1497_length_321_cov_47.087227
CCGACACGATGGTCGAGGTCTGGGCGCCCAATGCCCTTGGCGAATACGGAAACTTCCTTC
GAGGAGCTACAACCTCCAATTCTGGTGGCATTGCCGAATTTCAGATGATCTATCCAGGAT
GGTCGAGTGGCGCTAATCATGTCAATATAGCGGTTCATACTTCGTCAAGCATGTCTTCCT
CGACCACTCATGTCGGGAAGCTCTACTTCACTGACCAGTGGACTAATCTCATTGGAGGCA
CTTCCCCATATACGCAAAACACCCATTCCAGGATCATGAACGATGCTGATTCCGACTATA
AAAATGCTCTGTCTCAGGGATACTCCCCCGTCGTTTCTGTC
>NODE_1526_length_135_cov_2.807407
GTCGAGTTCAAGGGCCCAGAGTTTGAGGGTGCTAGCGAGTACCGGTGCGTCATACTTGGT
TAAGAGCTCGGCGGGAATGGGTTGATCGGGAGGAATGGCATTAAGAGCTTCACGGAGATA
ATGGACTGCCAGGAGGGGGACTTCATATATCCAAG
>NODE_1527_length_708_cov_8.122881
CTCGGAGGTTCGAGCACTCTCAATTTTATGGAGCTTTCCAGAGGTCATGCAGCAGAATAC
AATGTGTTCGAAACTCTTGGAGCAACTGGATGGAATTGGACTGATTTACTGCAGTATTTT
AGGAAGTCAGAGACATTCACAGTCGTTGAAAAGGATAAGGTCATGTTCGGGGTCAAGACT
AATGCCTCAACGGATGGAACAGATGGACCCGTACATAGGACCATGTCTAAATGGTCCGGT
AATACTCATATTTCATTCCAGAAGGCGATGGTTTCGTTGGGCATTCAATTCAATAGTAAC
AGCAATGGAGGGAATAACCTCGGGGTGTGGAATGCTAACCATTCTATTCACCCAGTACAA
GCGTCACGCAGCTCCTCCGCCACAGCATATTACGACCCAATCAAGTCCAGGACAAACCTA
CATGTGATGACAAACGTCATGGCGACTCGCATTCTTTTTGAACCCGATACAACCATCCGA
GAATTAACTGCTCAAGGCGTGGAATATCTCCAAGATGGTGTTACCTTGCGGATGCTCTGC
AAGAGGGAAGTCGTCTTGTGCGCTGGCGCCTTCCAAACGCCGCAGTTACTAGAGGTGTCG
GGTATTGGCAACAAGGATATTCTCGCCTCTCAAGGAATCACAACATTCATTGATCTTCCA
GGCGTCGGTGAAAATCTCCAGGATCATCTTTGGTGCCCATACACCACAGAGGTTGCCGAT
AGCTGCGG
>NODE_1567_length_46_cov_3.239130
GATCGGGGTAGATACTGCTGTTCGGTGATTATATCACTAACATCTTGAACAATAGGTGGC
CCGAAT
>NODE_1611_length_30_cov_323.500000
GCCGAACAAAGTGATGAAGAAAGTAAAGAGGTTCATAGTTGAATAGGAGG
>NODE_1658_length_290_cov_31.444828
AAAAAAAAAAGTTTACACTATGGTGGGTAAGTTACTATTATTAGACCCGAAGCCAGGTGA
TTTTACTTAGACCAGATTATAATGGATCGAACGGGTGAATGTTGCATAATTCTCCGAAGA
GTTTAAGTAAGCGGTGAAATGCCAATCTGACCTGGTGCTAGCTGGTTTTCTACGAAACAT
ATTAAAGTATGACATCTACCTACCCTTTCCTTATAATAACAAAAATTTTATGGAAAAGGA
AGTTATCTTATTTTTTTTTTTGATTAATTAAGTATACTTAAAGATTTATGGAGGTACAGC
AAGGAGTTTC
>NODE_1659_length_27_cov_2.370370
ATTATTTTTGTCCGTCATTGTTTGCAGTCCTGTTTTGTTACTCCTCT
>NODE_1683_length_107_cov_2.579439
ATTCCCTCTATACATCGAAATATGCGTGAAATCATCTCTTTACACGTAGGTCAGGGTGGT
ATTCAGATTGGTGGTGCCTCCTGGGAGCTCTATACTATCGAGCATCAGCTTAACCCTGAC
GGTCGCC
>NODE_1684_length_132_cov_5.810606
GTCGACGCCGAAGAGGGCCAGCCCGGAGAGCTATGGCTTCGTGGGCCTACTATCATGAAG
GGTTATCTCAACCGCCCCGATGCTACTAAAGATGCCATTACCCATGATAAATGGTTCAAG
ACTGGCGATATTGCGATTCGGGACAAAAAGGG
>NODE_1705_length_48_cov_122.791664
ACGTAGTCTTGTGTTCCGCCATTTCTGAGGTAATGAGATGATTCATGAACGATTGTTCCA
CCCTTAGA
>NODE_1721_length_184_cov_5.021739
TTTTCGGCGGCGGTGTTCAGGGAAAGTATACTTCCCTAGAACCTGCTAAGGAAATTGTGC
AGACTTGGATGCTTAAGTCGCCAACCTGGCCAAATGGACACTACGCGACTTTGACTACTT
CATTCGACCAGTCAACTGATTCAACAAAAGTTACATGGAATTTGAATGGCATACCTTTGG
GATCTGAGGATGAGATTCAAAGAA
>NODE_1722_length_54_cov_4.222222
TTGAACTCGAGGGGGTCTGGATAATCTTCCTTGTCATGTGTAATTGCCCATACGTTCCCA
AGTACAACAGAACC
>NODE_1723_length_288_cov_14.694445
GACAGGTTCGATGATGATGGCTGCAGTGTCTTTTGGCGCCGTCTGTTGCGCAAGGACGAG
ATCAAGCTGGTAAAGTGATTGATGGACGAGCACGTTTTCCTCTGTAGATGGTGGTAGATT
AAATTGATGCCAGTACGGGAATGGGATAGAGTACACCCCGGGCATCAGAGGCCCGATAAA
CTCGGAATAAATCGTCTTACTCTTCGTCACGGCCATAGCACCGTACGTTCTGCCATGATA
TCCACCTTGCATGCAAATCACATTCTGCCTCCCTGTAAAGTGCCTAGCCATCTTGAGTGA
AGCTTCAA
>NODE_1724_length_154_cov_4.870130
GCACTCTGTACGGGAATTTACGGAAAAAGCATTCAAAGAGATTGGCATGGAACTTGAATG
GTCGGGCAGCGGTGAGCAAGAATATGCCATCGACAAAAAAACAGGAAAGACAGTCGTCAG
AATTGATCCAAAATATTTCCGTCCAGCCGAGGTCGACCTCCTGCTCGGCAATCC
>NODE_1730_length_238_cov_3.890756
CCAGGGGATGCAGCGCGGGAAGGCATGTTCTTTCGTGGAGGGAAGGAGGACGATGTCACT
GTCGTAGTTGGACTAATTAGGGAGACGACATAGTGATGACATGCCGAACATGTCATACCG
TCATCTTCAGTGGGTAGTTTCATTGATTTATACTACATATCATGTATATTCCTCGTTTCC
CAGTAGTTTGGCATGTTTAAACAAATACCCTTCACTACCCATGGACACATCCAGATTTCA
GCATTTCTGTTGGAATAC
>NODE_1731_length_66_cov_3.590909
TGTAAACCTTGCATCGAGCAACGTTCAAAAATTGCCAAGAGGGAGAGAGGTTCGTTATTC
ACGCCGAGGTTGAGCAGAAAAACATA
>NODE_1732_length_65_cov_3.169231
GTCTGATTCTCGGTAACCATCACGCTCGGGGGGTGATAGCAAGGACGAGGACGAGGTTGA
GCTGGAGTATCCAATCGAGTTTGTC
>NODE_1734_length_201_cov_3.467662
GCGGTGAAAGGGCTGGCATTGCTTGTCATGAGCAGGCCGACGATAAGTCCGAAGAGGCCA
AGAATGCTGCCAAAGACCTCAACAACAAGGATCTTCACGAAAAGATCCGGATCTGCAGCA
TCCGCGATTGCTGCTGTTGAACCAGTGACACCTACGCAGACACCACATAAGAGATTGCAA
ACTCCGACGGTGAGGCCCCCCCAGAACAAGGCAAAACCTGA
>NODE_1761_length_58_cov_2.051724
GCCGAAGTCTGCTCAATACCAGATGTTGCAGAGTATCGCTGGGGTTTGTTTGGCCTTGAC
GGAAGCGATCCATCTCTC
>NODE_1762_length_355_cov_10.430985
AGTTGCGGCAAGCCAGCAGCTTTGAGGTCCGCATTAACTTGCTCAAGATGATTCATGAAG
TTTGGTCCTAAATCATCCCACATCTTCGGTTCATATCCGTTTTTGACACCACTACGATTC
ATGGCATAGTCGGTGATAGTGAGGGGCATGCTAGACTCAAACATGATCATCAAACTACCC
TTAGATATCTTTTCAGGAACTAATTCCTCATTCGATGCAGCATTCCAGACGTTGTAATCA
ACTCCATGAGGACAAAATCCGGTTTCGAGACTAGCACCCCCTGGTAAGAAGCCGTCGCTG
CGACCAGGGTATTCTCCATAAATCAGGCCCAGAAACTCACAAGCAGCGTTACGGTGGTAA
AAAGGAGGACGGAAA
>NODE_1763_length_341_cov_4.947214
GGCTTTCAGACCGATTTCTAGCCCATTTCTTCTGCCCAAACATAATACGATGTGTACCTA
CTTATATAGAGATGAAAGGTAAAACGCTATTGCTGGTAGGCGAATGACAAAGAAGTTTAA
TACAGGTAACGGAATCCCTTCCTCCTTTCCAAGGCTTGCTCAAGAGTTAGACCTTCCAGA
CGAGCCGCCTCCTCAACTCGTTCTCGATTGACACTGTCCATTGCTGCCCACTCATCTCTA
TCAAGTATTTCATTTTTCCTTACGAGCATTTGGCGAATTACAAACGACAGTAACGAAGCT
AGAACTAGCGCGCTCAATGATATGACCATGGACTGGTGATATTTAGGACCCCATGTTGAT
T
>NODE_1805_length_176_cov_4.170455
GCACCATATCCGCCTGGTAGCGAGCCACCTTACAGTAGGGACTATCCCCGAGACAGGCCA
GTGGAACGAGACCCAAGAGGCACGGAAAGGTCTGGACTGGGTCCCCTTGGAGTGGAAAGG
GGTATTGTACCATCGAGCGATCGTGAGAGGGGTGAGCGAGAGAGGTTGGAGCGAGAACGC
GATCGAGAGCGACTAA
>NODE_1823_length_45_cov_66.888885
CCTTGCTACCTTAGTCGCGAGGGGGAATATAATCATCGTGGTTGTGCTTTGTTAAAAGAA
TGTGT
>NODE_1834_length_128_cov_9.421875
ATTTTGACTTTGAGGTGGGATTCTCAGAAGAGGATCCGCTTTGGGATCCAGAGGTTAGAG
AAACCAAGGCAGAGGTAGCTGAACGTGCTCGAAGGGCATTAGATCATATTTTTGAGGATC
CGTCATATTATGTCTCAGTCACTGCGCA
>NODE_1835_length_21_cov_3.333333
TATGTCTCAGTCACTGCGCACGGCGGAATCATCAACGGGTT
>NODE_1841_length_428_cov_3.908879
GGAGATTGGGCACTCCTTGTGAAAAGCCAGTACCGACAGGTTGTTCCACCCAAAGTACAC
TCGATAGATTTGTCCAGCTGAATTCATTTTGGGTAGGCTTCGCCTGACCCCAGCTCCACG
AAAATGGACCATTCTCCTGCAACAGACCCTCGAGTGATGAGCATCCGGGTCCGCCATTAG
TCCAGAAAATCAAGTCATCGAGGCTTCCTGCAGGCCCAGGCGGGAAAAACCAAAAGAAGA
GCTTTCGAGTCTCATTTGAGTTGCCGCTTATGGGCAAAAGGCCGGCCCAGCTCGGGCCTG
CATCAAAATCAACCTCAGGTATGGATGTGCCGTCAACAAAGAACTGGGATGCTTTGGGGT
TGGAAAAAGTAATATTCTGGACACCACCCGAGGACTTGGCCCTTTCTACAAGAGGTCCAC
TCCACCTCTTGGCAGCTTCCAGCTGCCG
>NODE_1859_length_227_cov_6.744493
ATTCGGTAGCTGATATGATAGAAAAGTAATAATATAATGATGATGACCATGGAAAGTGGA
ACATCTACGGTAAACTAGAATAGAGCCAAGTAAAGTAAAGGGTATGATAGGCCAGGGTGA
CATGATACCAATCAACCAATCGATGTCTGCAAGAAAAGAGTCGAAACCAAGTGTGGAATG
GAAACATCATGAGATATGCAACAAAGGACGTGAGAATGGTGACTGTAAGCTATGCATGCG
TGAAAAA
>NODE_1869_length_42_cov_10.071428
CCCCCTTGTAAAATTGACCATCTACGTAGAAAACGGACGAATTCCTCTAGCTGATTGTCC
CC
>NODE_1920_length_207_cov_5.874396
GTGGTATCCCTGTTGTATTTCCATGCTTTGGAGCCGCCATACACCCTGAACACATGAAGC
TCTCGCAGCATGGGTTCGCCAGAAGCGAGAAGTGGACATTTGATGGTATCGCTATGGACA
ATGATATCGAGGTTTCCGTCAAGTTCACCCTGAAACCAACAGCCCGGATCACGACCAAAT
ATGAACCCAAATTTGAAATTTCATACATTGTCACGCTGCTGGAAAAT
>NODE_1947_length_212_cov_19.797171
CTTGTAAAGGATCAGTCTATGTATGAGTTGACTGGATTTGTTACCCGAAACGAGGTGTAC
TTCGGGGAAGGCCTTCTTGCAACTTTGGGGGATCAACATAAGAAACAAAGGAAAATGATG
AATCCGGTGTTTTCAATCAACTATATGCGTGAACAAATTCCATTATTTTATGAAGTTACC
GAACGGCTACGGACGACCCTGAAGACGAAGTTGAAGGACGGCAGTCAAGAGG
>NODE_1966_length_257_cov_3.622568
TTCTGAACTAACACATCCGGAATAAAATCATACCCAATTCCTTCAACTACGTACGGCTTT
CCGGCACCTCCAAGGTTGAGGGATTCCGGAAGAGCCAAGATGCTTCCTTTGGGATCGATG
CCAACCACGATACAGTCCTTATTATGTTTCTTGACAGCTCGAGATAGACCAGTGACCGTT
CCTCCGGTACCTGCACCGGCGACGATGACGTCAACCTTTCCTGATGAGGGTCTTGATGGC
GTCGATGGTGTCGAAACAATAGCTTCGATGATCTCAG
>NODE_1967_length_75_cov_16.306667
CATGAATCCAATCCAATGTATTGCAGACTAGTTGGGATTGAGAGAACATGCAGGTATTAA
GGGATGCATTCAAGTAAATGACAAAAGTATCTCTA
>NODE_2025_length_141_cov_10.198582
TTGATCAGCAGTGCCTGTAATCCTGGATTCAATTGGGCATCCAGTCCAGCTTGCACAGAA
CTCGAAGTCCTGATGATGGACTGGGCAGCTGGACTTCTAGGCCTGGACAGAAACTTCTTC
AATTCCTCGGGAAAAGGAGGGGGTGTGATACAGAATACCGC
>NODE_2048_length_43_cov_8.883721
GCTGACTTTGACGTTCTATCTGTTCAGGTTATCACACGTGGTACGAATTCCGCAGGATAC
GGA
>NODE_2071_length_205_cov_2.858536
GTCGAAGGCTGACGCGTAGACTCGAGAAGGACTGGATCCTTGCCGAACAGCAACAGTGAG
ATTGTATACTTTGGTGAAGGCCTCTCCATTTCGGTTCGTGTACGTCTTCGTGTACGAATC
ATTTGATCTGAAAAACGCTGTGCTCATTGTCGGGACGAAAATGACCTGGTCTTGTGCAAT
GACATAGTCATTGCCTCCATTATTATACACTGTCGTACTCGTCCC
>NODE_2094_length_236_cov_40.012711
CAACTTGCTCAGTGAAATTGAATTACGCGTGCAGATGCGCGTTCTAGCCTCCAGGGGGAC
GGGAAGACCCTATGCAGCTTTACTGTAGTTAGTTATCATGCGAATCTAGAACAATCCTAA
TTTAGAGAGAATAGGGATGTTGGATTTAAGAATAAATCTTATGATGTTTTATTTATAATA
GCATATTGATCTCTTAAATAGTAGAAACGAAAAATTGGGAACCTTATAGTTAGGGTTGGG
TTTGTGTTTACCTCTG
>NODE_2102_length_123_cov_3.601626
GCGGCCACGAGCAGCGAGGGTTCCTGGTGTTCCATCGTACTGAGCGGTTTGCTGTGCTTG
AGAGATAGTGGCAGGGGACTTGAATCCGATCCGGAAATAAACGTCCTCAGAGTTGGTGAT
GCCGCCCTGAACACCTCCACTCC
>NODE_2103_length_155_cov_9.638710
GCCAGCTTTCGCTAGCCAGAAGCTTCGATGAGTTATTTCAAATGACTAGAATACCTTTGT
CCCTCGGTGGTGTCTGCCGGAAAGTCCACGAAGTTCTCACTGGTGCCAAAGCCGCGAAGT
GTGTCGAAGAGCATGGCCTGATTGAAGCTAGTGGAATGTGGGAAATTTGGCGAGA
>NODE_2104_length_102_cov_4.352941
TTGTGTCCCGGGACTGTTTCCAGGATCTCCTTGCTGACAATTATTTCATCGAGCACACAG
AGTTCTCAGGCAATTTTTATGGCACCAGCTTTGCAACTGTGCGCGGAATCCAGGAACAGG
GA
>NODE_2142_length_27_cov_59.814816
GACTTGGTTGTACAATTGCAGCATTGGATGAGACAAAGAAAATATCC
>NODE_2143_length_21_cov_56.238094
ATGAGACAAAGAAAATATCCGAGTCCAAAGTAGGAATGGGT
>NODE_2150_length_119_cov_4.000000
TCGACCCCTCAGAACCAGCGAAAAATCCTTACGATATCGCGAAGTCTATCCTAATTCCTC
TTGGGGAATACTTCCAAATTCAAGACGACTTTCTTGATTTCTCCGGAACCCCAGAACAAA
TCGGTAAAGTTGGAACCGA
>NODE_2208_length_148_cov_261.141907
CGGCAGTTTGAAAAACTTCCCCAATATTGGTGGTGTTCCAGCCATCACAGGCTTTAATTC
TGCCAACTGTGGTACATGCTGGAAAGTAACATACACTAATGCCCAGGGGGCCCAGAAGAG
CATCAATATACTTGGTATTGACACCGGAGAAAAGGGCTTCAACGTCGC
>NODE_2219_length_78_cov_30.025640
CCTTGACCTTCATACCACCAGTGACACGGACAACAGTCTCTCGGCCCGACAAATCGGTAA
CATGAACGAAAGTGTCATTAAACGAAGCATAGATATGA
>NODE_2221_length_88_cov_3.545455
TTTGGGGCAGATGGAGGAGCAGTATACTTTGCGACCAAAATCAGCCTCTCACTCTGGCAG
GGTTGATCGGTGTATCAAAGAACGTGGCATAGTCATAGCCATCCGCGA
>NODE_2222_length_34_cov_13.764706
CTGCATCTCGCTGCGCTTCAGCGGCTGAACTGTGATCAAATGGTCTCTGCCTCC
>NODE_2226_length_62_cov_3.725806
TGGATATTGCCGATTGTGAAGAGTCCGGAGGATGATGCACAAGTGCGAACGTTGTCGTCG
AAGGAAGAGACATTCATTCAAG
>NODE_2246_length_616_cov_13.308441
GAGGAACCCACTGCACCTGATGATGTCCTGGGCCATGCGGCTATCCGCAAGGCACTAAAA
CCCTACGGTATTGGAGTAGCTACGGGAGAACACGCCCACAATAGGATGATATTCAAGCAG
CTACTTCAAGCCGAGGCCATCGATGTTTGCCAGATTGACTCTTGTCGACTTGCGGGTGTA
AGTGAGGTTCTGAGTGTACTCCTGATGGCAGCCAAATTCGGAGTTGTTGTTTGCCCGCAT
GCAGGCGGTGTGGGACTGTGTGAGTATGTCATCCATTTGAGCTTAATTGACTACATTTCC
GTTTCCGGTACAATGGAACGGAATGTGTTAGAATATGTTGACCATCTACATGAACACTTT
GTCAACCCGTGTTCGATCAATGAAGAGGGTCGTTATAACATTCCTACCAATCCCAGCGAA
GGATACAGCATTGAGATGCATGAATCAAGTATCGTGGAGTATGAATGGCCGAATGGAACG
TATTGGGAAAAACGCCGAGCAGAAGGCACCATATAAATAGCATTATCAATAATATATCTG
TGTGGCTGTACCCCAACACAGTTGTTCGATCGGGTGATCTGATCTAGGTTGTATTCTCCG
GCAGTCCGTGCGTAGAATTTCCAGGATTTGGCAGAG
>NODE_2263_length_47_cov_20.893618
GAGCCATCGCTGCGACTATATTGCTCTGCGAGTCCGCCGTTAGAAGGAGTATACTTAGCA
ACAACAG
>NODE_2264_length_127_cov_25.094488
GACAAGGTCCAGGCCGAATATGTTTGGGTTGATGGCAATGGCGGTCTCCGTTCCAAAACC
ACTACCGTCAGCAAGAAGGTGACTGACATCGGCCAACTCCGTATATGGGACTTTGATGGT
TCTTCCACCAATCAAGCCCCGGGTAGA
>NODE_2265_length_266_cov_18.285715
GGTGGCGATACACTTTCAGCAGCTCTCGATGCTGCGTCGATCGGTGCAAGATTCATAATT
TGCGGCATGATCTCAGGTTATAATAATGGTGGTGCCCCGGTCAGAAACTTGGATCAAGTT
TTTGCAAAATCCCTGACTATACAAGGCTTTCTTGTGGGCATGTTGGAGGCAGAGTACAGA
AGAGAATTCTATGAGGTCATGCCCAAGGCAATTTCGGAAGGTAGAATCAAATGGCGCGAG
GAAGTCTGGGATGGACTTGAAAAAATGGGCGAAGCGATACTGGCTG
>NODE_2266_length_116_cov_6.008621
TGTTGGCTGTAGTATGTCTGACTATAACCTGGATCATATGCTGGGTTGTAGTGTGATGGA
TATTGGCCTGCACGGTTGGTATAGGATGGTGCGCGTGAGGCTTTGGTAAGGCTCGAAGGA
TCGAGCATTTGCCGGA
>NODE_2285_length_25_cov_54.040001
GTCAAATGTGGGATTGAAAGTGGCCGATGGATAAATGGAGAGGAA
>NODE_2286_length_29_cov_60.344826
GATGGATAAATGGAGAGGAAGTACGCCAAGAGGCCGGCAGTATGGGGAG
>NODE_2306_length_53_cov_2.867924
CGGTGCAGCTACTGCTCGGAGAGTGTGTGAAGGATTGAAGGCGTAGCGAGCGGAAACGTG
GGAGTGAAACGAG
>NODE_2307_length_786_cov_14.854961
TCCCACCTTCTTCCATTGCACTGTTCCCAATCATTGCCAGAAAGGGATGTTCGGTATAAT
CAATCCTCCTAGCAACTCTGGTGCCGGTACCTCTGTCTCTCTTATGATGTCTAGCTGGAC
TTCGAGCAATCCTGATCTCAGCGTTTACGCCGCTATAACCACTAACTCGACAATGAACAA
CTCTGTTGCGTCTGGTTGGGGAGGTAACATTGATGTTGCTTCACTTCCTGAGTGGTCTTA
CCCCATGGTCGCCGAGAACGTCCTTTATACTCGTAACTTCTTGGCTACCAACCCTGATAC
CATTAAGGAAGACGGCACTGTCGATCTCAGCGGGTCGTCTGGTACTCCTTTGATGATCCC
TCAAGACATTAGTGCAGCTTTGAACAACGCTAGTCCCAGCTCTGCCCTATCCATGCCTTC
CTCGAGTCTTGCATCTGCCACTCCTGCAGGTGATTCCTCCGCGTCTGCAGCGCCGCAAGC
TCCCAACGGTGCTGTGATCACTTCGCCCAAGTTAGCCATCGCCCTAGCTGCTGCTGCCAG
CTTCTTCCTGCTATGAGCAACCATGAGCGAACGAGCGAACGAGAAGTGAGTATTTCGAGG
GAAAATCTACTATTTCAAGGGTAGTTAGTGCAATCTTCTAGACCAGCGAGACTTCGTATT
TATTGTCATTTGGGCCGGTAACAAACTGCTCGATGTCTCTTTATTCGAATCCTTTTCACA
ATCTATAATTTGTGTCCTTTTTTCTTATGTATTACGTCCATAGAAAATATGGTTTGATGC
GATGCCCAACAGCAGAAAATAAAATG
>NODE_2308_length_75_cov_2.853333
TTGCCCCCGACCTCATGGAAGACATGAGAAAAGGGACAGAAGAACAGATCTCATTCCTCG
GTATCCTTTCCAAGGAGGTTCAATTTGACCACACA
>NODE_2368_length_108_cov_4.333333
CCGGGAGCCTTCATGTACGCCGGTGGGAATGCCGGTACACATCAAACGTACAGCGTCAAT
CGCCGGGCTTTTCAAAAATACGGCATAATCCCTCGCATGCTCGTCGATGCGACATTCCGG
GATATCAG
>NODE_2412_length_115_cov_2.756522
TGACGCTACTGTTTGGACAGCAAGGAATGACTATGCCTATGACACCCGAGTTCTTTTCAA
ACGACGCATCACCACCTCCTACATTGCATTTACCAACCTTCGCTCTTATATCGATATCAA
TTACTCCGGTTTCCG
>NODE_2424_length_315_cov_12.238095
ATCCAGAATATGACCTGGCACGGGTCACAAGGCTTCCAAATGCCAATTGAACCCGAAAGC
TTCACAGTTGACGGTTTTGGCGTCTTTGGCCACACTCACACAGAACGTGGTTTGACTTAT
GTTGAATTCTTCTACAGCGGACACATGACGCCCCAATTTGTTCCTTGGGCTGCTTTTGCC
ACGATGAACTACCTGTTGGGGAACCAAGAATCTGTATCTACGTAAGGACAAATACCGGTT
TCCGGGATGGGTGTAATGCTCCGACAGCTGGAATGCAATGTAACCTGTTCTTAGATCGAA
ATCTATAATATAATTTAACCTTGGGCCGATAACTG
>NODE_2425_length_393_cov_5.295166
GCCGCAATGGCTGTTTTCGAAAGCGGGTGGAAGGCCAACATGAATCGACAAGAGGCTCTG
GATCTCGTTTTCAATGCCGTTTCAGCAGGTATCTTCAATGATCTTGGCTCCGGATCCAAC
GTCGATGCATGCATCATCACCGCCGAGAATACGGAAATGCTTCGAAACATCAACTTGCAA
GTAGACAGAAGTACCGTACGCCCTCCAAAGGAACGCGAGTATAAGTTCAGAAGAGGAACG
ACAGCATGGACCAAGGAAGACGTGAGGAAATTGGTTGTAGAAGAGGAGATCACTGGTAGT
GATGCGATGGATACCTCGTAATTACGTTGCATTGATACTAGCGAACACTCATAAGAGGAG
ATTTCAATGTGTAATTCCGTCGATGTTCATGTAGACAAAGGCAAAAATAAAAG
>NODE_2429_length_120_cov_2.658333
TCCCGATGCGAACCAGGCTAACTTCGATATATCATACGAATTAGACGAGTTCTTGTTGGT
TGAAAAGCCATTGACGCACTCAAAACGCAAAACTAATGTCGACCTTGAAAAGATGAAACC
TGAGCTTCGGCAGTTGGAAG
>NODE_2430_length_218_cov_6.683486
TAACTTCCGTCGATGGTGGTGTGTTGAGAGACCATTGATACTGAAATCCAGACAGCTTAT
CACAGAGTATTTCATGCGACACTTCTGGGATTGTCAAAGAGCCATTGACTTCGATTCCAT
TGCTTGTCTTTCCAATCCAGGACAACGAGATACGAGTGTCGAAAATTGTGATAAGTTTGG
ACTTTCTCTGGCCAAGCTCAACATCTCCGTCCATTTCTGTCACGGCGGAGATCGACAC
>NODE_2441_length_251_cov_4.984064
GACGATCAGCCTTATGCTGGCCATCAATACACCAATGGCTCCTGCTCGTCCAGATCGGTC
CCGGTCCCATCATCTAATATGTATACTACGATGGAAACTTCGGCGAAGCTCAATGGCAAT
TACAACCTAGGTCGTTCTGCGCAGCAGTATCAAAGCTCTTACGGTACACATCATCATCAA
TACTCCACGCCATCAATGGATGGAGGATCACCTCATTCGACAGTATCAGCACCTGTGACA
ACTACTCCGCAAGTACCTTTGCCGGTGTCCG
>NODE_2442_length_83_cov_44.024097
GTTTGATCGGCCTGGCCGTTATGGGTCAAAATTTGATTCTCAACATGAACGATAAAGGCT
TCAATGTTGTCGCATATAACCGTACTACCAGCAAAGTTGACCA
>NODE_2443_length_117_cov_2.931624
GCCGACCTTTATCCGAGGGTATTGTTGCTGCTCCGTTGATACCAGGTTGAGATATATGAT
TTGGTTGCTGGGAGGAGAAAGGGGTGTTGGTAGGGTTGTTGGCGGGATTGAGATTGAGAG
GAGCGTTGAGGTTGATT
>NODE_2481_length_312_cov_6.663462
GTAGACGATAGAGCGACAACAACAATGAAGAATAGTTTGATGTACAAGATGAGTTATTAC
AGGTTCGAGGAGCTGTATGGTGGTGGACAGCCTGTTGACCGTGTGAGGCAGCAACACTTA
CCTAAACAAGGCCCTACACTTGACTACCTCGATGAGGCATTCACATCAGAAAACTGGATC
GTTCGTATCTATAAGGTCAAGAAGGAAGACCCATTAGGTCGAGATCTTAAAAGTGCAAAT
GCATTTGAAAAGGGCAAGAAACGAAAGCGCTCCAAGCCTGTGTCGCGCCGTAAATCCGTT
GCTGTGTAACGATGCTTGATTCGTGCGTTTGC
>NODE_2482_length_247_cov_8.352226
TCAAGCGTCCACAACAGACAAACATGACCACTCGTCTTGGATTCAACTACTCATCCAATA
TCCTCCCCATTTGTCTTCGTTCAAGAATTTCTTCCCGCTTCTGCCTTATTAAATCGTCTG
CTCTAATGTCCCATCTATACGCCCAATATCCTGCATAACCAAATACACCCATAGCAATGA
GATGACCCCCAGGGTTGTCAAAGAGGTTTCTCTTTTGAATACCGAGTTGACCGATCCGTG
TTGCAAGGCCAAAGAGAGAGAAACCTA
>NODE_2483_length_344_cov_5.537791
CCGCCAATCACCTCATCCCTTTCACCTCTATCGCGTGCCTTGTTTTCACGATCCAGGAAG
AAGATCATGGATAAACTGGAAACGAGACCTAATACGATGTACATAAGGACCAGACCATGA
CCAAGAGGATACCATGGTGCGTCCCGAGCTCGGTACACATTTGAACTAACAGCCCCATTG
ATGTTGCCGAAACTGATGACCATAGCCAAGGTCACACTACGCTTATACGAACCTTCCACA
TTGTTGGATACCCAGGCAATTGTATTGGGAATGACGGGATAAATACCACAAGTAGCCAGG
TATACAGCAAAGTAGGAAAGCGCAGGACTGCGAGAGGCTATCAAAATGATGTACCCAATG
CCAC
>NODE_2524_length_225_cov_4.866667
TCGATGGTGCACCTCTAGCTCCCATGTTCAAAGTGTCCGTTCAACCCATCATGCTGCCGA
CACAACTTTTACGAAACGTGTCGAGTGTTAATGCAAGTAATGATTCGGAAGCTGGAGAGT
CCAATGTGCAACGGAGGTCTGGATCGGAGGCAGCTGGAAAACAATTGCCTGCGATGATTG
TAACGACAGCAGGGATGACCATTGTCGCTGTCGTTTCGCTATTACTATAGAGATGGGGAG
GACAC
>NODE_2549_length_55_cov_2.909091
TCTCACTATCCTCGAGAACAGCGCCTCAAGGTTCGCAAACGCTGCCGTCTTCAGGACACC
CGAGATCGACTCCTC
>NODE_2550_length_46_cov_86.826088
AGTTATCTACTTCAGACAGTGCCGCTGTTAACGATGGTGACTTTTTTCGCGGTCTTCCCA
CTGTCC
>NODE_2560_length_108_cov_3.416667
TTCAGGTGTACACTTCCAACTTCATCGTTCCTTTCATAATTTCCGCTGGTGAAGGATTGG
CATATGATTGGGCAGTCCCATTTGCACCCGGTACACTTTATCAGATTTGCATGTTTGACA
GTAATGGC
>NODE_2599_length_47_cov_4.425532
AGAGAAGAAGAGGAAGGAAGGCGTGTGGAACTTGAGAGACAGGAGAGGGAGAGGGAGTAT
GAGAGGT
>NODE_2600_length_87_cov_9.517241
CCATTCAAGAGGCTCAGTCAGCAGTGAAGAAACTAGCAGTAGAATGGAAGTCTATGACTC
CGGCTCAGCAGCGGCCATACTATGATCAGGCAAGGGAACAATCGGAG
>NODE_2601_length_291_cov_12.402061
AGGCAAGGGAACAATCGGAGGAAATTGCGAAAAAATTTGAAGAGTGGAGGACCAATGTTG
ACCCATTGATATTGCGAGAAATTAACAAGCGCCGCAAGCTCAAGGGATTACCAAGGATCT
TACCTTCAAGGACAGGTGAACGAAAGCCTAAACCTCCTTTCCTTCTTTATATCCAGGACT
TCCAGAAACAACAAGACAGTTCCGTTACTTATGTGGAGACCCTCAAGCAAGCTGGGGCTG
CCTGGCGCAAGTTATCTGAGGAAAAAAAGGCGACTTACTTGCAAGCGTACAAGAAGAGCT
ACCAAGAATAC
>NODE_2602_length_899_cov_10.264739
AGGGCAGAGAGCCAGGAGGGAAGGAGTCAAGCTCGAGAGAGATGGATGAGAAATTCTGCA
TAAGACGGACAAGCATAAACGACATCTCATTGTAGGCATACTGTTGGCCAAGACAAATAC
GAGGGCCTGCATTGAAAGGCAAAAAGATGAACGAGTTGTTAACGAGGTACTTCTTGACGC
GTTCGTCAAGGAAACGGTCCGGATCAAACTCATCGGCATCAGGTCCCCAGAGATCTTTTC
GTCGATGCATCATGAAGACAGAATATCCAATTTTCGTACCAGCAGGAATGTAGAAAGCCT
TGTCGTTAGGATCAGGGTTGGGAAATGTCGCGGGATGAATGCTTTCCCGGACGTTGAAGG
GAACGATGGGATATAGGCGGAGGGTTTCATTCAGAACAGCCCGTAGATACTTCATATCCC
TGATGTCGTCGAATGTAGGACGACTTGTGGGACCTACGTGTGTCAGAACTTCCTGCCTTA
GACGATCCATGACATGAGGATACTGTGAGAGGATATAGACGACAAATGTGAGGGTTGCGG
CAGTGGTATCACGACCAGCAAGCATTATATTCAAAGTTTCATCTTTCAAGATCTTGGGAT
CAGAGGTAACTTGAACGAGGTGATCCAGCAACGTTCTCTTGCCTTCTTCGGAGACCTTCT
CGCGCCAAGCATCATTCTTCTTAGCAACTGCATCTGCAATGATTGGTTCAATGAAGGCAT
TAACGACCTTCATAGGCTTTGTAGTCTTGTCCTCGAATATCTCCCACAAAGGCCAGACAG
AACCAAGGCGTTCCCGTTGACCAACAGTGAATTGAACATCAAGGAACGCAGTAGAGAAAT
CGTTGGCGAGTCGCTTCTCAGGAGTCAGAATATTGGCAGGAATATTGGACACATTATGAG
AGTAGGGAAGGCCAGCATT
>NODE_2614_length_142_cov_78.352112
CGGTAGTGACAGAATCGAAATCGCTCATGCCTGGGATGTTAGTCTTGGAGTTTTGGATAA
CACGTCCATCTTGGACATAGAGGCGGCGAATCTCGGAGAGTGTGCCGGAAGTGGCGTTGT
TGTTAGTGAGGAATTGAGTAACAACTGTAAACGGACGGGTGG
>NODE_2615_length_730_cov_6.135616
GGTGTTGCGGGCGTCATCTCGGAATATGCTGCTGCTAACATTCCTTTGGAGACTATGTGG
ACGGATATTGATTATATGGATAGGCGACGTATTTTCACAATTGACCCCCAGTATTTCCCT
TTGGACAGAATGCGCGAAATTGTTGATTTTCTTCACTCCCACGAACAGCGTTATGTTTTG
ATGACTGACCCCGCGGTCCCGTTCCTTCCGGATGATGTGGACTACGCTCCATATCATCGG
GGAAAAGATCTCAATGCATATCTCAAGGTAGCAAATGGAAGCGACCTTATTGCTATCGTT
TGGCCAGGAGTTACTGTATATCCAGACTGGTTTAACCCAAATACCACTCAATTCTGGCAA
AATGAGTTCCGGATCTTCTATGACCCCGCGACTGGTATTGACGTTGATGGGGCGTGGATT
GATATGAATGAACCCTCCAACTTTTGCAATCTTCCATGCAACGACCCTTTCCAGCAAGCA
ATTGAACAAAATCTTCCCCCTGCAAGATCCAATCCACCACCAGATCCGAACACCCCTATC
TTCCAGAATAGCACTAACAATAGAATCCAAATTCAGGATGACAACCATACTGCATTTCAT
GGACGCACTGGAGCCAACAATCTACAAAGCCGTTATGATATTCTGGATCCTCCGTATATG
ATTAACAATGCAGCGGGTCCTCTCTCTAGCAGGACGGCTTTCACGGATGCAGTCCACGCA
AATGGACTTCAGGAGTACAACACCCACAAC
>NODE_2683_length_282_cov_60.000000
TGGTATTTGGCGGAATAGGGCACTGATTCACGAAGGCAGGACCGTCCATATCAGACGTCC
TTGCTTGGAAGAGCCCGTGCCAATGAATAGAAACACTACGCCTCATACGAGGGTCGCTCA
ACTTATTATGTGTGTTGATAACGAGACGATCTCCCTTGTTGACTGTGATAAGAGGGGCAG
GGTATTGGCTATTAATAAGAACAGCATCTCTCTCAAAGCCATCTGGAGAGACTTTATCAT
TGACGACGTCGAAATCGAAAAAGCGAGTCGCAGCGAAGACGCTGGAAAGAGAAGCACCAC
CC
>NODE_2705_length_227_cov_5.898678
TAGCCTGTCTGTTCCAATAACACTGTCAATCTCTTTCTGGGCTTCCATTAAGGCCTCAGG
GTGGCCGAGCATTGCCATGATAAAGTGACAAAGGGTTGTAATAGTGGTATCAATGCTGGC
GGAATACATGGAGTTGGCAGTCCATTTGAGATCAAATTCAAATTCCTCATTAACCTTGGA
CTTGTCATCTTCGAGGAGAGCCGAGCAGAAAGAGTTTTTGTAGTTACCAGCCGCCACGCT
GTTCTTG
>NODE_2732_length_172_cov_5.651163
TGCAAAGACCAATTCCAACTGAGTACTGAGGATCCCGATGAACAGATTGTTGTTCAACTC
CCTTGCAAACATTCGTTTCATCAACCCTGCATCTTACCATGGCTTAAATCATCCGGAACG
TGTCCTGTGTGTCGGTATGCGCTTGTACCACAGCCAGATCACAATGCTACAAGGAACAAT
GCAACCTCCCCA
>NODE_2761_length_351_cov_6.017094
CGGAAAGTGTAGGTAGTTTGAAGATAAAGCGTGTCGCTTCTTGACCCAAGAAAAGCCCAA
ACTCTAGGAACCCAAAGAAACCCAGAGAAACCCAGAGAAACAGACAAGAACACTAGAGGT
GAATAATGATAGTCAAAGCGAGATGAGATGAAGGCAGCCGGCTATGATACAATTGCTTAT
TCTTGATTTGGATATTGTGATGTAGAGATAGTGCATGATGAAATGGTTCGTTTGGGTCTG
GGCAATTTTTGAGAAGATAAAGTTGGCGGGGTCGGACCAAAGAGCGAACGATAGAACGAC
GAGGACGATGATGTTGACACGAACCTAGATAAAGCCCCAAAAACTCAATGCTTTCGAAGA
ATCAAGGTCTA
>NODE_2768_length_455_cov_15.252748
CTCTTCGTCAAATATGGCTTGAACCATATTGTTGCCCTGATTGAGGCCAAGAAGGCTTCT
CTCGTTGTCATTGCTCATGATGTTGATCCCATTGAGCTTGTTGTTTTCCTGCCTGCCCTT
TGCCGCAAGATGGGTGTTCCTTATGTCATTGTCAAGGGCAAGGCTCGTCTTGGTACTGTG
GTCCATAAGAAGACAGCCGCTGTTGTGGCCCTCCAAGACGTCAAGAGCGAAGACCAACGT
GATCTTGCCACTCTTATCAGTGCAGCTAAGGCCAATTTCATCGACAAGTACGAGGAGCAG
CGTCGTCAATGGGGTGGAGGTATTCGTGGTTACAAGTCTACTCAGATGCTTCGTAAGCGT
GCTAAGGCTGCTGGCCAGAATCCTGCCGCTGCCCACCTTGGCAAGCTTTAGATATTTTCA
GAAAAATAGTGCATGATTTTATGTGATCTTCTGTCTGCTATGAATACGTGATATT
>NODE_2774_length_141_cov_39.368793
CGCGTTCGCCTACGAGTGCCATGAGATGTGTAAGTCGGAGATTGTAGGCACAAGATAAAA
TAGAGCAAAAGAATGTGATAGAAAGAGAGCCTCATACATTAAGTTTACTATTACATGAGG
GGAGGTATATGACATAATCTAGGCACGCCTTGATGATCCAG
>NODE_2807_length_42_cov_2.761905
CCAGACTTCTTCTTCTGGGAGCGACCTAATTTTACCTTGGGCGAATCCGATTCACCATCC
TT
>NODE_2822_length_289_cov_3.847751
GGTCAATCGCAAGATGAAACTGGCAACGACTTTAGGGAAAAAGAGGAACCAGCTGTGCTA
CCCAGGGTAGACCAGTTGTACATAATATCTGAGTTTAGTCCGTGGTGTACGACTGTGAAA
AATGAGAAGGGGGTTACATTGACGGATGTTTGTTCGACCGTCTGGCAGGAATATGCAAGT
AACTATGTGACGGATGCGGAGATGGCTTCGCTGTCTACGAGAGGACAGGAGCAGGTCAGG
AGAGCTGCACATGCACATCAGGCACCAGCATACTCATACGGTCCTGTTGCTGGGACTGTC
AGATGTCGC
>NODE_2823_length_31_cov_387.322571
TCATCAATCTTTTCCTGCTCACGTGTGAGTTTATCGAGAAGGAAAGATTGA
>NODE_2827_length_94_cov_47.702129
TCTTGTTGGTGGCTCTACTCGTATTCCCCGTATTGTCAAACTCGTATCCGACTTCTTCAA
TGGCAAGGAGCCCAACAAGAGCATCAACCCTGACGAGGCTGTTGCTTATGGTGC
>NODE_2829_length_176_cov_3.761364
TCCGCCACCACTGTCATATGTTCTACAACAATACTACACAGAGGGTATACCAAGGAACGC
AACTTTGCTGCTGCTGCCTATTCTATTCACCACCTCCATTTGCTGGATCATCCACTAAAA
TTACCACCTCAGCTTCCAATGAGAAAAATCCACCCAAAAATGTCGCCTTGTTGCAGAGTA
GTCCATTCAACGCAAC
>NODE_2830_length_302_cov_65.039734
AATGTATCGTAAGATGGCGGAATTAATCCCGCCATCGTAACCGGTAGTACCGACGTTCGG
TTGTGCACGAATCCAATAATTATCGATTGACTGGTTGGCATTGAAGATGAACGAATAACG
CTGGCCAGCAAAGATCTGTATCGAGTCGGCGATAACCGGTTCGACGTTGACCCCGTCGAC
TTCAATTATTGTCATAGTGTGATTGTCAATGGAGAAAGTATAGTTAGGGTCGCACGAAAT
GGAAACCAGACGGAACCTGTATTTGACTCCTTGTTCCACTTGAATGACAGCAAGGGAACT
TGTGGAGCCAGCGTAGCGACCC
>NODE_2831_length_107_cov_5.757010
GGGCTGAGGGGGAGAGCAGAGGAGCCAGGGCTGACGGCCAGTGTTGGCAGCATAGTTTTG
TAAAAGCCTCGAGTTGGGAGAGAGACGGAGAGAAGGATCGAGGACGATGGGGATGGGTGA
GGGGGGG
>NODE_2832_length_226_cov_5.424779
TGATTTTAAAGCAACACAAGCGAGGCCCTACGACAACGGCAACGGAGGAGGAGCATCTGG
CTGAGGAGCAAAGATAATACTTAATGGAGGCGTTGTCTGACTGTCATCCGATAAAATGGT
TGCAATAATGGACCGACCAGCAAATGACCTCCCCGCGAGAGAGTTGAGTGCAGCAGAAGC
AGATGTTGTATCTTGATACTTCACATATACCCGACCAACACCCGCAGCCTCGTCCATTCG
GTGAGC
>NODE_2847_length_443_cov_5.293454
CTCTTTCATGTCACGCTTTCTTTTATTCTGGCTCTAATCGCCCAGGTATCAACTGTTAAC
ATCACAGTGTCGGTCACCGCACCAGTGGCAGCAACCCAAGTGGCGCCATCTTTGATTGGG
CTTTCGGTTGAACAGGACCGGTGGACTGACTGGGTTGGACTTAGTAATCAAAATCAGTTT
TTTTTGAATGTGCTTGAGAATCTTAAGGATCTATCTGGTGAACCACCCTACATTCGTATT
GGGGGTAATAGTGAAGACAATACCAATTTTAACCCTAGTGTCTTGAGTCCGCAACTTGTA
TTTCCTGACCCTACCACCACAGTGCCTTACCCTGAGGCTACAAAAATGGTCGTTGGTAAA
TCTTACTACGAGACAGCTCGTTTCTTGTTGCCCGATACGCATGTTGTTTGGGGCGTCAAT
TTGGGTCAGAACAATCTAACTGCCGCCAACATGGAAGCCAGGG
>NODE_2848_length_92_cov_2.119565
TCCTCGTAAGAGGACTAACCCGTGCGTCGAAGCGAGATCAGTGTAGTTTGTGAGCACGAG
GTACGGGATAGCGAATGTACCGCGTAATTTGTATTCTTCTAGCGGTGTGAAC
>NODE_2896_length_251_cov_3.752988
AAACGACACCCAGGGTGGTATAAAAAGTACAACTATATCCTTGGAGGTGCTTTAGATGGT
GGAGCTCAGGTTATGGTCTTCATATTGTCCTTTGCCGTATTTGGTGCCTCGGGTGTTGAG
AGGCCATTCCCTACATGGGCCGGGAATCCGAACAAGGGGAATGTCGATTACTGCAACGGT
AACGGAGCATTAAATTAAATAAAGAGCGAGATCACTCGATCCAATGTTAAATCATCTCCG
ATATACTATATTTTGAATACAGAATCATCTG
>NODE_2919_length_141_cov_3.439716
CTTGGGAACAGCGTCGACCTGTCGAATCTCTAACTTTGGTACACTAGCAATCTCAGCTCT
TGCGAATGGAGAACTGTCAGATTTCTTAGCGACAGATTTGCCAGAAAGAAAGTCGATAAG
GGTTTGGCAGTCTTCAATGGCGTCCTTGTAAGCAGGTCTTG
>NODE_2920_length_122_cov_8.508197
CCGCGTTTTCTTCCGGACTGCCACCAGCAACCTTGTTCAAGCTATGTCGATTCAATCCAA
AGTCTTCGGGTGTCAGTGTATCTTCTGTCACTTGGCCATCTTTGAGTTCCCAGACCCATG
TGGGACCGGCACAGCTAATCTC
>NODE_2968_length_47_cov_6.808511
CGGGAAATGATCATATAACATATATTTATCCTATTTGTGGACAAAAAACAGTGCAGCATA
CAAAATC
>NODE_2969_length_21_cov_9.714286
ACAGTGCAGCATACAAAATCTTATAAAACCCTCATTCATGC
>NODE_2970_length_34_cov_46.411766
TGTCAGGAATATATAGGCTGGACCAGGAGGAAAGACACGATTATTTGGAGGGCT
>NODE_2971_length_87_cov_14.827586
ACACGATTATTTGGAGGGCTGGTAATTGATAAACTCTTTCCGTCTTGGGAGAGCTCCGCT
TGCATAAAGACCAGTCGTGAACTTGAATGGAAAGCATGCGTGGAGAA
>NODE_2982_length_60_cov_39.866665
GGTGGTGGCGATGAGACTGTTGTGGTCACTTTCGCAGAGACAGCTGAAACCGTGTTCGGT
GAGAACATATTTCTTGCAGG
>NODE_3018_length_81_cov_3.000000
GGGGCAGCAAACGGAAGGATAGCTTTGCTTGCAGTTGCAAATCAGGCGCCAAGTCCCGAT
CCGAGGATCATAGTGGAGGAGGATGATGATGAAGAGGACGA
>NODE_3049_length_108_cov_23.120371
CCGTCTTTTTCTCTTTCTCTCATCTTCCGACCCTACCGCTCGTTATGTTCATCCTTCCTC
TTGCCCTTGCCACCTTTGTGGCGTCTACTCACGCCCAGATTACGGGGACCCTCCCTGCTA
CTCCCCTC
>NODE_3102_length_91_cov_3.285714
TGGGAAGTTGGCTGGACTGGTTCCTGAAGGAGACTGAAATCTTCCATGCTAAAGCGCGGA
GATATTCAAGCCCAGACGAGTACCCTTTCACCTCCGCCTCCGAGCTCCCAA
>NODE_3103_length_110_cov_2.518182
ACCAAATGCCACGCCTGAGCCATTCTGCATCTCCTGCACGAAAAAAAAGTCCTCCCCTGC
GTCTGCACTTTTAATCGCCTTGGGTCTTGTTAGGGTTTGGTCTCTCCATGAACCTATGAG
CCCTTCTGAC
>NODE_3104_length_119_cov_4.184874
GTTCGTCCAACCGCGGCCCATAACGCTGGAATTGAGCTGACGGAATGGGAGATGAGGGCA
TGAAAAGTTTGAGGGCCTCAAAAGCTTTGCCAAGGTGAGACTCTGCCTTTGACTGTGACT
CTGCTTGGGGAACATCATA
>NODE_3105_length_142_cov_114.021126
CACCATAGTCCCAGAATCACCCTTCCTTGTAACGGCTACAAGCACCGTTGTTTGGACTCA
AAGTCCCACCATGAAGACTTCGCCTACAGATATTTGAGCTTCAATTATTTGACGTTCATT
CATGATCCCTCTGGGACAGATCCCTGTCGTGAATTGCGATTA
>NODE_3108_length_376_cov_7.087766
TTCCATGTACAATGTTGGGAGTTGTCCTCTCAGGGTCGAAAAGCTTGGCACGTTTTTCGA
GGTATTCCTTACTTAGGAGTTCCTTGACAGGAATGTGTGTCATTCCAGGATCAGCAACAT
ACCACCGGCTATCTGCAAAGGCGAGACGAAGAGCTTCTATCAATGTATGCAGGTATTCTG
GCGAATTGTGCTCCAACTCCGACAAAGGCTTGCCGAGGCCTTGCTCTTGAATTTGCTCGA
GAATACCCAGAGCAAGGAGGGCAGTAATACCTTGTCCATTTGGAGGGCACTCATAGACTG
TAACTTCGTTGGCATAGGTATATTTAATAGGTTCAACGAAGGTCGACGAATGTTCAGCTA
GGTCATCGAGCTCCATGACACCACCCTTGCTCTTGA
>NODE_3109_length_305_cov_8.347541
CGAGGCTGCCGAGAAAGCCAAGATTGAACTTTCGTCCACCACCCAGACTGAAATCAACTT
GCCTTTCATCACCAATGGTCAAAATGGACCCAAGCACATGAACATGAGGATCAATCGTGC
TCAGTTTGAGGGTCTTGTCCAACCTCTTATACAGCGGAGTGTCGAACCTTGCAAGAAGGC
TCTCGTTGACGCCGGTATCAAGGCTAGTGAAGTGAACGAGGTCATTCTTGTCGGTGGCAT
GTCACGCATGCCCAAGGTCCAGGAAACTGTGAAGTCTATCTTTGGACGGGAGGCCAGTAG
GGGTGTCAACCCTGATGAGGCTGTT
>NODE_3114_length_73_cov_31.616438
GACATGGCGGAGAGGATGAAAGTAGCAAACAAGGCTCTATGTCTAGTACAAATTTACATG
CGTGGGAAATGTCCTGAGGTGCACAGCTTTTAT
>NODE_3138_length_212_cov_115.250000
TAACAGTGATAGCTACATCTTGAGATCCATTGTTGTCGGAATGACCAACAAGAGAAGCTT
TCCAGTGAGTATAGAGCTTGCTATTAGTGACCGTGATACCAGTGCAGCCGTGGGTGATGT
CGAGAAGTCCATCGTAAAAGTCTTTGTTGTGATCCCTATCACTAGAGAGGTCGCAGTGGT
CGACCCAAACCTGGTTTGCAGCCTGAATACCAATGTTGTCACCAGGAGCGAG
>NODE_3139_length_21_cov_126.714287
ATGTTGTCACCAGGAGCGAGAACCTTGGCAATTTTGACATT
>NODE_3148_length_169_cov_69.627220
CGTAGCGACCCAAGCCATTGATCAAAGTAGCGTCAGCAGTGGGAACTGCACCAGCAGAAG
GCGCAGGCGTATGGTACCAGTCCGCCAACGTGATGACAGTAGTTTCATTATCAACCGAAT
ATTCAGACAAATAGACGTCATCTGGATCATAAATAACTAATGCACCTCGCAGGCCATCGC
AGTACTGCG
>NODE_3160_length_336_cov_12.872024
GCATACTACCATGGATGTTTTTTCATTATTCGCGGATTCCCTCCCAAAATATGAGGATCC
TGCTGACTCTATCCCCATGGACAATGTAGACATGGATCCTCATCACAATTTTAGTCCGCC
TGGTTGCATGATTGTATGAGTGAAAGTTCATTTATTTTGACGACATGCGACGTCTATCAT
TTTCTGTATCTGTTCGCAACCTATCACACCGTTGCATTTCGTCTTCTAATAACTGTCTGT
CTTGAAGGAGGAGGAAATCCTCTGGGGTTATTGTGATGGGTTTCCAATTGATTATGTGCT
ATAGGCACGTGTTATGCGTACTCTTTTGCGATTGTTAATCAAATTATCTTATGCTT
>NODE_3162_length_123_cov_97.349594
CCTGCCACTCTGGCTGAGTGGACTTTACAAGGCGATGGAAACCAAGACTTCTACGACGTT
TCGTTGGTGGATGGATATAACCTTCCTGCAAGAATCACCAACGACAAAGGGTGCCCTGTC
GCTGATTGCCCTGTAGATCTGGG
>NODE_3205_length_1043_cov_17.955896
CTAGCTCTCAGGCTAACACGGATGCGCGTCGCGAAACCATCAGAAAGCAGCGCATCGAGT
CTGAACAAAGAAGGCGTGACGAACTCCGTGATGGATATACCCGTCTCAAGGAAACGCTTC
CCACCTCCAACCAAAAGTCAAGCAAAGTCTCACTGCTTGATCGAGCTACCGGCCACATCA
GGTACCTCGAGACCGTCAAAGAGCAGCTCGAGACCAGGTTGAAGGCCGCCGAAGTGGAAG
TCAACCGACTCCGTAGCCTCAACGAGACTCTGATGCTCAACTCTGCTCAACGTCAAATCG
CTAGCGCCACCCTTGGCCCCCAATACTGATCGTGCCATGCTTGGGCTGTTTGAACAGAAC
TTTGAAAATGACTAGAAAAATACTCGACCTTTGTCCCGCCTTGTTCGAGTTGACATCTGC
CAGGGCAGATAACTTGCATTTTTTATGACATGGACTATCTCACATCATCATCCCTGCATT
CTATCATCATGACTTGTGCATTCTACGCTTTCATCCACACTTCGTTGACATCTCTCATAT
GTGGCTTGGGGCTTTGTGCGCTTGAGGTGCATTCAAGTTTCTTTTCCTTTTTTGCGAGTT
ACCCATGCAGCCGTGCTGCACGTGTGATCTGCTGGTTGCGTCCGTTGGCTAGAGGTCAAT
TGTGTTGCGCTTGAATACCGGCTTTCCACTCGGAAGATCTCGCTTGTCATGACCCACAAC
GATGGGCAATAGGATTGGTTGTTAGCTATAGGAGGTACGACACAGTCACAGGACCCAGGA
CATGGGCTGTTCCGCTCTATAAGCGTGAGCGCCATTTTGCCCCTGGTGCACTTCCTCAAC
CTAATGTCGTCTGCTTTATATATGCTCCCTCTCCTCGACCACTCTCGACGCTTGAGACGA
ACGACCACTTAGTTGTGGTTACGTGTCTCGCGTGGCCGACACACTGGCCTTGTTTTGTCA
TGCATTTCGACTGATCTCGAGGCCTCGCATCTTCAATTCTTTGCTTGTAGACTCGATAGC
CCTCTGGTTCTAGCCTTCCGTGAGACGATGTTGTTGTACTCTC
>NODE_3207_length_275_cov_11.283636
TCATCTCCACCACGTCCATCTCCATCCCGTGAGAGCGCAAAGAATACGCCTGGTCTCACA
AAATGGATCTCGCTGCATGCTTCAGTGTGATTCTTTTTACTCAAAGGAAGGGGTACAACC
CATTCCCCGACAAGGCGTGGAGGCAGTTTTTTTATATCAAAAGCGAATAATCTTGTGTAG
CGAGAAGTTGTCTTATCTGCTCCTCCATCTTGAATAGTGGCCGATTGTAGCATAGCATAG
AGTGTCCCCGTCGTCGAGTCAACCGTTAAGCCCTCGAATCCTTGATTTGCCGAGC
>NODE_3208_length_41_cov_11.439024
CCAACCCTCATGATGCCCATGACCATACTGTTAACGGCACTGATATTCTTTCCACTCATT
C
>NODE_3209_length_21_cov_12.380953
GATATTCTTTCCACTCATTCACCGACTGATGGTGTCAACCC
>NODE_3213_length_83_cov_4.325301
TAACGGTGCTCTTGGAGGAAGGAATGGAGCTATTCCCGGATGGGTCGAGCTAGTCATCAT
GGTGCTATTGACACTAGCATCCATGATTGCCGGCAGTGCATGA
>NODE_3214_length_177_cov_8.587570
TTTTCCACTGATGGAAGGGACTCAGTTCCAAAAAGGAACTCCAGCTCCGATGCGTGGAAG
ACTCCAAGAGTTGGGTCGCCACCAGGAATAAATTCCGTAAAGTAGTACGCAAACATTGGT
TGATGCGAAGCTCCATGTTCAAAGAATAAACGCCTCACAGATAGGAACATCTCAACGGTA
TACCACGCTTCTCCCCT
>NODE_3215_length_502_cov_24.077690
AAAGGCCGAACAAATGACAACAACACCCTCCAATCCCATGAAAGAACCCCGTATTGACAA
GCTTGTCATCAACATCTCAGTTGGCGAGTCCGGTGATCGGTTGACTCGTGCTTCCAAAGT
GCTGGAACAACTTACTGGACAAACACCTGTTACATCAAAAGCCCGTTATACGGTTCGAAC
ATTCGGTATTCGTCGTAATGAGAAGATTGCCGTCCATGTGACCATTCGTGGACCCAAAGC
TGAGGAGATCCTGGAGCGGGGTCTAAAGGTGAAGGAGTATGAACTCCAACGCAAAAACTT
CTCAGATACTGGTAACTTCGGTTTCGGTATCCAGGAGCACATCGATCTGGGTGCTCGTTA
TGACCCCACCATTGGCATCTTCGGTATGGACTTTTACGTTGTTATGGGCCGACCGGGAGA
TCGTGTGTCACGGAGGAAGGCTAGGAAGGCCCGTGTTGGATTCAATCATCGTATCAAGAA
GGAGGACACAATGGCATGGTTCAAGCAGCGGTTTGATGGTAT
>NODE_3220_length_552_cov_6.092391
CTGAAAGATCAGGTTTGCATTAAGGACATTGAAACAACCATGGGTTGGGTCGCATGGATT
GGAAAACCTGTGACAAAGAATGCTGCTATTACTGATATCCTCGAGTCCTTGGGTGCTATT
CCCTATGTCAAGACCAATGTTCCTCAAACTCTCATGTGGCCAGAGACTTACAACCTCATT
TTTGGAAGGACGCTCAACCCTTTCAATCGCTCACTCACTTGTGGTGGTTCTTCTGGTGGC
GAAGGTGCCCTTATTGCTTTGCGGGGGAGCCCTCTTGGAATTGGATCAGATATCGGCGGT
TCTGTCCGCATTCCATCCGCCTTCAATGGGCTCTATGGATTACGTCCATCTTTCAACCGG
ATTCCTTACGCTGGTTGTGCCAATTCTATGGAAGGTCAAATTTCCATCTATTCGGTACTG
GGGCCTATGGCACCCTCCATGAGCGGCGTGAAAGCTTTCCTGAAGAGTGTCCTCTCAAAG
AAACCCTGGAATTATGATCCCCTCGTCATCCACAAGCAATGGAACGAGGATGAATATCAT
CTCTCTGACTATGACGGTGGAAAAAACTTGTG
>NODE_3226_length_68_cov_2.955882
GCCCTGGAGGGTTTGGAGAAAGCAAGGCTGCTGAAAATGTGAATGATGTCTCCTCGATAC
CATTAGCCGAAGACAACGATGAAGCCCG
>NODE_3229_length_219_cov_20.730593
CCAGAATTGGAATGGGATGCTCCAATCGAGAGAAAATGCGAAGCTGAGGCAATGCCATGT
CATACTCATATTCATATGAAACGGGCGTGAGAGGGAAAACAAGCGAAGAGAGAATATACA
CCATTAATACTTTACGAACGACCAGCACCAGGAACATTTCGCCTCTCACGCCTCGGTCTC
TCTGGAGCAGCAGTAACAGGTAAAACAACATTGACAGGGATGGAATCAAAGTTGAGTTG
>NODE_3240_length_474_cov_53.525318
TCTTGCCAATGTTAATACTCCTCATACGTATTAAAAAGTCAATACCTTTTCAAAGTCACT
GACAAATTGACCAGTCCCATCGGGGAGTGTACTCTACATTTTTACATATGAGCACGTCCC
TCGACAAACAACAATTTATGTCGATCATCTCATCTCATCTCATTGTTCAAAAATCTACCC
ACTCATTTTCACAACTTAAGCCCGATATTGATGTGCACAGCCTTGGTTTGAGTATACATA
TCAAGTGCATCTTGGCCTAGGTCACGTCCAATGCCTGACTGTTTGTATCCACCAAAAGGA
ATATTTATTTCTGCATGCTGCGCACAGTTCACCCAAACACTTCCAGCTTCAAGATGATTT
GCGATTCTGATCGCTCTACTTGAGTTTTCGGTGAAGACATTCGCTCCTAATCCATATGCT
ACATCGTTCGCAATTTCAAGAACCTCTTCCTCAGTCTTGAATTTCACGATCGAACAAACA
GGTCCGAAAATTTC
>NODE_3258_length_87_cov_4.298851
ATGAGTATACTGCTGTCAACCACACTATAGACAACTCCTGCAACGCTCCTGTCGTAGCAA
CACCGAAAATTATACCAATGAGTAAAACGACTGAGGAATGTCAGCCG
>NODE_3262_length_75_cov_2.226667
GATGTGCGAGATGTGTCTGTACCGGTACAATTACAGGAGAAAGGAGGTGAGGAAGAGAAT
GAAGTACAAGAGGAGGAGGGCTGTCCATCTTATTC
>NODE_3263_length_142_cov_2.852113
CCCGTGTCGTATGGATGAATCGATTGGCTAGCATACCAGGGACGATGTACACATTAGTCG
AGTATGCCGTTTGCTGATACTCCTCTTTGAAATATCCCTTGATCAGAAGACGAATGATGA
GGTGTTCAATCTCATCCCTCGACAAATCAACTATACCACCCG
>NODE_3264_length_300_cov_6.646667
CACACTAATTGCAGAAGCAGTAGTATCAGAACCTGCGCCGAACATGCTACCAGCCAGATA
AGCTGTTTCATCGTCAGAGAGTTCGAGTTCCTTTTGTCTCTCGATTAGGTATTTGCCGAA
AGATTGAGGGATTTCTTCATCACGGGCCATCTTCTCCCTCACTTCGTCCAATTGCGACTT
GAATAGGTTGAGTTCTTCCCTATGCCCATCCTGTAGTTCCTTGAGATATCCGGGTACATA
GCGAAGAAACGGCCAGTTATCTACCCTCCATAGCCCCGGTTGCAGGTTGTTTCCAAGTCG
GGTGAGGGAAAGATGAAAAG
>NODE_3265_length_505_cov_58.263367
ATTCATCCAGGACAGAAAAATGATGCCTATCTTCGAGCGTTGCTGTCAGGTGAGAACCTC
TGCTGAATGGAATGAACGAGCGATGAAAGAGATCCAGTATCATCAGTTGCATAGCCATCA
TTAGGTGAAGTGCCAGTTTGCGTATCAACAGGCGAGGTAGGTGTCTGATCACCCACAGGG
GATGTGGGTGAATCAATGACGCTTCCGGACGCAACTGTGAGGCCCGGTTGGGTCCACTGG
TAATGGATCATGCCCTGGATACCTTGATCCACTGCGGAATTCATCCATTGAGATAATGCG
TCCGATGCCTGTGTGTCCGTGGCAAATGGCTGTTGATCGGGGGGTACACTCGTCATATCA
TTAGCAAACGGTGCAATTGTCGTATTGAAGGGCACAAAATCCTGGGCATTCTGCTGTGTA
ACAAGGCCGACACTGGACATTGTTACTGGTTTCCCATATACTCGACCAACATTGGCATGT
TGTCGTATCCATTCCAAGCCTTGGGTCAGGGTATTGTTAAATGGT
>NODE_3266_length_58_cov_88.948273
GGCTGCAGTAGTAGATGTTAGTGGTAGAGATGACAGTGTATGCAATGACACCACTGCTGC
AAGCACCAAAGCTATCTA
>NODE_3267_length_842_cov_7.533254
CGGGGCTTTTACGTTTGAGCCGAGCTATCAGAAGTTGGGGGTAACGACCCGTGTTTCGTT
CACCCAGCTATGTACATATACATATACATAACGTCCTGCCATCAAACCTTAGCCACGGAC
TTTGCCCAGTCTAAAAGAATCTTGTTGTATTCTTCGGGCTTCTCCAGGAAAGATGCATGT
CCAGCCTCTTCGATAATTACCGATGTGATTAACTTGGGATCCCATTTTGTCTTAATATAG
TCAATATATTCTAAGCTGTTCATTCTGTCCTCTTTGCCGAAGATGACGAGCTTGGGTGTA
CACTGTGAAGCCTTCTCCATATAAGTGTTCCAATCCTTCTGGCGCTTAAATATCCAGGAT
CTGGTAGCGGTCGCTGTTTCAGACAGCATGCCACGGAGGCGAAGTGTCCATTCTCGGGAG
AGCGGTTGGCATGTCAAAGCACGAACAAAGATACCATAAGCCTGATGCATTTTAGTTGCA
TCAGTATTGTCAGTAAAGCCGGGAAAACTCATGTGCGTAAAGAACTTGTGGACTTCGTGC
GGAGGTCCAGTCAAACCACCCGAAACGACCACCCCGCGTACACCTTCGTGGCCATGAACG
CTCATGTAGTCAGCAGGGATTAGTGCACCATAAGACCAGGCGACAAAGATTGGGTTTGTG
ATGGAGAATTCTTTGAGAACAGCAGCGACATCGCTGGCTTGTTTCTTATTATCGTAAGGG
CTCTCTGAGTCGTTGTCAGGAGTTTCACTAAGACCATGGCCCCGCAAATCAAAGCGAACT
TGGTAAAAGGAATTGCCAAGGCCCTCGTCGAAGAACTGGCTGTCCCACACGCCTGAGGAC
GTAGAGTTGCCGTGTATATAGA
>NODE_3268_length_59_cov_2.457627
CCATACTCCATCTACCAATTCATTCGCACTGTTCATTATTGTTCATTATTGTGACTTCAC
TCCTTGTCGTCTAGAGCCA
>NODE_3270_length_1325_cov_14.223396
TGCCATCTTCGGCCTTTCGTGGACTTTTGGTTTGTCTTGGGAGCTCCCAGAGTTCGGGAA
GGACACGGCTATTATGATCTCCTCACGCGCTAAGCTCGCAGCGGCCTTCAGTTCAAGGAA
GCAGTCCAGCGTCGATGAGGTATATGGATTACTCCATCTAGTTACCGCTGAATCGGACGA
ATACCAACATGTGTTAACCAACAACGTGGAACTGGATCCGACTAAACGTATCAGCTTAAA
TGACTATGCCCCTGGAAACGAGGACCTGGATTGGACTGCTGAGATGGAAAGGCTGAATAA
GGAATTCCCTGTCGTTGTGTTCAGCAAGACCTTTTGCTCTTATTCCAAGAAAGCGAAAAA
TCTCCTCGCATCATACGAGCTACAACCCCAGGTCAAAGTTATCGAAGTTGATCTGCGAGA
TGATTCTGCAGCACTCAAAGTTATTCTAACTCGCCTCACTCAGCATTCCACATTTCCCAA
CGTCCTTCTTCACGGAAAATCTCTTGGAGGCTGGGACGAGTTACGTGCGCTACACAGCAG
TAATTCACTCACGACAGTATTAGCAGAAAGGAGGATCGTTGTGCAAAATGGTAATATTTA
TTGACCGTCGAACCTCCATATTTTTGTATGATATTTCTCTTACATCATGAACATATCAGC
GGTGACAGAATACAGAATAATTCTCGACTACTAGCTGTTGGACATGTTGTTTCCACTTCA
GTCGTTGACCGTGGATCCAGATACTAATTATAGGCACTGGGAATACCATTCATTCAAGGC
CTGACAAGTGTAAGGAGCAGCACAGACGGTAGGCCCTGCCCATCCAATTCCGCCACACTG
GCCCCAGTGGGTCTGAGTTGCCCCGTTGGCGGGAGGCATAGTAGTGGTTTGGGGTGGGTT
GCTGGTGTTGGGAGGAGGGCTGCTACCGCTAGTGATGCCGAACCAGTTCAGAACGTCGTC
GGCTTGAATCGGAATATTGTGGTCTACATTAGCAGCACTGATGGCCTGGAAATCGGGTCC
GTAGGTTGATCGGGTCCAGCCAGACAAGGGCGAGTTCTGTTGAGTTGATGCGGGAGTCTG
ACTATAACCGAAAACGTTAGTCCACTGCTTGACGCCTTCACCGAAGTTGTGATAATTGAG
GGTAGTATCCAAGGTACCTTGCCAGATTTGCATCTTCGGCCTGGCACCAGTATAGCCTGG
GTAGCCGGAACGTACGAGATCGCCCCACTCTTGGGCAGTTTTCGTAGTCTGGCCAGTAGC
ACAAGGAGTGTTCCACATGTCAGGGCCAGCAAAGCAACCATAAGGAACACCAGCAAATGC
AGAACCGGCTTTGAACAGGTCGGGG
>NODE_3281_length_1314_cov_15.866057
CTCGTGAAGGTCAGACCCTGATGAAGTTGACTGCGTACTTTTTATCTCTGCTGGGATCTG
CTACATTCTGCTCCGGTCTTCTGGCTTTCCCAGGCGCTGAGGGTTTCGGTGCTCAGGCAA
CAGGGGGGCGGGGAGGTTCTGTTTACGTTGTTACTAATCTCAATGACTCCGGGACAGGTA
GTTTCCGTGACGCTGTCTCCCAATCGAATAGAATAGTTGTTTTCGCCGTCGGAGGAATCA
TTAACATCAACGACCGAATCGTAGTCAGCCCTCACGTCACTATAGCTGGACAAACTGCTC
CAGGCGGGGGTATTACAGTCTATGGAAACGGTGTTTCCTACTCGGGTGCAACCAATACCA
TAACACGATACATCCGTTACAGGATGGGAACGGGAGGTGACTCTGGAAAAGATGCCATCA
CGATAGCAAATGGAGAGAACATGATTTTTGACCATGTCAGTGTATCCTGGGGACGCGATG
AAACTTTCTCCATCAACGGAGACGTTTCTAACGTCACAATTTCCGATTCAATCATAGCAC
AGGGACTCGAGACGCACTCTTGTGGCGGCCTCATTCAAACAAGCGGCGGCGTCAGTATCA
TTCGCAGTTTATACATTGACAATAAGACTAGAAATCCCAAGGTCAAGGGTGTGAACGAGT
TTGTTAACAATGTGGTTTATAATTGGGGAGGGGGTGGAGGATACATCGCCGGTGACTCCG
CTGGCGACTCTTTTGCAAATATCATCAATAATGTGTTCATAAGTGGTCCTTCAACCTCAG
TAACTGCCTTCACACGTGGAAATGCGAACTTTCACGCGTATGTATCCAACAATTATTATG
ATCCAGACAAGGACGGTAGCTTGAATGGTTTCGTTCTTTCTCCAACATCCCAAAATTACT
CTCCAATTGATTTTCAATCTATTCGGTACCCTTATCCGACCGTGAAAACACTGTTGGACC
CCCTCGATGCCTACGCCAAAGTCAAAGCCTCTGCTGGTGCTAGCAAGTTCAGGGACAGCG
TCGATAGCTACCTCGTTAATACCGAACTGTCGTCCTTAGGGAAGGTCGGTGCTTTGATTT
CAGATCCTACTGCTTCCCCAATTGGTGGACCAGGTGTGATCCCAGGTGGGACGCCACCCG
TGGATAGTGATGGAGATGGTATCCCGGACGACTATGAGTCCACCCACGGAACTGATCCTC
AAACTAATGACTCTGCGAACATCGCCACAAATGGATATGCAAACATCGAGAACTATATCA
ACTCTTTGGTATAAATGCATGTGATGTAGAGATGAGCTTTATCAATGCATATAACAATGA
TGATCAAAGCGAGC
>NODE_3284_length_224_cov_3.138393
CCCATATCAGCTTCTTTCTGGGACCATAAAGGCCACTTATAATGTTTACCGTGGACTAGA
AGGCTCTGGAAATATTATTGTCGCGCCCGGAATGATGACCGGAAACACGGATACTCGATC
CTATTGGGATCTCTCCTCCTCAATCTTCCGCTATAATCACCAAAATTTTGGCAATACGAT
TATGGGATTAAAGGGGATTCATACGGTCGACGAGCATATGGGAATTAGTGTATTTCTCGA
GATA
>NODE_3322_length_665_cov_7.269173
CCTCACAAATTTGATGCCTGGTCATTTGGCGAGAAACGTCCTGAACGTGGTGCATCTCCC
AACAGTACTCGCAGTGAGCGCTCTGGGCGACCCGTGGCTTCGAGTACCTGTTCCATTGCC
TCTGGAAATTGGCGCAATTCTACGAGCACAACTTCCAGTGCAGGAACTTCAACCTCAGCT
TTCACTCGTTATAGTAACTCCAGCAATAGAAGTATTTCTACTACAGCCACCAGTGTATCA
TCTACTTCCTGGCGAACTGGTGGTAAAGGTCTGCAGTCTTCGGCTTCCTCAACCCATTCC
AATTACCCAGCGTTGTCAAAGAATGTCAAGGTCATGTCTGGTGTTCCGTGGGAATTAGCT
CAGCTGCCTCGTGCTCAATATCTGAATAACCCCGCCGGCGATATCTTTGGTTCTCCGCCG
CAACGCAAGCCCAGAACGAAGAAGACGAAAGATCGCAAGCTCGATACTATTAACGAGCGT
CCGGGCCGTGATGGTGGTATCTCTCGTGAACTTGAGAATCCGCGTCGCGATGCCTCAACG
AGTACAACAGACCTCACGGGGAATGAGAGCGAGAATATCAAAAAGGTTCAGAAGGGTCAA
ATCAATGCCCTGGCCAAAATGTTATCCGCCTTGTGTCGTCCTTGACTTGTTGGCAGTGTC
TTTCCTCTTCGCCCGCCCGCCTTCA
>NODE_3329_length_263_cov_4.460076
CCTGACATAACTACTTGCCATATTGGAGCCTATCAAACGATTTCCCATATATAGTATACT
TCTCATACGCTTTTCTTCTCTGTACTCTCTCTCCACACACTATGCCTGACAAGGTCCTCG
AAAGTGATCGCGAGAAAATTGACGATGATGAATTGCAATTGGTGAATGCCTATTCCGGAT
GACAATCAGGGAGGAAACTGAACTTCGTACGCGAACTTGTGATGATATGGTAATGTCCAT
GGTTGGTGAACAACTCTAATGCATGGCTGCGGGTATCCTCGTC
>NODE_3331_length_195_cov_49.015385
CCTCCACAGACCCCACCATCCAAACCTCCTCCCTCAGGTGGATATTCTCAGACCTTCCAT
AACATCACAGCTGCTGTTCAGGCAGATGATTACATGACTTTTGGTCTCGTCGAGACAGTG
CCTGACTGCGAGGCCATGTGCGACTCTGTGAGTGGTTGTAACTTCGTGAACACTTACCAC
GATGTGAACGGCAAGGATGGCAGCCCTCTTCTCAC
>NODE_3372_length_795_cov_10.786163
GTGGCTGGCACATGCAAGGGTGAACCCAAGTTGCCTGGTTTCTGGGAAATTCCTATGTAT
GCGTTCTTTGATAATCTTGGTGTAAACGGACCTCATCTTATGGACCCTTGGCTCGATAAT
GCCAACGGTGAAACGAGCGCCAACGACACCGCCACATTTGAATACATGAAAGCTACTTTC
ACTGCTCACTACAATGGTAATAGGCAGCCAATTGGTCTTTACACACACCCTATTCATCTT
TCGAGGACGTATCCTGGTGTTGATGTTCGCAACTCGACAATCACTATGATAAATGCTTTT
CTTGACTGGGCGCAAGTGCAGCAGGATGTCTGGATTGTCTCTAACGAGCAGCTTCTCGAC
TGGGTCCGACATCCCGTTCCTGTATCTCAACTGGATCAAACTGCATCACTCAGATGCTCA
ACTCCCCAAGTAGATGCCAGTACACAGATCTGTAATGGTATACCCCAGAACGAGAATGGT
CTTCTCTCCCACTGCGCTTTTTCCGAATTTCCCTTCTATACCTGCTATGGATGTCCGGAG
GTTCTGCCTACACCTGATAACCCGAATCCATCTCAGCAAGTTCCCGATGGACAAAGTGCT
CGTTTCCGCCTTCCTGCTAATTGTTCGACTCCCTTCTGGGATCCCGTCCAAGGACAATGT
ATATGCACATCAAGCACATGTGCCTTCGTTGACAGCTCGCGTCCTATTGGACCCAATGGC
TCTAACCTTACTGGTGGCGGAACTGGTAGCTCATTTGAAGGTAGTGCCTCTGCTACTCCT
TCCTATGTCCCCTTCAATGGTGATCTACCACGATT
>NODE_3373_length_335_cov_18.785074
TAGATCGGCAACTTTTTCATCAAGGGCAACGGCCATTCTAACGCCAGAATGAAGGAACCC
AGTGTCATAGCAACAATTTGGAGAAGCGGAATCTTGACAATAACCGCAACAAAAGGTGTA
GCACCAACTGAAGGTTGGATACCTCCTGGATCACGCAAAGTGCCGCCGATGAAGTCCCAG
AAGAATTTGCGGTAGATTAGGCCCCAAAATCCAGCCCAGATGCCGTAAACGGTCGCCGTA
ATAGCGACGAAACGAGCGTATTCATGCCAAATCAAATTACCCATCGCAGAATTGGTGTTT
TATATGTAAAGGAATATGTTTCTTGCACGCAGTAGAAGGGAGAGCACGGCTCGAC
>NODE_3374_length_41_cov_16.000000
AAGGGAGAGCACGGCTCGACAGAAATGGTTACAAAGGGACTCGCTTTGGACAGACGCAGG
A
>NODE_3399_length_359_cov_11.727019
TGAACCCAAAGGTGCACGTCAGTGCTGCGCAGTTGGCGTGGTACCCGTTCAAGCTCCCGT
TAGATAGCGACAAGATCGATTTTGTGGAGGGATTGAAGACACTCGCAGGAAATGGTGACA
CAAATTTACGTGAAGGATTGGCTATCCATGTGTACCTTGCCAATACTTCTATGGACAAGA
GGGCGTTTTGCAATGGGGATGGAGAGATGTTAATTTGTCCTCAACAAGGTCGCTTGAATA
TCCAAACAGAGCTTGGCAAGATGATGGTCAAGCCTGGAGAAGTGTGTGTGATTCAGCGAG
GGATCAAATTTAAGGTTATTCTTCCTGATGGACCTTCGCGGGGATATATCCTGGAGGTAT
TTGGATCACGTTTTACTCT
>NODE_3417_length_144_cov_6.694445
GCCTTTTTCATGCACGATCATTAAGCCAACTGAGACTGAGAACGCTGAGAAGGATAAGAA
AGCTGACGAAAGCGAAAAGGACGGCGTGGAGCAAGAGAAGGATGGTAGGGAGAAGGATGG
GAAGGATAAGAGAGGGAGTGAGCGAAACGATAGTCGGTGGGTGG
>NODE_3436_length_64_cov_3.484375
AGGAGGCCCGTCGACTGGGCAAACGATAGATTAACACTTGGACACATAACTTGTGAAACT
CTTCTTGAGACGAACTTGAATAAT
>NODE_3438_length_75_cov_5.440000
TGCCAAGGAACTTGTCCAACGGGGCTCTGGCCCCTACTTCTACTTGCCCAAGATGGAACA
CTATCTCGAGGCCCGTCTGTGGAACGATATCTTCG
>NODE_3439_length_596_cov_26.756712
ATAGGAGGAGTGGGGCCATGCGCTTCTTTCATCTTCATCCTTTTTATTAGAGGAAGAGGT
AGGGGAGAAGGCACCGGGGCGGAAAGGTTCGAAAAGCAACGAAGCGCCGTAGAACCTCGG
GTCTTTCTGAATCTCCGCTTGCCACTCCAATCCAGCTTTCATAATCTCCGGTGTCAATTT
CGAAAGAACCAGGTTGTGTTGTTGGAAGATTGTTCCTTTAGCGGGAGGATGGATGTACAT
CTCCTGCGTCTTTATACTTTCTTCCAAGCTCATCTTCTTCGTCCAGTCCATTAAGGGTTC
TAAATCCCATGCCCATTTTAATGTCTCTTTCGCATAGGATTCTTCGTCGAAGACCATTGC
TACGAGGAGGATTGCAGGATGCATATCGGGTGGCATACGTGCTACGCCTAACATTGCGTT
CACCTTTGGGTCGGTTATAGTGATTAGATGCGAAGCTAGAGCGTCGAATTTGTCCATTGG
GAAAAGGAGAACGCCACCGTATACAGTGGGTGGTTTGGGGTACGCTTTCACAATCAACTC
CGTCACCACACCAAAAGCATGCCCAGCACCTTTCAAAGCAAACAGCAGCTCTTCATCGTC
TTTCGCATTTACAATC
>NODE_3507_length_140_cov_117.457146
CGGAAAACTTGGAACTATAAACTTCATTCTGGGCATGAGTCAGATTGTCCAAGCTGACGA
CTGTCAAAGTAAAAGCGGGCTCATGACTGCCTCCGAAAGTGATGGTGTCGTTGTAATCGT
ACTGAACAGTGATGTAGGCCTCGGGTTTTCCCAAACATTG
>NODE_3508_length_739_cov_9.144791
CTCGCGGTAGCCTATGGCTGTTCTTTCGCCGCTTTTTCATCTGTCTTCGTACACACATTC
CTTTGGTTCCGCAAGGATATTATCAAGCGTTTTAAGAACACTCTCAGAAATGAGCGCGAT
CTTCATTCCCGGCTCATGCAAGCGTATGATGAGGTCCCTATATACTGGTACGGCATCCTT
GGGGGCGTGTTCTTCATCCTTATGTGCGTCGGTGTCGAGGTCTTCCACACTGGGTTGCCT
GCCTGGGGTGCCTTGATTGCATTCGGTCTATCCGCAGTTCTTTCCATTCCTTTGGCTATG
CTCATGGCCATCACGAATCAACAGGTCCCAACTCAGGTTATGCATGAGTTGGTTGCTGGC
TGCATGTTCCCTGGACGCCCCATTGCCAACGTCCTCTTCAAAACCTACGCTTTCATCGGT
ACTTCTCAGGCCATCAGCTTTAGTGGTGACCTTAAGCTTGGCTACTACATGAAGATCCCT
CCCCGTATCATGTTTAGCGTACAAGTTGTTGCCTCCGTCGTGAGCTGCTTCGTTGTAACG
GGTGTTCAGGACTGGATGCTGGCCAATATTGAAGATATCTGCACTCCTGATCAAAAGAAC
GGATTTATTTGTCCATCCACCAACGTCTTTGCCACTGCAACCCTCGTGTGGGGTGGAATT
GGTCCTCGAAGATTGTTTGGTCCTGGAGCATTATACAGCCCTCTCCTTTGGTTTTTCCTT
ATTGGCGCCCTCCTCCCTATCCCCTTCTATCTCCTCGCC
>NODE_3509_length_205_cov_3.614634
TCGTACCGTGATTGCCAAATTGGAAATTGAATTCGACGATGAACTTGTCCGTCGTAAACG
GATGATCGATTCCGCTCAAGGTGACCGCAACCTTGCGATGTCACATATCGGTGCTGCGAA
CGGAAAACACTCCGCTGTTCATGCTGGGGGTGTGAGACAAGAGTTTTCGATGGTTAAGAT
GATGATTTATGTATCTGCCGCGTTTGTATTGGTGATTGCTCTTAG
>NODE_3514_length_21_cov_25.047619
TCGTGCTGCTTTCTTTTCCGTATTGAAGTCCCTTATGGGTA
>NODE_3515_length_21_cov_10.904762
GGGCTGCAAAAACTAGGAGAAGAGATGCATGTCATGATAAA
>NODE_3525_length_1155_cov_16.025974
CGTCTTCGTTCCCTCCTCAAGATTTCGGGATGAGTCACCGTAAGTTTGAAGCTCCTCGTC
ATGGGTCTCTTGGCTTCCTCCCGAGGAAGCGCTCTGCTCGTCATCGTGGAAAGGTCAAGT
CTTTTCCAAAGGATGATCCCAAGAAACCTGTTCACTTGACGGCTTATCTGGGATACAAAG
CTGGCATGACTCACGTTGTTCGTGATCTCGATCGTCCTGGGTCCAAGATGCACAAGCGTG
AAATTGTGGAGGCCGTCACTGTGATTGAGACACCACCTCTCATAGTTGTCGGTGTCGTTG
GTTATGTTGAGACTCCCCGTGGTCTCCGTACTCTCACTACTGCCTGGGCTACTCATCTCT
CGGACGAACTCAAACGTCGCTTCTACAAGAATTGGTACCGTTCGAAGAAGAAGGCCTTCA
CTCGCTATGCCAAGAAGCATGCTGAAGATGCTGGCAAGTCTATCGCTCGCGAACTCGAGC
GTATCCGCAAGTACTGCACTGTTGTCCGTGTTCTGGCCCACACGCAAATCAGGAAGACTG
GCCTCAGTCAGAAGAAAGCACATTTGATGGAGATTCAGGTTAATGGTGGCTCCATTGCTG
ACAAGGTCGAATTCGCCCACAGCCTCTTTGAAAAACCTGTGGAAGTGTCTTCGGTGTTTG
AGCAGGACGAAGTTGTTGATGTCATTGCTGTAACCAAGGGTCATGGCTTTGAAGGTGTTA
CGCACCGGTGGGGTACCAAGAAGCTTCCTCGCAAGACACATAAAGGTCTCCGTAAGGTCG
CTTGTATTGGTGCTTGGCATCCTTCCAAGGTCATGTTCTCCGTGGCTCGTGCTGGTCAAA
ACGGTTACCACCACCGTACCGAGCTCAACAAGAAGATCTACCGTATTGGCTCGGGTTCAG
ATAATTCGAATGCTTCTACTGAGTCAGATGTCACTAAGAAGACTATCACACCCATGGGCG
GCTTCCCTCACTACGGCATCGTCAAAAACGACTTTTTGCTCCTCAAGGGTTCCATTCCTG
GAACCAAAAAGCGTGTTATCACAATCCGCAAGTCACTGATGGTTCACACATCTCGTCGGG
ACCTCGAGAAAGTACAGCTCAAGTTCATCGACACATCCTCAAAATTCGGTCATGGCTCCT
TCCAAACATTCGAGGAGAAGGCTGCGTTCCTGGGT
>NODE_3552_length_461_cov_51.370934
GATTCCACTATGGCCGTAGGTGGAGGTGGCGGTGGTACCCAAGGTTGGGGCGTTTTCTTG
TCCCAGTTTCTGACTATCCCTGTTGTCAATGATGCGGTCGGTGGGGAAAGTGCTAGGTCG
TACAGCGACCAAGGACTCTTCAATTCCCTCGTTAGCAGTACCCAGGCAGGCGACTTTGTC
ATCATTGAATTTGGCCACAACGATGTAAGTGCAGGGGCTGTGGATAATGGAAAGCAAGAT
GCAGTAGGAGATGGATATGACATTACCAGCACCGTCACAACCGCAACCGGTCAGACTATT
TTAATCCACAGTTTCGCATTCTACATCGAGAACGCGATCGCTGCAGCGTTAGACAAAGGT
GCCACCCCAATCATCTCATCTGTGACACCAGACAACATCTGGGATAATGGTCAGATTGCG
GGCCCGAATCGGTTTGTAACTTATGCACAAAGCATCGGAATCAGGAGGAATATCACTTAT
G
>NODE_3553_length_49_cov_2.306123
CGCTTTCATCATCGGCAACAAGGGTTACAGCGCTAGATACTGCGGGAGAATCTTGTGGTA
CTCCAAGGA
>NODE_3596_length_22_cov_364.818176
CAACGAGCGTGACATCTTTGATCCTCCTATTTTGGACCCTCA
>NODE_3599_length_386_cov_5.738342
GTTTACAGTGTCGAGCTTATACAACTTCGAATACAAGGATCCTATCGATCACTCAGTTTC
CAAGAACCAAGGACAGGTAATCACTTTTAGTGATGGCTCCCGGGTCGTGTTCAGGTTGAG
TGGCACCGGTAGTCAAGGAGCCACTGTGCGCATGTATGTCGAAAGGTACTTAAGCCCTGA
TGCACCAGCGAGTGAGCTCAGCAAGAGCGCTGCTGAGGGTCTGAAAGGATTGATTGAGGT
CGCTCTAGAGATCAGCAGGCTCCATCAATTGCTTGGTGTCAACGCGCCCACCGTGATCAC
CTAAATGCGGTGTGCCAAAGGCATATTTCGGACAGTATATTACAGACTCTGATATTAGAA
CCGAACAACTACAGAATTGAATGTCAAGTCATGATTTCATAGACAG
>NODE_3600_length_135_cov_5.281481
ACCGGTTTTGCTTAGTGCCATGTTGAACGTCTCAGTCTCCCGTAACTGGCTTCTCCCCAC
CCTTGCAATCATGCATCTACATGCTTACCTTGCTCAGGCTCTCCCTCCTGTTAAGAATCA
ACGTAACACACTAACTCAGCTCCCCTCAATTCAGG
>NODE_3601_length_177_cov_109.988701
AACAAACCACCATTACATCCTCCATCGATGCAAGAGTTCGGTCCAGGATTGGTACTGAAA
TCACAATCACGACGGGCCCAAATTCTACCAGCCTTCCAGTCGTTAGGAACATTGAAACTA
ACGCTGGTGAATTCGGGTGCTTCCCATCCTGTAGCCTGGTCTGGGGTGCTTGAACCAACA
TTCAAATCAGTAAACAA
>NODE_3607_length_52_cov_43.250000
TACAACATCCTACAATTATCAGTGGCATATTTGACTTACAATTTCTCAGTGTAAGATAAG
ACCGGTGATATC
>NODE_3609_length_112_cov_3.026786
TATTCTTCTAACAATCTCTCCAGTTTCCCAATCCCAGAACATCACATAACCAGGCCCACG
AGCACCCAGGACCGGTCCAGTATAGATAGCTTCAATAGGAAAAGTGCCAGCACCTTTCAT
CCCGCCACCCAG
>NODE_3610_length_513_cov_46.179337
TGCAAACAACCGAGGCTGGAGGTATGGGTGAAGGTTGGTCTGACGCCATGGCTGATTGGA
CTGAGAAGACGTCCTCGGCTGTTCCTGACTATTTCATGGGCACATACGTCATCAACGATC
CTGCAGGTATCCGCACTCATCCCTATTCAACATCCCCGACGACAAATCCTCTGACGTATA
GCAGTCTTCAAACCCTTCGTGAAGTCCACGATATCGGAGAAGTCTGGGCCAACATGCTTC
ATAATGTCTACGCTGGCCTTGTCGCTGCCCATGGCTGGACGGCAGACGCACGCACAAACC
CCAATGGCACGCAAGGAAACGTAGTTCATCTTCATCTTTTCCTTGATGCTCTCCTTCTTC
AGCCTTGCAATCCTACCTTCCTCACTGCACGCGATGCTTGGATCCAAGCTGACCAGAACC
GTTATGGAGGCGCCAATGCATGCACGCTTTGGAGGGAATTTGCTAGCCGAGGTCTCGGTG
TTAATGCATCCAACCACCGTAATGACAATACTGTTCCCTCTACTTGTACTTGA
>NODE_3611_length_240_cov_15.608334
GCTTGACACCATTCTTGTTTCTGCCCATTATAATCTACCCTTAGGTTTCGCACCTCCTGA
GTGTACACACATACATTCGAGCTTTGATTGATCCCTCGTGAACAGTAATTCAATGTATCT
GCTTGCTGTGCTCAAATATCTACCGCTCGTTCTTGGCAAAAATATAGCTTTTTATATCCT
ACGCCTGACCCTGACGGGACTCGTTGGTTTTGGTCCTTCGGGCCCAGTAGCAGGTACTGT
AGCAGCCTGGGCTCAAAGAA
>NODE_3618_length_96_cov_166.812500
TTGACGTTGAAACCGACATTGTCACCAGGGTTACCCTGTTCGAGTTGTTCGTGGTGCATT
TCAACGGACTTGACTTCAGTAGTCACGTTTGTAGGGGCGAAAGTGACAACCATGCC
>NODE_3655_length_185_cov_4.816216
TGAGAACTTGGTTGAACGTTTCTCTAATGAAGTTCAAGCTGCTGAAGCTCGGTGTTTCTA
CGGATTTCAGATCATGATGGAGAACATCCATTCCGAAACCTATTCCCTTTTAATCGACAC
ATACATCAAGGACCCTGTTCAACGTGAATATCTCTTTGACGCTATTGAGACCATCCCTTG
CATCAAACGCAAGGCTGAATGGGCC
>NODE_3656_length_132_cov_3.401515
ACAGCACCCGGAGGAAACATTGTTGCATTGGGGTCATCAGCGTCTACAAGCGTCAGTGAT
AGAGTGCGAATGATAGAATCAAGCATGACTAGAGCTGAGACACAACGTTCGGAGGAATGC
CAGGGGTGAGCACAAACTTCAAAAAGGGCAAG
>NODE_3689_length_414_cov_57.855072
AATGATGGTCGCACACCCTTACTACACACTAGCTCCCAAATTCGAGATCGATTTTGCATC
CCCCCAGAAAACCTTCCCCGTTGACTCTAAGAGTGTCACTGTTGCCACAAATGCCAAGGA
CGAACATGCGTTGAAATTCCAGACCGACGAGAAAGTTCTGGCCAAGCAAGTTACCGCGAA
ATCCCTGACCGAGGTTGATCCAAGCGACTACGCTGCTATCTTTTTTATCGGAGGACACGG
GCCCGTGATCGATTTGGCTGCTGATCCAGATTGTGCCAGACTCATCGAAGCATTCTGGGG
CGCAGACAAGTATGTCGCAGCTGTCTGTCACGGTCCTGCTGCACTTGTCGGCGCTCGCAA
AAATGGAAAATCAATTTTTGCAGGTAAGAAAGTGACCGGATTTTCTAATACGGAGGAGGA
TGTTTCTGGGGGCG
>NODE_3690_length_112_cov_2.258929
GCTTTCCCGACACACAATTGTCGGGGCGGCCCTTGTTTTATGCACTTCAACAGTCTCCTC
AGCAACCAAAGCAACTGTTAATCTGCTCAGGGAGTGTCGATCGTTATTTCCAACTAGCAA
AATGCTTCCGAG
>NODE_3691_length_488_cov_11.807377
GAGGCTGGAGGTGCTGTTCGCAGGAGGGGTAGAGGGTTCCAAAACACTGGTGACAATAAC
ACAAAGCCGTCAGCCGATGCAACTTACGACCGAGTGGAGTCTACAACATCTAATCTAGAT
ACGAGGGCTGCACGTTCGGTTGAGGGCTGGATTGTGCTCGTCACAAATGTTCACGAAGAA
GCCACTGAAGAGGATGTCCAGGACAAATTTGCTGAGTTTGGCGAGATCAAGAACCTTCAT
CTGAATCTTGACAGAAGGACAGGCTATGTGAAGGGATACGCTCTCGTAGAGTACGAGACG
ATGGCAGAAGCACAAGCTGCAATTGACAGAGCATCAGAAACGCCTCTCCTCGAGCAGACT
GTTCAATGTGACTATGCTTTTGTTCGACCTCCTCCAACAGGGCCCAAGAAGGGGAGAATG
CGTGGCAGAAGTGCCAGCCCAGATCGTCACAAATAGACAGTATACCTGTAAATCTAATTG
ACTGCTCAATATCGCACGAATTGCCCAA
>NODE_3692_length_300_cov_41.176666
TGATGAAGCAGAATGAAACAACAGGTAACATGATTTTTGGTGTTGCGCAGATTGTGTCCT
TCTTCTCTATGGGTATAACATTGCAGCCTGGGGACGTGATCTTTACTGGAACTCCTGCCG
GTATTAACCTTGGAAACCCTAATCCAGTCTGGCTGGTTGATGGTGATGTCGTCGAGGTTG
GGTTAACAGAAATCGGCACTTGTACAAACAAATACGTCTACACGTAGTTAGAGTCAGTTG
TGATCTCATCTCTTCGTGTGTTCAAGGACGATTTCATCAATAAGTTGATGTCATTCATTT
GTGTTGCATGTGTCTCACTT
>NODE_3703_length_47_cov_131.553192
CTTACATGGGGTGGAACCGACTCTAGCAAGTTCACCGGGGCCATCAACTTCACTCCTCGC
ACCTCTA
>NODE_3704_length_21_cov_4.809524
GTCGAGGTTGTTGTCATCCCCGCTGGTGTTCCTCGCAAGCC
>NODE_3769_length_52_cov_1.865385
TATGTATTAGGTCGCGTGAAGTACATTGTGCGCTTGTAAATGGTTGAACGAAGGAGGAAA
TGCGATAAAGAT
>NODE_3770_length_46_cov_1.804348
CAGCATCCAAACTTCTCGTTCATCGTTCCCCTCAACCACATCTCGTACAGTCTAATTTTT
CCCAAA
>NODE_3800_length_45_cov_41.577778
TTCGGCACAGCTGGAACCTCGATAGTCAAAGTCCCTTTTGACGCATCAACATTGTTCGCA
ACACC
>NODE_3801_length_48_cov_4.687500
CATCCCCCGCAGTACTTACTCCCACTTCTGTCGCAGAAATAGCAGGAGGTACAGGGCCTG
CAGTTGCG
>NODE_3812_length_309_cov_66.569580
GCAAGTGCCGCGACAATAGCGCGATTATAATTAACATCAGTCACATCGCGATTGTATTGA
CGAGTGTCAAGCATTGTGAGGTCGAGGAGCTTTCCAATCTGGAAATTCCTCCAAATGCGA
AGCTGATCTTTTTCGTCCACCTGGCGAATCGGCATCCATTCATGATAGGCACGGACACCG
GCAAACTTCCTATCCGTAAAACAAGCACCGGAGGGAGAGAATGCACAACCCGCGGCTGTA
TCGTTAGAGTCCGTCGTCCCAGCCTTCCATGCATTATCCGCAACCTCATGATCATCCCAA
ACAGTGATCCAAGGCGCATGTTGATGGGC
>NODE_3827_length_102_cov_141.107849
AGCACGGCGCCTGCGGCAACAGCAATTGTAGCTGCGGAGATAGCTGCCAATGTAAGACTG
GTGAATGTAAATGCTAAGTGTTGAGTACTGGGCTTTGACTATCGTATTTTTATGAATTGT
AT
>NODE_3828_length_21_cov_6.047619
GAAGCATAAATTTTTGAAGGGTACTCAGGTCATGGTGAATA
>NODE_3829_length_399_cov_6.947369
TACTCAGGTCATGGTGAATAAGGATTGGTTTTGGATGTTGTAGGTTTTTGCCCCAAGGAA
CGCCTGAAGAACGCTGAATGAAACAAAGAAGACAATACCTTCTACCATCGATGGCCTTCG
CCAGAACCATTCTGTACCGAAGCATCATAGTCTCGGTTGCGAGATGGGCTACTACCTCTT
GGAGGACTACGAGAATAACTTCGACGACGACGATACTCAGCTGAGTAACGACGGGGTGCA
GGGCTTCGGCGATCACGCCAGTCCGACCTGTTATCTCTTCCATACGGATCACGGTCGCGG
TCCCTATCTCCCCTGCGGTAGTCACGGTCGCGGTGATCGCGATCACGATCACGATCACGA
TAATCCCTGTCTCTGTAAGAATCACGGTCACGGTAACCATCACGATGGCTTGATTTCCT
>NODE_3841_length_244_cov_13.381147
GCTGCTGGCTGCCTTCGAGCAGTACAGCTATTCCAATCAAATTGGTCCTGGCGTTTACGA
TATCCACTCGCCCCGTATCCCTAGCACTCAGGAGATCAAGGGTCGTATCGTGGGTATGCT
CAAGTTCATCCCCAAAGACCAGCTTTTTATTAATCCCGACTGCGGTCTCAAGACTCGTGC
CTGGGAAGAAACAGAAGCTTCCCTAGCCAATCTTGTTGAGGCCGCTGAGTGGGCCCGCCA
GACTTACGCATAAATCTCTCCTCT
>NODE_3843_length_33_cov_81.848488
TTCATCTGGCCGACCAACCCGACCCATCGGATTCAAACTAGACCATTTGTCAA
>NODE_3847_length_43_cov_2.883721
CTGGGCCGAAGAGGCGAGAAAGGTGAGGTATATCGTCCGTGAGATCAATTGCTTCTTGGA
TCG
>NODE_3860_length_21_cov_6.904762
TACCGATAATACGGTGAAGCACGTAAACAGAACCAGTCTGT
>NODE_3865_length_60_cov_3.783333
TTTGGCATTTTCATCAATTCCTCAAGGATGATTTTCCTTTCTCTCCATACCCTGAATATC
TTGGCCTCCCAATTTTTCGA
>NODE_3866_length_120_cov_4.650000
CTCCGTTTCATCATTAACAGCAGAAGATCGAAGTGACAAACTCCAGTCTCTCCAGTCTTC
TCCTGCTTCTCAATTCTGTATCCTAACTAATCCGGAAAGGATTGCAATCCCAGATTTTGT
ACCATCCACAACTCTGGGTA
>NODE_3868_length_63_cov_81.984123
CAAACAGGTCCGAAAATTTCATCCTGCATGATGCTCATCTTTGGATTCACGTTGGTAAAC
ACTGTGGGTTTGATGAAGTATCC
>NODE_3882_length_164_cov_3.951220
CAAAGAGATCTGCACATCAGTTCCAAGGTTGGCGGTGATCGAATATGATTCCGGGAAATC
CGGCTTGTCGGGGTTGGGCTTGTAAATGATAGAATACTCGTCAGCTTTACTTGACCGTTT
GTCAAGGCCAGGAGGAGGAGTAACAAAATTGTTGACGTTGATAGACTTCCAAATCTGTTC
ACCC
>NODE_3897_length_44_cov_5.886364
ATGTTGGGAAACTGCATAAGGTCAGGGTTGATACACTGTAAATAATCTCTTGTAGGCACG
GACT
>NODE_3900_length_167_cov_8.922155
ATTAAAGCCAAAACCAGACATAAAAACTTATAAAAAACTTAAAGCCAAGCGGTTGTGTTG
TTATCTCTTCTTGTTCGCAGAAAAAAGACACAAAACAGTAACGACCCCTCAATTTCCACT
AAAAAAATGTCTTCTCCTGTTGTCCAGCAGCCTGAATCCGTCCAAGTCGCCGAGCCTGCC
ATTCCTG
>NODE_3931_length_42_cov_24.023809
CGAGGCTTCGTCCCCTCCGTTGTCGGTATTGTTGTTTACCGTGGTCTGTACTTTGGTGTC
TA
>NODE_3932_length_48_cov_61.166668
TGCCCCAGCCACAACTGGTGGTGCAACCACTTCGAGTGTTACAAATCCTGCTGCGGCCAC
CGGTGCTG
>NODE_3935_length_125_cov_4.976000
TAGACACTGGTGAAGAAGGGGAGCTATAAAGGTGGGGAGATCACTTTGCAAAGTCACAGC
TACAAGTTTACTGACTGAAGACCTCGAAGGGATACTTGATATTGGCATAGTGCTTGATCG
AGTCACGAAATTCATCTCATCTTTT
>NODE_3936_length_48_cov_66.208336
TGACTAGATGATAGCAGACAGGCCGAACGAGTAGAAGAGAGGGGAGTAAAGTTATAAAGT
ATTCAACC
>NODE_3944_length_166_cov_68.560242
AGACATTGTCCTAGAAATTGTGAGACCTGGGGACAAGGTGGCCATGGTAGTTGGCTCTTT
GATTGATCAGTACGACCTCTTGGTTTGAACATTATCTAGAGCTGCTGCTGGGCTGCTTTT
CGGATGCAATTCTTGATGAAATCCTAGCTGGGGAAAGCATGACGTTCTTGTGAATGTTCT
GTGACT
>NODE_3945_length_72_cov_15.444445
TGGGGTGTTATGATCTCACATCGCAGTGGCGAAACTGAGAATACCATCATTGCTGATCTT
GCCGTTGCTCTTGGCGTGGGTCAGATCAAGAC
>NODE_3946_length_68_cov_3.985294
TCTTATGTCGCTTCATGATCCTGCTACTTTCTCTCGGATTGTCAGGGCAATGATTGACAT
ACAGAAACACGAGGGATGGCTTCCCGCG
>NODE_3947_length_855_cov_8.395322
CCCTCCCGATTTCCTATTCCAAGCCATTGACGCCTTGCCTTCACATCCGGACTTGGGTGA
ATTTGAATCCGAGATTGATTCAACTCTGGAGGGATACGAAGGAACAGAACATCTTCATCT
TCTTGCTCAGCAGAATGATTATTCCTACATCAGACCTGCTCTGACCTCATGCGGGCCTCT
TTCCGCGTTTACAGACTCGACATATGAGTCTTCTTCGAGTCATTCAGAGAGTGCCTATAA
TCCCCCCTCTCCCAACTCCGGTTCGACATATTCCTACCCTGGTTCCGCGTACTCCTCTGC
CTACGAACTCGAAGCAATGGCATTGGATTTCCAAGGTGTTTGCGTCGAGGATTACACTGT
GTCGTCCACTATCAACGTCAATGATTCGGTTGATCCAACATCTTTCGGTACCTTACCTCC
CACGCCCCTACACAACTCTCCTGTCATATCTACAGTGAAGCCCTACAATAGGACCGGTTA
CCCTGACTATGCCTCACCTGGGTGCAGCTCCATCACTTCCGAGTTATACCCTCAAATCGC
ATTTAATACCGGTCCCATGGGTGGTCATTCCACTGTATCCCCTGTTAGTGTATCTCAAAC
TCAAGTGCCGCATCAAATCCAGCAGCCATTGATGCAAGGACACGCTCTGGTCGACGACCA
GAAGGCGGACCCAAAGAGAAAATATAAGTGTCCGCACTGCCCTCGAGCTTTTGCTCGTGC
CTACAATTTGAAGACTCACAAGGCGACGCACGATCCTAATCGCCTCAAGCCCCATGTCTG
TCCTCACCGTACATGTGGGAGGTCTTTTAGCCGCAAACATGATTTAGGGCGTCATCTCGT
GAGCATTCATCGGGGTGATGCTCCCTCTACCGCCA
>NODE_3958_length_49_cov_4.000000
CCTACTTTGGTTCCAAGCACGGTTCTATCGTTCATCCTGTTCGCATCAACCCTATCCCGC
GCCAAATTC
>NODE_3962_length_201_cov_3.532338
GACCCACCACCACCACCACCCTCCCCACCGAGTGCCAGGGGTATCATTCTTTTGTCCCCT
TGGAACCACTTCTACCCAGCCCTGATCGTCGTAAACTAGGCAACTGGTACTCGTCCGTGT
ACAGAGCTGTCCGTACTAGTGATGGTACGCCATATGCCCTCAGGCGTGTTGAGAATTACC
GTCTCATCCACCAGTCCGCTTTCTCCGCTATCGAGTCCTGG
>NODE_3975_length_63_cov_2.809524
CAACCTGTATCTTATCCTCCTGGTATGCCTCCTCCAAATGCTATGTATACACCTCCCATG
GGTCAAATGCCACCCTACATGCC
>NODE_4047_length_59_cov_2.271186
GAGGACAACGACGAGGACAGACCATGTAAACGAGCACAAGATCAGCAGGTGCAATGAGCG
CAAGAGTCGACCACATGGC
>NODE_4048_length_44_cov_1.886364
TGGGTTCACAAACTCCGTCTCCGGAAAATCTTCGACTACCCTTGTGTCATTCTCGATTCC
TCCC
>NODE_4062_length_182_cov_5.549450
TCGAACAAGCGGTGTGGGTCTCCGCCCATTTCATGCCATTGGTTTTTATCTGTTCACCTT
GATTACCATCTACCATGGCATCCCTGTTCCCATCCTACCTCCAGTTGACACAGCCGCTGG
TATAGTCCCACCCATCCTGAGTCCTGATGTCGTCCTCTATCACACAAAGCGCACAGGATC
AACGGCATTGATGACAGTCCCG
>NODE_4066_length_21_cov_142.380951
TGCATACGCTCGAACATCAACCAGTCAGCAGACCGGCAACA
>NODE_4098_length_590_cov_9.052543
ATCTTCATCAAGCTACAGCAGAAACGCACATAGATGAGATTGATCAATCTGATAAACCTC
GAGCTGCTATTGCAGCAGAATATCTGGCAAGGGGCTATAAACTCTCCGACCAAATCCTCG
AACATGCTATCGCCATTGATAAAAAACACGGAATTTCGAAGTATTTCTTGACTTGGTTCA
ATCGCATCGATGAAGATGCTGGAAGGCGCGCTTTTGGCCCTGATACCACAGCTACAGGCG
CTGTCAAGTCCAAATTGGGCGAGCAGGTCGGGCGAGCCAAGGCAATTGACGAAGCCAAGG
GATACTCTAAGACCACACGTCACTACTATGAACAAGCCATCGCTTCTCAGGTTGGACAAC
GTGTGAGGCGTTTCTACACAGAAACCTCTAAACAAGTTCACGACATTCATGAAGAGGCAC
GCCACATTGCTCAATCAGAGAAGAAATCATCTTTGGAGACGGCTGTCTCTGGCACGGAGT
CTAGTCAGGACAGTTCGGGAAAGGCCCCAACGGCCTAGTCGCTCGCAACGGCCACTTCTT
AAACTCGCGTAGAGCACCCCATGTTTACATATTTAATACATATTGCTAAGACGCAGTGCT
TATCTGGAAG
>NODE_4106_length_321_cov_7.897196
TCTGAAAAGGTCGTGCAAGCGGCGTTGGACCAGGCGGCCAAGGGCAGGACGACGATTGCT
ATTGCACACCGGCTATCAACGATTCAGAATGCTGACCGAATCTACTTCATAAAAGAGGGA
TGTGTCAGCGAGTCTGGAACACACGACCAGCTACTAGCGAAACGTGGTGATTATTACGAA
TATGTTCAGATGCAAGCCCTTAGTAGAAATGAATGAATATGAAATCCAGGACGGTAGTAT
TGGGATTAGATAGTAGTTTCGCTTTCTTTTGTTCACGATCTTGATTGAATCACTGTACAC
GACTCATACGGTACTTATAATATAGACACGCATGACCAGAG
>NODE_4120_length_328_cov_6.082317
GTATCTGCTCAGGACCAAGTTCCTGGTAGCTGGGTTCCACCATTTTGTACTGTTTTGGGA
GGTCAATCCAGAGTTGAAGTCCCCGAGGATCTGGTTTTCCTTTGGCGTGGACAGGCATCT
CTGCATGGATAATACCCCGACCAGCACACATCCACTGAACGCCTCCTTGACTAATTGTGC
CTTTGTGTCCTGCCGAATCTTCATGCTGACTTGACCCCTCGAGCATGTAGGTGACAGTCG
CTTGCCCTCGGTGAGGATGATCGGGAAATCCAGCCCCTTCAGCAACATGAAAGTAATCTA
GCATGAGGAACGGACTCAGATTTCCGAGGGCCATAGAACCAATACTCC
>NODE_4123_length_85_cov_89.152939
TGGCCAGTCGCAATGAATTGATAAAGGAACGAATTTCCAGGAGATATTGGACACTGCGTA
ACTCCACTAGTTCCGTCGGCCCAAGCAGTACCATTTTGGAACATT
>NODE_4148_length_89_cov_24.876404
GTTGAAGGTCTCGAACATGATCTGAGTCATTTTTTCGCGATTCGCCTTTGGATTGAGGGG
AGCCTCTGTGAGGAGGACGGGGTGTTCCTCGGGAGCAACACGAAGTTCG
>NODE_4162_length_115_cov_7.295652
CAAACATGAAGGCAGGGATCGAAAGAGGTGGTCTTAGACGATGTCCGCAATCACAAGTTC
GCCAGAGGCTCCCGTCCTGCTCCATTCCGACAACGATCCTCCCAGTACTGCCGTGCAAGC
TTGCGTAACTCTCCC
>NODE_4175_length_67_cov_4.671642
TGAAGTTGCAAGCAGGTAAATGCTTACTAGAGTGCTGATGACTTCGCCATTCGAGTTGAG
TTCTTTGGCAATCTGAGGGATTGATGG
>NODE_4177_length_58_cov_57.034481
CAACTTGTCCGTTGGTAATGTGCGGAGTATCCCCAGAGTCGTGAAGTGTCTCACAAATCC
ATGTGCATATGTAGATGA
>NODE_4178_length_102_cov_14.617647
CTCGACGCCAGACATGAAGCCAAGGCTGAATGGCTTGATTAATCAAGTGCAACTGCCCTC
TCACTCTCCTGTTCCGCTTCAAAGTTCTCCACCAGATCGGGTACGTCGTCGTCGTCATCG
TC
>NODE_4189_length_618_cov_10.789644
CCCAGCGACAGCGCTTCCCCCAAGCTCGAGAGCCAGGCTGTGCGGCACTTACGAGCCTGC
ATCCAAGCACCCGCTGCCCGCAGACGCATGCATAAGGGCACCAAGTATGCCGTTGAACAG
GCTAGGCGTAAGAGTATTATCAAGCTGACGACTAACATGATGACCTTCGCCCTCGCCCGT
CCTCCGCCACCCGTAGTCAAGTCCGAGAACAAGGACTCGGCCACACTAGACAAGATCCTG
CCCAGGACCCTCGACCTCCCACTTTACCTTGGCCTTCCTGAGTATGAGGAAGTTCCTAAG
GCCTCAATTGAAGCCGTCGATCCAACGCTTGCCAAGGCTAGCGTAGGTTACATTCGAGAC
ACTTTGATCAATTGTGCAATTTCACCAGGCATGTACATGGCCCTACAGAGATGCACTGCA
AAAGATCACAGCGTCTTGGGTACAGGCTCCTTGCCCAAGGAAATAGCCATGATCACAGAT
GACATGGAATGCATCTTGCCGACTCACATGATGGCTGTCCACGGTCCACGCCCCGTGAAT
GCCCCTGAGGCCAGGACGAAAGTCACACTTTACCCAGTCCACAGTCTCATCCTTGCCGCT
CATTGTGCCAAGCTCCCAGCGTTCCCGCCTCTTGAAGT
>NODE_4190_length_46_cov_2.108696
ATCAACTGCAGCTTTGGCATCATCACCGCCCATAGTAATGATGGTAGGTGAAACAGTGTT
TGGAGG
>NODE_4234_length_905_cov_20.483978
TCCCATAATCATTCAAGTCTCCCAGGGAGGCGCCGCATACTTCGCCGGCAAGGGTCTTTC
CAATGACAAACAGCAGGCATCCATTGTCGGTGCCATCAGCGCTGCCCACCACGTACGTCT
TATGGCTAAGGCCTACGGAGTGCCCGTCATAATGCACTCCGATCACTGTGCAGAAAAACT
CCTTCCCTGGTTCGACGGCATGCTCGACGCCGATGAGCAGTATTTCAAGGACCATGGCGA
ACCTTTGTTTTCATCGCACATGCTTGATCTTTCAGAAGACCCCAAAGAGAAAAACATTGC
TACTTGCGCGAAATATTTCCAGCGCATGGCATCTCTTGGTCTCTGGCTTGAGATGGAAAT
TGGTATCACCGGCGGCGAAGAGGATGGTGTCGACAATACTGGGGTCGACAAGGAAAGTTT
GTACACTCAACCTCAGGACGTCTTCGATGTGTACAAAACCCTCAGTGCCATAAGTCTCAA
CTTCAGCATTGCTGCTGCTTTTGGAAACGTTCATGGCGTTTACAAGCCTGGTAACGTTCG
CCTGAGGCCAGAGTTGCTTGCAAGACATCAGGAATATGCTAGCAGTCAAATCGGCGGCAC
AAATTATAAGCCCCTTTATCTCGTCTTCCATGGTGGTTCTGGTTCGTCTGAGGAGGAAAT
CAAGACCGCTGTAAACAATGGTGTCGTTAAGATGAACGTTGATACTGACACTCAATTTGC
TTACCTTGCTGGAATTCGGGACTTCATTCAAAACAAGAAGAACTATCTCCAGAGTCAGGT
AGGCAACCCTGAGGGGTCTGATAAACCCAACAAGAAGTACTATGACCCCCGCGTCTGGGT
GCGCGAGGGTGAGAAGACACTCTCTGATCGTGTCCAAGTGGCTTGCAGGGACTTAGGGAA
TGTCGGTCGTCTATAAACATAGAAC
>NODE_4268_length_96_cov_32.916668
TCCTACAAGTTCCCTGGTCGTCAGAAAATTATTGATTCGAAGAAGTGGGGGTTCACGAAT
GTGAATAAGGAAGATTACCCCAAGCTTAAAGAGGAGAAGAAGGTGTTGCAGGATGG
>NODE_4288_length_73_cov_2.849315
GGGGTCCTCCTTTTGGAAACGGTTCAATGCACGTGAGAAGTTGGGCGTTTCCTGCCCTCT
GGGTTTGATGGCGAGGGAAATAACAGGCTCAGG
>NODE_4289_length_63_cov_128.746033
CCAGGGGCATCAATGACAGTAACCATGTATTTAGGTGTTTCAAACTTCCAAAGGGCAATA
TCGATGGTGATACCACGCTCACG
>NODE_4290_length_473_cov_13.429175
ACACTAAGCTACATAGATCATGTGTCCCTCAAGATTCATTCATCGTGGACTATCGAAGCC
ACCAAATGAATCATAGCATAAATCCGCCGACAGCAGCAAACAACGAAACAAGGCTGAGTG
CGCTACCAACCGAGCTCAATCCAACAGCACCGTTCGCAGTTGTGCTTGAAGAGGCCGCGG
GAGCAGTAGCAGCAGTTGCTGTTCCTGCAATTGTTGCAAAACCACTCTGAGAGGGAGCAG
AAGCCGCGGATCCAGCAACACCCGGCGAAGCACTAGTGACAGGAACAACACCTGGTGAAG
AGCTGGTGGCAGGAGCAGCAGCACCTGCAGCACTATCCGTCGAAGTACTATTAGAAGCAG
ATGCAGTGCCGCCCGTGGCAGCATTCTGGAATTGTTCGAGAGTCTTGTCAGCTGTGGGGT
TCACAGCAAACACCATTCCAGCAGTGCAGTGGACAGCGGGAATAGTCTGAGCACAGAAGA
ACCACAAGGGGGT
>NODE_4291_length_22_cov_366.409088
ACATTTATTCACTTGTTGTGATAACCGTCGACTACTCTCTGT
>NODE_4292_length_21_cov_483.000000
AACCGTCGACTACTCTCTGTCGAGCTCCGGCTTGCCGGAAC
>NODE_4316_length_126_cov_3.238095
TATATTGCAATCCATGACGGCTTTCAAGGACCCGCGATGTGGGAAGGTTTTCTATCCGGC
GCCGATAGGATAATGCTTGACCAGCATCCGTACCTGGCGTTCATGGGTGACTATGCGACT
CCGCTCGGGGACATGGCTGTCAGACC
>NODE_4317_length_108_cov_25.990740
AGAACAATCTTCTGGTCAGGACATGCGGCCGCTTGGTTGTTTAACAATGTCTTGGTAGCA
GCGGTACCTTCAGCAGAACTACTCGCGTAGTTTGTCAAGGTTGCGGGATAATCAACAGCG
ACGGTGGA
>NODE_4318_length_25_cov_37.480000
TAATCAACAGCGACGGTGGACACTGTTTGCCTGCTCTGTGTTTGG
>NODE_4319_length_99_cov_5.717172
CAAACTCGTCATCTCCCTCATATGTCCATTGCAACTCCTTCTCAGTCGCACCAATACCCA
GATTATAGAGTACTACGTCTCGCTCGGTATAGTCATACAACACTGAGTCGGGAACGATA
>NODE_4335_length_843_cov_40.510082
TCTGGCTCGACTCTTGGGGACACTACCGTCTCGTTGTCTGGAGCACAAACATCCTGGGCA
CAAGTCAGCTTCAGCATCCGTGCCAACAGTACTCCTGGTGACCTGAACAACCGCTTCGTT
ATAACTCTAGACGGCGGAAGTGCCGCTGGCCAAACGATTAACTTCGGACTACTCTCTCTT
TTCCCGCCTACATTTAGGAATCGGCAGAATGGAATGAGGAACGACATAGCCTCTGCATTA
GCAGAGGTGGGACCTTCTTTCTGGAGGTTCCCTGGTGGAAATAATCTGGAGGGCGGCACT
GTTGATCAGAGGTGGCAATGGAACGCGACTGTCGGGCCTCTACAAAACCGTGCTGGACGT
CAAGGTGACTGGGGTTACATTAACACCGATGGCCTTGGTCTTTTCGAATACCTTCTTTGG
TGTGAGGACTTGGGCGCGGAGCCCATTATGGCTGTTTGGTCAGGATTTGCACTCGGTGGT
ACTAGTGTAGCCCAGAACCAGCTCGGGCCTTTCATCCAGCAATCGATTGATCAAATCAAC
TTTGTGATTGGAGACGACAGTACGGAACCAGGTCGTCTGAGGGCGTCACTCGGTCATCCG
GACCCATTCAAGCTGACCTATGTTGAAATCGGAAACGAGGACTTTTTCGCTGCTAACACC
TATACTTTCCGGTGGACCACCTATGCAAACGCACTCAAGAATGCTTTCCCTCAGCTTCAC
TTTATTGCAACCACTAACGTCAACAGTCCCGTCCTGACCCCGAAGCCGACGGAATATGAT
GTCCATGTATATCAGACACCCACTTGGTTCGCGCAGAATTCATTCTTCTATGATGGCTTT
GCTAGGGATGGCACCCATTACTT
>NODE_4345_length_84_cov_22.226191
ATACGAAGGATGGCATGAGGGATTGAAAATCCTTCATAAATAGGAACGGTGTGGGTGACA
CCATCGCCGGAATCCAAGACGATGCCGGTAGTGCGGCCAGAAGC
>NODE_4346_length_244_cov_7.549181
TTCAAGTGTAACTGATTGAATCATGCTGAGAAATTAATAGAGTACAAGTCAAGGAGTATT
TGAGCGAAAGACTGTAGAGTATATTGTGATGAAGCAAGACGATGGTGAGTGTAAAAACCT
TTGTACGATGATAAGTATGTATAAAGGTGGACAGTGCGAATGGGAATGCAATTTAGATGA
GTGAAAGCATGACATTGAATGTACGATAGAAAACCAGCCCTATTGCATAGACGGAGTGAT
GACCAAAAAAGAAAAAGAATGAGT
>NODE_4347_length_83_cov_4.530120
GGACTCGTGGGCATCCTCTCCTCTCTTGTCATTGTCTCTGGTGTCCTATTATCATCACAT
CGACTCGTATGGATCAACACAACTTGTCCGCTCGAAATATTAT
>NODE_4368_length_282_cov_40.751774
CACCACCAGAAGGCACAGAAGAGAGCTTGCTGTTACCCTCAGCAATTAGGGTGTTGATAT
CCTTGTCCTTAAGCTCAGAGAGGAGATCACTGATACGTTCTTCATCAGGTTGGATGCCGC
CGGCCTCAAGAACCTTAGTGACAGCTGCCAAATCAGGATCGGAGCAGCCAGCAATATTGA
GAAGGAGGACAGCAGCAATATTGCGCATTTTTAATCAGATAGTCTTGAGAAACGATAGCC
ACAAATCACGTTTAATCCGAAGAGGACTTATGGATTCTGTCGTCAACGAGTTTTTATTGA
GA
>NODE_4406_length_52_cov_3.846154
TTGTGTGACCTCGAGTGACAAACTTACAGCATCGAAAGCCTCTCTGTGCCCGTTCTCGTT
TGCAGATGGAGT
>NODE_4407_length_42_cov_8.309524
CCCCGATACCCCAACTACTCCCTCCAAGGAACTGCTGCTTCTGAGTTTTATGGATCGAAT
CT
>NODE_4414_length_189_cov_4.740741
GCGGTTTGTCGATGTTTCGCTTTTCGGGTTGCATGATGGTATAACTAATCGGCCGCTTAA
CTCGTGCCAATTTCCGCGGATCTTCGTAGTCGGCAGGCACTGTTGCTTCCACGACCACTG
AGCTAGAAGCAGGTGCAGTTGTTTCCGAGGCCGCTGAGCTGGAAGTAGGTGCTGTTGTTT
TCGAGCTGGTAGTAGGTTTTGTTGTTTTC
>NODE_4422_length_766_cov_7.904700
CGCGGCAGGGGCGGATTATGTTCTAGTTATTGCAAGTGGATATTTTGCCGGTGTCTTGAC
AACGCATCGAGAGGCCCTGAAGTCCTACTGGAGTGAGATTTCCCAGCAGAGCCCCGTCCC
CGTCATGATATACAACTACCCTGGAGCAAGTGGGGGTATTGATCTCGACTCCGACTTGAT
CACTGATTTGGCTAAAGAATGTCCAAATATCTGCGGTGTCAAGCTCACGTGTGGAAACGT
TGGCAAATTGACGCGTATCGCCGATGAAATTTCCCAGCCCTCTTTTGCTGTCAATTATCC
TCGTCGGAATGCCGACGCTCCTTTCCTTGTTCTGGGGGGATTCGTTGATTTCCTCACGAC
CTCTACTTTCGCGAATGCACATGGTGCCATCACTGGACTCGCTAATCTAGCGCCCTGCTC
AATTGTGAAACTCTTCCACTTATCTGAAGCATCTAGAAAGGATCCATCAATCCTTCCGGA
AGCTCAGAGAGTACAAGGGATAATAGCGCGGGCTGATTATACCATTGCAAAAGCCTCAAT
CGCTGGGACGAAGAACCTTCTTGAGCGCCTCTATGGATATGGGGGAGTCCCTCGCAAACC
CTTGCCGGCTATGGATCCTTCTGCTGCCCAAAATCTCTGGGAGCATCCACACACATGCGA
TTTGGTTCAGCTTGAACGAGAACTAAGTGATAAGACTGTTAGCTGAGAAGTGATACAGGT
GATACCACATCCGCGGGTCTGATGCACCACGACACTTTCACAGGTGGCTAATAGCTATGT
AACGTA
>NODE_4423_length_189_cov_71.867722
GGGAGGATAAACACGATTGTTGGGTGGGGCTTTGATCACCATCTTCTGTGTATTACCCAA
CTTGGGACCTAGTTGTGCAGTCATGAAAACTAGACGGTTACTTGAATGGAAAGCATGACT
GGAGTAGCCCAAGTCGATCAGTGCAACTTGGACAGAAGATGCACTTGTGTCAAGTCCTGG
GGGGATAACAACATCCACGGTATATTCGT
>NODE_4450_length_261_cov_23.000000
CTGATAAGAACCAAGTTTCCACTATATTGGACCAAGTGCGAGATAGTCTACAAACAATAG
AACATGCTCTCGCACAACAGTGGATGGCTAGAAACGTAATATCAAATACGACAGCGCACA
ATACCAATACACAAACTGAAAGCACACGGCGGATGCTCAACCGAAATTCCACTCAAGGGA
AACATGGCCTAGGCATGAGGCGTAATAACAATATCCTACTACTCGGCGAAAACATCTGCA
AGCAGAGAAAAGCTTCAAGCTTCGTCATCCTGCCACTAAGA
>NODE_4462_length_842_cov_7.674584
TCATTGTATACCATGGCCAGTCCATTCTACAAAGATCCTGAATTTGATACTCTTCAACTT
CATGCAGGTCAGGCCCCTGACAAGGCCACCAATGCTCGCGCCGTCCCCATTTATGCATCC
ACTAGTTTTGTGTTCAATGATTCTGCCCACGGCGCCGATCTCTTTGGATTGAAACAATTC
GGACACATCTACTCGCGAATCGGTAACCCCACGGTGGATGTTTTTGAAGCACGAGTTGCC
GCTTTAGAAGGCGGAGCTGTCGCTGTCGCTACTTCTTCCGGGCAAGCTGCACAATTTCTG
GCGATCACTGCCATTGCTGGCGTTGGCGACAATATTGTCTCAACTTCCTACCTGTACGGT
GGTACCTACAATCAGTTCAAGGTTACTTTCAAGCAGTTTGGCATCGGAGTCAAATGGGTT
ACAGAGCCTACATTAGAGGGCTTCGCTGCCGCCATCGACGACAAAACCAAAGCCATTTTC
ATCGAAAGTATCGCCAACCCCAAATATATCGTGAACGACATTCCTGTTCTCGCAAAACTC
GCCCACGAAAATGGCATTCCTCTTATTGTTGACAATACTTTCGGAATGGGGGGTTATCTT
ATCAAGCCCATTCAGCACGGCGCCGACATTGTCGTTCATAGTGCTACGAAATGGATCGGT
GGTCACGGAAACACGATTGCTGGCGTGATTGTTGACTCAGGCAAATTTGATTGGACAGAA
TCGGGTAAATTTCCTGGAATCACAGGACCTTCTGAGGGATATCACGGTCTCAAATTCACC
GAATCTTTTGGCTCCATTGCTTTTGCAATGAAAGTGCGTACAGAACTCCTACGCGACCTT
GGTCCATGTATGAATCCCTTCG
>NODE_4463_length_307_cov_13.579804
TCCCGCCCCTTATACCAGGTTTCTTTCTCTATCAAGAACATTGGGGGCCTCTCGGGCGCC
GAGTCACCTCAACTATACCTCAACTTCCCGAGTTCGTCTGGAGAGCCCCCTGCTGTACTA
CGTGGATTTGACTCCATTGTTGTCAACAATGGTCAGACAAAGCAAGTGACGATGATGTTG
TCAAGGTATGATTTGAGCATTTGGGATGTTGTCGCACAGGGATGGAGGAGGCCGCAGGGA
ATTATCGGTGTGACTATTGGTGCTAGCAGCCGTGATAAGAGGTTGAAGGCGACTTTGCAT
TGAAATGCTTGATTTGTTGAATTCTTA
>NODE_4466_length_62_cov_165.209671
AAACAGCAGTAGAATCCGTGCTAGCTCATTCTAAATATGAGCCGTGCTCAACAATGTGCT
CAAGCAGAAGAAGCAGATGATG
>NODE_4467_length_79_cov_4.139241
AGCAGAGCTTGTACGGTACAAATTGCTGTATGCGGAAGCTATGCATCAGAACGAGGATGC
GCAGTCATCGCAACGGGTGTCTTTCGCGATGAAGCGGGG
>NODE_4496_length_269_cov_8.200744
CTAGGACCGGTGGTATTCCTCTTCAAATTGTCCACGGGAAATCAGGCTACTTGACCACTC
CCGGCGACAATGATGCCGTTGCTGCGCACCTTTACGACCTTCTCACTGATGAGAGCTTGT
ACAGAACCATGAGCGAGTATGCTAGGACCCACGTATCAGATGAAGTTGGAACCGTTGGTA
ACGCTGCCGCTTGGTTGTACCTGGCTGTGATGTACTCCCGCGGTATCAAGATTAAGCCTA
ATGGTGCATGGCTTAATGACCTCCTCCGAGCTGAGACCGGTCAGGAGTA
>NODE_4500_length_204_cov_6.274510
CTTTTCGCAGCCTGCGGAGAGACGGAAGCAGGCTTTGGGGCTGGAGAGGACGTCGATGTT
GTATTTTTGATTGAATTCGTGGGCGAAATGGGACAAGAGGGCGTTGTCGATGTCTCTGCC
ACCGAGGTTGGGATCGTAAGCGGTGCTCTTGACGGATAACTGACCCTTGGTAAAAGCGAC
GATAGCGACGGAGAAGCCGCCATGGCCAGCATCGACAAAGGCGC
>NODE_4523_length_258_cov_97.151161
CTCGTGATGGTGCTCAACTCCTCGTTGAGAATAACGTTTGGACTGGCACCGATAAGCCAC
TCTATGATACAGACGAGGGCTTTGCAGTCGCTCGCGGCAATGACTTTGGAGGCGCTTCTA
GCACTGCACCCGTCGGAAACTTCGTTCAAGCTCCCTACTCCTATACTCTTCTTCCAGTCG
ACAGCGTCCGGTCTTCTGTAACTGCCTCCGCTGGTCAGACTTTGGCCTTCTGATTATTAT
TTTCCTGTCCTTCTGATATCAATTCCGCTTGTGACTAT
>NODE_4530_length_281_cov_5.572954
CGCGCATTCTGTTTGTCAGTGGATTCCACCCCCAGACCCGCGCCAGAGACCTGGCTCATG
AGTTCGAACATTTTGGCCCGCTTGTCCGCTGCGACGTCCCTGCTCCAAGGGTCAGCCGTG
CAGCTGCAAACCCCTACGCTTTTGTCGAATTTCGCAACAGCCGTGATGCTGAAGATGCTT
ACTACGAGATGCATGGACGCCACTTTGAAGGCAGTCGGCTGAGCATCCAGTGGGCCAAAA
ATCCCCCCTCTTCGGTTTGGCGGTACGACCGACCTCGTCGTGACCGTGAACGCTCCCACA
G
>NODE_4531_length_724_cov_8.078730
AGTGGTACTCGAGGGTGGCGTTAATGTGCTGGGGTGAGTCGTTGAAGATGTTTGTCCAGG
AACACCGGGTGCGGGGAAGGAAGGCTGAGGAGCAAAGGGGTTGATTGGCCCTCCTGCACT
AGAAACGCCTCCACCTTGAAACTCCCGCATCATGTTGGCCATATTCACCATCGCCCTCAG
TTGATCGGGGTTTGAAACCAACTGCCTAAACTGCTCGCTCTGAAACATCTCCCGAACTTG
AGGACCCATATGATTGAGCTGTGGGTTCATGGAAATGACGTGATCGATGACATCGGGGCT
GGACATCGTTCGAGCCACCTGCTCGAGTACACGAGGGTCATTCATCAACGATGACATCAT
ATTCGGATCATTAGGGTTCACTCCAAGCTCAGCGAATGGATTGATGCCAGCCATAGCCCC
AAATCCCAGATGGCTGTTGAGCTGCGTAAGAGGATCGTGTATATTCTGTCCAGCCTGCAT
CGTAGGTATTTGTTGCGGTGACGAGGACGATGAGGAAGATGGTTGCTGGCGAACTTGTCC
TTTGACCATGTGGATAGTATGGCCTGACTGTACCTTGTATACCGAGAGCTGTTCATCGTC
CTTAAGAACACGACCAGAGTAGATGAGCCGTTGCCGATCTGCCTCAACGTCTGATTTGTC
AGCGATGGCGTGTTTGAGGTCAAGGACCGTCTTTTCTGTTGTTATGGATATCTGGAGTTT
AAGCTCGCTAGGACCTTTGATATT
>NODE_4532_length_329_cov_7.452888
GGTCCATCGAGGAAAGTCACAAAATTCACTATTACCAGGTTATCAATGATCAAGGCTCAC
GATTCCAGCTTCCTTCCCTCACGCCCCCGAGCCTCTACTCATCGGCAGCCTCGGCTTTTA
TCTTGGCAAGCTTTTTCATTCGTCGAACATAATCATCGTACTGACATCGTTCGTACTCAT
GACGCTCGTGTTCACATTCCCAAGGAAGGTATAAATTCTTCTTCCGACATACATTCAAAG
GAAGTAGCAACGCAGAACAACCGTCCCGCCAATGTAAGGGCACTTTGTCTGCCTTAAGTT
GTACTTGAGAGGCAGTTGTTGGAGATGCCATTGGGTATGAGAAGAGTAG
>NODE_4533_length_71_cov_2.521127
TGAGTTGAGCTATCAATGTTCTTCATCGGGTATTTCTTGTAATTCTGATGGTGTAGCAGT
GTTGACGGTATCGGAGGGGTCCCTTGTAACA
>NODE_4549_length_194_cov_26.067011
CCCTGGTAAATACACATGGATTACCTGATTCACCGTACTTCCGAGGAACGATTTGCTAGG
CATTCCAAGTAGCCCTGATTAGTCTGATTTGTGAACCAACATTCCCAAAGATTAAGTTAC
AGGCGTCACAAAGTATGATAGATAATACTACAAAAAACCGATATCTCAGTGAAGATCAGC
AGGCGCGAAACTCATGGGAGCATCATTTACAAAG
>NODE_4550_length_102_cov_3.745098
TGGCAGTGGTTTGGAAGCATCGATGACCCAGTTTGTACAGCCTTGTGAAATTGGTCGATA
TGCCGAAATGTGGCACTCGGATAGACATTTCGAATACATGATGTGGCCCTCGAGCCATTC
TG
>NODE_4551_length_63_cov_19.682539
CCTTCAGAACAACGCAAATACCGTCAACGCCGTTGCTTGTTGCCCCTCTGTCTTTTTGGG
GCTGCTTTTTTCGTCTGGGAACT
>NODE_4583_length_76_cov_58.868420
CTGTTCCAAGGCCCAAGGCCTGATTTTCCCGCCAGCGCCATCTTGAATGACAGCTGTTAT
GAAATCCTTCTCTATACCAGGACGAGAGCTCGTAAC
>NODE_4602_length_334_cov_9.907186
AACAAGAAAATTCATCGGACTGGCTATCACAAGTAATGTGAGGTCTACGATTTCACCCTG
TGGAATATGTCGGCAATTCATTCGAGAGTTTTGTGCCAATAACATGCCCATTCTTCTCGT
CCCTGGAGACTATTCACAAGTCGGCGAGTCGAAACCTGGGGCTGATGGTGTAGTGGAAAC
TACCCTTGGTGAACTGTTGCCCATGAGCTTTGGTCCGGAGGACCTGGAGCATCCTCGGAT
GACCCAGAAAAATCTTAACGTGCTTTCAAAGCTAACGAACTTAAAGTAACTGTGTGACGA
TGCGTGTACTATGAAGTGTACTCGTGTACTATGAAGTGTACTATGAATATTCTG
>NODE_4605_length_109_cov_131.678894
GTTCCCGAATCTTGATCTTCGTATATCGAACATAAGTCACTCCAAGCATCAGTTACACTT
AGCTCTTCTATCGCTGCTGGAGCTTCAGCCATTACAACGGCAAGACCCACGTCCAGATGC
CAATCGATA
>NODE_4631_length_163_cov_85.638039
CAGCCCTTATCCCACAAGGTTTAATCAAGCAGGCTGCTTTTGAGCAAGCAGCTTCCATCG
AGCAGTCGAATTTTGACGCATTCGCTGCGCCTCTCGTCTATGAGCGTGTCATCAAGAAAC
GCTACAACATGCCGGTTGATGAAGTAAGGGCTGATCAACTCCAGGCGAAACTAGCAGAAA
AAA
>NODE_4649_length_682_cov_8.243402
TATACTGCACAATCATACATATACAGTCATATATGTTTTACAAGGCTCTCTCAATGAGTG
CCAGTCCCTCGATCTCCAATTCCTTACGGAGCGGATTGCATACCTCAGGAGCATAAGGAG
CGTGGACACCGGGCTCTTTGAGGACACCATCTAAGACTAATTGGGCAGCGATGCCGCAAG
GAAGTCCAACAGTAAGAGCCATAGCAGAGTGACCACCAGGTGTCTTCGATCCGTAGGCTT
CGAGAGTAGAAGTCAGTGTTTGTTTAGTTCCATCCGCCCACTCAACAACGAACTTGTGCT
GAAGCATGACAAGATCCCTTTCGCCTGCATCGTATTTCATCAGAATTTCCAACCTAGCGC
AAAGGGTGTCCAAGAGAGTTCCAGCACGAAGCTGTGCCGGCTCGCTGCTGAAGGTTCCGA
TCCACCTCAAGCCAGAAATGATCCTTTCTGCTTCACTCTCGTTGGGAAACTGAACCTTGT
CCTTGATACGCTCAACGAGCAATGTTTCAGTCAGTTCATCCTGAACATTGATGCCAAGAA
GGACCTGGGTGATCTGTCTCCAAGTAATACCATCTTTCAACCATTTCTTCTCGGTTTGGT
CCAACCAACCAAGCTTAACGAGTGCGCCTATGAATTCTGGGAAGCCTTGATACCTCAGTG
TTCCTCGTACCACTGTTTCTGCTTCCGGAATGCCATACCACT
>NODE_4668_length_350_cov_6.877143
CTTGCCAAGAAATACACTAATGTTAATTTCCTCAAATGTGATGTGGATGCTGCACGCGAT
GTTGCGTCTCGATACTCTGTATCTGCCATGCCTACATTTGTCTTTCTCAAAGGCAGCACA
AGGGTGGATCAAGTAAAAGGTGCCGATAAAAATGCCGTTGAGAGCATGCTCCGGAAACAT
GCTAGCTCGAACACAGCATTTTCTGGCACAGGACGGACCCTCGGTGGCGACCCAATTCAA
GCGAGGAGTACTCCAGATGGTGTCAACCAGGTGAAAGCGGGAATATCATATCTCGATCCT
CAGCTCAGAATATTCCTGGGCTTAATCGGTGCTTATTTCGTGTTCTGGTATTTGAGCTCA
TGATGTGCGG
>NODE_4683_length_309_cov_6.249191
AAAGAGCCGTATGCTCCAATTGATAGAACAAAACTCAGCAAAGCCCTCATCACCGATCCT
ATTGCAATTATGTGGAAGTCACCAGCTGATCTCAAAATAATGCACGGAACCACTCTTCGC
CTTGGAGCTGAAGTCACATCTGTGGATTTGAAGAACAAGACTGTTACTATTGACAACGGT
GCTGACACGCTTTCGTATGAGAAAATCATTCTCGCTCCTGGTGGGATACCTCGCAAATTG
CCAGTTGAAGGTGCCGATCTTGAAAATGTCTTTACATTCCGCGATATTGCAGATGCAGAG
AAGGTTGATGCAGCTGCCAAAGAAGGCAA
>NODE_4711_length_446_cov_28.937220
GACAGGACGAGGACCATGCCACGCTTCAACGCAGCTCCCATACCGCTCAAACCACCCTTG
CTCTGGAACGAAGTGGTATCTCCGAAGGCAGACTTTTGCGCGTCACAAAAGTCTTCAGTG
ATAGAATCGTAGGCATCCATGCCTGAGATATTGACTTTGGAGTTTTGGATGACCTTGCCA
TCCTGAACGTAAATGCGGCGAATTTCCTTGAGATTTCCAGAGGCGGAGCCGTTATCAGTA
AGGAATTGGGTTACGACAGTGAACTTGCGTGTCGTGTCGACGGTCATGCCAGCACCATAG
AAGGACTTGTCACCCATACGGAATGAATTGAAATCGCAACCGTCGGGATCGCAAATGGTG
TCGTAACGACCTTGTGTACCACATGCGGTTCCAGAGCAGCGGGTGAGACCTGTACTCTGG
CAAGGATGAGGAGTATAGGCAGCAGACATGGAGTTGGCCTCCCAAA
>NODE_4716_length_393_cov_3.885496
TGACGAGGGGGAAGGAAAAGGAACCAAAGGATTGCCCAAATACTTTGCAATTGGTAAAAT
TGTTGCGACAGATTCTCCTTTCGGAAATCCCACTAGCGACAACCTCCCTCGAAGCCAACG
CAAACGAACGCTGGTGGATGAACTCATTGACGATGCAGAAGCCAAACGATACGCGAAAAA
GAAATTCAACGAACTACAATCCGTCAGAGTCGCGCGAGGCAAAAATACTCTTAGGATCAA
GCAAGCTCTACGGAAGCCGAAGTGGTGAATCGAAAGACCTTTGACACTCGTAATCTACTA
TTCATCATGCTTGCTTCCCATGCACAAATATAGTTTTGTGCCCTTTGTTATCATGGACAC
ACAGGGCCTAGGAATGTAGTAGAACATCAACCTAGCTTGACACTCTTGACAAC
>NODE_4717_length_435_cov_13.294253
AACAAATATCTGAATGCGTGCACAAATGTAGGAAAACAAGTAATGACAAGTGTAGTACAA
TATCACAAAGGAGAGTAGGCAATTCACGTACAAGCACGTTCCTTTTCTACTATTCTACCA
CACATATGTAGTGCATGATACAGGCCAGAGGACGACAAACGAATCACAGCTACAACTCTT
CGGTATCTTGAAGCTGAGAACCTCGGTCAAAGTGAGAAGAACCGGACACAACGTGACGAG
CACAATCAATGAGCGAGAGGCTATACACTACAGTGCACTGATTTATGCAGACTTAGCCTT
GGCAGCCATAAGGTTGAGAGCAGAGCCAGCCTTGAACCACTCAATCTGTCCCTCATTGAA
GGAATGGGCAAGAGAGATTTCATCTTTAGTTCCATCAGTATGCTTAGCAACAAGCATCAA
GTTCTTTCCGGGCGCAAAGCTCTCAAGGCCAAGGA
>NODE_4738_length_401_cov_20.625935
TGCTCACCATCGTTTTTCTTGCTGTCTTATCCAGACAGGTTATTGCCCAGCAACAAATTT
GGGGCCAATGTGGTGGAATTGGCTGGACAGGACCGACTACTTGTGTTTCCGGTACTACTT
GTACATACATTAACGACTGGTATTCTCAGTGCCTACCTGGTACTGGTGGTGGCGGTGGAA
CGATCGCTCCTCCCCCTTCGACTACTACTCCTAATCAACCTCCACCCACCGGAATACCTA
CTGGTGGTCTCAATGGTCGCTTTGTTTCCCATGGAAAGAAGTTCTGGGGCTCCGCTGCTG
ACCCCAACACTATTAACATTGCCACCAATGCTGCTATCCTGAAATCTGACTTTGGTGCTG
TCACCCCCGAGAACTCCATGAAGTGGGATGCTACTGAGCCTAGCAGGGGATCATTCAACT
T
>NODE_4740_length_67_cov_3.731343
CACGAATCCCCACATATTCCGAGACGCAGTGGTTCTTGACGTGGGCTGTGGCAGTGGAAT
TCTGTCGCTATTCGCAGCAAGAAGCGG
>NODE_4751_length_75_cov_3.853333
ACGCACATACGATATTCATGGCAGCTAAACAGTCGTTCCGTCCATTTACTTTGGCATTCA
TCCAACTAGGACAGGTAGGACCCAACAAAGCCGAG
>NODE_4770_length_89_cov_4.662921
GGAAAGAATCTTATGTGTGTCAGTGTATGTGTGCGAAGAGGGCGAGTACGGAGGAAAAAA
AAAGGGGGAGGGGGCGAGGTGATAAGGAAAAAAAAGAAAAAAAGGGTTG
>NODE_4779_length_39_cov_107.717949
GTAGTGTAACGGGTCGACGAAGATGAGTGGGAACTGAGGTATGTGGCGGCATTACTGGC
>NODE_4782_length_22_cov_400.045441
ACAACAAGTGAATAAATGTTCTGAGGTTAAATATGGAGTTTT
>NODE_4783_length_194_cov_6.051547
TTCTCTCTTCCTCCGGCTCGGTGTTTATCCTATTCTCCTTGGGCTTTTGGATGACATAGA
AATACGTGCCTCTGGGTTTTCTGTCCTCAAATGTTTCTATTTCGTTTTCTCTCCCTTCTA
TTTTGTCACTCGGACTCGGTTCAGTAAACTTATGCGGAAACGGCATACAGCCTACTCATC
ATAGATGCCGATCTCTTATAGATCCTGTTACCTG
>NODE_4784_length_31_cov_297.193542
GCTACAAGCAAACACAAAGTGCTAAGACGCGGTTCCGGCAAGCCGGAGCTC
>NODE_4792_length_133_cov_6.849624
TTCACCAGTACATAATGCGCGGAAATTCTCTGTTGTTTTGGGTACAAGATCATTATACAG
AGAGAACGCAATGCGACCTGCGGGTTTTTCTCCGATACTGATATCGAAATATGTGATTGG
TCTTTGTGAGGTCATAGCCGAAATGAAGATCGC
>NODE_4793_length_97_cov_13.206185
TATGCGGTGTCTCGAGGACGTTTTGGCTTGTCAATCCTTTGTGTCTTCACTTGGAGTGGC
TTGCCAGCGAGAGGAGTGTCTGTCTGATGGATAATATCTTGACTGTATATTCTGGAA
>NODE_4794_length_513_cov_88.502922
ATATGAGGAGGAAATTTGGGCCAAAGTTTTAGCCTCGGAGTAGGAAGCATCGATGAATGA
CCTTCGGCTGGAATCGGTACAAATGTCGACAGCGCGTTTGTTGACCTTTGGCAGCTCACG
CTTGGCAAGGTCACCAGTCACTTCAACTTCTACACTACCGGAAGCAGCGGCAACTTTCTT
CAAGGCAGCCTCAGAAGAGATGGCAAAGTTGGCAACGGGCTCGAAAGTGAACTTTCCCGG
CCCAGCTTTTGCGAAATCAAAGAGATGGGCGACTTCGTGGTTTGCAGTGACAGTCTCACC
AGGTTTGATGGACACATATGCAGTGTCATCGGCATCTTCAAGAGACACGGACATCTTGAT
ACCAGTGAAATCAACCGTTTGGCCGTCTTTGGTGACAGTAAAGGACTTGGAGGGAAGCTT
GTCGTCCAGGATGGTACCATACTTCAAGATTTTGACGGTCTCCTCACCATTGTTAGTGAC
AGTGGCAGTGAACTTGAGATCGTCAATGGAGCTAATGCTCCCAGTAGGTCCAG
>NODE_4795_length_75_cov_4.066667
ATCATATCTGACTTTATGATTCAAGGGGGTGACCCCACTGGTACAGGCCGAGGAGGAACG
AGCATATATGGTCAAAACTTCGAAGACGAGATTCA
>NODE_4809_length_45_cov_8.377778
CCTAGCAAGGCTTATGCATATGCATCCAAGTACCGCGAGGGAAACACGTAGTGTAATATT
CATTG
>NODE_4819_length_730_cov_19.575342
CCTCTCTCTCATCATTCCCCCCTCCCCCGCGCTAGAAAAATGGGAACATGGACTCAATTC
ATATCCAATCTGTTCTTCAATTACCTCATTACTTATTCTGCTTCCGTTACAAATCCCTCC
GTCGTCCTGGATAATGCTACCTTCACTGGGGTAGATTCCGGTTCTGTAATTCAGTTCCTT
GGAATACCGTTTGCCCAACCTCCGGTTGGGGATTTACGATTTCGTTTACCTGAGCCAATA
CAATATTATACTGGAAACCATCTTGCAACGAGCTTTGGACCAGCGTGTGCTCAACAGAAT
TTTTCTTTACCCCATTTTCCACCTCAAGTTCCTCAGGATGCAATTGATACTCTCATGCAC
GTTATTCGTGTATCCCCTGAGAGTGAGGATTGTCTGACGATCAATGTGATCAAACCCAAA
ACAGTCTCTGTTGATGCCAAGTTACCTGTCGCTGTGTGGATTTATGGAGGCGGCTGGGAA
ACAGGGGGAACATCTCTGTATGATGGCAAACCCATTGTTAGTCGTTCCGTCGATTTAGGA
AAACCAATCATCTACGTCAGCATGAATTATCGATTGACTGGCTTTGGATTCTTGGCTAGT
AAAGAAGTCAAAGAAGCTGGGGTTAGTAACCTTGGTATTCAGGACCAAAGATTGGCCTTG
CGTTGGATTCAGAAATATATCGGCGCATTCGGTGGTGATCCTACCAAAGTCACTATCTGG
GGAGAATCAGCTGGAGCGATGTCTGTCGGT
>NODE_4820_length_287_cov_9.989547
CTTAAGAACGGCTTTGATCAGCTCAGTGAAAGTGAGGCGTTTGGTTTCTCCTTGGGAGTC
GAAGATGTACTTGGTAAGGATAGCAACAGCCTCGGTATCGGTATCACTCTCAAAATTGTA
CCCACGCTTCTGCAAAACCTGTCGCAATGCAGCGCTGTTGGTGACGATGCCATTGTGAAC
GACGAGAAACTCAGACTTGGGGTCGGAGCGGACAGGGTGGCAATTGCGCTCAGAAGGAGG
ACCATGAGTAGCCCATCGCGTATGAGCGATCGAGACTTGAGCGGTGCTAGTCTTCTCAAC
ATCAAGA
>NODE_4830_length_110_cov_23.945454
CGTCGTCGTCGACAGTAAACACGTCCGTTCCTTTTTGCAAAGTTATGAAGACTTGGGTCA
CCCTCTCCCTTTTTGCCTCTTCTGCGTTGGCACAGTCATCGTCCTTGAAAGCAACTGCTT
CATCGGCGTC
>NODE_4831_length_21_cov_3.428571
CAGTCACTCCACACACCGGAACCCCAGTCAGTTCATATCTC
>NODE_4834_length_68_cov_2.617647
GCAGAATGTATGCATGCACTTGGTAATGGCCGTTGATCGGAAGTTAATACGACACGTCGA
GCATTTCAGTATCGATTTGAGGTTCTCA
>NODE_4839_length_68_cov_6.294117
CCGCCCCCAATATACCCATGTCCGTGCCACGTACTAGTTTTGCGGCGCCTGCAACGATAG
CAGCTACAATTATGGTTGGAAGGCTGTT
>NODE_4857_length_463_cov_35.278618
AACTAGAGTCAAGCTCTACATCCTCAGCGGTCTCGTCATGCATCTCTATTCGACTTTTGC
TGCACTCGGTCTTTTTGTTGCTGCATCTCTCGGTGCCCCTACATTGCTGCACACAATTGA
AACTTTTGATGGCGAAACTACTGGTAGACACATTGTTTCTCTGAAGGAGGGCGTTTCGAG
AGCCAGTTTCATCGCTCAAATCAAGCAAAATGCTACTGTGACTCATGACTTTGATATTAT
TAATGGTTTCGCTGGTAACTTTGATGAGGGAACATTGAATGCTCTTCGAGCAAACCCAGA
CGTAGAGCTCATTGCCGAGGATGGTATCATGCATACCATGGTTACACAGACTAATGCTCC
CTGGGGTATTTCTCGATTGAGCTCAAGCACAAGATTGAGCAATCAGAATACAAATGCTCT
CACTTTCACATATACCTATGACGCAGCTGCTGGAGCTGGTGTTGACATCTTTATAGTTGA
CAC
>NODE_4858_length_70_cov_2.800000
CTCAAGACAGACACACAGAGTAAAAATATTATTGCGTGGACCCCAGTTGTAGCTGAGATT
CTTGGTGGTCTAAGTCGACTAGATGACAAA
>NODE_4866_length_581_cov_8.148021
AAGCGACCGTATCAAGCGTATCACAAGTAAAGAAACTATTAGGCGCGGAGAAACACCCTC
TTTCCAAGTCCAAGCATTCGAGAAAGTAGAACTACCACTATGTGCACCATTGGTGGGAGT
TGCAAGGCTAGTTCCCGCCAGTGACGGCATCGATGTAGTACTGATATCCGTAAGGCTCAT
GTTGTTACCGATAGATACAGTCGTTTGAGGAGAATTGGTAGCGCTGGCTGTTGGAGCGGG
ATCGATAGTCTTTTCGAAATTGCCTCCATTATTCAATGCATCATTGACAGCTGTAACATA
GAGTTCGTCCGCATTCGACGGCACGAGGGACAGAATACCAATTCGAGGAGGATCGGTTGA
AGGATGAGTGATGTTGCCATAATGGAATGCAACGAGGTTTGATCGGAAAAAGGGGTCACC
GAGACTCCAGCGGAAGAGAGATCCAAAACGCGGAGGGTCTGTGGGAACTATGTTGTCCGC
TACACACGTTTTAGCATCATTGGACTTAAACTGGCCAATGAAATCTCGTGGATCGATAGG
GAACATCTTTCCACCGATCTGAAATACCAGAGTGTGTGGATTAATGCAAGGAAAGATCGG
C
>NODE_4867_length_87_cov_3.103448
ACTGCGTCTTGGTCGCTTGAGAAAAGGCAGCCTTGAAGAGTTCGTCAGGAAGATAGTCTG
ATGGTTTCTTAAGAGATTTCGTTATCTGTTCCGACTCAACACCTGAG
>NODE_4868_length_227_cov_21.365639
TTCAATCCTTCTGAAATGGCCAAGTCAAAAAATCATACCAATCACAATCAGATCAAAAAG
GCTCATCGTAATGGTATTAAAAAACCCAAGTCCAACCGGACAAGATCGCTGAAGGGGGTT
GATCCCAAGTTCCGCCGAAACGCTCGTTTCGCTCTCGTGGGGTCGCGCAAGGTCCTCTTC
GAACAGAAAGCTGCATCGTAGGTTGCGGAGAGAAGGACTTGTCATAAACGAGACCCTATG
CACATGA
>NODE_4878_length_124_cov_4.419355
TTGTGAATAATCCAGTTCCAGATCCGATTTCCACGATGTTGTAAGGCCCAGGATTTCTCA
AGGACTTGAGTATATACTCGAGGGCAACCGACTGGTAACTGGGACGAGCACGATCATAGA
GTTCGTTGGTGCCCGTTGCAAAAC
>NODE_4895_length_810_cov_11.291358
CTCCTGACAAATCCAGGAGAGTTAGAAATGGTGATATTGCGGATGGAGAGATCGTAGGAA
GGAGTCTGTTTGGGGGTCTCACCCGTAATCAACCGACGCCATGCCTCATGGCATTCATGA
ATAATCTCTGTGGCATATTTTTTGTTCTTTGCCTCACCAGAGAAAGCAAAAGTGTTCTCT
GGCTTTCCATCGGGAATCTTGTAAATCCTGAACCATTCATTGGTAGCACGAATTAAACCT
GGCAAATGCCTCTCAACATCCTCAATATCATTGAGCTTGGAAGCAAGAGGATCGGTGACG
TCAACGACAATGACTTTCCAATCGGTTTCGCCTTCATCAAGGAGAGCCATGATGCCGAGA
ACTTTGACTTGTTTGATTTGACCCACATAACCGATCTGTTCGCCGATCTCGCAAACATCA
AGTGGGTCATTGTCACCTTTAGCCTTGGTCTCAACATGAGATTGTGTAGGATCTTCCCAT
GTCTGAGGGAAAGCACCATAGTTCCATATGTAACCGTGATGAGGGAAACAGTTCCTGACA
TAACGTAGGCGACCTTTCTTGATATCCTGTCTGATAGGATTGAAAGACTCTTCTTTTGAG
ATTTCGAGTTTTGCATTAGTCCAACGGGGGACTTCAACGATCATGTTGAAAATGCCATTG
GGCTGATCAGCGAAGAGGGGAATATCGTGCCAGGGAGAAACAACAGATCCATTTTGTTCG
ATGTAAACACGATGTTCAAGCGTATTGGGAGCACCGATAAGGCGAGATGTATACTGAGAA
GCCATGGTAATAGAGGGAGAAGGAAAGAAATCGATTTGTTGATGAAGGCG
>NODE_4896_length_716_cov_14.905028
CCGGAGCTAGCCCCAGGTTGGCCATCATCGGTTACTGTGAAATAAACAGCATCATCGAGA
GAACCGTGCTGAGCTATTGGGACAAGAACAGGTTGATGGTTGGCAGCAGAGTTGATCGAA
GATAACTTATAGACACCGGCTGGGAGACCTTGGTCAACAGCAGCCGTGAGCTGTCCATTC
TGAGCAGCAGCGTTCAGCCCTTTGAAGAAAGCGAACTTCTGCGGATCCAAAGGTGTTGTT
TGGTCAATGGCATCCAATGCCTCAACGACAACGTGTGAATGACCTTGAATCTGGCCATTG
TTGTTCAAGAATTGAGGTGCTGCGAAATAATTCTCGTCTGCGTTCACGAAGAAACCAGTT
TCCATCCCTCTGATGGCCATTGTAATGGTAAAGGCAGTGTTTGACTTGATCGTATCGCCG
TTCTTAGGGGAGACAAACTTGGAAGATGGCATGTTATCCGTTGAAGGGAGAACGCCCATG
GGCGCTGGGTTACACGATCCAGTCTTGATCTGCTGGCCATTCGTGATCGGAAGGTCGGGC
ACAGTCAAGCAGAAGTTGATGAAATTGTCCTTCGAGGTCAGCGATGCTACTTGACCGGCA
GCAGGAACATCCTGGCCGTCGTTGGCAAAGCCAGTGGCAATAACCTTGGGGTCGAGAGTG
AGAGATTGCTGAAGATCCTGGCTATTACTGCCAGTGCTTGTAGTGTTACTGTTGCCTGCA
GCGGCGCCACCGCTGG
>NODE_4902_length_43_cov_2.465116
GTTTGGCGTTCTTGCGTGCATCATCAAACCTCTTCACAATAACTTCGCACTTGGCAGTCT
GGC
>NODE_4903_length_69_cov_1.942029
GGAAAAAATACCTGTCTGGGCACACGCTTGGCGAAAGCTGAGTTGAAGCTGATCGTATCA
ATGTTTGTGCTTGGCTTTGATTTGGGTAT
>NODE_4921_length_310_cov_9.306452
CATACATAGGAAACATCATGGCAGGCGATATCTCTCTCTCTACAGCTTTGTCTGTTGTTT
GGTAGCGTCTGTCGTGTTACCCTTCATGAAGAGACCATGGAATCCTAAAGGAACACATCT
ATCCATCTCAGCCCTCGCAACCTCTGACAAATCCTTCGCATCAAGGACGACAAGCATACT
CCTCTGTTTGACACCATCCAATACAACACTCAACACCACACCATCATCTTCGTCTTCTTC
CTTCACACACCCAACATTCCCAGTAGCAAACTCAGAAGAATGAGGGCGTGGAACAAAGAT
AGGTTCACCAGTGGTGTACCCTCTCTCACA
>NODE_4922_length_62_cov_2.887097
GTCGGCCGCGAGGGTCTTCACCAATTAAACCTGAAGGATGGGCACCTGCAGGATTGAAAT
AGCGCAAGGAGATCGCCCGCCA
>NODE_4923_length_404_cov_12.356436
GAAGATAGATGCCATTGCAGAGGAAAGGAACTACAAAAACAGAGATATGATCAATGTGTC
CAAGTTAGCCATGGGCGAAGTTTACGAGGTTAAGATCAAGACCTTCTTCGAGGAACATAT
GCACGAGGACGAGGAAGTTCGATATATACTCGATGGAAGCGGGTTCTTCGACGTTCGTGA
AACGCCCACCAATACATGGATTCGTCTCGCAGTAGAACCTGGGGATCTCTTAGTGCTTCC
TGCAGGCATTTACCACCGTTTTACCCTTGACGAGAAAAATTATATCAAAGCATTGCGTCT
CTTCCAGGACGAACCGAAGTGGGTACCCCACAATCGCAGTGAAGCAACGGACAGTAATCC
TTATCGCCTTGCTTATCTCAAGACTACCGGTGTTGGTGCTTAGTCCGTGCTTCAATACAT
GCTA
>NODE_4934_length_683_cov_7.029283
CGCAGCAGGGACATTGGCAATGATAGACATGACGGGATTCAAGTCGAGTAGCATGAAGAC
TGTTGCAAGGAAATTGGCTAAGAAGGCAATAACAAAGTAAATAAGCCCATCGCCGAATAT
AAGTCCAACCAAACGGGATCTGCCGGTTCGAGGTGCAAGTAGCTTGTACGCAGTCAAGCA
CAACACAATGAAATCAAAGACCATCGAATAGATAAAGCTGATAGCCAGGATGCGGTTCTG
TGTTGATGTGATGCTACAACCTTGGCCGGGAACCCAGACAGCAGTGAGCAGAACACCGTG
GAGCAATAGAGACCAGTGGCCAAGAATAACAAGAACAAGGAATATCACGAGCCACCTGTT
CTGGGACCAGACAGCCATTGTCCGCAGGGAAAGATTAATGCTGGCCAGACCGACTGAAGC
ATTACCAAGGACCTGGATGTAGGTGTAAAGAACTTGGCAGTTGATAACAGTTGTCACATT
GAGGGAGATGGCAATGCCGACGAGTGCAAATAAGAGACAGTAACGGTTCAGGAAATAAAA
GACCATTGGCCAGCGAAACTTCTTCTTGCCGGATATGTACTTCCAGTCAAAATGAAGAGA
CGTGAACCACTCCCATATATAAACCCCTAGCAGTGCATGCATGAACCGGTCAAAGACGAC
GGCGTCCTTCTGGATCTCTTCCATTGAAGACCAGTTAACCATT
>NODE_4935_length_178_cov_8.426967
CCCAAATTGCTACCAACCCACTTGCGTCGCGAATGATTGCTATTTTTGACGAAGATGGGG
GAGGAACAGTTGACTTTCAGGAGTTTGTTGGAGGTTTGAGTGCCTTCAGTAGTCGAGGCG
GTCGAGAGGAAAAGCTCAAATTTGCTTTCAAGGTCTATGATGTAGACAGGGACGGCTACA
TCTCTAACGGGGCACTGT
>NODE_4952_length_143_cov_3.496504
GATATTCTCCTGGTTGTGATCTCTTTTCTGAAAGAACACCTTGAGCGGGATCCACAAAAG
AGGGCTTGAACTTGGCCTGGCCAGCAGGACTTGTTCCCTTGCTGTCGTAATTACCACCCA
TCATTTCATTTTTCTCCTCACCATTACTGAGGCCAACATGCGA
>NODE_4953_length_50_cov_4.120000
CTGGTGTCTTATCTCGTCTTGCCTCGGGACCTCTATTCGTCAGGTCCTTAGCAATGCCAG
CCATCCAAAT
>NODE_4959_length_122_cov_23.237705
GCCAATACTGGTTCCGTGTAAGATGGAAATGCCGCATACCAACCTTACCAAAGTAACCAG
GGTGGTACTTGTCAAAGTTGATCCGGTGGTGGTGTGCACCACCAGCAAGACCACGTCCTC
CCGGATGCTTGCGGTGCTTGCC
>NODE_4964_length_50_cov_2.280000
AAGGCTTGAAGCCTGGTATTTGCCCATAGAACTGCAGACGTCGAAGCAGTAGGTATACAT
GTATGGAAGC
>NODE_4973_length_909_cov_12.726072
CCTATCGGTGATCTGCTTCGTTGACTTGTTTGGGCTTGGCCGTTGCTCAGTCTAACTCGA
CCAATGTCGTGACTGTTCAAGTCGGCTCGACTGCAGATGCCTCCGGTGGTGTCTTCCAGT
TCATTCCTCCAAGCATCAACGCAGCAAACGGGACTATAGTCAATTTCCAGTTCTCTGGCA
TGCCTGGAAACCACTCGGTTACTCAATCGACATTCAACGACCCATGTACTCCTGTCAATG
GTGGATTTGATTCTGGTTGGGTCTTTCTCCCCTCTGCGGGCTTGTCCCCTGTGCCTGAAT
GGAACCTCACAATCACGGATGACTCCAGACCTATCTGGTTCTTCTGTAAACAGTTGCTGC
CAGCACCCCACTGCATAGCTGGGATGGTTGGTGCCATCAATCCTCCTACATCCGGTAACA
ATACCTTCGAGAATTTCAGAAATCAGACCTCTCAAGTTTCTAGTGTCGATCAAAGCGAAA
ACGGTCTCGTTGGAATAGGTGCATCTGCATCTGCACGCCCTCAGCCACTTCCCAGTGGAG
CAACTGACTTCCCTGCAAGTGCTGCTGCAGCTCCTGCATCTACTTCTTCTCCTGCATCTA
CTGCTTCTCCTGCGCCTACTGCTTCTACTGGCGCTGCTGCAGGTTTAACTGTTCAACATG
GTCTTTTTGCAGTTTTAGTTGGCATGACCGTCTTCCTCGCATAGATATCAAGAGATCGCT
CCAAATGCGACCATAGGGTGACCATAGGGTGTGTTGGATGAGTGATGAATGATCGATGAC
AATGGACAATGCCAAGCGATGGACGCTATGATATATTCTCGAATTCGCAGTGTCTTCTTT
CGAATTGACCTTTTTGGAATGCCCCTGATATGTAGGTTGTTTCCCCACACGGTGACATTA
CCATTGTCATATTACGAATGTCGTATTAG
>NODE_4977_length_173_cov_8.890173
GCAAAAGGAGGCTATTTCGGAGGCCTCAGCTGTTGACAAGGACATTGAGATGGCTGATGT
GGATGTGTCGCCCAAGAAATCCAAGAAGGAGAAGAAAGAGGAGACTGAGGAGGACCTCGA
ATTCAAGAAAAAGAAGAAAGCGGAGCAGGATGCTATGAAAGCTGCGCGAGAGAAAGCTAT
GAAGGACGGCCCA
>NODE_4981_length_116_cov_4.379310
CGGCAAAGAGCCAAGTAGCGAAAAAGGCCAGAGTACCAGCCTGAATGGCTATAAAGCGGG
AATGGTTCAATGACGCGGGGCGAATGAGAAGCATAGCCAGATATAGAGAAGTGATCACGA
AAATAACGAGGCAAAC
>NODE_4982_length_34_cov_887.205872
CTTTGTACACACCGCCCGTCGCTACTACCGATTGAATGGCTTAGTGAGGTCTCC
>NODE_5016_length_80_cov_14.000000
CTGTAGGCCTCGCTCTTCTGTGGCATCTTCTTCCCATGCCCAGCATTCCACAAGGGTCTT
TGTCCCATCATCGGCTACCACTCACGAAATCTCAGTGCCA
>NODE_5032_length_152_cov_3.440789
GGCGAGCGAATCTTCGAGCAGTATCGCGCATCTCTTCATACTAGTCCCTGCAATTTCGAT
TCTACACCGGATTTGACATTTCGAACTCCCTCATGTCGCAACTGCCACCATTCCTTGCAC
TTGACGTCGGCCCTGGATCAGTCTTCATTCTACATCACTGCACCGTCTTCTG
>NODE_5033_length_148_cov_4.641892
GCCTGGGAAAGAGGCATCGGCCATGGGGACATCGTCGGAGTGGACAGTGGGCAGGGCGAT
GGGCTGGGAACGAGTCATGTTGGGTGAGTAGTGACCAAGTCAATAAACCTGTGAGTAAGT
CAATAAAACCTGTGAGTGAGTAAGAACTATGGGAGAGAGAAAGAGAGA
>NODE_5035_length_38_cov_95.421051
CAACATTAAGGTCGACATCGACATCAGCGTCAACATCAAGTGCAGCATTGATTTTAGC
>NODE_5036_length_103_cov_12.533980
TTGCGCCTGCCTGAGCAAGAGCAAGGGCGCAAGCGGCACCTATACCACGTGTTGAGCCCG
TGATAAGGACATTACTACCGTGAAGTTCGAAAAGAGAGAGAACTGATACGTCTGGGGTCG
GAT
>NODE_5063_length_39_cov_138.461533
CACTTCGGCCGTGGTAGTGGTAACAGCGGTAGCTTCTTCTGATTCGAATATGAGTGAGA
>NODE_5066_length_46_cov_1.847826
TCTCGATCTCTGCTTCGAAATCGTCTTGCGTACCTTCCTGCTCGTCGCTTTCTATCTACC
CAGGCC
>NODE_5083_length_1038_cov_9.236994
GGAGGAGCGGTATATGTACCAGCATACCCTGGAGTGGATAAATTCAAAGGTCAAGTTCTT
CATTCCTCGCAGCACAAATCAGCAACAGATCACCTCGGGAGGAAGGTGGTTCTCATTGGT
TCATGCACCTCCGCTCACGATCTCGGTGTGGATTACTATGACCATGGAGTTGACGTGACT
ATGTATCAACGAAGTTCCACGTGTGTGATGTCGGTGCAGAAAGGGATAAGAAATGTAGTC
AAAGGCTTGTATGACGAGACTGGGCCCCCAACTACCGTGGCTGATCGGATTTCTGCTTCC
TTCTCTGGCCTTCTGAACTTCGGAATATGGTATCGTGCCACATCTGTTGCCGAGGAGATT
GATAAAGAAACTTTAGATGGGCTGCGCCGGGTCGGCTTCAGATTGAACCGAGGACACAAA
GACGCCGGTGTTTTTCTCAGCGCATATACGGCAGGTGGGGGATATTATCTAGACGTCGGA
GGCAGCCAATATGTGATTGACGGCAAAATCAAGTTGAAAAACGACACGGCTCTGGAAGGC
TTCACTGAGACGGGCCTGAAATTTTCTGACGGAAGTGAACTTCCCGCTGATGTTGTCATA
TTTTGCACTGGCCTTGGGAAGGCTCGCGATGTGGTTCAGGGCCTCGTAGATCCTGAGACT
TTTAACGGTGTTGGTGAAATCTGGGGCTTGGATGACGAGGGAGAGTTTAACGGTGTATGG
GGAGACATTGGTGTCCCCAATTTGTGGTTCATGATGGGCAGCTTCGCCCTGAGTCGTTTC
TACTCAAAGCGAATCTCGCTCCAAGTTAAGGCCGTCGAAGAGGGGATCTTCGGCCCGCGG
TATCAAATAAAACTATAACGTATGACCAGCAGGCTTCATAATAAACATGACCTTCGGAAA
TTCGCTCTATATTTAGCATGATAGGATTTCCTCAGGCAACATGGGTCCTTCACGCTGGCG
TGCAAAGCATGAAGGATAATCTAATGGGTGATCGTTGTGTCAAGAGTTTTGCTTTCTGTA
ACCATGTCACCACCCAATGAGGGATTAGTTAACGAGGA
>NODE_5084_length_21_cov_7.571429
CGCTCCGGTTTTGAAGTCCCTAATAGTAATGCGTTCATGTT
>NODE_5098_length_118_cov_152.042374
GCTCAACTCACCCGCCAGAACCTATTCTGTTTCTAATCCTGCTCCTCTCGTTATGGACGG
ACTTACCATTGATAACTCTCTCGGTGACCAGCCAAATTCCAACAGTAATGGACTTGCTGC
AGGCCATAACACTGATGG
>NODE_5099_length_29_cov_190.655167
GCAGGCCATAACACTGATGGGTTCGACGCAAGCACTGAAAACCTCACCA
>NODE_5100_length_142_cov_4.908451
TGCCGCATATTGACCTAGGGTGTCAGCGAGCAGCTCGAGAGAAGTCTGGGTAGGTAGCCC
TCGTTCCTTAGATGTACAAGCAATGGAGACACGCCACTTGGAAAATCGAGCACCAGCCGC
ACGGGCAACTTGGAGACGACCCAGCAAACCATCCAAACCTTC
>NODE_5101_length_175_cov_7.691429
CGTGACTTGAAAGAGCTGGTGAGCCTCGGAAAGGAAGGGACTACTATTATTCTTGACGAG
TTCTACTCCTGGTATATTTACCCCGACCGTAGCGATGACCTTGGCAAGTCTATCTCTGCG
GCAAAACATGTTGAGAATGTTGACGAGGACTCTGTCGTCCTTATTGATGGACTTACTAAG
AATTGGAGACTCCCG
>NODE_5102_length_51_cov_2.235294
CGGCAGAGATTATCAGCAAAAGCACTACCAGGCAAGGACACTGTACTCTTTGACAACTTG
TAGCTGGGTGA
>NODE_5103_length_256_cov_9.480469
AGACTGTGTACACAGTGACCAAAGAGAAATTCAGTGGCAGAGTCGAGGGTGAAGCGGTAC
ATGAGATCCTGAAAGTCGACTGGTTGTCCCTCGCGGAACCTAGATTTAAGTTGATGAATC
ACGACTTCGGCATGGCGGTCGAAGAGCTCAAAATCGCTGATCCTATCTCGAGTAAATGCT
GGACGAGTTATAGAACGATGGAATTTCCACATATCACCGTCTGAGTTAAAGACACCAATT
CCTAGAAAGTCTTCCATCCTTCGTTGAAACCTGGTG
>NODE_5104_length_42_cov_108.142860
CTTCACCAACTCCGGCGAAGACACTTACTCAATCGAGCCTCTCAAGCCCTTCTATGTGGT
TG
>NODE_5105_length_309_cov_49.482201
GGCTTGTGTGTGGTGGAATAAGGCTCAGGTTGTGGCAGGCACTGATAAAGTGCATTGTAC
CAGTCGTATCCCCTGTTACATTGGGGCTGGGGTTGGTTGTTGTGAGGGGCGTAGCGAGGT
ACACAGCAATTCTTAGCAGGACTCCAGTAGTGGCTACTGGGGGGACAGGAGACATCCTTT
GGAGGAGGCGGGGGATTAGTAACTCCCCCGCTGGGCAAGCAACATTGTTTGTCCTCCCAC
CAAAATTCAGTAGACTTGCAATTGTCCTCCACATTAGTTGCCACAGCAAAAGAAACGGTA
ACAGAAAATGCGACAAGGATAACTGAGAA
>NODE_5106_length_136_cov_4.477941
CCGGTGTAATATTATTCAATCGCAGCTCATATGGATCCAGACTCAAAACTCCATTAGTGG
TTGAGCAATCCGTATACGGTACCGCGTGGGACTCAGAAGAAACGATTGGCTGAAGGAAGC
CTTGGAATAGCGTGACATACTCATTGATGTAATGAG
>NODE_5174_length_57_cov_48.298244
ACAGCCAGAATATGACATATGAAAATAAATAAGGAATTCTGGGCAAAGAACCTCCCAGGA
CATATTCTCCGCCCATA
>NODE_5179_length_49_cov_6.428571
ATCTGTGTTACGCCCTGATAAGCTTGCAAAATGAACAAGCCTACTTCTAGGCCACCTGAT
GTCAACAGA
>NODE_5187_length_577_cov_26.667244
GCTTTTCCTTCCGTTACACCAAAGCCATGAGCCAGAGTCTCGGTGATGTTAGTATCTTCA
GCAAGCCTCACGCCACACTGGGTCTCCCAATAAACGAGAGGCCTGTAGGGCGCAGGAAGG
TAACCCTGAGTGAAAATGTGGTTGGTGAGATGAGCAATTTGCTGTAACTTGATATTCTGG
TTCAAACGGATTCGTTGAATGGCGACTTTGGCGGCCGGGGAATAAACATAGCGGTATGTG
AACCACAAGGCAGTCGGAACATCCTCGACGAAAAGATTGACAGCAGTATTAACGCACTTT
CCGACGCCCTGTTTCACAAGTTCCTCCACGGTGTCAGAGGAATGGACGGGGGCACCGTCA
TGACGGACCCAAGTACAAACAGAACGAAAGTGAGCCTCAACAAATCCTTGACAAAAGACA
TAATCTAGAACATCTTCAAGGTCAGATAATTTTTGTCCAGCGAGTTCTAGCTCAATGAGT
TGTGTTGTCGGGGAAGCATTGCCACGGGAAGCAAATTGGTAAGCTACCCAAAATTCACCA
CTGGGAGCCATTTCAGGAGAATGAATGAGAGAGAAAAAGAGAGAGAGAGGGGAAAAA
>NODE_5188_length_51_cov_3.137255
TCTCAGGATTCCGCGTTCTCGACCTTTACCAAGTCAAGCAAGGTGACGACTCCCACCTCC
CCAGGTCACCC
>NODE_5199_length_270_cov_6.755556
GGCAGCATGTTTACCTTTGAAATGAGCATCCGCGAGGGCCATGTGCTCGTCACATCGGGG
CCCTATGCTATTGTTCGCCATCCAGCTTATATCGGTGCCATCCTTGTAGTCATCGGAATG
TTTCTTGTACATGGACTGAAGGGCTCTTGGATGAGGGAGAGTGGTATACTGGAGAACACA
GTAATGAAGACAATAATAGGGATTACCTGTGCATTCGTTGCAGTCATTATTGTTGGATTA
TTGAGACGGATGTCGAAGGAAGATGAGGCATTACATCAGTTGGCTGGGAA
>NODE_5200_length_116_cov_162.681030
CGGCGATCAATCTTCTGAACGAGCTCAGCAAACTTGCAGGCAATGTGGGCTGTGTGACAA
TCGAGTACAGGAGCATAACCGGCACTAATCTGACCGGGGTGGTTGAGGACGATAACTTGA
GCATTGAAAGAAGCGG
>NODE_5202_length_54_cov_4.981482
ACGAGATCAAGAAGATTGAATACGTGTAAATCAACTGGATTACTGACTAACAGAAAAATG
CTTAGGGACTGAGA
>NODE_5203_length_113_cov_5.000000
CTTCGATACTTTCCCCTGGATGTTGTAGGAGGCTTTTGGTAAAGGCAATAGAAGTCTGGG
ATGTACTTGCAGCAAGCTCATCGGCCAGCGCCTTTGCTGCAGGATACACAGCATCACGGG
TAGGTAAGATCTG
>NODE_5242_length_81_cov_2.703704
ATTGCCCTACAAGAATGCGAATTCGAGAAAGCTGGATTGAACATCAGAGTGAATGCAGCT
GGCTGACATGAGAGTGACCATGGGATATCGCTGGGTATGTG
>NODE_5243_length_196_cov_8.443877
GGAGCGGAATAACCAGGAATATTACCATTGCCGTAAGCCAGAGCGGGCTCTGAATGCTTG
CGTATTTGAAAAGCTCGGTCTTACGAAAACCATTCCCGGTTCACTAGCAGGCCAGAAACC
CATTCACGAAGTGGAGAACCCGATCTTCAAGTCTATGCAGAAGTAGATCACCACCTTGCA
TCCAATCGTTTGAGGAATGGATACCTAATTCCTAAG
>NODE_5249_length_81_cov_6.592593
GTAGGGAGTCTCGAAATCGGCCTCGTTTTTGAGAATTTGGACAACATCATGGTAGTCAGT
GAAGTTGTAAGTCTGCACCTGGGGTTGGGGCTTATTAAGAT
>NODE_5250_length_1159_cov_11.033649
GTTTCTTCTAACTCGGGTTACGACCTTATCTGTTTCTTCCAACTCGGATTACGACCTTGA
TCTGTTTCTTCCACCATGCCGCGCGAACGCTCTCTCTCGGGCACCATCCCCTCCATGGAG
ACCAGCCATGAGGAGCTCAAAGATAATACCATCGTCATCGTCCTTGGTGCCTCTGGCGAT
CTCGCAAAGAAAAAGACTTTTCCTGCTCTCTTCGGTCTCTACCGTCAGGGCTTTCTGCCT
CGCGACGTCAAAATCGTCGGATATGCTAGGACAAAGATGGACCAGGACGAATTCTACAAA
CGCCAGACCTCATACATCAAAAACCCCAATGATGACCCCGAGATCGCTAAATCCATCGAG
TCATTCAAAGGGTTCTCGTCCTACGTCTCAGGTGGATATGAAGATAGCGAGTCCTTTGAC
AATCTCAACCGATATCTCGAGGAGATTGAATCAAAGTATCAGTCCAAGGAACGTAACCGT
ATTTTCTATCTTGCCCTTCCACCCAGTGTTTTCATCCCCGTTGCCAAAAACCTCAAAGAA
CACTGCTACATCGCTAAGAACGGCATCAATCGGATTATCATTGAAAAGCCTTTTGGTAAG
GACCTCGAGTCTGCTCGGGAACTCTTGAGCGCTGTGAAACAGTACTGGACTGAGGATGAG
ACATTCCGTATCGATCATTATCTCGGCAAGGAAATGGTTAAAAATCTTCTCGTTTTGCGA
TTTGCAAATGTCGCGATGGGCGCTGGTTGGGACAAGAACTCGATCAGCAATGTTCAGATT
ACCTTCAAGGAACCCTTCGGCACAGAAGGCCGCGGCGGATACTTTGATGAGTTCGGTATT
ATTCGTGATATATTGCAGAACCACTTACTGCAGGTTCTGAGTATATTGACCATGGAACGT
CCTGTTTCATTTTCTGCAGAGGATATCCGAGATGAAAAGGTCAAGGTGCTCCGTGCTATT
CCTCCTATTGAGCGAGATGACTGCTTGCTGGGCCAATATGTTTCTGCGAATGGAAAACCT
GGCTACCTCGACGATGACACTGTCCCTCCTAACTCGGTTTGCCCAACCTTTGCTGCTACC
ACACTTTGGATCCACAATCCTCGCTGGGAAGGTGTACCCTTCATCCTCAAAGCTGGTAAA
GCCTTGAACGAGGCCAAGGTGGAGGTCCGGATTCAGTTC
>NODE_5259_length_78_cov_4.794872
GCGACATTCGCCGCTCTGGTCTCGTTGACCAAAACTGGGAGCCCCCCTCTGCCGACGTCA
AATTTGAGTATAAATGGGATATACCAGGATCAGATGGA
>NODE_5263_length_193_cov_6.088083
AAGGATAGGGATAGGGACCGTGACCGTGAACGTGATTACGATCGTGATAGGGACAGACGG
GACAAGGACAGAGAGCGCGACCGCGACAGGCGGGAGTCTGGTCGCTCAGGACGACGTGTT
GGAGATCATTGGGAGCCAGACAGGCGTAACGGTGATAGGAGGAAAAGATCAAGGAGTCGC
ACGAGGTCTCGTTCCCCTCGCCGTCGTTCGGCG
>NODE_5264_length_21_cov_27.238094
GGTGGTGCTGGTGCCCGTGCGCGCAGGCAAAAGAGTTATCG
>NODE_5289_length_289_cov_52.155708
GGCCTTGGGCCTTGGAACAGTGGAAAGAGGGAAATATTGGACCTGCTTATACTATTCGCG
ACCCGGAGAACTCGTCGAAGGTCTGGACAGTTTCAGATGAAGTAGAAAGATCACTTGGAG
ATGAATATAAACCTCTCATTCTTCAGGATTATCAAGTCGGAAATTTAAAGCAGGTTTTTG
CTTTCATGACTGACCCAGTTGGTGTCACTAATCAGTAGTTCTAACGTCCTTCTGACGTTT
TGTAATGACAATGTCTGGAGTGTAGAGCTCAGATTCGGAGAAAGGATAAATTCTTGTTAG
ACGTTGGAG
>NODE_5292_length_54_cov_90.500000
GGCTGGGGAGACTGAAGACAGTGCCAGCTTTCCCGGTCCATTGGTCGTAGGCTCCAAGGG
CTCAACTTTCAAGT
>NODE_5293_length_97_cov_3.092783
ACATCGACAAGATACAACGTATCGATCTCAACAACGGTCTTTGTTTGGGCAAGACTCTAT
GACTTGTCCGACAACGAATACTGGAACGATTCATGATCATGATACAACAGAGTCGTT
>NODE_5303_length_146_cov_3.828767
CGAAACCGGAATCAAAGCTGTTCCCATACGGTTATCTAGTGTATCTGCAGAACGGAGTAC
AGGTGCAAAAGAGAGCAAGCGAGATTATGCCCGGGGATGTCGTGGAAATTGTGGATGCGA
GGTTCAAAGGACATAAAGGGTTGAGTGGGTATCAGCAATATGTGGG
>NODE_5308_length_90_cov_27.500000
CGGCCATAGTGGAATCGCCAGCAAGCCTTACGGTCTGTGATACAGCATGGAGGATAAAGA
AAGATAGCCCAAGTAATTGGAGCATGCACATATTGTTCAGGCGATTAAAC
>NODE_5309_length_152_cov_6.861842
CAGATGTATGCTATAAGCCACAACATAGAAGATTCTCTTTCATTTTATTCTATTGCTATC
CTCAACGGGGTAGGTATTCTTGGACGCTTAGGGGGTAGTTGGCTGGCAGATCGCTACGGT
ATATGGAACATGCAGATCCTAGTGACCGTTGGAACTACAGCATCAATATGGG
>NODE_5315_length_49_cov_1.224490
GGTAAAGGTAGATATTCGGCCTAGAAAGATGGAAAGAAATCGAACCACTTAGATAAAGGG
AGCTTACTT
>NODE_5324_length_21_cov_19.761906
ATGCGGATTAGGCACGTTTGTACCAACGTAGACTTGAAGAA
>NODE_5325_length_58_cov_3.103448
ATTTGGGATATGAAGACCTACAAGATCAAAATGGACCTCCCAGGCCACACAGATGAGGTT
TATTGTGTAGATTTCGTG
>NODE_5326_length_93_cov_3.698925
TTATTTGAAGGAGCACTTTTTTCAAGAAGGGAGAATATTGGGGGAACATGCATTGTGGAT
CATACAGACTGCTACAGCGATTTTGAAGATGGAGTCGAATATGGTGTTGGTTA
>NODE_5359_length_102_cov_7.352941
AAGGAGAAATGGTCTCCTGCACTGCAGATTCGAACAGTGCTCCTGTCGATTCAAGCACTG
CTGAGTGCACCTAACCCGGATGATCCACTAGCGACAGATGTTGCAAAGCACTATAAAGAG
AA
>NODE_5365_length_162_cov_4.209877
GTGCCGACTACGTTACACTCATGATGGGTGGTCGACGGAAAGCTCAATGCGAGGCAACCA
AACTTCCTCAAGATCAGGGTACTTGAAGTCAGTTCAACGATTCATAATCTCCAAGTCGGT
CATAGTATAGGATTGTGCTGTCGAGTTAGATGGTAACGGGTCAGAAAGTTCAGAGATAGC
CT
>NODE_5366_length_458_cov_40.227074
AACCTCAGCCATTCGTGTCACTCCCTGAAGTGGAACTTCAAAACTGATAACCATCCAGAT
TCATAGCAGATCTTATTATGGTATCCGACTACCGAGAAGTAATCCGAAAAGCAAGTATCG
ATCAGAGGCTGAGACCGAAAGCCTTAATCAGAGCAGTGAAGCCAAGGTTAATGCATATGG
GAATAACGCCCCCAAGCGAGATGGTGAGCGGACCAATGATGTCACCCACAGCCTTGCACT
TGCCTAGAATATCAGCAAGGACCACGGAGATATCGGCCATAACACTAAGGAGGTCCTTAA
CGTTGACCGAGGCGCAGGCCCTGAGCATAACAGGAAAGACAAGTAGAATAGTCTTGAAGA
GAGTAGTAAGGAGGTCAACGACAACACTAACTCCAACCACAGCACCATTCAAGCAAAGTG
CGTGGGAGGGGTCATCTTTGAGAATGGTCGAGATACTACTGCTGGCAGTACCGAGGAT
>NODE_5367_length_286_cov_6.090909
TCCAGCTCTTTTTTCAAGTACAATGACGCTCTCGTTCGATCTATCATCCGCGAACAACGC
CAGCTCGAGTCCTCCCTCGTCCTCCACATAACAAAGTCCCCACCCACTCAGCCACCACCC
CCCGCGGTCATCCTCCTCCAGACTGCGATCCTCCGAAACAAAAGATGTCTGCTCGCTTAC
CATGCCCACCGTCTCGATGATCTGCGAGATATGTACTGGGCTGTCGGTGGTGCCCTGCCC
CATATCCTGAACCATCCTCCGCGATGGATTTCCGAGCCCACTTTTCAAGTGAACTGGACA
TCATGG
>NODE_5368_length_196_cov_63.234695
GTCACCCAACCATCCAGAAATGGGAACGAAGGCAACGGCCTTCGGGTTGTAACCGACCTT
CTTGATGAAAACGGAAGTTTCCTTAATGATTTCATTGAAACGGTCCTCACTCCACTTAGT
AGTGTCCATCTTGTTGACAGCCACAATAAGCTGGCGGACACCAAGAGTGAAGGCCAAAAG
GGCGTGCTCGCGAGTCTGACCATCCTTGGAGATACC
>NODE_5371_length_73_cov_32.534248
TAGATTCTTGCTTGATAGACATTCAGCACTTATCTATTATGTTTGTGGCTACCCAACTAT
GCAATCATTATCATTCTGCAGCTTTTTAAAAAA
>NODE_5376_length_21_cov_20.952381
AACCAGGAGCACCCATAGAGCCTCTGGTCATGACCTCGCGG
>NODE_5386_length_51_cov_2.862745
TTTTAGCAGTGGAGACGAAGGCAGTGGAGAACTTCTGAAACAGCTTCTCACACGGGTCTT
CCTGCTTGCCG
>NODE_5387_length_264_cov_23.609848
TCGGACCTGCCACCCCCTGCCAAAGCATGGGAAGCATTTTACCCTAAGGGCAGCATTAAT
CCTGGAAGCACCAATCCTGGAGGATTCGGTTTCTATCTCTCAGGCCCAGCTTCCTTCGCA
AAACAATTACAGGACGGTGCAAAGGAAGTCATCATAAGCTATCGCATGATGCTTCAGAAG
GATTGGCAGTGGGTCAAAGGCGGAAAGCTTCCTGGATGGTTTGGTGGCGTAGGTGACCTC
GCATATAGCTGTACCGGTGGCAGACAAAACGAACGATGCCAATG
>NODE_5393_length_75_cov_1.800000
GACGAGAGACTTCTGGACGAGAGACTCCTGGTGACTGAGGCCCAAATTCATTGATGATTT
ATATACAGGTTAGTATGTCGTATGTTGGTGTTCGC
>NODE_5396_length_42_cov_19.666666
TCGCTGTGGTATTTTGTTCCATTGACTACGTCACCGTTGGGATTAGACCCAGCAAGCATG
AG
>NODE_5405_length_125_cov_3.352000
TCAGTCACAGATTCAAATGATTTGATTTCTGTTTCCGGGACATTGTTACCCAAAAGCTCT
TTGCTATACACTGCAATGGCTTTGGCTAGAGGGTGTTCGGACTTGACTTCGGTAGCACAG
ACCATAGCAATGATATCTCTCTTCG
>NODE_5406_length_80_cov_116.237503
GAAGAAGAACGCGAGATGTTCCCAACCCTCAATTGGTTCAATGTCGCCTCCATCCCCTGG
TCTCCTATTGCTCGTGGACTTCTTTGCAGGCCTTTGACCG
>NODE_5431_length_56_cov_3.750000
GGGGGAGATACGCCTTGCCAGTCGCCTTGACGAAGAAGGAAGAGAGCAAGGACAGCTTGC
TTTATATCACTGTCCT
>NODE_5434_length_67_cov_221.447754
TAATCTTTGAGACAAGCATATGACTACTGGCAGGATCAACCAGGTAACTACTTTCCTATT
CCCTGCGCACCACAAACAGAACACAGA
>NODE_5435_length_73_cov_4.219178
GCGGTTTCTAAGTATAGATCTTTCCAGATGATCCCACACGATCTCAGCTATGCCAGCGTC
ACTGTTTACTCAATTTCTGTACATCACCTGTGA
>NODE_5442_length_42_cov_3.714286
TAGAGAACGGCAGGAGGCAGTGGAACGATTTCTAGCACGGGCAGAAATGACGATGATGGC
GC
>NODE_5450_length_502_cov_7.426295
GATAGTGTTGACGTGATGGGTTTGTATGACGAGACGGAAAGCGAGGTGGATAGGGCAATT
AGTGGCGACAATGTTCGTCTGCGCATTCGTGGCGTGGATGACGACGATATAAGCCCCGGC
TTCGTACTCACTGGCATTTCAAGTCCCATTCATGCTGTTAAACAGTTTGAGGCCCAACTT
GCGATCCTGGAGCACAAGAGTATCATTTGTGCAGGGTATTCCGCTGTGTTGCATGTACAC
ACCTTGTCTGAAGAAGTCGTGCTTTCTAAACTACTTCACTACTTTGACAAGGCCACTGGC
CGCAAATCTAAGAAACCGCCTCAATTTGCTAAAAAGGGCCAGAAGGTCGTCGCACTTATT
GAAGCGACAGCACCCATCTGTGTTGAGAGATTCAGTGACTACCCACAGCTTGGCCGATTC
ACTCTCCGTGATGAAGGTCGAACAATTGCCATTGGAAAAGTAACCAAACTGCTCGAACAT
ACAACAATGGACGAAGCCGTTGAGGGAGTAGCTGGCTTGAAC
>NODE_5451_length_165_cov_4.903030
GGAGGGCCCAAGGAAGCCAGCTCCACCGACCTGTTGGGATGAGAGGAAACGAGGAGGAGG
TGACGCGAGGAAATTGTTGTATGTATTGCCTGGAGAATTGAGATCCTCCCGACGAAGAAC
CGTACGATGCTGTTGATGAGGCGGCACATGTTCAGCACTGTGGACAGCTTGCATATTCTG
CAGCT
>NODE_5454_length_101_cov_3.336634
CCGCCTTTCCAGTCAGAGGGAGGGTTATTAAGGACATAGAAGAGTTTGAACTGGGGGGAA
TGATTAGCGACAAGCTGATCGAGATCGTCCTTGAGAAGGATGTCTTGGTGGTTGACACTG
G
>NODE_5455_length_285_cov_4.684210
CTGGCACCAGTCCGAAATGGCCGAATAACAAATCGCAGACCTACTGTTCGAGTATTAAGG
CATTAAGAATCCTTGAATCACACCAAACTCAGCTCCAGGGTCCACACTCGCCGTGCCCAG
AGTTTTATAGTCCTCGCCGGTTTGCTATCAATTGTCGGAAGTTCGACATCAATCCCGTCC
CACCAGCATTTGCGAGCAGGCTTTCTCCAGAATAGCAACAGTTTCTGGGCAGTAGTCATC
TGTGTGTAGTCAACCTCCACAGGTCTCTCCGCATTTGGATGATGTATGATTCCGGTCTTA
AGCAA
>NODE_5460_length_279_cov_105.584229
TCCAACCCCATCCAGAGCCCTGAATGGCAGCAGTGGTAGCGTTAAACTGCTGTTTCATGT
TTTCAATGTTGCCGAAAGCAGCATCGATGGCATCTTTGAGAGGACCAGGCTTGATTTGGC
CACCGGCACCCTTGCCCTCGCTTGCGGATGGTGCGAGGTTCTTCCAGAAGAGAGCGTGGT
TGATATGGCCACCGCCATTGAACTTGAGAGCAGCCTGGAGGGCGATACGCTCCTTGGGAG
TGCTAGTTTTAGCATAGGCAGCTTCAGCCGCATTCAGAGCATTGACATAGGTCTGGTGG
>NODE_5473_length_191_cov_3.659686
ACAAGAGCCTATCTGACGGTGAAAATTTGGACGAAGAAAAGGAAGAATTGAACTGGCCTA
AACTCTCGGAGCTGATAGGAAATTCGGAGTGGAAGCGGGAGTGCTTGAAGCGTGATGAGA
AGTTCGAAATGTACTTCACAGTCGCTAATCGTGCTATTCAGGCGATTCAAAGAGCTCGAG
AACAGCTACAATCTGGTGATGTATCTCCACA
>NODE_5474_length_383_cov_40.587467
CTCCACCACTATCGGGCCTTGTCTCGTTTTTTTCTCAATAGTTTTTGCTTCTCCCATTAT
CGTTTCGTGATGGCTCTCAAGCGCATTAATAAGGAATTAATTGATCTTGGTCGTGACCCT
CCTGCCTCTTGCAGCGCTGGTCCTACTGGGGATAACATGTTTCAATGGCAGGCAACGATA
ATGGGACCCGGTGATTCTCCGTATGCTGGAGGCGTTTTTTTTCTGTCCATCACGTTCCCT
ACGGACTACCCATTCAAGCCCCCCAAAGTCAGCTTCACGACCAAGATTTACCATCCTAAC
ATCAATGCCAATGGTTCTATTTGTCTCGACATCCTGAGAGACCAATGGTCTCCTGCATTG
ACCATCGCGAAGGTTTTACTATCAATTTGTTCAATGCTGACTG
>NODE_5483_length_703_cov_9.743955
AACCCTTCCCCCAGTCATGGCCTGAACGGTAACTACCGCTTGGTTGATATACCATTGCCA
GTCATGTACACGAACGAGGGAGGGGTAATTGCGAGCTACACGATACATTGCCCAATAAGC
TGCTGCGACATGGATATAGTCATATCCTCGATCGATGGCGAAAGATGCAGCCTGGTTCCA
GGACCACCAGTTACCCCAGTTAATATTTGACGGGTAGTTATAGTTCGGCACCAAATTAGG
TTGGTAAAAGAATACAGCCTTCTTAACAGTCCCGTCACCATTCTGGATTGAACCATGTAG
GACGACGTTCACAAATTGTTCCAACTTAGTCACCTCAATAGCATTAGGCTGAACGTATTG
TTTCATTGTCGCTGCCAACCAGGACCCTGCACCAGCTTCGTCGCTCAACCCAGGTATCCA
GGCGCGAGGATCATTTCTGACTACAGCGTTGACTTCGCGGTCATAACTGATGACGGATGG
TGATCGCTTGAAGGGGTCTGTGGAATCATTGAACCATTGTGAAGTAGTCAAGAAATTGCC
GAGATCTGCGATGGTCTCTGTTGCACCATTTGTGACATAGTAGTGAACGGTCTGAAGCGT
TCCATCGGCATATGTGATAGAAAGACGAGCTCGACCCCATTTCGCAGGTGTAATGTTGAA
CCCAACCCAGCCTGAGGTTTTCGGGTCTGAGTTACTGCTCCATGCCAAAGCTCCAGATGG
CGA
>NODE_5484_length_98_cov_6.928571
GCTGTAGGACTTGTCTTACTAGCCAAAAGACCTAAACAATTGCCAGGACCTAGTTCTCCA
AGCGATGAAAAGATACCATAAACAACAGCGAATGCTCCGATATGACCAGGAGCAGTCA
>NODE_5486_length_21_cov_52.238094
GAAGGCTACAGGGTATGAGAGCAGCCCATTTGTCATTTCAG
>NODE_5497_length_81_cov_5.395061
ATTGCACACAACGGCGCTGGTTATGACCAAATTGATGTCCTTGCATGCAAAGATCGCGGA
ATTTATGTTTCCAACACTCCAGGCGCAGTGGATGATGCAAC
>NODE_5507_length_72_cov_2.444444
GGAAGATGAGACATTGGTAATCAAGTTCGGCGCCAAATCTGACGAAGGTGCAACCGAAGA
CACCATTCTCATCCGAGGCGGCAGTACCGACG
>NODE_5508_length_21_cov_12.761905
CTTCTGGGGCAGCTACAAAACACCCTTGTAGACTGGAACTA
>NODE_5509_length_94_cov_13.425532
ACCCTTGTAGACTGGAACTATACTACAACTCCAAGTCCAAATGGATTGCCTGTCCATTAC
TCAAGGGCGCGGATACTAGGTGGATGCAGTTCACACAATGGTATGGTATTTACA
>NODE_5510_length_56_cov_3.642857
GCTTGGTATCAAAGGCTGCTTCAATAGACCCTTTGGTATCTGGGAATTACGCTTTCAGGC
TCAATCCAAAGACGCT
>NODE_5526_length_77_cov_104.753250
TGCATTCCTTGAGCGTTTCTATTCGGTCTTCGACTCTGCGAATGGTTCAGTTGGATTTGC
GACCACTCCTTTCACAACGGCCACAACAAATTGAGAT
>NODE_5530_length_286_cov_106.527969
AAGCATTATTCATTCTGTTTCAGTCGAGAGCTAGTCCTTTGATGAACACGATCTAGGGAC
ATAGCAAATACACTTTCACTATCTTATACAATTTCAAGCTTCGAGAGTCAAGTTATTTAG
AGTTTGCTGCCAGAAGTGGCATCTATCAAGCGCTGCTGGGCCTCATCGAAGTTGATGACG
CTCCAGATGGCATTGAGGTAATCGGCTTTGACATTGAGATATTGGAGGTAAAAGGCGTGC
TCCCAGATATCAACACCAATGATAGGGACATGGGTAAGGAGAGGATCTTGGTTCACCGTC
GTGACA
>NODE_5531_length_90_cov_274.200012
ATGCCACTTCAAGAGGACTCATAACACGTGATGACTATCTCTACCTGCTTGGACCGGCAG
TTTAAGAGATGTTGAAGCTCTCAAGATTGAATCCAGCGGGCCCAGTGGCA
>NODE_5532_length_258_cov_9.011628
AGTTGATGAACCGCCCAGATCAGAACGGGGTAATCAATATGATTACGACCGAAAAGTAGG
ACAACGTCATCTTCTCCAATGCCAAAGCGATAGCGAAGAGCGCTTGCAAGTGCAGTTACT
CGTTCGCGGAGCTCCTGTTTACTTAGGAAACGCCCTGTAGCGTCCTCTACTAACCAAGGC
GTGTCTTCCTTTCCCTTTGGCCTGGCAGGATGAGTAGCATCGAACACGAACTGACCTATT
GTTTGGTCATCAGGAATGTAGGGTAGAGAGGGACCGAG
>NODE_5540_length_165_cov_105.872726
CCCACTTCGACCTTGAAAGAAGACCACAAGAAGTGCACAGGGTGGATGAATAGTAAGAAG
AGTCCAAGACAGGTGTGCACATATGCCTCAAGAGGCCAGCAACAACCCATCAAGAATTAT
TCAATAATGATCCTTCCGCAGGTTCACCTACGGAAACCTTGTTACGACTTTTACTTCCTC
TAAAT
>NODE_5541_length_21_cov_172.047623
TGAACGCTGATTACACTCTCACCTTTTGTCCTTGAGTGAAT
>NODE_5550_length_376_cov_33.305851
CTGCAATGATCTATGTCTATCGTCGTAATAAGAGAATATTCCAGGCCCAATAATTGCAAA
CACACTAGTCTAGATATCTGCCACCAGTTAAAAACTAGCGTACTAAGAGGGTAATACAAA
ATTCCAGGAGGAATGGAAATATGTGATGATACAGAATACTTATTTGTTCAGGACGGTAGT
TTCAACAATGATGCTCGTGACACGGTAAGGATCAATATTGGATGCGGGACGACGATCTTC
AAGATAGCCATAACCCTGAGCAGCGACATGACGAGGAACACGAATAGAAGCACCACGGTT
AGCAACACCAGAGCTGAAGTTGCTAATATGATTTGTCTCGTGAGCACCAGTAAGACGGAG
GTCATTGTCTTCGCCATAAACAGCGATATGCTCGTC
>NODE_5551_length_21_cov_462.619049
AGAACTAAGAGAGAAATGAAATGATGAAGAGATGAAACAGG
>NODE_5560_length_68_cov_4.147059
TCGGGACGGGGTTCGGCCACGCAAGTCATTCCCGGCATGAGCCCTCCAGTCATGTCTTCA
AATGATCCACTATTGGACATCTTCCACC
>NODE_5561_length_102_cov_163.078430
CATTGATTCCGATATGGGTTTCCTACACTTGACTCCGAGAAGAAACATAGTGTAATTGCA
GTTTAGGAATAAATCTGACTGGCCCAACCACCTGTAGAATAGGTTCAGAGGTTTATAGAA
AT
>NODE_5562_length_263_cov_3.144487
TGGAGATCAAACCCTCATGGTTGCTTGAAGTTGCGCCTCATTATTTCAAGCCCGCGGATT
TGGAGCAACTGGTGGCAGGAGACAAAAAGATGCCAAAGGCGATTGGTGCCAGTAGCTCGC
GATCGTGATTTTACTTGGCTACGCGGTATATATATAAGGCTTATTGATCTGTTGTATGTC
ATAAGACAGAGTGTGATCTTCAACCTCTCCCCACAAACGGCTGTTCGGTCGGCAAGACGG
TGACTTCCAACATTGTTGTACTGTTGGGGAGACTGGCGATGTA
>NODE_5601_length_185_cov_5.535135
AAATAGGCAGACAATAACCGCAGGATCACTCCAGGATTTGGTGTTACCACCCCACTGCAA
TGCTAGCAGTAGCATTACTACTAGGCCCAGACTCAAGAGAGTACCAATCCAGTCCAATCT
TAGCCACCGCTGGATATGGGACGATTCGTGAACCAAAGGTGGTTGAGCCGGAAGGAAGAC
TATGACAGCAAGCATTGATACCGGG
>NODE_5642_length_267_cov_4.082397
CAATTTCTGGCCAGTCCGAACTGATTTTACCATTTTAGAAACGATAGATGCAGTATTCGG
TGACTATGTCATGACAAAAAGTCCTCTTGACTATAAATTGGATGGGCGTATTGCAACAAC
GAATGAAACGACATCTCGGAAATGAAATCAGGTGGAAAGATCATTATGGGAAATGTGGTT
CTGTGCGAGAAGCATGATACATTGAATAGACTTCCAAGTAGTGGATCCTTCCTTCGAGAT
TCCCCGCTGTCTAGATAAAAGTCAGTGAGCATTATCAAAATTCAAAG
>NODE_5646_length_83_cov_6.433735
GCCAGCTGCCCAGTGATACGTGATGTATGCTGACGAGAACAATGTCGTCCAGTGTAATCA
ACCCCTTGCCGTTTAATCCTACTTGCCAGCGCGAATCGGTAAA
>NODE_5654_length_1018_cov_10.292731
TGCATTCCACAGGCTGTTCTCGGAATGGATGTTCTGTGTCAGGCAAAGTCCGGTCATGGA
AAAACTGCAGTCTTCGTCCTTGCGACACTCCAGCAATTGGAACCTGTCAATGGCGAGGTC
TCAGTGATAGTCCTTTGCCACACGCGTGAACTTGCCTTTCAAATCAAGAACGAGTACACT
CGTTTTGCCAAATACATGCCTGATGTCCGCGTCAACACCTTCTACGGTGGTACCCCTGTC
ACCAAAGACATTGAGGTTCTTCGTGACCGAAACAAGTGCCCTCACATCGTTGTTGGAACT
TCTGGTCGACTTCGTGCTCTCATCCTTGAGGATGCCCTGAGCGCCAATCGTGTGAAACAC
TTCGTGCTTGATGAGTGTGACAAAATGCTTGAACAGCTTGACATGCGTCGTGACGTTCAA
GAAATCTTTCGAGCAACCCCCCATCATAAACAAGTTATGATGTTTTCTGCAACTCTGGCA
AAGGAAATTAGGGTTACATGCAAGAAATTCATGGCCAATCCCTTGGAAATCTTCGTCGAC
GATGAAACCAAACTTACACTCCACGGATTGCAACAGCACTATGTAAAATTGGAGGAAGTG
CAAAAGAACAGGAAGCTCAACGACTTGCTTGATACTCTAGAGTTTAACCAAGTTGTCATC
TTTGTCAAGTCAGTTGCTCGTTGCATTGAGTTAGACAAGCTGCTCGTCTCTTGCAATTTC
CCAAGTATTTGCATTCATTCTGGTCTTGCGCAAGAGGAACGTATCAATCGCTATACAGCC
TTCAAAGCCTTTGAAAAGCGGATTCTTGTAGCTACAGACATTTTTGGTCGTGGAATTGAT
GTTGAACGTGTCAATATCGTTGCCAATTATGATTGTCCGCCCGATGCAGATACGTACTTG
CATCGTGTTGGCCGTGCTGGTCGATTTGGCACTAAGGGTCTTGCTATTACTTTCGTTACC
TCAGATGTTGACCAAGAAGTTATGTCTACGATTCAGGCTAGATTCGAAGCTATCATCTCC
GAGCTGCCCAATGACATC
>NODE_5666_length_52_cov_2.730769
GTCCAGGGCACTTCCTGTCGCCCAAGATGGGATGGAAGCGAAGATAGGGGAGAAGAATAT
AGAGATGAAGAA
>NODE_5667_length_110_cov_120.572731
CGACTCTTATGGGTCATCCAGCGATTCGTATGGTTCCTCCAACAGACGTAACAATGATGA
CAACTCCTTCGGATCCTCCAATAATCGTGGTAACGATAACTTTGGTTCCTCCAACAGACG
TGACAACGAT
>NODE_5669_length_150_cov_78.593330
GTGGTGGGGTCCTGTTGAGGAGCACCAGCGTATCGGAAGATAGCACGAGAAAGAGTAGCA
TTTTGATTGAGATTGCGTGTGGGATTTCCACCCACGAAAGGAGCATTGAACCAGTAGTTG
TCAACTGGCTGGTCGGCTTTGACAACAACGTCGTAGCGTTGTCCAGCAAG
>NODE_5670_length_48_cov_3.250000
GGTAGCACCGCCCCAGCTAGAAGTAGAGTGTTGCTGCGGCATAGTGGATGAGGTACTCGC
TGTCACCG
>NODE_5693_length_383_cov_4.412533
TGCAGATCATTCCTTTACGAGAATGCGAGAAGATGCTGCGCGTATCATACCTGATGGACC
GCATCCCTCTCATCTAGGCTGGGCACGTCTTATGGTCCATGATCAGGGTGATGCCGATGC
AGGTGTTGCTCCCGAGTATGAGGGTGCATTTTCTGTCCATGGCGATATGTATCACGTCAT
GACCATGCACAACTATTTGCGGACGAAGCATGAGCTTGATACGGATCACATAGAGGTGGT
CGATGTGGGACTAGATTCAAACTTGGTCATTTATCGCGAGTCTGATATGATGTCGCCCGA
GGAAGAGGATTTCACGAGGACCGGTGTTTCGAAAGCACCAAGTACGGTTAGCACCGGCTG
TGGACATGATCGTTTGACCTACAATACGGATCCCTTGCAGAAC
>NODE_5704_length_128_cov_3.921875
ATGGCCTTCCTCCGTCTCTTCTGACCCTCCTTCTGCTCTATCTTTTGTTGACAGGTCGCT
TTGACATTGGACAGTTCCTGCAAGAATCAAATCCGTATGCTTGGGGGGCAACCGGAATTG
GCCTTTGTATCGGTCTGAGCGTGTTGGA
>NODE_5705_length_26_cov_1243.846191
CATCAAATAAACTATAACTGATTTAATGAGCCATTCGCAGTTTCAC
>NODE_5740_length_216_cov_7.074074
TGAGGAACTTCTCGTCCTTCTCCTCGTTGGATTTAATTGCCTTTTTCGTTTCGTCAATGT
TCAGCTCCTTGCGTTCAATCGTTCTGCCTGGCGGCACAAGGCGAAGTTTGATCACGAGGA
AGACAATAGATGACGGTGTCACAACGCGCTCCCCGATGACTTTAAATGTGACATTTACAA
TCTCAGGCGCACCCCATCTCTCCAGAGCTTTCTGAATATCGCTGACACGCTCATCC
>NODE_5742_length_390_cov_14.484615
TCATCACCACCAAATTGAATCCTATGCACCAACTTTTCATATTGCTCGCCAGTAACAGCA
TTTGCATACGCCGTCTGCGAAATCAACGGCACGATCGTAGGACCAGAGTGTCCACCAACA
ACGTGAACAGGTGTTTTCTCAGGATCAGATTCGACTATACCAGCAAGGAAACGTTGTGAG
CGGACAACATCGAGTGTCGTTACGCCGAATAATCGGCGGGGGTCAAAGACACCAGCTTTT
TCGAGGGTAGAGGCGACGATGGGAACGGTTGAGTTGACAGGATTGGAGATAACAAGGATA
TGAGCGGAAGGAGAAACACGTGCGACTGCAGCAGCAAGGTCGCGGACGATAGAAGCATTA
GTATTGAAGAGATCATCACGGGTCATACCGGGCTTGCGAGGAACACCAGC
>NODE_5743_length_21_cov_12.571428
GGCTTGCGAGGAACACCAGCAGGGATGACAACAACCTCGAC
>NODE_5758_length_206_cov_23.592234
GCCCTTAGCAACTTCCTTTTCTTCTGTCATCTCTTCATCCACACCACCCAAAAAACCTTT
GATAACGAGTCCTGATCCAACACTCGTTTCGTCAGCAGGGGTCAACAATCTGCCTTGCCC
TTCATCCTCGAAGTGTGATAGTGTCGATCATGCACCAAATTCTAATAGACACAAACGTTG
GGGATCTCATCATTCAACATCATCGGCGCCACCCTCCGCGAACCCT
>NODE_5759_length_48_cov_2.145833
TTTCGCTCTCTCACGCCCGAACTTTGGCCCTCCCTCATTTCGTTCAATGTATCCTTTACC
ATATTGAC
>NODE_5777_length_53_cov_270.283020
CACTGCATCAACATCGACTCTCCCAAGCTGATCGGCTTGGTTGTTGGTGAGAGTGTTCAT
CGCAGCTTTTGCG
>NODE_5788_length_100_cov_6.850000
ATCGGAGAAGAGTTCATCGTTGTGGTTGGTTGAGAGAGAAAGAAAAAATGAGAAACAGTT
GCGAGGAGGGTGGTGGTTGCAGATGGTACGAAACCAAGTTGTTGGACTAGGACGAGGGCG
>NODE_5815_length_70_cov_2.671429
AGCAAGCTGCTGCTCGGCCGAGTGCATTGTTTGGATTTCTGAGCTACTAGAGGCATCAAA
GGTAGCAAGAACTCCACCCGTTGCTAATGC
>NODE_5820_length_747_cov_7.235609
TTCTTCTTCACAAATGTTGCTCGCCTCTGCCCGCACTTTCTCTGCCATTCCAGGTCTCGG
TCGTCGTGCAGCCTCAGCCATTGCCTCCAATTACTCTAAAGCCGTTTTCGATGCCTCCGC
CAAAAAATCATCTCAAGCCCTTACCAAAGTCGCTACAGACTTGTCCAACACTTCTGCTGC
AATAAAATCGGATCCAGAAATCGCAGAACTTATTAGAAATCCTACGTTGTCCTCTAAGGA
ACGTGCTAATGGATTGCAAAAGCTTTTCACCAAGTTGGAGGGAATTGGAGCGAAGAAGGA
GCCTGTGTCGGATATCACGAAGAATTTATTGACGATTTTGTCAGAGAATGGACGGTTGCC
AGAGACCCAAGAGGTTATTGAGGAATTTAATGTTTTGTTAGCGCAGTATAAGGGAGAGTT
GACGGTGACGGTCACTTCGGCTGCGCCGCTGGACAAGGCTACGCTTACTCGACTTGAGGG
TACACTTAAGCAATCGCAGACTGCTCAGGTTGCCAAGGTGTTGAAGATTGAAAACAAAGT
CAATCCTAGTATTCTTGGTGGTCTTATTGTTGACTTTGGCGAGAAGACGATTGACTTGAG
TGTACAGTCGCGAGTGACCAAACTGAACAATGTTCTCCAGCAGTCGGTCTGAAGAATGTG
ATGCGCTTTGGAAATAATGTCTCTTGCACGCTGCATCCTGTGTACCCTCACGTTCATTGG
TTGTCCTACAGCCATTAGTAGTATATCCCGCTACCCTCGTCCTCCCT
>NODE_5821_length_44_cov_3.113636
TGAAGGTGGTGAATGGGCTAGATCAGTCGAAGAAGCCTACTACAAAGGAAGGGACAGGAA
AGAA
>NODE_5822_length_21_cov_4.904762
CGATTGGTCTTTAAACACGAGTGAAACACATGAAAGGAGGG
>NODE_5823_length_79_cov_5.265823
TACGGTTGCGGTGCGCACGGGCCTCCTTGCGCTCATCGGAGGACAGGTCTGAGCGAGGGC
GTTTACGAGAAGGACCAGAGTCGGAGGAGGAGGGGGAAG
>NODE_5824_length_290_cov_16.493103
TTTTGTCTTAATTGATAAATAAATTAATAATGATTTAAAGCTAGAATCAAAAAGAGGATA
AACCAAATAATATTTAGTGTAGGGATACAATCTGTAGATACTAAATGGAATACTTAAGGT
GTAAGCTTTTATCCAATAATGATTGACGCTGAGGAACGAAGGTGAGAATAGAAAATAGGA
TTAGAGACCCAGATATCTCTCACTGTCAACGATGAGTGGTAGTTGTTAGTCTTATTAAAG
GCTAGTAACGATGTTAACGCGATAACCATTCCGCCTTGCGAGTACGGTTGCAAAACTGAA
ACCAAAAAAA
>NODE_5825_length_344_cov_6.299418
GTTGTCTCTTTCTCCGTCACTATGACCAACAAGGATTCTCGCCGTGCGAAATTCGAGCAA
GTCTATGAGAGAATTGCTGATGAGCTCGTCAATGACCTGAGGCAACAAGGTATCTCCGAA
GATGCGATCAGTTGGTACAGAAAGAGCATGGACTATAACGTCCCCGGTGGTAAATTGAAC
CGGGGGTTGTCAGTCATTGATACGGTCGAGATCCTCAAGCGTCAACCACTCACTGACAAT
GAATACGTGAAAGCGGCAGTACTCGGGTGGTGTGTTGAACTGCTTCAGGCCTATTTCCTT
GTTTCAGATGATATCATGGACTCGTCGATCACTCGTCGCGACCAACCGTGCTGGTACCGC
ACCT
>NODE_5826_length_240_cov_9.495833
GTCAAAAGCGTCTCAGCCCGAGCTCAAGAAGTTCATGGACAAAAAGCTCTTCATTCACCT
TCAAGGTGGCCGAAAAGTTAGTGGAACTCTTCGAGGCTATGACCTTTTCCTCAACCTCGT
CATCGACGATACGATCGAAGAGACAATTCCTGCTCAGAAACATTCAATTGGAAGTGTTGT
CATCCGGGGAAATAGTGTGACATCGATGGAGACATTAGAAGCTATACGACCTTAATATTA
CTGTAGGACTCGTGGAGGAT
>NODE_5827_length_32_cov_267.187500
ATGTATCAGAGCATTCTAGTTAATGCAAATGTTGTACAAAGTAACCTACGGT
>NODE_5829_length_79_cov_91.316452
CTACCAACGAGCCACGGGTGCTGTTTTAGATAACAACACAGGATTGCTTCGCCTTACTCC
GGCCCAATTCGCAAACCTGCAGAGTTTGTTCTTTACCAC
>NODE_5831_length_103_cov_3.087379
GAAACTGGTATCTTTTGTGTCCTGATAGTAGATGCGCGAGAGCTTGAGGAAACCGCAAAG
CGAGTCAAGTTCATACTTGCATTCAAAGACAGTTTGGTTGTCAACAGGGCTACCCAACAA
GGG
>NODE_5832_length_69_cov_2.927536
ATTGCTGAGCAACTTGTTGATAGTGCTGTTTACCGTTTGTTCCGGGAACCTGGAGTCTTT
GATGTCATGGTTGCTCCGAATTTTTACGG
>NODE_5833_length_79_cov_3.443038
TCCGGCCCACTGATTTGTGCATTTTGTAGCGTGTTGTACCTCGTCTTGTCCCGCTCTTCT
TGTTTTCTCTTGGTCTTCTGGATCTGTCTTGTCCCGCTC
>NODE_5845_length_42_cov_2.523809
GAATTCTAAATGCCACAGGAAATCATACAAAGAAACTATAGGTACTGCATTGAGGTCATC
CG
>NODE_5846_length_371_cov_15.835580
GTGAATTTCTGGTTGTTCATTCCATGTTACAACGCAGATCAATCCTCCATACAATTTAAG
ACTGCCAACTGCCATCTCGTTAATAAGTGAGCGCCCAAGGCGATTGATAATCAATCTACT
ACATGATGTTAGCACTGGAGAAGTCAAGCTCAGGATGCTGCTCTTGGAACTTCTTGAGCA
TCTCCGCCTTTTTGATCTCATCCGAAGTGGGCTTTCCAAGTTGCTTTTGTTGGTTGTCGA
ACATCATCTTTTCAACAATGCCCCGTGTTTCCGAATCCAGGTCGCTCAGTTTGCTATTCG
GAGGCTCGATCTTGCTGGTATCGATCTTGGGATGATGAGTGAGGACGTTCTCCCACCATG
TTTCGTTGACCTTTTCAAGGGTAATAATAAT
>NODE_5859_length_425_cov_5.211765
GTAGCACCGTTTGACCAACGATTGCAGGAACTCCGAGGTATTGTGCAACATGACTTCGAA
AGCGGGAGACATCCCAAACCTTTGACGACTCTACTGGAACGACTGTTAAACGAGTGTGAT
TTGGTCGTCAAACAACTACAAGATTCACTTGCGATCCTGGATATCGAACTTGTACCTGTA
CATCAGAAGTTGGTTGCCATCCGTCGACAACTCGTAGCACTAGCCGCCAAAGAAGAGCCC
CACAAAGCTGAGCTTAAACCACTGCAAGAAGAACTTCGAAAGATAGACTCGACACGGGTA
GATGGTAAATTTCTCGGCCCTGGAGGTATAGTTCCGGCATCCCAGGCAATCTGTTCTTCC
CTTCTTGAAGAATGCTTTGAAATTGCACAAGAAATTAAAGCTCAGGAGGATTCTAAACAT
GTCTCTTCCTCTTTGAAACCTATCT
>NODE_5860_length_480_cov_22.239584
GGGTGATGAGAAGTCAATTCACCACGGAAGGCATCCATCCGTCTGGCGACTTCACGCGTC
ACCTTGTAACTCCATCTGATAGGCGCAAAATCGGCCTTATGGTTCATGAAACCGGAATCG
AAGAATGGTTCTTGGTAAGGGGATTTGGATGAAATATGAATTTTGCCACGGCTGGCTGGA
TATTCTAAATATTGGAACATAGTGATATACTTGCCAGGCGGCAACAATGTATGGTCCGCA
TAAGCACCCGACACGATAGAACCGAACATGACTGGCTTGTCAGGTTTGTTTCTGAAGTAC
TCATTGAAGAATTTGTTGAATTCCGGTCCCATCTCTTTCAACTCTTCTTCAGTGGGACGA
ATCTTGAACCCTGCATCGATAAAGTTGGAAGAGAGACGGGCCTTTTCGGGTGAAATTTCC
CATTCTTGGAAGAGCTCATTTCGGACTTCGGGAACGCCACGAAGGAAAGCATCTGCAGTG
GTCGATTCGTTTGAAACACG
>NODE_5861_length_118_cov_3.906780
AACGGGGGTCCCAGAATATAAGGGTGTTGTTGCCATCAGCTGAAATGATATGTTTGCCAT
CTGGTGTGAATTCGCCACAGTTGACAGGACCGGTGTGTCCAGCGAATACTTGCATTGTAT
TTCCAGAAGGTAATTGCA
>NODE_5885_length_52_cov_2.346154
TCTTCTTCCTTAAGGTCTTGGCAGTAACGGTCAAGAGGGAGATCGCATTCGTCAGTTCCA
AAAGGCATCTCA
>NODE_5890_length_785_cov_15.750319
TAATACACACTTCTTATCATCCCAGAGGAGACAAACTGCCAGATATTCTGGAAGATACAC
TCAACACATACTGTTCATCCTTCCCTGACAACCTCTTTAACAGCATCGCAGAAAATACTC
GTACCCTTCTCAAGGTCCGCCTCACTGATATTCAACGGCGGAATAAACCTGATGACCTCA
TACACGCTCGTCGTCAGGATCAACATCCCCTTCTCGATACATTTTTTGGCTACCCTACTT
GCCATCTTTTCCGGTGCACCTTGCATAACACCAACATCGATGGTGAAGCCGGATATGGTA
GACGCTGGCGATGCGAATTCTACGCCTACCATCAGACCTTTTCCACGGACGTCGAGGATG
TAGGGAGAGACCTCGGGTGAGGTCTGGAGTTTGCGGAGAGAGGTAAGAAGTTGTTTTGAC
CGTTCGGCAACGTTGTCCAGTACCTTTTCCTCGCGGAACACATCGAGGACTTCAGCGGCA
GCTGCACAGCACACCGCATTACCTGCATACGTTCCTCCCATGCTCCCAGGCTTTAACCTA
TCTGTCAGCTCCTTCCTGCTGATCACAGCACTAATCGGAAACCCATTCCCAAGCCCTTTA
GCAATAACCATGATGTCCGGCCTGACCTTGCTCTCTTCAATCGCAAATAACTCCTTCCCG
CTACTCGCTCTACCAAATCCAGCTTGAATTTCATCGACAATGAGTAAAATTCCATGTCTA
TCACAGACTTGACGCAATCCCTGAAGGAATCCTGCCGGAGCAGGAACGTATCCTCCTTCT
CCTAAGACAGGTTCGATGATGATGG
>NODE_5894_length_21_cov_78.523811
GACTTCTGGAACCGGGCACAACTACAGGTCCATGGCTCACG
>NODE_5895_length_67_cov_48.373135
CTACAGGTCCATGGCTCACGCTGGCTCTGAGATCATCAAGAGGGAAGGTGCAAAATCTCT
CTTTAAGGGTGCTGGTGCCAACATTCT
>NODE_5897_length_21_cov_10.380953
GCCTGAGAAACGGCTACCCCCTCCAAGGAAGGCAGCAGGCG
>NODE_5913_length_65_cov_2.461539
CCAGCATGGCTTTCCCAGCGATCAATGCTTCTTCATGATTATCCTTTATCTCCATATTTA
TGATGTGAACTGGCTTTTTAAATTC
>NODE_5921_length_304_cov_7.434210
GGGAACACTAGACCTGGTACAGTCGTTGATAAAGGTGTAACAGCGGTTTTCGACTTCGAT
TTCTACCTTCAGCCTCATGCAGGTCTTCAGGGCTCAGCAAAAGCAACACATTATACTGTT
ATCTATGATGAGAACGCATTTGGGGCCGACGAGATCCAGAAAGGAACTCATGATTTCAGT
TATCTTTACGCTCGGGCGACGAAAGCTGTTAGTTTGATTCCGCCTGCGTATTATGCAGAT
TTGGCATGCGAGAGGGGAAGGTGTTATCTGAATGATATGTTGGTCTGGGAAGGTTCGGTC
AGTATGAGGACCGGAGCTGGAGGA
>NODE_5933_length_44_cov_6.727273
CCTTGCAGATGAGCGGGCATACTTCTCCAATTGGGGTAAATGCATCGATGTTTTCGGCCC
TGGT
>NODE_5947_length_91_cov_3.813187
CATCTTCCCACTTCTCTAACGTGCCCCTTATCGGGAAGCTGCGAAACTCGTATTTAGCAA
ATACGAGGGGATGCGGCTGTTGCCAAATCAGCAAGTTGTTGATTTCCCCGG
>NODE_5968_length_403_cov_21.205956
GCAGCCCCCGAATATACCCCTACGTTCACCAATGCGACAGCGGCTGTTCAAGCAACTGAC
TTCATCACCTTTGGCCTCTTCGACACGACCACTGAGTGCACAGGATTCTGTGATACAGTA
GTCGGCTGCAGTTTTGCAAACAGTTACCGCGACAACAACGGGAAGGGTGGGAGTCCACAA
CTCACTTGCTCCCTTTATGCCTCGTGCCATGGTGTGGAAACCTTGACCAATACTGGTGGT
CAGACGCAACCAGATGGTTCTGTCAATTTTATCACCGACAGTGATGGTTTCTGCAAAGAT
ACTCCTACTGGTGGTCCCACGACTAGTACGACCGCTGCCCCCATTCCGACTTCTACTGGT
GCTGCTGACCCCATCTCGACCGATCCCACTGACCCCACCTCGACCGCCGATCCCGCTGAC
TTG
>NODE_5969_length_176_cov_6.494318
GAGAGTATCAAGCTTACTGTTAAGAGCTTACTGGAGGTAGTCCAGACTGGAGCCAAGAAC
ATAGAAATCAGTGTAATGGAGGGATATAGCAAAGTGACGAACCTGGAATTGGCAGAAATT
GAAGCTATTGTCTCAGAGATAGAGAGAGAGAAAGAGGCCGAGGCCGAGCGTAAGAGGTCG
CGGTTGGCAGCGACAC
>NODE_5988_length_882_cov_43.439911
TGGGGAAGAGCTTGAGGAACCGGGAAAAGTTTTTCACAATCTAGGCAACGAAATCCTTGC
GTTCCACTTGACACAAGGTGGTTAGGGTCGATGCCCCTGACATGTTGGGCTAGTTCAGAA
TGCCAGCGAGTGATATTTTGCGTAACACAGCCAGAGGAGCCTGACACAGACGAGTTGCAC
CTGGGATCATTTGCGAGTTCCCAAGAAAGCACGTTGGGATGATCGCGAAACCTTGTGACA
ATTTGTTCAGTGTAATTTTTGAAAGCGTTAATCAGAGTCATATTGGTATAGAACTGATCA
TGCTCCAAGGGGCCACCAAAGTTTCGAACATAGGCATCCATGCCACCATAATCATTACTC
AACGTATTTCTCGGACGGGTATCGTTAATTCCAAGTAAAGTGTCGCGTCTCCCGAACCGA
AATACGGTGAGAGGATCAGTAATGTTAATGACATCAGAGGGTTGAGGGTTCCAATTGTTC
GTCAGAGAAAGGAGGACGTAGAGACCATGTTTCTGAGCAAAATTCATGACCTTGTCAAGC
TTTTGAAGCCCGTTGGTGCCATTATTGATGGTCAAAGTCCCGTTTTGAATCAACTGGAAC
CAAGTCCCGTTTTCTGGAATTTGTTCGACATCATTAAACGCCCATGTTCGCACAGCATTG
AATCCTGCTTGAGATATGTTGCCTAGAGTGTGATCGATATCTTCATCAGTATTCAATGAA
GACAACCAGTATGCAGTGGTGCCAATATAGGTGAATCGACTTCCGTTGACCATCAAGTTG
CTGCCTTGTTGGGATACGAAATGGCTCTTTACGGCATTGCTGTTGCGCCGTGCGACGTTT
GCTGTCGTTCTCGTGATTGAGTGGGCAAAGGCAGTAATGGACAGGAGGGAGAACAAGACG
AG
>NODE_5989_length_304_cov_7.648026
TTTTTACTGAGTCGATGTTCAAAATAAATGGAATCACGTGGATAACTAAGTCCTTGGCAA
ACATATAGTCGTCTAATGACGCTCGTAAGATCATGATGCAAGCAGGACCAGGTAATCGAA
CGTCCTCCCTTCCCTGTGCCTGCTTCTGGAATAACGTGAGTGGAACCAGGCCGTCGGCTA
GGGAGCAATGCTATCTAACGCTTCTAGTATCCCGTCGGCTCCCTTTGCTACCCATTGTGA
CGGCGAGATACGCTGGTGTCCTCCATCAAGTAGAGTGTCATTCTCATCTACAAAAGCCCA
GTGAGATATATCTGGGGAAGCAGA
>NODE_5996_length_65_cov_4.953846
TCCTAGGCTCTAATGGCATTTGGTGCGCCAGGTGGACGAGGTGGATATGCTGGTCGCGGC
GGAGGAAGGGGGGCTGGCGGGGGCC
>NODE_5997_length_463_cov_14.831533
ATTATACCATGGTGTGTTAGAGTAGATAGGAAGTTCATAGCGGTAACCTCTTGGCCTCCT
CCTGGAGTATCAGTGGACACGAAGACGCCGGCGTACTTGCCAGATAGTTCCTGATTGAAC
CAAATACCACCGGTCTGGTCCCAGAAAGCCTTCCATTGCGCAGGCATGTTGCCGAAACGG
GTAGGAATACCAAAGAGGAAGGCGTCATAGTCTTTGAGGGCGGCAGGAGCCAAGACAGGG
AAGTTAGGCTTAGGGGGAGCCTTTAGTTTGTCGAGGACCTCTGGAGAGAGTGTTTCGGCA
ACTTGGAAAATTTGTGCTTTGCCGCCAGCACTCTCAATACCTTGTTTGACAGCCTGGGCC
ATGTTGCCAACGTGCTGGTACATGGTATAGATAACAATTGCGATACGGGGAGACATTTCG
GTAGGTGCTGGGAGCTCTGGTGCAATGGAGGGTGCGGTTGGCTCTTTTATATCCTTCTCG
TCC
>NODE_5998_length_64_cov_18.562500
ACTTCTGCAAAGAATGCGACCAACGTTGAGCAGGCTTTCTTAACGATGGCGAAGCAAATC
AAGGACAGGATGGGTTCTACTGCC
>NODE_5999_length_21_cov_9.000000
ACAGGATGGGTTCTACTGCCACACCATCTGGTGCTGCTAAG
>NODE_6000_length_30_cov_6.366667
TGACTTTCAGTCATCCACCCACCGCTTTTCCCACCACCACGGCCGAAGTG
>NODE_6001_length_441_cov_15.233561
TTGCAGTGGCATCCATGTGGACAGATCTATTCAAAAATCGGGACATCCGCATTTGTCGAA
GCAGACTGCGAAAGTATAATATACAGACAGATTAGAACATGCATAAAATCCTAGATATGC
CAAGTAGATCGACCGCATCGGTCAATGACCATCCAGTTGTAAACATTGGCCGAGCTAGTC
GTTCACCAGTCACCAGCGGCATCGTCAAAGCCATTATCAAAACCATCCTGATAAGCCTCT
TCTTCCCTATCTTCTATCGCATCCATAAGTAACGCACCGCCTACCAGTCCGGCACCTCCC
GCTAACAGCGCAGTACCCATACCCGGACCTGATTTCCTCTTTTGTTCATCCACAACTATG
GTTTGAGGTTGAACCTGAGGAGGTCCATATCCGGAGTAACCACTGTAACCTCCTGAAGGA
GGCCCATACCCTTGAGGGGACCCATACCCTTGGGGGGGCCC
>NODE_6002_length_71_cov_3.281690
TTTGAATCAATATGGCCAGCTGGATCGATATTCTTTCTCTACTCGTGACGATTGGTGTTT
TGGGTGGAACTGCCTGGGGAATTGTGTATGC
>NODE_6004_length_132_cov_5.545455
TAGAGCAGACAGAGGAACATGTTAACGGAATAATGACAAATCGGTACGGTGATGCATTCA
TTAGGGGAAATAATGTTCTGTATATTTCAGCCGCTGAGCTACTTTAGATGCATTGATAAT
TCCTTTTTTGTAAGCAGTCATGCTAGAAGTCC
>NODE_6005_length_207_cov_5.434783
TTGCCTTACATCATGGTTGGTATGGATCTATTGATGGGTGGACCTACCGCAGCGGCGGAG
GCTACTGCGGGAGCTGTAGTTGGACATGCTTGGTTATGGGGTGTGTGGGGAATGGCACTA
GGGTCTACTGGTCCTCTAGCCGGATATGCTAGAGCACCGAAGTGGTTGGAGAATTGGCTC
GACGGTCCGAACAGACAGCCGCCTCAGTTTGGTACTACTGGCGGGGG
>NODE_6006_length_111_cov_4.189189
CAATTCCGGCGCAAGCTGCAACTGATCCCATTTGGTCACGATAGGACCATTGTCACGGAT
TCCATAATCACCCTGGGCATCGAGAACTCCTGAAGAATCCCGGCGAAGTAATCCGGAGAC
TAAGCGGCGCG
>NODE_6013_length_150_cov_5.473333
GAGAGACTTCTGAAAGAAAGGACGGAAACGAGGACTCAACCGTGGAAGCAGCTGAGGTTC
AACCTTCACCTCCAGTGCCCAAGGACATGATTGTGGAAGCAGAGAAGGTTCAATCTCCAC
CTCCAATGCCTAAGGATGTAATCGCAGAAGCAGAGACGATTCGACCTCCG
>NODE_6014_length_156_cov_2.391026
CGCCGGGGAACATCGTCAGGGTCATACCTGCATGCGATTGTGGAGCATGTGAAGACGAGT
TCAGGAGAGCCGCTGAGGCTTGGGGTGAAGGTGTTGCGCAATACAGACTATGAGGAATAC
ACGCTGCGAGATGGTGGGGACAGGGTGGTGTTCAAAGGGGTGAAGTGTTATGGATT
>NODE_6016_length_78_cov_3.512820
TTAGACACAATCTCTCCCTTAATCAAGTTTTCCGCTCATGCGATAGACCAATCACTGAAC
CCGGCAAAGGCCGCTATTGGTCCCTCGACATATCCAAG
>NODE_6019_length_225_cov_3.257778
GAGCTTTCTCGCCAGTCCTGCTTAAGCTTTTTACCCCACAACCCACAGCAAAAGATCACG
TCATTATGACTTCAATATCATCCCAGCCAAAGGTCGAAGGCAAGATCCACTTTGAAGAGC
CTCAGAACTTGAATGTTACTACTAACGGAGAACCAGAAAAAGAGAGTGGTGCTGATTTGG
ATGCTGAACAGAGTGTTGAAGATGACGAGCACGACATAGCTGAAGGTGGTGTTTGTGGTG
AGGGA
>NODE_6020_length_67_cov_57.417912
CCTACTCGTCAGTGCCTCCCATCTTCTACGTTTGTCACCGACAACATTATCATACATTCT
CCTGCACCAAGCACTATGAAGTCTTTT
>NODE_6022_length_115_cov_2.895652
ACTCTCCGAGCTGCTGAGAAATTCGACCAATCACACCTCGAATCCCCTCAAGTTGCTCCC
TTAATCGATGCTACTCATTTCTACTATGTTGAAGGTTACTTCCTCACACACGGCACCGAC
ATCGTTGAATGGCTC
>NODE_6033_length_94_cov_231.106384
ATTGCCAGAGTCACCAAACAAGACTACCGACCAGTCGTTACCCGTGGTAACTTCTGGCAC
AATGAATGAAACATTGCCATCGAGGATGTCAAAGTCTTTAGCGAGAACTTCATC
>NODE_6043_length_39_cov_6.230769
AGGACCTGCTGATGAGGAGACGAAAACTCTTTACCGCGATATACCCTATCAACCTTCCA
>NODE_6048_length_797_cov_15.259724
TGGAACGTGGAAAGGATATACTGGGAAGACCATTAATACCATTGTAAACATTGGCATTGG
TGGATCCGACCTTGGTCCGGTTATGGTCACCGAGGCGTTGAGGCCATATGCCAAGCGCGA
CTTGAAGGCGCACTTCGTCTCTAACATTGATGGAACTCATTTAGCAGAGACGCTCCTCGA
GTGTGATCCCGAGCGCACTTTGTTTATCATTGCTAGCAAGACATTTACCACCCAAGAAAC
TATCACCAATGCAGAGTCTGCTCGGGACTGGTTTCTCTCTAATGCCAAGGACAAAGTTCA
TGTGGCTAAACACTTCGTCGCTCTCAGCACTAACACCCCAGCGGTGACAGCTTTCGGTAT
CAATGAAGCCAATATGTTTCAATTTTGGGACTGGGTTGGCGGCCGCTACAGTCTTTGGAG
TGCCATCGGTCTCTCAATTGCTTTGGTGATCGGTTTCAGCAATTTCGAGAAACTCCTTCG
TGGTGCTCACTCCATGGATCTCCATTTCAAGACAGCGCCTCTTGAAAAGAATTTACCTGC
TATCATGGCCGCTCTAGGCGTCTGGTACAACGATTTCTACGGTGCCCAAACCCTGGCTTT
GTTGCCGTACGATCAGTACCTACATAAATTTGCGGACTATTTTCAGCAGGGAGATATGGA
ATCGAATGGAAAATTCATCACGAAGAATGGTGAACGCGTGAACTACCAGACTGGGCCGAT
CATCTGGGGTGCCTCAGGGACCAACGGACAACATTCCTTCTACCAGCTTATCCACCAAGG
CACAAAAATAATTCCCGCAGACTTCATTGCACCTGCC
>NODE_6061_length_528_cov_6.043561
TGCAGCTCCACCAGAGTGTCGAGGAAAGAGAATAGCATTTAGACAGCAGCGGATAGCGTG
AACCCAAGGAATTACATTTGACGCCTATGACTCGATCTTTGGACCATCAGAAACCCTTCC
AACGATATTGTATCGTTTCGAGAAAAATGAGTGCCAATCATCTAAGACTTTCTTTTCCTC
AGTACTTAGAGTACTATAATCTGCAACAGCATCCTCTATCTTCAAGCTTGACTTTCCAAG
ACCGCGTGAACCGTCTTTCCCAGCGAAAATGTTGTAAGATTTTCCTGGGCCATATGAATC
GGCTTTGTGTGTAACATCAAAGATATCACCCTTGATCGCAACGTAGATTGGTTTCGATGG
GTCACTTCCATCGTATTGAGCCAATTCAGTAGTAGTGAATGGATCGTTCTTGGGCGATGC
CAAATCTGTTCTTGCAGGTTGCATAATGGACTTGGCTTCAGTTGTAGTTGTAGTTTTTGG
AGAAAGACGACGGGAATTGGATCGTCGGTAGAAGAGGAATGTGATGGGTATGGATATCAC
GAGAAAGC
>NODE_6063_length_49_cov_1.979592
CTTTATTTTTGTCACTTCATTCTTGTGTCTCAAAAGCGTCTGGCTTAAATTATCCGATAC
GAGAGGGTC
>NODE_6089_length_127_cov_8.771653
TCATGAAGGACCTGCTGCAATTATCAGCAAGCGTCCTATGGCCCCTGGCATTCCCGTCAT
TGAAGGTACCACTCACGGCCACGATGTCATTCCAGTTAAGGTCGCTCTGGAGTACTTCAA
GAGACGAGGCTTGCCTGACCAATCCAA
>NODE_6111_length_87_cov_125.149422
CTGATGCCGCCGCCACCGGAAGCACTGTCACAAACATCACATACTCTGGTAATACTGCTA
CTGGCTGTAAGAGATTCGGTGTCATCATTGACCAGAGCTATCCCTCT
>NODE_6112_length_573_cov_8.844677
CAGAGCCCTCTGATCATGCTGTAAAAGCGGAGAAACCTTCTCCCAAACTTCAGCATGATA
ATCGTCAACCCACTTCTTCTCTTCAACATTCAACAACCTAAGATCAATAAGCTTCTTATG
AATGGGCGACATCGTAACATGCTCAAACCCAAGATATCCTTTATCTCCAAAATTATACCG
TGTCTTCGCTTCCCTTACAAGGACAACGTTCTCCAAACGAATACCGTACTTCCCATCTTC
ATAGTATCCGGGTTCATTCGAAAGAGTCATACCAGCCTTTAAGGCGGCGCTGCTGTAGGC
AATTCGTGTGCCGATCCCATGAGGTCCTTCATGGACATTCAAAAAGTGACCAACACCGTG
GCCAGTTCCATGACGGTAATCAAGTCCATCTTGCCATAGATACCTCCTCGCCCAGGAGTC
AATAATAAAACCAGTTGTTCCGGTGGGGAAAACTGCTGTATCAATAGCGATATGACCTTG
CAACACCCTCGTAAACGCTACTTTCTCTTCTGCTGTTGGCATGCCAAAATGCCAGGTTCG
AGTAACATCAGTTGTTCCATCCAAAAATTGTGCTCCAGAATCACAAAGATAAA
>NODE_6157_length_86_cov_4.058139
GTAATTTTCTGAGAAAGGTCGCCACGAGCGACGGCATTGCAAACGCGGGCGACGTCTTGG
ACCTGGGCCTTGAGGAGTTTGAGCTCCTCGACGGCAGACATGCCGG
>NODE_6158_length_69_cov_3.304348
TCGGCAATGTCAGAACTAGCGAGGTTCGCATTGAAAGCAGCAAATTCAGGGCGCTCAGGG
TCAGGACACGTCAGGTTTGTGTCCGCAAT
>NODE_6164_length_205_cov_35.585365
CAGCAGCAATACCAGCGCTGAGGCCGAGACCAAGAGTCTCTAGGGAGGTAGCACCGCTAG
TGTTACCACTGGTGGAAGAAGCAGCAGCAGTAGCGCTGCCAGAACTCGTGGCAGAGGTGG
CATCAGCTGGACTAGAGGTCATGGGGTATGCAGAACCAAGAGGTTTGATCTCAAACTCAT
CCGATTGAGCATAAATGTCAGTCTGATTGAGAGTGTTGGCCAGAA
>NODE_6170_length_370_cov_80.789192
TTGATGTTCGAGCGTATGCACGCCCAGCTCCGACCCAAGTATTAGAACTCCCGGTGTCAA
CGAGAAGTTGGTATGTTGTGGCAGGAGAACCAACACCAACAGATGCGATATAAGTCACTG
CTTGATTGTCAACAGGTTCATTGACAATTGCCGCCTCTTCAAGGGTGAGCTCATCCCCAA
GGACCACCTTCGCGCGGGCCTTCATAGCCTTGACACGGTTAAGGTCATGTTGATAGAGGT
TTTGTGCGCTGGTAATATTAACACGTCTGGACAAGGGAAGCGTGACTGGGGAGTCGCGGA
CTTGAACGATCGGCTTTGCCGCCACGAACAGAGCCAGCAAAAGCGCAGTAAGAAGTGTAG
TTGGGAACATTTCGCCTGCTCATTGCTCGG
>NODE_6184_length_21_cov_23.952381
GAAATGAAGATCCTGCTGAAACTATCCCCAAGAACAATGTG
>NODE_6185_length_295_cov_32.047459
AAAGCACAGATTGATGCAAATTATCAGAATATTATGGATCGGGCCAAGAGTGGGACTTTT
GCTTCTCGGGGTGCTATTATGTTGACGCATGAAATCAATAATTTTACCATGCAAGAAGCG
ATGGACTACTATGGACGTTTACAGGATGTGTTCAAGTATATCGTTCCCGTTGGTGTAGCT
TATAATGGAACACAACCTTATGTGGAGAAGAATTACAGTATGCCGACATTTGAACAATAT
ATCAATGGGACGACGACATCGGGTAATCAGTTGGCTCATGCGCCACAATCGCAGTCGGCA
TCATCTACGAGTTCA
>NODE_6194_length_66_cov_1.954545
TTTGCATTTCCAGTGAAAGCCCACATCTGAGTGGCATATTGATCATTTGTTTCCGGATCC
GAGAAATATTGGGCAAGTTCTTGGCG
>NODE_6195_length_159_cov_57.779873
CCACGAGTGTTGTGCAATGTCAGCCGATTTTACTTACATGGAGTGGTGGTCAACCCCCGT
ATTTCTTGTCTGCTCTTCCTGGTGGTCAGGCGTCGGCTCCTGCTCTCAAAAGTTGGGACT
CCACGAGCGACACGAGTGTAACCTGGACTGTGGATCTCCAAGCAGGGACCTCTCTAACT
>NODE_6196_length_97_cov_5.536082
GCTGTCTTGTGGTTAGGCCTACGTTTGCTAGGTGTAAGAAATGTTGCCCTCTACGATGAA
TCGTGGACTGGATATGCAATGCGCCCATCAAGCAAAATCGACAAGGATTAGATTTAG
>NODE_6202_length_433_cov_5.378753
ATCAGCTCGTCAAGGTTGTCAGATGATAATATATCCCGGAGCATTCAACTTGACGACAGG
CTCGTTACACTGGGAGTTATTGCAAAGATCAAGGGCTGTGGATAACCAGATATTTGTGGG
AATGTGTAGCCCTGCTAGAGATATGACTGCGGAGTACCATGCGTGGGGCCACTCAATGGT
CGTTGATCCTATGGGTAAGATACTCACAGAAGCAGCGGAAGATGAACAGATTGTCTACGC
GGATATTGATCCACAAACCCTACTCGATGCACGGAGTGGGATTCCAGTAACAACACAACG
TCGGTTTGACGTGTACAAGGACGTTGCAGAAGGAGCATAAGAAATAGACTTCAAGGCTTG
GGTAACAGGATGTGTAATTCCAACCACTGATTGATTAGTCGATTCAAGTGTGCGTTGTTT
GAGATCACACGTCGTAGTAATCCTTGCCTGTAG
>NODE_6209_length_301_cov_23.265781
TATCATGGGAGCCCAGAACAAGAGTACCACCTCCATTCAACAGGGATACACCAGCTTGAT
CAATGAATCCACCTGTTGGTGAAGTAGAACGCCCAACACGAATGTTGTAAGTGCTTGAAG
TTCCTTGGCAACAGTTATCCCAGCTAGTGAAGAGATAATAGAGATTGTTAAACTTGAATA
TAGAGCTAGCTTCGATGGCACCACTGTTAGCAGTACGTGTGGCAAGAGAGGTGACACTGC
TGTCCCGGAGTAAACCTGAGGAAGGATTAATGTTCATAGATTTGATGCCAGTCCAGAAGC
TGCCTAAGGAGAGGTACCAAT
>NODE_6215_length_63_cov_4.079365
CGATTGTTCAAATCTACCGGCGCGTTTTGAAGATTGCAGTCACTCGCGGAGCACATGTCA
AGGCCTATGAAGCTGCATTCACC
>NODE_6218_length_513_cov_26.261209
CTGATGCTCAGATCGAAAAGGCATACCAAAAACAACATCTCTTCCAGAATGCCAAAGTTC
GCGGCGGCAAGATTGCGAGCAAGCAGAAGCGATGGACCAGGGATGTTGGTATGGGGATCA
AGACGCCTCTTGAGGCGATGAACGGCACTTATATTGACAAGAAATGCCCTTTCACTGGCC
AGGTCTCTATTCGTGGACGCATCCTTACTGGCAAGGTTGTGTCGACAAAAATGACTCGCA
CGATTATTATCCGCCGGGACTATCTGCACTACATCCCGAAATACAACCGTTATGAGAAGC
GGCACAAGAATCTTGCAGCTCATGTGTCACCTGCTTTCCGAGTTGAGGTTGGCGACACGG
TCACTGTTGGCCAATGCCGGCCATTGTCGAAGACGGTGCGATTCAATGTGTTGCGAGTGT
CGAAGAACAAGGCAGCGACCAAGTCGTTTGGAAAGTTCTGAGAATTAGAATGATGATTCA
ATATGTTGTATGGTTGTATGCCCATTAACAAGCGAGAGATAGATATGCCTGAG
>NODE_6219_length_166_cov_11.855422
ATAGCCAATGCCAGGAATCATCATGTATGCACCAACACCGGAACCCGTCACGCCATGGAC
TTGGTCCTCAATGAAACGGATACTGGAATAGAACTTGGACCGAGTCTGGCCATTCACCAG
AAAGACGTCGGAGCCCTCGATAGCACTCCCACCCTGAATTTCAGACTGTGGGATGCCACT
CGGAAG
>NODE_6220_length_54_cov_2.092592
AGACGAAGGTGGTGTAGAAGAAAATGACAAGGAAGAGGAGACAGAGGTAGAAGAAGGAGA
GTGTGAGCTCGTTC
>NODE_6225_length_46_cov_2.956522
TTCGTTTCCCGCCGTGCTCTGCCTCGTTTCACAGTGCTACCTACTGCACGTCCCGCTGAT
ATCGAG
>NODE_6228_length_107_cov_76.308411
TGGACGCCGATGGTGCCATCGGTCGCAGTGTTATTAGCCTGCATGGTCACTATATTGAAA
AATATTTCGCGGTTAAGAATGGAAAGTTTGTTCAGGACATCTCCAATCTGGGGGTTGGTG
TTGGTGG
>NODE_6241_length_623_cov_34.715889
CTCTTTCCAAAGTTCTTTCCTATTTTCTCTCACCTCCCAAGTGGGTCCACAGGCTGCGTA
GCACGCATTTCTTTCTCTATATTTGATACCCTATTCTCATCTCACGAGTCACATTTTCAT
AATGTCTGCGCCCGAAGCCGTCGCTACCACCACTCCTCCTGTTGAGGCTCAGCCCGTTGA
ACCCATCCCAGCTCCCACTGCTGAAATACACAAGGATGAAGAGCCTGTCGCCGTTGCCAC
CGAGCCTCAGCAGGAAGCTCAGACCGAGGAAACCCCGGTTTCTGTTGAGCCTGTTGCTGT
TCCAATCGAGGATGAAGTTGCTCCCGTTGCCTTGGAGGAGCCGGTTAAAGAAGAGGTCAA
GCCCGTCAAGAGTGAGACCCAAAAGGAAGAGAGGCCTAAAAGCCCCAACGCGTTCATCAA
GTTCTTCGCTTCCATCAAGGACAAGGCGAAAGGTAGCCCTAAATCTCCCAAGAAGGAGAA
GAAGGAGTCCGAGGCCGACGCGCCTGTAGCTGAGGACTCCCCCAAGGAGGAGGTGCTCAC
TGCGGAGCCTACCGTCGCGACTCCCAAGGCTGAGGATGCTCTTGTTGCTGACCCTGTGAA
GGGGACTGAAGCTATTACGGCTGTCCCTGCTACTGCTGAAGCA
>NODE_6242_length_509_cov_8.265226
TAGACTGGGAATGCGAAAACCAGAACCTGAATTTTACCTCGCCGCCTGTTCCAGGAATAA
CCTACAACCTCATGAAGCTATCTTCCTCGATGATATTGGCATTAACCTGAAGGTAGCGAA
GAAATTAGGCATGGATACCATCCGTGTACCCATTGGAGGCACACTTAAAGCAGTCGAAGA
ACTCGGGATCAAGCTCGGTATTGACCTTTTAGAGTCTGTTGAACGACTCAAATTGTGAAA
AGTCTGTGAGGGGCTATGAGATATCGACCATGATATGTAGCGCGTTCTGGATATCTCTAT
GTTCCGAAATATGGCTATGCAATCCTGGTCTAAGGATGAGTCTATCAGAATGGTTTGTCT
GAATCAGGGGTTTTATCCTCATAATAACTGCCTAAGATCGGGACCTTTGCAAGGACTTCA
CGGCGGACAAGTGGCGTAACAGAAAGAAGCAGTAATACACCGGCACTAGCACTAGCACCC
CAAATTCCTAGGCTGGTAAACCAACGTCCTGAAGACGTGAGAGTGGCAT
>NODE_6253_length_71_cov_2.281690
ATATTGGCGAGTGCAGTTGCGAGAATATCATAGAAGGACTCGAAGACCGGTGAACAGGGC
TCGAGTCTCATCTGAAAAGTCCTAACACAGA
>NODE_6254_length_216_cov_6.601852
TTGTCCCGGATGCCTTCAACACCATCAACATCAACCCCATACCATTTTTCACCTTTTGCA
TGCTTCATCCGTAGCTTGTTAAGGATATCTGTGGAATCGAGACCAGCATTATCACAAATT
TGGCGAGGGATGATCTCAAGTGCTTTCGCAAATGCAACCATAACGAGCTGGAGTTTCCCA
GGAATGGAAAGCGCATAACTTCGAATAAGGGCGGAAAGCTCCATCTCAATGGCACA
>NODE_6257_length_67_cov_3.283582
TCCACGTCCCCCTCATCCATCTCTAGCCCAGAAACCCTATCGACCTGTCTAGATCCCTCC
ACCATGAACGCTCAGGCAGAGTCGTCC
>NODE_6260_length_226_cov_6.048673
TGATGAGGATGACGACGACGACCGGTCATCGTAAACAAGCACATAGTCATTCGCCTGTAC
ATTCCTTTCACATCCCCCCACCGACGTCCCAACTTGTTCCCAAACGCCTTCATCCAAGGA
CGATGGAATGCTGATAACCGATTCCGTATCTGAACCAACTCCTGACCCCAGATCAAGTGT
CCCTTGTCCCCCCGAAACACTCGACTGAGGCATCACAACAAGCGACGACGCAAGTGTCTG
GTCGCA
>NODE_6261_length_221_cov_9.276018
GGCGATGATTCGTCAGTCAATGAAGAACGAGGGTCCGATGTTCATGTTCAAGGGATGGGT
ACCTGCATGGACCAGGCTGCAACCCACGACAGTGCTCATCTTCCTCACGCTTGAGCAGCT
GAAGAATGGTGTCGATTGGACAAGAAGCCGGGGCATTAATCTCTTCTAATAATTAGGTTG
AGGATAATTAGGTTGAGGATAATCAGGTGCAAGGACGCACTTTCGGATGTTGGGATTTCA
T
>NODE_6272_length_101_cov_3.465347
CAGCTGCGCCTGCTCAGCCGTCAGCGTTTTGCCCTTTTCGCAAATTTTGTGCGGTGCAAT
GAGCGTCGGCACGCCCTTGTCCATGTGTGTCGGCAGCCCGAGCTTCCGTAGTTGAGGCTC
C
>NODE_6275_length_394_cov_40.362946
GGGACAACCGTCAGAACATGGGGTTTCAACGAGGTAACATCGCCCAATGGTAATTACTAC
CAGTCCTGGACTGGGAGCCAGCCGACCATCAACACCGGTGCTACTGGCCTCCAGAATTTC
GATAATGTAGTCGCAGCTGCAAAGGCAAATGGAATCCGCCTAATTGTGGCACTGACAAAC
AACTGGGCAGATTACGGTGGTATGGACGTTTATGTCAACCAAATTGTTGGCAACGGTCAA
CCCCATGATCTCTTTTATACCAACACCGATGTTAAGGATGCATTCAAGAATTATGTTAAG
ACCTTTGTAGGTCGGTATGTGAATGAACCAGGCATTCTGGCCTGGGAACTGGCCAACGAA
CCAAGATGCAGAGGGACCACTGGCACCACCTCGGGGAGCTGTACCACGACCACG
>NODE_6280_length_175_cov_4.331429
GTGACAGTAACTGATCCTATTTTGTTAGATGACTGGAATGTTGACTGCCTCGAAAAGAGA
TTATTGCCGTGTTGGGGGCGGGGGTCAGGTACAATGTGAGATCGTCTGGAGAACTCGGAT
CTATCACGGTAGTGCCCCTCATCATCCTCGCTGTCGCTCAAGTCAATGACACATCGGCGT
ATAGACCTGATTGAG
>NODE_6306_length_215_cov_34.251163
TTCCTCATTGCATTAGACTTTATCCTAGCCCTCATTCGAATATCATTCGTGTACGATACA
TAGATACATGGTTTCGTTGAATGTTTTATTTCTTTTTGGGCTTGTCGATTTCGATCGTTT
TGAGAACTGGTGGTAAACTCTGTCTGAGCTTCTCCGCTTTCTCGGGGTCATCTATGGTGA
TCGTATGCAGGTATCGCGCACAGCGAACCTTGAGTTTAGTGCGTGTCTTGCCATT
>NODE_6307_length_716_cov_8.530726
GTTTTGAGATGCCGTCGGAGGTTCCTCCAGACTCGAAGTTTTCGTCATGGTGGTGCGACC
CGGTCAACGAATACGCATTTGTAGGCTTTAGTTATGAAGTCACAGCATGTCAGAACAGGT
CACAGCTCATCTCTGAGTTCAAAGATATCCGCAATCATTTTAGGTCGCGATATGTCCGCC
TCTATGGTGCCTGTGATAGGAAAGGATTCTATGAGGACATTGTTGATGCTGCCTGGGAAG
CTGGACTCGGCGTCCACGCACTCGTCTGGTTCGGGTTTAATGGGGACGACATCTGGATTG
GACGGCGGGATACTCTTTTGGCTGCCTTGCACTCAATCCCGAAGGCTAAATGGGTTACCC
GCGTTTTGCAGTTTGGTTCTGAGCCCTTGTTCGATAATGTCTTGCCACATGATCAGTTGG
CACAGCAAGTGATTCAAGCAAAAAGTAACCTGTCTAGTCTTCGCATTCCCGTCACTGTTT
CTGAGCTTGCATATGGTTTTCAGGAACGTGGAGGAGCACAAGATGTCCTCGATGCCATTG
ACTCGATCAATATCCACATGCTGCCCTTCTTTGCACAGACTGCTTCCACTGCGAAGAAAG
CTTGGCCATTGGTTTTAACAGACCTCCAATTCTTCATTGATCACGGAAATGGCAAAAAAA
TGTATTTTGACGAGAACGGATGGCCATCTGTCACCTCCGAAGGCGTGCAACCCAACAGCC
CAGATGCCGTAGCCGG
>NODE_6308_length_417_cov_14.287769
TTTCGAATTAATGTAGCATGAATCAAATCAGGGGGATAAATTTTTACGTCGAGAAACAAA
GGAGTCAAGAATCTTTAAAGACCCGCAGGAGTGCGTATAAAATGACCATCCCTACATTTG
AAGCCAACATCGTTGTCGACTGTTTCCGGATCACACATGACATCAACTGGGGCACCAGTT
TGAGTCCTAGCAAATATTTCCTTTGTACGAATATTTGATGTGGTGTTAGGGTAGAGATCA
AGGATAGCAACTTCTTTCCCAGTGGCATTTGCAACAGAGTACCAGCAAGGATCACTGACA
CAAGAGCCTTCAACATACGGAGTGTCTCTGATATCGCCCACGAAATACTCGAATAAGAAA
TCTTGAATATGCGTATTGTTTAAGTCAGTCGAGTTGGGCATCGGTCCTGCATTTTGGTCC
CAATAATTTTGAGTGAC
>NODE_6317_length_250_cov_53.035999
CACAAATTCAAATGCTGCCTTAACTACTCTAAAAGCAAGATCTGTAATATATGGGTATTG
TACCTTTACAATAGCTATCTTGTCCTAGAGCTATTGTAACAGATCGTGTCCGAGATGACT
GAACTACAGTATTGAGTATAGGTATGAAGTGAGAGTAACTGTTCATTTTGTTTCACCACA
TTAACTGAAGAGATCAGAAATTGGCAGGTTTCTGAGCCCTCCTGCGCCTGCTCCAGCCAT
GACCACTGTTTCCATACCCATTGCCTGCAC
>NODE_6322_length_21_cov_96.095238
TAACTCAGTACCTTAATTTGCGAACTGTGAAACCATATTCA
>NODE_6323_length_126_cov_2.341270
CCTGACCCTTCAAGCGTCAACTACTAATCCTTCAGATGTCGGCATCCAACTCGAATCACT
CGATTTTATGACGATTTCTGGAGACACGATGATTGCACAAGTTGCAGCTTCTGGCAACGT
GACACTTTCGCCTCGTTCGACGTCTG
>NODE_6349_length_226_cov_7.734513
TGATCACCACCATTGACACTAAAGAAGGCATTACGACAGTTTGAGCATTCAGTATTTCCG
AAAACGAAGTCAGCATTGATGTAGTCGACAGATACTAGTTTGGTCGTCGTAGTCGTAGAT
CCTCCATCAATGTTATTGAAAGTCAGTGTGCCCCCATTTCCAATGAAGCCGACAACACTG
ATAGAAGATGATGAAATGACTCGAATGCTGGCACCTCCTGAAAGAGTGTTGCCAATAGCT
GCCGCG
>NODE_6353_length_123_cov_5.504065
CAAAGAATCGGACAGTTTCAGTCCCATAAGACCCAGATGTTTGGCAACAGCGACGTGACG
ATAGAAACCAGGATCACCATACACTTCTTGCCAGCGTTGGCTATCATAGATGGAGTGGTA
ATGATAGACAGCATCGGAAGAAG
>NODE_6359_length_58_cov_1.844828
CGCATCTGCAGCAAATCATCGGCAAGACCTCGACCGATCAACCAATCGTATAATATAGAA
TGGAACATTTCGTCCTCG
>NODE_6360_length_979_cov_8.145046
TCCAGCGTGAAGGGCCTCGGAAACCTTGACTTCAAATCCTTCACGGGTTGAAAGCTGAAG
TGCGATCCTGGAGTTAGCCATCAATGCATTGAGCAGTTGGTCACTTGGCGGTAATCGCAT
GACGACAATGTCACCAGCAAGGTGCTTGTACTTATTACTTGCAATGAGCTGCATGACCTG
GTCGTAGATGATGCTGGCATCAGGGTCATCGACAGCTCCGTGTCCGCAGATCAAAAGCTG
AGGGTGCTCTTCCTTGGTGAAGTCGGGTGACCTCTCCTGTAGGAGGGCCCGTAACTTGGC
ATAGGAATCAATAACGTTCGGAATACCTTTAGACGGGTCGAATCGAGCGACTTGGATGAT
GTAATCGCGTTGTGGCCACCCGAGCTCATGCATCTTCTCCCTGACGCACAAACTACGGAA
CTCACCCATATAGTACTGGGAATCCCAAGCATCCAATTCCTTGTTTAATCCATCCAACCA
ATCAGTAGCAGCACCAAGAAGGGCAACACTTTCGAGAGGAACATCGCTTGGAACGAACTT
GCTCACAGGATGGCTGATGAATAGATCGGCTAGCTGGATGTTGCTCCACAGATACTTCCA
AACCTCTTCCTGAGGAGAGCCAGGAACGTGAACAAGGTCACTACGAATTTCAATGTGAGA
GCGATACACAATCGGGAGATCAGGTCTGATCCTCTTGATAAGTGGAATCAGACCAGGCAT
CTGAGGGTCATCAATGAAAGCAACGTCAACACCACCAGGGGCCAGAGGGCCACCTTCAGC
CGTCCAGCGCAGCCCATTTTTGAGAATCCAGGCATCAAAGTTATCTTGTGCTTGTCGAGT
AAGTCGGAGATCAGGGGCCGCAACGCCTTGCAGGATGTTGTGGTTGTTTTTGGTGATCCT
GAACACAGCTGGAGACGGGTTTGGAACATACCAAGCGACATCTACGTCAAGTGCCGTCAG
GAAACGAATCAAAGCATGCCGCATGAGAGCGACACCACA
>NODE_6364_length_53_cov_5.641510
CGTACTTCCGGGATTTCGGCAAGGAACTCGGTGTATCGGAACCCAAATCTCTTGAGGATG
TTTATAAATCACA
>NODE_6396_length_183_cov_3.601093
CCAGGTCATAAGCGGTACGATCAATGAATTCAAATGCGGAAAGAATTTCAGAAAGCTGTC
GTTTGACGGTCTGATAGAGCGGAAGGACATTCTGGAAGGAGGGAAGAGCTAAAATAACAT
TGTTGGAGGCCTGGGGTGCAGGAGGCGTGAGGATGGAAACACCCGTGATGATACCGAGGG
TACCCTCAGCACCAATGAAAAGC
>NODE_6408_length_131_cov_9.717557
CTTGATTTGTTGAATTCTTATCGCTCTCTGAGTTTTACTGCTTTTTGCGTGAGATCGGAC
TGCACATTGTATGCAATTGTATACAATACACTATTCACGTAACAAGAGCGTAACAAGAGT
GCTAACTACTTTTTCATTGAGTACGTGTACT
>NODE_6412_length_26_cov_446.500000
AGAAGGAAAGATTGAAAAGCTTCAGAATGTACGTGGGAAGTGAGAC
>NODE_6413_length_174_cov_5.522988
ACCCGCTGTATGCGGTCCCTTGGTCGTCCGTTAATGAGTCGAATGAGTATCCCATTCCAC
TTTGACCTATTAGCTCCAGAGCAGTTCGTGACATCCAGTGGAGAACATCGATTTCCTTGG
GTCCGTCTTTTACTTGGTTCCACAGTGCCTGACGAAGCCTATGCGTTACTTCATAGAATA
TTGGTGTCATTGCA
>NODE_6415_length_190_cov_3.868421
ATAGCCTTCATATTCTTGTTTGGATTTGTCTTCAGCCTTGCGTACACACCACTTCAGGCA
GTATATCCCACCGAGGTGCTTCAATATAATACCAGAGCTAAGGGAATGGCACTAAACGCC
CTTGCGATCAATTGTGCCAGCTTTGTCAATGTCTATGCAGGTCCTATTGCACTTGGACGC
ATCGGATGGAAATATTACATCGTGTATGTT
>NODE_6420_length_130_cov_43.607693
GGGGAGCCTGAACCCCAGTACTCGATGGGTAAAGACGCTGACGGTTGGGGTCCATGGGGT
CCTGCTATCGTTTCCACAAGCATCATTCCGGATCCACAGAAGCTTCAACTCACGACTAAA
GTCAATGGGGTGATGAAGCAGAATGAAACA
>NODE_6431_length_62_cov_155.000000
GGAATTTCTGTCGGATCTATTAACTCTGGCGTCACTGTGAACGGAATAACTATCACTGGA
AATACAATTACGAACAATGACC
>NODE_6432_length_64_cov_2.937500
CACCGCGGCTCTTCTACTGTCATATGACAAAAGTTACAGATCCTAAGTCGACACAACACA
TTCTAGGCAATGTGAAGGATATGG
>NODE_6434_length_179_cov_4.491620
GGCAAGCATAAAAGTGATCAGGGTGACGGAAGTAGTTTCAAACCCGGCGCCATAGATCTG
CTGTGCAACACCCTTGATGTCATCCAAGGATATTTCCTCGTTTGGATATTCGCTTTGAAG
TGCAATGTTGTCCAAGAGGAACGACTTACGTGCAGTACCATTCTTTAGGGACTTCAAGGT
CGCCGCATAGGAATCTTCG
>NODE_6455_length_158_cov_35.949368
TTTCTCAATGATGGCATTTATCACAAAAATAAATATACACATTACACATGAATCAGAGAA
AGGGAACATGATTGCTTATAATTCGGGGAAACAAGTAATACACAGAATGAGCGGACCGGG
CGAACGCTTTTACACATCGATGCGAGTTCCATTCTGATCCATGCACCATTCAGGTCGT
>NODE_6461_length_110_cov_121.490906
CTGAAAACCTCACCATTCAGAACAGTGTTATTATGAACCAGGACGACTGCCTTGCCATCA
ATCGTGGTGCTAACATTGTTTTCAAAAACAACCACTGCTCTGGTGGTCATGGAATTTCTG
TCGGATCTAT
>NODE_6474_length_21_cov_9.285714
AATAGTCGCGCCATTGGTGCCACGATCGTGTGCACCGCCAG
>NODE_6475_length_193_cov_12.264249
TGGAAAGAGGCCTGGTACAAGGGACCGTGTATTATGTAATCTACTCTAGAACCGCCGTAG
CTGCTTGCACTCCACAAAATCACACCCTGTCTTGGCCCGAATCTCTGCCAGCGACACACC
CTCTGCCATGTCCGTCAGCTCTAGCACACCCCGAGCTCGGTCCACAGAAAATACTGCAAG
CTCCGTCACAATTGTGCTCACCACACCCGACCC
>NODE_6490_length_82_cov_111.939026
CGACAAGCACTATGAGAGATATGTGCAGGTAATCGATTACTGATCTGTCCGAGTCTTGGA
GATATGAAGAAAGAAAGCATAAAGAAGTCACAAAGAGAAAGC
>NODE_6498_length_54_cov_2.833333
TACAACGGTAACGACGAGAAGGTCCACCCGATCTCCGACAACAGCTTGGGAGCTGGCAAT
ACTATAGTGCCTCG
>NODE_6503_length_240_cov_68.829170
CCGACAGGGGCCAAGATTGTCCGGGCTGGGACCGCCAACTCTGGAGAATTTTCTACTCTT
TCGGCTGCTGTCAACTCACTTCCAAATGATAGTAGCTCTCAGTCTATATTCATATATCCT
GGGACATACACCGAGCAGGTCTCTATCACTCGGGTAGGGCCTCTGACTATATATGGATAC
ACTACTGATACCTCTACCTACAAGAATAATCAAGCGACAATTCAATTTGGCCTAGATGCT
GGTCAAGCCGGTTCCGACGA
>NODE_6506_length_107_cov_3.953271
AAACAGTGAGCGCGGTACATCGATCTGGGAGCCGTCCAAAGGTACATTAGCATGAGGTGA
CAGAGATGTTTCCAGGTCGTGCCCAGTTCTATCACTAGAGGCGAGAGTAAACGTCTCTGA
CGGACAA
>NODE_6507_length_446_cov_13.132287
CATTTGGCTATCCTGCTGCTGGTGTTGAGTTTGGTATTCAATGCTTCTGTGGTGACATCA
CGGATGTCACAAACGCCAATGGTATCATTGGAGACGAAGCTGATTGCAATATCCCCTGCC
CGGGTGATCCCTCTCATCTTTGTGGAGGTGGAAGTCGTCTCAACTATTATACGTGGCAAG
GAGACCTTAATATTTGGCATAAGCCCGCCGTTACTGGTTGGTATGAGTTCTTCGTTCCTG
GTGTTATTGTTCCTTTGATCGCTACTGTCGGTACCAACTACAAGGTCAGTTTCCTCGAGA
AACACGGAACAGGATTCCCCAACTCTACTGGAGCATTTGAACTGGATCTCAGCTTGGTCA
ACGATTTCGATGCGGCATGGCGGGAGCTCAATGGTGTCAAGACTGATGTTTTCTGTGCCG
GAAGTGTTATTCTTCCCGACAAAATTGGACGGCAGATTAACGTTGG
>NODE_6508_length_119_cov_3.630252
CTTGAGTTTATGAAATGGTGACTAAGTAAATCCTACATATGCTAGGCTGAGAACTGCAGT
TCATTTGTGAATGACATCTGCTACATCTCAATACCGTATCAAGCAAGAACCAGTTAAATC
AGTAGACACGCTTGAAAGA
>NODE_6509_length_120_cov_4.900000
TGAGGATGTAGAAAAAACAAAACATTTCAGCAGTGCTGTCCAGGGTTGTGATCAAGAATG
AGATATCAGTGCGTACATATATGATTGATCTTGCCACGGTTTAAATCGAAAAGCCACACA
CCGTGAATGTAATTGTATAC
>NODE_6510_length_36_cov_209.388885
ATTCCATACATCACCAGCATATCCATTCAACTGTCCGCTCTTGAGAGCAGCGGCAA
>NODE_6513_length_235_cov_5.004255
TCAATACCGACTAGTACCAATGTTACGAACTCCCCGGACAGTGATGATGGTTCACCAGCT
GCTACCCCCGAAACAAGCGCAAATGCTTCAAACGTGTCTACGAGCCAAAAGGAGGAAAAC
AGTGGGGCGAGTCAGGCTGGAAATGCACGCAGTGGGAAGAATAAAGAGGATGGTGAACAA
TTGCCAACGATATGTTCCAATTGTCAAACAACGAATACGCCATTATGGAGGAGGGATCCT
GGAGGTCAACCCTTG
>NODE_6518_length_191_cov_5.183246
ATGGCGCGGAGTAAGAAAGCTTGTATCATCTTCTTTGACGAAGTCGACGCCATCGGAGGC
GCTCGATTCGATGACGGTGCTGGTGGTGACAATGAAGTACAGCGGACGATGCTTGAGTTA
ATAAATCAGTTGGATGGTTTCGATCCAAGAGGGAACATCAAGGTTCTTATGGCTACAAAC
AGGCCAGATACATTAGATCCTGCACTGCTCC
>NODE_6519_length_309_cov_7.320388
CGCTCAAAGGCATCCCTTTCCTCCTGGGTCGCATTCTTCATCATGGCCTTGGCAGCCTTG
ACCTTCTTCTTGTATTCCCTGTACTTGGTATCGGTGCCGAAGACCCAGTCCCACAAGCGG
AAGGAAGTTGCGTAGTTATTGGTGAACGCCATGTGGTGAAAATCATGGTGTTCAGCACCA
GACCAGAAGGGGACGATGTGGTGGAGCGACCAAGGAAAATCATACCCACTGTGGGCATCG
ATAGCCTGAAATAACCTCATGATAATCCAAATATAAACGGTAATGATGTGGAGATCGCGA
GCGAAGGCAGTGTAGACGATGGGACCAGC
>NODE_6566_length_249_cov_6.329317
AAAAAAAAGTAGTCCTCCAAAACATGACATTCTCATGCCGCTGCCGAAAACCCCGCAGAA
CTTGGAGGTCGTGAACCAATACATTCACTTTGACCCCGCAGTCGACCACTATTAACAAGA
CCGCGTCGTGATGGCACGCCAATATCATCCTGAGACTTGAAGAAGTTATCTTCCCCTTCA
TAAGGTGATGAAGAAGCATTTATCCATTGGCCAAGGACCTCACCCAATCGCGTAGCCTCC
TCCTGACTCAATCGATAGTCCGTTCCCTT
>NODE_6569_length_331_cov_5.945619
TCTTACGCGACCATCTTAATTCCCGGAAGTGGTATCATTGCCGCTTACGAAAATACCGAG
AGAGGCGCCGAACAGCTCTCCTCTGCACTCGGCATCTTCCTCATTACCTGGATGCTTGTG
ACCTTCTTTTTCCTTATTGTTTCCCTCCGCAAGGCTATCTCATTCATTGCGTTATTCACT
TTCCTTACTGTCACTTTTGCCCTTCTGGCTGCCGGCGAATGGACTGGCTCTACTGCTTCC
ACCAAGACTGGTGGTATTCTTGGTTGCATCACGGCTATGATTGCTTACTACATTGGTCTT
GCCGAGATACTTAGTGCCGAGGATCAAGCCATTGTCGCTCTTCCACTTGGT
>NODE_6610_length_231_cov_7.800866
TCATTCAAGGAGCGCCTCCGCAGTGTCTCGCTCATCTTTGCCTGCGGGACTGCGCTATTC
TCCGACGGTTACGCCAATGGTGTTATCTCGGCCGTCAACACCATCCTCACCCGCCTTTAT
GGCTCTAGGCTCGATGAACACAACTATGGGACTACAATCCGAAGTGTGGTGTTTGCGGGG
ACAGTAGTCGGAATGATTATCTTCGGCTATCTTTCTGATAAGATCGGGAGAAAGTTTGGG
ATGATGAGTGC
>NODE_6611_length_135_cov_180.837036
GGTGTCGGCTCCTGCACGGGAACATGGAACTGGTCCAACCTCAAAGTTTCTGGCGGTACT
ACAGGTAAAATCACCAACTTCAATGGTATCACAGGATTCAGCCAGTAGATGAACCAATCT
ACTACATTGTATACTCTGGTTTTCATATATATATA
>NODE_6612_length_284_cov_3.200704
ACTGAGGGACCTCATTCGACATATTACACATACAACACCGCCATCGATTCCCTCCATCAA
TGAACTGCACATACGGATTGATATAGGTCCTACACCTCCTACACCTCGCAATAACCGTGT
CCGTAACAACGGGCACCGATTCCTCACCATCCTTAAGTGACCTATATGGGGTCAAAATTA
ACGCCAAAGGAATCTTCGCCTTATTCAACAATGAAGATGTAGTCGGGATCGCATTCAAAG
TACACCGTTGATAGGAAGGATCAGCATTCGCCAAAGGGGATGGCGATATCGACGAATTTG
GTGG
>NODE_6626_length_554_cov_4.445848
GTGATAACTAATAGGGAGTAAAAATAAATAACATCAATCTAAAACAACAGGTTCATGCGT
CTTCGTCAGGAACCTCCTCAATTCTGGCCCCGCGAACAGGCTGCTGTGAGTTGTCGGTAA
CTTCCTCCACTACTGTAGCAATTGTGCCGTTGTTCTTCAGCTTGCCCTTCTCCTTCTCTC
CCTTCTCGTTCTTCTTCTTCTTGGACTTTTTCTTAGGGATGTCCCATTCCCATAAGGGGA
TGAACGAATCAACAAAGCCAACATCAGCGAACAACTGAGGGAATATCCATATGCCAGGAC
TGACAACGATGACAGTGATGATGTAAAAAATCAACCGCACAATAGCGATTGCAAAGAAGA
GACCAATAAGTCCTAGCATTCCCATACTGAGATACCAGACACCCAAACGCATAATTGGTG
GCCAAAGAGGGAACATGACACCAGCAAGCATAACTGCAACCATTAGAATACCACCAGCAT
ACGTAGTCCATTGTGAGCCCTCGTAGAACCAGGCATAGTACTCTTCTGAGCGAAATAGTT
GCTCTTGAATAATTTGAAGAGCTTTTGGAGAGGA
>NODE_6633_length_132_cov_3.325758
TATACTCTTAGCAATACTGACTAAAGCTTCAGCGTCGACATAACCAGAGTCAGCTGCTTG
GGGACTAGCAGGCGCTCCAATGTAAACTTTGACATCTGGATTAGGTGATGTTTTTCTAGC
CCACTGATCCCACGTATCAAAGTTGAACGAAG
>NODE_6642_length_92_cov_10.163043
ATTGCAGGGTTGGCACTATTCTTAGCCTCACCTGCATCAGCTCATGTGACCGGTACTCAT
ACCATCATTGACGGTGGTGCCAAATACAACATGGCCGCAGTTTCCGCCAAAC
>NODE_6643_length_79_cov_4.291139
GGAGGTGATGAGGGGTGGATTGGCGAACCTGCAAGTGGGGTCTATGATGACGAGAGTTGG
AGTGAGTATGAGGAAGATGAGGAGGGCGAGGGGGCGAGG
>NODE_6660_length_55_cov_3.600000
AGTCCAGCCTTCTTCTTTTCCAGATACGCCTTGTCAAGCCTTCCAAGATAACTTGGCGTT
ACCTGTGCCGCGTTG
>NODE_6663_length_144_cov_10.590278
GTGAACGCTTTGAACCATGCAGGTGCTAATGAAAGGAGGACCCTGACCTCGACTGGTGGA
CGAAGCCACTATGAGACAACGAAGAAGTATACAAAAGGAGACATTGAGGACATCTACAGG
ACATGGTTGATGGACATGAATAGGTTGGCTAATGTGGAGAGGAG
>NODE_6664_length_64_cov_1.703125
AAACGCTCGAGCAGAGCCAGGACATCATTTTTGGCCACTTGTGGTATCCCACACCTCGGA
TCCTCTAATGCAGATACCTCAGAA
>NODE_6665_length_76_cov_3.671053
TCTTGTGGCGTGGAATTGGGACAAAGTGACATTTCTGTTCTTCGCAAAGCCGAACTTAGC
GACAGGCTAAGTGTAATTCGGAAAATTTTTGATAAA
>NODE_6682_length_316_cov_7.129747
TGGACAGAAATCTATGCGGGTGGACCTGGTTCAAACAGTGGCAAGAGCTCAACATCTCAT
GTGCGAGATGAGATTGCAATTGCTGGATTAGACCCTCAACATGTTGCTCAATTTGAAAAG
CTTGGATTTGAACGAAGTAAAGTTATCGATGCCTTGAGGCGGCTCAACTATCGTGGCCAG
AATGCCTCCAAGATATCAGGAGATAGAGTTGTTGAAGAGCTTCTTAAGCCCTGAAGGGGT
TTTTTGCCGTGAAGGTGTCCTTTAACTTCTGGTGTTGCATAGTCTATTTACGAATCATGA
CGTTCACAATCCATTTGGACCACTGCGTATTAGTTG
>NODE_6696_length_81_cov_2.925926
TGCCCGACTCCCAGTTGATCATACATGGAACGTATAGAATGAACAGTCCCACGATATAAG
GGCTCAGATCGATGTGTCACAAGATTCTGCCAGCGATTTAG
>NODE_6697_length_66_cov_2.424242
GGAGAGCAATTCATGGAAAGTATACATGTTGAAATAGCATCGACATAACAGCATCCAACG
GAGTGCATCAATGTGGCAGTGGGGTA
>NODE_6704_length_77_cov_42.298702
ACAATTTCTGCGCCTGCTCAAACGACCGAATCCCTCCCGACGCTTTCACCTTGACACGAC
CTCCCATGTAACTCACTGACCGGTACATCAGGCTCAC
>NODE_6707_length_72_cov_2.236111
CTGGCAAAGGAAGGAAATATATTCAGCGCTTCTGGTGGATTTGGGAATGTGACGAGCAAA
TATGATGCAAATATTAGAGAGGGTATCAGGAG
>NODE_6709_length_43_cov_17.767443
GAGATCACGGGAATTGTGAAGACTCAGGAGTAGTGCCTCCATCAGACAATGGCCGTCAGC
AGA
>NODE_6710_length_30_cov_97.099998
GCAATATAAACACTGACGCCGTTGATGGTAGTTTCCTTGCCCTCGGGCGT
>NODE_6711_length_21_cov_80.333336
GTTTCCTTGCCCTCGGGCGTACCCTCGTGCCTAGCACCGCT
>NODE_6712_length_451_cov_8.002217
TCTCCCTATCTCTACAGTGGTTCCACCCAGGACGTTGGTGCAAACCGTGTTGTTTTCGGT
GAAGCCGTAAGTTTGGTGCTCGATAGGCTCAGCAAAGAAGAGGCTGCGAGCAAGGTTATG
GTTATTGATAGTGACTTGGAGGGTTCTACTGGGTTGAAAGTTATCCACCAAAAGCATCCC
GAAGTCTTCATCCCATCTGGTATCATGGAGCGTGGCAACTTCTCCGCAGCTGCTGGCTTT
GGCTTTGCTCCAGATAAATTTGGTGTCTTTTCAACGTTCTCCGCCTTCTTAGAGATGGTT
CTTTCCGAAATTACCATGGCTCGGCTAAACAATTGCAACGTTTTGAGCCACTTCTCCCAT
TCTGGGGTTGATGAGATGGCCGACAACACATGTCATTTCGGCATCAACAACTTGTTCGCA
GATAATGGGCTCTCTGACGTTCAATCTTATTTGTACTTCCCAGCCGATCCA
>NODE_6713_length_364_cov_11.854396
AAGCCATCGAAGTCGATCCTCGATATTCGAAAGGCTATCATCGGTTAGGTCATGCACTTT
ATTCGATCAGTGACTTCAAAGCTGCTGCAGATGCCTTCGAACGTGGTCTTAAGGTCGAAC
CTACTAATCCTGGCTTGAAATCTAGCCTCGCAAGCGCCAAGGCAAAAATTAACGCCGAAA
GTGAGGTATCCCCGAGGGGCACTCCAGCAGGGGTCGATGATCCTAGTGCAGGAGTAGGAG
CAGGTGGAGGTATGGGCGGTCTGGCAGATATGCTCAAGAATATCGGTGGCGGAGGCGGCG
GCGGAGGCATGCCTGACTTGACAAGTCTCATGAGTAATCCCGCAATCAAATCAATGGCAC
AACAAATGGCGCAGAACGGTGGCC
>NODE_6714_length_21_cov_4.380952
CCGGGTTCCAGGTCTACGTAAAGAGAACGGGGCACGAATTT
>NODE_6715_length_72_cov_13.388889
AGAGAACGGGGCACGAATTTTCCTGAGCCTGTCTCGGAAAAGAACGTCGAGAAACCACTC
TCGCCGGTGGAAGGGGACCCTTCAAGAAGGCG
>NODE_6716_length_60_cov_2.433333
CCACTCCAGGCGCACATGGTGTAGAATAAACAAGATACGGGGTGCGATCATCGCCTGAAG
CACTAATCACTAAAAAATCG
>NODE_6730_length_21_cov_10.190476
CCAGCGAAACGCGGTCGTGGAAGGCCCAAGGGCAGCAAAAA
>NODE_6731_length_71_cov_3.309859
TCGGGGGTCTGGAGGATCCGGGCCACCTTGGTATTAATGAGAACATCAAGATTCCCCCGA
TTGAGATACCGAGGAGCCAGATATGCAGTTA
>NODE_6735_length_339_cov_27.005899
AAATCATCCGGATTCAAGTTGATGAGCTCTTGGTTGATGAACCCATTAAGGACTGCATAA
TCAGGAGTCTTCCTGTACTGGACACCCGTGAGGGCGCCAGCAGGGATAAGCCGGGTACCA
TACCCGGGTTTGGTACACCAAGCCACCATCTCGCCTTCCTGATCACCAACGGTAGAATCC
GGAATGGAGGGAGCCCAAAAGCAGAAATCATCGAGAGCATTGACAATCAAAGTCTGGCAA
AGAGAATCAGGGCCCTCGGTGGTAGAATTGCAACGGTTGTAGCCAAATTGAGGACCACGA
GCGAGGTGCGTATCAGGATCCACTTTCTCGGGGATGCCTGAGGGATACACAAGCCCTGT
>NODE_6740_length_44_cov_7.386364
GAAATCTGCGGTCAAGTTCAAACGCTATCTCTACACATATAATATGCTCCTTGCGCAAAC
GCCG
>NODE_6745_length_35_cov_680.542847
TGCGACTATGAAGACGTTGAGCCTTCCATTCCTTCGTAGCAACGACGGTGCACTC
>NODE_6748_length_102_cov_3.098039
GCAGTGGCTAAAGCTCGCCGACTAGCCAAAATCCTCTTGACGTCATCTACGCCAGAGCCT
TATCAGCCTCCTATCACACTCGGGAACGAGGGCATTTCTAATGTTGGAAAGGTTGGGTAC
GA
>NODE_6749_length_129_cov_17.116280
CCACGGTTGCGAGCAGGAACATATGCAACACCAACGGCTTTTTTATCTTCAAAAATAACA
CGGTTAACGCGTGCATTGGTGCGGAGGTACAGATTGGATTGAACGTCCATTACACTATGG
ACGTAGGCCGTTGCGGCGTCGGAACGACG
>NODE_6750_length_73_cov_146.849319
CTGCCTGACTTGCCCTATGCTTACGATGCTCTCGAGCCCTACATTTCTCGTCAGATCATG
GAACTTCATCACAAGAAGCACCACCAGACCTAT
>NODE_6751_length_84_cov_2.750000
GAACTCACCAGGGTCGGACGAGAACTGAGGAGGGGAGGTATGCTCGGCCGCCTGAGTCCT
AGACACATCCAGGAACACCTGTTTTTCAGGTTGTGAAACACCAA
>NODE_6765_length_86_cov_26.767443
CATATAGTGGATTCTTAGTAGAGGACAAACAACGCGGCTATCCAAGAACAACCAGAATTC
ATGTAAACCATATAGAATAGAAAGAGAACATAAAAAGCCAAACGAT
>NODE_6766_length_335_cov_7.173134
CGTTAATGGTCGAGATGAAGAAGATATTGAAGATGAAGAGATGCAATATCTTCTCGAACA
GGACGATGAAGCACTCATTGTATGGAGGGAAGATTATTCCGAAGAGACTCTGGATAAGGC
CGGGGCTAGGTGCTACAAGGATCGAGCCCGCATCGACGACTACAGATCAAGGAGTATCCA
TGTGCAATGGGTCACACCTCCAAGTGCAAATCTCGCGGGAGAAACAATCTATACTGAATC
AGGAAATGAACCCATTCAAGAGATCTATTACTACAAGGTTTGTATCATTGTTGATCTTAG
TTCTGTCCAGTATCCTGGAGCTTGATCAACCGTCAATATTTTTCGAGAATCCGAA
>NODE_6789_length_159_cov_3.899371
TCACGAGTGACCTGTACCTCGAGGTCGGGCTTTTCGCACTCGTAGGCGCGGAAAGAGTCC
TCATGAAGACGGACGGTGAGGGGATGGGATGGGTCGGAAGGCGACTGCTGGAGTTGGGTA
GTGTCAGCAGAAGTCTGGATGCTGCGCAGACCGAGCTGAGGGATGCGAGAGGAAATACG
>NODE_6790_length_107_cov_2.252337
CTAGGAAGTTCTTGTCATGCTAAGTGATATGTGTGCTGAATTGGGACAGCATGAGGGCGT
TCAAGAGCCTGCAGAGAAGTCAGAACTGTGGATCGCCAATGCTCGTTTGCCTCCTTCTCG
AGTCAGC
>NODE_6791_length_96_cov_4.895833
TTCCTAGATCCCATTCACACTGTTGTCTATGTCCTTTTCATGCTTTCTGCCTGTGCTCTC
TTCTCCAAGACTTGGATTGAAGTTTCTGGCTCTGGTCCTCGTGACGTCGCCACGCA
>NODE_6792_length_54_cov_3.870370
ACGGAAGGTGCTCGCCGTTCCCAAGAATATGAAGCTTTTGGCAATCCCCTTGTTCGAGCT
TTACGACAATGCAG
>NODE_6793_length_221_cov_4.447964
GGTGGGGAAGATATAAAAGGGATAAAGTCCGATGAAGATGGTAATACGACGAGGGCTTAA
TGCAAAAAAGAGATGATCATGATAGGTGGAAGCTCCCAACACCTTCCTCCATCGCAATCC
TCAACTTCTCACGCATCACAGTCTTGGAACTGTAATCCGGTAGCTTGAGGTAGTTGACGC
AAGTCATAACACTCGGAAGGTAATCATCAGCTTTAAGCGGTGCCTCGTGAGGCTTGCGAA
C
>NODE_6802_length_157_cov_105.420380
ACTGTAAGTGGTAGAGTAGCCTTGTTGCTACGATCCGCTGAGGTTAAGCCCTTGTTCTAT
AGATTTGTTCGACTTTGTTGAACTTCTTTCCTCTCCTTCAAAACTTCAGGGCCGGTCAAA
CTTTAGAGAGGTCCATTCCTGAACTGATGCTGCAGACAGATGTGTATCAGGCAGAAG
>NODE_6824_length_354_cov_6.064972
TTTGCGTCTAATTCTATCAATTCTTGCCGCCCTAACCCAATTTGCGAAGACGCTACTTAC
GCCTTCCAAGACAACTCACGTATCTTGTCTAATGCGACGTTCTTCGATGGGAACGCGACT
GCATACGATTTTGTCGTGGACAAGGGCAACATTATGAATACTAACTCAAGTGGAGGTGAA
CTTGCCATGCTGTTGACACAGGACAATGGAGGAACCAGGCTTTCGTCCACGAGATATATC
TATTACGGAACCATTACCGCTACACTGAAAACTGGTCGATGGGGAGGTGTCGTCACAGCT
TTTATCACAATGAGTGATGTCAAAGATGAAATTGATTGGGAGTTTCCTGGTAACACTACT
ACCCAGGCACAATC
>NODE_6829_length_56_cov_5.642857
TTGTACTACCCGATCCGGTGCCCGCGATAATCGGAATTTGCGTTAAGCCTGCACCATCCA
GAGCTCTCCAACTGCC
>NODE_6835_length_217_cov_4.520737
TGGAGAGATCAGAATTTTATCAAGACCTCGAGGACCGAGAGATGTCCGGATAATGTTTGC
TACTGTACGTGCAGCAAGGATATGAGACTTAATTGCCTCAACTCCGTGGACCCTGGTTTT
CTTGCCTTGTTCTCGGACGATGATGAACGGCCTGCCATATTCATCCGTGGCGTAGACAGC
ATTATTTGCATCCATGGCAGTGGTAGCAGATGGGGCAGGGCACGTCGCGGAACGAGC
>NODE_6836_length_118_cov_2.983051
TCAGCGGGAGGCGCTCTCAGAATAAACCCTTTTGCCCCCTATGTTCCTTGCCATCGTGTT
GTCGCATCCAATCTTTTCATAGGTGGTTTCTGTGGGCAATGGGCTGGGCGCAGATCAGCT
TCGCGGAAATCAGAAGAC
>NODE_6837_length_38_cov_4.552631
CCGTTGTCCATAAAGGTAACCAGACGTTGGTTGGAATTAATCATCGCACCAAGAGTTG
>NODE_6843_length_214_cov_10.299066
TGTATAGCCTAAAACAAACAACAGAAGGATATAATAACAACATGCTAGCTGCGAGGAATC
AGCAAGCGGGGGAAGATATTTCGAAGAGGGCGCAGGCCAAATGAATTACGAGGCCGTCTT
TTTCGGTCGCCCAGGTTTTCTCTTTGTGGCCTCCTCTGTAGCAGCTTCGCCACTGACAGT
AACTTCCTCGCCACCATCAGGAGCGGAGGGCCTAGGGTTCTTAGGCGGACGACC
>NODE_6844_length_693_cov_10.683983
CTTATAATGCGTTTGTCTCAGCTCTTTGTTGCGACAACTTGGATTTCCGCATCTTTTGGC
TGGAACAGTTTTTTAGTTCAACATTCCCCTGGTCAAGATGACACACCTGCCTTGGTGAAA
GCTTTGCCTGGTCTCGCAGAAAACTCAAGCATTATCTTTCAGAAAGGAGTCACATACAAC
ATTTTCACCCCAATCAAGTTTCCTGTGTTGAACAATGTGGAAGTGGCTATTGAGGGGAAC
TTGTCATACCCAGAGGATATCCCCACCGTCCAAACGATTGTTGGCTCATCTAGTTTTCCA
GGCTCCTGGTTTTCCTTCAATGGGGGTCGCAATGTTACCTTACGGGGCTCAAAAGATCCG
GAATGGGGCTGGATCGATGGACACGGCCAAGCATGGTGGGATGCTGCTAAAGGAAGTTCG
GGACTGGATAACCGACCACATGGAATTTCCTTTAGCAAGATAACTGATGGTGTAATCCGG
GACATGAAAATATGGAAGCCGGTGGCTTGGAACTTCCTTACTAGCGGATCAGTGAATTTC
CATGCCGTCAACAACCGTATACATGCCCTTTCGGACAGTGATTCATTCCCGTTCAACACT
GATGGTTTTTCCGCAAGCGGTACTAACATGCTATTTGAGAGAAACTTCGTCCAAAATGGC
GATGATTGTCTCACCGTTGGAAATGGTGGCAAAGATATTATATTCAGGGACTC
>NODE_6860_length_332_cov_9.801205
CGCCTCAACAGAGGAGGGGCTTCGACTCCGAGTACGCTAGTTTGATGGCCGAGCTAGGTG
AAGGCACTGGTGGAGGAGCCGAGGGTGGCAAGTCCTGGAGTGGTCCTGGTATGGGTCATG
ATATCACGGCAGGTGGTTCTAATATCCCTCCTTGGCGTCGTCCCGAAAATTGGCAACAAC
CGGTCACCACAAATCAGCAAGGTTATCGTCCTCCTCAGACATATGGTGGAGGTTACCCAG
GTTATGGTGCAGGTGGAAATGCCTGGGCCGGTTATCAGCAGGGTGGTTATCAACAATCTC
AAGACTATTCCAGTTACGCGTCCTACTACCAAGGCCAATATGCTCAACAACA
>NODE_6865_length_75_cov_2.013333
TTCTCCTCAACCAGACATCTTCACATCATACCTCTGAACGACTATTTGATTTTATCTTAG
AAATGTAGATACCACCCTGTGGAGGGGGCGTAATT
>NODE_6866_length_135_cov_3.377778
GAAATTGTCACCAAGCCGTTTTCGCCCCCGACTCACAGAGAATTCACATGGAATGCCGAA
GTCTCTTCCATGACTTTCAGCCCCGATGGCGTGTATCTTGCCTTGTCACGATCAGACAAT
AGCGTGCACCTCTACGACTCAAGAATGATCGGGAA
>NODE_6867_length_255_cov_4.349020
TCCTGGGGGACTATGCAACTTCCTCACCGCATGAAGAAGAAGCGTACAAATGCATATGAG
TATATCGGAGATTATTGGACACTTCACTGTGATACCAGCCCTCAAACGCTTCGTTCTCTC
AACAACTTCATGCGTCGTGATCCTCGCGTGTTACGCTGCACTACTTTGAAGCTCGGTGAC
CGAGTTGAGGATGTCGCACGCGAAGGCCGCAAGCTTATACAGCCTTCATCAACAGCTGCG
GACATCGTGGACTTGTGATTGTCTCGCCACGAGCG
>NODE_6886_length_216_cov_54.083332
AAGACCACTGGCAAATCGAACCGTATCACAATCACCAATGATAAAGGTCGTCTCTCGAAA
GAGGAGATCGAGCGTATGGTCAACGAAGCTGAGAAGTACAAGGCTGAGGATGAAGCTGCT
GCCGCTCGTATCCAATCCAAGAACGGCCTTGAGTCGTATGCATACAACCTTCGTAACTCT
ATCACAGATGAGAAACTCGCCGACAAATTCGAAGCCGCTGATAAGACTAAGCTTGA
>NODE_6906_length_699_cov_16.278971
AAAAGTCCGAAAAACCTGTCGCTGAGGAGTCTGCGACAACTATTGAGAAGACTGTGGGTG
GTGCAAATAACGGAGGCCAGCGTCATGTCCCTGTTCACAAAGCGCCCCGCTATTATCCCC
CTGAGGATGTGCATCAACCTAAGAAGAGCCGAAAATCTCATAAATCCCCCACCCTCCGTA
CCTCCATCACTCCTGGAACCGTGTTGATTCTGTTAGCTGGTCGTTTCCGTGGAAAGAGGG
TTGTTTTCTTGAAGCAGTTGTCCAGTGGATTGTTGCTGGTGACTGGTCCTTACAAGATCA
ATGGTGTGCCCCTTCGACGGGTCAATCAGGCCTATGTCATTGCTACTTCAACCAAGATTG
AGTTAGAAGGGCTGACGGTTGATGAGAAGATCAATGATGCCTACTTCACCAGGGCTGCCG
TGAAGAGTGCCCGCTCCGCCGAGGATGAGTTTTTCGAAGACGGAAAGCCCAAAGCCAAGG
AGGCCTTCCCGGCTTCCAAGGCTGCTGACCAGAAGGCGGTTGATAAAGTTGTGATTGATG
TTGTAAAGGAGACACCAGAACTTGGAAAGTACCTCAGATCGAGCTGGGGCTTGTCGAAAA
ACCAGTTCCCTCATGAACTCAAGTTTTGATGTCAAGGAGAGACAGGTTCATAGGATAATA
TGTTGTTTATGCAAGTACCATACAGTTTATGATTGAAGTCATTTCCATTTTGGTGGGGA
>NODE_6907_length_122_cov_66.172134
AGAGGAAGGAGATGGTTAGCTTCGATGATGAAGCGGTTGGAGAATGGAAAGGTAAATATA
TCAAGGAGGAAGGTTTGGGCGGAAGCATGTTCTGGGAACTGAGTGGTGATAAGGGCACGC
AGAGGGATGGCATGGAAGGAGG
>NODE_6934_length_383_cov_5.117494
CAACCTCTGCCTCACGACCATGCACACCATTTGTGCACATTTCACGAAGGTACTCCCGAA
GTCGTAGCAAAAGCCATCGATGGGGCTTTGAAAGTTAAAAGTGTTTGGGAAAACTTACCA
TGGAGCGACCGTGCAGCCATTTTCCTCAAGGCTGCGGACCTCGTGAGCGGAAAGTATCGT
TACAAGCTTATGGCAGCGACTATGCTTGGTCAAGGGAAGAATGCATGGCAAGCAGAGATT
GATGCTGCTGCCGAGCTGTCAGACTTTTTCCGATTCGGTGTTCAGTATGTTCAGGATCTG
TATGTGCAACAGCCGCAAAAGCATTCGCCTGGATCTTGGAACCGCGTTGAGTACCGACCC
CTTGAGGGCTTCGTCTTGGCTGTTTCACCCTTCAACTTTACGG
>NODE_6947_length_148_cov_4.763514
CAGCAACATCCAGGAATGTCCAGTTCGCAAGAGCAAACAAAGTACCTGCCAAGTATACTC
CAATTAACCTCCTATGCTTCCCGAGCGTGAAGTTGGGACATGGGTTTAAGCAAACTCGAC
GAGGGTCATAGTCTGATCTGGGTAAGGACATGATGTAGTTATACTGCT
>NODE_6948_length_199_cov_4.839196
TGCGGCGGTTTCGTCAGACTTGATTGAACCTTCTTCTCTCTGCGTAGCATCTCGCGACTC
GAGAGACTCGACATGAACAAAAACCCCGGGTGCATTAGTTTGCAAGGGCCGTAGATTGAT
AGCATCATTATCCCTTACATCCAGTTCCCTCGATCCGCTCTCACCATTTATTTGTGACAA
TTTCCATCTTGACCTTGATTCGTTAGGGTATCGCGATAC
>NODE_6966_length_60_cov_3.366667
AGAAGGGGTACACCTTCAAGATCGATATTTGGAGTGTTGGATGTGTCGTACTGGAAATGT
GGGCGGGAAAGAGGCCGTGG
>NODE_6973_length_56_cov_3.196429
TGAAGCCACAGTATTGATTGTTGGGTAAGCACAAGAACTCAAAGCATAACAGTAGATAGG
TAAGAGTAACTCAAGG
>NODE_6977_length_84_cov_101.380951
GCATTTTTCTCAACTGGTATTGTTCCGGTACAGGACTCTGGCCTGATCAACGGAAAGGGA
AGGTTCAATGGTGGTCCTCTCGTTCCATTTGCCGTCGTCAACGT
>NODE_6983_length_62_cov_2.709677
CTTCCTCGTCATAGTAATACTCCAAGAATATGTTCCCTATGACCTCTAGAGGAATGCATT
CGAATGGTGACCTCTTATCTTT
>NODE_6984_length_45_cov_10.200000
AGGGGCAACTATGCACAGCGCGTTGGTGCCGGTGCGCCAGTCTATCTGGCTGCCGTCCTC
GAATA
>NODE_6986_length_57_cov_516.263184
AGGAGTTGATCCCGACTGCAGCGAGGAAAGATTCCTGCTCGGGATTAAGGAACCAAGGAC
AAATCTCATCAATCTTT
>NODE_6990_length_138_cov_4.731884
CTCCCGAGTATGACATTGCGAGCGTATCGTTAAGTTCTGCATCCCTCCATGCACCGTCTG
GGGCATATTGAATCAAGGGAGAAGAGTCTTCCACTAAGACGGACCGCAAGGACATCTGAA
TCGAAAAATTGAACGAAGAAAAATTCGGGGGAAAAAAG
>NODE_6991_length_71_cov_71.859154
CCGACAGTGGGGGAAGCTTGGTTAATGCCCTGGCAATTCACACTCAGGCTGCAAATACTC
AATCCGCGGTAGATGCTACGACTTCTGATGT
>NODE_6992_length_63_cov_19.460318
CAAGTCCATCAGTGCAACTTTAATGTTCCCATTCTCAAGTCCAGAGGGAATGGCTACATC
AATATGGAACTTGGAGTTGAAGG
>NODE_6993_length_760_cov_17.976316
CCGCCAACGAGCACACCGACATCCTCAAGAATTCTCAAGCAACCGCAAGGACAAAATGGC
TCGGGGTCCCAAAAAGCATTTGAAGCGCCTGGCAGCACCCTCGTCATGGATGTTGGACAA
GTTGAGCGGAACCTACGCTCCTCGTCCTTCTCCTGGTCCCCACAAACTCCGCGAATCCCT
TCCTCTCACTGTTTTCCTTCGTAACAGGCTAAAATATGCTTTGACTGGTCGAGAAGTCGT
AGCGATCGTCAAGCAGCGCTTGATCAAAATCGATGGCAAAGTCCGCACCGACCCTACCTA
CCCTGCTGGTTTCATGGACGTCATTTCCATTGAGAAGTCTGGGGAACACTTCCGTCTCCT
TTACGATGTTAAGGGTCGTTTCACCATTCACCGTATCACACCCGAGGAGGCTAGTTACAA
ACTTCTCAAAGTCCGTCAAGTCGCCGTCGGTAGTCGTGGCGTCCCTCACATCGTGACTCA
CGATGGCCGAACAATTCGTTATCCTGATCCTCTGATCCGTGTCAATGATACCGTTAAGTT
TGATCTTGAACAAAACAAGATTGTTGATTTCGTTCCATTCGACACTGGAAATATTGTCAT
GATTACTGGTGGTCGTAACATGGGTCGTGCCGGTGTGATCACACACCGTGAGAGGCACAT
TGGTGGCTTTGATATCGTGCACGTCAAAGATTCACTCGACAGGTCTTTTGCTACTCAAAT
ATCTAACATATTCGTGATTGGTGAGGGCACTAAGCCCTGGGTCTCATTGCCCAAGGGCAA
>NODE_6994_length_83_cov_3.361446
TGACAATCCCTGTTAGCAGCTGTGCAAACCCAGTAAATACGAGGAAACGCTCAAGAGTGG
CAAAAACAGCATTTCCCACTCGATGAACGAGGTTTTTGGGTTA
>NODE_6995_length_24_cov_100.666664
TGGTGGCAACCTCGGCAAAGAAAAGGCTGCAGTAGTAGATGTTA
>NODE_6996_length_401_cov_6.047381
TTTACACCAGCATCGATGTTGCTACTACCATCCAGTGGGTCAAAGACGACACAGTATTTA
CCCTTGAACTCATCCTCGATGAAGATGGCATCCTCAAGTTCCTCTGATACGAGTACAGCT
GTTTTGCCAGAGACCCTGAGCGAATTGACCATGATATCATTTGCCAATATATCTAGTTTC
TTCTGTTCCTCGCCCTGAACATTGGTTTCGCCGGCAAGACCAACAAGGTTGATTAATCTG
GCCTTTCGGACATTGGTAGCGATAAACTTGGAAGTAAACGAGATGGCAGTTAGTAACATG
GTGAGGTCACCGGTCGCGGCAGGACCCAGGCGCAGGCCCTCGCTGAGGACATGCGAGGTG
AGAGTGACAATATTTGTGCTTGGGACATCTTCAGTAGCCATTGGAAGAGGGGGAGAGAGG
G
>NODE_7006_length_44_cov_2.340909
GAAAATGTCTGGGTCTGACAACGAAGACGGCCGTGAAGGCAGGAAGAAAACCAAAGAACC
GCTT
>NODE_7008_length_45_cov_45.866665
TTTGGAAATGCTTGGGGAGTGTTGGGGTATTGGGCATCGAGATATTCAGCAATAGCGTAG
GAATC
>NODE_7013_length_75_cov_5.866667
GGCTAACTTAAAGTAATATCCAGGGTTGGTGGTATGGTGGTGTATTTCTGATGCCTCTTT
TTCACTTTGCTTTGTGTGATCATTGTCCTTGTGTA
>NODE_7014_length_29_cov_85.379311
TGAGAGCAAGACCAAGACGAATAGGGTGCGTAGGAGGAAGCTCCGTGAC
>NODE_7017_length_115_cov_4.278261
AGAGCCTGGAGCTGCCATCCGTGCCTTAGCCAAGGTACGCAGAGGAGGAGGAAGCTCGAG
GCAACACGTCTTATCGGACCATTCAGAGTCTGGGATGATTTGGATAGGGACTTCTGGAGC
AGATGGATCTGTCGG
>NODE_7018_length_42_cov_4.000000
TAAAAAACGTTGCGAGGAGAACGCAGAAACATTGACCAATGCCGACTTGTGTACATCGGC
GA
>NODE_7035_length_81_cov_4.938272
CGCGCATCGCGGCATGTTTCTCATATGATTTTGAGATGTGCTCGGCCCCGATTGTCCGGG
TTGGAGGCGTTCCCATGGTGTCTCTGTAGAGTCTCGGGCAG
>NODE_7036_length_271_cov_9.413284
TGGCTTCACGTTTACGGTTGGCCGCTGCAGCGGTCAGTGTACGATTCGAAACACCTTTTG
GATTGATGATTCGATGTTGTTCTGTCTGTGAGTCCCTTAGGGCAGAATGTACGGAACTGC
TGGCGTCATTTTCATAAGCGTGGCAACGTGTTGTTTGACTATTACACGTAGGGTGGGGTG
ACGTCGGAATCAAAGCAGAATTGGAAGCAGGACGAACATGTGGTGGCTGATGATCACTGA
TGGTTTGCGATTTGTTCGGTGCGGGAGAAGCGGTCTGACACCAATGTGTGG
>NODE_7070_length_130_cov_11.100000
TGAGAATTAACTGTCATGACAATACAAGCTACTAGATACACAGACGTATCTAAACAAGTT
TAGCCAGAGACATCTTGTTGTTTCCAACATCCGTCGAGAAGTAGGCATTCTTAAGGAAAA
CATCACCAACAAGCCACTCAGTCGCACCAC
>NODE_7077_length_86_cov_3.651163
GTTGAAATGTCCCACAAAATTGTTATATGCGGTGCGGGGTTCCTAGGTATGAATATTGCT
CGCCAGATTGCGAGTGTATCTACAGGCTCCTCAGTGGTCCGCCATG
>NODE_7078_length_516_cov_7.135659
GGAATCTCTCGAAACGTGTCGAGGTATCGAATTGATTTTTGATATTTCTCGAGCGCTTGG
TGGATGTTGCCTTCTTTGTAAAGCTTATTACCAACCTCCCGAACAACCGTAGAGATCCCG
ATAACGTTTTCGGGTTTACTCAAGTCACGGTCTTCGTCGTCCGGATAGTCCTCGTAAGGG
TCCTCTTCTTCTACTGCCGCACCTTGTTCTGCAAGAGAGGAATCGCCAGGGGATAGCTCA
CCAGAGTCGGTGATTAGTACGGTAGCCTGAGGAACGTCGCCACTGGAAGTAGGATTATTC
TCAATCTTGCGAACGATTGATTTGCCCTTAATGACCTCCCCAAATACGACGTGCTTCCCA
TCAAGATGAGGTGTTGGAGCAACAGTGATGAAGAATTGCGAACCGTTGGTGTTAGGGCCG
GCATTCGCCATTGAGAGCAAGAATGGTTTCGTATGCTTCACCGGGAAAGCCTCATCTTCG
AATTTTTCTCCGTATATTGATTCACCACCAGTACCATTTCCCGCGGTAAAGTCGCC
>NODE_7095_length_64_cov_1.671875
AAACGATATGATTTTGAGGCAGAGAATCCCAAGATGGCGACAGAGATTGTTCAAACGATA
AAGAGCTTGAAGAATTCGTTGGAG
>NODE_7097_length_72_cov_74.444443
CTCTTAAGCATGACATGACCGTTTTTGCGGAGAGCAGAACATTGTACGGGATAAGTGTGA
GAAGCTCCAGCCCCGCCCTGATCAAAGTCCTG
>NODE_7098_length_43_cov_3.325581
CGCAAGCCTTCTCAGCTTGGTCCCTGGGTTTCTAGCTGTCTATGCCCAGGACCTCAATAT
CGC
>NODE_7102_length_55_cov_3.090909
TAGGGGAGGGGATGGTGCAGTCGGATAGTGATAATGGGGTTCTTGACATGTCCGACGCAA
TGATGCAAGGGCAAG
>NODE_7105_length_96_cov_67.354164
GGGGAGCCGTTATAACAAGCAGCACTTCTGGAACTTGTAACATACACCTTCTCAACTGTC
TTTTTTGGTCACTCTTTCTTTGATTTCCAGAAATGAAACACCTGGTCTACCTCAAA
>NODE_7106_length_95_cov_3.673684
CAGCAAGGCATGAATTCATTCTCAAGGATGACCAAGACGCGGTTTGGGGCTATTTCAAAA
CTCTGAGAAATGCGCGTGTTGATATCGTGCTTGATAACTCTGGGTTTGAGCTCTT
>NODE_7107_length_245_cov_151.783676
GCATTACTGCCGGTGTCGGATCCGATCACATTGACCTGAATGCTGCTGTTGAAAGCCGTA
TACAGGTCTTGGAGGTATCTGGTTCCAATGTCGTCTCAGTGGCTGAGCATGTTGTCATGA
CCATCCTGCTTCTCACTAGGAATTTTGTACCAGCTCATGAGATGATTGAACGTGGAGACT
GGCAAGTATCTGAAATCGCCAGGAATGCCTTTGATCTTGAAGGCAAGGTCGTTGGTACCA
TCGGCGCAGGCCGCATCGGTTACCG
>NODE_7120_length_329_cov_19.577507
TCGTCCATTCGTTGAATGAAATGAGCTGGGATCTATTTTGGCATTTACCGCAAGCCTCTA
CCAAAGAATATGTGACGCTGTTACATGAACAGCGGTCGGCATTGGACGATGTTGGACCGA
GATAGTGAGTTCCTTCTGGTATCTGATCCACTCGGGAGGGTTTACCACAATCTGACTCCA
GAACAGCTGCAACGAAGCAAGGGGTCTGGTTGAGATGATTTATTGTCCACTGATAATCAG
GTACGCAAGTTGTGACATTCGATTGAGCATTGAGTTTAGTGAAAAAAGCCAATAATCCCA
GGAGTAAAAGTACATAGATGACCATACTGGATTCGTAGAGTGATTGCGG
>NODE_7122_length_98_cov_106.091835
TCTGGTAGACTTGAGTGGTGAAACAATTGAAGTTATCAGCGTTGTCAATCTGTTGGCTGG
CAGAGAGGCTTTGGTCACTAGAACAGCCATAAATAATATCATCAGTTCCACTAGTGGC
>NODE_7125_length_105_cov_5.000000
TGAGACGACGATATCGCTTCTGACGACAGGATTCATAGCCCATTCAGTGCCGAGGAAAGT
AATGCCTGGAGGCGCATCACGGAAGACATCGCGGTCCTTGGCACGTATGTCGGCCCCAGA
GGTGG
>NODE_7138_length_164_cov_3.426829
TGGCCGAAGCTTTCGCACTTGGACCAAAGGGTCTAGCTCACTTTTACGATACCAAGGAGC
TGATGCAGCATCGCACAAAAATTGTTAAATACCCTGTAGCTGCCCCTGGAAACGACCAAG
GAGTAGGCCCTCATTATGACGCCGGATTTCTCACCTTCCTACTCCAAGCATCTCCACACC
AAGG
>NODE_7139_length_176_cov_61.937500
CGCGATAACCTCGCCAAAGACAACGTGTTTTCCATCAAGCCAGGAAGTTACAACGGTTGT
GATAAAGAATTGAGATCCATTGGTATTCTTTCCTGCATTAGCCATGGAGAGGAGCCCAGG
TTTTTCGTGCTTGAGCTCAAAGTTCTCATCTTCAAAGCGCTCGCCATAAATAGACTTGCC
ACCAGTGCCATTGCCC
>NODE_7140_length_91_cov_4.428571
GAGGATCACAGCACTAGATATATTCAAGTTAATTTGCTGGGCGCGACCTGGGTCGGTGGT
GGTCGAATAAATGCCTTGGTTAACGTATTAGTGTGTGGAAGCCGATCACCA
>NODE_7151_length_24_cov_15.916667
TACATTGCGGCCACGACGATCATCTCTGGTACGATACGAAATTT
>NODE_7152_length_70_cov_3.185714
ACGCTCCTTTTTTCCCTTCCGTTTCTTGGATTTCTGTTCCCCTTCTCCTAATCGCCCACC
TCCATTTATGTCGGTATCATGAGAATCTTT
>NODE_7153_length_890_cov_9.205618
AGGGGGAGTGGAAATTGTGTAACCCGAATCATCTGGGGAACAAAAAACTTGATGTGAAGC
ATTCTGCAAGGATTTTAAACTTGGTCCGGAAGGTGCATCAGGGGCCTGAATATCAGCAAG
GCGTACACTTGAGAAGGAATCCATGGAATAGGCCGCAGTGGGACATCTAGCTCCGGGCTT
CTCCAATAAGCAATGCTCTGTCTCAAGTCGGAACTCTGTGGCGGGAAGTATGCAGCTAGA
TATATCAATGTTTCCATGTACATCCCCTGCTGATTTCTCTTTCCGGAGAAGAACAGATAT
CTTGGGTCGTATTGCTTCTAAGTAGCAGAGAGCAGTCTGGAGAACGCATCCAGAGGTGCG
TGAACGTCGAATGACCTCGTGTACAAAACCTTTGATGGGGACGGAACCCTGTGCATCAGA
TCTGTTGATGGGCGCCGATAAAGTAGATGTCGACGTCTGGCAAGACGATAGAAGATATTC
TTCAGAGTCACCAGTAGCCGCTCCTGCGCGGAATGCAGTGCGGAAAGCAGGTGGAATGTC
CTGTGGACACCATATCTCGCCGAGCGTTTTGACAGCTTGGTCGACTAATCCAACAGCGAA
CTGCTTCTTGGAGGAATCTCGGGGTGGCGGTGTTTCTTTCTGATTGAGGGTGTGGGAAAA
TTTGGATTCTCGGAGGGTGTTACTTGGGGGAGAAGAAATCGAAGATGATGGGGTGCTGGA
TTGAGTAGTTGAAGGGGATCTGATAGAGGAAGATTGAGATGAGACAGGGTTGTAGGGCTG
CCATCGGACCCGGGGGCGGGTGGAGGAAGGAGCCCGATGCGCAAGTGTGTGTGTGAAAGC
GTGCATGAGCTAGTAAGAGTTGGGATGCCAGAAATTGTCCAAAAAACACAGATAAGGCTT
CGTTTCGTTC
>NODE_7155_length_277_cov_7.335740
CGGGAAGAAATGTCCGTTGTAAAGGATTCGGCTGAATGCAATAGTGGTGAACTGGTCACG
AAGTGCACGAACATTACGGTCAAGGGTAAGACCCTCGAGGTCCATGTGAGAGATACGTAA
GATAGTCGCCGCAGGAGACTCGTAGCATCCACGAGATTTCACACCAATGAATCTGTTTTC
TACGATATCAATACGTCCAATACCGTGTTTCCTAGCAAGAGCATTCAGTGCGTTGAAGAT
ATCGACAGCATCTGTATATTCCTTTCCGGACTGGGGGATCACAACCTTGACAGGTAA
>NODE_7156_length_255_cov_6.843137
TAGAAACTACCGGGCCATCCATGGATAAACAAAAGAGGTATGGCAGAGGTCATTGAGCTC
TTCTTGTGAACATAGTGCACATTGAGAGGTCCAAACCCCTCAACATCGATATCACATGTG
AATTGAGGTAACTCCTCATTAAGCTGTGCTTCATGTTTCCTCCAGTCGTATCCGTCCTTC
CAGTATGCGACCAAGCGCTGGATGTCTTGTAAAGGGGCACCATAATCACGACCGACATCC
TCGAGTTCATCTGGGAATCTGGCCAAGTCGAGCCT
>NODE_7157_length_57_cov_160.052628
GCTGGTGGCGATGACTGTGCCGGTGCAGCCTGCGCCAGTGAACCACACGAAATCGGCCCC
CAGCACCGGGACGGCGG
>NODE_7169_length_39_cov_6.128205
CGCTACTTTCGTGACAAATTTCGTCCTCTTGCCTCTGATGACACTGTGTGGCCTTCGGA
>NODE_7179_length_85_cov_2.976470
TTCTATCTTACCTTTCTCAGTAGCAGGCACAGATACGCTCAAGATATCAGCGTCCTCAGT
AACATATCGCACTTTTTTACAATCCACACATTGAAGACGTTGTTC
>NODE_7181_length_324_cov_24.919754
CCGTGTCCGAACTGAGGTGAGTTTATTAAAGTAGAACTTAGACTAATTGCTGTACCTAGT
ACGTGTTCCCAATAGGTACGAAATACTATAGTCGTTCACACATCTTCGTGTCCGAACTGA
GTACGTGTTCCCAATATTATTTACAGGAAGGGCTTGAGAGCCTCAGGAAGGATGCGAGTT
ATAGCAGCACCATCAGGGGGCTCAATAGACTGGAAGTAGGTACCCCACCAGGGACCTGCT
GCCCACCACAAAGCACCAATCCAAACACCACCAGCAGTTTGCAGAGTGCACAGAGCACCT
TTGACGGCAGCAATGCAGGCATCATTTGAGCCGGCACCAATCTC
>NODE_7192_length_253_cov_34.806324
CTCCAACTGCTTCAACCCCGCCTACTACCTCCACTCCTGCTGCGCCGGGAACTGTACCAC
AATATGGACAATGTGGTGGAATTGGTTGGACAGGTGGTACTAGCTGTATTTCTCCCTACA
AATGTACCGAACTCAATGACTACTATTATCAATGTCTTTAGATCGTCGTCAAATTTCAAA
GTGTATGATTAACTGAAATGTCGAGTCAATATGATTGTTGTACTTCACTTGCAGTGGACC
TGGTTGTACCTACATGTCCTGAGATGGACAGCC
>NODE_7199_length_50_cov_2.220000
GGGGCAGTGAGGACGTCATCGTCAAAGATGCAGTTGAGATCGAGATTCAAGATAAGAGAG
AAGATGAAGA
>NODE_7200_length_21_cov_366.666656
ACTAAGTTCAATTACTATTACGATAACACTCCATCAGTAGG
>NODE_7208_length_577_cov_4.901213
TGAGGAAGTTGTCACGGGCAACCGTATCTGGAAAGAACGGACAATCGGTATCGGGGTTGT
GTCAGCCAAGCAGGCCTTAGACTATAGTTTCAGCGGTGTTATGCTACGCGGAAGTGGCAT
CCCCTGGGACCTTAGGAAGGTTCATCCCTACGACAAATATGCTGAAGTTGAGTTTGATAT
TCCTGTCGGATCGAAAGGGGACTCCTATGATAGATACCTCTGCCGAGTTCAGGAAATGCG
GGAAAGTTTGCGTATCATTTCTCAGTGTCTGAATAAAATAACCCCCGGTGCTGTTAAAGT
CGACGATTATAAACTTGTGCCTCCACCACGCGCTACAATGAAAGAAAGCATGGAAGCCCT
CATTCACCATTTTAAACTTTTCAGCGAGGGCTACTCCGTGCCACCCGGAGAGACTTATAG
CGCCATAGAAGCACCCAAAGGAGAGATGGCCGTTTACTTGGTATCCGATGGTACCAACCG
GCCATATCGATGCAGTATTCGTGCTCCCGGTTTTGCCCACTTGGCTGGTTCGGATTTCAT
GATGAGACATCACATGCTTGCGGATGCTGTGGCTATCATTGGCACAATGGATCTAGT
>NODE_7209_length_43_cov_2.674419
GGCGAAAGTTGACAGGAGTCTTTTCACTGAAGAACTGTGGTTTGGATGTACTGCTGAGCA
AAC
>NODE_7210_length_295_cov_9.172881
GATCCTTTGACCATTAACTATCTCATTCGACTCCATCTTGAAAGTTGGATTCTTGACGAT
GAATGTCCAGACATCGTCGCACAGCCGATATGTATGCAAATGTCCCTTGAGAGTGGTCTT
AGTCTTGACTTGGCGCACCATCGTATCTGCTAGTGATTTATCGAACTGCTGCAAGACCTT
CATTGCCAGCTGCGGGGTGATTGCACCACTTGTAATCAGCTCGTCTAAGGAATCTGTCAA
TGCCATGCCAATTGATGACCCACGGTAGAATTCGTAGTATGCTGAAGCCATTATAGAATA
TCAATGAGCTGCCAG
>NODE_7211_length_709_cov_44.791256
CTTGATCACAAAGTTACTTTCATTTTTGCAGTATATCAATTTACAAAGAGATCACGCTCA
AATCGATTCATAATAGGGAGAGTGGAAGGAAACGGTGAGGTATTTTTAAGAGGCACCAAA
GGTCAAGACATTGACACTGACAGCTGGAGCATTGTACGTAAACGATTTCCCAGTACTGAT
GTTACTGGTTTGAGGTGTGATAAGATTGGGGTTCTGGGGAGTGTTGCTACTGGTAGGAAC
TCCAGTAAGAACTTGCGCAGTACCGCTTGTCGCTACGTTATTGAACGCCAAGTTAAACGT
AAGGCGAGCCGCACTGCTGCCCGTGTTAGAAATCTTGATGATCAGTTGGCCAGTAGATGT
CTTGCGAACGACACTCCAGAACACAGTCCCAGTACTCGAAGGCAAGGTACTTGGGATATA
CTGATCACCACGATTTTGGCTGAAGAGTTTCTGAACGTAGAAACTCGTTGACCGGTAAAC
GTTTCCGGCATCAAAAGCAACAAGATTGGGGGTCCATTGATTATTGGTAACATGCCCGAG
AAGAGGTGCATAGGATGCAGCAAATACAATGTCACTGTTGCGCTCTAATCCTGTCATGAA
CGCAGCCTCGCCAGCAGCACTCTCTACTGTCGGGAAAATGAGACGACCATCAGAAGGAGG
ACCGAAAATATCATTTGGGTTCGTTGAGATGGCGGCGTATTCACCCTCAAAGTAATGGGT
GCCATCCCT
>NODE_7231_length_437_cov_17.459953
CAATCAGCTAGAGGAGCGTTTGAGCTTCTCAACGACAGTGTTATAATCAACTTCACTTGC
ATCAGTACCTTGAATCTCGGTACTGATTCCGGCCAAAGATTTCTTAAAATCTTCCTTTGA
CCCGGCATACACCATTCTAGGTTTGATCTTTGAGAGAGTAGGGACCCAAGAAATGAACAC
AAGCTTGTTTCGTCGCCCTCCATCATCTGTCTCGTATTCAACATCGTAGACAGCATATCG
GGGTGCATCCTCGGGAAGACTCTCCAAGAATTCTTCATAGTCGGCGTTATCGGACTCCTT
TTCCACGACGATCTCATCAAGTTTGTCGTTCAGCTTGAAGATAATATATCTCTTGCTCGT
CTTCTTGGCTCCCTGCTGTTTTAAGCTGAGGTAGGCCTCGAGACACTGTGGTGAAGCTGT
AACACCAGTGGTAGACATTATGCGAGATAGGTGATAC
>NODE_7232_length_21_cov_117.095238
ACAACAACGATGGTATCAACACTCGTGATGGTGCTCAACTC
>NODE_7245_length_21_cov_11.761905
CCTGTCATGGGGAGCATCGAAGCCCGGACCAGAAATTCTTG
>NODE_7247_length_384_cov_5.533854
GATTCATACAAAGTTTGTTTTACATAGTATGAAGGACGTTTAATCACACTACTCGAGATT
CCAGGAACAACAATGACCAAAATTACTAGTACATTCAAGGCGAATTTGGATCTCGTATCA
AGCACCAACTCTTCCCAAGCCAGCTCGACTTTCGACATCAGTTGATGGGACAACACTGGT
ATTCCTCAACGAGGAAGTGAACCCACGCAAAAAACCAGGTCTGATGTTGAACGTTCCACC
GAGTAACCCATTGCCAGACCTCTCGTTAGATTCATTGTTATTGCCATGCTGCTGAGTGCT
GCGGTGTCCACTGGAACCTGCCTGTTGCATCTCCTCGATCGAGTTGGGTTCCTGTTCTTT
GTCTACCTGTTGTTCTTGTTGTTCTTGTTGTTGCGGTGGCGATG
>NODE_7248_length_45_cov_7.111111
TGTCGACTGCTCTGCGAGCGATGATGGAGAGGTATATGAGAATGAGGATGGAGAGAAGGA
TGCCA
>NODE_7249_length_232_cov_22.775862
TGCTCGACAATAAAGCGCTTCACGCGAGGAAGGTGAAATTTTGCGGCCAGAGGGAAGACG
TACTGAGTAGAGAAAAATCCGAATGGACCACCAGTGAGTATACTGAATTTTTTCATGGAT
TCAGAATAGGGATGACTCGCATCCTCTTCTGCGAGTTTGTCAAAGGAATAGCCCATCCCA
CTTTGACCGATCAATTCTAATGCTGTTCTTGACATCCATCGAAGTATATCGACCTCTTGA
CTGCCGTCCTTC
>NODE_7260_length_75_cov_16.639999
TTGTCGACCAGTGTCTTTATACCAACGGCTTCTAGCTCAGTACGATTTCCAATACCAGAA
TTTAGCAGGGCCTGTGGTGAACCAATAACACCTCC
>NODE_7261_length_125_cov_6.232000
GGCTTGAATATGACAGCATTCGGGTCGAAGTGATTAGTTCCTTTGGGGTAACGGGCTTGA
CCAGAGGCATTCTTGATGAGGTAGGCAGGCCAACCACCAAGAAGGTACATAGCAGAATTG
ATTACAGCACCAACGGGAGAATCAC
>NODE_7262_length_107_cov_3.626168
GAAGAACCTCCTACCGCGACTGCTGAAGACGACTGGAATATTCCTGTTAAAGTGAAAAAA
GGCAAAAAGAAGACGGGTGGGAATAGTGGAGTTGCAACACCGAATCCTGATGGAAACGAG
GCTTCTG
>NODE_7277_length_154_cov_3.305195
GTAGATCATAACGTTTTCGGAGCATAGGTAGTGATCTATGTTTCCCCTTTGTATCATAAA
TCATGGCACTTTTCAACTTGATATCGTTAACTTTCGGTCCATCATTTTTCAGGGACTGAG
GCCCATTCGATGTGAGATCTGAGGAATTACGATTATGCATTCTTTTTATTAAAG
>NODE_7278_length_254_cov_10.137795
CACCAAGACTGGCACTGCTCTCCTTGGAACTGGACTCGCTGCTGCTGCTATTTCGAGTGA
ACTCTACGTGGTGAATGAAGAAACCATTCTTCTCATCGGTTCCATCATTGTCTTCACCTA
CATTGGCAAGATTGCACGTGAGCCGTACAGTCAGTGGGCGGAGGGTCATATTCAGCGTAT
CAAGAAGGTACTTGACGGTGCCCGTGCTGAGCATACACAAGCTGTGCAAGAGCGCATCGA
CTCTGTTGGCCAGATGAAGGATGTTGTCTCCCTA
>NODE_7283_length_434_cov_5.354839
CACGAAGCTGTGGGCAAACTCTTCTGCAAATCGGCAAGCTCTTTCCTAATTTCTGCTTCT
CCATCCATTTTCTTGATTTGGGTGGTCTCGAGACGCTCTCCTCTCTTTGCCTTCTCCTTC
AACTCTTCAATAGCTTTCAGCTTCTTATTTAAATTCCTGACTCTCTTGACGTTTGCATCA
AGACCATCTCCAGCAGGTGTCACAGGGGTATTAGGCTCAAGTTCAGGAGATGGGAGTGAA
GCCACCTCCTGCGGGCGTTGCTGACCCTTCCTACCCTTGGGCGTCCCATTGGCATTCCCG
TTGACATGCTCGCTTTCCAAAGAACCGCCCCCACTAGTGGCGAAAGCGTCCTGCTTCTTC
GCTCCTTTCTTTTTCTTGTTCCCTTTCCTTTCGTTGTCTCCTCCGACACTCAGACCAGGG
GGCGGGGCACCAGGCACATGCCGCTTCCCATACC
>NODE_7287_length_267_cov_39.940075
TCAACTCCGAACACCCTCACTGGTCCGCTGCTTTCTACATATCAAATACAACGAATCCGA
ACAGCTTCAATGATTTTTCGCAAGTCAACCGATTTTTCCAACTTGATGGAGAGGGTTCCT
TTTGTATTCCGCTCGACCTTGCGGCGTCCAACTTCACGGGTCTGCAAAATGGACAGAACA
TTACGATCCAAATGTTGTATGACGGAGGAGACGGCAACTTGTTCCAATGCTCTGATATCA
CCTTGACAAACAATACTTCTAGTATCAGCTCTGTGTCATGTACAAAC
>NODE_7290_length_102_cov_3.774510
CAAAAATGGGAACAGAGGAGATGAAGAAGGCGAATAAGGGCGTTGGGGTTGAAACGACGA
CCTACTTGGGTGATGACCTTTGGGTCCTCAAGTCTCTGTGAAAGTGTCTTGTTGGTTTAG
CA
>NODE_7291_length_542_cov_12.551661
AGGGAGACGACAGAGAGGTGGGGGACATGCGACAGGAAATGGGTCAGGAAATCAGAGAGG
AGGGAAGAGTTCAAAGCAAGGTCAACGTAGAGGTACTCAAGAGACCGCCTTGGTGGTGGA
CAACTACATGTGTATAAGGACCATATCAAACAAGATGCCCTACATGTCTGTCGTCAGAAA
AGATAACTTGGAACTCATTGTCAAGGTCAACCGCGACTTGCACGAGCAGAATATTCTGGA
ATACCTGCACAGTGAGGAGCAACGGAGCGATCATGTCATTCAGCTTGAAGGCACGTGCCT
ATCGAACTTGGGACCAGGGATTCTACTACCTATCCGCCAACCCGTTCGAGAACTGATGAG
CAACTCCAAAGGACGACTGGGGCAGTTCCGTCGGCTTCCTGAAGACTTGATTTCTGGGCT
CCAGTTCCTCCACAACCGCTTGGTCGCTCACCGTGACATCAAACCGGACAACCTTGTATA
TTCACCCGAATTTGGATTGCAAATCATCGATTTTGATGTGGCGGTTAAACTAGACAAGGA
TACTGACATGGTGGAGGACATT
>NODE_7293_length_324_cov_5.472222
GAAACTGAGTGGTGTGCAACGATACTTCGCTGATAACGTGAGGGATGACTATGCTGCAGG
ACAGCTTGACGCACAGGTGGTCAGCGGGCTAGAGGAAATGCGAGGTCTGTCCATTTGTGG
TGGCAACTGAGGACTCAGGTCTCGTTACAGCCTCGTCCCGCAACATATTTCGTACCCTGC
TTAGTTCCACCCGACTATCTGCAGTCTATCCCACATCTCCCCCACATTTTTGATGATTCA
TCATTTGAGTCAGCTACATGGTGACATCCCAAGCATTATCGATCACCTCTATCGCAAGTC
GAATAGAATAGTACTTGTGTACTTAACAAGTTTTTCAGTGAAAC
>NODE_7299_length_43_cov_4.651163
CAAGAATATTGGCCGTCCAGTCTCCTCGTATATCTGTCTTCAGAAAAGGCCAACAAATCC
GTG
>NODE_7300_length_316_cov_6.161392
GAATTCTTCCGTCGAGAAATGATAGCGCGAACCACGACATAGGAAATAACCGAAACACAC
ATAAGCGTGCCTGAAAAAACGACTGGGCGTATCCAGCGGAATTCAGAGGTTAATAGAGCC
CCTTGTATCGGTTCGGAAACCAACAATGCAATGCTTAATAATGCATAGGCAACACCCACT
CGAGCCCCAACTTCCTGTGGTGTCGAAGCAAACGACACCAGGCATGACACCCCGACAGAA
AGCCACGCGCCAGAGAAAATGCCGTAGATACAGCTGAAGGCGATTAGTGTCGCTGGATTG
TGAATTCCAATCATCCCCCATATTGATGCTGTAGTA
>NODE_7303_length_77_cov_6.896104
AACGTCAAGCAGACTCTAGAGGGACATGGCTTGAAGGTAGTTGAAGTCAACGGTGAAGAC
ATTGATGTCCTTTGGGCGGCCGTATGTGACGTCGTTA
>NODE_7304_length_133_cov_2.977444
GGCTGAACAGACACTTGTTTTATGACTTGCGGTTGCACCTGCTGACCCTGCACTTCCACT
ATCCTCTCCTCCACCTCTTGTTGTCCTTCACGTAAAGGCATAAGCAACTTCAAAGGTTGA
ATCATCCCCGAACTAAACCCCCTCTTATCTACG
>NODE_7321_length_114_cov_4.491228
AACAGCTTCCTGTATCGACCGAGGAAGAAATACGAATTTTTGAAGTTATTGGGCGTCAAA
GTAAGACGCAGCAAGGCGATGAGACCATAAGCAGCGATGGTGGGCACAGCCCCGGCAGAA
ATAAGAGAAAAAAA
>NODE_7339_length_157_cov_13.573249
ATGGTAGGAAATGGCGCCTCACCACCTGTTAAGGACCAAGGTGTCAAAATCTAACTCAAG
AGTTATCGGACAACTATATTACATATCGAACAATAAGTAGCTACAACACAGTTGTTATCG
TTCGTCTAGAACACGCAGACTCAGTCTTCTGGAAATAATGATTCCACGGTAGCTGAT
>NODE_7340_length_44_cov_3.795455
GCCTCTGGTGCTGTGTGGGGTCTACGGGAGGGTGCTCGACGACCACTGGCCGTCTCAAAT
TCTA
>NODE_7347_length_94_cov_2.542553
CTTGTACGCAGGTCAGCAAGCCGCTTCCGAGGGGAATCACCGTTCCACATCGGCCAGTTG
GAGTTTTGGGGATTCGATGTCATAAGCGGCAAACCTTCTTGTTCGATGGCGAAA
>NODE_7351_length_1249_cov_13.186549
TTGCGATCAAACAACCTTTATTTGGTCTTGTACATAATTGCCGCTCCACTAATACAGCAC
CCAATCAGAACGGATATCTGCCCCCTCCTGCTCCCTCCTCAACTTCACCCCGATTCACCT
GTTGCTGGTGGCACTGGTCGAGGTAGTCCAGCGCAGTCTCGTACCATGTGCCTCGGTCTT
TGCCTTTATAGTCACTCACTTCCCTCGACCACGCTCGCATGGAACTCCCCAGTCGTCCTG
GCACGCCCCGTTCTTGGCCCAGCACTTCTAAAGGCGTCAAATACGTCCGGATCGTAAAAA
CAATCGCACCGCTGCGCGGTAGCCTTCGCAGCGTCTGCCGTTCCGAGCGCAGGCGCAATG
ACTCTGGTGTAGATGCCACGCGATGCTTAGGAAGTGCAAATCGGTCCCCCAGCATAAATT
CATCTTCCGGTCCATTCGTGCTCTCTGACCATGCCAACTCTTCAGGATCAGCCTCTTCGT
TCTTTCTTTCCAGTGCCGGCCGTATCGCCTGGAAGGCGTAATTGTTCCGTATGACCGGTT
TTTCCACCGGCAATCGTCGAAAGAACCGCTCCAAACTGACATGCAATTTTTCGCGATAAT
GTGGTACACCACCTGAGATGTGAATTTCGTCCAGAGGCATGCCAATCTTATCCCTTAGTC
TCCAGGAACCGGCCACACAAATGGCTCCTGCTTGGAAGTAATATCTCCCGTCATTTCCTT
CAATCATGATAGCCAAATCATCCTGTACTAAAAGTGCAGAAGTAATCATGGCGCGTTTGC
CCGCGTGTTCTCCATCAGTAGTAGACACTGGCAAGTCGTGTGTCTCTCGCAGAGGAACAA
TCGTAATTGATTTAATCGGAGGTAAACCATCCCAGCCCCATTGGTAGTCGCCTGAACTCA
GCTCAACATGCCGCGATACATGGAAAGTTGTCGGATATCGGCGACTTAGATATTCAGCCA
GTTCGTGGACGAGCTCGATTGCGGCCAAATTGCCACCTTTCACGTTGGGATTGACATTGT
CATCAAGTACTCGGATGACCCCTTCATCTTGGGTCTTCACCCTGTGTGCCCGTATTATTT
GATATTGCTGATACTGATCATCAAGTTCTATCCAATCAGCCCAAGGCATATTCCGAGTTC
CCATAGTCACATGATAGATTCCCCAACGAAATGGTCTGTACGGAATAGGTTTCGTCTCGG
ATAATTCGTGGGGCCAGGGATCGAACTTTGGATAACAAAATGACATGGGTGCCCATTCTT
CATACGATT
>NODE_7352_length_1134_cov_9.278660
TCCGACTTCCATGGCCACCCCTTCAATCGCTGATTTGTTGCCGCCTTCCTTGAATCTGCC
ACCCCATCTCAACGCTCACAAGTATTTCCTTGTCTGCACTCTGACGGTCGCTGCATGGGA
TACTCTCGTTCTCTCCCCTCGCACATGGCGCCTCTTCAAGACACCTGGTTGGCCTGCTCT
TAAGATTCTTTTCCATTTCCTCCGGATTTTCATGCCAATTGAATTTATCATAGTGGCTGT
TGCATTCTTTGACACCAAATGGACGCAAGAGCGCTGCAGTCGATTCTACCTCTTTGAGCC
CATTTGCACTGCCATTTTATTGGCTGCTGCCTCTGCTGTACATGTGATCCGTATCACTGC
CATCTATAACAAGCATAGGGGAATCTTGACTGGAATGGGTATGTTGTTTGCCATTCAAGT
TGTGGTAACCGCGGTGGCTTGTGGATTTTACCGCTCTGTTCCCCTGGATGTAGGCCAAGG
GTGCATCGCCGGCCCGAAGGAGAACTGGGTCGGAATCTACTGGGTCGCTTCAACTCTCCT
TTACACCGTCTCGTTTTCCCTTGCTCTTAAGCGCTCCATCCAGTCGCTTGCAATCAAAGC
CTTGAGTCCGTGGCAACTCATGCTTCGTGATGGACTCAACCTCTATGGTACCATTTGGCT
GGTCAACATGGTCAACATGTTATTCTGGTTTATCATCAAGCCCACAGGTCCTGAGGATCC
CGTAAAAACGATTGTTACTAGTATGGCGGCGGTTTTGACAACATCTATGACCCTTCGAAT
CATCCTTTCTGTTCGGGGACCGCTCGATGGTGGTGGCTCCTTTGGTCAAATGAAAGCCAC
CGGCTCTCATGCTTCTCGCACTCCTCAAGTCATTTCCGCTCGCTCCGCTGTTCAAACCCA
CTTCTCAGTTGCCCCTCAAAACATTGACCTCGGTAACATACATGCTGGCAAGCCTGAAGG
TGAGTGGGCCGACACCAAGAGTAGTGTTGCTGGTAGCGAGATGAAGCTTGGTGTTCTTGA
TCCAAATCCTGGCGTTCAGATTACGGTCGATCAGGAAGTCGGTCTCGATAGGGCTGGCTA
TCCAAATGTCGGTCAGACCACTGGATCCAGGCCCTCAATATAAATGGTGCTAGCTGATAT
TGGGTATTTACCGC
>NODE_7355_length_159_cov_4.773585
TTTCCTTATCGCTTTTCCCTTCCATTGTTTTGTTCCACACTTATCTCTGGTCAAACGGTC
GACAATCCAACCATACGTATCGGAAAAACGGAGAGTCAATATCAAGCCTACCTGATTCAG
TGACCCAAGCAAGGGGATTCTCTGCATGAAGTTATCGATCGAAGTTCCACGCGTTCGGG
>NODE_7373_length_343_cov_8.454810
TCCTTTGTGTGTTGCTTCTCGGTATCATGTTCCACAGCCTCCTGGACGGCTTCGATGGCC
TTGGTGTAATCACGCATTGAATACAAGACGTTCGACTTGCGAATATAGGCCTTGACAAAT
CCAGGATCGACCTTGATGGCCTCGTTGACATCTTTCAAGGCTTCAGGGAGTGCGGCTAGC
TTGATATAAGCAGCAGCACGATTATTATAACCACGTGGGTCAGCAGGGTCACGTTTGATA
CTCTCTGTATAATCCTTCACGGCTCCTACGAAATCACCAGCTTTGAACTTGACATTCCCC
TCTTCACGAGCAATATGACTCTTTTCTTGATCAATATAGGCTTCCTTATCTGCTTCAGTT
TTG
>NODE_7382_length_81_cov_9.765432
GGGAATTTGACCTTGTTCGTAAACTTATTGGGAACAGTTGTCGACCGGTGTTACAAACCA
AGAGCCAGACTAGTATAGCAAAAACATATTAAACCACATGT
>NODE_7383_length_573_cov_11.443281
GACTGGAGAGCTCCAGTCGCAGGGTCTTGGGTCGAGAACATCACGAGGAGCGCATTCTTA
CTTGACAGTACATCATTCAGAGCAACTAGTTCCGTATGGCTCGAGATTCCCATATCACCT
GGCCAGACATTTCGGTCACGCTTCGCACCGTCGACCAAGATAGGCCCCTCGACTGGACCT
CCAGTGGCATTATTAGCCCATCCCTTTGGACGCGGACAAGGCTGCTGTCGACCCTGGTGT
ACATCAATTGTGTTCGTCTGAACCGTATACGCCCCGGCATACCACAATTTGGTCAAAAAG
TCGGGATCATGAAAGTCGGGATCTCGTGTAAAGAAGTAACCAGTATAGGCTGTCAAGTCA
TCCCAATGCGGCATGAACGTGTTATGTACTCCAACATTTGAAATGCTGACAGGAGCCTCA
GAATTACTGACAATAGTTAGAAACCGGAAACCGCCACGCTGTTGGCTAATGGTCTGTTGA
AATTGGCCTTGTGAAAGGGGCATTGGGAGAGACTGGACCCCATCTCCGTCCATTGAGGAG
ACGCTACGGCAAGAGTCGTCCGAGTTACTGGGACTGATGAATTCTGCAGATTC
>NODE_7387_length_76_cov_19.486841
GGAGTACCGTACTCATCCCCGTTCTGGCAAACGCTAATAGGACACAAATGGCACCTCTAA
AGTCCATCCACCTCATGCTTGCAATACCTGCGACCG
>NODE_7388_length_380_cov_16.786842
ACAATGGTATGGTATTTACAAGGGGATCGAGGGACGATTGGGATCGATGGGCTAAGATCG
TGGAAGATGATGGCCTAAAATGGGACAATATAATGCCTTACATGCTGAAAGCGGAAAAAC
TGGTCCGAGACTCCGAAAACCAGACAGAACAAGGACATATCGACCCTTCTCTCCATGGTG
TCGATGGAAAGCTATTTTTATCACCTGGGTTCAGCGATCACCCCATCAATGATATGTTCC
TTCAGGCAACGGAAGAAATCCCAACAGAGTTCCCATTTCTATTGGACATGAACAACGGAA
GACCAATTGGAATTTCGTGGAATTTATTATCGATTGATAGTCATGCAGAAAGGAGTAGCT
CGGCCACTGCATACGTGGAGACGAGCAAAGACAACCTTCA
>NODE_7401_length_445_cov_5.741573
TCGATTGGGGTGTTGAGATGGGAGGAGTGATAGGAAGCGGGATGTGATAGGTGGGGAGGA
TCGGAGGGGACTGTGAGTGGAGGAAGGGCTGAACGGGGGTGGTAACCTGGATTGCTCCAT
GGATTTGGAGGGCCCTGGTTGAGCGGGGTGAAGGATCCAGGGGCGGAGAAACCTCTGGAA
CGACCGGGGATGGGAGGAGAAGCTATTTTGATATGGGAAGCGGTGGAGGGACTGGTGAGA
GGAATAGGACTCATTCCGATGGCGGAGCGTGGGGGAGGAATGGGTGGTTGGTCATGGATA
TCACGCTTGCGGGGTTTGGGAAGACGGGGAGGAACGCGGCGCTTAAAGTTAGCGACGATG
TCTGGAGGAGAATGACGGTTGAGAGTAGGATGAGACCAAGTGCTAGCATCGGGGTCGTCT
ATAGCGGGATCGACATTGCGCAAGTTAACTTTGCGCATGAAGCCA
>NODE_7404_length_362_cov_7.102210
AAAAAAGTCTGGACAAACTTGCGCCAAGACTCGCCGCGATTTGACATCTCGCCGATGACC
TGGATGATGATGCCACCATTTGCCGAGGCCTGTGCGTCTACGGAATGGATGAAAACCTTG
CAGTCCTGGAAACCGATGGAAGTGATTTTCTCATGGATTTCATGTTGGCCGTAGCAAGGC
TTGGACTCCTCGCCCTCGGTGCCATGGACAAAAGTGGAGGATTTTGTGTAGAAGCAGTGG
AGCCGGTTGGGCTGTTTGTTGACAAAGGTGTAGTACTGGGGCACAAACTGCCAGCCAACC
TCCGAGGGCACGACATTTTGGTGGATGGTCGACGAGGCAGTGGAAGAAGACATTGCTGGG
AGCAGCCACAAGCAAATTAAAT
>NODE_7405_length_255_cov_4.768628
CTGGAGTCATCAGGAAATCTCAAATCTAAATGAACAATGCTTTGGTGAAAAGTATTTATG
ATTGTTCTCCTACTTCAGTGCTTTCTTCATTTTCTCCTCCATCTCATCCAAATCATTCGT
CTCAATCCTGATAATTTTTCTCCCAAGTGCTTTCTCAATCTGATCCATCTGCTGCCACGT
CTTTTGATTGTGCACAAAATTGATTGATATTCCTTTTCTTCCAAAACGCCCCGTACGACC
AATACGATGTAAGTAGGTTTCCACATCTGGTCCAT
>NODE_7414_length_379_cov_13.311346
TCTGTACCAATCCAACACTGATATATTTATGGAATTTGTAAACCATACACAGTTTCGCGT
TCCAAATAAGTTGGATCATTCTCTTCGCTTCTTAGGAACGTCACTCCGCGCGGACCCTTC
GACCATGTGTAGAGTTGCAATTCAGATCCGGCCGGATAAGAAATTTCACCAGTGCAGCTT
GTGGGTGGGGCATTGATATCCGCTGGGGTTCTTGAACAAATAAAGTTGGTGGTACTCCTC
GGCGTTCCACCACTGCGAAGCGGGGGCAATTTCTGTGACAATTTTCTTGCCTTTCGGGGT
AAAATACTTTTCCTGAACTTCCTTTGTTACACGCTGCGCAATGGTTTGCTGTTCTTGAGT
GTGGAAATATATTGCTGAGCGATACTGAGTCCCCATATC
>NODE_7415_length_85_cov_2.788235
TTTCCCATGGCAATTTCGTTGATCATGGAGACGTCAATTCGTTCGGGTAAGTCTTCAAGG
CCATTTCGGACGGGGAATTTTACAGCGCTGTCGACGTAATGCAGG
>NODE_7420_length_203_cov_86.201973
CTCATCCTTGTCGGCGGCCTCCTGCATATCTGAAGTCCACAACGTAAGATTATCACGGAG
AAGCTGCATAATCAATGTTGAGTCTTTGTAGCTTTCTTCTGATAGTGTGTCGAGTTCGGC
GATAGCATCATCAAAAGCTTGCTTAGCGAGATGGCAAGCACGGTCTGGGCTGTTCAGAAT
CTCATAGTAGAACACGGAAAAGTTGAGAGCAAGACCAAGACGA
>NODE_7432_length_61_cov_2.606557
CGCCGAATAGCCAGGTGTGCTGTCATGGCATTCTCAATCTGTGTTGGGAACAAATTCTCA
CCACCCCGAATGATGATATCC
>NODE_7443_length_54_cov_4.111111
CTCCTTGCAACTGCTATAGCATATCGAGTGTGCCTGGACACTGTGATGCTGCCTTCCACC
AGATGACCCCGAAG
>NODE_7450_length_192_cov_104.807289
ACATGTCTGGACGCGGCAAAGGTGGCAAGGGCCTGGGCAAGGGTGGTGCTAAGCGTCATC
GCAAGATTCTTCGTGACAACATCCAAGGTATCACAAAGCCTGCCATTCGTCGTCTTGCGC
GTCGTGGTGGTGTGAAGCGTATTTCCGGTCTGATCTATGAAGAGACACGAGGTGTTCTCA
AGATCTTCCTTGAAAATGTTATTCGGGACTCT
>NODE_7451_length_120_cov_3.275000
TATGCATGACAATCATATCCTCCTTAGCCCTTGAAAGAACTGCATGATCCACCCTATAAG
CATCTCTGACGTGTAACCACTCCTGCTCATTCTCAAATCTCTCTTTCTGCACCCTAGTCA
CATACAAGACATCAGTTTGT
>NODE_7455_length_251_cov_7.561753
CGCTTCAACCAAGTCCTTCTCTTGGTCCTCTTCACTTTTCATAATGCCATGAGCCAACGC
ACGACGATACAATGCCTTGGCTTTGTCCGCGGAGCTCAGTCCGAAGTTGTCCAAAGCACG
AGTGGTGTTCGCAATGGCAATCATTGCATTGCTGGATGAAGGAGGAACTGAACGGATCGC
GGCCAAAGCAGAGTTTAGTAGAAGAGCTATAAGCAACGTCAAGTAGGCTTGCTTCAAATT
TGAATCTTCAGGAATCTCTCGAAACGTGTCA
>NODE_7456_length_484_cov_7.219008
CGGAGGGGACGATGAGGGTAGTGATGAGGATGCTAATAGCCCCTATTCTATCCTTGGCAA
GTGGGTTGAAGAAAATCGTGACGAGACCCATGATCGCAAGGCCTTTGCTGTCGAGGTCTA
TAAAAAGGTTCAGGAATTGGGTATCGAAAAGAAACATAAGGCCGTCTTGGTTTTGATGCA
AGCTCTTTTTACCAGCGAAGCCATTGTTGAGATCAAGGATTATCTTCCTATTTTCAAGAA
GATGGTAACCTCGGAGAGGCATCAGAAGGCTTTGCTTGGAGGCTTGGAGCGCCTTGTCGG
TTTGATAAACATCGAACTCATCTCTGCCGTCCCGAAACTTCTTATGGGGCTGTATCAGGC
CGACATCCTTGATGAAGACACTATCACTCAGTGGGGCACTCATGTGAGTAAAAAGTATGT
GGACAAAGACACGAGCAAGAAGGTTAGAAAGGCAAGCGAGCCGTTCCTTAAGTGGCTCGA
AGAGGCTGAGGACGATGATGATGA
>NODE_7457_length_72_cov_2.291667
CTTGCATCCAAAACAATCGCCAATTAGGTAGATCAGCTAACGCTCTAATGATGATCTCGA
CATCAAAAGCAAATGTGATACCGAGTTCACCA
>NODE_7459_length_145_cov_2.924138
AAACGTTTGAGGTCTGAAAGAGGCCCATGTTTGCGATGGGGCTCTGGAGATGACATGAGA
GCAGGAGAAGATGGGGAAGCAGGGGCGACAAGAACGGGCATTCCAGGAGCTGTGAAGCTG
TTTTTGCGAGTGCCAAAGCGGAAACGGGGAATAGGCTGGTCGTGG
>NODE_7471_length_635_cov_51.807873
TTTGCCTCTGGCCCTGCCCTTGTTGCCGCCCTCATCCTTCACGAGAAGAATATTCCCTTT
GAATGGGTCGACGTCGACATTATAGCAGGAGAGAGTAAATCAGAAGACTACCTCGCCAAA
TTTCCTTTCGGATTGGTTCCCGCCATTGACGACAATGGGCTAGTTTTATACGAAAGCAGA
GCCATAGCACGCTACCTTGAGGAGAAGTACCCTAATCAGGGAACCCAACTGCTCCCGAAA
GACCTTCAAAAGCGTGCATTGGCAGATCAAGCCACATGGGCAGAAGCACATCACTACAGT
CGCTTCGCTGGGACTCTTGTTTTCGAAATCCTCAATAAAAGATTGTTCGGGGCTCAGTCC
AATACCGATGAAATAGAGAAAGCTAAGAAAACGCTGTTTGCAACACTCGACATCTACGAG
AAGATCCTCTCTAAACAAAAGTATATTGCTGGTGATGAACTCACTCTTGCTGACCTCGTC
TCTGTGCCAGTCAGCGGCAGACTCATTGAGGAGCTCAATCTACCACTTACCGAAGGGCGG
CCCAACGTTGAGAGATGGCTAAATGAGCTCCTTAGTCGGGATTCCTGGCAGAAAGTGAAA
GAAATATTTAAACACCGTGTTTAGGACCAAGATTTTGTCAGATGATCGCCACCTG
>NODE_7472_length_44_cov_3.340909
ATACTTGATACCGCCTAAGTATGGTTCTTCACTATCCTCCAAACTGAGATAAGCAACACC
TCCC
>NODE_7477_length_103_cov_6.281553
CTCAAAAAATTGCTGTCCCTTCCAGAGACAGATGCACGGTCGCTAGGAAAAATCCTCGAG
TTTGAATCTCACTTTGACCGCTACCGTGTCGATTTAAAGGGATCATGGAAAGATGAAGCG
AGG
>NODE_7478_length_100_cov_2.880000
AATATTCACTCTATAGTCTCAGATAGACCACATCACAAGTTACTCCAGCTATCAGCGACT
CCGAACAAAACGTGCAGCAGGTCCGTTCCTCCTCAAAACTCCGATATTGGCGGAACGCCG
>NODE_7481_length_711_cov_14.992968
GCATCCAAGTGAGCAAAGGTGGTGGCAGGGGCAGGGTCGGTCAAATCGTCGGCTGGGACG
TAGACGGCCTGGACGGAGGTGATGGAACCCTTCTTGGTGGTAGTGATACGTTCCTGCATG
CCACCCATATCAGTGGAGAGGGTGGGCTGGTAACCGACGGCGGAGGGGATACGACCAAGG
AGGGCGGAGACCTCGGAACCGGCCTGGGTGAAGCGGAAAATGTTGTCAATGAAGAGCAAG
ACGTCCTGGCCTTCCTCATCACGGAAATACTCTGCAATGGTGAGACCAGTGAGGGCGACG
CGAGCACGGGCACCAGGAGGCTCGTTCATCTGACCAAAGACGAGAGCGACCTTGGATTCG
CCGTCGAGGTTGATGACACCGGTCTCGATCATTTCATGGTAGAGATCGTTACCCTCACGC
GTACGTTCACCGACACCACAGAAGATGGAGAAGCCACCATGGGCCTTGGCGACGTTGTTG
ATGAGTTCCTGGATCAAGACGGTTTTGCCGACGCCAGCACCGCCAAAGAGACCGATTTTA
CCGCCACGAGCATAGGGGGCAAGGAGGTCGACGACCTTGATGCCGGTTTCCAAGACTTCT
GCAGTGGTGGACTGGTCGACGAAAGCGGGAGGGTCGGCGTGAATGGGAGAGAGCTTGACA
CCGTTGATGGGACCACGCTCGTCGATGGGCTCACCAATGACGTTCATGATACGACCCAAG
GTAGGTTTTCC
>NODE_7482_length_413_cov_5.581114
CACATTTACAATATTGCCGTGTCTTCACCTAGTCCAGATAGAAATCGGAATACTCGAGCC
ATTACTGTACCGTAACACGACCAAGCACACTTGACTCATAACGTTCCTGATGGTAAAGCC
AGAACGGGAAACAAGTGGGCCCACAAGGTCAGCATTGGATCGGATTCTGTAAAACACCTC
GAGTGCGATTTCTGTCCTAGGAGAATCTGGGAACCTCGGGATGATCTGGTGAGTACAAGT
ATGAAACCTGCTTTGCCTTCTTCGTGGCGTAACAGGTTGTTCAAAATACCCCAGAAACCG
GACTGAATCGCGACTAAGATACGCGAAAAAAACAACATGCCCACTTGTAATGGTCTTATC
ACTCAGATGAAAGGATCACCTAGCCGCAGCGCTTGCTGAAAAATGAATATACGTACCGAG
ACCGCGAGACGCA
>NODE_7498_length_406_cov_6.773399
GAGTGGAACCAGTTGGGTAAGAGTGGTCAAATTATCCCACTGTCGATGGACGTCACGAAC
AAGGAAAGTATATTGGCTGTAAAGAAGACCATCGAGCAAAAGGAAGGAAAGTTACATGTT
CTTGTAAATAATGCCGGTCAAGTAGGCCCTGTTTCTTCCTTCATGGACAATCCAGATGCA
CCGGAATGCAGAGATGCAGAGTCGTTGGGACTCGGTTTGTTCAACGAATCACTCGAAGGC
TGGGGAGATCTCTATGCTATCAACACATTCTCCGTTTTCTTCGTCACAACGGCATTCCTG
GGATTACTGGCCAAGGGATCCGAGGACGTCAAGGACTACTGGAGCAGTGTTATCAATATT
ACCAGCATTAGCGGTCATATCAAAATTGCGCAAAATCATTTTTGCTATAACAGTGCTAAA
GCCGCA
>NODE_7506_length_49_cov_16.448980
CCAATGATTTCCCCCATTTGATGGTACGAGTGCGAGTGTAATACTCCAGACTTGATTCTT
TGCTCAAAA
>NODE_7512_length_552_cov_11.090580
CGAACGAATGAAAACACTTGAGTAATGATAATGAAAGAGAAAACAACGTGTAGTGCGGGT
CTATTCTTGAACATTTTCAACGTCTCGCTTCTTGAGAACGAGGTCCTTGTCCATGACGCG
TCTCCAAACATCCTGCACATCCTCTACAACAGTCTCAAAGTGGGATGTAGCATCGTAAGA
GCGAGTGATAAAGATGTTATCAGCACGGCCGTCGGCTGTGGGAGTGTACAAGGGCTTGAT
CTCAACGAACTTGTCGTAAATAGGGCCAAGGAGCTGAAGACCGGGTGCAATTTCCAGTTC
TGGCTTGTCGGTTTCGACAATGGTGCTGACGATAGCGATATAAATATCCTTGGCACAGAC
GTTATGCGTCGAAGAGACCATGGCAACATATATATCATTCCGCCTGTTAACTTGGTTCTG
AGGGATGATAATCTGGGCACTGTCCGCATCCTCCGTTCCCGGGATAGGATGTTTCAACAG
ACAGATCGCACGGATAACTTTACCCTGCTCAACGACCCTGATCTTACCACCTTGTGACAT
CTGGCCAGCACCAAAGTAGCTGGGGTCGCCAA
>NODE_7514_length_42_cov_1.547619
AGATAATTACCGCGGTGGATATCTGCGCCATTGACTATGAGAGCGGTGACTGTTCGCTGT
CG
>NODE_7530_length_21_cov_7.619048
TGATAGCAGTGAGAACACCACTGTTTGAAGTTTGAATATAA
>NODE_7531_length_402_cov_19.037313
AGAAGGTAAATAACAGGCGGTATTATGGATGTACACTTAATGCTGAGCAGTACATGAATG
ATCAGGCCAAACCCGAGTAGTAGCGCCAGGCAAAGTAGGCACCCAAGATACCAAGGGGAA
CAAAGTACATAAGATTTGAACCTTGTTCCACAGCGTTGGCAACTCGTCTTGCCTGGGCTT
CCGCAGCACCCGACTTGAGCTTGGTTTCACTTCCTTGTTCGAAATCACCGACAAGCATAT
CAGGGAGAAGAGCGCGAGCTTCATCTGAGTGGCCAACGTCTTCGAATGCTTCGGTGGCAT
CCTGACAGGCTTCAGCTAATATTACTTCATCGCCTCCTGGATGCTCATCAAGAAATTTTG
TGACGTCGTAGACCTTTCCATGGAGGAGGATATAGAGCCCATCGCGAGTCTTGTGAGCAC
GG
>NODE_7533_length_223_cov_12.443946
CCTGAGGAGCTTGCTAATCAAGGGGTACGGTTGAAGGAGGAGCAGTTGCGACGGGAAGAA
GAAAAGCTTCGGGAGGCGGAACTGAGGATGCAGCGGCAGATCAACGAGAAGAAACAGGAG
CTGCTGGCCAAGGAGGAGACACTGCGCAACTTGGAGAGCCGGCTTGCGAGTCAGGGCGAG
TACCGGGAGTGAATTAGTCCTATTAGTGATGTAATAAGCCATGTGTGAAATTGTGATGGT
CAC
>NODE_7536_length_75_cov_3.613333
TTCCATTTTTTCCTCAGCAGTTTGTTGGTGGGAGTCAAGGATACACGGGACAGACGAGCG
GCAATTCAGAACGGTTGGTGGGGGCCGAAGGTTCA
>NODE_7537_length_42_cov_2.000000
TGTGGAAGTTACGCTCATTCTCCACTTGTCCAACTACGCGGCCCTTTTCTAGTAAATAAT
TT
>NODE_7549_length_79_cov_10.873418
TGCTGGAGCTTTTGGTCAATGCGGTGGTCAAGGCTGGACTGGTGCCACCACCTGTATTGC
AGGATACACTTGTATGGTTCAGAATTCATTCTACTCTCA
>NODE_7550_length_47_cov_365.000000
CAAGAGCAGCCTCAATGTCAGCAAAGAGATTGGCTACAACATCAAGATCGACATCGGCGC
CAACATT
>NODE_7551_length_362_cov_24.729282
ATCAGCACTACCTTTAGACCCCGGTTCCCTCAATCTCCAACATCTCCCCCGCCTGCTAGC
GTAAGCCCGCAAGCAAAGCAGAATCGCGAGGCTGCGTTGCGTGAACGTGGTTTACTGCCT
GCAAAAGACCTTAGTCGACAGGAGGCTGACCAAGATCGTCGTAATCCAGTTATTTCCCCC
GATCGTGACTCTATCGACAACTCTAGTAAACCTTCAGCTGCTCAAATCATCAGGCAGGAA
TGGGAGATCCAAAATACGACATCTGCGGAAGTCAGAGAGCGCGAGCGTATGAAGTCTTTC
CGATTTGGGGTCCCCTTGTCTGCGTCTGCGTCTGCAAGTTCGCCAAACCTTTCTCGATCG
CCACAACCAGAGACGGTAGCGG
>NODE_7564_length_123_cov_60.650406
TGTCATTACACTCCTTAGAGTTTCTGGAAAAATCAGTAAAACATCAATGACTGATTCCGT
TTGCCAAGTGGGTGGGATCAATCATCAAATGTTCAATGCTAAGCCTATGTACTGAATTTT
GGCTATGTACATGCATGCGTCTC
>NODE_7581_length_59_cov_3.677966
TGTCCAGTCCCACAGGCCGGTGGGTGTTACACTCCAGAGATCGTACTGGAGTTGCCCTTG
GGAAGCTGGGCTCCCTTCA
>NODE_7582_length_55_cov_4.472727
GGGGCTATCTGTGATCCGTTGAGCAGCCAGTGTTGTACGGAGCAGTGCACGTTTGCACCG
AGTACACAGGTGTGT
>NODE_7583_length_23_cov_117.782608
GGTCTTGCGGTCGTATTTGCTGAAGCACCAGAGGACAATGTCG
>NODE_7584_length_643_cov_8.270607
TGCAACATGGGATCGCTTCAACGCTTCTGTCGACGGACGCCTCATCCATACCATCCCCAT
TGCTACTCCTTGCCATGGTAACGATTACGATGCTGAAAAGTGCGACCTGGTGCAGAAACA
ATGGCATCAGCCTGCGTTCCACGAAAAATATCCGTCGTCCATCATGACACCTGTATTTCT
CAACAAGAGCTGCGATCCATTCACCCAAGTCAATGATCAGTGCATCATTGGAAATTATGT
CGAATACTCCGTCAATGTCTCGTCCCCTGAGCACGTCATTAGAACGCTTGCATTTGCTAA
GGAACATAATATTCGTTTCGTCGTGAAGAACACTGGTCACGACTATATGGGAAAATCGAC
TGGAGCTGGAGGGCTCGCCGTCTGGATGCATCATCTCACTGACAGACAATGGATCTCTAG
CTACAGTGCCGACGACTCTATCTATAAAGGCCCAGCAGTCAAAATTTATGCTGGCGTTAC
CGGTGATGACCTTCAACAAGATGCTGAGGCTAGAGGCCAAGTTATAGTTGGTGGACAATG
CCCTACTGTCGGCTATGCTGGCGGATATATACAGGGTGGTGGTCATTCTGTATTGAGCTC
TGTCTATGGGATGGCTGCGGATCAGATTCTAGAATTTGAGGTCATCACTACGAGTGGAAA
ATT
>NODE_7585_length_78_cov_11.961538
GTCGCTGTTGAAATTTGCTCGCGAGGATGATGAGTTGGTGAGGATGGATGAGGATGTTTG
GATTCACAGGCCATGGTCGATTTGCAAGCTCATTGTCA
>NODE_7589_length_740_cov_58.536488
CGTGAATAGTAGCCAGCTCCCTGCCAAGAGTCTGACGACCAATCGCTGCACCATCACCAA
CAGATTCGTAAATATAATCCCCGAGATGAACAAATACATCAGCAGTAGTGTTGCGAGCAG
CAAAACCATATGCGTTAAACCATCCAGCTTGGAACTGAGAACAAGAGAATACAGCAAAGG
TCAAAGGTCTGCCACTGTTTACCTGTTCAGCCGGAGTGTTGCTATTTGCCAAGGTTCTGG
TAGTGCCGATTGGGCTGACTATGGAAGGGTTGGTACAATCTGCAAACTGGTAAAAGTATT
TTGTATCTGCCTCCAGTCCTGTAGCCTCGACTTTAACAGTAAAATCAATATCATAGCTGG
TAAACGCTTCGCCGGAGTCTATGGGATTCCCAGAAATATCGCTCGAAGTGCCAATTTTGT
AGGACACGCATACGGGTACATTCTGGTCGGGTAGCTGGCCAGAACCAGAAGATAGGGGCT
CCGCGCGAGTCCAAAGAATGATAGAGGTGTCGAGAGGGTCACCACTAGCAACAGAATGCG
TGAAATTCACACCCGAACTCCAAACAGTCGGAGCATTACTGAAGTCAGAACCATAGAAAC
CTGGGTACACCGTATCCTTGAATTTGGATGCGTCAACAACATCTCTGCGAGAGGGCTGGA
TGTTGCGACGGCTTATAGCAACTGTGTCGAGAGAAAACACAGGGTTACCAGAGAATGGTG
AATGAAAACCTAGGTTCTTATTGAATTTTTCCAGAATCCC
>NODE_7590_length_120_cov_2.958333
CTCACATCCAACTCACATCCAACAACCAACAACCGTCATCCAACAGCAAGCTCCGATAAC
GGTGGTGAAGTTGTTGACATAAAGGGGTGGTAGTGCACATGGAGAATGAAGAAGACCTCT
TCTTCCCTCACATATGGAGG
>NODE_7593_length_161_cov_12.652174
TGGGGAACGTGTCGGTCACACGGTATACATCAAACACTGGATTCAGAATTCCAACTGCAC
GTTGTATGGTTCTATGCAGACGACATTCTGGATTAGCCCCAACCAGAGGCAACAAACCGT
TCGGAGGATAGGTGACAAATTTATCCAAGTAATCTGTGAAACCGCAATCATCGGATATGC
C
>NODE_7595_length_60_cov_2.033333
CCGACTTATTGATACGTCACTCGGTTCGAATTGGACGAGATTGTATGATTCATATCAATA
TTATTCCCAATCCATCTTGT
>NODE_7600_length_157_cov_55.464970
CCGGCATAGCCCATCAGTTCACTCTCTTGTCCGTCACCACCAGAAACAATGGATAAAGTT
CTTGGACTCGCGCAACAAGCTTTGGATGCTTCTAGCCACTCCGATGTGAGCAAGACAGGT
GGTCAAGAATATAACTCACCTCACCATTCTGGCCAAGGCGATGGTTCCGATCGCTTA
>NODE_7601_length_103_cov_3.359223
GAATTTTCTGACGATTGCAGCCGATGTCTCGGACTCTGGCGTTTCAGCGTAACTGTCTCT
GTCCCACTCATGAAGTACCAAGTAGCCAAGACCGTCGATTGTAGGACCCTGGCCTACAAG
GTC
>NODE_7602_length_46_cov_3.347826
TGCCGCCCTTCCAACGGGCATACCTGCCAGGATTTTCCCGCGTGATCAGCTTGATCTCAC
TGACAG
>NODE_7604_length_893_cov_18.628220
GATGGATCATTGAAAGGGTGGGTCGTTGCAGGAGACGGAGGTTTTGATCCAGTGCTAGTG
CTACCACTAACAGGAGAAGGGGCGCCATTACCGTTAGAAGCAGGAGGGGTATAGAGCGAA
CGTTGTTGTGGCTGCATAAGCTGCTGATGGGGCTGGGTGCCATACCAGGCCATCTTGTCA
GCGTCGATAGACTGCTGCGGCTGGTGTTGCATGAAGCCTGGGGCAGCAGTGGGAGAACCA
GCGAGGCCATGATGAGCTTCATAGATGTTGGAACCGTCGTAAGGGGTTGGACTGGCCATG
ATGGGAGGACCAGCAGAGGGCCGGGGGAGGATATGAGCGAGAGGCAAAGCGTTAGCGGTG
GAAGGGACAGAAACATTAGGATTGAAGTGACCAGGCTTGATCATAGAAGCCATACGAGGA
TCGTCGAGCTCATCCATACGGGGATGGCCATGAGAAACGTGGACAACGGCAGGAAACTCG
TCCTCATAGCCAGGGTAGTCGTTGTCATCTTCGTTGTCCTCCTCTCCAGGGATAGCGGCA
ATCACCTCGAGCTCACCACTGAGAACCATGGAAAAACCATCGCTTCTGACAGGCTCTTCG
ATGGAAGGAATACCGGCACGATTACGCCACTCGTTGATTTCACGGCGAAGAGCATCCGTT
TCATGTTTGAGCATGCGGAGCTCGCGGGCCGCGAGCATTCTGTGGCGGCGGGAAGCATGT
ATGTGGGCAATGGACGAATTGACGATGGAGGACTTGGAAGGACGACGGATCTGGGACAGA
TTCGGCAGAAGGGCGGCAAGATCGAGGAAACGGCCATTGAGGGTCTCTCTGCGCTGTCGT
TCGACTGCATTGTGAGTTGCCCTGCGTTCTGCAGTGTTGGCACGCCTGCTGGGCTTGCGC
TTGGTGGTGGTGG
>NODE_7606_length_60_cov_3.316667
CTATACATTGGTAGTATTACTCAAGAAGTGAATGAGCAGAACCTTGCCGATTTCTTCAAT
GCTAAGATGGCCGAGATGAA
>NODE_7618_length_628_cov_6.995223
TGCTGCCGCGTTCATGCCAAACTGGTCTATTTTTGGCTTGAAACTGAACCCGGGCCCTTT
CACCGTAAAGGAACATGTTTTGGTCACGATAATGGCTACTGTTGGCTGGCAATCGGCATA
TGCAACCGATATCATAGCAGTTCAGCGCGTGTATTATAATCAAACTTACAACTTCAGCTA
TCAATGGTTTCTTGTAATGTCTACCCAGCTGATTGGCTTTTCTATTGGTGGCATTGCCAA
ACGGTTCCTTGTGTCCCCACCAACAATGATTTGGCCGACTAATCTGGTTAATTGTGCTTT
GTTTAATACTTTGCATTCTCAACAATACGCTGGTATCGGTACGCGAGGTGGTATTAGTCG
TGAACGTTTCTTTGTCTATTGCTTCCTCGGCTCCTTTGCATGGTACTTTTTCCCTGGCTA
TATTTTCCAAGCTCTTTCGTACTTCTCCTGGGTCACTTGGATTAGACCGGAAAATACAAC
CCTTGCTCAGTTGTTCGGCTATGTCCATGGTATGGGAATGTCATCTATAACTTTTGACTG
GAGTCAAATAGCATACATTGGATCACCTTTGGCTACTCCTTGGTGGGCCGAGGTGAACAT
TTTCGTCGGATTTTTGTTCTTCTTCTGGTTCCTGTGCCCATTATTGCA
>NODE_7619_length_110_cov_3.709091
GCTATAACACGGGCAATCTCTTCCATCTCCACTCTCGGGCTACTACACGATCTCGGCCTA
TGGTGCCATGTGATTACCTTGGCGTCGTAAATCTACATCTTACTTCCTACCACGTTCTGT
GAAATCTGGC
>NODE_7620_length_101_cov_4.376237
CACATACTTCCGTTTGCCCGCACCAACAAATATCTGCCGAGGTCTCCAGATCTTCACGCC
GCCTTCTTGAAGCATCATCTGACGCCAATGAGCAAGCCAACCCACAACACGTGGAACAGC
A
>NODE_7634_length_248_cov_12.717742
GGAGGAGGAGGAGGAGAAGGGGGAGGGAGGCATTGAGGAAGGATGTCGGGTGGAAGAGAA
AGACAACGATACCGAGAACGGCATTTTTTTGTTTCGGACTTTGCAGAGAAACAGACGATA
ACAACAGGGATATATATCTTATATATAACTTGGGCCAGTGATCCAATGGACCAACCACCA
GCCCAGCAGCGGTCTAGAAACACTCGAGTGCCCTCCGAATATCTCTCCTGTCTCACCAGG
TCTAGACCAGATCCAAGATCTACTGCCA
>NODE_7635_length_68_cov_1.691176
TTATGGATATTGAAAGCCTTCGTGATGATGCCAGGGCGGAACAGGAAGTTGATGAATCTG
AAGACTCACAGGATGATGATACTGTGCG
>NODE_7650_length_346_cov_5.575144
ACAATGAGAAGGCTGTTGGTAATGGTGCTGTCTATCAGCAACGTTCTGAACCTTATAGCA
ACTCGCAAATTCCTCTGTCACCGTTCCGAGATCAAGCCCCATCATCGCCGTACCAAGACA
ATCCGATACGAGTGCCAATTTACACAACGCGGATAGGTGGAAATCGGAGAGCTGAGGAAG
GGGCGGAAATGCAGGTTGGTTACGCCCGGTAAGGAAGGGTGTGTGCTCCGGGAGCAAGAG
GACTGTTAATGGCATCTACATGACTCGGTTGGAAGTCAAGCAGTTTGACTGGTATAGATG
ATTTCAGACGATGAAAACGATACGGAAGGGTTCACTGGGATAAGTGGGTCATAATATTCT
GTTCTA
>NODE_7672_length_87_cov_4.160920
GATTATATTACCGCCCTGGGATCCCATGGGTACCTTGGCATGAGTCTGTGATCAATGAAT
CTGTACCCCTTATCTGATCTCTGGTCTACTTACCAGATACTTGTAGT
>NODE_7677_length_224_cov_28.236607
ATATATACTTCTTGGATTACAATCTCTGTATAATCAACTTAGTCCCTTCATTGATCAGAT
TCCAGGCAGTCAGGGAAACCAAGGCTTCCCCAGCCAGTCCAACTTGGATGACAAACACGG
AAATGACTGGTTTTGTCGATGCTCTGTAGTTCTGCAAGTTCTTCCTGAGTAAGGTCAACA
ACCTTGAGATTGGATCTGATGCGAGCTTCCGTCACGGATTTAGTGAGGACGTTGACACCT
GGTC
>NODE_7680_length_279_cov_8.207886
GTCGTGTCAGCAGAGTCATCCACACTGTACTCAAAGCCCAATTTCGCAACCAGAGGCACA
AACAACGCCCGGCGTAAAGCATTCAACCGATCAACCACCAGCTGATTCTCCCACCAAGTA
GATACCAAAGTACTCAAATTCTCCGAAATCCCCGCCCAAACGAGATATTCTTTTTCATTC
TTTCCAATAACATCAATCAACGCCAATGCACTGCTAACCTCTTCTAGTCCAGCTTTCGAC
AACGATACCGCATCATAAACAACTCCCATACGATCATTCAGTGAAAACACTGAATCCTC
>NODE_7681_length_61_cov_2.803279
GAAGGTGGTTCATTCATGTCTGTAAGTTCTGGGCTAGGACTAGAAACTGGAGGAGACTCA
GCATCAGTTAGTGGCACATAA
>NODE_7682_length_340_cov_13.414706
GCAAGTTGCTTGGATTGGAGTTCGCGTGAGAGATCGGCACGAGGGAAAGACCAATTCAGA
ATGGTAACGGGACCAGTAAGCATACCCTTCATGGGCTTCTTGGTCAAGCTCTGCGCATAA
CTGCTCCATTTGACAGTCATAGGTCCATGGCGGCTGACATCAGAGACAATGATTGGTGGA
CGGACATAGCGAGAACCGTAACTCTGAACCCAAGCATTCTGGGTGAAGACAAAACCGTGG
AGAAGCTCACCGAAGTATTGGACCATATCATTACGCTCAGGTTCTCCGTGCACCAATATG
TCAAGGCCAACCTTCTCCTGGAAGTGAACCACATTTTCAATTTCCTTCTTTATGAAGCCT
>NODE_7683_length_75_cov_5.133333
CTCCTGGGCCGACCTTGGCTCTACGGAATGATTCTTGAAGGCCAGGCAGGTTTTGAACAA
GTTGTCCGCCACACCCTTGCCGACTTTGACAATAC
>NODE_7688_length_21_cov_35.095238
CGGTTCTGCTTGCCGACACTAGTAAGACCACGAGCTTCGCG
>NODE_7689_length_43_cov_29.627907
GTAAGACCACGAGCTTCGCGGCGCTTGTGAACAGGATTGACGATCCAATTGATTCTGGGA
TCA
>NODE_7690_length_50_cov_2.500000
GTCCGTCATCCATTATGTTCGGCTCCCAAAAATCGTTGGTCTGTGAACCTTGACTCGTGC
TTCCAGCGGC
>NODE_7691_length_774_cov_17.674419
CCGCGAGCAGCATCAGTAGCACCCTCGACAGCAATACCGACGTTAGCACGAGAGAGAGCA
GGAGCATCATTGGCACCATCGCCAGTCATGGCACACAGATGGCCAAGACCTTGAATACAT
TTTACGATTTCAAACTTGTGCTCAGGGAAGACTCCTGCGAAACCATCGGCATCCATTATC
ATCTCGTCAAGAGAGCCGTGCTTGCTACCAGTAGGAGGTCCTTCCTTCAATACCTTAGCA
GGGTACATATGGTCACCGAGACCAAGACGACGACCAGTTTCCTTAGCAATGGCGAGCTGG
TCACCAGTAACCATCTTGACCCTGACACCGAGGGCGAGGGCGTCATCGATGGTTTGTTTG
GTATCCGCACGAGGGGGATCAAAGATGGCAAGAAGACCGATAAGTTCAAAGCCGTTGCCC
TCAGCCTCTGGATCATCACCATCCAACTCCTCGTAGGCAACAGCAAGGGCACGGAGACCA
CGGCTAGCATATTCCTCGACATCGGCTTCAAGCTTGTTCTCTTGCTCTTCGGTCTTGTTC
CGGGTGCAAAGCTCAATAATGATACCGGTCATACCCTTAGTAACACGCTTTAACTTGCCC
GTTGACTCCTCAAGATAGGTAATTTCAGTACGCTTGTCAACAGGATTGAAAGGCTTGAAA
TCAAGAAGCTTGATCCCAGCACGAGCACGCGAAGGATCACCAATGGCAGCTACGACGGAA
GCATCAATAGCATCTTGGTTCTCGGTACGAGAGGCGTAGGCAGCGAGGAGGATGACATCG
TCGGCAGAGAAGGG
>NODE_7700_length_283_cov_4.310954
GGCTTCACAAGGCCAGCCTTGATTTCGTTACCAAGTATTTGACGCATGACATCAAACGAA
CATGTATAAACGCATGGTTCGCCAATGAGCAGAGGAACGGACGAAATTACATCATGCGAG
TGGTTGAAATAGGCCGTTTCACGTTCGTCCCATTGCCAAGCGATACCCGGATTCAGTGAA
GGAATACGCGGCAGAACGCCACCCAAAATTGATAACGGAGATACCAAAGGGTTGAAGCCT
GGTATTTGTCTATACAACCGCAGGCGTTGAAGCAGTAAGTACACATGTATGGAAACCGCG
GAA
>NODE_7712_length_23_cov_50.000000
ATTGGAACAGTTAAGTACATGACCCAGCAAGTAGAGGCTTTGT
>NODE_7714_length_203_cov_5.133005
TCAGTATGTAGTCGGAGAAAAGCTGCGGGGTCCGGTACTGAAGGAATGGTAAAATTGGGT
ATACCCTTGATCATGTTGCCAAAACCCGCTTGCGAACCCCATACAGCGTCCGAGTACTCG
TCCTCATCAGCAGAGATGAGTTTCTTAGCCCGCTTTAGCTGAGAAACTGCACTGTGCGTT
GAAAATTGATTGACAAATGTGTTCATGGGAGGACGAAATGTTC
>NODE_7725_length_278_cov_4.723022
ACCGGGTTCGCTGGTTCGATTCTGTCACGCGCGTGATGCCCTGGAATAACAATCATGTCT
ACATCACCATGCATCTACGTGTGATCTCTTGTCCACATCCTCTCCAGCTCCAATGACGTT
GACTTCCTCCTGCCTCCCTGCACCTCCCTTATCCTTCAGCATCCGCTGAAAATAATACCT
CGCCACTCGATCCTGCCTCTCCATAATTGTCCTGAACTGTTAAACGGACCCGCTCATCGT
CTCCGGTAATAGCGCTTCTACTCGTTTCCCCAGTGTAACCGACGTCACTATCTTCACC
>NODE_7726_length_119_cov_3.411765
CAGCGATTTCTGAATGCGGTGTGGTAGACATCTGGTTATATCTCAATCCTTTGTACTGCA
GGGCCAATGCGATAGTGCGTGTGAATGTGGAATAGGGAGTGCCGATGAGAGTGTAAGGCG
CAGACATGACGGTCTGAAG
>NODE_7727_length_50_cov_2.340000
CATACTAGCAAATCTGGCAAAAGAGGATGCATCGGAGTGTCCTGTATGTTTTGACATTAT
GAAGATACCA
>NODE_7742_length_81_cov_4.333333
CAAGAATAGATATAAATATCATAGTTTCGCTAGGAACAACTAGTTCAGTGAGTTCTTTTC
CGGAAGTAGTTCGCAGAGGTTTAGAGAGTGGTAGAATCATG
>NODE_7743_length_142_cov_61.366196
GATGTTGTGAAACAAGCTAATGACTCTGATTATGGTCTTGCATCTGCCATTTTCAGTCAA
GACATCAACAGAGCGCTGAATACAGCACATAAGATCAAGGCTGGAACTGCATGGGTCAAC
CTTGCGAACCACCTTCATGCCAGTGCTCCATTTGGTGGCTTT
>NODE_7744_length_244_cov_85.237701
CCATTCATATTGACTGTGGTGCCTGTAAGAAGTTTCAGCGCAAGAGTTTGGCCAGCTGGA
ACTTGGAAGCTGTTCAGGTTAACAGTCGTGCAGGCTACAGCGGCTGCGACGTCAGCCATC
GAATTAATGGTTCCAGTACAGTCACTTGAGGCATATCCAGAGACAACAAGCACAAGAAGG
CTAAGGAATCGTGTCCACATTGTGAGTGCTAATGGGGCGGTGCGTAGTCTTGACTTGCCC
AATCTCGGTGCTTATGACTTTAGG
>NODE_7745_length_709_cov_53.819466
TCAGCAGAAGGTTCGATGTACGGAACAAGGTGTGACGGAGAAAAGGCAACCTGTTCAATC
TCAGCAAAGTAATTCTGAGGATTCTCGTTAAGGACGAGCTTTCCTATGGGACGAAGAGGG
AACTCTGCGTGAGGCCAGACTTTTGTAAGGTCGAGGATATTGTAGCGGAACCGCTCAGCT
TGCTCGGGTGTCATGGTTTGAATGTAGACAGTCCAAGAGGGGAAGTTACCCGTCTCGATG
TCCTCGAAGAGCTGCTGAGTGCCATATTCAGGATTTTCTCCGGCCAAGCGAGTTGCAGTG
GCATTATCAAGGGTCTTGAAACCACCGTCAGCACGAACGTGAACCTGGACGTATACGAAA
GTGCCATCATTTTTGAGCCACTTGAAAGTGTGCCCAGAATAACCGTGCTGCTTGTAGTAA
CCATCAGGAGTTCCGCGGTCAGAGAATAAGATCAACATCTGATGGATCGACTCCGGATTT
TGACCAAGGTAGTCCCAGAAAGCATCAGGATCCTTAAGGTGAGTTTGAGGGTCCCTCTTC
TGAGTGTGGATGAAGTGGGGGAACTTGGCAGGATCACGAATAAAGAAAATGGGAGTATTA
TTGAACACCCAATCCCAATTACCTTCCTCAGTCCTGAGCTTGATAGCAAAACCACGAGGG
TCACGAGCAGTGTCAGCAGAACCAGATTCGCCACCGACGGTGGAGAAACGGGCAGTGACG
CGGACTTTC
>NODE_7747_length_90_cov_27.322222
GAAGAGTCAATGAATGTAGTCCAGAACCAATGCATAAAACTGTGACATATATGACATAGA
ATTTTGCCTAAGAAAACACGAGTCATACAATGAAAGAGGTCTCCACAACA
>NODE_7751_length_128_cov_4.851562
CGCGCTTAGCAATCTCGGTAATGGGCGTATCTGTCGAGCCAGGCGCAGGGATCGTTCGTT
CTGCTTGTCCCGTTGGTAAAGATGTGCTGAAGGAACGGCAAACTTGTAAGCCGACATGCG
GTCTTACTAAGGCACGTCTTGCTGCGCC
>NODE_7752_length_23_cov_86.086960
CGTATATCAAGTCCATCATAGTCACCAATCGTTTCATAACATC
>NODE_7757_length_163_cov_5.141104
GGAAACCAGATATCTCCCAAGGAAGCCAGTGGCACCAAAAACTGTGACTGTGTGCCCAGA
TACTGCGCTATATCCAGGTGGTCCTGATGAAAGGACTGGTTTCTGGGTAGGAAGTGTAGT
AAGGTCATGGTATGCTCGCTTGCTAGTGCTAGCTACATACTGCAAGCGCAGCACTCTCAG
AGT
>NODE_7758_length_136_cov_34.551472
CTGTTGCTGCTGTTGTTGTTCTACTCTACACACGCGGGGGGGCTGAGAGCGTGTTGTTTG
TTTGTCCTCAGACGCGTCGCGCCGCTGATAACACTCTCGTCGCGTACCTGCTTTTGCTGA
ACCACTCCTCTCCCAGATGCCCAAGGACACCACCAA
>NODE_7759_length_506_cov_10.573123
GGTGTATTCGGGATGAACGCCAAGGAAATTGCTCCTGACACTTTGGGTACTATATCCCAT
TTTGTGGCTTTCGCAGCTCCTCTCACTGTCGTGACGATCTGGGTTATTATTGCCTTCCAA
AGTCAGTATCTTCTTCAAGACAAACCTTTTGTACTGCGTTTGGCTTGGCCTGTGTTATTG
TTACGTCGTTGGTGGTGTAAGAAGCAGAGCCTCGAGAGTAAGGCGGGGAGAATGATAGAC
CGGAGTATGAGAGATGATTATTATGAAGCAGAGATGAAGCCCAACGACAGTTGGGCATAA
GGAATATTATATTGATTCATTACCCTTTTTGAAGGCGCTTTCCGTCATGACTCATACATG
TATTCATCTTCGTGGGAACCGGACATGACCATTTCCATACTTTGTACTTTATGACCATCA
CATTAGGTCATCACCGGAAACTCACTAATTCTTAATTTTGTAGTACCAAGGGGTGTTAGA
GACAAAGTCATGTTAGTGCCAGTACACGAAGGATTAGTTGGTGGAG
>NODE_7760_length_81_cov_5.481482
GTGGTGGTGGTGGTGGTGGTACGGGTGGTTTTGGTTTAGGGACGGGGGCTGATTTACCAC
CGATTGGAGTTCCGGGGTCTAGGACGTTCTTGATTTATGTA
>NODE_7761_length_21_cov_5.285714
TCTCGAAGGAAGCGCGAGGCCCCATTATCACGAATATGATG
>NODE_7762_length_42_cov_12.333333
ACTTGCTTCGAATTATTTTTTGGCCCACACATACTGCGGTGTCTTTTGTACCTTCAATTT
CA
>NODE_7763_length_137_cov_7.437956
GCCACACAATGTAATGACAATATTTGGATCCGCTTGTCTCTGGAGCTCACGTATCCAGGT
GCGAGCTTTCTCGAGGGACGATGACTGTGTGATGTCATACACCACTACGGCACAATTGGC
ATTGCGATAATACATGGGGGCCAGAGACTTATAACGC
>NODE_7766_length_679_cov_30.379971
AGTTTCTTCAACCGATGCTGCCATCCTCTCGCCAGCGGATCTCAGCCTGATCCTTCTTGC
GGAATATCTGCCGCTACCAGGCTCACTAACAGTGACTCGGGTTATGTTTCTGGTGGCTTT
GCCACTTTCTTCTACCAGAATGGCAATGCCGGCGCCTGCGGTCAATACCACAGTGACAAC
GATTTGATTGCTGCCATGGATGTTGACCGATACGGAGATACGGGCCGAAAATCTGGTCTC
TGCGGTAAACGTGTCCAAATTACCAACACCAAGAATGGAAAGTCCGTCACCGTCACCGTT
GCTGATGCTTGCCCTACTTGCCAAAATGGGAATTCTATCGACCTCTCTCGTGGTGCTTTC
ACAAAGATTGCTACAGAGAGTGAAGGCGAGGTCCCCATTAAATGGAAATATGTCTAAATT
TTTCAACTATAGATTTCGTGCTTCATCAATTCTTTCTATCTTGGGCTGGTTCCCTGTGTG
ATGTCGATGAGTGACAAATTCATAGCGGTTGTTTCGAGGCTATCGACACCGGGTGACGGT
AGAATTCTCCTAGTGAGACCTCGGGTTTTCCGGAGAGCATTCAAGTTGGTGTTGCTCTGG
TTGTATCAATTATGTTTTGGATACTCTGCCACACCTATCAAACTATGTTGTACAAATTTG
TTGGGTGACAATCACAAGAATTGAGTAACCACAGTTCGG
>NODE_7767_length_130_cov_69.561539
ATATCGGAACTGGCTTGATGGACATTCCTTTCAATGTCCATAGTGAATCGGGGCGTTTCA
GGGATAGTTAATCGGAAGTAAAGCGCGATCACACCGGGGACACAGCCAAGGCCGATAAGC
AGACGCCAGAGGGGGTCGATGCTGTTGAGG
>NODE_7768_length_669_cov_14.266068
TTGCGGTTGTAATACCTCTATTCCTTCAGTAAGTACACATAAACAAACGGCCGACACTCA
ATTTCTACGAACACAAATGACAAGCACCAGCCGTAATGGGAAAGGGAGATACAAGGATGC
GGGGAATGAGAGATACAACAACATCAATCATCACAATGAAAAGCACGAAAGATGGCATGA
GGATCAAAAGAGGGGACGAGCCATAAAGCCCAAAGCAAAAGATGAGTCGACTTGAGGATT
ATTGAGGCTGTTGGGCAGCATAATCCTGAAGAACTTTCAGGGCCTCCTTAACCTTACCTT
CTAATGCCTCTGGAGACTGTACCAATTGGACAAGCACCTCGGAATCCATCTCAAGTAACA
TGCCAGTAATCTTCCCGGAAAGGTCACCCTGGGTGGGAAAAATCTTCATGTAGATAAGTT
CACCAAGCACTTGTTTCTGCTCCGCAGAAGGTATCGCAGCCAATTGTTCCGCCGTAATAA
TGGGAGTTTGTTCAGAAGAAACGGGTACCACAGCAGCGGGAACAGTAGGTTCATCAGCCG
GAGCTCCTTGAGGGCGAACATGAGGCTTTCTATGGCTGGGCTGAGGGGCGCGACTAGCAG
GAACAGGAACCTCTGTTGAAGCAGTGCGCCCGGGGATGGGTGCACCTTGAGGACCGGGTC
GAGGAGCGACGACATTGGGAGGTCCGTTT
>NODE_7777_length_37_cov_49.081081
AAGACAATGCTGTTTCCCGTGGCAAGTCCAGGCCCAATTTTCCACGCGAACATAAGA
>NODE_7778_length_216_cov_46.421295
TTTTCCACGCGAACATAAGAAGAGGGAAGTTCCACGGAACGATTTGACCGACAACACCAA
TAGGTTCATGCCTAGTGTATGTCAATTTTCGTTCGTCTGATTCAGACACTTGACCAAAGT
TCTTGTCTGCCCAACCGGCATAATGCTTGATAACCTCGATGGAGAAGGCGACATCAACAC
TTTTCGCCCATCCAAATGTCTTGCCAGTGTCCATAGCTTCGATTGCTGCCAGCTCG
>NODE_7782_length_621_cov_7.987118
GCATGGTGCAATCCTAGGCCCAAATTACGCTCTATTTGGCTGGTATACATTCCTAGTGTG
AATAACAGTGAAGACTCTATATGGAAGCAGCAGGAGGCATCTATGACTTGTTCTTGAACA
TTTTTTGGATGGCAGCAGTCGAGTATGACTTGGGACGCTCGAGAGGAGCACCGAGGGCAC
GATCCCAGATGAGTTGAGCGGAAACACCAAAAGCACGAGAGACACCAAAGAGAACGGTGT
AGTACTGCATCTGGGTCAGACCGTAATGAGTGAGGAGAACACCCGAATGAGCATCGACGT
TGGGCCAGGGGTTCTTGGCCTTGCCAGCCTCGAGGAGGATATCAGGAACGAGTTTGTAAA
TCTGGCCGACGAGCTTGAAGTTTTTGTCATCAGGGAGGTGCTTGAGAGCAAATTCACGCT
GAGCAGTGTAGCGAGGGTCGGTCTTTCTCAAGACGGCATGGCCATAACCAGGGACGACCT
GGCCGGCCTTGAGAGTGGACCAGATATAATCCTTGACTTCCTGATCAGAAGGTTCCTCGC
CAATCTTGGCTTGCATCTTGCGAAGCCAGACAAGAACCTCCTGGTTGGCAAGACCGTGAA
GAGGGCCAGCAAGACCGTTGAGAGCGGCACCGTAAGCGAGG
>NODE_7783_length_183_cov_5.224044
TGGCGGGGATGCTACTGCTGTTGACGCAGAGTCCAACAATAAGAACGTAACCCCACCGGA
TACCTCTGACACAACTGGTAGCGAAGACACTACCTCTAATGACACTTCTGACATTGGAAC
CGGAATTTCGTCAGCTAACACGTCAGACACATCCAACCCCGCTGGTACTGATGCACCTGC
GATAGACACGTCCACGACTGACG
>NODE_7784_length_268_cov_78.279854
CTTCCACTCCCAACACAGACCATGTCTTTTTTGCAGACTATAATACTTCTGGTGGTGGTG
TTAGTGGTGCTTCCCGTCCGAGCTTCGCTACAGTCCTTTCAGCTTCTCAAGCAGCTGCTT
ATACGATCTCGAGTGCTGTTGGAAGTGACTATACCAGTTGGGTGGATACAAGTTATGTCG
TCTAGGGTAAGATGTATTGAGAGATTTCCAGGAGGCTCTGTAGTCCTGAGATTGTATAAA
AAATTAACGTCTCAATTAACCATAAATTAGTGGCTATTTTCGACTGAG
>NODE_7785_length_48_cov_1.791667
GACGGAACGATGCAGGAGGTCAAGTTGGAGATGCTGAGGAATGTCCTGGCACAGACTGTG
CGTGGACG
>NODE_7786_length_734_cov_14.698910
ATACAGGTGATAGTCCATGCGTGTTTATTTCAGAATTCACAAAAGTGTGCATTGAGATTA
AAGTAGAGTTAATGGACAGCTACTTTCAACTTAAAGCTCCAACCAGTTCATGAATCGAAG
ATGATGTGAAGCCCGACCTTGTGGGCGGGGCCAGAAGGGGATGGTTCATTGAGTTTCGTG
GTGTCAACAGCAATACCGAAATTCGCGCGGACGCCTTCACGGAATTTTTGGCTGTAAGCA
AGGCCAAGGACACCGGAGTTGTTGATTTTCATTTTCATGAAAGAAGAACGGTCAAGGTAC
GTCTTGGCGCCAACTTCGAGGGAAACACCTCCGTGAGTGGCCTTGGCATCATAGATGGCT
TTAGCGCCGGCCTCCGTATCCTTATTGACACGGTGGTAATAGCTAGTAGTGAAGGTGTTG
CCACTGTTAAGAGCGTGGCAAGTAATACCATATTCCGGGGCATTGTAACCAGCAGCAGCA
GCAAAACGAGAGATGCTACCATCGGCAACATTGTAAGCAGCTTCACCACCTAAGAGGAAG
CCACTGCGACTAACAACAGTGTCAACGGTGAAAGTAGGGCCCCGAAAGACATCTAGGAGG
GCACGAGAGTGAAATCCCGATTGTTTGACAGTAGCAGTTAACAAGGCAGTCTTGGTTCCT
TTCTCTGGGGCCAAAGAAGTGATGACATCAAGTTTGACACCGTCAGCAACCTGGTTATCG
ATTTCAACGGTGTTGCGGAGGATGTTAGAGGTGG
>NODE_7795_length_60_cov_4.466667
CATGAAGCGACATAAGAGGATAAAGAGTACGATATGTATCCCAGTTACAGTAGAATGAGT
CAAAGTATGGCTCGGGAGGA
>NODE_7796_length_21_cov_8.904762
TCGACCAGGATGGCACGTGGTACATACTTGGAAGTACCGAC
>NODE_7802_length_48_cov_3.520833
GCCATGGTGAAAGAATCACTAAGATGGCAACTTGTCGCTCCCCTGGCCGTGGCCCATATG
GCAACAGA
>NODE_7803_length_63_cov_3.174603
AGCAAATTGAAAGACGGAACGAAGGAACAAGTATGCAGCGATCGGTCCCCAGAACAAAGG
GACAACATACCACACGGTACGAG
>NODE_7804_length_478_cov_13.625523
GCCTCGATCGTCATTAAAGAAGGGGATGTTGACATCGGCGCGAATCCCTCTGCGGAAGAG
CAAGAAGAAGGTCTAGAAGACGGTTCAAAAACTGTCATCAATCTCGTTCATTCGTCTGGT
CTTGTACAGACCAATTTTGCTAAGAAGGATTATCTTACTTCACTTAAAGGATATATTAAA
GGTATCAGAGAATACCTTCAAACGAACGAACCTGAGCGTGTTCCCTCGTTTGAAAAGGGT
GCCTCGGCGTTTGCCAAACTAGTAAGCACTAACTTCAAGGACTACGAATTTTTCATCGGA
AAATCTATGGACCCTGATGGGATGGTCGCTCTTCTCAACTACCGCGAGGATGGCATCACA
CCTTATCTCATTTTCTGGAAAGATGGTCTGAAGGTTGATAAATACTAGTCCATCTGTCAT
ATAATCAATGTGGATCACGTGATATAGGTTGCTTACCTATTTTGGGCTTAATGACATCTT
GTATAATGATTACTCTTG
>NODE_7811_length_228_cov_85.070175
AATTCACTACCAACATATCATTATCTGAGTATTGATAAATCAGGCGAACTGCTACGACTG
AATCACTTCTTAGAATCCAAGCGCTGCGATAGTTTCCGGCCAAGCCCCTTCGTCACGAAG
AAATTGGGAGACGTCAAGCATTAGGATGTGGACAAAGCCAGTAGCGCCAGGTAAGGTGGT
ATTCAAGGCGTTAATTGTAGCGGCCACTGCGGGATCAAGCTGGGCGATCATGGCGCTGAA
ATTGGGTA
>NODE_7831_length_122_cov_4.622951
AGAATCTCCCATACTTTTTTTCCAGCCTTGACAGAGTCTTCCAGCCCAACTACCAGCCTA
CCGAACAAGATATAATTCTGTGTCGTGCGCGAACGGTCGGTATCACGGAAACCTCATTTC
ATCTTAAGGGCAGCGAACTACA
>NODE_7837_length_49_cov_170.142853
CGAACAAGCAACGACGTCAAGGCTGGTGTTACCGTTGTCGTAGACAGTATCCCAGCTGAG
AGTCGATGG
>NODE_7839_length_527_cov_6.908918
TTACTGCCCTTGACGTCCTCATTGATGAGAAGTTGGCTGATCGTGCCATGAGATTAGGAG
AAGTCTTCCGCTCTGGTATCCGGGCCTTGAATTCGCCATTTGTTGAATGCGTCCGGGGCC
GTGGTTTGTTGAACGCAGTTGTCATTGACGAGAAGAAGAGTGTCAAGGGAAGGACGGCGT
GGCAGCTTTGCTTATTGTTGAAGAGCCGTGGTGTCCTAGCCAAACCGACCCACAACAACA
TCATCCGTTTCGCTCCTCCTCTGATCATCGACGAAGAAGATCTGAAGAAGGCTGTGAAGA
TCGTCGGCAAGTGTTTAGCTGACCTCGACGTTGTTGAAACTATCCCCGAAGACAATTGTC
ATTGAATATTCATCTACTGGTACTCAGGTGGTCTTCTTAATACCTAGCTATACTCGGTGA
CCTATCCTGGTTCTTATATCTTTTGGGCATTCCAAGATGTCATAATTTGTATCATCATAG
TTGGGTCAATCCTGTGTATCTTTATCTTGATCCTCTTGCACAAGGCTGTTTGGTCGCCGC
TGCTCCA
>NODE_7848_length_575_cov_18.038261
TATTTATCTGGGTCCCTTAGCTATTCAATGGCCGCCTCTGCGATGTAAGAACACAGCAGG
TACCGAGTTAATGAAGTCTATCTGCTCTTTACGGAATGTATCCTCAATCATAGTGATGTT
GTCTCCATTCAACTGGATGATCCGTTGATTTTGAGGCGTGAATTGTTCCCAAAGTGGACG
CTCTAGTCCCTTCCCGTCATTTGGATTCAAACTTGTTGCAAAGGAGACCCAGTAATCAAT
CATTAATTTACTTATCCTCAGCGATGAAGCAGACTGATCATCTGGTTCACCATAAACATA
GTTTATCTCGGAACCATGCGGAACCCCAACGAAATCTGGTAACTGAGGCTGTGGCTGAGT
AAACAAGTAGCCCCATGTCCTTACACCTGCTTTTGCAGCTGTTTGCTGCCAGAATCGTCG
TTGCGATGTAAATCCCAGGTCGCCCTGAAGCGCGGAAGCACGTTTATACTGGGACGAGAG
TCCGAATGTATTATTCCCCGTGCCGAAAGGAGAGCCAAGAGCTGCAATGTCCGGGTACAA
GTTAAGAAGCCGGTCAGTTGCTGTTTCTAATACAGAAGGTTGGACAATGGGAGGG
>NODE_7849_length_83_cov_4.566265
CAGATTCTTCGCTTGCCCCCGTCTCCAATCTTTTGATCAAGAGGCACTCAGAGAAGGCCA
GGCTTCCAACACGAGGGTCGCCATTGTCAGCCGGCTATGATCT
>NODE_7851_length_100_cov_3.380000
CCCGCTGGTGTCGCTACCATTGTTATACGGACTGTAGCGGATTTGGCAAAGTTACCGGCG
TTGGAGATTGTCAAAACTGCGAGTGACCCGAAGGTGGTATTACCTGCTGGAGTAGTGAAA
>NODE_7852_length_76_cov_100.592102
ACTGTCTGAAGTAGATAACTCTGATCTCAGATAGGAAAGCGATCGTAAACATGTACATAT
GTATCGAAGTAGAATTGCGAACTATAGTGGTATGCG
>NODE_7853_length_138_cov_2.992754
CGGATGCCGCCGGACATTCTACGACCTTTGCCCAATGTTGAAGCTGTTAACCGGATTTTG
AAGACGGCGTTTTTGCCAGACGAAACTCGTGAATGGGTGGCTACGCTCGCTAATCAACAT
CAGTCACGAGGTGGTGGTGGGCAGAAGAAGGTTACAAT
>NODE_7854_length_58_cov_18.189655
ATTGCCAGCTCCAGTATCTGTGTTTCCAGCTGCGGTACTATTGTTACCTGTCAGAGCACC
GGAGCTAGCCCCAGGTTG
>NODE_7855_length_436_cov_8.853211
GGGTCGGTGAATTTGGTTCTGCCAACTACCTCTCTCCAGGGTACTTCAGCAATGATACTC
AGGGTTCAGAGAGATGGATGTACTACAGGAAGATGACTGAGGGTCAGAATACCATTCTCA
TTGATCGTTCCAACCAACTGGTTACTGCTGCACCTACCGTCAAACATGATACCTCTGGGA
CCACCCAGGACTCGAGCACGATATTCGACGTTCCCGCCGACTCGACCGCCTACTGGATCG
CTGACATGACGACTGCCTATGCCAAAGCGTCATCGGTGAAGCGGGGCGTCCGATTTTTGA
ACCAACGTCGTCAGGTTCTTTTGCAGGACGAGATTGACTCTCAAGGCACTGTTGATTGGA
ACATACACACCAACGCTACCGTGACGACCAACGGCGCCTCTGCAACCTTGAAGCTTGATG
GACAAACACTCATGCTTACACTATTGAACCCGCCCA
>NODE_7856_length_277_cov_5.837545
TTGGCGGCGTCGATGATGGCACGACGTTGGAGATCGGTGTACCATCCTGGGACGGCGATG
ACGATGTCCGAAACGTCTGATTTGAGTTCATTGGAGGCGATATCGCGGATCTTGCCGAGG
TAGGCGGCGACGAGTTGGGTGAAGGAGAAGGAGTTGGGTTGGCCGAGATAATTGACCTCT
ACACCGATAGAACCATGGACATCGACAAGAGAGGCGTTGAGGAATTTGCGTTCGATGGTG
TGGATGTCAGGATCGTCAAGAGAGCGACCAATGAGACGCTTGAGAGAGCCAATGGTG
>NODE_7857_length_137_cov_19.569344
GTTCCTGCTGTGTTTTGTGCATCTATGTTCTTTTTACGTGTTTCTGGGCTTTTTATGGAA
CGCTCGTCTTGCTTTGCGGGTAGTGCTTAACAGACTAACTTCCCTGGTCTTATACTAGCC
AGTTGTATTATGGTAGACTTGTCCAGTGTTAGGAACA
>NODE_7863_length_21_cov_5.857143
GCTCATAAGCCTTTACCTCCCGGTTCTCGCCATCATCTTAT
>NODE_7864_length_113_cov_135.699112
CCCTTTGACAGCACTGGTTTCCCCGTCGGCTGTAAGAGTGCCTGTGAAGCGAACTTGGAC
GGAAATCAGGCCAATTCACCCAATTGTTGTTCTGGACAATTTAACACTCCGGAAACTTGT
CCAAGCTCTGGTG
>NODE_7869_length_103_cov_2.912621
GCCATTCGGAATTCTTGAATCTGCTCGTACTGGTTTGATGGCAATGCCTAGGACACCTAT
AGTCAGGATGGAAGAAGAGTTACCTGCTGATCAAGGGAGCTTCGTTGATGCCAGCTTGCT
TCC
>NODE_7871_length_74_cov_2.986486
GGTGTCTTGAGCTGCTATGGAGAGCAATGGCATCGAGATTATAGAAAAAGCTACTATTGA
TGCGAACCAGATTGTATATCGAGTTCCGCCGTTG
>NODE_7872_length_487_cov_7.143737
CATAGTTCACCATCTTTCGTTCTGCGCGGCGTCGGGGATGTTGTCTATGAACAACGTTCT
ATTCCCCTACCCGGTTCGGACGATGTAATCGTTGAGGTTAAGAAGACTGGAATTTGTGGT
TCTGATATACACTATCTTGTCGAAGGTCGGATCGGTGACTTCGTTGTGGAGAAGCCCATG
GTTTTAGGCCATGAATCTGCAGGCATTGTCTCATCAGTTGGTACCAACGTAAAGCATGTC
AGAGTCGGTGACCGTGTGGCTATGGAACCAGGGGCAACATGTAAAAAGTGCTACCTCTGC
AAGGCTGGACGTTATGAATTATGTGCAGATATTGTGTTCGCAGCGACTCCTCCTTATGAT
GGAACCCTTGCTCGCTATTACCGCCTTCCTGCTGACCTGGCCTATCCCCTACCAGAAAAT
CTCACCCTTGAAGATGGCGCCATGATGGAACCCTTGTCTGTCGGTGTGCATTCTGTGGCC
AACCTCGGTGGCTTCCGCACTGGCCAG
>NODE_7878_length_296_cov_5.209459
GAAAGACTGAAGATGGAGTGGGAGGTGAAGAAGGCACATTCTGTTTGTGTACGTTATGGT
GTGTAGAAGCATTGACAAGAGCTGGTGAGACGGATAGAGTGTTTTTGCGAAGGGCTATTT
CGATGTTTGAGGACTTTTTGTTATACCTGAACCATGTTGGGTTGTGCACTGAAGAGATTT
CCGAGTCGGGTGAAGGTTTGGGTAATGCTGTTCAAGGATTTACCCATGTTACGCTTATTT
CGGCTGCGTACAATTTGTCGAGAACGTTGAGCAAGAAGGGTTTGGTTTGATGTGATTTGA
GGGTACCCTATTCTCC
>NODE_7881_length_21_cov_64.285713
TGAGGGTCATATATCCAGCTAGCAACTAGTTTTGAGTCTTT
>NODE_7895_length_445_cov_13.411236
CATAGAACGACAATAGAACGACAAAGAGCAAAAGTGAACTTAAAAAATAATACACTTCTT
CTTGTTCTTCTTCTTGGGGGGTGGCGGAGGTTCCTCAGTCGTCGTGTTAGCATCACGGAG
GACTCGAACGAGATTGGTAAAGAGGCGATCTACATTTTGGGCGGTCTTGGCTGAAGTCTC
GAGAAATTCACAGCCAAATTGACGTGCCAAGGCAGCCCCTTCCTCCTTGGTAACTTCACG
TTCGTTCACCCTGTCAGATTTGTTTCCAACAAGCATGAAGATCGTATCACCACGTTTTAC
ACGGCGCATGGATTGACGGAACATCTCCAATCTCTGGAATGATATCCTGGATGCAATAGA
ATACACCAAGATAAATGCCTGTCCTTCACGAACCCATTGATCTCGGAGGGTTGCATACTC
CTCTTGTCCAGCGGTATCAATGACCTCCACGAAGGACATGCGATT
>NODE_7896_length_21_cov_6.380952
AAGAGTCAACAGAGTTGTTGAAATTAACACGGTAAAGAGAA
>NODE_7907_length_146_cov_9.431507
TGGTGCAAGGGGCTCTTGCGTCGCTTGACATTATACCGCTGGGGGTCATGGACATTAGTG
CAGCGACGACGATTCGGATTGGTGGAGAGGATGGCTATCAGATTCCATGGCTAGAGTTTA
AGCAGACGAATGTGCCTGTGAGCTATGATCTGAATATTTAGGGCCG
>NODE_7908_length_196_cov_6.204082
TATACTTCAAAACTTCTCGTTATGTTTGGTCCCCTGGGCATTTCTCTAGCGCCTTATATT
CGGTCCTCGAAGACACTCTCAAGCTACATCCAGCCTATTGCCAACTGGTACGTCAACGTG
TCTGGCTATAGGAAATACGGCTTCAAGTATGATGACCTCTTGGTGGAAGAGAATGACCAA
GTCCAAAGGGCTCTTGCACGCTTGACTCCTCGCGCA
>NODE_7910_length_415_cov_6.578313
AAAAAACCAGGTTCAGCTCTCGAAGCCGATCTTACCAAATATAAGCTTGCAGCAGATATT
GTTCGTGATGTAATCAAGAAAGTGATTGAATCGTCTGTCGAGGGTGCCAAAGTGGTCGAC
CTTTGCATTGAGGGAGACAGGCTCCTTGAACAGGGCACTGGCGCCGTTTTCAATAAGTCA
GTCAAAGGTGTCAAGGTGAATAAGGGTATCGCATTCCCAACGTCTGTTTCGGTTAATAAT
GCCGTTTCACACTTCTCACCTCTCGCTTCGGATCCCCAAGCAGCTCAGACCCTCGTTAAA
GGCGATGTAGTCAAAATCCAACTTGGAGCTCATATCGATGGGTTTGCAGCGATCACAGCT
GAAACGATAGTTGTCGGTGCATCAGCGGCTGATCCTGTAACAGGCCGTCAAGCAGACGTC
ATCAAGGCTGCGTGG
>NODE_7912_length_84_cov_12.857142
TGCACTGGATCCCTCTCCACTTCCCGAGCTGCTGGCTACACACGTAAAGTTGGGGACTGT
GTGTCCAGCAGAACCACAATTTTGAGCGTACGTGTCATAGGTCG
>NODE_7917_length_942_cov_22.301487
CGCCACCCTCCGCGAACCCTATTATCTCATTGACACCTCCTGGTCAGATGAGTTCTTTTA
GCCGGTCCTCTTCCATGTCCTCTTCCGCCCACCGGCGGTCGGATTCGTTGACACGATTGC
CTTCCATTTCTGAGTCTTCGATGATGACGCCATCCTTGGATTATTCGTCTAGATCATCCA
CTCTCAATACGACTGACTCCTTGAGTGTCGGTGGTAGACACAAGGGTAGGAATGGTTTGT
TCATCATCAAAATGCCGGAGCATTTCCGGTCAGTCCCTATGATCGTTGAGAGTCCAGTGG
AAGAGGCTTTGGTGTTTGATACCAATATGACGTCAGAATCGACCCCATTGCCAATGTCAT
CTTCAGTGGGGTTGTCGCCCACTCCTGATGTGTCGCTGCATCATCCAGTTTTAACCAGAC
GTGAAAGAGGATTCGTAGACACAGGGCAGCGGGAGAAACGGAAGTCCTTTAACCCTTTCA
AGCGAGGACAGTCTGCAGCACCATCTGATGGTTCCGATCGGAACTACAAACGACTGTCCA
TTTCCACGTCAATTGGAAACCTGAGGAAAAGTGCCAGTGGTTGGACAGTGGGTCGGTCGT
CACATGATGTACCCTCCACGGCACCGGTAAATGGGACATTTGACGCGTCACATTTGCCAC
CGTCCCCCAAGTTGCCGAAACAATTCAGGACTTCAACTGCAGATACCGCCTCAACTGGCG
TGAGCTCGCAGCGGAGGTCGGTTCAACCAACACTACACACTCACGGAAGCATCATCCACG
AAACAAATGCAATTAAGAATGATGAAGTCAGGAGGGTGACAGAGCTTGCGTTTTTGGGTT
AAACCGAGACGGGGATTTTTACTGTAAATGCCACACAGATATCGTTTTGCCAGGAAAACA
GGTTCTTTTCACTTTGTTCTCTACAATACGTTCTATTTCTTTTCCTTTTCCTTAAGTTTA
AG
>NODE_7918_length_170_cov_25.552940
AGGGTCAGCGTACCGCTCCCAAGAGTGAGGATCCTTATCTTCTCCTCCTCGTCAAGCTTT
ATCGTTTCCTGGCTCGCCGCACGGATTCCAACTTCAACAAGGTTATTTTGCACCGCCTTT
TCCTCTCCAAAGTCAATCGCCCTCCCCTTTCCCTTTCTCGCATCGTCAAGGAGACCTCGA
AGACTCCGGA
>NODE_7919_length_362_cov_10.328730
GCCCCGATGGCCAATTGAATTAGGTTCGTTTTAAGCCGATTTCTGTCCATTTTCCTTGGA
TTCCTCACTCTCCTTCCCTTATCCACATTCCTTCGCTTTTTCGTTCTCTGATTGTCCCTC
CCTATTTCCTGTCGAGTCTCAGTCTTGAATGTCTACCATGTCCCGGCAACCTAGTGAAGA
CATTGAACATCGGGTCGCCGAAGTTGGGCCTGATTTTCCTCACGCATGGACATTTTCTGC
CCAGCGATATGTGCCGCGTCCTCGCCCTGTTGCCCGTATTATTTTACCGTCCCACCAACG
CCCGAGCAGTCCTGTCCGCCCTGAAGTCCCATACACCATTGTAGTGTCGCGCAGCAGTAG
TATGCAGTCGCTGTTGAAATTT
>NODE_7921_length_80_cov_31.250000
AGGATGGCCGTACTCTTTCTGATTACAACATTCAGAAGGAATCTACTCTTCACCTGGTTC
TTCGTCTTCGTGGTGGTATGCAAATTTTCGTCAAGACCCT
>NODE_7922_length_21_cov_68.904762
AGTCAATAAGGAAGTAGGAATGTATAGTGAGCTTCGATTCT
>NODE_7923_length_58_cov_67.379311
GTATAGTGAGCTTCGATTCTGAACCTTTGCAACTGCCCCGTTGTATATGTCAAATGTAAA
TTTCGATTGCCGTGATCT
>NODE_7933_length_95_cov_137.747375
AACTTGGATATGATTACTGATCCGTGGGAGCAAGGTCGTCGAATTCTGGGCAGAGATCCT
TCCAATCCTGAGGAGTGATTTGGGACGCTGGGCCCTCGACATTGTCCTCTGGTGC
>NODE_7934_length_42_cov_1.714286
AAAGGAACAATAATGAGACCAACAACACGAGCAGCGAAATGTTGCCAAAAGTACTCCATC
GT
>NODE_7937_length_113_cov_3.725664
CGGCCTCCTCGTCAGTGAGCTGGCGGGGGCGCTTTGCAGGGCGAAAAGTGGAGGTTGAGG
GGCCAGTGAAAGCGGTAGAGTAGTCGTAATATTGCTGCTGCTGGAGGGTGGCGTAGACGG
GGGGCGGGGGGGA
>NODE_7950_length_673_cov_8.396731
CCCAGCCACATCCAAACAATTGTTGGCCATTCCATAGTCAAGGGTATACGGCCAAAAGGC
ATCTGTACCGGAATCAGTAACAGGGATGGAAGCCGCTGCACTGGAGTCGTAAGTGAACTT
GGCTTGATAAAGGAGTTCGAGGGTCTGGCGAGAGTAGTTGAGAAAAGGAGCACGGAAGCC
TTGAATGGAGTTCATGGGGATACCAGCCAAAGCATTCAGGGCAATAAGGTTGCCATTGAT
TTCGTCTGCAGGAGGTGATCCAACGTGGGTCATCGTGTGATCGGCAATCTCATTTCCGGC
AACATACCAGTCCGTCACAAGGGTGTAATTGGTGTAGTTGAGTGACGTGAAATAGGTCAT
TCTAGGTGTGCAACCGTTGGGATTCTTGCGCTGAGCCAGGAACTGGTTAACAGCATCAAG
TGTGTAGGTTTGGATAGCATCATCTGCCGTAAACACAATAAATTGTGGTACATCAGAGGG
TTGCAAGCCTCCTGGCGGACTTGTACTTGCACAGTTACAGTCTGGCAACTTGCACTTGGA
CGAGTCACAAGAGTATCCAGCAGCCGCAGCACTTGAAGTAGGCCCGGAAATAACACCTTC
TTCTTGAGCAACGACGAACACAGGTACCAGAGCGGCCACCAGAAGAGATTTCAGCAGCAT
CTTTCGGACGACGGGATGACAGTGGAAGGAGGG
>NODE_7956_length_145_cov_74.220688
GATGGGCTGGTTCCAGCCAATCGCCTTGGCAATGCCGTTAGCGAGTTCTGGGGAAACAGT
GTAGAAGACAGATAGTTGTCTAGCCTTAACCTCATTGCTCTTAACTTGACCGAAGTGACC
AGAGACATTGCTGATGTAGGTTTCACGCTGATCCTGGGTCCAGAC
>NODE_7957_length_39_cov_22.358974
CCAGCCTGGAATTGCTCGATCTTCTCTGCAATACGAGCCTTGCGTTGCTCGAGAGTGAG
>NODE_7969_length_134_cov_2.902985
GGTCCTTCTCCACACCTACAAACAGTGCATGTCTCACCGTCAACTTGCCAGGATCTCTCA
TTGTTCAAAGACATACTCAGGGAGTACCGCCGTCTAGACGATACGGTTACCATGAGACTA
AATAGAGCAAATGCCGCAATGCGGGATCAGCAGC
>NODE_7970_length_48_cov_114.291664
TAAACGAATAAATCGAAGTCCTAGTTCGTAAACGATACACTCTCGACACACCACATGCAA
GCACGAGT
>NODE_7971_length_56_cov_2.571429
GCGTAGATGCATGAACTCACGAGGAAATCACTGGGTAGGTGGCGTGATAGTCGACAGTTT
GGGGACTAACCCTGCA
>NODE_7975_length_338_cov_5.890532
TAGAAAGATATGTGCGCAACGGATGAGGCCCGAATAAATTAAAAGTGCCGATAAATTGAG
CTTGGTAAATGTATATGCGTCGTGGTTAGGTGACGCTAAGGTCCACGTCTATTCTTGCTT
TGCTCTTTCACCAGAGCCATGCTGTGCGGAAGATGGCCCCGATGTTGCCAGCAAGCTCAT
GCTCTCCTCCATCCCGACCCAACTATCCTTTTTCCAGCACAAACTTGGCTTATTATCATC
TTAGTCGCTGATCCGATCCTCCACCCTCAGCCTATCTCCCTCTTCCGTACTAGCATGTCC
AGTTCATCGCCCAGCCACGTTGGATAGGAGTCAAGTCAAGAACACTCAAGCCACTTCC
>NODE_7977_length_142_cov_3.859155
GTTGAGCTGGGGATGGGTGAGGGGGCGGAGGGGAGATGACGAGCTAGGAGGGGCATTAGT
TAGGGGACAAGGAATGTAGAGAGAGATGGCGACTGTTGAGCTGGGGGTCGTCGTTGAGGG
CAGTGCGAATGCCGATGAGGATGGCGTCGTGGCGGGCCCGGA
>NODE_7978_length_327_cov_41.480122
CCTCGGTTCCTTACATCCTTCCTTTACTCGAAAATTGCAATGCGCTTCACCGCTCTTTGT
ACCGTTGTCGCTGTTGCAGTCACCTCTGCTAGAGGAGTGCCTACTGCCAACACAGTTCAG
TCGAGGGACATCGGCATATCGTTGAATCTTGGTAGCATATTCGGTGGTGCCGACCTTTCC
AGCACCAACCACTACGGTGCCCCAATTCCACCTTGGGAACCCGGATGTAAGCCTGGCTGG
TATTATGGCCCTCACCCAGGAGATCACCCTGATCTTCCGTGTCTGGGAGGACTCATTTGT
AAAATTTTGGACCTAATTCCCTTTATCATTCACTGTCCCCCTTCATT
>NODE_7995_length_131_cov_4.503817
TCCCACTGCTGTAAGAACGATTGACAGGACAATCCACAGGAGGAGCGACCGCTCCGCCAT
TTTCTTCCGATTGAGCCACTCTTCAAGCCCGATCCCCGTATAGTCCTGCCATTTCGGTCT
TCGAAGCCATAACCAAAACGAGATCGTCGTC
>NODE_7996_length_144_cov_4.513889
CCGTGATAATACTCAGACCAACAGGACTTTGACGTCTAATCCTGTTACGTTTCCTCTGAA
CCGTTCCATCTACGCTGATTTCTCACACGATAATCAAATGGTTGCGATTTTCTCAGCAAT
GGGACTGCTGAACGAGAAGCATGAAGTTCTCAACGACACGAGAC
>NODE_7997_length_224_cov_16.151785
ACCGTCGGACGATCTCTTGAGGAGATTGAAGAAATCTTCCAACAGGGTCATGTGTTCTCT
GCATGGGCCATCGGCAGGAACATCGGTAAGAAGACACTTGATCAAGTTGTTTCCGATAAG
CATAAGGACTCGCATTCACTGGAAGAAGAAGAAAAGGCATAGCTTTGAATAATCTTGTTG
TATAACGATGTTTATGTGGGCTAGTTCGGAACGTTAAATGACTATATTACGAAAGTGAAA
GGAA
>NODE_7998_length_53_cov_68.377357
TGGATTTGGATTCGTAACATACGGCACTTCACAAGAAGCTGATGCGGCCATAAACGGTAT
GAATGAGAAAGAG
>NODE_8002_length_450_cov_34.044445
GTTGGGTATTCCCAGGGAGCCCATGTGATCGGCGACGCCGTGGCCGGAGGTGGAGGTGCT
ATCGGTTTAGGGGCTATCACTCCTCCTGTGGCTGAAAATGTTGCAAACCGAGTGAACGCC
ATCATCCAGATGGGTGATCCCCGCCATGTTGTTGGTCAGTCTTTTGACGTGGGAACATCC
CTGACCAATGGATTGTTCCCTCGTCTCCCGAGTCAGCAATACAGCTCTACTCTACAGCCG
CGTATCAAATCATTCTGCGATTTCAACGATCCTTTCTGCAGCTCTGGCGTTGATGTTACC
GTTCATTTGACCTATCTCGATAGATATCGGAACACGGCGGCACAGTTCGTATTGACTCAG
ATCGGAGGGTAGGAAGATAATAACACCATTGTACAAGTAAATGTGCTGGTGCTAACGAAA
CCATAAGCTTGGATAGGATGATTCGCTACAAATTCAGACAGTTTGGAAAT
>NODE_8003_length_508_cov_25.507874
ACTGGTCCCGGTAAGAGAAAGGGTACTGCTGAGGCTCGTATGCCTACAAAGGTGCAATGG
ATGAGAAGACAGAGGGTACTCCGGAGACTGCTGAGGAAGTACAGAGATGCAGGTAAGATT
GACAAGCATCTTTACCACTCTCTCTATCAAAAGTCCAAGGGTAATGTTTACAAGAACAAA
CGTGTGTTGATGGAGTTCATTCACAAGGCTAAGGCCGAGAAGAACCGCACTAAGGTGATT
GCCGACCAGATGGAGGCTCGTCGTATCAAAAACAAAGCTATTCGTGAGCGTCGTGCTGCT
CGCGTGGCAGAAAAACGCCAGGGTCTCGTCGCCATTGAACACGAAGATGCTCAAGAGTAA
AGAGGTCTTCGACTTACCAGTCGTTCTACTATCTTTGCACGTCTACCTTTGTGCATCCGT
CGCTTGTCCCTACGTCTATGGTCTTCCATATGTACAATTCGTATGCTCTCTGGTGAAGTT
TATGCATTTTTTTCGCTTCTTACAGACTCGGTAACCCGCTGAGGTGTG
>NODE_8004_length_65_cov_3.953846
CCCTGACTAACAGGTTCATATCCACCCCTTCTCGCACCCGAGCTGCCACCAATCCCAAGA
CTAATAGACAAACCTTTCCTTCCAC
>NODE_8005_length_113_cov_2.787611
CATCATGTGATTTGTTGCAAGACATAGAGCAAATAGTCGTTTGCAATCTGGAATTTCTTT
GAACGGGTAAGAAGCCCCGAGCCGATATGCTGCACCCAACCCGGATACAACAGCAATCTC
ATGCATGTTAAGG
>NODE_8015_length_449_cov_32.113586
TTCAAGCCCCGGGTAGTGATTCTGATGTCTATCTCCGTCCTGCCGCTATTTTCAAGGACC
CTTTCCGTGGTGGTGACAACATCCTTGTTCTTGCCGAAACCTACAACAACGATGGCACTC
CCAACAGGACTAATCACCGCCATCACGCCAAGAAGGTTTTCGACGAAGCCAAGGATTCCG
AGCCTTGGTTCGGTCTTGAACAGGAATACACTCTTTTCGACCATGATGATCAGCCCTACG
GTTGGCCCAAGGGCGGTTTTCCTGGTCCTCAGGGCCCTTACTATTGTGGTGCTGGGACTG
GCAAGGTTTTCGCTCGTGATCTTGTCGAGGCCCACTATCGTGCCTGTCTCTACGCTGGTA
TCAACATCAGCGGTATTAATGCTGAAGTAATGCCATCTCAGTGGGAGTTCCAGGTCGGCC
CCTGTGAAGGTATTTTAATGGGTGACCACCTCTGGATGGCCCGTTATCT
>NODE_8019_length_181_cov_55.972374
GTCGACTGTCATTCCGGGACCATAGAAATTCTTGACGCCCATGCGGAAGGAGTTGAAGTC
ACAACCATCAGGGTCACAGAGACCGTCAAAGCGGCTTTGAATAGCACAATCCTCGCCAGT
GCACCTAGTCTGTCCATCAACGGTGCAAGAGTGAGGTGTAAAGGCTGCAGAATTGGAATT
TGCCTCCCAAATATCCATCTC
>NODE_8021_length_45_cov_1.555556
CCCGTGCTCCATCTCAACCACAGTAGACGGAAACACTTCTTCACTTATCCCCTTCTCCAT
CGTCG
>NODE_8022_length_136_cov_5.801471
GTGTATCCGACGCTGAGGCCAGGTTTGGATACTTGTCGGAGAGCATAAATGGGTTTGCAG
CAGCAGCCGACATCCTGCTCGGTGCGACCATGGTTCGACTTCTCTACAGGGCTCGAACTG
GAATTCGTCAGTCAGACAATATACTCGCAAAACTCA
>NODE_8023_length_67_cov_25.492537
TTCAATCCTAGTTTAAGCACCTCCCACTTGATGTAGTGCATGTGGCGTATTAAGTGCATA
AAGGCATGTTGGGGTGAATGTGACTAC
>NODE_8027_length_124_cov_61.491936
TACAAGATCAATGCACCGACATTATGCTTGGTCAAGGCGTAAGATCACACCTCCCTGATA
ACCTCAGGTAGTCAAACAACGCAAACAGATCCCTGGTTGTCAGCCAGTCTCTGCACAGTG
GTTCTCGCTGCTCGGTAAACGCCG
>NODE_8042_length_2133_cov_10.755274
AAAGCTCTCAAGGCCAAGGATATCAACCTTATCATCCGAGCGCACTTTATCGTAATCTGC
AGGATCCGCAAACGTCAAAGCAAGCATACCTTGCTTCTTCAGGTTGGTCTCGTGGATACG
GGCAAACGAGCGAACAATGATCGCAAGTCCACCGAGGAATCGAGGTTCGAGAGCAGCGTG
CTCGCGAGATGAACCTTCACCATAATTGGAGTCACCAACAGCGACCCACTTGATACCATG
GTCACGATAATGAGCAGCGGTCTGTGGCACACCGCCCCACTCACCAGTGACTTGGTTCCT
AACTTTGTTGGCCTCGCCATTCTCAATGTTGATAGCACCTATGAGACAGTTCTGAGAGAT
GTTCTCGAGATGTCCACGGTACTTCAACCAGGGACCACCAGCGGAAATGTGGTCAGTCGT
ACACTTGCCCTTGACCTTAATTAGGACAGGAAGATCGGTAGGGGCCTTTCCATCCCAAGG
CTTGAAGGGCTGGAGAAGTTGGAGACGATCGGAGGTGGGACTGACAGCAACCCGGACAAC
AGCACGGTCCTCAGGAGGGGCTTGGAAGGTGTTCTGTCCAGGGTCGTAACCGCGAGGAGG
AAGTTCATGACCGCTAGGGTCCTCAAATTTGAAAGGTTTACCATCACCACCGATAAGTTC
GTCAGTGACAGGATTAAAGGTAAGCTTGCCAGCAAAAGACAGGGCAGAAACGACGTCAGG
AGAAGCGACGAAGGCGTGAGTAGCAGGATTAGCGTCGTTTCGGGCGGTGAAGTTACGGTT
ATAGGAAGTGATGATCGAGTTAACCTCGCCCTTCTTGATATCTTGCCTATCCCATTGACC
AATGCAAGGGCCGCAAGCGTTGGCAAGGACAACAGCACCAGCTCCTTCGAAGGTTTTGAT
GAGACCGTCGCGAGCAATCGTAGCTCGAACTTGTTCAGATCCTGGGGTAACAGTGAACTT
GCTCTTCAGGCTAAGGCCATGATCAGCAGCCTGCTTAAAGATTGAAGCTGAGCGGGTCAT
ATCCTCATAGGAGGAGTTTGTGCAGGAGCCAATGAGACCGACGCGAAGTTCTTCAGGCCA
GCTATTCTTCTTGACCTCTGCAGCAAATTTGGAGAGAGGGGTAGCCAAATCGGGGGTGAA
GGGGCCATTGATATGAGGTTCGAGCTCGGAAAGATTAATTTCGATATTGTGATCATATTC
AGCACCCTCATCAGCCTTCAAGTTGTGAGAGAAGGACTTGGCGTAGTCAGCTATTTGACC
GCGCTTAGTAGCTCTGAGGTAGTCGGCCATGCGATTGTTGAAGGGAAAGAGGGAAGTCGT
AGCACCAATTTCAGCACCCATGTTACAAATCGTAGCCATACCCGTGCAGGAGAGGGACTC
GACACCAGGACCACGGTACTCGACAATAGCACCAGTTCCTCCCTTGACAGTGAGGATACC
AGCGACCTTAAGAATGACATCCTTAGGTGTTGTCCAACCTCCAATCTTGCCAGTGAGGTT
GACACCGATGACCTTGGGACACTTAAGCTCCCAGGGAATATCGGCCATAACATCAACAGC
GTCAGCGCCACCAACACCACAGGCAATCATACCAAGACCACCGGCATTAGGGGTATGAGA
ATCGGTACCAATCATCAAACCACCGGGGAACGCGTAATTTTCCAAGAGAATCTGGTGAAT
AATTCCAGAACCAGGTTTCCAGAAACCTAGGCCGTACTTGGCCGTGGCAGTGGCAAGGAA
GTCATACACTTCCTTGTTCAGATTGATAGCACGTTCGAGATCCTTAACACCACCAACTTG
AGCCTCGATTAAGTGGTCACAGTGCACAGTAGTAGGGACAGCAGCAGTGTCCATACCAGC
GGACATAAATTGGAGCAATGCCATCTGGGCAGTCGCATCCTGACAAGCGACGCGATCTGG
ACGGAGCTTGAGGTAGCTAACACCACGAGTGATGTCCTGGCCAAGCGGGTCATCAAGATG
TCCATATAGGATCTTCTCAGAAAGCGTCAGTGGTCGCTGCAGCCTGCCGCGGACGGTCTC
AAGATTATCCTCAATGCGTTGGTAATTAATAAACTTCCCTGGCTCGAGAAGCGACATTGG
GACTTTAGTGTCGCCGATGCGAGGAGCAGCGGTAGCCATGCCCGCGGCCCTGC
>NODE_8043_length_34_cov_42.735294
CCCGTGGCGCAGGATCTGGTGTCATTCAGAAGCTCGTAGAACAAGAGGGTGTCA
>NODE_8056_length_275_cov_12.149091
CTTGATTATGATACAACCCTAACAGTGGTGATACATGACCATAATCTATACTGAAAACCA
CACTATCACAACCTAGATTGGGAATCGACGAATCCCAGCAGTAACTAGGCCAATACACTC
CGAAGCCATCGTCGGTAGGTAGGAGCCAGCGACGCAGATTACTAATGACACACCTTACCG
ACGAACAATAATCGATCATACAAAGTACAAATAGGCAACGGCAGAAGAGGCAGATACCGA
CTGATCAATGCGAAAACATATACAGCACTACATGTGTTGTACAATATCTAGAACA
>NODE_8065_length_66_cov_3.909091
CCGCCTGGGCACGAATCTGATTGATGAGGTGTTCTCGTTTAGGAGGGACTCGACGCTTTT
TCCTACCTGGGATAGCACACTCATGG
>NODE_8068_length_49_cov_1.857143
CCACTATGTGCATGACGGGTATCATGGATTATTTAAATACAACACTGCCGCTGAAGAAAC
ACCAGTCAG
>NODE_8071_length_430_cov_8.886046
CCTTGATCAATTTATTGAAAAATTTGTGTTATGTAAGTCGTGTAAGAATCCAGAGACCGA
TCTTGTCATCATCAAGAATGGCAAGATGGAGGTCATTATCCGCGATTGCAAGGCATGCGG
TGAACGCACAGATATAGACATGCGTCACAAGCTCATTACATTCATTCTCAAAAATCCACC
AGTCAAGTCGAAGAAGGACAAGAAGCATAACGCTGGTACTGCTGCTGCCAATGTGGGTGG
CGGTACATCTCCCACCGAAAGTCGAGAAGGCGATGTTGTCGATGGTGCTCTGGGCGCCGA
CAGTGATGATGAATTGACGAAGAAGATCAAAGCTGAGGCTGCAGACCTTGGCCCTGAGAC
TGTCTTAACCGGAGAAGATTGGGCAGCTGATACTTCTCCGGAAGCTGTGAAGCAGCGTAT
GAAAGTTTTGGAGGGTAATATGACTACTGT
>NODE_8076_length_199_cov_5.035176
GCTCCTCGATTAACTTGACATAAACAAGAAGACCTGAACAGTGCCATATCTTGATGCCAT
TGTCCACGCGAAGTCGAGGTGAAAGTGTCGCTGTGAGGAGGAATCGACCGTCCGCTGACC
ACTCGCAATGAGAAGTATTGGGCGCATCGATAGTGGTAACTTTAGTCAGGCTACGGCGGT
CAAAAACGTCGATTTTTCCCGCAAGATTGCCAAAACCTG
>NODE_8077_length_1023_cov_8.657869
CGGCAAAGCACACGAGGCCAATGATCTACTTTTTGGAACAGTAGAGTCATGGGTTGCATA
TAATCTACTTGGTGGAACCAAAACTAACATTCATATCTGCGAAGTGAGTAATGCATCGCG
CACATTACTCCTTAACTCCTCGACTTTGCGATGGGAACCCAGCCTGCTCGAATTCTTCGG
TCTTCACAAGTCGATCTTACCCAGACTGGTATCAACTTCCGAGGTGTACGGAAATATTGT
ATCTGGTGCTCTAACTGGTGTCCCTATCGGCGGACTTGTGGGTGATCAACAAGCAGCGTT
GATTGGCAATAAGTGTTTAAATCAAGGTGAAGCCAAGTGTACATATGGTACTGGCGCTTT
CCTATTGTTCTGTACCGGCGGTGAAATTGTGAAGAGTAACCACGGGCTCCTGAGCACGAT
TGCCTATCAACCGGGACCGGATGCGAAGCCAGTGTATGCATTGGAAGGTAGCATTGCTGT
CGCCGGAAGTGCCATAAAATGGCTTCGCGACACCATGGGCATGGTCAGCTCTGCCGCAGA
AGTCAACGATTTGGCGGCGAAGGAAAATGACACAGGAGGTATATATTTCGTTACCGCGTT
CTCTGGTTTGCTCGCGCCGTATTGGGACCCCGGAGCAGCAGGACTCCTGATTGGTATTTC
CCAATATACCAATCCGTCTCATATCGCTCGTGCTGTGTTGGAAGCAAACGCTTACCAGAC
CCGCGCAATCATTGAGAGCATGAAGTTGGATTCTGGATCGGATCTGAAGTACCTCAAAGT
TGATGGCGGGATGACCAATGGCGATCTCGCAATGCAAATTTTGGCCGACCTCGGTGGGTT
CATCGTCGTCCGTCCGGAGATGAGAGAATCGACTGCACTCGGTTCCGCACTGTGTGCCGG
AGCTGCAATTAAATTATTTGGATGGGATTTGAATAAGCCTGAATCCTTGCGGAAAGTTAA
CGTGAAAGGCAGTATTGAGTTTAATCCCAGTCTGTTTGATTTCGAAAGGGAAAAGAAGTG
GGCGGGTTGGCAAAGAGCTATTG
>NODE_8080_length_226_cov_12.641593
CTACCCACACGGTCATTGTTGCTCCTAGTCAGGGTGTTCTCCGCTACGTTCCCTTTGCTG
TGAATGCCTCTGTCGGTGATACTGTCAGATTTATGTGGAATGCCAACAACCACACTGTCA
CTAAATCGTCTTCTCTGGAACTCTGTAACAACACGGCTGATTCCCCTTTCACTTCCGGAC
TTCAGCTCAAGGACTTCGTCTTCGACCAAATTGTCAATGACACTAATCCCACCTTCTTCC
ATTGCA
>NODE_8082_length_204_cov_7.990196
CCTCAACAAATGAGTCATTCCGACAGCATTTCCCTTCTCCGCACTCTATCCAGGATCATA
TCTGACGGAGTCGATAAAATTGACAAAACGTGCATCGAGTTGCAGCTCCAATTTCCTTCC
CTTGATGAGCCCTTTACTCCTGCTAACCACGCACCTCACCTCAATCCCCAAATCAATGAG
GCTGTTTCCACCATAGTAGCTGCCACCGCTCAAATCACAGCAAT
>NODE_8083_length_497_cov_11.637827
AATTTATCTCTGTTGACAATTCCTAGTATATTGGTCCATATTCACCACCAAAAGCTCACA
TAGCCGGACGTACGGTGGTCCACAATGTTATGAGAGTACACCTTCATGTAAAAATGTGAC
ATTAAGTAAAGGAATATCCAGACTGAGGATGATCTATCGATCAACCACTAGATGCAATAA
AGTAATCATAAAACAATGACAATGACATTAATTACTAAGATTCTTCTCTTCAGCAGAAAA
CGCATTCCAGGTAGGGCACAGTTGATTGTAATTGTCTGAGAGAGGAGGATTCAATGGGGA
TACGTCTTCAGTAGCTTCAGCTATGACGAGGGCTAAACCGTTGACAAGATGGAAATCGAT
GTGACAATGTAAGATCCAGGGACCTGGATTGTCCGTCCTGAAACGAATTGAGACAAAATC
TCCTTCAGTATTGCCAACGTTAACTGTATCGCGCTGGACGGGATTCATGAAATTGAATCG
ACCGCTGTCTGCACTTCTGACAACATTGAAGGAGTGC
>NODE_8085_length_97_cov_2.257732
GAGCAGAAGTGGAAAGAGAGAGAGAGGGATGACATGTCTGTCAGGGACATTAAAAGACTG
GAACAAGCACGCAGTGTGTCAAGTCAATGTTGGACACACTTACACGGCGGCTCCTCT
>NODE_8087_length_28_cov_5.214286
CACTACTGACGCGACCTCGGTCATGTCTGCTGTCCCGCGTAAGCGCGG
>NODE_8088_length_160_cov_3.706250
ATACAGCAAAACTTTTCCAGGTGACATTGTCGGGCCAGATGACCTGCTCAGGTCCCAAGC
TGATCAATTCTGTCTTCAAGTCCGAGTACTCCTTGGCCAGTGCAGACAATGAAGGATCGG
GGTGGAAGACTAAAGGATGCTGCGCGGTTTGAACACTCTTCTTCACTTCCGTGATGCTGG
>NODE_8101_length_57_cov_3.824561
GTCTGGCTGCTGTTGATCCTTCGGACGTGACAAGGCATCCTATATATCCGGAGACTGATT
TGACGCTTGAGGTTGGC
>NODE_8103_length_137_cov_180.087585
CCAACCTCCAAGAATTTGTCTCTCAATGTGACGTTGTCACTGTCAACTGCCCTCTGCACG
AAGGAACCCGTGGACTTGTCAATGCTGATTTGCTCAAGCACTTCAAGAAAGGCGCTTGGC
TTGTCAATACTGCTCGCGGTGCCATTTGTAATGAGAA
>NODE_8104_length_87_cov_3.034483
GTGCAAGGGCCATGAGATCAGTGAGTGCAGCGCTTGTCTTTCCTTTGGCTTTGTTCTCAA
GGTAACGACCGAGGGAAACGAACATAATGATCATAGTACTAGTTTCA
>NODE_8105_length_66_cov_3.757576
CGGTATCGCTGTTTGTATCACCTGGAAGGTAAGGGCGAATAGCCTGTGCACAGCGCAAAG
CAAGCAAGGAGGAGGAGGAGGAGGGT
>NODE_8119_length_115_cov_11.834783
ATCCCAAGATCATTGCCGAGTTCTATGCGAGGAAGGCGATGAAAAAAGCGACGGCTGGTG
GCGAGAATGTTGTGCGGCAGGAGGACAAGTTGGTTGATGCCTAATAGACGACCGTGTGTG
TGCTGTAAAATTGGC
>NODE_8132_length_79_cov_1.860759
GCCAAGGTCTCGAGCACGGGTCTTTTCGAGGTAGTGGTCAAGACCACCGCTCTTTCGAAT
GGTGCGCAATGCACGGGCTGTGACTTTGAGTTTCACGTT
>NODE_8133_length_102_cov_3.764706
TGCTGAACATCTACATTTCTACAATTGTATGTTACACTCCATCGTGATGCGTGTCTTATT
ATGATCAGGTCAGTCTTCCCACAGATCGACCATTTCTGCTTCGTGAGTCATCACAGCTGC
AT
>NODE_8134_length_32_cov_20.125000
CGCAGTTTTGAGTGCAAGTCTCTCCATCTGGGCAAAGAGTGGAGTCCCAGGT
>NODE_8140_length_80_cov_3.987500
ACGAAAATCTCGATCTCTCCGTTGGCCTGGCCTGCGTCATTGAGCTTCACGCGCTCCGCA
ACAGTCGTCCATCCGCCAGGGGTGAACGTGTAGGACCCCC
>NODE_8152_length_295_cov_6.247458
CTGGAAGTCAGATGGCAGCTCGTCATCGTCAGATGAGGAGATAGTACCTCCGTCAATCCA
CATCTATGACGGTGTGGGCAGCAGTTTCGGACCGGCGGGAGGTGATCCATCCATTACCTT
CAGAGTGAACAAAGAGATAGCCACAACTCCATCATTGCGGGAAATTATCGTGGCCACGGA
AGCTGGGGAGGAAATAATGAGGATAAGGCCGAAAGGCAGACAAAAGAATAGGAGGAGGGT
CTCGAGAGGATGCGTTGAGTTGGCAGTATCAGAGTGGATGAAGATGCAGATGGACCTGGG
ACCCGAAGATCCTCG
>NODE_8153_length_86_cov_5.941861
GTGTGACGGTGATTAATCACCATACCTGTGGGGTGTCGACCCTCCTCGCCTTGCATCAAA
ACTGTGCATTTTCTGTGCTTCACTACATCTTTCTCCGTCAGCAAAG
>NODE_8154_length_172_cov_6.738372
ATGCCGCATTCATTCTCTGGGTGACTTTTCCGTCAGTAATCTTTGCAATCAATGTTGAAT
CTATTGTTCTGGATGCCTGCCCGGGATATCGAGCTTCTGATATTAAAACAAATGGTGGAA
AGTTGACTGCAAACTTGCATCTCACAGGTAAGGCCTGCAACGTGTTCGGTGAAGATCTTC
AAACTCTTTCCC
>NODE_8158_length_21_cov_8.857142
TTGACTTCTCTTTACCGTGTAAATTCCAACAACTCTGTTGA
>NODE_8159_length_122_cov_3.959016
GGAGAGTTCTGCTGTGTTACGCATTCGTGAGACGAAGAATGGGAGGATATGTGCAGAAGT
TATTAGTGGAGAGGTGAAGGAAGAATGGAGATTACAGGTAGTCAGGAAGGGTCACGGTGC
TCAGAATGTTTCTGGACGAGGA
>NODE_8160_length_180_cov_3.633333
CGTTATTATTCTCGGCCGCGTCGACGTTGGCTCTCATCATTTGTACATCAGCTGTGCATT
TGTACTTACTCACCGTTCGAGACAATCTGAGCTTCCGACAGGCACTCAAGCAGGGTGTTG
GTAGTGCTATTGTCTTTTGCCTGTCAATTTTGGTCATCTGGCCTGTTTCTGCGCTTTTAC
TATATCATATGAGACTATTA
>NODE_8162_length_210_cov_18.023809
AGGAACCAGCTGAGATCTTTGAGCGGGCTGCTGAAGAAGGATTCATCACTCAGCTGAAGC
ATCATTCGACGTGCTCTCAATTTGGCCAGTTACGAGGGGCACTGAATTTGGATGGAGCTG
GAGCAAGGGAACACTTTAAGGATGTTCTAAATAACCAGATCCTGAGCGGGAAATTTGCGG
AAGAATTTTCCCAACTTGAGGATGCTTTGGAAGAGGAGGGTGAAGGGAAT
>NODE_8166_length_299_cov_5.525084
AAGTCTATCTTCTGACCTTCTGACATGGGTGAAATGATCCCCGAAAACATCGTCGTAGCG
TCAAAGTTCCCAGAGCTGACAATAAAGTGATCTCCGGCCAGTGCCTCTCGGATTTCGATC
CCACTTCTACGACCACCACCAAGTAAAGCCTGATCCTGTAACATTGCTGTTGCTGCTACT
GCAGCGTGAGCTCTTGCAATTGCCTGATCGGCTATAACTCGTGGATCGTCTCTCATGCTG
GCATCATCCTTGGAACTGTTGATAATGAAATTATGAGCGTTGCTGAAGAAACTCATAGGG
TTGAAGAGGGGGAGGGGGC
>NODE_8167_length_62_cov_127.935486
TTCCTCTGGTAAAATCGCCACCCTGAAGCATGAACTTGGGGATCACACGATGGAAAGAGG
ATCCCTTATATCCAAAGCCATG
>NODE_8168_length_572_cov_7.830420
TGAAGCTAAGGCTCAGGGACGTTTAACTCTGCGGTTAGCGTTGCTACCCCACTCTCACGA
CGCAGGCGACTATCATCGTCCCCATACTACCTGGCCAGACCATTCGTAATCTGAGCAATG
CCATACTATGCTGCAGGCTACACTATCACCGCCTTCCAAGTCTTTGACCTCGTCTACCAC
CTTACTGGTAAATCGTATAAACGTGACGAATATCATCTCGCTCTCGATTATCTCTACGAA
GAACTGCTCAAAAAATATGGTGCCGACATGCACGATCTCGAGGATAGCGTCGAGCAGACG
ATTTTGATCGTGTGTTTAGAGAGTGAGAATCCCATCTCGACGAGCGAGTTGTTGGATGAT
AAGAAAGCGGAAAATGTTAGGAATTATCTGGACCGTGCGGGGGTAAGGGCGTTTAAATGT
CATACAGCTAGTTGGGACAAGTATCCTGGTTGAGGTCGGATTTGTCAATTTGTTGTTGGC
CTGCTATGTACTGTGTCCTCGCTTTCTGATTATTGCTTTCATTTGTATATGCTTTAGTTA
TCGAGAGAGAAAAAATCAATCACAGGACCCTATGAATTGTGGTATATGTATA
>NODE_8169_length_173_cov_94.635841
TACATGAATGAACCCTTGCCGGATTCAGCAGCTTCCTTCTCGAATTTTTCAATAGTACGC
TTGTCAATACCACCACACTTGTAGATCAAGTGACCGGTGGTAGTAGACTTTCCGGAATCG
ACATGGCCAATGACGACGACATTGACGTGAATCTTTTCTTTTCCCATTTTGATGTAGTCT
TAAGTATGTAAAG
>NODE_8184_length_232_cov_7.306035
AATCTAGTAAGCGTGGATTCCCACATGATTTTATGCAGACCCTAGTATTTATCTAGAGGT
AACGAATTGAGGAAAGTCACCTATATCTCCTAAAAAGCTCTCAATGTCGTGATCAATCGA
ACTGCCTTGACCTCTGTACGCGGCCGTAGCACCCCCAAGAGCCGCGGCCGTGGCGTTCCA
GGCCGCGGGAAAAGCACTTTGCGCTGCAATGGATTGCAAGGTGGAGAAAGCTCCCCCAGT
CACGCCTCCATA
>NODE_8188_length_64_cov_2.250000
TGGTTGACCCAGATTCCCTGGGGTCAGCACACACCTGAAAACTACTCCCTCACGCATGCT
AAACAAGTTCTCAACGAAGATCAC
>NODE_8190_length_87_cov_64.241379
GGAGTGATCGGAACAGCATTGTAACCACCATAACCAGTTTGAGCACCATTGATGATGAGA
ACCTTGCCATTTGGCATCAATACCATCTCATTCATTATCCTGCCTTC
>NODE_8191_length_207_cov_77.797104
TCATTCATTATCCTGCCTTCCAACATCCTTTCAACTTGCCAGCCACGTTCGATCCCCTCT
GGAGTGATAGTAAGTCTGCTGCACTGATCTGAAGTAGGATCCTGAGTGGAAAGTTGGTCT
AGTGGGGCCAGATCACTCGCGTTGGATCCTCCACAGACGAGTATTTCCGAGACGTAGTCA
GGAGGGTGGAGAGGCAAAAGAGTTGCCGTGCCATCATAAGGGTTAGA
>NODE_8197_length_152_cov_35.026318
TACGGACGGGAATCAATGCCATACAACTGAGGTGGATGGTCAACAGGGGATATCAAACAA
TTTACATGATAAGAGAAATTATCAAGACTATGGCCAAAAGGCCCAGATGCTTGATATCAG
AAAACGGAGTTACTCCCAGAGTACCGGATTGTGTCGAGTTTGTGGTCGAGTT
>NODE_8198_length_73_cov_3.808219
TGAGGAGCTGGTCCAAGTGTTCCCAACTGCTCAGTCGACTGAGGCGACAATTTTGAAAGA
GATTGCAGATCTGAGACAAAAGTTGGATTTGGA
>NODE_8199_length_423_cov_48.255318
CTTGAGCTTGGCGGAAAATCGCCGACCATCGTCTTCAACGACGCAGATCTTGAAAAGGCA
GTCAATTGGGCAGCTCACGGTCTTCTTTGGAACCACGGTCAAGCATGCTGTGCCTGCACT
CGTATCTTCGTCCAGGAGGGTATCTATGACGAATTTTTGGCCAGATTTACCCAGAAAATT
CAGAAAACCAAACTGGGTGACCCCTTCGGACAGGACATTGATCAAGGCCCTCAAGTCTCC
CAAGCTCAATATGATCGTATCATGTCCTATATTGATTCCGGCAAACACGAGGGAGCTACT
GTCCATACTGGCGGTAGTCGATTCGGAGATGAGGGGTACTTCATCAGTCCGACAATTTTC
ACCGATACCAATCCTGATATGAAGATTGTAAAGGAAGAGATCTTCGGTCCTGTTGGTGTT
GTTATTAAATTCAAGGATGAGTT
>NODE_8210_length_58_cov_2.379310
GTTGTTGCCACCCTCATTATCATCATCATTGATGGGTGGGGGTAGCAGTGGAGAGAAGAG
AGGATATGAAGAAGGTGG
>NODE_8211_length_333_cov_8.012012
ACAGAAGGATATCTCAAGGAGAAGAACTGGTTCAATCCAGAGACTAAGATGGTGGCCAAA
AGACCGATAGCCCACATCCTGAAAGTATTCACTGGCATATCTGGATCATCTATACTTGAG
ACTGCAGCACGAACTTCGGGATATGGGGACTCGTCGTCAAACTCAGTCATAGTCGAGTGT
CTCAATGATGGGCGGTCAATGTCAAACCGTGACTCGACATCGTAATCAGACTGGTCATAT
TCGTTCTTGCTGTCTCGAACGTCTGTCATTATGTACCGGATTTGGGGAGGTTTCTTGATA
TCCATGTTCGGGTCATTGAGGTGCTCCATGAGAAATTCGACATCTTCTGGCAC
>NODE_8212_length_201_cov_5.527363
CGCGGTTTGAGGAGTCCGGTGAACGCTTGCCAGATGCACACTTCGTTGCTCGGGAATGCC
ACTTTTCGTTGGGGTCACCGTCGCGGAAATTGCTGTCCGCCCATCGTGGATGTGGTTTAC
CCCTCAGTTCTCGGACAAGGCTCTCCAGCTCAGCAATACGATTCCTAAGGCGTGTGATTT
CATCAAGTGAGGGATCATCCCTGAGCGCTGGATCATCGATC
>NODE_8213_length_169_cov_3.585799
TTTTGGAGCACGGGGATAATGGTGAATCGACATTGCAGAAAAACACACATCTACAGTTTC
TGGCCAGAAACATGTTACAAGGTTTTCCTGCACGATATGTATCCCAAGACGCAAGTCAGC
CCTGGCTCCTGTTCTGGACACTGCAGTCATTTAGCGTCCTTCAAGTTGGACTCGATCCTG
GAAATCGAA
>NODE_8229_length_73_cov_2.205479
TCATTAAGGGCATCCGAGCATGCAAGACAGTTGCAGATGAACGTGCATTAATCCAACAAG
AGTCTGCTGCAATTCGTGCCTCTTTCAGGGAAG
>NODE_8230_length_224_cov_4.892857
ACAAAGTCGGGCCAAAAATCAAGTTACAGGCTGAGTGTGATGGCGAGCAGCGGCGACCCC
GAGCATGTCGTGAAACTGACCCTCACTGGTGCAACTGGCCTGGCAAAGCGGGAGTTGTTG
AGTCTGCCAGATCCACTTGCTGTTGTGGTCATCGATGGTGAACAGGCATGTTCGACATCT
GTTGCCCGCAGGACACTCAGTCCGGTGTGGAATGAGTCCTTTGACTTCAAAGTTCGCATA
TCTT
>NODE_8232_length_200_cov_6.945000
ATACCGGCGATCCAATAGAATGAGGGACGCCCAATCATCTTTATGTCGAATGGCACGCCC
TATACTCTGATTAACAGCATTCATGCACATATTCTCATCTCTTACAAAAATCACCCTGGC
TTTGGCCCCTCTCGGTGTAGTGACTGCGCAAACTAGTTGCACATTGACTGCCTCTGGTGG
CGACGATGCGCCTGCACTCCTTCAGGCCGTACGATCCTGC
>NODE_8234_length_302_cov_14.966887
GAAGCCCGAGAAGAGTTGCAACGGATGCTGAATGAGGATGAGTTGCGTGATGCTCTTCTC
CTTGTTTTTGCCAATAAACAAGATTTGCCTAATGCCATGAATGCGGCTGAAATTACCGAC
AAGCTTGGCCTACAGGGTTTGAGGCAGCGAACTTGGTATATCCAGGCTGCTTGTGCCACG
TCGGGTGACGGTCTATACGAAGGTCTGGAATGGCTGAGTGCCAATATCAAACGTCGGGTA
TAAATGCCCCCATTCTCCAGCACTGGGTTTTTACCAGCGTTGTTATACGTGTCACGATTC
CCCCACGATACCGAAGATGCAT
>NODE_8236_length_58_cov_2.482759
GGAAGCTGAGACCTTCGGCACCGCAGAGTCCGAGCAGGATGATCTGGGTGAGCATCATAG
GCCGCTCAAGAAGAGGAG
>NODE_8244_length_211_cov_19.289099
CTGGCGGATCCAACAACCAATCATTAGCCGCTGCCGGTGCTGAGGCCAACTTGGATGTGC
AATTCGCTTTTGGAATTTCTCACCCTGTTCCTGCGACATTTTATTCAACTGCCGGTAGAC
CACCGTTCAAGCCAGATGCACTTACCCCGGCTGATACTAACGAGCCGTACACGGATTGGC
TTGACTTTGTGCTCACACAATCCAACCCACCTCTGGCCATTTCGACTAGTT
>NODE_8245_length_230_cov_8.204348
CGGCATATGCGATCTCACACGGGAGACCGACCGTACAAGTGCCAGCACTGCGGAGACCAG
TTTGCACGTAGTGATCTGCTTTCTCGTCATATCAACAAGTGCCATGCTCATGAAAAACCT
GCTACAAGCCCCGGATGTCGCCGGAAAGGGTCGTCCTCGGCCTCGCGCGCCACCACCTCC
AAGCAGGCATGTGACCAGTGTGTTCAGACCTCGCTGCCTTGCGATGGTGCCAATCCCTGT
GCCAAGTGTG
>NODE_8248_length_254_cov_7.090551
CCCGGTAGTTTCTATGAAGTCAGGAAAATACTTCCTTTGCTAATCCAGGAGTCATCCGAC
CATCCGAGTTTTCATGTCGTAGCCATAAGCTTACCAGGCTATGGATTCTCAGAAGCTCCC
AGAAAGAGAGGTTTTGCCATTGATCAGTATGCAGAAATATCACACAAGTTAATGCTGGCT
CTCGGCTACAACGAATACGTGACCCAGGGTGGTGATTGGGGAGCGATTATAACACGAAAT
ATTGCCGCAAAATATGGAGGAGCGCATAGCAAAG
>NODE_8250_length_31_cov_110.096771
TCAAATTTGAGCTCATCCACTCACATCTTCGTCTTTTCCTGACATCCCTAC
>NODE_8252_length_928_cov_6.695043
TCCCTCAAACTTCTGTCCGAAAAACGCATACACTTTTCCTTCAACGCTGCCCTCAGACTG
TACAAACTCAATCACCATATCCGCATCCAAGGGATTCATAACATCAAAATCAACAGACAC
CAAGTTCGTCGTCAACGATTCCAGGCTGATCGTCACGTGGATGTGGCTGATGAGATTGGG
ATGATTCATCCCACCAAGTTGCGTCGAAAGTCGTGTTCCCTCTAATCCTGCTCGAAGCGA
GTCAAATGGTGTGCTGTCACCGTCTCCACTAATGCTCAGGTCAAGCATCCCATCCTTTTG
TATAAACTGCGTCAGGAACTGTTGCGCCGTAGTATCGTTGGCATCGTCAGGTTCATAACG
GAACTCGGTCGCATACGCTTGTTCACCAGGAACCAGCTCAAAGTCATTGATCACAGCACG
TCCAATCTTGGTTCCCTCAAACATCACTCCAAGCGAAACACCAACTGTGCTCAACGAGAT
ATTCGACGGATTATCCAACGTCGTCGTCAACGGTGAAACAATATACTCATTCCCACCTTG
TCCACCACTTCCCGTCACTGAAACCTGACTCAACGCAGCCTCATGCTGGAATGCCCCAAT
CCCCTTCAAACTCGACGTCACATCAATAGGTATCCCAGAAATCGGCACATCCCCAATCTT
CGTTCGCGCCGTCACATCAGCTGAACCCTTGAGTTGGATGCTAATCTCATCCGACAACGT
CGCTTCCGCCAACAATGCTCCAAACGCCTCATCGTTCAACGACTTGAGCGGTTGGTTCTC
AAATGAAATCACAAGCTCCACAGCGTTGCCAGTAGATACCCCACCATTCACCTCTTGTTT
CGGAAGATCAAGCTCTGCAACATCTTTGCCTTGCACATTGAGAACGAGTTTCTGAGCCGC
TTCCACTGCTTGCAATGAAAAACCAAATGGATTCGCGTATTGTGCAAC
>NODE_8262_length_100_cov_3.210000
CAACGAAGCATATTCTTGGGCAAACACTGAAGTAGCAGGAAATTGAGGTTGAGAATCAAT
TACTAGATCAGAGGTCAGGTAGGCAATGCGCGCGACAGCACTAGCGGTTTGATCAGCTGC
>NODE_8263_length_288_cov_9.152778
CAGGAGATAGATACAGGAGCTTGACGAGTTCAAGAAATTGCCACCAAGGACTTGTCAAAG
AATGACAACGAGAACCAAATCCAAAATCTTTCGACAGTCGGAAGTTTACCCAGATGTAAT
ATAGCACACGACCAGATCATGGGTAATTAATCGTTGAAGATGAGATGCAAGCCCTTGACG
ATAGTTTCTTGAGAGCAGACACTCTTACTATGCAATTCCACAAGATGAAAAGAGACAAGA
GAAGCTAGAGGGAAAAGAGAGAGATAAATAGCGGGCATAGAGAAGTAAAAGGAATCAGAG
GAAAAGAA
>NODE_8265_length_67_cov_3.268657
CGGCCGCCCAAAGGGATAATATTGTGCTGTGTAATAGGCAGCTTAATGGAGACGATGAGC
AGCTGGAAGCTATTACTGCAATTCGAC
>NODE_8266_length_21_cov_95.857140
GCTCAATCCGTTTCTCCTCTTGCCCCTATCGGTGTAAATGC
>NODE_8284_length_221_cov_26.457014
GTGAGGGTGTTCGGAGTTGAGCGTGATGAAACCTCCACTGAGGGGAAATTCAGTCCGGTC
CGTAGTAACATTCGTGAAGCCATCACAGAAAGTTGGCTCTTCGGCTGCCACAAACGAGCC
GCGGGGAGGCGGGAAAGCGATCTGGAAATGTGCATTCACAAGCGCAACAAAGACGAGAGA
AACGAGTGCAGAAAGTAGGGTCTTCATGGGTCAACAGCGCTCAAGGTCTGGTGAAGGTGG
C
>NODE_8286_length_52_cov_1.730769
TTCAGCCTGTAATTAGTCTCTTCGGAGTCGACACGTCGAAGGTGAGTTGGCAGCTGAGCA
TCGGTAAGAAAA
>NODE_8288_length_223_cov_3.385650
CGAGAATATGTATGTTCGAATAGTAAGGGTCATTACAAGAACTAAATGAGTGGGCAGTAG
ATAAAGACTTAGATATAATGTGCAGGTGTATAAGTATTAATGACACAGACGTCCTGAAAG
AGGTCCTTCATCCGTCGAAGCTTCTGACAACGTCCTCCAGAACATCATCTGCCCTCGGGA
CATCCGTTTTACCCATCTCATTCATCACTGCACCTTCGATGGTCACGCTAATACCCATCC
CTT
>NODE_8289_length_44_cov_4.818182
CCAACGTTGCTGATATAAAAAGCGAGAAGCAAAAGAAAGTAGCAGCAAGAATCATGGATC
TGAC
>NODE_8290_length_178_cov_11.157304
ATCAGGAGCATTATTTGTTTTTACATGGCAGTGAGCTCTACATAAGAATAAAACATCTAG
GTGTACAACAGATATGAAAGATGATGGGGCCTATGCTTTAACTTTCTTTGGATCTTTCTC
AGTGTCATTGTCACCGGTAACCTCGTCAATGGGCCGCTTTTTTGTACTAACGGCACCATT
GTCCTCGAGATACTCATC
>NODE_8291_length_364_cov_63.969780
AGATCCTCAGGCACCTTCAATAGGGATGGGTGGGAGACGACGCTAACTTTGATGTCATTC
TCAAATGCGAGGTCAAAGACGTAGCGACCACCGAAGCAATAGCCAGTCGCAGCAAACTCT
GTTACACCTTGTTCTATGAGGCCAGCGATAGCCCGGTTCAGAGTTGGACGAGTCTGTGCC
TCTCCATGATTCACAAACCATGCCGCGAGATCAAATTTACCATTATTCAGAGCATCAGGA
GCTAAAGCATCGCCGTTGAAATAATCAACAATGACAGTGTAAAATCCATTGCGTGCAAAA
TCATCGGCAAGAAGCTGAGCGTTGATTAACTTATGTCCAAAGACATCGGGGAGGAACAGG
AGAGCTTTGTCCTTGGGATAGTCG
>NODE_8292_length_57_cov_3.052632
TCGCTTCTGCTCCCTCCTCCCGGTGCCTTTCCCCCTGGTGCTCCTCCGTTCCCGCCGAGT
GGCGGGCCTCCCCCATC
>NODE_8293_length_103_cov_117.213593
TTGACGCTATTGAACCTCCCGTACGTCCATCTGAGAAGCCTCTCCGTCTGCCCCTCCAGG
ATGTCTACAAAATCGGTGGTATTGGTACAGTGCCGGTTGGTCGTGTCGAGACTGGTATCA
TCA
>NODE_8306_length_447_cov_16.816555
AAGCTCCGTGCTGGAAAGGGAAAACTCAGGAATCGTAGGCATCGCCAACGTCGTGGCCCC
CTTGTTGTTTACAATGAGGACAAGGGTATTGTGAAAGCTTTCCGGAACATTCCCGGTGTC
GAGCTTGTCAATGTCCAAAGGCTCAATCTCCTTCAGCTTGCTCCTGGTGGTCACATTGGC
CGTTTTGTCATTTGGACTGAAGGTGCTTTCCAGGCTCTTGATAAGGTCTTTGGCACCTTC
GACCAAGCCTCTGACTTCAAGAAGGATTACATTCTCCCTTCCGCCAAGATTTCTAACCCT
GATGTTACCCGTCTCATCAACAGCGACGAAATCCAATCCGTTGTTCGTCCCGCCGGTAGA
AAAGTACAGAAGCGTCCCTGGACTCAAAAGAAGAATGCCTTGGTCAACAGGAGCATTCTT
TTCCGTCTCAATCCCTACGCTAAGACACAGATCAGGCACCAACTACT
>NODE_8309_length_50_cov_2.560000
CCCCCCCTCTCCAGAGCGCCAAACTTTCCTCTTCTCCGCTACTCTTTCTCCTGCTATTCG
CAAAATCGCC
>NODE_8310_length_175_cov_5.902857
GGGATCCAAAGTCAAATATCAGCGGCAGCATACATGAGCCCTCTCCGACATCCAACCCAC
GCCCAGCGGAAACCACTCCACCCTCATCGCGTCTCGACCCATCAGCTACAGTAACTAGTA
CTCCAATTGCATACAAGGCTTCAGGTGTCGATAACCATAGCTCTACAAAGACATATCGGC
GAGATGCCAACATAT
>NODE_8311_length_79_cov_3.544304
TAATAATCTCCATTGCACTTACATCTCCCCGGCATCCTCCCAGAACTACAACTCATGTCT
CACCCGCCACCTTCATCGTCGTCAACACTTCCCAGCAAC
>NODE_8316_length_44_cov_3.068182
GTACGCTTTCTGCCCATGGTATTGCCCATCATCAGGTAGGTCTTGTTCTTCACCTGCATC
CTCC
>NODE_8317_length_113_cov_23.274336
TCTCATCCTTTTTTCACCAATCCCTTGCCACGACATCAGCAAGGATACGCCAGTGACGAG
GGAAATGTTGGGACTAACGGCTCGAGTGCAAAGCACATATCTGTCCACAATCCTCTCCCT
ATCAACTTGGCCA
>NODE_8318_length_233_cov_56.270386
CCTTTTGTCCTTGAGTGAATCCTCGACCAGATAGTAAACCAATAGTTGATACTGGATGTG
ATACACAGAATTGATAGGATGATGGTATTTTGAGAATGAATATCGAGTATCGTGACTCGA
AACAAGTAGAGTATGCTACTTGTTGCGAAGTGGCAGTGTGATCCATGTAGTGATGGAAAA
TGTCCTGTAACCCAGAGTTCCCTAGTTCCCTTATTTTCACTGTGACACACAAAACTCTGT
TGCACTGCAATAC
>NODE_8319_length_250_cov_8.992000
CGTCGTTGTCAATCCCGGCGTCAAATGGCTCCCCAAGAGACACACCATTGGTGCTCAAGA
AGTCATTATCGCAGGCTGTGAAAAGGAAATAATCGTCTGGAAATTTCGGATCTCCAACAG
GCGCCAGAGCGAAGGATTCCCATTTTGCACTCAAAAGGGAAGGGTCATCCGGAGAACCGT
TATGAAGACCAAATCGAGCAAGTTGGGTGGCATCGATGAAGCTGATGAAAGCCACATATT
CTGCGGGCTTGATAGATGGGTCAAGTACAC
>NODE_8320_length_259_cov_12.810811
CTTGACTGTTCGTAGAAGACATGGAAACGGGAGCGGAAGTAGGCTCTGCAGCATCGTAGG
CGTCGAGTTGTGAGGAGAGATTGGCAGTGACCGTAGGTGGCTGGGGCGAAGGGGGAAGGG
AGAATTGCTTCACAACACCAACATGTGCGTCCTTGGCCATGGACGGGGGCTGGTAGCCCT
GAAGCGCACGGATGTAAAGTCCCTGCACAGGATCCTTTCGTGCAACAATGGTCGAGCAGA
ATGTACGAACGTGTGACACCTGACGAGCAGCAGCCGTAG
>NODE_8323_length_21_cov_9.619047
CCGAATGACATCCCTATGGACTATTCTTTCATTCCATCATC
>NODE_8334_length_434_cov_6.184332
CCTTTGCTGCAGCTGAAATTCCTCTCGATAAGGGCGGCGATGTCTTTTGGCTTACGGGTA
CCACGCTCGCTCACGCCGTCGAGGGCAAAAACAACAATCTTGACATCTTCGCACTCGACT
GCACGGGTTCATACAGCACTGCAACTGCATCGGAGGGGCCCTTGAAAATTGCTACTGAAG
GCTTGTACATTGGCTCGATCCCCTCCAAGACTGCAACAAACTTCAGATACAACCCGGCTT
CCAGGCATTTGGTCTTCTCGGACAATGTTTACAGCGATGGGAACATTACTTCCGTGAAGG
AACAGGACGAGGCTTGGGAGAATCGTGGCAACTCCGCATACGTCTACGACGAGACATATG
TTCGCCATTGGGACACTTGGATTGGTCCGAAGAAGCCTCAGTTGTTCAGTGTGTTGCTGC
AGTTGAATCCAGACAGGGTATGGAAGATGGGTAC
>NODE_8339_length_38_cov_11.894737
CAGGAATCAAGGGTCACCGTTCTGTCGGAGGCATTCGTGTTTCCTTGTATAATGCTAT
>NODE_8346_length_591_cov_7.913705
AACTGTACTATGCCATTTTAGACCAATATCTACCTACATCGAGGTAAAAGAGAAGCAAGG
AAAACTTAGTTTTGTGGAGACAGAACGAGTGTTATGTTCACCAAGGGGCAAATGCGAGGG
AGAGGAAATGCGGAAGTCGATGACTGATGGGAAATGAGCCTTTGAGGGAAGGGCGGGGTC
AATTTGATCTGGCTCAACCATCTTATCGACAAGAGCGGATGAGAAGACAAAGGGAAGAGA
GGGAAGAGAGAAGGAAGGAGAGAACATTAGTTCACCAGAAACAAAGACAGTGCCACACAC
GCAAAAGAAGAAAAGAGGTAAACTTCGCTCGAAAGCCAAAGCATTCTATTTGATGGACAT
CCGAATATGCAAGGATACGTTGGGGGATGCGTTGGGGAATGAACGGAAGAGCGTGTCGGG
TAGATCACAAGTGTACAATTTCAGCAACGTGAAGTTTGAAAGAGTAGACATGCATTGCAT
GCGCGATGTACGAAGGAGTAAAGCAGAGTGACCATGAGTGGGGATAGTGATGATGGGCAT
TACGAAGAGATCGTCTTGATAATGTTACAATTATCATTCGTCAATTTGCAAACGCGGATT
ATGTGTTCTTG
>NODE_8347_length_57_cov_42.719299
TGCACACTCAATTCGGAGTGGTACCAGAAAGAACCGGCCTGGCTCTTGTCAAGGTCAACA
TCATAGACGAAGCTAGA
>NODE_8348_length_98_cov_10.806123
GTGCTCGTGAAAAAATGCCATTTCGAAATGCCGCATTGCTATTACATCCGGGTAACCTAC
ACACGTCCCACTTCTACTTGGTTCTCATGATGCGAAGTTTGTGAGGCTTGTAAACAAA
>NODE_8367_length_1192_cov_29.449665
CTCTCAACAATGGGAAACCCGTCAAGGTTGCCAGAGACTTTGATATCGGCGACTGCGTTC
AGTGCCTCCGTTACTATGCAGGCTGGGCCGACAAGATTATGGGTCAGACCCTCGAAGTCG
ACAACAAAGCTAAATTAGCGTTCACTCGCCACGATCCAATTGGTGTCTGCGGTCAAATCA
TTCCATGGAATTATCCCATCAACATGTGGGCATGGAAAGTTGCCCCCGCCCTTGCTGTGG
GTTGCACGATCGTTATGAAACCCTCAGAGTTGACTCCTTTGACTGCCCTGAAACTTTCGG
AACTTGTCAAAGAGGCAGGATTTCCTCCTGGTGTCATTAACACTGTCCCTTCCCACGGTC
ATGTCGGAGGTGCAGCTCTGGCAGCACACCCAGACGTTGACAAAGTGGCATTCACAGGAT
CTACAATCACTGGTCGTAAAATCATGGAAGCGGCCGCGAAAAGCAACTTGAAAAAAGTAT
CTTTGGAACTTGGCGGGAAATCGCCGTATCTGGTTTTCGAATCAGCAGATCTGGAGCAAG
CTGCCAACTGGGCTGCCCTAGGCATATGCTACAACACTGGACAAGATTGTACCGCCAGCT
CTCGAGTTTATGTTCAAGAATCCATTTACGACAGATTCATTGAGTCGCTTACCGCAATAG
TTAAGGCCACAGTCATCGGTGATGGGTTTGACGAGAAAACTACCTGTGGACCTGTGGTCT
CTGAAGGCCAGTATGACAGAGTTTGGAATTATATTGAATCCGGTAAAAAAGAAGGTGCAA
ATGTGATTCTCGGAGGTGTCAAACGAACAGGAAAGGGGTTTTACGTGGATCCAACGATCT
TCACCGACATTCGTCCCGATATGAAGATAGTCAAAGAAGAGATATTCGGACCAGTGCTCT
CTGTCGGCAGGTTCAAGACAGAAGATGAGGCAATCGCCATCGCAAATGATACGAGCTATG
GTCTTGGTGCAGGCGTTTACTCGACTGATGCCAATCAATGCATGCGCGTTTCATCCGCTC
TTGAGGCAGGCACTGTTTGGGTGAACCAGTACGGTCTCTTAAGCAACAATGTTCCATTTG
GGGGCAAGAAACAGTCAGGAATAGGTCGCGAGCTTGGCAGTTATGCCCTGGAGGAATATA
CCTCGGTGAAAGCGGTACACTGGAACTTTGGCGAGCGTATTCAATGGCCTTTGTAAATAA
CCGTCGTCGTAC
>NODE_8380_length_71_cov_1.971831
CACCGCCCTCTACGTCACCGGCGAGGCGAGAGTATGATGCAGCCTTGGCATCAATCGTAC
TCTTTCGGCGGTCAGAACCCCATTCAATGCC
>NODE_8381_length_337_cov_8.335312
CCCTCCACAGCCAGGCGAAACACCCTCTTCACCACGTAGCTCGCAAGGAAGTCATCCACG
ACCATCTCCCTTTGTGAACCCGAATCCGAATGGGGGACAAAAGCGTGCGGCAGGGTACGT
GTATGTACCACGGATATATGGATTCAAGGTAAGTGAGAGGGCCAAGAGTGGACCGAGAAT
GCAGTGGTTGCGGTTGAGGCCTGAGGATGCGGAGGAATTGGATGCTGTTGACTGGCGAGG
ACGGTGGATTGACGATGGCGATGAGGGATATGACGACGATGTGGAAGAGGAGGATGTAGA
CAGACCTATGGAAGACTTTGACCCGGATGCCATGGGCGGAGAGGAGGAAGAAGAAGA
>NODE_8386_length_239_cov_5.238494
CACGAAAGCACCCCAAACGTATCATGCGAAACTATTTTCAACATCAGCACTATCCTCGCC
TTCAAGAGCAGCGAAAGTCAAGAAGGCAGCAGGACGATGCTCTTCAGCCCAGAACAACAG
TGGTGTATCAAGTATCATATTATATGATATATTCGGCGACCAGAGCTGAGTCAAGCCGAT
ACCATAGTTCCAAACACGCCCCTCAGGAACCAGTGTCATACCGAGAATACGATCAGACAA
GAGAAGCTGGACACGCTCG
>NODE_8387_length_25_cov_145.440002
TCAAACCTACTTGAGGTTATGGGTTCAATTCCTTAGTAGTCCTTT
>NODE_8399_length_113_cov_5.044248
TCCTTTGGTCGTAAACACAACGTTAGCACCAGCTGCGAGAATCTTTCGGATGCGTTCAAG
AGTAATTTCTGCTTCTCGTTTGCGAATCTCTTCGAGTTGATCAGGATCGTCTACTAGGAT
CTGCACACCCAAC
>NODE_8407_length_37_cov_70.756760
TCATCCCATCCTCTGATAACTTGCCCAACACCGATCTGCGTCTCAAACGGCATGTTA
>NODE_8409_length_228_cov_7.969298
CAGGATATAGGGCTCCTAAATTGGCACATAGGTGTCTCGCAACTCAACATAAATAAGCAT
CCACGAGGTCATGTAGAGGACGAGAAGCGTGAGACAAGGACAGCCAGGGCAATCACGGCT
CCCCATCGCCATTTCTCCCACAGCAGCTGTCCCCACGACATTGCCCATCCAGTAGTCGCA
TTCCGGGTCTCCTCAGTCTTGTCATTACCAGTCGGTGCTCCCGGTGCCCGTGCCACCGTA
GCCGAGAA
>NODE_8410_length_33_cov_46.393940
CAAGATCGATAAGGGTCAGGTGCATGAGATTGTTCTTGTTGGTGGCTCTACTC
>NODE_8411_length_110_cov_115.827271
CCTGGTTGCGACACCGATAGATTGTCCAGGAATACTCAACGAGGCAAGGGTAACAGTATC
CGTGAACTCGTTGCCTGAAAATGATCCTGAACCATATGAAACTGCGACGCTGTTGCCGGT
CTGCTGACTG
>NODE_8412_length_117_cov_3.170940
CTCGGCCTCAGAAAACTCCATTACATCCATTCCTTCTTCAAGGTACCAGTGAAGGAAAGC
GCGACGCTTGAACATCGCAGTAAATGTCTCGAGAGTGCGCGTGAAGATCTCTTGGATGGA
CGTAGAATTTGCAAGAG
>NODE_8416_length_46_cov_4.826087
ATTTAGACTCCATTACAATTTGTACTATAATGTACCTCGAGAATACTTAGTTTCGTTTCG
GCGGGC
>NODE_8417_length_104_cov_9.269231
GTATAGTGTTGCAGATCTTTTGGGCTTCAGAGATGCACCTGATCCGACGGGACCTACTAT
TTCAAATGCCCCACGAGGCCAAAAGCGAACAAGTAGACTATGGTCTGGACAATAATCTCT
GTTG
>NODE_8423_length_62_cov_2.225806
AGCCTTCCGACAAAACGATATATTGAGCAGAAAGCGGCGCAGCTACACAAATTATCAACA
CAGCCAATGACAGAAAGTGATA
>NODE_8426_length_46_cov_2.695652
GGTGAAAGGATTGAACGATTTGTTGACATAGGCGTTGCACTTTCTGCGTTTGGTAGCGTC
CTTGCT
>NODE_8427_length_46_cov_37.217392
AAGCCCATACAAACCGCAGATTCCCCCTGAGGACAAGGTCGCCGTGCTATGGGGGGCCTC
CCCGGC
>NODE_8428_length_183_cov_4.978142
CTCAATTTCCCGCTGTCCTCAGCACCAAAAAATCCAAAACAATGGACAAGCCAAGGACGT
CAACCCTTCCAGGTAGTGCATTTCAGTGATGTTCATGTTGATAGGGAATACACTCCGGGT
GCAGAAGTGAATTGCACGAAACCTATCTGTTGCAGGAATTATGCAACTGGATTACCAGTC
CAACAACCAGCAGGGATCCTCGC
>NODE_8430_length_83_cov_4.012048
TGTTGAGCTTGACTCTAGTCTGACTCTGTAAAGGAACATACAAAGTGTAGAATAGGTGGG
AGATGCAGTCGCCAATGAAATACCACCATTTGTATAGTTTTTT
>NODE_8434_length_45_cov_3.577778
TCAACTTCCGCTTCCGGTAAGAATGTAATCGGTGTCCAGTTTCACCCTGAGAGTGCTGGC
GGCCC
>NODE_8435_length_137_cov_3.175183
CAAATTTGGCATATGTGTAATTGCGAAAATCTTCACCCTCATCTACGAATCGCTCACCCT
GCGCATTCACCATGATGCCCAAGGGGTAGCCCAATTTCGTTAACTGATTTGTGAGTCCTC
GTTTCCCTTGATTAGCATCGGAATTGGCATCCCAAGC
>NODE_8436_length_44_cov_4.363636
GATGGCTTCCATATTAGTGGACTGGAGTTTCAAGACAGCGCGAAGATCTTTAATTGCCTC
GTCC
>NODE_8437_length_341_cov_4.909091
GCCCACCGATCCTACAACGCTTCTCTTCTCCTCCAGTATATCCTTGCTCTGCTGGGTGCC
GGTGCCGTAGAAGGTTCCATCAAGTGGTGGTCTCGTGGCCATCGTGCTCACCACAGGTAT
ACCGATACAGAACTGGATCCTTACAATGCCCACAAGGGTTTCCTCTACTCCCACATCGGC
TGGATGATGTTCAAACCCCGTCGCAAGCCTGGTGTTGCCGATGTAAGTGACCTTACAAAA
AACCCCGTTGTAAGATGGCAACATAGAAACTACCTCCCTCTCCTCCTCCTCATGGCTTTC
GCTGTTCCTACCATTATTCCCTGGCTTTTCTGGAACGATGCCCGAGGCGGATATGTTTAT
G
>NODE_8438_length_97_cov_4.164948
ATTTGGATTAAATTAAAGTGACAGAAACGGTAGAGAATAAAGACTGCATGAACGATCTTA
TGACTTGGATTTCTTCACACCATATCGACTGCGAGCCGTGCGTCTTCCTACCACACC
>NODE_8439_length_257_cov_3.677043
GTTGTTCTTGCGGGACTTAGAAGAAGATCCAGAGATGCGTGCTGGTGTGAACCTCTACAA
GTCGAAGAGCGATGTGATAAGTGACGCTAGAATGATTGGGCCCGGTGGACCTGCTCATGG
AGGGTCAAAGAAGAAAAAAGTCAAAGGACGGGATATTGGCAGCACGGACGTAGATATGGG
GGAAGCTACTAGTGATAGAGGAGACGAGGAGGCTGAGGAGGCTGATTTCCCTGAGATCCA
GCTGGATGAGCTCCTGGAAGATTTCGATGAGATGACG
>NODE_8440_length_979_cov_14.946884
GACAGCTCGAATTACGGAGCAGCCCAAGTCGGTGTGGCTACTGCATCAAGCCCATGTGGT
CCCTACGCCTACAGGTCCAGCTTCAAGCCGCTTGGCGCAGACTCGCGAGACATGGGGCTG
TATCAAGATGATGATTCTGCACAGACTGTATACCTCCTCTACGCTTCTGATAACAATCAA
AACTTCAAGATTTCCCGACTCGACTCTGGTTATTTGAACGTTGTATCTCAGGTCAGCGTT
TTATCTGGATCAACACTGGAATCTCCTGGCATCATAAAGCGCAATGGGGTTTATTATCTC
TTTGCATCACACACGACGGGATGGGATCCGAACCCGAACAAGTTTTTCTCTGCTTCTTCA
CTCTCGGGTCCTTGGTCGGCGCAAGCAGATATAGCACCAGCTGCAACTCGTACCTACTTC
TCCCAGAACGCGTTTGACATGTTGCTGAGCTCAAATTTTGCAATTTACATGGGTGACCGC
TGGAGACCATCCTTACTAGGTAGTAGCAGATACGTGTGGTTCCCCATGACCTGGGACACT
GGAAAACCTCAAATCGTGGCCGCCGATGTATGGAGCGTTAACTTGTCCGCAGACACCTTC
AATGCTGCTACCGGCACGAGTTATGAAGCTGAATTTGGTACTCTTAGCGGAGCAGCTCAA
ATATTGACTGATACGTCTTTCTCTGGTGGAAGTGCCGTTGGCTGGCTTGGCAACGGTGGA
TCTCTCACTATCAATGGTGTTCAAGGCATAGGAAGGGATCAATGGATCTCGTTGTACTAC
GCCAATGGTGACTCTACTTGGAGGAATACTACGATCAGTGTCAATGGTGGCCCCTTCGTT
GTTGTTGACCAGCCGAATACTGGTGGTGGGCATGTCATCCTCTCAGTTCCGGTCAAACTG
AACCTACGGAGTGGGGCCAACTCCATCACATTCTCGGCAAACCAAGATTCTTATGCCGCT
GACCTTGACAAGATTATTGTCTACACTGACACATGAATG
>NODE_8452_length_31_cov_15.677420
GTCATCGAAACTAAACTACGAAGATGTCAAAGAGAAGATAGCAAAGACTGG
>NODE_8453_length_93_cov_16.086021
GAGAAGATAGCAAAGACTGGCAAAGAGATCCGCTCTGGGATTACGGTTGAATGAAGGATC
TCTAATCATCATCATCATCATATGCTTTCTGGCTGAATTGTGATACCAGATCT
>NODE_8454_length_205_cov_11.946342
AGACCCGCCAGGAGCGGCAACAATGGCGCAAGCGCTCTTCACGAGGCGATTCGTGATGAC
AACGTCCTGAATCACATCCTTAGCCTCCTTTTTAATCCATTCCAGAAGAGGTTTGTATTC
TTCCGTCAACTGTTTTTGCAAAGCTTTCTCCTCCTCGGGATCCTCGGCTTCATCACCAAA
TTTGAGACCAGATTTTGCGACATCTTGGAAGGGTATTTTCTTCCA
>NODE_8457_length_553_cov_12.896926
AGTTTGCTAATCATGGGTCGAGGATATCAGCATGCGACGTGCTTGGAAGGTGCCCTCAAG
ATTAAGGAAATCAGTTATATGCACTCTGAGGGTATTCTTGCTGGCGAACTCAAACATGGT
CCTCTTGCGCTCGTTGATGAGAACATGCCTGTCATTATCATCATGACACAAGATTCCCTG
TACCCCAAGGTTCAGTCTGCATTCGCTCAAATCACTGCTCGTAAGGCTCGGCCTGTCGTT
CTTTGTAATGACGGTGATGAGGGCATCCCCGCGAACTCTACCACTATCCGCGTTCCCAAG
ACCGTGGATGCTCTTCAGGGTCTCCTTAACATCATTCCTCTCCAACTCCTTAGCTACCAT
TTGGCTATCAAGAATGGTTGTGATGTCGACTTTCCCCGCAACTTGGCGAAGTCCGTCACT
GTGGAGTAAAGTTCCTGGTATGTTATCCCACCTCTTCTTCGCCTCTCTGTACATCATAAA
TTTCTCGTGGACTCGCAAAATTAATTAATGTACTTTGAATCATGTTGTGGACTCAGGTTT
TTCTCATAGATTGGAAGTATTGGTTATCTCGTG
>NODE_8459_length_151_cov_3.754967
TTTCGTTTCGCTGTTGTATGCTACAAAGGAAGAAATGGGATTCGATCCCACCGTGAAACG
TGTGAGGTTGAACAAAGAAACGTGCTACGTGTATGAAGTGAATGGCAGGTTCTTTCGGAC
GGTCAGGTCGATCTTCCATGGGCGAGTTCACTGTATCACTGGGAGGAAGAC
>NODE_8467_length_21_cov_6.571429
ACGCACGGGAAGATGAGGGTCAACAGGATTAGCCACTGGTG
>NODE_8468_length_95_cov_12.357895
TTTGCGAAATGACAAGCTGCGGTCAATCAAACGTCAGCTCCGCCTGATATTTAATCATGT
AGGTGCTCTTCTAGCAGCCTTCAGTTGCCACTGCAATTAAATCGGACAGGTATAG
>NODE_8469_length_339_cov_7.941003
GTTCAACCCGCTCGATTGCAAATAAAAGTGGAGGATTTCCCATTTGCAGAACTCGCTGCC
CATCTGCCAACAACTACAACTTGGATTCGAGATGCCCTATCTCGCGATCCCAACTCTCGT
GTCCTCGTGCATTGTGTGGAAGGAATCAGTCGGAGTACCAGTGTTGTAGCGGCGTTCTTG
ATGGCCATGTATAACTGGAGTCCTCAAGAGGCTATTCAGTACATCAAGAGCAAGCGAAGG
GTCGCTGAGCCTAATTTCGGGTTCATTCAACAATTACATGAGTACGGAAAAGTATCACTT
GGGAGGGCGCAGTCATGACAGGCCACAGCGCAGTCGTAACAGGCCACAGCGCAATTCCC
>NODE_8470_length_128_cov_5.023438
CTCGAACCATCTCCGCTTTCTCTAATACCCCACCCTACTCCCTCCCCGTACTCCAATCCT
TCAAATCCGTACAAACAGCCTCCCTGATTCCTCCTGCACTCGAGGGCACCCCGACCGGCG
ACAACTTCATCGCTCGCCTCCCTGAATT
>NODE_8471_length_50_cov_7.000000
ATCGCTCGCCTCCCTGAATTCGATGAGCAATTTGCAAAGCTGAGGACGGAAGCCAGTGGT
CAAGGCAAGG
>NODE_8475_length_600_cov_12.845000
ATCATCAAGAAGCCTGCTTCTCTGTCTTGGGTGCAAGCGGCCAGCATTCCAGAGGCATTT
CTAACCGCATATCAGGCCTTGGCACTGATAGGAAAAATTCAGAAGGGCGACCATATCTTG
ATTCACGCTGGTGCCTCTGGTGTAGGAATAGCTGCTATACAACTAGCTCGATTCTTTGGA
GCTCAAACAGTCATAGCAACCACCTCGACACAGACTAAGATCGATTGGCTCTTGAGCATT
CCCGGACGCCCCAGCCGCGCAGTGAATTACAAAACTGAAGATTTTTCTGCGATCGCGAAA
GAAGTTACGGATGGCCAAGGCGTCAATATGGTCATTGATTGTGTTGGTCAGAGCCACTTT
GCCAAGAATATTGACGTGCTAGCTGTCGATGGACGAATGGTAATGCTGGCCATGTTAAGT
GGTTCCGTTGTTGAGAGTGTGAACTTGGCACCAGTGCTATACAAGCGCTTGCGACTTGAG
GGCACCACTTTACGCTCTCGCTCGACACAATATCAGGCCGATTTGATACATGAGTTCACG
TCAAATGTATTTTACCACATCTCGGGGAAAGAAGGGCATGAACCTATCAAAACGTACATT
CACAAGGTATTCCCATGGGA
>NODE_8485_length_95_cov_108.684212
GGGTCGGTTCTAACACGTCAATTATCGGAAAGCAAGGCTCCTCCCTCACGGGTATTGGTC
TTCGTGTTCTCAACGAGAACAACGTTATCATCCGCAATGTCAAAATTGCCAAGGT
>NODE_8489_length_744_cov_7.357527
ACTCGACTATTTCTCCAAGGCCCTGGAGAATCCAGAGCCTCCCTTCCTTGCAATCCTTGG
TGGTGCCAAGGTATCTGATAAAATTCAATTGATCGAGAACATGTTGGACAAGGTCGACAG
CCTTATCATCGCAGGAGGGATGGCGTTTACCTTCAAGAAGACTTTGGAGGGTGTTGCGAT
CGGCAACTCGCTCTTTGACCAAGCGGGCTCTGAAAAGGTCGCCGGAATTGTCGAAAAGGC
GCAGAAGAATAACGTCAAATTGGTGCTTCCTGTCGATTATGTCGCTGCCGACAAGTTCGA
TAAAGATGCCGAGACACAAATTGTGACCGATGCCCAGGGCATTCCAGATAACTGGCTCGG
TCTTGATGTTGGCCCCCAATCCAATGAGCGCTTCGCTCAAGTCGTCAGCGAGTCCAAGAC
AATACTCTGGAATGGACCCCCTGGAGTCTTTGAATTACCCAAATTCTCAGAAGGATCCCA
GAAACTCCTCAGGGCCGCGGAAGAAGCGGTTCAAAAGGGTGCAACAGTGATTATCGGAGG
CGGTGATACTGCAACAGTTGTTTCTAAGTTTGGGGAAGAGCAGACGCTCAGCCATGTCAG
TACTGGCGGAGGTGCAAGCTTGGAGCTCTTGGAGGGCAAGACACTGCCTGGAGTGGCTGA
GCTGAGCAGTAGATGAGTAGACTACCATATATGTAGCTGTGTTTCCACGATAGACATGTG
ACATGCTAGTGGCATGTGACCATGCAACATCTGTTCCCTTCGAG
>NODE_8496_length_179_cov_5.307262
TTGCCGAAGAAGAATCTAGTACTATTAGGGTCAGACCACTTGTTGGACATTTGATGCAGG
GTCTTTGACAAAATCGCAGGACCACAAAAGAACACGCCAACATCAGTCTCGGGATGTTTG
TCCGCGATGGAGCTGAAAACTCGGTCCCAGTTCGGACGACCAAAGTGGGTAGGAGCCTTC
AGAGATGTGATGGCATCCT
>NODE_8497_length_65_cov_2.153846
TCCAATTCCCTTCCCTTCGTACTCTCATCTTCAACATGCCCATCATTGTTGTTAAGCAAG
CATCTAGCTTCCTTTTCAATCTCCC
>NODE_8498_length_302_cov_9.586093
GGGAGATGGGCCGGACGCGAATCCTTTCCCCGATCGATGAGGTGACAGTACTTTCTTCGC
CTGTGCCGCGTTTTTGTCGCTCATTGGAGAACCAATTCTTAACTTGCTTGAATGATCTGT
GGATGATAATCGCGAGTATGGCGATCCAAGGTTCAGCTGGGTACATTGTTATCTCATCAT
AGACCATTCGAAGAACGTGCAGCTGTCTATCATTTGCCGGGGAGTTGTCGAGAGAACTTA
TTTTCTTGGCCTTTTCAATCGTTTGAATCCTCTTGGAGCGTAGTTCCAGCTTCTTCTTGA
GTTCAATAGTGGACTGCTGAGA
>NODE_8502_length_38_cov_338.236847
ACACACTCGGAGGTGGTAATGGAATGGTTCCTCACTACTCTGGTACCACCCTTGATGC
>NODE_8503_length_77_cov_30.610390
CTCACGAAATCTCAGTGCCAGTCACCATCCATGCACCGACTTCCTCACATGAGGCGTCCC
TTACCACTGCCCTAGAGTCCTCTACCTCCACATCCAA
>NODE_8504_length_39_cov_97.615387
CTGGGTCCTCCCTTCTATTACTCGGTACAGGTCCTGGTCTGTCCCTGGCAGACCGGACG
>NODE_8505_length_93_cov_73.623657
TCCTACACTCTCCAACAGCCATCCCCTACTGCTCTCGCTGTAAGGCAAAGAGAAGTCCGC
TCAAAAATCGTTGCCGGTATTCTCCTCAATCGCGTCTATGCTGTTGGCAAACC
>NODE_8508_length_207_cov_64.623192
ACAGCTTGTTATGAGGAAGGATAACATCCGAACATCCGAGCAACGTAGATCACAAAGTTA
CCAATAACTCTGAAGGAAAAAAACGAGTCAATGACATTAGTAGCCCTGTCCTTAGATGTT
GAGACCAAGGTTAACATGAACGGCCTTGACGCTTGTATAGTTTGCAAGAGCATACTCTCC
CAGTTCCCGACCGATACCGGATTGCTTAAAGCCACCAAATGGAGCAC
>NODE_8515_length_483_cov_10.057971
AATGGACCAACCGTCACAAGCGAATTGATCAGGTTTGATGCCAACTTCTGCAGCTAATTC
TTGTACGCGTTTGGACTCCTTCACGATCCTTTCGCACTCAAGGAGCTCCTGTACCGAAAT
CTGTGGCTGAACTCCTTCGGGGAGTTTGTCCAACTTTTCAACTTGCCACTGTCCATCGTG
GAGTTCGACTATCACATTGTACGAATATCCGGTGACGGGATCAAGAACGTCGACCTGAGC
CTTCCTAGTCATAGGAACAGGTTTCTCGGGCTTGGCTCCGGGTTCCAGAGGGATACCAAG
GTAAGCGAGGACCGCTCGCTTCGGAGGAGGAAGTAATTCACAAAGCATGAATTTCATTGC
TTTGATTGAAGTGTTGGCCGCAATGTGATGACGGACAGCATAGGTTGCTGCCGACAACTC
GTCAGGGGTAAGAGGATCTAGAGGATGCTTTGGAGTGGGCAGAATTTTGCTTTCACTATG
AGAGTGAAGCATTGAGGCAAAAC
>NODE_8516_length_24_cov_12.875000
TCTTCTTCCTGTTCATTCTCGAGTTCATTATTCTCATGGTCGGA
>NODE_8517_length_83_cov_14.060241
TCATTATTCTCATGGTCGGAGTGATCAGAGGTAACTTCCTCTATGTGGGCGGACATCTCT
TAGATACAAGACGAAATGAGCGAGCTCGATGACACGAACGACG
>NODE_8522_length_613_cov_17.442087
AAGGTATTGGAGAGGAGCAGCCTCTGAGGCAGTAGCAGCGACGATGATACTGTATTTCAT
AGCATCATTCTCCTCGAGAGTCTTGACGAGCTGGGCGACAGTGGAACGCTTCTGGCCAAC
AGCAACGTAAACACAGTAAAGCTTCTTCTCCTCGTCATTACCATTGTTCCACCTCTTCTG
GTTAAGAATGGTGTCTATGGCAACGGCAGTCTTGCCTGTTTGACGGTCACCAATGATAAG
CTCACGCTGACCACGACCGATAGGAACCATAGCGTCGATGGGCTTGAGACCAGTCATCAT
AGGTTGATTGACAGAGCGACGGGGCAAGATACCAGGGGCTTTGAGAGAGGCACGACGACG
TTCGGCAGCCTCAATAGGACCTTTACCATCGATGGGGTCACCGAGAGCATTTACAACACG
ACCAAGAAGGTTAGGGCCGACAGGGACATCAACAATTTGGCCGGTACGCTTGACGGTATC
GCCTTCCTTGATGAGACGATCGTTACCGAAGATAGAGACACCAACGTTGTCGGCTTCCAA
ATTCAAGCACATGCCACGAATACCCGAGGAGAATTCCACCATCTCCTCAGCCTGCACGTT
CTTCAAACCCCAGACACGACTGATACCATCACC
>NODE_8525_length_244_cov_4.081967
CGAGCTCATCCGGCGATGCCTTAAAGATGAAGACAGAACTGATGCTACGATGAGGTTGTC
ATTTGGTCTTATAGGAGATCTGGCATGTACATTCCCACACGGTCAGATCAGCCAACATCT
ATCGGCGCAATGGATCACGAATGAGTTGAGGAGCAAGTCCAAGATGCCTGGTGAAACGAA
GAAGATTTCAAAGTGGGCAAGGGAGATGGTCAAAATTGCCACACGTTGAAAGCTCTCTCT
TCCTCTTTCAGCTTCAGCCTCGGT
>NODE_8529_length_323_cov_15.634675
CAGTATCGTATTCAGGCCCTCAACGAGACTGCTACAAGTTGCAGCTAAAACGTCACCAAA
GCACAGGCTGCTAAGTGCAAAGGAAAAACAAAGACGCCTAACAATCATATCAAAATCATA
ACAGGACATAACAGAGTGAGGAGGTCGTTATAAGGGGATCGCTGGCCATCATACGGCAGG
AGTGGCCGTGACGGTATCAGTGATAGTGATACCATTGGGGTTGGCTTCATCCTGGCTGTC
CTCAGTGGAGGTGTTCACAGCAACCTTGACAACAACGAGTCGGCCACCAACTTCCATGCC
TTGAAAAATTTCCATCGCCTTTTTCTGCTCTGCTTCATTGCCA
>NODE_8531_length_504_cov_18.621031
TAACAAGCCAACCACAACCATTGCTTCCTCCCCATGGACAAAATCAAAGAGAAACTCACC
AGCCTCCGCAACGATGCTGACAATGCCATTGCACGCGCCGAGGACGCTGAGGCTCGCAAC
AAGAAACTCGAACAAGAACTCCTTGAGAGGGAACAGGAGAACACTTCCTTAAATCATCGT
CTGACTCGCTCCGACGCCGAAATCGACGAGCTGGAAACACAGATCAAAGACCTCAAGCAG
AAACTCACAATCTCCAGCGACGCGACCTCGACAAACGAAGGGTTGGCCAGAAAGGTTCAG
CTGCTAGAGGAGGAGCTCGATGCATGTGAGAAAAACCTAAGGGAGACCACTGAAAAGTTG
AGGCAGGCTGATTTGAAGGCTGAACAATGCGAACGAAGAGCACAGAGTCTGGAGCTGGAA
TCACAACGATTGGAAGAAGCACTCGCGAATACCAAGAAAGAACTCAAGAAAACGCAAGAA
GATCTAGAAGGCCTCGTCAATTCCATGGAATCCTTGTAATGTAT
>NODE_8532_length_74_cov_2.675676
ATTTGAGGACATGGGTTACGCTGGTGGAGGCATAAATGGTACTTTGAGATGGCGAGATTT
GGCTTTGGACGAACTTCTACCTATTGATGAAGAA
>NODE_8534_length_46_cov_125.347824
GGTTCCACCAACATCTTGGGGACTACTGCTGGTATCGTTGACACTGGTACTACTCTCCTT
CTCCTT
>NODE_8545_length_27_cov_315.370361
AAGAACGACACTGATGTCGATAGAATCGCATTTATCAAGAAGAACAC
>NODE_8560_length_177_cov_4.220339
ATTTCGACGCCTGTGGACTTGAATGACAAGGCAGCCCTCTTGCGCGCGGCTAGTACCTCT
CTGAACTCCAAGATTGTATCTCAATATTCCTCGACACTTGCCCCCATTGCAGTATCCGCT
GTTACTCGTCTTGTTACCCCGACATCATCCAATGTCGACCTCCGAGATATCCGAATCGTA
AAGAAGGTTGGAGGAAC
>NODE_8561_length_510_cov_26.470589
ATATGTGAATGTAATTCACGGGGAAGTGAGTAAGCCAAAGTTCGGACGACCTTTTCACCA
GATCTGGGATGGTGATAGACACTGTACTTGGTGCCAAGCATGCGCTCAGCCTGGTGCACA
GAGACTCGAACTGTAACCCAGTCTCCGCCACCGGTACGATGTACAACGTCATCATCTGTC
AGTCCGTGAGCTTCGAGCCAGACCTTGACAGCTTCAGTAGACTCAGGTCGGGGCCGAACA
AGTTGTTCCGTCTCTTCTTGAGTAAGATGTTGTCCATACCGTGCATGACCAGGATCGCTG
ATTTCCATTAAATTTTCAATGAGTTCTTCCATTCCGTTTTGCTTTAGACCAATGCGAAGA
TCGAAGGTATAGTCACTTGGGGCCTCCGAGTACAACTCCCAGCCTTTGGGGATTTGAACC
CAAGAGTGCTTCTCCGTGAAGTCACTCCATCTACGGGCCAAGGGGGTAGCCATAACGAGA
TGAGCAAGAAGCAAAACAAAGCCAGAACGCCAGAGCATTGTGAGGGCTGG
>NODE_8562_length_112_cov_3.366071
CCGATGCCGACGCCGACGATTCGTCGGTCCTCGATGAGTCAGAGGGTTCCGTCATCGCTG
CCCTCATCTCCCAGCTCAGAGTTGGCATGGATCTGTCCCGCGTTGCCTTCCCCACCTTTG
TCCTCGCGCCCA
>NODE_8563_length_178_cov_58.382023
ACCGTCCCGACCAAGAAATCTGAGATCTTCTCAACTTATTCGGATAACCAACCCGGTGTG
CTTATACAGGTGTACGAGGGTGAGCGTGCTCGTACCAAGGACAACAATCTTCTCGGAAAG
TTTGAATTGGCTGGTATTCCCCCTGCTCCCCGTGGTGTTCCGCAAATCGAAGTTACCTTC
GACATCGATGCCAACGGT
>NODE_8564_length_47_cov_3.829787
TCAGGTTGTTAGAGGAATGAATGTGGTTGAAAGAGATGCGAAGGGGGAAAATGTGCCACT
TAATTCC
>NODE_8577_length_64_cov_2.484375
GGGAACCTGTAGAAACTGAGGTTTGTCGCATCCAGGTTTTAACCCGATCTAAACAGTTTT
GGGCAGCATCCCCTGGTTCGAGTG
>NODE_8581_length_21_cov_8.333333
GTGAACTCAGCATCGATCTTTGTGAAAGTTTTACGAATAAG
>NODE_8582_length_616_cov_4.949676
ATCAAAACTGCGTTTAGGAACCTTGTTCGAGGGTGTAATCGAGTTCTCATTCGAAATAGA
CCCATCCCTAATGTCATTCTCTTCTACCCAAGTTGTATCGGGATCGCCTTCACCATCTAA
CTCGTCATCCCAAGCATCCGCATCGAAATCCTGTAGTTCCTCATGGGCATGCGTACCAAG
CTCAGCACTCGCGTACCCGTCATTCAAAGACTGTCCCCCAGTGGTTACATGTCCATGAGC
AATAACTCCATCCGAAGGCTGTTGATGGTCAGTGGTTTCACTTAGGTGAGAAGTGTTCTC
CGGGACTTCGCCACTTGCTTCATCAGATTGAAGTCCTAGGGCATCCTCAGCTCCATTCAA
TTTAACTCTAGTATCTTCTTGGTGCCTGCCACCCAAATTTTCTGACGCAATTCCTCCTGC
TTCGAACAAATTTTCTTGGTTCTGATCAGTTTCATAAGGCTCTGCAGTTGAAACTTCGCC
GTCAAGTATCCCAGAATTTGGAGCACCGCCAAGAGTACTCCTGGCGGTCTCAAGATTGGG
TGCATCTGTGGACTCTATATTTAGTTCTTGTTCAGCCTCTTCCGCGGCTTCTGGAGATTC
AACAAAATCAGGAAGAGTGGAAAGGTCAATTTCACC
>NODE_8587_length_298_cov_66.043625
AAGCCAGTTCCGATATCAAGGATGTCATGGCTGGAGGCCGCGGCGGGAACGAAGACGATT
CTCCTATCCAACGAGCCGATGTTCCCAAAGCTACGTGGGCCGATTTTGCGCGTCACTTTG
GACAGTGGAAAAATGGCAAAGTACTTTTCGGGACTGCATATTCTTGGTTTGCACTAGACA
TCGCTTTCTATGGCTTGGGCCTTAACTCTTCAATCATCTTGCAAACCATCCACTTTGGTG
GAGTCACCGGCACAGACACTCGAGGAGTTTACAACAACTTGTACAATACATGTGTTGGCA
ATCTTATTCTGTCGGTCG
>NODE_8589_length_571_cov_23.108582
TTGAAGCGTGCTGCCCGTGCATCCGGTGATTTTTACGTGCCTGCTCAACCTAAAGTCTAT
TTTGTCATCCGCATTCGTGGTGTGAATGAAATCGCTCCGAAACCGCGCAAGATTCTCCAG
CTTCTTCGCCTCTTGCAAATTAACAATGGTGTTTTTGTCAAGGCTACGAAGGCCACTCAG
CAGATGTTGCGTCTCGTTGAACCCTATGTGACATATGGCGAGCCAAATCTCAAGTCCATC
CGTGAACTCATCTACAAGCGGGGTTATGGCAAAGTCAATAAGCAGCGTATTCCTCTTGTC
AACAATGGTATCATTGAAGAGAGCCTTGGGAAATTCGATATCCTCTGTGTTGAGGACCTT
GTGCACGAAGTTGCCACTGTTGGTCCCAACTTCAAGCAGGCTTCAAACTTCTTGTGGCCT
TTCAAGCTATCCAATCCCACTGGTGGCTGGAGGAAACGCAAATTTAACCATTATGTTCAG
GGTGGTGACTTTGGTGACCGCGAGACAAGTATCAATAAACTCATCCGGCAAATGAACTAG
GCATGTTTATTTATCAGCATGGAGGCTTTGGGAGGAATGGTCGCAGTAGGA
>NODE_8593_length_40_cov_7.725000
GAAACAGCTATTGAAATAAAGTTGATAAACGTAACGTCTTCCGATGTTCAATCTTTTGTC
>NODE_8594_length_163_cov_5.828221
AGACAAGCTTGGATACGCCGATCTAGTCGAGGAAACAAGTGAATCAGGGGTCAAGGTTGT
TAAGGTCACGGGTATCAAGAATAGAGGGAGGACTGTCAGTGTCCTCGCAATGGGTACTAA
TAATCTTGTCGTGGAAGAGTGTGAACGCAGTTTGCATGATGCCCTTTGTGTCGTTCGATG
CCA
>NODE_8598_length_154_cov_17.344156
GTGCTCGAGATGGAGTATATTGGTACACAACTGAACAAGTCAAAGATTCAGAAATCTCGA
GACAGGTTACTAGCTTGATATTCCGTTAGCCAATCGGGAGGACGGTGCTAGGAACGTGGA
TACAAACTGATTTCCTCATATCGTTGTGATCGCATGGGATCTAGCATCTTCAGC
>NODE_8600_length_48_cov_2.312500
CTCTTGTTTCGCACCTGAACTAAAACCAGCAGATGATGAAGCCGGTAGGAAGGCAACAAA
AAACTGAG
>NODE_8602_length_74_cov_3.175676
TTGTGGAAGATCCAGAGCCCAATCTGGCAGGCACGAACTAGCAACGATCATGGGCTCCTC
TAGCTGCCTTGTAAGTTTTGCTGTCAGTTTGTTG
>NODE_8603_length_63_cov_2.809524
GCCCAGGATGATCTACTCTACATGATTGTTGGCTGGCATGCTCTGACACTTCCACAAAAT
TCCAAACAGCTTGCAACATCGCG
>NODE_8604_length_227_cov_8.577092
CCGCGTTATATTCTAGTTTGAAGATTAACGATAAAGTTGTATCTCCATTCACTGTGAATT
GTGGGGAATGCCATGTTTGTCGTCTGGGGTATACGGGCCGCTGCCCTGACGGATTCCTCT
TCGGTTCGCCTGCGCTTGAAGGGGGGCAGGCACAATATGTGCGCGTTCCGAAAGCTGGGG
GCACGTTGTTCAACTTAAGCAATCCTTCAACGTGGTCCAGTGCTCTGCCAAGCGATGTCA
AGCAAAC
>NODE_8605_length_199_cov_8.834171
ATGGGGCGTCCTCTCCAGAACGCCCTGCGTCATTTCCAGGACCTCTGGCTGGAAAAGAAA
TCCTGACTGCTTGGCTGGACGATGTCAGTGCGCGTGCCGGAATGCGCAATATCTCCCGGC
GACAATGGGCTAATGCAACCCTTGCATGGATTCCTGCCACCCCTGAGGGTAAAAGTGGAT
TTAAGGAGCAACTTTTGAAGTTACTGAGGGAGGAGAATG
>NODE_8607_length_460_cov_3.497826
TCCACGCACAGTCCGTCACATTTACATAAGGCCGCAATAATTATACAATCTACAGTAAGA
GTACATCGACTACCTCTACTCACGCCACACTCTGACGCTCTATTCTCCGCCGTTTGCGAT
CCTGATCCTCTAAGATAAGCTTTTCAGCGGCTGATATCGGTGCTGCAAGCCTCTTTGTCT
TGTCACCTTCTGCTTGACTCGGGTTTGAGGCAACAACCGCTTTGAATACGTTTGACCGCT
TCAGAGGATTCACCTTGAGGGGAATGATATTGATACCGGACTTGAGAGGATTCAACTTGA
GATCAGTAGCAACAGGCTCGGAAATGGCAGCAGAGGCCGAAGACAATGCCACAAGGGTGG
GTTTCGCTGACAGAGATAAAACTACTTTCTCTCCTTCATCCCTTTTCAGCCCCTCGTCCA
CAGGCGGGGAACCAGATTTCAATTCAGGACCTTCATCCTCACCGGCGTCCGCTTTCGCTC
>NODE_8608_length_48_cov_398.458344
TGACCAATGCCGAGCACTCAAGCACCCTGATTTACTGATCATTTGGGTTATTGATGGTGA
AATCCTCA
>NODE_8609_length_116_cov_6.310345
CCCGTGGGAAGCCGAGTTTCTTTATAAATTCTATCATGCGGGATGTCAAACAGTTAATAC
ATATACTACTTTCGTTGCTAACATAAATAAATCACAGAGCACCAAGGGGCTGGATCTCGA
GGTCAACGGGATCAAC
>NODE_8634_length_87_cov_2.620690
AAGGATTTCTAGCAGTTCTTTCTGAGCCTGGCGAGGTCGACTTGGATGAATTCCAGGACT
GGTACAACAACGAACACGTCCCCTTGCGTCTCAATCACATCCCTGCA
>NODE_8641_length_81_cov_3.074074
TGATAGAAGTAGGTTTCTGGACTATGGGAATAAAATCTATCTCCGAAACCCGGAAAGAAG
CCGAAGAACGGACGAAAAGAGCTCTTGAGGAGAACAAGGAC
>NODE_8657_length_759_cov_45.372860
GGGGCGAGACATTTGGACCATATGCTGATCGCGATGGCAATGGCCACGGAACTCATTGCG
CTGGAACAGCAGCCGGCAGCCAATATGGTGTCGCCAAAGCTGCTAACCTCGTTGCAGTGA
AGGTTCTTAGTGACGCTGGCTCGGGTGCAGTGTCTGACATTGTCTCTGGCCTGAACTTTG
TGCTTCAATCAGCTACTCGCCCCACTATTGCCTCGATGTCCCTCGGCGGTGGTGCATCCA
CTAGTCTCGACAATGCTGTTGCATCCTTAACCAGATCCGGTGTCCACGTCACCGTTGCTG
CTGGAAACGATGGAGCAGATGCCGGAACCACATCCCCCGCTCGGGCCCCAAGTGCTAATA
CTGTCGGAGCGACTACGATCGCTGACACTCGGGCATCCTTCTCTAACTTTGGTTCAGTCG
TCGACATCTTCGCCCCCGGACAAAACATCATTAGCGCATGGATTACCAGCAATACCGCAA
CTAATAACATTTCTGGAACTTCGATGGCTACTCCTCATATTGCTGGACTCATTGCTTATC
TGATTAGCGTCCGAGGAAATACAACTCCGGCTGCCATGACTGCGCTCCTTCAGTCTCTCA
GTTTGAAAGGTGTTGTAAGCGGTATCCCCGGTGGCACTATCAACGACTTGGCACACAACG
CTTAGTTACGTTTGGTGTGCCTTGTATGATATCCGAGCTCACCTCGATTCAATGTGATAA
AATTTGTACCCATAGCCTTTATTGAATTTATCATCGTGAACACTTGATGACCATGTAAA
>NODE_8659_length_304_cov_4.309210
CCAATTCTTTTCGCTGCATAGACCCCTTTTGCTCATTTCACATCCGCCGTCAATCTTTGA
ATCGCCTCCTGCTGACACACCGCTCTTCCGTTCTTTGGCATCCCTCGGCGACCGGGTGAT
GACTCAAGTGACACCCTCACTATCCACGAGTGTGAATTTAGATGGGACGTATGGAAGCTC
AGCTGTAGATGGAGATGCGGAAACTGCGAGGCAGTTGCATCATGCCATCACGATCACTCG
AGCCGGGGCTACGATTGATTGGGAGGAGACGCTCAAGGTGCTTGGGATTGATACGAGTCA
GGAGCCAGAGAGGATCAAGTCACA
>NODE_8660_length_482_cov_20.217842
TGGTGGTATGAAGGTCAAGGCTGATCGTGATGAGTCCTCCCCTTATGCTGCCATGCTGGC
TGCTCAGGATGTCGCTGCCCGTTGTCGTGAGGTTGGTGTAACCGCCCTTCACATCAAACT
TCGTGCAACTGGTGGTACTGCTACCAAGACTCCTGGCCCTGGAGCTCAAAGCGCTCTCCG
TGCATTAGCTCGTGCTGGTATCCGCATCGGTCGTATTGAGGATGTGACCCCTATTCCTAC
TGACTCCACAAGGCGAAAGGGTGGTCGTCGTGGTCGCCGTCTCTGATTGCTTTTTCCTCA
TCCATTATCAGTCTACTCAAAATCATGTTATTGTCTTTTGTAACTTGTTCTGAATGCAAT
GTCGCCGCTCGACACGCAGCAGGTTCCTCTAGTGTTCCTTGCCCCGTGGTCGTTTACTCC
ATTCCTATGCTGGTGTTAACAAGTGTATATTTGTACTTGAGCTAGGATGAAGAATAAGGG
TTGCTTAGGGGACATGATCAAT
>NODE_8667_length_23_cov_45.173912
CATTCCATTTGCACGGCATGCCTATGCAAGTCATCAAATCTAT
>NODE_8668_length_289_cov_6.463668
ATATGTCATATTCTGACTGTCTACGATATCAGACCTGGTCTGGATGATGATGGAAGAGAA
CTTGATATTACGCCTGAAATGACGAGTGGATTGCTCTCATACCCCGTGCCCTTCTCATGT
AGAATTATACCGCGCTCAAAGAAGGCTGAAAATTTGATTTCTGGCTCTAGCTTGATAAAC
TAGACAAGAGACACTAGAGCCTTCAGATTTTATTGATGACAGCATCCAAGAGGCAGTGTA
CACAAAGTATATGAGTACTGATTGTTGTAGGAAGGTTTAACAATGTACTACATAATTTCC
CATTCGGAA
>NODE_8669_length_47_cov_3.702128
TCGTGAACGACGCTGTACTGGCCCGAGGAATCTTACCTTCCATCGACCAAATTCATATAC
ATTTGTG
>NODE_8672_length_58_cov_3.000000
CCCCAGTGAACGCTAACATAAGTCGGAGGAAAGAATGAACAAGATGCGATTTCGGAATTT
GGGCTCGCTGGTCTCGCA
>NODE_8683_length_54_cov_2.500000
GAAAGTCTAAAGATAAAGATCTGTCACCGTCACCACCACATGATACCGATGATGATAGAG
GAGCAAGAGAATAT
>NODE_8684_length_399_cov_24.636591
AACCCGCCCACGCCGACGTAGCCTACGCGCCCGCCGAGGACGGTGACAGGGAGGGAGGAG
AGTTTGGAGTAGACTTTGTGCCATGTTTGTCCGGGGCCTAGATGTACGAGGTTCGTGGTT
GAGTCGTAGTGCACTTTATCAAAGTACCCCATATCAATGATCACCCCGTCAGATGGACTC
TCTCCAAGCCCCCCTGAGCGCACTGCGAATGGGATATCGTTCGCACTTAACCACGATAAA
GCTATAGATACGTCTTCTGCACTTTTGGGGCGCAAAGCAAGCTTGGGCGACGACTGGCCC
TGGTCACCCCACGTCTGAGTTGCAGCTGTGAACTGAGTGTCATTTGAAGGCTCAATTATG
TCGCCTTTGAACCCAGACGAGGCGAGTGCATTGGTGGGCAGAGACATTCTTGTTTTTCA
>NODE_8685_length_204_cov_4.254902
CTCCTCTGTTCCCATTTTTGTAATTCCTACTGCAACAGCATGTTCCTTCCCTTCTGAAAA
GATCCCGACCGGAGTGCCGGCCTGCAGGGCCGCTTCGGCAAGAGGTAATCCACCTCCCTT
TGACGTAAGTCCCGGACACATTATCTGCGCACCAGCAAGGACAAAGCGAATGGCTCCTCG
ATCAATCCTTACACAAGGTAGAATGTACGGATATTGATGAAGCA
>NODE_8692_length_47_cov_2.468085
CCCAACCATGCAGAGCGATTGGTATGTATTCTGAAAGTGAACAAGACCTCACAGAGAGGA
CGGCATA
>NODE_8695_length_991_cov_12.308779
GTGCTTTGCTCTTGACTGTCATCATCTGTCTCTCGGTATCTTCTCTTTTTCTTTTTCCTC
TCTCCTCTCGTCTAATTCCTCTCGTCTGACGGACTTCTCTATCCTATACTGTCTGCTGTT
TACCTGTCTTTCGTCTCATTTTTTCATCTTTTAAATCATGAATCCAATGGGTATGGGAGG
AGGATCTGCGGAGGCTCCGCGACGGGCTCATCTCTATGTTGGAAATTTGAGTCCACGTGT
CACGGAGTATATGCTGACAGAAATTTTTGCTGTTGCTGGTCCTGTCCAACATGTCAAAAT
CATCCCTGACCGTAATTACCAGCATGGTGGTCTCAACTACGGTTTCGTGGAATATATGGA
CATGCGCTCTGCTGAGACCGCCTTGCAGACTCTTAACGGCCGCAAAATTTTCGACACCGA
AATCCGAGTTAATTGGGCTTACCAAGGCCAACAAAATAAGGAGGACACATCTGGCCACTA
CCATGTCTTCGTCGGTGATCTCAGCCCTGAGGTCAATGATGAGGTGCTTGCCAAGGCATT
CAGTGCCTTCGGAACTCTGTCTGATGCTAGAGTCATGTGGGACATGAATTCTGGCAAGTC
TCGTGGTTATGGTTTCCTTGCCTTCCGCGATAAGACCGACGCGGAGCAGGCTATAGCGAC
CATGAACGGTGAATGGCTCGGATCTCGTGCCATTCGTGTCAACTGGGCCAACCAAAAAAC
GCAGGGAGGTGGCACAGCCATACCATCCCCTCGTCCTGCTGCCAATACCGGTGGAGCACC
GGCTCCCATTAACTTCCAGGGCGGTCCGCTTTCTTATGAATCCGTTGTCCAGCAGACTCC
TACTTATAACACCACGGTCTATGTTGGCAACCTTGTTCCCTATTGCACCCAGGCAGACTT
GATTCCGTTATTCCAGTCCATTGGATACCTTTCGGAAATTCGTATGCAGGCAGATCGTGG
TTTTGCATTCGTCAAACTAGACACTCATGAACATGCCGCAATGGCTATCGT
>NODE_8699_length_127_cov_3.897638
CTCATGCAACTCCATCTCTTTATCTTCGTCTTCAGCCCCTTCGTCGTCTTCGCTTGAGTC
GGCCTCAGAATCGTCTTTATCCAAGTCGATAACATCAGAGCTGGAGCCTCCCGAGTCGTC
GGCATCGTCTCGTTCCTCCATAAATTC
>NODE_8701_length_36_cov_117.805557
CGATTGTCGAGTGTAAACATCGAACAAGGTATCAACTCAATTAACAACTTGCGATT
>NODE_8706_length_41_cov_25.731707
GTGTGCGCAACAACATCAGGGTGGATAGTGATTATGTCGTTAGAGGAGTTATCAACCACA
T
>NODE_8707_length_46_cov_2.478261
TGGGTTTCGTCTGCTTGAATTAGAGCGGCACGGAATGCCACTAAAATCTGATAGAGAAAA
TCATCA
>NODE_8708_length_457_cov_4.560175
GACTGAGCTTCCAAAAGTTGTCACTAGAGGCCCGAGGATCGGTGTTGCTGAATTGATCCA
ATGAATCTTCAATGAAGGAGAGAATAGAAGTAACTGGCGTGAGATTATACGAGGTCGTCT
GCCAGCGCTTGATATCATCCATGACATCCGATGCCTTCTGGCGTTTGAAGAAATTGACGA
GGTTGCCTGGCGAAAGGTTGTCGGGATTTCCATCCACAATGAACTGTAACGTTGAGAGGT
AGACACCAATGAACGGAACGCAGGGAGGTTCGATAGAAGACATGAGATGACGATACTTGG
CAAAAGTCTTACTACTGTCGATGGTGAGTTCACACGCAGCAAACTGGGAGATAGCTCTCT
GGTTAACTTGTTCCCATGTACGCTTCAGTCTGCGGATAGGGGGTGTGTTCAATCCTGAGG
TAATCGCGATCATAGTTGAGAGGTTGTTAAGGGAACGACAACGGTCAGCGACATTTA
>NODE_8709_length_129_cov_4.062016
CTCGTAAAAGCGCACAAGCCTATTGGAAGATTTATAATGAATATCCGCCAACACGGGTAC
TGACTCAGGAAATCGCGAACGTAATGCAGCAAGCAACACAATCTGGCGGTGTACGACCGT
ATGGCGTGTCCTTGCTTGTCGCTGGTCGG
>NODE_8710_length_75_cov_14.746667
TTGAGATGCGAGCTGCCGCATCTTCAACGGTGTCACAGGTAAGACTAACGCCTTGCGAGT
TAACAAGGGGGAGGGCAAAGCAGTAGAGATTGTGA
>NODE_8711_length_88_cov_2.159091
GTTAGTTCTGATTTGTCTGGTGTTGATATGTCATTTGAACTCCACGCTGAGGTCTGAATA
TCGGAGGAGGTAAGAGTAGCAGGGGACACTGCTGACGAAGGATTGCAG
>NODE_8712_length_157_cov_3.356688
CAAACCCTTTGCTTCTGCCGGTCTCACGGTCCAGCATGACTGTTGAATCAATAACTTTGC
CGAACTGGGAGAAAAACTCGCGCATCGATTCTGAAGTCACAGTGGGGGCAAGACCTCCAA
TGAAAAGTTTAGTGGCACGCTGATGTTCTTGTCGGGGAATAGCTCGTTTAGGGTCAA
>NODE_8716_length_71_cov_2.901408
CAGTCAACTACCAACATTACCAATCAATATGGCCGGTCTGGAATCGATATCCTCCGTGAT
GCCTCCAGTCCTGGAGCAACATTTGATTCAC
>NODE_8717_length_79_cov_3.126582
CGGTCGTTCCGGTAGCGGATATGGGTATTAACTTCGCGACACACCAAAAGTTGCACACCA
TTGACATATGACACCATCGACACATGACACCCTCGCCAC
>NODE_8721_length_21_cov_89.619049
CAGGAGGATTGGGTGGACTTATGAATATGGTTTCACAGTTC
>NODE_8723_length_112_cov_27.366072
GCCCAAGAGTTGCCTTCACCGTTTGGGCTGCAAATGGCGGAGTAGATCGGATGGCTTGGA
GTTGTTCGGTGGTCAATCCCTCTGAACGTCCGACAGGCTCATGCTGAATCCATTCGTACG
CTGCCTTGTTCA
>NODE_8724_length_332_cov_4.081326
CTGGATAGTGGCCCAAACAGGGACTGTGGTGGACTCTGCTGCTGCTGACTGTGGAACTGT
GGTGGTGGTGGTTACTGTTACCTGTGATGATGGTACTTGAGATTGTTTCTTGTTCCAAGC
TTCACGCGCTTCAGCTCGTCTCTGCCGCTCTGCCGTTCTTTTCTCCGCCTTGTCTCTCGC
TTGCTGCTCATCTTCCGCCTTTTCCAAAGCTTCCCTTCTCCTTCGCTCAGCAGCATCCTG
CACTGCTTTTTCTCTAATCCTCGCTTGCCACTCTTCAGCTTCTCTCTCTTCCCGTCTCAT
CAACAATTCCTTGGTTCTCCTCCACACCCTTTCTCTCTCTTCCTCCTCCTTT
>NODE_8726_length_168_cov_13.982142
GGTGATATCAGGTGGATACGGATCGGGATTTTCTGTCAAGACATAATAGACATCCCAGTG
TCCTGCTAGAGCTCCGAGGACATTTCCGTTGCAATATGCCTGAGCAGCCGTGCATGTAAA
ATTATCGATGGCGGCATAGCAGGCGGTGATCTGATCCTTGCAGCCACCAGGAGACGACCA
TGCCCTGC
>NODE_8729_length_431_cov_9.032482
CTGCAACCCACTCTTCATCCTACCTCAGAAGAGCTTACTATTGGCAATGTAAAATTCACC
ACACACGATTTGGGCGGCCACCAGCAAGCACGCCGTCTATGGAGGGATTACTTCCCAGAA
GTTAATGGTGTCATTTTCCTGGTCGACAGTGCTGACTTCGAGCGCTTCTCGGAGAGCAAG
GCTGAGCTTGATGCGCTGCTTGGCATTGAAGAGCTCTCGAAAGTGCCGTTCTTGATTCTT
GGAAACAAAATTGATGCACCTGGTGCAGTTAGCGAGGAGGAGTTGAGGCATCACTTAGGG
CTTTATCAGACCACAGGGAAGGGTAAAGTTCCTCTCAGTGACATCAGACCCATCGAAATC
TTCATGTGTTCAGTCGTGCAAAGACAAGGATATGCCGAAGGTTTCCGCTGGATCTCGCAA
TATATCTAAGGAGTGAAGTCGGTACAGTTTA
>NODE_8730_length_56_cov_3.142857
ACGGCCTAGTGTTGGCATTCTTTTCGGGACACATAACTGGGAGAGCGCAAAGCTGGTTCT
TGCAGAACTGACGCAA
>NODE_8731_length_322_cov_8.854037
GTCGTCGATCACCAGCCAGTCAATTTTTCATTGTATGACGAACTACAAATTGTCACGGTG
GCTTCCTCTGGGATGGTATTCAAGCTGCCAGCAACTTAAACGGTCCCTCCGTCAATGCTA
GCATAATCACTCTCGACACCAGGCTCCATCAAAGACGCATGTCCAAGGATCAGGACAGCT
GAAGCACCAATTATCCAAAAGATAGTTCCAATCGGTGACGCATACCAAAGGAGAGGAATA
CCAATGACGAAAAGGCCAGTATAGAGATGCTTTTGGGTAATGGTATGTTCACCAAACTGA
GTTGCGTCGGGGGCAAACTTGTTAATCAAGGCAAATCCCCCA
>NODE_8732_length_61_cov_2.655738
GTGCTAAACTTCTTATTGACATCGCGGAATGTTGGAGTGAGATCGAATCCTCCCAAGAAT
AATCGTATGGGTATCGTTTCG
>NODE_8733_length_325_cov_4.972308
TATGGAACAACGCGACGATAGCGCCCTCGAATTCGGGACCACGACCGATGTTGACGGTGG
TCGGTGAGAAAGCTTTCCAGACGATACTTTCACAGATGTTAGTAGCTATGAAGAGGGAGA
TGCCTGAGCCAAGGCCGTAGCCTTTTTGTAGAAGTTCGTCAAGGAGGATAACAATGAGTG
CCGCGGCGACAAGTTGGATGATTAGGAGGAGGCAGACACCGGCACCGAGATCCTTGGGTT
GACCATAGAGACCTGTGAGAACGTAGACGGTTGCTTGGCCAAGGGAAATGATGAGTGCGA
ATAGTTTTTGAGCACCAGAAAACAAAGCACGATCTTCCTTCAAAC
>NODE_8734_length_67_cov_5.402985
TACCATCTCTTGACCAGCTCGCAGGACATCCTGAACGGTTCCAGACGATCCATCCCTCAC
TTTGTACACACCAAATATTGTGCCGAT
>NODE_8736_length_48_cov_2.395833
TTGTACGTCTTGAGGTCTGCCTTATCTTTGATCCCGCTAGTGAGTTGGCACTGCCAACTA
CACTGTCG
>NODE_8737_length_61_cov_2.836066
TGATTACAGAGAAGGCTTCTATTTGCAGCTCCATGGGGCGTGGGTTCCAGTTCTGACCAG
TACTCAAAAGAAGGATGTCAA
>NODE_8738_length_195_cov_6.164103
TCAGCCTTTCTTCGACTCCAACTGACCTCAAGACGCCGTGGAGCTATTATGGTTGCGTTG
AAGAAGGTACGACGGGATCTCGTCGAGCGCTCACTGGACCATCTTACTCAAGAGGAGCTA
TGACGCCCGAGTTGTGTCAGAACCTTTGTGCGGGGTACTCGTTTGCTGGCGTTGAATATG
GACAAGAGTGCTACTGTGGCTATTCTTTGACGAAC
>NODE_8742_length_99_cov_146.343430
CTATCGGTACTCCCGGTAGTGGCGTGTTGCTTTCGGCCGTCAACTTTGTGTCGCCTCAAA
CCTCAATTACAGTTAATAGTGGTGCTGAAAGAGTGGCCGTTAATTGTGGTGTCGGCTCC
>NODE_8744_length_52_cov_1.769231
GCTGTGGCATCAGATTTGTTAGCGGTATTGATCAAGCCCGATAGACCTGTCAGAAGCGCC
CGAATAGCGGCA
>NODE_8749_length_885_cov_8.846328
AGATGGTGGTGAGATGGTGGATATTGTGAGATAGCTGCTTGTGAACAGTGACCCAGTTTA
TAAGATAGGTGGATGTCTCAACAGACCTTCAAATGAGATATGTAACAGTGGCCAACAAAA
GAAACACGATGGAAACAAGTCGAAAACGAAAGAGAATATGTGCGCACACGAATGAGATTT
TTGAAAAATACGCCTGATTCCTAAGCAGCGACACGACGATAGAGTGGACGGCCCCGAAAG
AGCTCAGGAAAATTAGACTCTTTGCGAACAATGGTACGAGGCTTTGTCACTGGAAGAGCC
ATGGAGGTAGTTATCCAGAACGGTGGGGATAAATCATGTTCGTCTAGGGACGATCGAGGG
GAAGATAGAATTCGGGGGGTAACGGGCACCCCTCTGGAGAGCACAACGTGGCAGTCATGA
ACCTTGGGGGAAGCAGGGGATCGAGAGGGAAGCTGTGAAGAGCTGAGTCGAGTGCATGCG
GCAAGGTCGCTCGCACGAGCGTTGGAGATGGAGGGAAAGGGTCTTCCAGGGAAAGGCGAG
AAAGGCAAGGCGTGGGTGGAGGCGGGCGTGGGGAGAGAGTCCTCTGAGGTGACGGTTCTT
GCTGTGCTCCGTGGGGAGTGAGTGAGGGTATTGAGGTGCTTCTGGAGATTGAGGATAGGC
CGTGGGGAAGTGGTAGTGGATAATTCTGGTTTTGTCATGGTGAGAGAAGGTGGCAGGGGG
CGAATTGGCCGTACGAGGTTTGGGGCTCGATAGATAGAGCTGATAGAGCTGATAGAACTG
GAGGTGGCGGAAGAAGAGTCATCGAGTGGCAGAGAAACCAGTCCCTGTTCCTCTGGATGG
GCTCCAAATGGTATCTCTGCAGCCCAGGCGCGAATTCCAGCAGAACCACGGCCCGCCCAA
TTGGA
>NODE_8755_length_300_cov_45.546665
CCTTGATTTATCGAACCATGGAGCGGGACCAGACATTGAGATTTGGGGGCAATGGGAAGG
ACTTAACCAGTTGTGGACCTTTGATGAAGTCTGAACCACAGTGACAATGTCTGAATTTTG
AAACGGTCCCTAGGAAATCGTGTATGCAAAATAATGAGTCAAATCCATTTATTTCTGAGG
GGTGCCAAAATCGGAATTATACAATCGTACTTAGTCAGCTGGATCTGGGAGGTGAGCTGG
ACTGTGTGGCCCATAGACTCTAGTAGAAGAAAGAAAAATGGCACTCGCTAATCAAATATT
GACGGTTGACTTAGTGCTCG
>NODE_8758_length_133_cov_17.932331
CACAAGGCTCATAAATGAAACCCCGCTATATTTTACCTGATACTGAATTACGACAACAAA
CAACAGTAACACATAACTCCAGTGGTTTCAAGGAGCAAGGAGATTGTTAAGGAATTCCTT
GCCAGCAGTCTTTGGTGCCTTGGGCTTCTTGGT
>NODE_8759_length_678_cov_23.610619
TCTCTGACTCTATCGCTCGACCTCTGGTCTCCTCACATTCTTTTAGTGTCTATCCTTACA
CAAACTATGAAAACCTCTACAAAGACCTCTCTTGTGAACAAAATTGCCCTCGTGGCATTT
GTGAACGTGCTGGGTGTCTTGGCGGATGATCCGACTACTCCCATGTTCCAGGGAGACTTG
TTACTTCAAAATGTCCTCTCCAACACCAAGTGTATGACGGCCGCTTCCAACTCCGACGGT
GCCGCAGTCACTTTACAAGGCTGCACAGGTGCCAAATCCCAATTATGGGAGTTCAAGGAT
GGTGCTGTCAAAGTTTTCGGCAATAAGTGTCTTGACGTCACGGATGGCAATCCCTCCAAT
GGGAACAACTTGCAAATCTGGACTTGCGTTGACCAGAGCACGAACCAGTTGTGGGACTAT
GATATTTGGGGAAACCGTTTAATCTGGAAGAACCACAACAAGTGTGCAGATCTTTCTGAG
GGAAGCACTGCCGATGGAACTCGCATTCACCTCTGGGACTGTGTCTGGAACCCCAATCAA
ACCTGGAACACTGGATACATGGCCAATGCCCTTCCTGAAAAGAGCCAAGAAGGTCAGACC
GGCATTAATAACTGTGGTACTGGTTCAAGCCAAAGCTCAACATGTCAAACCGCGTGGATC
AACGGCGCAGATGACTTCTGTCTTTGGGCACCTCCTAC
>NODE_8773_length_110_cov_4.490909
GGAATTCGGTCTTGAGGCGTTCTGTATGAGACTTTGGGCATGCACCAAGATCCATTTTCG
TGTTTGTGAAGAGTGTATGTGGGCAGGTGCCACATAAGAAGTTCTTGCAAACCTTGTCAT
CCGACCATTG
>NODE_8775_length_378_cov_5.640212
TGTCGGTGAAGCGTGGTCTGTAATCGCTGGGAAGGGGTCTAATTTCCAGGACATCAACAA
CCCTCAACCAGTAGTTCAAGTTGGCGCGAGCGGCTCACAAGGCTTGGTCGAGATCACTGA
CATGTTGTTCACGACCATTGGTTCCACCCCTGGCGCGATTGTCGTGGAGTGGAATGTGAG
GCAACCCAATGACCAAAATGGCGGTGCTGGCATGTGGGATTCTCATATCAGGCTAGGTGG
TGCCGCTGGTACAAACCTTCAAGATGGACAATGCCCAAACTCTGGAGCTGGTGGAACAAC
CGACTGTTTTGCTGCTTTTCTTGCTCTCCATTTAACGTCCCAGTCAACTGCATATCTTGA
AGGGACCTGGGTCTGGTTAGCTGATCATGATCTCGACG
>NODE_8776_length_164_cov_3.939024
GATGATTGAAAATGAACCACCGTATCTGGATGAAGAGCCGCTGAAGGCATTGTATCTGAT
TGCGACGAATGGGACGCCTACGTTGAAGAAACCGGAGATATTGAGTCGGGAGCTGAAGAG
CTTTTTGGCAGTGTGTTTGTGTGTTGATGTTGCAAGTAGGGCTACGGCTTCTGAGTTGCT
GGAG
>NODE_8779_length_255_cov_67.113724
GAGACATACTTCGAAAAATCCCAAGTACCTCTCCTTATCAACAGTTGCACTACCGATGTT
CAGTTCCCTCACGAAAGTCAAGCCAAAGCTAACGAGATTTTCGGTCAAGGAAAATTTTCC
TATGGATACGAGATGAATTACTATGAAGGATGTACCCATGGGTTTGCTGTTCGTGGCGAC
TTGAGTGACCCCAAGGCGAAAGCTGCAAAGGAGGGATCGTTCGAGAAAACCGTTCAATGG
CTCATTAAGCATTTCTGACTAGATGATAGCAGACA
>NODE_8782_length_25_cov_135.080002
TATGTACATGCATGCGTCTCTGCAATAAACGAATAAATCGAAGTC
>NODE_8783_length_102_cov_5.647059
CCCAACCTCTTCCCTTCAATGACTCCTTCATCTATCACCGTATATACAAGACCGATGATT
TCAAAGTTGGCGGACGACTGGAATTTAACGCCTTAGGGAATAGATTAGTGATGGCCTTTC
CC
>NODE_8788_length_76_cov_3.815789
CTGGTTAACCTTGGGTCAGTTTGTGGATCCACAACGGGCGAACGCCGGGATTGCAACTTT
CGGTACCACAACTGCCCTACTAAATTTGTTCGCGGC
>NODE_8790_length_222_cov_20.662163
CAGTAGCCACGACGGACAGGAATGACAGACAATTTAGCAAGGATGATGGCCCCACGGATG
GCAGTAGCAACTTCCTTGGCACACTTGACACCGAGACCGACATGACCATCAAAGTCACCG
ATGGCAACAAATGCCTTGAACCGTGTGCGCTGACCAGCACGAGTTTGCTTTTGAACAGGC
ATGATCTTCATAACCTCATCTTTGAGCTTGGGGAGGAAGAAGTCGATGATTTGAAATTCC
TT
>NODE_8808_length_330_cov_13.090909
GTTGGCTCGAAGATGTGGCACAAATAGGCCATTGAACACTCGGGGTTGCACTTGGTCAGG
AATGAGGAGGAAGACAATATCGGCCTTCGCAGCTGCTTTCTCGAAGTCGTGCTCGACAAT
GAAACCTTTGGTTTTAGCATCCTCCGCATATGAATCTTCTTTATTGGCTATCAAGATATT
TTCGTTGGGAATACCAGAATCCCTCAAGTTTTGGGCCTGTGCAGCACCCTGGTTTCCAAA
CCCAAGGAAGACAATCTGCTTGTTGTGCAGCAACTCAAGGTTTGCATCGGCATCGTAGTA
GATTTTAGCGGAAGGCATAGTAGTGATGGTAGATTCGTTGCTAGTAGTCC
>NODE_8812_length_434_cov_17.974655
CCGTTCTTCATGATCCGACAGTTACATAGATGTCATGTCAAATGTGGTCGTATTAACAGA
ATGCACGACATTGATCGTTAAAGGGTATGGTATTGATAAACAAGTCGTAAGAGACAACGA
GGATGTATTAGGAACAAGACAAGAAATCATTTGCACACGGCTTCACCGCGGAATTAGCAG
GGATTTGAAAAAATTCCAATACGGGCGTGCAAGGTATGAGGGATGTGGACAAGAACGATT
ATTAGGAGATGCGCATCTGGGCCTTTAGAGGACAAGACAACCGTGCTTCTTGGTCTTCCC
GCCTCTGCTAAGTAGAGCGGCGCGGGTGGCGTACTGGAATACTTCGCGTACACCCTCGCC
CGTCTTAGCGGAGCACTCCAGATAATGCTTAGCACCAATCTTCTGGGCAACAGCCATGCC
CTCCTCGGGCGTCACAGGGCGCTGGCTGGTCTTC
>NODE_8820_length_553_cov_26.235081
TTGTATGTATATTATAACAAGTCATGAATATTCGGCGTGTGCAGAGCAGTAATGTAGCAT
AAGAACAGGCCACCAGAACCACCAACACATCCTCCTGCTCTCGAGTCTAGTACCCAAGCT
GAGCCAGTTGTGGGAATGATGGTGTTACATTCGAAATGGCCTTCTGGCGGAGCTTGAGGG
CAGCGATCTTGCGCTCATGGAAGGCCTGAGCCTTGAGCTTTCTCTTGTCCTCAAGGCGGT
CAACAACGTCCTTGTAACCCCAACCGACCTCATGAGACAGACGCTTCACAGTGCAAAACT
TGCGGCCAGGCTTCAACCGTAGAACCCTCAATGCCTCGGGAACCACCATTCGCTTCTTCT
TGTCGTAAGGGGGAGGAACACCCTCGAATAGCTTAAGACGCTCAAGTGCAGCGGCACCAC
GGGCCGTCTTATGGGGAACCATGCCCCGAATTGCCCGATAAAGTATTTTGGATGGCGCAC
GGTGGTGGAAGGGACCGGACTTTTTAGGGTTCACAATATGACGCTTATGGAGGAAGTTGT
GGTACCGGAGTTTGTTGCGGAAAAAGCTACCCG
>NODE_8821_length_70_cov_10.128572
TTATACAGTTGATTCAAAGTCATGCAAAACGTCGAATACATGTTTTACACGATACGAACG
TACGATCGATACTATTAAGATAAACACGCG
>NODE_8823_length_302_cov_11.658940
CGAAGAGAAGGACGCCCATGAGAAATTGCCATTTCACTCGCATCCATACACATATGTCTA
TCTAGTTCAACTTGTTGACTGGAAGGGAGGCAGCTTCATTTTGAGAAAGTACACGGGTGC
CAGAGATGCGGGCGGGATTGAAAGAACGATCACAGTCAGCATACGCTCCCCCAACACCGA
AGCCAGTCGAAAAGGCGATAGGCCATGTTCGCCGACGGAAGAAAATCACCGAGGCAACAA
CTCCTACACTGAAGCCGATACCAGATTTTACGAGCAGCTCTGCCAAACAGCGGTCATACT
TCTGACCTAGGATGTCTTCACT
>NODE_8829_length_99_cov_4.717172
AAGAAGCTGATATGGGGCAGCCTTCGTAGCTGTGATGGGTGCAGGTTCAAGTGCATCTTT
GAAAGCATCTAAAAGGGTAAGGCTGCCGGAAGAAAGCCCCCTGGCGTCGGAGATGCTTT
>NODE_8836_length_228_cov_5.460526
GGATGGAGAGAAGGATGCCAGCACCTGTCCATATTCTTGGCAGGGTATGATCTTGATGGT
CATCATCACTGAAGGAATGGATGGAAGCGCCGATGGTGGTGTGAATGATGACCTTGAAGA
GGGAGAGGGCGGTGCAGACGGTGTAGGTGTGGAGGGAGAGGGAGGGGGCGGCAGCGAGGA
GGCAGTTCATGACGTTGTAGGGGTATGGGGCGAGGCGAATGAGAAAGAGCAGTTTCGGGC
GCTTTTCG
>NODE_8840_length_415_cov_37.737350
AGGAGAAGGAAGAGCAGTGTAAAGGTCGGTACTGGCATGGGTAACACAGTTCGACGAGGC
AGGAATAATAGCAGTGTAAGGAATACTGGTGATGGGGCCTAGATCTTCCGGTGGTTGAGT
GTAAGTCACGACAGCACCATTAGTAGTGTAAACACCCGGGAAGTCACCGCTATCCCCGTC
GCAGGACTCGAAAGTTCCGTTTTGAGCGTTGCTAGGAGCATTGAAGGCGCAGCCGATACG
ATCAAGAGTGTTTCGGCACCAGGCAGCATCATTGGGACCTGCAGGGTCACAAACCTTTAT
GCAGAATTGATTACCACCCATAAAGTTGTTCCACTCAGTAATCTGCTGGAATTGACCAGT
GAAGATTTTGGAGAAGGCGATACCACCGATGGGATTTCCACGCAAGTCCTGACCATGAGG
GTCCATCTCGCCACC
>NODE_8841_length_2205_cov_9.202268
AGCTCAAAATCAGGCGCAAAATGATGTCTTCCACGGGCGCAGACAATGTCAGCATAGTAA
ACAGGTGCCGGAATTGAAACGGAACGAGTTGCACGTGCATATACATGACAGAGAGCGAAT
GAAAGGCCCTGAATAGCATCGGCACTAAAATGATTATCATCATGGAGAACCTCATAAAGG
GCCGGTCGGCTGGTACCAAGAAGCCCTCCATGACTTTGCAAAAGCCAATCAAACTCGACA
GGATTGGTAGTACCAGTGTCTAGTATAGTACCTGCAGGGCAGTTACCGGACCTGTCCCCT
GCGTTCCCTAGAGGATTCATCCTGATATGGTGGCGTTTGATGACGACAATAAGTGTGATT
GCAGGTCGGATCCCCAACTCGGTACAAGCAGCTCGAATAAGGGGCAATTCTTTGTCAAGC
ACTTGGGCAAACTGACCCTCAGATACACCATCTCTGTAGAAAATGAGTTTCTTAGGAGCG
GGATTATCTGCTTTCTCTCTTGCTTTCCTGTACCCCATATGTTGGGAAAGGATTTCTTTA
GTCATTGACTGCAAATCATCGATGAGTTCCTGCCGCCCAACCTGCAATGCACTTGTAGCA
ACATATTTCGACACTAACTGGTCGACACTCCCGACAACAGCAGTGAATGATGGTTTGTTC
TCGGCACCAGGTGCAGGGTGTTGCACATCGGCCCCCATGATGATGCATGGATTTGCAGGA
TCACTGAGCAATGGTACACCCCTTGGGGTACAGTTGATGCCTCCAAGTTTCACATTGGCT
TTCAATGCAACGTTTGCCCAGTATTGGATATTTGCACCAACACACTTGCCTACTTTTAGG
CACTGTGTCGCAACACCTTGAGCACAATCACCGAAATGTTTGACTGTAGTATAAATTTCT
GTATTTCCATGGTCGGGTAAAATAATGACAAGCAATTGTGGCACCGACTTCTTCATTTGA
TATGATGCACTTCCAGCCTCCCTGAGTTGTTGAAGAATATTACCCTGAGCATTTGCAGTT
CTGATGATTGGTCGATCATCTTGCATTGTGATGCCAGTGCTTCTAAAGCCATTGACAAGA
TTCTTTACCAGGTCCTGCTGTGCCTGGTCACGGAACCTCCGAGTATCAAAAGTAACAATT
AACCAGTGATTGATTGTTACTGGGGTAAAAAGCTTCTTGTCTGCCATGTTCCATTTACCA
TCTCTTGGAACAACAGTTAGCTCCTTGCTGCCCCGCCCATACTGTAACTGTGGAGTGGGC
AATATCCTTCCTTGAAATTGGAGCAGACCATCTGCAGTGTTGATAGTCATGCCAAAATCA
CGAATATAAGATGACTGTCCATATTGGAGCAATTGCGCCCCAGCTGTAATGCTTCGGAAG
CGTTCAAACGGCTTCTGAGTCGAAAATGCCACCATATCCTTTGTCTTATCGCTCGGCAAT
TGCTTCTTCATGATTTGACCAGGTGGAACTTTGCAGAGCTCTAGAGGAACCAGTGCACCT
GAGCCGAGCTCGACACAAAACATCTGGGGGAACCGAATCTGGATTCCTAGGAGCTGGAAA
TAATGGGCTACTGTTATATTTCGACCCTGATACTCGAACGTGATATCCTGGGCAGGACGG
TCGGAAATTCTGCGAATCGGACGCTTCTTATCTTGGGTGGTAGCAGGGACAGTCACTCGG
AGGCCTGTCAAGAATTTTTGGAGCCTAATTCGCTCGCGCAGTGGTAATCCAGCGGACGAG
GGCGATAAGAAATGAGAAAACTGATTATTGCGCATCAAATCCATCCTTTCAAAGAAATCT
AGGCAAAGTTCGATGAGAGTTCCGGGTCGATACATCATGCATGATGCAATGTCCAGATTA
AGGAATAAGCGTCCTGGGCCGGGTCGAATGGACTGAAAAAAGCCACGCCACAGTTCGATA
CCACCACCGATTTGGCGGGCACCATCAGGTGTGAAGAAACTCCTCACGTTGAAGGGGTAC
CGCATGTTGGGCTCCATGCGAATGATGGTGTTGTACGCGGCTAAAGCAGTGGAAACTGCG
GAGTCGGCGCTTTGTTCACCGGCAACGTACCGATGCAAGACATCAGTATTTATGATCGTA
GCTTGTGTCAATTTCAAACGATATAGCTTGGGCGGGCGGCCACTAGCTTTAGGAGCGGTA
CCACCATTCTTAGGGGCCAAGCTCACTTCAAATGTTCGGGAAAGCCCTCCCAAGGGAAGA
TTGAT
>NODE_8842_length_63_cov_4.968254
TGAAGCTGCATATGAGATTTTCGGTAACATCGTGGAGTATGAAGAACTTCGAACAATCCC
AGATATCTTAAGTGCAGTTCAGG
>NODE_8853_length_123_cov_3.065041
TTCTTTGGTTCATATTTGAACACTTTGCTCGTTTTTGTGCCCTTGAGTTACGTTTCTCAC
ATCTTGAACTGGGATGCTGCACTTCGATTCAGCTTTAGCTTCCTCGCTATCATTCCTCTT
GCCCAGCTTCTTGGCGAGTGCAC
>NODE_8854_length_843_cov_35.447212
TCGTCGACATACAAGGCCAATGGTTCCGAGTTCGCCATTCAATATGGCTCAGGGGCTATG
GAGGGCTTCGTCTCCAGTGACAAACTTGTCATCGGAGATTTAGCGGTCCATAACCAGGAC
TTTGCTGAGGCCACAAAGGAGCCAGGCCTCGCTTTTGCCTTTGGCAAGTTTGACGGTATC
CTCGGGTTGGCATACGATACTATCTCTGTCAACGGCATTGTCCCTCCTTTTTACAACATG
ATTCAACAGAACCTTTTGGACGAGCCTATCGTCTCTTTCCGCCTTGGCTCGGATGAGAAC
GACGGTGGTGAAGCCACCTTTGGTGGCATCAACCCCTCCTCCTACAGAGGGGACATCACT
TATGTTCCCGTTCGTAAGAATGCTTACTGGGAGGTCGCCCTCGACAAGATTAGTTTCGGT
TCCGACGAGCTTGAGCTCGAGAGTACTGGTGCCGCCATTGACACTGGTACCTCTCTCATT
GCTCTCCCTACCGATATGGCCGAGATGCTCAACGCTCAGATTGGCGCTAAAAAGGATTGG
AGTGGACAATACACTGTTGATTGTGCCAAACTCCCTAGCCTTCCGGAGCTCACCTTTTGG
TTCGGTGGAAAGCCTTTCCCTCTCAAGGGCACCGACTATGTCCTTCAGGTTCAGGGCAGC
TGCATCTCTGCCTTCACTGGTCTGGACATTAATCTTCCATGGGGTAGTCTTTGGATCATT
GGTGATGTTTTCCTCCGCCGCTACTTTACCGTTTACGATCTCGGCCGCAACGCTGTCGGC
TTTGCTGAGTCCACTTGAGGAGCTACAGTATATGAGTTAGATGGGAGGCTCGGTGATTTT
TGATGGTGTCTCGATATTTCTTC
>NODE_8857_length_60_cov_1.983333
CGCAAAGTCACCCGTCAACGCTTCGACTAGAATATGGGGAGCTTTCTGTTTGATTTTACT
GATCGTTTCGGCGAAATGCC
>NODE_8858_length_113_cov_158.477875
CTACCAACTAACACAATATACCTTATCATTGTGGGCAACTTAATAGTGTTATTCTTACAT
ATCATAAGAAACAGTGAAGATCTATTCCAAAGACTGCAATTTAAGTTACGATGGGAATAT
ACATTCAGTCAAA
>NODE_8862_length_68_cov_4.735294
GGCTTATCACCCGCCCACCATCCACGAGCAATACAGCTCCGTTCATGTAGGCACTAGCTC
GGCTCGCCATGTAGAGTATCGTTCCAGC
>NODE_8863_length_454_cov_16.178413
CCTAATTAGAGAGTAGCTGCCAACCAAGTATTGTAGTATCAAGAATCTCAGGTAGTCGGC
ACTTCAGATCACAGGTAAAGACATCAACCCGAGCCAACATCAACTTTTACTGGATTTCAG
CTGATGAGGGATACGTTGGAGAAGTTGACACGATCAGATTGTAGTAGAAAGCAAACGGAT
TTCTGAAAAAAGGAGCATTTTGATTATGATGACCCTCCAACCTGTTCAACCATTACATCG
ATAGTATCATTATCCTCCATTTCCAGGCTTGCAGGTGTATCGTCATCATTTATCCGGCTT
CCATCATATAGAAACCTGATGCTGCCCACATCCTTGCCAACTTTGCTTGCATAAGCGCCC
TGAAGCTTACTGAGCTTTGTGCTCCTTTTGATCTTGAAATACGTTTCATCGCCCTGGGAG
GTTACAACCTTGATGTTGATGGGGGCATTAAGGTCCTCCTTCACATCCTCAGCA
>NODE_8865_length_59_cov_3.186441
CAGGATTTACTCCTGTCAACTCAAAACCCGATGAAACGACCTTCAAGGCAGACAGTCAAT
TATACAAAGAGAGCGAAGA
>NODE_8869_length_323_cov_4.340557
TCTGAGTCAGCTGAGTCAGAGAGTTCATCTGAGTCGGAGAGTTTATCTGAGTCAAAGAGT
TTGAGTTCAATTGAGCCAGAGAATGGGGTGTTAGGGTTAGGGAATGGGGTGACAGTCATG
TCATGACCCCGGCCTTCCCGGTCGAGTTGGGAGTAACGCCAGATGAATTCGGTTAGAGGA
GTACGACCAGGAATTTGGTAATCGAAACGTCTGGTAACCACTGCACCACCCCGATTCCAG
TATATCAGTCGAGCATATCGACCACATATGAGGATCGAAAACACATATATACGGAACTGC
ATTCCTTGCAATGCATCAGCATATGCACCAATCTGCCCCATAG
>NODE_8872_length_162_cov_5.561728
GCCAAAACAGCCGTGGAATCAAGGCCCTCAAGCTCAGACTTCAAAAGGTTCCGAACTTCC
TCGTGGAATTTTTCCACCGACTGTTGCGGGAAGATTTTATTGAGAAAGCCACAATCCAAC
AGTTCTTGGGCCTCTTTCTTCTTCCCCCAAATAAGCATTTCGTTGGCTTTTGCAATACCC
AA
>NODE_8873_length_57_cov_2.228070
CTGGAATAGTCTTTCATCGTCTCACTTGCAGCCTTGATGTTCCCTCGCGCTACCTGCAAC
AGATTCGATACCAGAAT
>NODE_8881_length_79_cov_3.278481
TGCGCTCGGCCATTTTGGATCTTCTGTGGGATGCTGACAAGTTTGCTTTCTATGACTTCA
ATCTTGCTACCGATAAAAGGAAGGATTTTTTCAGTGCCG
>NODE_8887_length_44_cov_6.500000
TTGGGTTCAAATTTCTTTTGCGATGCCTCGTCATCATAGATCAAAGCGAAAGCAGTACTC
TTGC
>NODE_8895_length_530_cov_9.467924
AAAAAAACCGCGTTGTCCCGGCTGTCCATTTAAAGAACCATTAACGAGACCAACCACTTT
CACCATTCACATGTCTGGCTCTTTCATCGTAGCGTTCGTCCTTCTCGTCACGTCTTCTAT
CGTCCCTGCGACGATCGAAATCATCCCTGCGACGGTCATAATAATAATCAGAGAGTCTGC
GGTCATCATAGCCTCCTCGCCGGTGATCATCGTACCCTGCAGGCCTTCTATCATAATCCT
CCCTCTTGTAGGGCGGAGACCTGGGTCGACGATCGTCATATTCTGGACGGCGAGGAGGTG
ATCTGGAACGGTCCCGGCGGTATCGATCATCCCTATAGCGGTCATCCCTATAGCGGTCGT
CGCGACGATCATCACGTCGATAATTGTCCGGACCACCACCACGAGAGTCGTCCAAAGTGA
CTCGAACAGGCCTTCCTCGGAGTTCTCTACCATCAAGTTCTTTGATAGCCCGATCAGCAT
CTTCCCGAGACAAATATTCGAGGACACCTTGTCCGGGATAGTCACGATCGATGTCAGCAA
AAGAAACGCT
>NODE_8897_length_67_cov_69.671638
AGACACCACAAGATCTCCTCCCTTCAGAACAAATCTTCGTCGTCCCCAGGAATGCGTTGA
TTGAGGTCAACATCCCTGGAGCCGGCG
>NODE_8899_length_65_cov_3.138462
TCTGTAGCGTGAATCTTGACCTCGAAGTCAAATTTGGCATCTTCGTCTGATTTCAAAGTC
TTCCAATACGCGACGGCCCGTTCCC
>NODE_8903_length_254_cov_5.775590
GAGGAAAGCGCTTCAAACTAAACGTGCTCTTGTCGCTCGTCGTCGTGAGCTGCTCTCAGA
ACTGACAGTTAGGAAGGAGAAAGAGGAGAGTAGCAGGAGGGCAGAGATCAGAGCGAGAGA
GAGGGAAGAGCAGAGTAAGAGACAGAGAGATGAAGCAAGAAAGAGGGAAATTGAGTTGGC
TAAGAAGCAAATTGAGGCCGTGAGGATGGATGAGGCCAAGAAGTATGCGCAGACTTTGGT
CGTTAAGGGTCTCTTGAAGGTGAATGATATCCAC
>NODE_8910_length_147_cov_2.659864
CTGGCTGATTTATGAACCTGTCCTCTCAGCGACAGTTGTTTCCTCTGTGGATCAAGTTCT
CAGTACCAACTGCCCTGCATTCTTGGATTCTATCCGCCTTACTACCTTCACGTTGGGCAC
CAAGGCGCCGAGAATTGATAAAGTCAGAACCTTCCCGAAGACGGACG
>NODE_8911_length_172_cov_6.662791
CGCTCCCACAGCCCTCGCAGAAGGGATGAACGCGACAGGGACCATGACAGGGACCATGAC
AAGTACCGCGACCGTGACAGGGACAGGGACCGCGACCGCAGGAGGGCCCGCTCTAGGTCC
CCAGCCAGACGTGGCAGGACCCCCTCTCCTGACAGGAGGCGTGATGATCGAGACCGCGAC
CGTAATCCCGAG
>NODE_8914_length_80_cov_94.474998
AGGCTGCACCTGCGGTGCCAATGATCCCCTTAAGGACCAGAGTGGTTGCGGTTCTTCCAG
TTGTACCTGCGGAGATGCCTGCCAGTGCAAGCCCGGCGAG
>NODE_8915_length_142_cov_3.654930
GTCGAGATCTTTTTCGGAGTCTGCCTTGAGATAAAACGTGGTCTGACGTGCCTTTGGGTT
CGAAGAAGCCTCCAGTTTAATCTTGTGCCTGGCAGTCACTTGCTTCATGATCTCACCCAT
CGTCGCCGGTCTGCCATCCTTGCCTGCAGTCGAGAGATCGAT
>NODE_8916_length_69_cov_9.101449
CCCCCCGTGACGTCCTTTATTGACGCGAGATCTTGGCGGAGATCAATCCGCTCGGCGCTG
CAATCGGACAGAACACTTCTGCAACCGCA
>NODE_8917_length_373_cov_8.297587
GGGGTCAACGTGTCGCATGGCCTTCAGGAGACTGGGGTAGTCTGCCCCTGGAGGGTGGGA
TAGAAGCAGCCTACAAACGACAGCTGGACGCTACACAAACTCCAGAAGAACGCGAAAAGC
TCATGAGCGACTTACTCGCCAAATTTGAAGAAGTCCGAAATCCGATCAAGACTGCCCATA
GCTTTGGAATCGAAGAGATCATTGACCCTAGGGATACACGGCCGATGGTTTGCGAGTGGG
CAGTTCATTCATACGATAACGTCTTATCCCAGCTGGTTGTACAGAAACAAGCGAGTATCG
GGCGGGATGCGAAGCCATCAGGTGGAAAGGGGTATAAATTATGATCTATTGCTTTTGCCG
GATTGACAGAAAATAGTTTCTTCTCATGATGCC
>NODE_8918_length_58_cov_1.862069
CAGCAGGACGGGTCACAAAGACAGAGCCCTTGAAGTAGGATTGAGGCGCTGCGATCTCTT
CGTATTCGCTTGTGGAAT
>NODE_8920_length_75_cov_7.866667
TTGAGCTTACCCTCAGCGATGATATCAACGTTGCTTGTGGGAACGGAGTGAATGCTCTTC
CACCATCGATCTCAACTGGCGGCTTTTACTAGCGC
>NODE_8921_length_28_cov_53.500000
GGAGGATGTTTCTGGGGGCGCCAAGTCCGTGCCCTTCCTTTTGGAGGA
>NODE_8923_length_69_cov_30.072464
ATCGTCACAGGAGGTAATCGTGGAATTGGATACGCATATACAAGGGCTATCGCTCAAGCA
GGCGGCAACGTCGCTGTCATTTACAAAAG
>NODE_8924_length_512_cov_21.144531
CATGAAACTTCCAGCAATCAAATAATATTCACACCTGCAGGAAGGCCTCCAGCCGAAAAA
CAGAGGAATCACATCGGATGCACATAAGCATAGTGTTGCATGATACCGCTTTCGTAGCAA
AAAGGAGGACTACAGTGGATCATAATAGCGAAAAAGTATAGAGTGACATAGCCTTTCCCA
ATTGGCAAGACCTTCATTTGAGAGGGATGAACCGGGAGGAGTGTGTAGCACCGATACCAG
GTCGACCGTGCTTGACAGGTCTGTACGACAGCGAAAACTCGCCGAGGTAATGGCCAGTCA
TTTCAGGCTTGATTTCGACAGAGTTGAAGACCTTGCCATTGTAGATACCAATAATACTGC
CAACCATTTCGGGAACAATGATCATGTCACGAAGGTGTGTCTTGACCACAGCAGGCTTCT
CATTGGGGGGAGCCTCTTTCTTAGCCTTACGGAGCTTCTTGATGAGACCCATTGGACGGC
GCTTGAGACCGCGTTGGAACCGACGGCGAGCACGGGCGTGAACGAGTTCAAC
>NODE_8931_length_324_cov_12.712963
CCAATGATAAACACCTGCCCACCGAATTGTGTTGCGTTGGCAGCTGTGTGGACACTGCTC
TCCACGCCTGTACATTCCAATGTCACTTTGACTGGGCCGTTGGCAGCCGTCTTGATCTCT
TCTGCCGACTCCTTTGGTGTTGTACCTCTCTTGATTAGTACGGTGCGTACGCCTGGTACT
AGCTTTTTGGCGAAGTCAAGACGAGATTGGAAGAGATCGGTGATGACGATGGGCTCAGCG
CCTGCTGCACGCGCCGAGAGAAGAGAGACCAAACCAATGGGTCCAGCACCACATATAAGA
GTAGCGTCACCAAGGCGGAGGCCAGACCGCTCGATACCTGCCAG
>NODE_8932_length_757_cov_34.741085
CGAGGATACCATACATTACGCAAGAGACAATTTGGGGCGCCGGTGAACCTATCCAACCAA
CTGAATATGTTGGAAATGGGGATGCGCAAGAATTCAGATATACAACAGCTTTAAGAGACG
CATTTTCGGGTGGAGGAATTTCTAGTCTTCAGAATCTAGATAATAGAGGTTGGGTTTCAG
GAAGCCAGGCTAACGTGTTCGTCGCAAATCATGATACTGAACGTAACGGTGGATCTCTGA
GATACGATTCTCCATCAAACACATATATCACAGCAACAATATTCTCCCTGGCTCATCCTT
ACGGAACACCAACAATCATTTCCAGCTACTCCATCTCAGATAATGATGCTGGCCCCCCGA
ATAACGGTGCAGGCGCATGTAGCGCCACAGGAGGTACAAGCGGCTGGCTTTGCCAACACC
GCTTCATTGCAATAACCGGAATGGTCGGCTTCCATAATGAAGTCGGCTCTTCTCCCTTAA
CGAACTGGGTTTCTCCACAATCTCAACAGATAGCTTTTGGCCGCGGATCCGCTGGATTTA
TCGCTGTCAATAATGCAGATTCACCCTGGAGCGCAACGTTTACGACGGGTGAGATGGCGG
ATGGTTCATATTGTGATGTCATCAGTGGGAAGAATGACAATGGTCGTTGTTCAGGCGGCT
CGGTTACGGTTTCAGGTGGCACGTTCACAGCGACTGTTCCATCACGTAGTGCTCTCGCGA
TACACTCAGGCCAAAAGGGCAGTGGAAGCGACTCTGGTGGTGGTGGCGATGAGACTG
>NODE_8933_length_222_cov_2.797297
CTGAAGACGTTTTGGCTCCCATCATCCCCTGCCTACTTCTCTCTTACTGCATCAACCTCA
ACTGCCCGCACGCCTTCTGAACACCGCTTCCTGTACTGGGACCCCCACCCGTTGGTGTTC
AATGGAATTTCCTGCCCAGCTTGTTCCCAGCCCCTTGCTAACCAGGGCCGCATCACCTCC
GGCCCCGTCAAAATATATGACATCGAGAGGCCATTTTTTATCATCGGGTGCGAATACGTG
TG
>NODE_8944_length_100_cov_6.320000
CTAGCGCGTAAGCATCCTCCCATGATCGTAGCGTGAACTGAGCGGAACTCTGAGAGACCA
CAGCTAGGAGAACTACTGCCTTGAAAAATGTGATCATGTAGAAATTTCACGCCTGATAGG
>NODE_8951_length_801_cov_11.574282
TCTCTTGTTCAGTAACCAACAAAATGGTCTCCAGAGTACTCATGGGTGTTTGGGCTACTT
TGAGTTTCTGTTTACTTGTTGCTGGTGCAGTTTCACTTGCACTTTCTATCGTCTGGCGTA
GACCCAATATCTTGATGAACATGGTTCTATCAACCGCGGATCTAACTGCTGGTAGTATCA
TGGGAGTTGGATTCATCGTGACATTCTTCATTGCCATAGTTGGGGTTATGCAGCGCAACC
ACGTTACTATTGGCCTTGTCGTAACCAACTATGTGCTTTTGGCTGATGCCATTGGTGTCC
TCGTTATCGGTACCTTCGTTTGGTTCTTCACTCTGAGGGAACGGGCCAATTTCCACACTT
TGTGGCTTGCTGCTACCCCACAAGACCGTCAACAACTTCAAGATCAGTTCCATTGTTGCG
GGTATTTTGCTGGAAATGACTCGGCCGAAATTAGCAAGTTTTGTGTCGACCAGAATTCCA
TCAACCAGCTCAACACGACCGTGCTCAGCAATTTCTGTGTAACTCCGATCACTGCGTTCG
CGGATACAACTCTGAACGATATCTTTACAACCATCTACGGTTTCATGGCAATTGTTCTAA
GTCTATTGTTAGCCACATTATGTGTGATCAAAAAGAGGCATGAGGCTGAACGATTCAAGA
GGATTGATGCGAAGCGGGGAGGCAAAGGTTTTGTATAATATAATTAGCGCAGGATATTGC
CGCCGCTTGTCGATGGTCGCTCTTTATTCTTATTACATGCAAGTCTGTAAATTTTCTGGT
TAGTATGTGACTACCAACGGCTTTGTACCCGTCCATTCTAG
>NODE_8952_length_347_cov_5.152738
TTCCCCACCGTCCATCGGCGCATGTCCTCTACCTCTTCTTCTTCTGGGCCAGGTACTTCA
CAGAGTACTCCCCATCCCTCCCACTCATCAACCGAAGACGATGATGCCTTGTCCGACTTT
GGGTTGCCTTGCCGAAGTAATGCAGATACCGAGGACAGCGATGTGACTTCAGAAAAGAGA
TCCGACAGAGGCAGTGCAGGCCGGACCAAGCGGTCCCGCAATCGCGTCAGTCTGCCAGCC
TGTTTTTCGTTACTACAAATGTCCTCGCCGGGAAATGAACCTCGGTTGTCTCCTGTGTCT
TCTTCCTCAGGCAAGACAGTAGCTCGGCCATCTCCCCCGACGCCCAAGCTGGCAGTATCG
TCTCGAC
>NODE_8961_length_264_cov_3.602273
GGAGCATGCACCCTCCAAAGTACGAAACTCATTTGACATGACGGCTTCAAAGCCATAGCG
AATAGGGTTAATATACGTGATCCAACGTAACGCACCAATCATTGTTGGTCTTGGGATAGT
GTATCCGGTGTAAATGGCGATAGCCAAGACAGAGATACCTGCAAATGATTGCGCTATAGC
ATCTGCGGAAAATAGCGCAGCAATTGCCCTGAACCACCCCTTCATTGCAATCGTCATCGT
GAACACGAACAGAAGGAAGACAAAGAATTGATCGGCAGATCGCT
>NODE_8962_length_481_cov_6.958420
TGGAAACTCACAAAAGAACCACAACAACCAACCTCTTGTTGTTGATGATCTCTGCAACCA
GCTCGCTGCCGGCAATCGTAACATCACCGGTGTCATGATCGAGTCCAATATTAATGCTGG
AAGGCAAGATGTTCCTGATGCGGGTCCCAGTGCCCTCAAATATGGTGTCAGCATTACCGA
TGCTTGTGTTGATTGGCAGTCAACTGTCAGCATGCTCGAAAAGCTCAACGGGGCTGTTGA
TAAACGTCGCCAAGCTTTGGCTGATCAAGGTTTTGGCTCCTCGTGAATACCTTCATTTCA
AACCTCCCTGTAATCGTAGATGTCTTGATCTTGGTTTACTTTCACCTATTTACCCAACAG
CTTGTTGACTAATACCAGCGTAAAGAGAAGATGGTATTATCTTTGCTATATCTTCTCTAG
AGTCCGGAATTGCTATGTATAACACTGGATTGTAATTACCCGTCCTAGAAGCATCTATCA
ATGATTCCGGTTCGTCACAAT
>NODE_8963_length_444_cov_10.290541
CCGCTGTCAAGCCCCGACGAGAATGCTCATAACGAGTTATACGAGGCGGGCGAAAAAATT
AGGCGGAAGGTCATGGGTGACGACTATGTTAACCGCAACATCAAGTCGGATACTACGGAT
TTTATGTCATCCATGCAACACCTTACGACCGAAATCGCATGGGGCACCATCTGGACTAGG
CCCGGACTAGAATTGAAACAAAGGAGTTTGATAGTGATTGCATTGCTCACAGCACAGGGA
AAAGAAGCCGAGTTGACTGGGCATTTAAGAGGAGCTGCTAACAACGGCTGCACTGAACTC
GAGATACAGGAAACGATGCTTCAAACTGCTGTCTATTCTGGTATTCCGACCGGGGTCTCC
ATGTTCCGGGTAGCAGATCGCGTTATCAAACAGTTGAAGGAAGAGGGCGTCCTGAAAGCA
TGAAGAATCAGGTGATGACTGATTCTCGTTGTGGATCAAGGACA
>NODE_8964_length_652_cov_6.411043
CCCGAATACTCCTATCTTGTTCGGTCTAGCGCCAAACATCAACCCCCCAGTTGGGATCAA
CAGACCTCTGGGGCTTATGCAAGACCGCAGCCTTTTCAAGCTTAGCGAATGCTTCCTGAG
GTAAGGGGTAGATGTGGAGGTTCTCAACAATGCGCAGTGGGGTGACACTCTTTGGAAGAA
CCACAGTGCCACGCTGGACATGCCAGGAGATTATAACTTGTGCAGGAGTGATGCCAAGTT
CCTTCGCAATGTCCTCAACCTCAGGGACTTGAAGCGTTTCTTTGACCTTATCTTGACCTC
CGAGAGGAGAGTATGCTTCTAGCAGAAGACCATTTTCCTTCGCCCACTTCAGAAGGTCAG
GCTGAGGATTCCAGTAGCTGAGTTCAACTTGGTTAACAGCTGGTGGATATTTGAGTGGAT
TCGCAGTCAAGTTTTGAAGTCTTCGGACGCTGAAATTGCTAACACCAATATTTCTGATTT
TACCCTTCTGAACCATTTCCTCGAGCTTTTGCCAAGTATGATATGGATTCTCCGTGAGAT
CGTAGTCGACTGTTTGACCTTGACCTTTCTTAAAGGCAACCGGCCAATGGATGAGATACA
AGTCTAGATAGTCTAAGCCCAGTCTGGTTAGGGACTCGTCGAGAACTGGCTCAACGTCTT
GCGGAGCATGGA
>NODE_8965_length_245_cov_12.346939
CCCGTTCCCATTCAAGTCTGACATGAAGTTCATTCTTTACCCTGTTATTGCAACAGTTCT
ATTCTTCGCCTCAGCTGCAATTGCTTCTCCCACAACTGACCAGTGGAATGGTGCCACTAC
CGCGGAGAGACGCTCTTCAGACTCCAACCTGAATCTCGGTCATTGGCATGGAGTGACTGA
GGCAAACGTTCCAGCCACAAGGGAAGGTTGAGTACTCCAACTGTCGCGGTGCATCCATTT
TCAGTTTATAATCCACACATGTTCT
>NODE_8968_length_987_cov_33.859169
ACGCTCTTGATGATGCAGCCACCTCGCCACATCGAGGCAATACCAGCATAGTTCAGGTTC
CAATTAAACTCTTTAGCAGTCTCGCGTAAGAGCATGAAGCCTTGAGTGTAGGATATGATC
TTGGCACCGTAGAGTGCTTGTTCCAGATCGTCAATAAACTGCTTCTTGTCGCCTTTAAAC
GGTTCTTTAGCAGGGCCGACGATAACCTTGCTAGCGCGAGTGCGCTCATCCTTGATAGCA
GAAAGGCAACGAGCGAAGACAGCCTCGCCGATCAGAGTGACTGGAACTCCGGTGTCCAAT
GCGTTTATGGCAGTCCATTTACCGGTTCCCTTCTGACCAGCCTTATCTAAAATTTTGCTC
AAAACAGGTTCACCGTCATCATCCTTGAACTTGAGGATCTCAGCAGTAATCTCGATCAAG
AATGAATCGAGAACACCCTTGTTCCATGAAGTGAAGATGTCCGAGATTTCATCTTCGGGA
AGACCCAAGCCACGCTTCAAGATATCGTAGGCTTCCGCGATGAGCTGCATGTCACCATAT
TCGATCCCATTATGGACCATCTTGACATAGTGACCAGAGCCGGACTCGCCCACCCAATCG
CAACAAGGCTCACCATTGACCTGAGCGGCAGTTTTCTGGAAGATGGTTTTTATTTCTGGC
CAAGCGGCCGGATTGCCACCGGGCATAAGAGAAGGACCGTGGCGTGCACCCTCCTCGCCA
CCGGAGACACCAGTCCCAACGAAAAGGATGCCTTTAGCTTCACACTCCTTCGTACGGCGG
ATGGAGTCGGGGTAATGGGAATTACCACCATCAATGATGACGTCGCCCTGCTCAAGATAG
GGGATCAGCTGAGCGATGAAATCATCGACAGCAGATCCAGCCTTAACGAGAATAATAATT
TTGCGAGGACGCTTGAGCTTTGAGGCAAGTTCTTCAATAGAGTGAGCACCCTGGATATTA
GTTCCTTTGGCCTCGTTCTCGAGAAAGTGGTCAACTTTGCTGGTAGT
>NODE_8969_length_74_cov_4.121622
TGGCGGTAAACGTAATGGTCTTCTCCCACCTTTCCCTCGGACTGTACAGGAAGAAACCTG
GTTACGTGGGGCCTGGGCTACAGATGAGAACGGA
>NODE_8991_length_79_cov_2.303797
CGTCCAGACTTGAGAATCATGGGGATAGCACTTGCGAAAATTATCAAGCTGATCGCAAGC
GACGCAGCAGGGTCGGCATAGAACCGATTTGGATTTTGA
>NODE_8992_length_129_cov_3.798450
TCCAAAGAGGTGTTAGTAATTCAAGCACTTCAACGGGAACTAGCACCGATTCCACCAGTG
AATTGGACGACGATGACCAGCATGAAGCCGATGATCTCGCCGATTTGAAGAAGAAGATCG
AGGCCATGCAACCGGGCACTGAGGAGAGG
>NODE_8993_length_188_cov_3.297872
TTCGATCCTCATGGCCAGCACGACCGTTGGATGGACGGTCTTTCCGAACAGGAGATCAAA
TTAGCCAGGAAGCGAAAGAAACACCAGGAGAAGATTCAGAAACACAGGCAAGAGGAAGAG
GAACGGGAGTTTAGAGAGAGTGGTGGGAAGGAAGCTCTGAAGAAGCAGCTGCTTCTGCAT
CTTAAGAAAGGCGAGACTGTGTTGGAAG
>NODE_8994_length_213_cov_37.154930
TGGGAGTCAATAATCAACCACGCCTCCTGATACATATCGATTATGTAAAGTCTACTACGC
AATCAGCTCGACTACTCCCCCTGCCTCTTTGATTTTTCGTTCGGCCTTTTCAGATACAAA
TCGTGCCTTGACAATACATGGGAGCTTGGGCAGTTTGCCATTGCCCAACACCTTTCCATA
CCCATGTTGCAGCGTGTCAATCACTGGCACAATCTCCGAGTCTTCCTTCAGTC
>NODE_9000_length_117_cov_5.658120
GGCAACCGTCTCGAGCCAATGATTCAGATATTCCTGCCTCAGTTCCCGCTGTCTTACATT
AACCTGCCAATATTCGAATGCGGTCAAGTTGAGTGGGGTTGGTCGATGCATGCCACGTTC
AGGTGGTGCATCAAGAT
>NODE_9014_length_21_cov_6.095238
CTCGACAATCACTCTTATACGAGAAATCGGCAATATACAGA
>NODE_9021_length_129_cov_56.441860
GTTGGAGGTTCGCATACACAAGTAATATTTGCCAACGACGATCCCGTTAACAATCTCGAG
TTTTTTCCGAAAAAGGATGGTGGACAGCCCCGACCTCTTCAAGTACTGGAGCGTGCTTTC
CCGGTGAATATGTTCCCCCGTATCTTCGC
>NODE_9022_length_61_cov_2.786885
CAACAACTTCCGGTTCGATTTTGCCGAGTCCTTCTATGAATTCGAAGTCGAGTTGCCTAG
GAGGCGCCACAAGGACTGACA
>NODE_9023_length_237_cov_5.405063
CGACAAAGCCCCCCAGACCACCCTTCAGAGGGGCAAAGCGTGTCTCCGCTGCAGAAAACG
GAAGATGAAATGCGACGGTGTCAAGCCTGCCTGTCAGCAGTGTACGCGAGCAAGGAAGCC
CGATGAATGTGAGTATGACGATGGGAAGGGCAAAACCCGAACCCAGATCATGCGCGAGAC
CATCGCACGCCTCGAATGCCGTATCCGAGAGCTCGAGGATCCAGAATACGTCTCTCCTGG
CGTTACCCTATATGATC
>NODE_9030_length_222_cov_19.405405
ATCCATGAGAAGAAGCCTCTGAAGGTCAAGAACTTTGGTATCTGGCTTCGATATGACTCT
CGTTCAGGCACCCATAACATGTACAAGGAGTTCCGTGAGCTCTCTCGAACTGATGCTGTG
AAGACTCTTTACCAGGACATGGCTGCTCGACACCGCGCCCGATTCCGGTCTATCCAGATC
CTCCGGGTTGTTGAGATTGAGAAGGCTTCTGATGTCCGTCGCCCGTACATCAAACAGCTC
CT
>NODE_9031_length_264_cov_63.340908
TGAGCACGATGTCGACTTTCGCCCACCACGGATTGATTTACGTACCCTTGGGTTATGGCA
ATTCAATGTCCATTCTCACCAACTTAGAAGAGATTCACGGTGGCTCTCCATGGGGTGCTG
GAACATTTGCTGGTGCAGATGGTTCACGGTTGCCATCCAAACTTGAAGTAGATCTGGCCA
AAAACCAGGGCAAACATTTCTACAGCATCGTCGCAAAAGCCTTCAAGGCTTGACTTGGTC
ACATCCCTTTTCGATAAGCACCTCTGCATGTAGAATAATATGAT
>NODE_9032_length_56_cov_51.553570
CATGCAAACAGCACAGCGCCCACTTGCAAACGAAACGCACTGCCATAACTGTCAATAAAC
GACCCAATGCATGGGC
>NODE_9033_length_49_cov_13.877551
AGAAAGACTCGTCAGCTGTTCACTAGCAGCTAGCCTACTAGCCCGACAGTCATACCGACC
CTTTGGAGT
>NODE_9036_length_47_cov_192.829788
GAAACGGTCACACATTCGATGGAAATGGACCTCTGTACTGGGATGGCTTGGGAGGCAACG
GTGGTGT
>NODE_9039_length_114_cov_3.324561
GTCGAACGCCACTGAAAGCGAACCTTTGATGTCGATGCCTGTTCCCGTGGCGTACTCCTA
TTCGAAGCAACTTCAACAACAACAACATCAACGCGCTTCGTCGACTTCTACTCCTATATC
CTCTTCAGTGTCCT
>NODE_9042_length_56_cov_3.607143
GAGACCTACTTGGAAGATCGAAGGCTGGTGCTATGACCGGGCGACACAGAAACATGGATG
GTGGTCCAGGTCGATG
>NODE_9043_length_61_cov_153.377045
TTTGAGTCCTGTCTCATCGTCAAAGGCATACGCATATGAGTTCGGGCAATTATCCTTGAA
GTAGCTGTAAAATTCTACACC
>NODE_9046_length_86_cov_60.895348
AGAAGAAGGCACAAGAGGAACTTGACAGGATCATTGGCAACCGTCTGCCCGAATTCAACG
ATCGACCAAACCTCCCGTATATCAATGCCATGGTGAAAGAATCACT
>NODE_9050_length_49_cov_4.510204
GCCGAAATTCGAAGACACCCCGAACTCCCGCATCAGCAGCCTTCTGTAGCTCCTGTGTTA
GAAGATCAT
>NODE_9053_length_570_cov_8.343860
ACATATTGCAGCGAATTCTCCGACGCAGTAAATTATATAACACTCAACAAAGGAGCATAT
GCCTTGCTTGATCCGCATAACTACATGCGCTATGGAGACCCATCTAGTCAGCCTTTTTCT
GGATCAATTATCGGTGATACATCAGATTTAAATGCTGCAACTACAACCCAATTTCAGGCG
TTCTGGCGCGAGCTTGCTCACCGATTTGTTGATAACCCAAAAGTGGTCTTCGGTATCAAC
AATGAACCGCACACCATGCCAACGGATTTGATTCTCAAGAATGATCAGGCCGCAATTGAT
GGCATTCGAGCTGCTGGTGCAGCGCAACTCATACTTGCACCAGGAAATGGCTTTACGGGG
GGACATTCGTGGACTCAAATTACAGGCAATGGAGCTGCTCCGTCTAGCGATTTCATGAAT
CAGCTAGTCGATCCATTAGAAAACACGGCAATCGACATACATGAGTACCTGGACGTAGAC
TTTTCTGGTAGTCACGACGAGTGTACCCAACCTGGTCCCTCCAACCTGGCAGGCCTCACT
CAGTGGCTCCAAGAAAACAATTTGAAAGCAATGATTACCGAGTTTGGTGG
>NODE_9054_length_213_cov_5.802817
CACCCGCTCCAGGCTGCTAGGGATCTGTACTACATGCATGTACTAATTGAAGCAGAAAAA
GATATGGATAGGAAGGGTAATAAATTTTTTGAGCTTTTCACGGTTCCACGAAACCGCCGA
GCGGCGTTGGCTTCTTTCATTGTCATGTTCATGCAACAATTCTGTGGTGTCAATGTGATT
GCATATTACTCGTCGGAAATTTTTGCCGAAGCCAATTTCTCGTCAACACAAAC
>NODE_9055_length_42_cov_1.714286
GAAATACTTCGCTTTACCAGCTTTATCCTTTGGCACAAGAGCAACGGTTGCGTTGAAACG
TG
>NODE_9056_length_56_cov_2.660714
AGCGCATCGACAATTGACCTTGCCTCTGCTGATCCCTTGCGAACGGGCAGGAGGGCTTCT
ATGCCAGCAACATCCC
>NODE_9057_length_123_cov_28.203253
AAAACAGTCAATGTGAGAGATTAGTCCATTACAGAATCGTCAGCACGCCCGATGTGATCA
AAGCATTATTCACAATATATGCGAAAGATACTATACGGATGTGCAAATAAGGGTCACCAT
AACAACATGATCGATAACGTGAT
>NODE_9062_length_407_cov_56.054054
GCCGACTACGCTGGCACCTACGGTATCACCACCAGCGGCAACGCCCTTACCCTCAAATTT
GTCACCTTCTCTCAACAGAAAAACGTTGGATCTCGGGTCTATCTCATGGCCGATAACACA
CATTATCAGTTGTTCCAGCTCTTGAACAAGGAGTTCACGTTCGACGTTGACCTCTCACAG
CTTCCTTGTGGTATCAATGGCGCCCTCTACTTCTCTGAGATGGACGCAGATGGTGGTCTC
TCCCGCTTTTCTGGAAACAAGGCTGGTGCCCAGTACGGGACTGGCTACTGTGACTCACAG
TGCGCTAGAGATATCAAGTTCATTAACGGAGTCGCCAACTCCGAAGGATGGGTTCCTTCG
ACCAGTGATCCCAATGCCGGTACTGGTAACTTCGGCACTTGCTGCAACGAGATGGATATT
TGGGAGG
>NODE_9063_length_243_cov_9.189301
ATTGCTTGCTCAGCAGCAAGCGTCAAGTCACCACAACCTCTGGTCTGGGTGTTTTGACAC
ACTGAGCACCAATGGGCCGTGTCATTAACTGCGGTGTCTGAAAGGCGGGCAACGAAGGTC
GACAGAGGCACATCACCATCAGCCCCAAACATATTGTAAGCCGTGAAGTCGTCTTCTATG
GTCCCGTTCTTGAAGAGGAATCGGATGACCGGCCCGTTACTTGAAGCACGAATTTCATAG
GCAACGGCCGCTGCGTACTTGAA
>NODE_9068_length_54_cov_2.981482
TTTCCTTCTTTCGGTCTACGATATAGTAGTACCCATCGCTATCCCTCCTCATGATATCTC
CACTTTTATACCAT
>NODE_9069_length_66_cov_35.439392
AAAGCTCCATCCTTACGCCGCTGCCGCGACGACGGGGTTCACAGGAGCAGCAGGAGTAGT
ATCAGTAGTGGCATCCTGAGGCTTTG
>NODE_9072_length_59_cov_2.423729
TACGGCTTGTTGGCCCTCTTTCCAGTGTCCTTGTGTGTGATCTGCACCCCAGCATATCTG
GTGGTCGTGTTCGTCTTGC
>NODE_9073_length_155_cov_6.645161
CTCCTTTTACCTACCTGTCTCTTGCCATGTCCACGTTTCGCTATCTGTATTGTATAATTT
GTTGTCTAATGCCCACCACTATGATATTCTCTTTCTATTCGTATGAACCAGTCTACAGTG
ATGGGTTTAAAGTTTTGGTAATGAGCTTCCAAGTGGAGTCTACACCTTCCCCTCC
>NODE_9074_length_354_cov_27.059322
CAATCTTAGCATCTTTCTTCCTTTCCTCAAGGTTACGCTGAGCATGGTTGGAGAGTTTTT
TAGGCTCTTCAGGGCCAGACTCAGTTGTCTGAACCTTACCCTTCTTGGTGATGGGTTGGG
CATAATGGGCTTCATACCACTGACGGAAGGGAGCGGCATCAACCTGGATGATGGCACTCT
TGACAAGCGTGTTTGTTCGGACAAGTTCATTGTTGGAAGCGTTATACACGACACCAATAA
TCCTAGTCTTCCGAGTGACATGCTCTGAACCCCAGGCATAATTTCCACTATCGAGACGAA
GAGCACGGTACTTCTCAGAACCTCCACGGACACGAACTGTATGAATACGCTTAGGACCAA
GTTTAGTGTTGGCA
>NODE_9075_length_159_cov_24.849056
CGCAAAACAACGACAGGCATAGTTTTCTTCCTCAACTCGGGTTTTCCTTTCTTCACAGAA
GCGACAACCATATCACCAACACTAGCAGAAGGCAGCCTGTTCAGACGGGAACCAGAGTGA
AAGGGTTCGATAATGTAGAGGGTCTTGGCACCACTGTTATCTGCACAATTCAAAACAGC
>NODE_9076_length_101_cov_2.613861
CTCGTCGACGCCGGGAAGAACGGGAGGCCTCTCTTGCTGCTCAGAAGCGAAGGTATCAGA
CTTCGCCCGATGGATCGACATCACCAAACCTGCAGTCTGGGTCGCGCAGGGATAATTCAT
C
>NODE_9077_length_168_cov_19.428572
TGGATTAGTCCTCAACACAGGAGAGGGCGATGATAGAGTATATTGACAGTTCAGGCAAAA
GATGGGCGCCGCTTTTGAAGATGCTCCTGACTATACAATAGATACAATGTATGGGAGAAG
GGAAAGGGATACAAGGTGATATTTTAATCAAAGAGACCGAAACCCATGTCATCATCCGAC
TCTTCCTC
>NODE_9079_length_621_cov_5.394525
CGACGCGGATCCCCTGGACTCTTCAGACAACTTGCTACGGTCGCACCAAGCAAACGTCAG
GCAAGGGAAGGAGGAACAATTTCAGATATCTTCACTACCCTAAAGCCCGGAGAGGAGCAT
GCTGCTTTACCTGATCGATTTTCAGCACTTAAGAAAGAGATGTTCAAAGACGAGCTGGTT
GAGAGCTGGAGGCAAGTTCTAGCTGAACTCGAAGGAACAGTCGCAGAGATCACAGAAAAA
GGCAACAATCTGGTTGCCCGTATTAATTATGACGATGTGAAAACCGGTTCAGTGAGCCAA
GCACAAATCGATAAGATAAAACGAGTAGGCACTGTCATTATCACCGGAGCTGTATCGGAA
GAGGAAGCCCTTGGCTGGAAGCAACAGATAAGGGACTACGTCGCTGTTAACTTGGATCGG
ATTAAAGGTTTCCCTGAGGACAATATCCAAGTCTTCGAAATATATAACTCTATCGGCCAA
ACTCTGGCCAGGACGCACCCTAGAATACTCGATACCCAGAAGTTCCTGCTTTCCCTTTGG
CACACATCGTCTCCTGATCAAGTCCGGCTTGATGTACCTATCTCGTACTACGACCGCTTG
AGAATTCGTCAACCAGGAGACGCCAAGTTCACTCTCGGCCC
>NODE_9081_length_69_cov_113.014496
GAGATACCATGGCCTGTTGAACGATAGCGAGTAGGGAAGATTTCTCCGGGGACGATGAAG
GTGGTGGAGTTGGGACCAAAATTCTGGAA
>NODE_9082_length_1119_cov_9.369973
GGCTGTGCAGGATCGGGTGGTGAGGTAGTGAAATATCCCCATTGTGTGCAGACCTGGAAC
TGCCACAATCTCCAGTCTTGATCCAAACCCGTGTCTTGAAACTGGGTGTCATTGTAGGTT
CCGAAGCAGTCTTCGACTGTAGTCGGACATCTCGCGACGGTACCATTTTTTATGTAGTTT
GCGTAGTTTAAGACCGAAAGATCAAGTTTGAAGCCCTTCTCAATCTCGACCATACGCTCT
GATGAACCAAATGGCAAGTTGACTGCCTCTGCTGAGATACCTCGACCGAATACAGGTGCA
TTGATTGCTTCACAGAATTTGTCGAAAGCTTTGCTTGAGACCGCTGGGTCCCAGACTTGT
GACTGCCATGAGCCCAAAATATTGGAAATCAGAGAAGCAAAGTCATCATCATGCTCCAAG
TCAGCCAAGCCGAATAAACCTTTTAACTGTTTCTTGAAGAGACCGGTGAGGAGGATACCG
TCAATAATGTTAATAGAATTCTCAAGGTGTGAAGAGCACGTGGGATCTGCGGCTTGACGT
ATGATTTCCATGTATTGCCAATTCTCGACCGCGGCATGAGTCACTCCGCTGGATGCGATC
GATCCCCAGACCAGTTCAGGATAGAGAATTTTCATATGCGCCGCACGAGCACCCGCGTAA
GAGCCGCCATAGTAGATCCAGGGAGTACCTGGAGCGGTCAAGTCTGCATCAATCCCGTCA
AACTGAACATTCGCCATGAAATTTGCGCTATCAGCGGCCGCTTGATCATTGTCAAGCCAG
CGAAGGGAGTCGGTGGTGAGGTTCTGAACAGCGATGGATTCACCGTAGTAACGATGTTCC
AGGACGACACCCAGCCCTTGTGTCGCATTTGTCAAGATATCAACAATACCAGTATCAAGG
AAAGGCAATCGATCCTCTCCACTGGTTTCCCCACCGTCCAGGACGATGACTGGCGCACCT
ACCCTAGGTTGGTAGTGCCTCTTGTTCACCCAGTAGCGCTGCTGGAACGTGTGTGTATTC
GATTTGTCAAAATGGTCCAATGGCTGTTCAAACCATTGCGGTTCGAACTCTGAGAGAGCC
AACTTCTTGCTGGCCCCAAATTCCCGATTGTCGTTCTCAGACTGTCTGTAGCCATCTTG
>NODE_9083_length_36_cov_5.750000
AACACCGGCATGTCAAGCTGCGCGTAAACGCGTATATAAAGAAGAATATTGTTTGG
>NODE_9084_length_500_cov_13.552000
TCCTTCCAACACTTCCACCTCCGCCAGCTCCACTGCGCCTTCCCCCACGCCCACCAGCAC
CACCTGGTCCGCCAGAGAGGGGTGTGGAAGTAGATGATGAAAGAGAATCAAAGAATGACC
TTTGACGGTCATATGCTGCTTCTTTCTTCTTTTCTGGCGCAATCGAGTCATTAGATGGTG
TACCCCTGGACTCAGTGTCAGGCCCATCTGCTGTAGTAACAGTAGTTTGCTGGTGTGCGA
GAGCGGCTTTGTTGAACTTGGCATTCATACTCTCGAAATCGAAATCCGTCGAGGGAACTT
TGATCTGTTCGATAGACTGCTGTTGTCGTCCACTACCGGTTCGTTTCCCCGTACCCCCAC
TGGTGGAATGGACAGTACCATTTTGAGCATTGCTGACACGTAAATCTCCGAGAGCACGTT
CAACGGTTTCAAGAGAAGCTGCAGCATTCTGTATAGAAGCTCCACCGCCCGTTCGACGAG
TTTGTCCTCCTGCTTTGGCGCGTGACTGTCGTGGTTGTTG
>NODE_9085_length_154_cov_6.779221
GTGGGTGAAGCATTGGGTCAAGGTCTAGAAAGGGATGATATAAAAGTATGACTATTGATA
TGATGGTTCTCTCCTGTGAAACAGGACAGCAAGCATGGTAGTAGTGTGGACAACTCGACA
TTGACTTGTTAAAGCTATCAGGCAGAAGCACTGATAGGCTTCAAGGAGGTCCTC
>NODE_9086_length_54_cov_4.055555
TACAGATTGGGCATCACCATGACACGGTCGGAGAAAGGTCTTGGGTTGGTAACGATCTGG
AGGCAAACACGATC
>NODE_9087_length_57_cov_211.649124
TGGTGGAACCATAGCGGACGGATTGGTTGATACCCCAGAATAGGCTGGACGGTGAAGTAG
AGGTGCGAGGAGTGAAG
>NODE_9092_length_435_cov_34.326435
CGTTGTTGAATTCGGTTGTGGCATGGGGGTATTGGAAGTCGAGGCCGCTGCCCTTGCCGC
TCTCCGGGAGACCATAATATTCGAATAATTTGGATATTGTTCTCGATCCACACTAAAGTC
CTGGAGCACGGTGGACTCGAATTTGCTCAAAGTCTCGTTGTCAACAGTGATCTCCCAGTC
GAGGTAACCACACATTTCCCTCTCCATCTGATTTACCTCCCGTAAGCTGAACATGCCCTG
GGCAACAATTGCCCAGGACTTGTTGGAGTAGGTGTCATCACAAATTACCTTGGAGGCAAT
CATGAAGGCGGATATAAATAATCGGTGTCCTGACGACCCACGTGCGGTAGGAAACCGAGC
TTTCAGACGCTGTAAGAGGACAAGAGCAGCATAAGTGACAGCAGGGTGCAGCTTTGTACG
GTGGAGGGCATAGGCAATGAAAAAAGGAAGTTTGC
>NODE_9093_length_467_cov_30.351177
TTGATACAATAATTCGTGTGTTATACATCCCTTGCTGTCAGCAGGGCATGGTTTCATTTT
GTCGCTCACGACCTCGATCTCGTAGCATGAACATACAATTGAAAAGAATACAGTATTGCT
TTTGGGGGTCAATAATTTACAAACATTGAGAGTAGTAGTCGTTTAGCTGTTGGCATGAAG
TACCAGATGCGCAAGTCGTTGGGCCATTCCAGCCGATCCCACCACATTGTCCGTACTGGG
TTTGAGTAGCCCCCGGTGCTGGAGTAGTTCCGGAAGGAACAGGAGAAGTGGTGGCAGAAG
GATTGTCGGAGTAGGTGGAATCAAGATCGCCGAACCGAATGTTAGAATAGACGACCGAGG
CGTTGGGGCTGTTGTTCTCAACGTCTGAGGGTGAGCCCGAAGTAGTAGCACAGGTACCCC
GAGCGATGCCTGGCTTGCTGGCGTCAGCATCAGTGGGGTAGTCTGAATCAAGCCAAAGCA
TATTGAC
>NODE_9094_length_161_cov_5.223602
CATTCTCAACCATGTCATCATCTACCCCAATCAGTTTGACCTCCACATTGACACTGGGAG
GTCCAACGTGTGCTGGCACACGCTCACTCTCCCCTTTACGTGTAAAGTCTTGTAAATCAA
ACGGATGCGAAGCGAGAACGGGTCCAGCAACAAAAGGATGCGTCAAAGCATTCACAAGAG
A
>NODE_9096_length_141_cov_27.248226
TGTTCGACCAACGGTTCGCTCTTCAGTGGGTACAGCAACATATCAGCAAATTCGGTGGTG
ACCCGACCAAGGTGACCATTTGGGGAGAGTCGGCTGGGGCCGGATCTGTCCTTCAACATA
TCGTTGCAGATAACGGGGATACACAGCCTCCACTTTTTCGT
>NODE_9100_length_21_cov_13.142858
CAAAGGGTTGGAAGAGCCTGCGAGTGAGAGGAGGAAAACAG
>NODE_9101_length_120_cov_7.608333
TGCCATTCCTAAGAGTGACTCGATATATCAAACTGTGGTTCGGCAATGGTGTTTTGCTCA
GGGATCCTCGACACAAGGACAGCAAACGAATGGGAGAGGAGACGGTGCTGGATTGGTTGT
TTAATCTCTGGACATATCTG
>NODE_9102_length_95_cov_3.905263
TGCCCATTTGTCTACTACGCCTTCAGTGAAGTGGGCTCAAGGACTATCACCAATTGTACA
GGCGATTCCGGAAGGAACGAATGTGCAGAGCGTGTGGTTGCCATATTCAGATGCT
>NODE_9103_length_189_cov_13.809524
GCTGATCCTGTAGAGACCCCTACCTCTCAGCAGTTCACGCTTCCTATCCGTCCTCTATAC
CTTCATTCACCGAAGACTTTCCCTGTCATCCTTGAGTACCTCTACTTGAGGAGCCCCGAT
ATCCTTCTTCAACGCCTCATTCCATTGCCGCTACCAACGATCATGATCGAGAAAAGGGAT
CAGCACGCATCGCTCGCACGGTTCATAGG
>NODE_9105_length_108_cov_3.444444
CTAGGAATTTCTTTCACGGATATGCTCGAACTACTCGCGCATCACAAGCTCATTGTTGAC
GCTGAAGCCCTGATGTTGACAGACTTGGTCGTACGGACCGAAGTTAACAAGCTTGTCACA
GATCTCGT
>NODE_9111_length_620_cov_14.801613
TCTGCAAGAATGGGCATGATTTATACCCCACTAAATCTTTCATCTTCGCCTTCCAGTGGT
CTCGCCAACCAATTTTTGAACAGTCCAGCGACCTTCTACACCCACGACAGCAGCCGAAAT
TCCTTGATCGGCTCATCGATGCTATCGCATACCGATGTTCTTTCCTCTCAGGCCAATGTA
TTAGTAACAGTCGACGGCACTGTCTCTCCATTCACGTCCCAGAAGTCTTCTCAAGCTCAA
GACGATTCTATGAGTGCTCACAACAGAAAGATGTCTGAAGCTTCGGCGCAAATGGCAGAA
TCAAACAGAGGTCGAGGTCCCATGAACCCTCCCGCATACTCTGCAGCACATCGTGGTGGC
AGTGATTTTCCAATTCAAACAACTGACTCAATTTCGGGTCAGAATGGTCCTTCATCTATT
ATCACGACTTCCTCCAGACCACCTAATGAGAAAAGACAATCATCATCGAGTACAGTGATT
TCACAAAGTACCAATATGTCAACACCAACTGCATTTTGGTCTCATGGTGGTCCAACGAGT
TTGGATGGTGCTGCCGAGTTGATTAGTCACATGAATACTCCTGCTCCTTCCGAAGCTACA
CCTGCTTACAGTGGACCTGGTCCAAATGTGGATGTACCAC
>NODE_9115_length_225_cov_10.715555
CTCAATAAATATGTGATACTATTTATATACGAAGTATTGGAACGTCCGGATAGTAAAGAA
TGTAGTGGAAGTGCTATTCGAAAGTGATGATTGTCATTCGAGTCCGTTATGCAATGTCCC
TGTCTGCGGAGAGAATTTCGGGATTCATAAATACTGGAAGTGTTTTAGAATCGGTGGATG
ACGCCGAAAGGGCTAAGGATAGCGCCAACAAGACCAACGAGGAAAACATTCCAGATACCC
GGACA
>NODE_9117_length_1129_cov_23.223206
GCGGCCGCTATATATTCCCAGGTCTTCCTCAGCTCTCCGTCCCCACTTTTTCTTCCGTAT
GGCCAGTTCTCACCCACAATTCCACGGTTTCCAAGACCCTTCCCTCGTCAAGTTTCAAGG
ATACATCAATGGACAATGGGTCAATGCGAAGAGTGGAGAGACAATCAGTGTTACTAACCC
CGCAACGAACGAGGAACTAGGAACAATTCCAGACATGGGTTTAGCAGAAACCAAGGAAGC
TATTCAGGCCGCAGCTGCGGCATTTCCATCCTGGAGCAGGACAACTCCGAAGCACCGTCA
CGATATTCTTCTTAGATTCTTCCAACTAATGCAGCAGCATCATGAGGACCTTGGTCGTCT
TATCACACTCGAAAATGGCAAACCTTTGGCAGATGGAAAGGGTGAGAATGCTTACAGTGC
TTCTTTCCTCGAGTGGTTTGCCGAGGAGGCAGTACGCACATATGGAGAACACATTCCTAG
TTCCCTCCCTGGTTCAAGAAACATAGTCGTCAAGCAGCCAATAGGCGTTGTGTCAATTTT
TACTCCATGGAATTTTCCTTCGGCGATGATTACGCGAAAGCTTGGTGCAGCTCTCGCCGC
AGGTTGTACCGTGGTTATTAAGCCTCCTCCGGAAACACCTTTTTCTTCTTTGGCACTGGC
TGAGCTCGGTCGAAGAGCCGGGATACCTGATGGTGTCGTCAATGTTGTTCCAACATTCAA
ATATGTCTCAGAGGTCGGCAGAGAAATGTGCCAGAATAAGATTGTGAAGAAAGTCAGCTT
CACTGGGTCAACGAATGTTGCCAAATTGCTCTATGGTCTCTCCTCAACAACTCTGAAGAA
GGTGTCTTTGGAAGCTGGCGGAAATGCCCCTTTTATTGTCTTCGATGATGCGAACATCGA
TGAAGCCGTTGAAGCTGCTCTCGTTTGCAAATTCCGTAGTAGCGGTCAAACCTGTGTTTG
TGCTAACAGGATCTTCGTCCAATCTTCTATATATGCAGATTTTGCCTCGCGTCTTGCCGA
CCGCGTTACTAAATTCAAAATCGGTAATGGTCTTGAGGAGGGAGTCACTCACGGTCCCCT
TATCCACACACGTGCAGTTGAAAAAGTTATCAGGCACGTTGAAGATGCCGTGAGCAAGGG
TGCTCAGAT
>NODE_9118_length_131_cov_5.015267
CGCCACCCTTGACCTGAGCCGTGTCAGGGTCAATTGTCGTAACTGGGTCCGTGCTGCTCC
TTTGTCCGTCGTTTGTGATATCGACAGCGATGCGAGGATGTTCAGTTCCGACGGGGAATG
TATAACGGTGCAAAGCCGTTCGTCGTGTAGC
>NODE_9119_length_41_cov_81.000000
TCTCGACCGGTCGTCGAGAAGCGTGCATCTTACAATGGATGTTCATCTGCACAACAAAGC
C
>NODE_9120_length_269_cov_6.118959
CTGTGTGCCTCCTGCGCCTGGCTTAGAAGACCGTCGTGTTGAAATTACCGGGCCGACAGA
TAGAAAGATGGTCATTAATGCGCTCAACAGTGGTGCACAGACGTTCATGGCCGATTTCGA
GGACTCGAGCTCACCGACATTTGCTAACATCCTGAACGGCCAAGTCAACCTTCGCGACGC
CGTTCGACGTCAAGTTGACTTTGAGACAGGAGGAAAGTCATACAAGCTATCTGAGAAACC
CGCTGTATTGATTGTCCGTCCACGGGGTTGGCACCTAGATGAGCCTCGT
>NODE_9121_length_241_cov_27.609959
TCACTTGATCTGGGTATCGTGCCACGAAGCCTCAGAACCTCACGGGCGAGCATCCACCAA
ATGAGACCAATCGAGTGCTTGGTCTTGTTGTTTGTAGGGATGGCAACATCAACGAATTTG
AGGGGAGCATCTGTGTCACAGAGAGCAATGACGGGTATGTTGACATAGGACGCCTCACGG
ATGGCCTGGTGATCCACACGGGGGTCGGTAACAACGATAAGACGAGGCTCCTTAAACGAA
CGAGTGATGTAGTTAGTGAAA
>NODE_9122_length_115_cov_4.704348
CCGCTGAAGCTCTCGGTGGAATTGCTACCCCTGAAGTGTTGCCCCATCTGAAGGAATGGA
TGGTGAGAGACGATGCGCCAAGAGTTGTGAGGGAGAGCTGTCAAGTTGCCATGGATATGT
GGGAGTACGAGAACT
>NODE_9129_length_90_cov_5.022222
CTCTCCGTTCACACAGATCCACCCGTACTGACGCCCTTCCTTCTCCCCTTACCCTTCTTT
TTTCCATTTGCGGCCCCTTCCTCCTCTCCACTGCTTGTTGTGATTTCTCT
>NODE_9132_length_347_cov_21.296829
CAGGGCGCTGGCTGGTCTTCCTGAGCTCCTCAATCACACGAGGGTCGCGTCGGAGATCTT
TCTTGCAACCGACGAGGATGATGGGCAGGCCAGCACAAAAATGCATAACTTCGGAAATCC
ACTTCTCCTGAACGTTGTCAAGCGAATCTGGTGAGTCTACTGCGAAACAGATGAGAATGA
CATGGGAATCGGGGTAGCTGAGAGGGCGTAAGCGGTCGTAGTCTTCCTGGCCTGCAGTAT
CCCACAAAGCGAGCTCGACGTGTTTGCCATCTACCTCGACATCTGCCACATAGTTCTCGA
AGACCGTCGGGACATAAACCTCTGGGAATGTGCCTTTGGAAAAGACAATCAAGAGACAGG
TCTTTCC
>NODE_9134_length_382_cov_13.518325
ATTTCGACCAGCAAAACAAGCTGATTCGTGAAGGGGAGCTCAAAGGAGAGGAGGTAGTGG
TTAGCGCTTTGATGATAAACAACGGCTGGTTTGATCCCCTTATCCAAAACCAAGCCTATG
TTGACTTCGCCACCAATGCTCCTGGTTACGGTCAATTGCAAAGCGATGAAGTAATTCAAC
GATTGAATACGGCATTCTTTGGCCCGGGAGGGTGCCAGGAACAGGAACGAGCATGTTTTG
CCGCAGGCGATTCTGTCGCCTCAAACAGTATCTGCCGCAACGCTGACGACTTCTGTGTCG
AAAATGTCTTTGTTCCAGCAGTTGGCAATCGCGACGACGCGGACTTGCGACAGAATTCAT
CTGCTCTATTCCCGCCTGAATTCTACGTTAACTACCTCAGAA
>NODE_9135_length_117_cov_2.974359
CTTGACTTCCAGTTGCCTGAAAGGTTCAATTTAAAGTACCGCTCCGCAGATGAGGCAGCC
GTTCGACCAGTCATGATCCATCGTGCGATCTTAGGTAGTCTCGAACGATTTATTGCTATT
ATTACTGAGCATTTTGC
>NODE_9139_length_172_cov_2.970930
GAGGACATCGGATTATTCCACTGATAGGCGGAGCAACAGGTCAAGTTGGTGATCCCTCTG
GACGATTGACCGAGCGTTTACAAGCGGATGTTCAACAAATTGAGGATAATGTCCCCAAGC
TCGCGAAGAGTATTCAGCTCTTTTTCGGGCGTGCATTAGACTACGTCAGAAATAAATTGG
AATACAGCAGCG
>NODE_9140_length_111_cov_3.153153
AGAGCAAGAATGGAAATATTAATCTTGTTGAGAATATCGCACAATGGGTCGGAAGAATGC
TTCGTATGTTCGGTCTCGGTGAGGGAGAAAGGACCGAGTTTGGGTGGGGTCATGCAGATC
AGGGATCTACG
>NODE_9141_length_551_cov_12.043557
GAACTACCAGAGGCAGAACTAGAGAAAAGCTCGTAACTTGGATGATCAGCACCATCCATA
CCCTCCGTATTTTCTGAGCTGGGTACATTAAAGGACTGATCGAGGTCGGATTGACCATAA
AGAGATTGGGGAGCCTTGGTAGAAAAATCCAATGACATTTTGCGACTGCGAGCGTGGGGG
GACGGGGAAAGAGGTGGATTCAGAATTTCAAGAAGATCCCAGCGGTGGAGGTCAGAGGGT
GCAGGAACAGGACGTGGGGCAGTAGTAGATGAAAAGGTGTTGTCAATGCTCATACCAAAA
CCGGTGTTTGTTGGAGGCGACCAAGAGGCAGTGAGGACCAAGTATCAGGTCCCTACAGCT
GGTCTTAGGTGCGCGTTGGCCCAGTTTGTCGCGAGGTAGATCCTCGTTAAGGGCTCTCGG
TGTGCAGAAGCTGGCGTCAAGTGTGGCGACAGAGCTTTCCGCCCGCGGGGGTATTAATGG
ATGATGTCAGGTACAAGTACCTATCGCAGATTCTACCCCAGTTCGACAATTCACTACGCT
AGTCCTGGCACCAATAGAGTGAAGAGTGAGC
>NODE_9145_length_274_cov_20.434307
TCATGTAAAGATTGGCTGGTGTCATTAACTACTCATCATCCTGCCGATCCTACGTGTCAC
AACTCATAGTGATTCCATTATATGGTCCACTATGATCAGAAGTGTCACCTTCGAAAATGT
TTGGGACAGCTCCAGTTGAGCAATCGGTATTGGTATTATCCTGACCAGCGCAGGCAAACC
ATGTGTTGTCTTCTGAGATATGATCCTCGCCAGAAGGCCCAACGTAGCCCAATAATCGAC
CTGGAACGATAGGAATGGGATCTTTCTTGTTCGTGATGTGAGTGAGATTGAGAT
>NODE_9152_length_342_cov_8.108187
CCTGGATCCGCCCAAGTATCGCTATAGTGCAAATCAACCAAAAGACTCATACCAGCAGCT
GCAGCCCTCTTCCCCAGTGCTAATCCATAGTTTAAGCTATACTGCCCGTCGGACGTGCTC
GTCCAAATTCTGATCCTCGCGAGGTTTGCACCGTGGTTATGCAAGATCTCCTCGAAGGGT
GTAACTGCACCACCAGAAGAATCACGGTATGTACGTCCAGATGATTCAAGGTTTGCAAGT
GAAGAAAAGTCGGCTCCTCGCCATGTAATTGCGTGAACAGAGACCAGTAGAGCAGAAAGA
AGTAGGAAGGAGAGGAATCGAATCATAGTTTCACTGTCTGCGGATTGGGAATTGTAACCA
AG
>NODE_9153_length_55_cov_1.945455
CTGAGCTTGTCGTCATCTTTTTGCCAGGTCTGCTGCATGTTGTATTCTTCTTGTAATGTC
AAACGTTCACTGGCA
>NODE_9155_length_118_cov_3.084746
GTTTGGTGGTCCTTGGGGCGTTGCTGCCATCATGACTGGCTTCCCTATCTTGATGTATTA
CTTGTGGATTTGTTTGTGGTTCTATGATGGTAAACTCGTTCACCCGGCCTCCAGGGACGA
TATCGTTCCATTCTTGTG
>NODE_9157_length_354_cov_5.974576
CTTCCCAAGCTTCTGGAATTTCTCCCTCAATATTTGTACACTTCTACTCCTACTCGAATC
ATCCTTCGCCGGTTGAAGCAGGGGTACGGATTCAATTGCCGGCGGACTGAGAACACTCAT
CCCACAATTCGTCAACTTCTTCATGAATCCCTCCACTAACGATTTCAATCTCGGATCACC
TGGTCCTTCCAGCCTACCCTGACCATCCCTCACTACAAGGACACTCCACGATGAAATCTG
CGCTGGACGGTGAAACTTAACATCGAGTATATTCCATGATCCATTGGATACTCGGGGAGT
ATAATTTCCCCGATAGTTGAGACTCGGTGGAGGGAGTTCACGAGCTGGGATAACAACCAT
ATCTTGATCGATTT
>NODE_9158_length_91_cov_7.879121
GCAGTTGCATGCATTTCTTGGCTTATGGGTGCAGTCATGCCCCTCGATGAACTCAAAAAT
GGTGAAGATTATGCCCGCATTTCTGACAACGTCGTCCGTGCATTGACCAGG
>NODE_9159_length_63_cov_5.174603
CAATACTATGCTGACAAGGTTCATCAAGTCGGCGGAATTCTGGTGGTAGACTCGACTTTT
GGTCCTCCCCCTCTCCAGGATCC
>NODE_9160_length_615_cov_9.427642
TCAGATTCGCATCAACCACCCCCATTTCCTCCCTTGGAAGCATCGCGGCAGTGCCTATAG
GATGGAAAACAGTCTGCACAGTGTTCCTAACAAACACTTTTATTTCCTCATCCGATTCTG
TGTTGGGCCCTGGGATGACCTCATCTTTTACGACTGAGGCAAGGGGTTCAGTTGCGACCA
ATTTGCGCGCAAATTTGATGGCTTGAACGATCATTTCAAAATCTAGATTATTGCTGATCA
TGCGCGGATCGATGGTGGGGGGCTTCATGATATCGGATGAGTTGATGTGCACAGAACCTC
TTGAAAAAGGATGGAGGAGAGCAATGAAAAAGGAGAAGTATCGCTTCCCTGGCTCTGCAG
CCTTTCCTGGCGCAGGCATGAATCCAGGAAATGGGGCTATCTCTAGCTGCGGAATACTGG
AATCGAAGAGCCAACTCTGCTGGATATTGAAAGCTGTCTCCGATATTCCACTCCCCTTGA
GGTCCGCCACAGCAGTCTTTAGAACAGACTGATTTTCCGCAAATGCGGTAGTGGGTAGCA
TAGCGAAGGTCGAGGATCCTGCCGTAGATAGCATGCCTGCCTTCTCTTCCTGGTATGTCT
TTAGTTCCTCGGCTGCACGAGTAGGATTCTGGAGG
>NODE_9161_length_22_cov_86.636360
TGTTAACTGCTCCCCTCCCCAACAGGGGTCTACTAATTTAAT
>NODE_9163_length_46_cov_58.956520
CAGACCATGTCGATGGTTTCAGAACCACGCAAGGGCGAAAAATATTGAACCTTAGTAGCC
CCCACC
>NODE_9165_length_28_cov_7.035714
CCGCGCTTACGCGGGACAGCGGACATGGCCGAGGTCGCGTCAGTAGTG
>NODE_9167_length_395_cov_36.951900
CGGACATATCCCGCATGAAGAATACAGCATTTGGCCCACCCTTGGTAATCTTCTTCCCAT
CGAAGATAAACAAGGCCTTCCTTGGTCGGTTTATGTCGGTGCGGCTGGAATGCCTGGTCA
AACCGCTTATATGGGATGGAAGGAATTCGCACAGGCAAAACAGGGTGACGTTGTATTTGT
AACTACTGGCGGAGGTCCTGTCGGCTCGTTTGTTATTCAGTTGGCAAAGGCGGATGGCTT
GAAGGTTATCGCTTCCGCAGGCTCTGACGAGAAGGTCGCATTCATGAAAGAAGTCGGAGC
CGATGTAGCATTCAACTACAAGACTACTTCAATCAAGGAAGTTTTGGCCAGGGAGGGGCC
TATCGATATCTTTTGGGACCATGTAGGTGGAGAGACTCTTGAAGCTGCTCTGGAC
>NODE_9168_length_51_cov_3.686275
GGCTGAACCCATAACGATCGGGGTATTCTCACCGTCGAAGTTGTAGTGGGCAAGGAGATC
ACGCATTTCCA
>NODE_9169_length_21_cov_11.380953
ACTCTCCACCTTGTAACTCACTCTTATCTCCTGGAGTTTGT
>NODE_9178_length_55_cov_3.436364
TCCTTCCTCAAGCTGTAGCATCACCGCGCATAGCCAGCTCCAGGCCCCGGGGATGCTCGC
CCTGTTGGATATGCA
>NODE_9179_length_40_cov_101.349998
ATAGCACTCAACAAGATGCCCCTCACTGGTTCTAAGGGTCACTACACTGGCTATGTCAAG
>NODE_9182_length_143_cov_13.986014
CCTCAAGACCCATGGCCCCGTCTACCACTGTTCCAAGCGCTTCGGCAATTGAAGTCCCGG
AAACTCTCCTCAAAAAGCGGAAGCAAAACGAAAAAGCCCGGGAGGAGCGTCTTGCTGCGG
CTGCGGCTGCTCGCAAGGCCTCGCTAGGGAAGCGCAAGGTCAT
>NODE_9183_length_105_cov_4.552381
CTGCGGATTACGATCCCGATATTCGTTGGTCCTTAGTGCATGCGTGACACCTTCGATCGA
ATCGACAATAGGGCAGGCAAAGTCGTAGGTGGGATACACCTTCCATTGATTACCTGTGCG
GTGAT
>NODE_9184_length_73_cov_4.493151
GTAGCGGTCTCTCTGCAGATCGTGACAATATCGTTGGTGATGATGAACGTGGAGCTCATC
GAGGACACGTTCATGACTCAGTTTCATTTCCTG
>NODE_9186_length_146_cov_8.767123
ATGAATTCAAAAATTCCCATTCATAGCTTTCTTTGTATGGAAAGATGAGCATACGGGGAT
AGACATAGCATGATGTATATAGCTAATCATTATAACCCCGCTTCTTTTGCAAACCAACGG
TTCCATTCTGGAGAGCGGCAACGTCAACACCTTGTTCTTTCCATAT
>NODE_9189_length_46_cov_2.804348
TCAACCGAAAACAAAGGCAGCAGGATTTGTCCGGCACCAAAGAGCGATATTCTTCTTAGG
AACCCC
>NODE_9190_length_99_cov_91.292931
TCAAGCTCTCATCTCCGGTGTTCTTAACGGTGGTAGCCACCTTAAGGTCTCCGACAGAGG
TAACTGATTCAGGACCGGTAAACTCAAGCGACACACTCTTCGCAGCATGCCGCAAGGCC
>NODE_9191_length_133_cov_2.481203
GGAAAGAAAGGGCTCGAGCACAGAAAATCAGGTGGAATTAACCCCGACACCCCTGAAATG
CGGTCAATTGTCACACCGTCATTCAAGAATCAGTCATATCATCATCGGGGTCATGATGCA
CCAAGAAGTCCGACAGAGGATGCCAGAGAACCA
>NODE_9192_length_61_cov_2.868852
TTGGTTCGTGTCTTGCCATTCTCGGTTCCTTGTTTGCTACCTGAGTCAGAACCAGATTCC
GCAACAAGAGCGCTATTGGCA
>NODE_9193_length_238_cov_8.121849
TCAAGTGATAACCGACAAGGTAGACTCGGGGTTGAGTGTATACGGTGTCTCGACAGGTTT
CGGTGGAAGCGCAGATACTCGCACTGATCAGCCTATACTACTTGGACAGGCTCTTCTACA
ACACCAACACTCCGGTGTTCTGCCCTCATCACAACAGTCCCCTGATGTCCTCCCACTCTG
TGATCCCTTCAACTCTGTGATGCCAGAGTCTTGGATACGTGGTGCAATCCTCATCAGGAT
GAACTCGCTCATTCGAGG
>NODE_9198_length_820_cov_18.678049
CCATCCTCGGGTTTCTTTCCGCAGCCCATTCACGGACAACATCATGCAACGACCAACGTG
CACTGGAATGCGCATTCGAACGACTCAGGATGCGCAGGTCATATTTCATGCTGTTCATCT
AAACCTTCTTCCTATGATAACACGGCGTCTGGATAACGAAGAACGTCGGGAAATACGTTC
AGGTTGCATCTATGTTTGGGAGGAGCGCAGTCCTAGCACCGAGACGCACGGCATGGTCGG
AATTGAACGATGGACAGATTCGCGTAGTTGGGGGCCTAGTCGGGTTAGGGATGAATTTCT
ATATTACCATGAGAGGGATCGCTCGCCTGCCGAATTGGAAATGGCCTCGGACTCTGACAC
CACACTTACGAGTCACGGACCATCACCGCCGCGCGTCCGAAGGAACAATCTTGTTAAGCA
GACGTATTCGGTACTCGTCCATACACTGGCACGAGGCCGACAAAAGTGGCATCTGACGGC
ATACTTTACGAATGATTCCCTGGGGAATCTTCACACTATTAATGAGTTTCCTGAGCTGGC
ATCTCTTCATGTCCCACCCGGAAAGTACCTGAGCGCAAGATCCATAAACAAGAGTACGAA
AATAGGACCTTATCCTGGTTCTCATGGGACTGGTCCTTTCGGAGTTCCTGGAGGGCAGGA
CAGGATTCCACGGCTCTACAGGATACAAACACACCCTCCGTTGTTAAACTATGACAGTAA
TGCTCCACAACATGGTGCTTTGGCACCCCTTGCATACCTGGAAAGAATTGCTCCTCCTCG
TCGGCATCCTATGGATGAGAAGGCGCTTATGTCTTTCTCATGTCAGATCAACTGTAGTGT
>NODE_9210_length_734_cov_5.292915
GGGGGGTCTATTGTCCACGTCACGACAACCTATGCGATTAAGAGTCTGACAACTGGGCAA
GGCACATACACAATCACATTTCCTAGGAAGGAGAGAGATGCTTCAAGCTTTCTGGAGGTC
AAGGTCAAGGGTCAGAGGGATCCTTTGGAAATTCGTGAGCGACCATTCTATGCCAATGCG
AAATTCACGGAGGTTGATATTATGCTACCCAAGAAGTTGGGAGTTAATGCCACGCTGAAT
CTTGTACTGGAGACGATCCAGACACACGTTACAGAGCCTTGGCCTGAATATGCGACTCAG
AAAGACGAGCAGGCAATGAGGTATACCACGGACCTCTTCGTCATTAGCCCATACGTAACA
TTGGTTCAACGTACAAAGATCAGGGCGTTGGCACCTCGTATCATCTCATACGACGAACCA
GAACTCAAATCCTTTGCTTCCGATAATGTTGCCTCTAAGTCTGGTGCCACTATCACTTAC
GGTCCTTTCAACGGTATCCCTCCTTCAGCGAGCAATGATTTCATTAAGGAGTACCAACAA
CCTGTCACTGTCCGCTACTACCACGAGCAACCCGTACTCGAGATATTGGAATATAAGCGC
TCCGTAGAAATCAGTCACTGGGGTTCGAACCTGAACACCGAAGATCATCTTGTCCTTCAT
AACGCTGGGCCCAAACTGAAAGGGCACTTCTCTCGAGTTGACTATCAACAATTGGCTTAT
TTCGGCAAAACAACACCCCATATTCTACATTCTC
>NODE_9228_length_122_cov_2.729508
TTCTCTCTGCTCTTCCCCCAGGATTTGAACGTATCCGAACCGTGGGTAATTTGCCTGACT
TGGCTCAATATCGATCTGGGGAAATCACATCAAAGCGGAGAAAACGAGGCAAGAGCAGAG
ATGATGATGATCCACAACAGCG
>NODE_9236_length_164_cov_4.000000
ATCATAGTTATTACAACCAACAATCAAAGTAATCCCCACTTTGAACCTCAGTGGTTTCCA
GCCACGCCTTGCACAACCTGGGGATAATGGCTTGCAATCATCCCGAAAAGTTCAGGCGCT
CTGATTTCAAGGACTCGCGGATCTTCACCCAACCCAACGAAAATCGTAGATGCACCGGCC
TCAA
>NODE_9241_length_149_cov_2.355705
TCGTAATCAAGTTGTGACCGATCCACGCAAGATTTCACTTCCTGACCAGACTCTTCGTGT
CGGTGGTCACGTATACATATATCCAGTCCACCTCCCACCTACTCTAAACGATGATTCAGT
GGGGATTTTTAACAAGAGCTCCGCGTTCTGCGTCGTCACAGCACTGGAC
>NODE_9248_length_111_cov_4.360360
CCCTGCTCAGGCTTATCAAGCTGGAAATCTTCTTCCTCATCTAGGAAATCTTCTACGTCA
CTTTCGTCTCTGATCTCCGGTTGGACCGCCCAACTTGAATCCCGGTCTTGAAGAGTCGGG
AGGACCTCCAG
>NODE_9256_length_366_cov_6.863388
GTCGGTGATTACTACAGACCTTGTAACCATTGGATCTTCGACTACGAGACGGGTGAACTA
GTTGACTGCAACGAGTTAAAGTGCCGAGATAGCTCGAGCCATATACACAAGGACAAAATG
TGGCTATGTGATTGTGCACCGTCCCTTCCCTACGACGATCGTGAGGGCGCATCCAAAGTT
CGCAACATGTTCCATAAGCTATGTCCCAAATGCACTGCTGCAACCACTAACCGTGGCAGG
ACCAAGTAATGATATGAAGGCGTCTTGTCTCAGATAGTCAGTTTAGCTATTGAGAACTTG
TGTACTACTTTAAAAAGACTGCTTGAGCCAAACCTCAGAAATAGGAATTATATCAGAATC
TCTTTCCACCCCTCTTAATCGGTTGC
>NODE_9263_length_636_cov_7.369497
GAACCGGTCAGGCAAACCACCGAGATTCAGGCCGTTTCTCATGTCATTGTCGAGAATGGT
GTCAGGCTGCGCTTGAACATCGTTGACACCCCTGGATACGGCGACCAGATCAATAACGAA
GGATGCTGGGATCCTATCATCAAATACATCAAGGATCAACACTCTGCTTATCTGCGCAAG
GAGTTGACTGCTCAGCGTGAACGGTATATTCAGGATACCCGCATTCACTGCTGCCTGTAC
TTCATCAACCCCACTGGCCACAGTCTCCGCCCCGTTGATATTATCGTGATGAAGAAGCTC
AGCGACGTTGTTAACGTCGTCCCTGTCATCGCAAAGAGTGACAGTCTGACTTTAGAAGAA
CGTGACCGTTTTAAGACCAAGATTCGCGAAGAGGTTGTGTTCAACAATATCCGTCTCTAC
CCCTTTGACACTGACGAGGCTGATGAAGAGGAGGTCCAATTCAATGAGTCCATTAGGGCT
ATCATTCCATTCGCCGTTGTTGGTTCAGAGAATAGTGTTGTGATTGATGGCAAGTCTGTC
CGTGGCCGTAGGAACCGTTGGGGTGTTGTTAACGTTGAGGATCCTGACCACTGCGAGTTT
GTGAGCCTCCGCAACTTCCTCACTCGCACCCACTTGCAAGACCTCATTGAAACGAC
>NODE_9272_length_128_cov_4.406250
ATGTACCATTGATAGGTGCCAACTTGGTTGGCCCATGACCACTTATCGAAGTCTGCTGCA
CTTGAAAAGTTATTGAAGCTACCATCCCAAATCATGGTCCCTGCACGTGCCCCGAGAGTC
AAAGCAGCAAGCGTTGCCCAAGATAATA
>NODE_9273_length_70_cov_4.942857
GCTGGGCATTGTAGGGCTTTTGGGTTGCGTCGTCATATTCCTGTACCTTCCGTACATGTC
ACTAGTGGGCCTTGACGGTTGGGTGAAACC
>NODE_9279_length_27_cov_178.296295
AAGCCCCAGGACCCACAGAACATCATTGTAGGTCTCGGGAAATACGA
>NODE_9284_length_231_cov_3.489177
GCGGATGCCGTCAACGTGATGACCTATGCCGAGAAGAGTCCAGATGGCTCGCCCGGTTGT
GCTGCTTGGGACCTTTTCCGTCCGTGCGACAGTGACCAACTTCGGCAATTCCTGAACGAC
AAATTCGCCAAACAACCAACTGATCCGATTCATGCCCAGAATTACTACCTCGATGAACAA
CTACGCAGGGAACTGTACGATCAGTATCAAGTCATGTCATACCGTGTGTATCAGCGGCCA
GGAGAGGCGGA
>NODE_9285_length_51_cov_2.490196
CAGAGCAGAGTGCGCACAGCCATGGGTCCGCAAGAACTGCTGCTAGTGCTTTGACCTGGT
ACAGCAACTTG
>NODE_9286_length_75_cov_2.746667
ATACTGTCACATTCCCCTCCTGCTGTGGTTGAGCGTGACTGAATCTGAAGGTCTGGCCTC
GGCAATACTTGAACTGAGGCCAAAGCGACCTCTAG
>NODE_9287_length_120_cov_7.166667
GCGAAGGGACTTGGCGCGGTAATGTGGTTCTTTATCTTCTACAGGGTGAGAAAAGATGGT
GCTAAACTCATTGGCCGTCACCCCGTCGTCGAGGAGGCCAATGGCCACGGCGGGCATCAT
TGATGGACATAGAAGGACAA
>NODE_9288_length_112_cov_3.535714
TGGTAGATGATACGAAGGTGAAGATGCTTCATTAGAAGGCTTGCTCGACCGTGGAGGTGA
CCTCAAGACATGCTTGGAAGGAACGTAGGATAATTCAGGAACGAAGAATTCTACATACCC
GATTGACTTGAG
>NODE_9289_length_63_cov_83.047623
CTTGTTGAGTGCTATCAGGGTCCACGAATTCTCCATTGTCGGGCATGGGAGTAGCAACAG
CAAAAGAGCAGACAGATGAGCAG
>NODE_9290_length_92_cov_2.173913
CTGTATACGAACGTTTCCGCGCTGTTTTGAATGAGGGCAGTATTAGCTCTAGGGTTCAAT
ATATGATCGAAGTTCTTATGCAAGTTCGAAAGGACAAGTATAAGGATAACCC
>NODE_9292_length_1291_cov_9.995353
CTGGTATAAGGGGCGGTGAAGCCAAGCAGTGGCGGAACCACCTTCGACTGAAGGGCTAGC
TTCCCCACGATCCCAAGCACGAGCAGCGGCAATATCACCTCCGGTCGTAGAAAGCTCAGT
GATAGACAGCCTTGAATACTCAAATTCAGTATAACTCAGACCAAAACCGAATTCGAAGCG
AGGCTCTATGTCATGAGCGTCAAAATGCCTGTAATCAATTTCAAGACCCTCGGTATAGGG
GATGGAGATGATTCCTGGGATACCAGTTCCAGGTATAACCTGTGCAGGATAGTCTTCAGG
ACGCTTGGCTATGGTATAAGGTAGCCTTCCGGAAGGGTTCCAGTCTCCATACAGGACATC
GACAAGCGAGTTACCAGCTTCTTGACCAGGTGCACCAGCCCAAAGGACAGCTGTAACATT
AGGGTGTTGAATCCAAGGTTCAAGTATGAGGGGGCCGACTGAATGTACGACAACAATGGT
ATTGTTATTCTGGGCAGCCACAGCCTGAACGAGTGCATCACCACCATGCCATGCAGTCAA
ATTTTTTCTATCGCCCTCATTACCATCAACTGTGATGTAGGCCTCTCCTGAGTCAGCGGC
AATGAAAACAAGAGCGGCGCTCTTTTTCCTTGCGATATTACCGGCCCTAGCAAGGTTAAA
ATCGTCGAAAAACCAAAAGACACTCGTGTGGTCTTCTCGTGCGCGTCTTTGGATCGCTTC
ATGAGGTGTGATCAGATATGTCAAGTTGGCGGACCCAGATCCCCATCCCATGAAAAGAAC
ACCATCTAGGCCACCTTGATCAGGAAATTGATTAGGCCCGACATGGCCTGGACCAGCATC
ACTGCCAATGAGCACAAGACTCCGTGGTTTTCTCAGAGGAAGAGCTCCTTTGTTGTTCTT
CAATAGGACGATGCTTGCAGCCCCGATTTCGCGAACAATCCTATCGTGGTCAGCTTGAAC
GTCAATATGCTGATTAACAGAGTCATCGTCGGTCCTGAAAGCGTCGAAGTTGGTAGTTGG
GTAACTTGAAACGTCTTGGCGAAGCAGGTACCACGCGGCAAGAATGCGAGTAGCCATGTC
ATCAACGCGTGCCTCGGGGATAGTCCCATTGTTGACGTAGGCCGTGAGGTTGCGTCCGAA
GTAGGAGTCCCCACTTTGAAAGGTAATATCTCCGGGCATCGTCATATCGAGACCAGTAGC
AGCAGACATGGTAGACATCGTCGCTGACCAATCAGACATAATATATCCTCGGAAACCGTA
CTCAGCCTTGACAATATCGTTCATGATTTTTTCATTTTCACATGCATATGT
>NODE_9294_length_54_cov_2.814815
CTCGAACTCTGATTTGATGGGCTCGCGAGCATCAGGATGTAGTTCAACTGGGCCAGAAGG
CTGGGTAAGGGGAG
>NODE_9295_length_264_cov_8.295455
AAGAACACCGACAATAGTTCGCCTGGCGTTCCTCGATTGGGTATACCATCCTATCAGTGG
TGGTCAGAAGCATTGCATGGGGTAGCAGGAAGTCCCGGGGTTTCGTTTGCCCCATCTGGT
CAATTTAGCTCAGCTACATCTTTTCCTCAGCCAATTGGGCTCGGAGCAACCTTTGACATG
GATCTTATAAAGGCCGTTGCTACCGTGATTAGTACTGAAGCGCGTGCTTTCAATAATGCC
GGACGTGCTGGGCTCGACTTCTTCACGCCTAACATCAATCCATT
>NODE_9296_length_644_cov_8.318323
TGATGGATATCCTGAACCAGGGAAGACGACAGTTTTTGACGAATCTGAAACCATTGACTT
GGACAATGTTAATTTGAACGGAGGTTTTCTCTTAAAAACGCTCTATCTATCTGTCGATCC
TTACTTCCGTGGAAGGATGCGCGAGCCTCAGATCAAATCATATGCGCCTGCGTTCCGTAT
AGGAGGATCGCTCAATGGTCATGGCATTGGCGTTGTACTTCGTTCAGAACATGATGGTGT
AAAGAAAGGCGATTATGTTCATGGTTTTTTTCAGCATCAACAATATAACATCTTACCCGA
TCTTGAAAGCATGTATGTTGTTGATAACAAACATAATATTCCTTTATCAGCTTTCATCGG
CCCCGCTGGAATGCCTGGACAAACTGCATATATGGCGTGGAAGAAATATTCACATGTAAA
GCAGGGTGAGACGGTTTTTGTCTCGACTGGTGCAGGTCCTGTGGGATCTCTTGTTATTCA
GCTCGCCAAGATGGACGGAACTCGAGTCATTGCGTCGGCTGGCTCAGAGGAGAAGGTGAA
TTTCATGAAGGAAATAGGGGCTGATGTCGCTTTCAATTACAAAACAACCGATACGAAAGA
AGTCCTTCGAAAAGAAGGACCTATAGATATCTACTGGGATAATGTCGGTGGCGATACACT
TTCA
>NODE_9297_length_72_cov_106.069443
AGTAACTTTGGGAAACATAATCAGCCCCATGCTGTTCATAGGCATCCCACTGAACCTTCT
CCCTATCAATCCAGTCCATCCCTTTGGTTTCA
>NODE_9298_length_357_cov_5.731092
TCTCACTATTCCATCATGTCGGGTTCACGAGCAGACCTCCTCTTATGGCTCAACAATCTA
CTCAAAATCAACTATACAAAAGTCGAACAATGTGGGACTGGCGGAGCATACTGTCAGATC
CTGGACAGCATATACGGCGACGTGCCTATGAATCGTGTCAAAATGGACGCTAAACTCGAA
TACCAATCTCTCGCAAACTTCAAAGTACTGCAAATGTCGTTCAAACATCATGGCATCGAT
AAACCGATACCGATGGAGGAGTTGGTAAAATGTACGATGCGAGCTAATTTGGAGTTTTTA
CAGTGGATCAAATGGTTTTGGGATAACAATCATGGAGAACAGGAGTACGATGCTGTGGCA
AGGAGGAAAGGTGCACC
>NODE_9303_length_287_cov_8.655052
GCCCAACATTATTAGACCCAACCTCTTAATATAGCAAGCAAAGCAAAACCCAACGCGCCT
TATGGGTAAAGCAATATACATGGTAGGTAGGAAGGATCCCGGAGCCTATGTATCTTCCAT
CCACTTGAACCCAGGGAGAGTGCAGGCTTGTGTCTGTATGTTTTCCAATTTTTGCGCGGA
CGATAACGCAGGTGAAGTGAAGGGGGAGAAGAAGCAAGAGCAGGTAGAGGATGCCTGCAG
GGACAGAACATGGGGGAGATGAATCAAAGGAGAGTAAGCAAGCGACAGTGTATGCACGAG
CGAGGGG
>NODE_9304_length_190_cov_6.057895
CAGCATTAAGCACAATTCCCTCGATCTCGTTACCACCAGCCCATTGAGCATTACTAGGAT
GCCTGTTTACTCTTCTCACATTTTGACGGACTTCCAGCTCGATTGACTCCAAAAGGAAGT
CATTGACAGGATACAGGGTATCTGAAAAAATAAGTTCGGACCACACGAGGATACCGAGTT
CATCACAGACGGAATAAAAATCGTAGACAA
>NODE_9314_length_145_cov_4.206897
TGGAAAAACCTCCAGCTCGATCGACACCTTCCCCGCTATCAACGTATGCCTGAATAAGGT
ACTCTGGGTTGTCGGCAAAATAAACCAAAGTCCGTTCATCAATTGATTTGATGGTGTATC
CGGGTGAATATATGACAGGATACGCAACACAGACGCCGGTAACCA
>NODE_9315_length_392_cov_5.811224
CAAGCTGGCGAGACTGTGTTTACTTTCACCTCCGCCCCTACAGTATCAGCCCCTCCGAAT
GTATTTTCAAATTTCACAGACGGATCGCTAATTCTCCACTATACTTTGACGGGTATACAG
TTTGTGACCATAGTTTCGACTGGAAACAAGATCAATCTCTTAATCATGGACAAACTCACG
GCTTACACCTGGCATGCTCCAATCATTGCTGAAAGTGGCGCATTCGGAAATTTTTATTCA
ATCGGCACGAATACTACAGTTCTTGTTGGTGGACCTTACGTCCTCAGAAACGCAAGTATA
TCCGGAAACACGTTGTCTTTGTTTGGTGATCTCAATGGGACAACTACTATCGAGTTCATC
GCCCCTATCAACGTCACTGCTCTCAAGTGGAACGGAATTGTCCATGACTTAA
>NODE_9329_length_36_cov_119.833336
GGATACACGTCGCGACGTAGAGGATTCTTGAAATTGAAGACGTCATCATTGGATGG
>NODE_9338_length_54_cov_5.111111
CCTCTGTCATCGAGTTGCAAGCTAATACCTGGGCCGTTTGAATTCTCTATCATCATACCC
GCCTGGACCTTCTC
>NODE_9339_length_196_cov_5.244898
CATAGTATTGGTGTTTCTCTGTTCGCTAAGAAGGAGCAGATCCATTTTTTCAATGACATC
GGTTATCGACATGAACCCTTCCAGCATTGTCCTCAGGGTGCCGCTCACAAGCAAGGCAAA
TGTTGGTGTGATGAATCAGAGAACTTTGATCGCGAATGGTATTCGTGTTTGAACCGTTAT
GATAAGCTATTCGAGTGATAGATCATTACTATGCCG
>NODE_9340_length_43_cov_1.558140
AACGAGGATAGGAAGACGCCTCAGAAGAAGAACAAGGATAGCGATAGCAATCAACCTCCA
AAC
>NODE_9347_length_134_cov_3.865672
GAGGAAACCGCCGCCGAGAAGCCCCAGGAGAAGACAGTGTTTAACGTCATATTGAAGTCT
TTTGACACTGGTGCTAAGCCCAAGATCATTAAGGAGGTGAAATCTTTGGTGCCTAACCTG
ACTCTCATTGAGGCCAAGAAATTCGTTGAAGCTG
>NODE_9348_length_21_cov_8.000000
TCTGGGTGGTGCTTCTCTTTTCACTTCTGCTCCCGCTGTCC
>NODE_9350_length_87_cov_2.885057
TGAACAGACCTCCAAGTACCCCTGCACAAACACCCCGGATACACTACAGCCCATATAACC
GTCGGCCACAAATCAGCCCAACTCATCGCTCACCAATACCCCTCGCC
>NODE_9351_length_114_cov_42.394737
TGGGCTGCTCGACAGGCCACAGCAAAGGCAATAGCCGCTGCTAATGAACTTGCACTCACA
GGCAAGGCAAAGCACAAGGGTTCCGTCGCCAACATGAGTCTCGGTGGTGGCAAATCCCCC
AGTCTTGATTTGGC
>NODE_9354_length_697_cov_11.606887
TGGACAAAGGGCGGATATTTACGGGGACTCTGCGGTGACAGTTCACCTGAGGAGTGTCTT
GGAACCTACGATCCCTCACAGGATTACTACACAGACACCTCCCTCGGTAACGACAACCGT
TCATGGTTCTGGATTGTATGCAATCAAGTCGGATACCTCCAAGAGGGCGCGCCAGAAGGA
CACCCCTCGCTTGTCACTCGCCTGGTCCAACCGCCATATGATCTACGACAATGTCAATTC
ATGTTCCCGGATGCCTTCCCAGAGCCGCCAAAAGTTGACATAGAGGGTACAAACAAGAAA
TACAAAGGCTGGGATGTCCGCATCAAGAACATCTTTTTTGCCAATGGCATGCGTGATCCT
TGGAGAGATGCTACCATCTCTGCGGAAGGGTTGAATGTTGCGAGCACCCCGGAGCAACCC
ATTCATATTGGTGATGGATTCCATTGCTCTGATCTCTCGACCGCGTCTAGCGTGGTTGAC
CCTACTATTCTCGTCGTTCAGCAAGCCGCTCTTCAGTCAATGAGGACTTGGCTTGCTGAG
TGGGAGCCGACTGTTGTCAGCGGTAGCAGGAACACTGCCCCTGCAAACAGTACGAACTCA
TTGCCTCAGGGTAGGACTGCTCCCGTGCCCAGTAAACCGGTCAGTGCCTGGAGCAAAGGT
GCCGGTACTGCGTGAACATCAGGTGTGGCTCTAAGATCATCTACATTGTCTTGCGCT
>NODE_9359_length_93_cov_2.838710
GTCGTGGGTCACTCCCGTGGGTCACTCGTTGGGTTTCGATGGATCTCAACTACGGAAACT
GGAAGGAAGGTTCCTGCTTTTATTAACGTCTCAGGTCGGTACCGCATGAGGAA
>NODE_9363_length_68_cov_4.617647
TTTGTTTGATTACGATGGCAACACTGGCGAGTCTCGGTCAGCAAATGGATATTGACGATG
CAGCTATCGATGAAGGCCTGTACTCGCG
>NODE_9364_length_102_cov_35.490196
TGTCTTTGGGCACCTCCTACCCCCGGTGATATTGGCAGTACTGAAGAATATGAAGTCGCA
TGGTGCACTAAATCCGGTCGTGGCACTCGCGTTATCCCAGATGGAACTCTCCAAGGCGTA
CA
>NODE_9365_length_666_cov_27.855856
GGAACTCTCCAAGGCGTACACTTTGTTGAAACCCCTGACTATGTCCAGATCACTGGTGTA
GGTGCTTTCACCAATATCAACATTCCTCAAGGCGATTATGGAGGTGAACTTGATAACCGT
GGAGCTACTGGCAAGGGTAATCCTGTCGGTGGATTATTGTTTGGTAACACGTTCAGCAAA
GATATGCAATACCATGAATGGACTAGCTTTATATCCGATTCCATGTTCTGCATTCGTGCA
TGTAAAGGTCCCCAAGCTACTCAACTGTGTAATCATATCTACGACGAGATGGGCTGTGAA
TGGAATATGCCTGCTAATTATGAATCCGGAGTGTTCGAACAATGCCAAGGTGACGACGCT
CTTCCAATGGGTATCTACGGTACTAGTACCTTCCATCAAGGCACACCTCCAACTCCTGCC
GCACACCCTGTACCCTCCTCTTCCAACTGCCAGACAATCCCCACCATTACCGCTGGTCCC
GTCCGCACCAAACGCTCTTTGGAAAAGAAGTTTGTACCTAGGTTCCCGGAGCAAACACCC
GCTCCTGAAGTTTCAAGGTCGTAAGCCTTGGTAAAGCTGGGCATATTGCACGATGATCAA
TTGCTTGGTTGTTTTTTCCTTTCCAGCATGGATAGACTTTTAATCGTATAATCAATCTAT
CTTCGTAGTTTCAGCTTAAATAACTT
>NODE_9366_length_407_cov_7.963145
TAATCACTGTCGCTACTACTATCATTACCATCCCGATCATCATCTGTACTACTCTCATCC
TCGTCTTCATCCTGTTCAGCACGTTTCTTCACCTTACCACCGCGCATCGCAGCCATCTGT
CCCGCGAGTGTATCCTCATCAGGATCCGAGATCTCATCTTCATCAGGCTGCTCGACAGCT
TGTGGTTCTTCTATCTTGAGGATGATGTCCTTGGTAACGTCCTCCCCAACAAATGTGTCC
GATACCAGGTGGATCTTCCAGGTGAACACACCAACGTTTTGCGGAGCTTGGAACTGAATC
TTGTATGATCGGTAATCCCGCTTATGCTCAGCGTAGGGGTTTGCAAAGGGGACGTCAGTG
ATTTTGAATGGCGGGACGACAACACGGTTCAGTTTGTCATCAGCGAGTACGATCCACCCG
ACGGTTA
>NODE_9367_length_43_cov_16.697674
CACAAGCGAGTTGTTTACTCGTCGTCGTCATCATCACCATCAGCATTACCCTTGGCAGCA
GCA
>NODE_9368_length_216_cov_17.041666
GATGCCGGTTCGTCCATGGTAATACTTGTGGGGCATACCCTTTTGTTGGGCAGCATTGGC
TTTGATATCGACAATGTCACCAACACGGTAGATGGTCAGATATGTCGACATTTTGATGGG
GCCATGCTCCTTAAAACCACGCTTGAACATGTGGCGCGTGCGCGCGCGATAACCATACGA
GTGCGGCATCTTGTCCTGAGGAAAGCGTCCACCAAAAGTCTTGTCTTGTCTGGTCG
>NODE_9374_length_21_cov_14.857142
AATACCTAGTAAGCGTGAGTAATCAGCTCGCGTTGATTACG
>NODE_9378_length_187_cov_5.877006
CGGGACACTTTATCTTTCCGATGACAAACATATATGATGCGATCTTCCCAACCTTGATAA
ACTGTTTGCAGGAGGTATTAGGGCAGTAAACCCTCCTTCGCACCGGCGTCCTATACTCTT
TGTCCCTTTGCTGCAGTTCATCGAATTGAGCCGAAGATAGAATCGGCTGTACTTGATTCT
GAGGAATGGGGATATTGCAACATCGAC
>NODE_9380_length_21_cov_2.714286
GGAACCGAGCTTTGACGGACATTTCGCCAGTCCAATCTTCA
>NODE_9381_length_105_cov_31.961905
CAAGGAACTTCTGGTCCTCCGTTAAAACGGCCGACACCATTGACAGTACCAGAGTCAGCG
ACAGGAACAGAACCAGTAGCGATGTAGCCGTCGAGGAGTGGAAGGGTGGTTTGCTGCCAC
CAGTC
>NODE_9385_length_345_cov_11.782609
GGTCGACATTGAACACAGCTTTCGTCACCATCCCATTCCTCCAAGTAAGATCAACAGTGA
TTCCTCCACGGATACGAGCCCCCTTGATAAAGCCCTGGGACCACTGCAAAGGAAGTGCTG
GCAAGAGAGTCACCGTAAGAGTAGTATTCAGAGTCGGGACGTCGATTGCCTGTAGCAGCG
CATTCATGACAGCAGCCGGATATGCAAGGTTGGCATCAATCTGGAAAATCGGGCTCGAAT
TGTCTGGGTCATATAATGAATATAAGTTGCCGCCAAAATTCCGCTGAATGCAGTAAGTTA
ATTCATGATAAAACGTGTTTGCATCCCCAAGCTGAGCATACGCAGCTGCCCTCCAAGCCT
TCTCC
>NODE_9386_length_342_cov_6.090643
GTTTGACTCGGGTGGCTCGGGTGACCTTCGTGATCGACCGAGAGGGAACTGTGAAAGATG
CGCTTGAAGGTACCATGAACTATGGTGCACACATGAAATTTGTCGACAAATGGCTGGCGA
AGGAGCTCACCCAAATTCAGGAGCAGTGAATATTTGTCGCGTTCGGACTTGAAAAAGACC
GGGGCATATTGATAATCTACTTCTATTTGACTGGCAATGGATGAGATGAGCTGTGTGCAG
AAGGAAATCTGGTTGAAATTACCACGTCTGGCCTACTCTCATGGTCACCGCAATTTCTGA
CAATAGATGTAAATGTGTTATCTACGTGCATTAAGGCTCTAAATGTCAGGTTCCACTGTC
AC
>NODE_9387_length_86_cov_3.720930
GGATGATCATGATGCCTTCACAGTCGGTGCCCTCCCTGACCCTGTTCGAGGTGGTTATAC
CCCAACCAACTTCACCCTCGACAGCAGACCCGGCGCGAACTTCATC
>NODE_9388_length_308_cov_7.048701
GTCGCGAATGTTTGATCACGCATTTGATCACGCTCCGCTCAAACAATTATGCGTAAAACT
ACAATTTCCCCTACCTACTCGACTATCGCTCACACTGGTGGTTACTCAGGTCCTGAAATA
ATCGCCTTGATGACCCCCTTGCCGTCTTCACTCTTGCCAACACGAGTTGCCCTGAACGCT
GCAATGGCGTCTTTAAAAGCGTATCGGTGTGTGACGAGAGGTTTGAGATCAACCTTTTCA
CTTGCAGCCAAGGAGATGGCCAGTGGATAATCACCAGGGCCATAGCGGAAAGAGCCTTTG
TAGTTGAGCTCCTTGACCATGAGGAGGC
>NODE_9389_length_109_cov_6.614679
CTCTTGCTTACGTTGGTCGTGCTCGCAAGGGTCCCGCTCCCCTTAATCTCGAGGTCCCAA
CCTATGAGTTCACTGAGGGTGACTCTAAGCTTGTTGTCGGATGAAATACAATCATAGACA
AGTAGTAGT
>NODE_9393_length_286_cov_18.041958
CCAACCCTCCTCTGGTCCAGCTCAACAGCCAACACACACGTTCTCCAATCCTCCCCCCGA
TGATCAACTCGACTACCTCATTGTTCCTGGGGCAGACCCAACAAAGACTCTTTCCCCCGC
TTGCATCAAATTCTTTCAAGTTATCAAGCCCAAAGTCAAAGCCATGTTGCTAGTTTGCGT
GGCCTCGCTCCTTCTGGCCCAAACGGGTATCCTAGATGGACATCGAATCTGTTCTAATAA
ATACACTTTGAAGGAATTCGCAGGGCTGGGTATGTTGAAGAAGGAAGTGGCTTGGGTTGG
AGACCG
>NODE_9394_length_94_cov_3.553191
CCAAAGACGAAACTCAACGAACAGTAGATCAAGCAGGTCAAGACACTGGCTATGGAAACT
CCCGGAGGCTCCATTCCTTTTTAGTCGGCAGAACGGATACTGGAGACCGCAGCC
>NODE_9396_length_21_cov_98.047623
TACGACTTCTGATGTCAACAGCATTCCATCCGTTTCTGAAA
>NODE_9397_length_79_cov_4.202532
CTCTCTCCATCGCTAGCAGTCCCCGTTCTTGCAGAGCAAGGTAGTTGACAGACAAATCTT
CAACACTAGGCCACAGGGAAACCATCATCTCTGCTCCAG
>NODE_9398_length_307_cov_7.208469
GTTGGGGACCATGTAACAGGCACATGGGGCATGACTGAATATGCTATTGTCCCAGACAAG
TATCTCAATAAGCTTGAACTTTATCCAGGCGTTCAACCTCTCGATTATCTCAATATACTT
GGCAGTTCCGGTCTCACAGCATACTTCGGACTCAAGAGGATCGGAGAAGTTAAGCCAGGG
GAAACACTTGTTGTTTCAGGTGCAGCTGGGTCCGTCGGTTACATTGCGTGTCAGCTCGGT
AAAGCAGCTGGGGCAAAGGTCTATGGTATTGCCGGTTCACAAGACAAGTGCAATTGTCTG
GAGAAAGAGATTGGCGTAGAGAAAGCA
>NODE_9400_length_21_cov_4.809524
CAACCTCCTTACGAAGGTTACCTCGAGTCGTGACAAAGTTC
>NODE_9401_length_146_cov_4.205480
TGGCGCCTTCATATTTGACGGGTTTCACCGATCCCGCAGGAAAGACGAGGACTTTGGTGT
TCTCACCGAAACCGAAAATCTTGGCCACCTTTCCATCCTCGTCCCGGTGAGCAGCCAACT
CAAGCTTTGCAAAATACTGATTAGCTATGACTTTCCACAATAGCGG
>NODE_9402_length_122_cov_6.024590
TCGTACATCTCACGGTCCAGAGAGCGATTAGGTTCATGAGATAGCGGAGCATATGCTCTT
GGGGACCTGTGAGGAGGGCCAGAATTTGGTTGAGCGGGACCGACAGGAAGACGCGAGGAG
TATTGAAAGCCAGAGGGAGGGG
>NODE_9403_length_98_cov_4.081633
GTTAGAGGATCTGAAAACATCTTTCATGTAACTCTGTAGGGGTGACAGGAAGAAGAGATA
GATACTGTAGTACTTATGGACGAATATAACAGGAGCTTGTAAATTTCATCATAGGCAG
>NODE_9404_length_66_cov_3.015152
CGCCGCCGGACCACCACCTGTCGGCAGTAATCAAGCTTTCCCTGATGATCTTGATATTCA
CTCTGTGCCACCCGAACTCAAGAAAG
>NODE_9405_length_108_cov_2.842592
GCTTGACACGGGCCGCCATGTTCCGTTTGCTCCCAGAGGATCTTGGGAGAACGATGCCCA
TCTCGGGGTCGCAGGTCCGATAATTGTAGATGGTGCAAAACGTGATCGTGCTGTTTGGCC
TGGTGACA
>NODE_9408_length_191_cov_46.549740
CCAATTACCACTTCCTCCTCACGATCGCTGCCCCCTGTGGTCCAGACAACTATCAGAAGC
TCCACATCACTGAGATGAACAAATATCTTGATTTCTGGAATTTAATGGCATATGACTTTT
CTGGTTCCTGGGACACGAAGACTAATCACCAAGCCAACCTCTATGGTTCGCCAATCAATG
CCAATGACGCTGTCCACTACTACCACTCCCA
>NODE_9409_length_55_cov_3.800000
CGGTGCCAGCACTGAAGGGACTTTGATTGCCGAGGAGGGAATTGTAAGTGGAGATTCGGC
GAGTGGGGGAGGCGA
>NODE_9419_length_50_cov_5.860000
ACCTGAATCTCGATGGCCAAGGGTTGGTATTGACCTTGTTTGAGAAGTTCAATGAGACGA
GAGCCCCGTT
>NODE_9426_length_1848_cov_12.439394
GTCCTGGAAGTCATCCAAGAAATCTCCCGGCTGTGGGAGACAGGATCAGTATCCGTATTC
ATATCCCGCATTGCATACCACAGACTCCAAGATGAAAGCGAACGAAGGGTCCAATTGGCT
GCGGACGGGAACTTGTTTGGCGACGGTTCTACTTGTGTTGATGTCCTTTTCGGTGTCCTC
GATAGTCCATGCGAGGACGTCAAACATCGAGCGCGTAATGGATGCCAGAACTCCTGATGT
TCAGTTTGACAACTACAGTCTGTTTCTTAAAGGGCAGAGAGTATTCCTCTACTCTGGTGA
ATTTCATACTTTCCGGCTTCCTGTTCCGTCACTGTGGCCAGATATTCTCCAGAAGGTCAA
GGCAGCTGGGTTGAATAGCGTCAGTGTATATGTTCACATGGGCCTTACCAATCCTGCTCC
CGGTGTTGTGGATTTCAATGGATTCCGTGCCCTCCAACCTCTGTATGACGCGGCAAGAGA
AGCTGGTGTCTGGGTTGTCTTGCGTCCAGGACCTTACATCAATGCTGAAACCACGGCTGG
AGGAATTGCTCATTGGGCAACCACGGAAGTTGCCGGCACCCTCCGCACAAGCGCAACAGA
TTGGAAGGCTGCATGGCAAGACTATATCCAGGGTATTATCAATGTTACAGCCCCGAATCA
GATATCAAATGGTGGTCCAGTTATTGCAATTCAGATTGATAATGAATACTCCCAAAATCC
TGTTACAAATGCCGAATATTTTGCGGAGTTGGAAGCAGCATACCATGACTCTCCCATCGT
AGTCCCTTTGACATATAACGATCCAGGTCAGGGGAGGAATTTCATCAACGGGACTGGTGC
AGTAGACCTATATGGACTGGATTCCTATCCTCAAGGTTTCGATTGTTCAAATCCTACCGT
TTGGAGGGGTGTGCCAACAAATTTTCATCAATATCATGCCGACGTTAATCCATCTCAGGC
ATGGTATATCCCAGAATTTCAGGGCGGTTCATTCGATGCATGGGGTCCAACAGCGCCTGG
ATACGGACCTTGCAGACAGTTGACCGGGCCAGAGTTTCAGTCTGTCTTCAATCTTAACTT
ATGGGCAAGCAATGCGAAGTTGATTAACTATTACATGCTTTATGGTGGCACGTCCTGGGG
TGGTATTGCCTTCCCTGGAGTCTACACGTCCTATGATTATGGTGCATCTATCGCAGAATC
TCGCGACCTGACGACCAAGTACGACGAGCTCAAGCGTCAGAGTCTCTTCCTACGAAGCTC
CCGGGATTTCTACAAGACAGATTGGGTTGCAGACTCGTCCACCGGGCTTTCCGTCTCTAC
CAACAATGATGCTTTTGTCACACTCCTGAAGAATTTCGACACTGGCACCCAGTTCTTCAT
TGCCAGACAGGGAGATTCAACTTCTACTAACACCATCACCTTCAAGTTGAACGTTACTAC
CAATGCTGGCACTGTTCAAATACCTACTGTCGCTAGCGCGATCACCCTTGGGGGGCGTGA
ATCCAAGGTCATAGTCACTGATTACATATTCGGCTCAGCCTCCGAAATTGCTTATTCCAC
AGCTTCTATCCTTTTCGCCGGCATCATTGAGGGACGTGATGTGCTTTTCCTGCACGGAAA
CTCTACGCAACAACATGAAGCCTCCATCAAGCTCACAGGAACACCCACGAACCTTGCTCA
GCCTTCCTCCTCGCAGATTCAGGTTAATGATGACAGCAATTTCACGACAGTTACCGTCCT
TGCAGGCCTTCAAGACCTCGTCACGATTTACGATTCTGATACTCAGCTTATTCTTTATGC
CGATTCGACAACGGCAGCTACATTTTGGGTGCCCGTTATTCCTGGATTAGCTAATGATCC
GTTACGCA
>NODE_9431_length_498_cov_9.899598
TCAATCTGTCGATCTTTCGCAGCCTTTCCCGTCTTTTCCTCATATTGGTGAACGGACAAG
GGTCTCTCTCCGTGGGGAGTCGCACGGAGAGCATGCCTAGTTGCAGGCCAGAAATCGAAA
GTTGCGGAATGAGTGACAACTCGGTTGTCCCATATGGCAATCGAATTTGTTTCCCACTTG
AATCGAACCTGATGATCTGGATTCTCACTAATCTGGTGGAATAAGAATGATAGAATGGCA
TCCGATTCCGCTTTTGGAACGTCAATGATGCGCCTCGTGAAACCTGGATTCACGTAGACG
CTCTTCCAACCTGTTGCAGGATGAACCCTGACAACGGGATGAATAGTTTCAATTTCTTTC
CTGCGGACAGTGAGTCCAGCGGCCCTAGCTCCTTCGGCTTGCGCAACCGCAGAATGGAGA
GCGGACAAGCCCTCGAGATACTTCTGGAACCCAGAGCTTAGCGAAGAATATAGAGCATAT
CCGGAACTCCATAAAGTGTCACCGCCAGTCTCTGGGCA
>NODE_9433_length_21_cov_41.476189
AAGCTGGAGGAGCTTACAGAAGTGATCCAGGAGAGCAGAAG
>NODE_9438_length_263_cov_5.996198
ATGGTCCGTTGTGAAGCAGCAACACAGCAGGAAAATTGGTCTGATAGTGAAGTTGACTGT
CTCCATCTTCAGCAAACGGGCGAATCGACTCCAGCCAATACAGTGCGGCTTGAACCATGG
GTTCCGCTCCCCCCTTCCCAAGCTCATTTTTGACTTCGAGGACAAGATAGATGGCCGACT
TTCCAAGCTTGTTGATATGTACCTCCAAGGACCCATCATTAGGGAATTTCCCTATGTATG
TCTTGGAGAGGTCCGGAAAACCATGTCCGCGCATGATATCAAT
>NODE_9440_length_318_cov_11.415094
CCAGATCCAGATCCATAACTGCTACCACTGTCAGACGAAGTTTGAGTGGGAGGAGACCAC
GGCTGAGGAGCATTGCCATATTGCGCGAGGCACTGGGAGACACAATCATTATAGTTGGAG
CCGCTGCTCCAGCTCGAACTTCCCCAGTTAGAACTTCCAGATCCATAGGTTGGAGTTTGG
TAGGACCCCCAAGCGACAGTTGTCATTGAGGCCTCTGCAGAGGTCTCCATAGACCCAGTA
GCAGAATCCACCATCTTGCTCGAATCCATAGTCGAATCCACACTCGAACTCGAACCGTAG
CCAGACCAAGAATCCGATGAACCATCATCTGTTGCAGT
>NODE_9445_length_46_cov_6.326087
AGGGAGAACAGACGTTGATGGTGTTGGATTTCGGACACCAGAGAGCACGCTTTGGATGGC
ATACAA
>NODE_9446_length_128_cov_6.671875
TGAAAAACGGCCGTCGTAACTGGGATATACCCAAACAATTAGCCAACTTTTCCTACCACC
CCGGTCCAGACTCTTCAATTCTCCTCAACGTGTCCCTACCCTGTACACCCGACCAGCCCT
TTTTCAGGGCCCAAATCCAGCCTATACC
>NODE_9447_length_48_cov_3.500000
CTCTGCCTGAGTGCTGAATTCCGCATCAAACATCCTAAAGACCAACAGCTTTCAAGACCT
CTCACGTC
>NODE_9448_length_152_cov_23.703947
CAGCATGCCACCAGCGAAAAGGACGGCGTAAGCACCAAGGTACAGTCTTTGCCTGGGACC
ACGGAGATGCACAAGGCTGGAACTGGCCTGATAGTAGCGTTGCTTGTCGAGGACGTGGTT
AGGCTTCTCGTAGAGAGGGGTTAAGAAACTCATGATGGTGGCAGAAATAAAG
>NODE_9450_length_87_cov_3.873563
GTTCGACACGCCCACACAGTTCTCAGGCGCACCCTGCGCCCTACAGTGATGTCTTCAAAC
GTGACCAGATTGAACTCGACCAGTACGATGCATGATAACGACCCGGA
>NODE_9451_length_274_cov_5.408759
TAACGTGTCCAACAGAAACACCGGAACAGAACTCGACCCTCGTGGGGATTCCGTTGCAAT
ATTCGAACTGTTGGACAAAGGAACGAAAAATGAGAGACTTCAACTAGTCAAGCAAATATT
TACGGGGCTCGAACAGATCAGAGGCATGGAGTTCGGTCCTGTAGAAAAGGGTCTAGAAGA
GTTTTTGATCGCAGCAGGTGTAGCTGGAAGTGGAGGCGTGGTGATGTTGAAGAGAGTTGA
AAGCGGGAGAGATATGGAAATTGTTGCAAGAAATCTGGATATTTTGAATCGTTC
>NODE_9452_length_206_cov_42.126213
TTTCTGGACACACCATTGAGGAAACAAATTACATTGGAACACAAGCACGATCCAGTAGAA
CCAGGAGGATGAGAGTAATCGAATGGATCGAGTATTAAGCGTTAAAGAGGAGGCTAGTCG
TGAAAATCATAAAGCAACAAATCCAAACATAACATAATTGATCCATGGAGAACGGAAGAG
CAAGAAAAAATGGTAATTAAAATTCGTCAGTCATTTGAGGACACCC
>NODE_9453_length_111_cov_4.819820
AGCGAATACTGCATATCTCATATCCTCGCACCGGGTGCCCATGCACGCATGCCCCTTGTA
GACCGGATAGACAAGTTGAAAATACCCGTCACTTTTATTTATGGTGATCATGACTGGATG
GATCCCACAGG
>NODE_9460_length_141_cov_43.794327
TTCCTTTACACCCATCTAGTGGTTCGGCTTCGTGTTTGAAGACTCGTGTTTTCAAGTAAC
AATTGTAAAGGCTTACCACCATGTCTGCTAAGATATATATTGGAAATTTGAGTTGGAGTT
CAACGGATGATACCTTACGGGAGGCGTTTTCTCCGTATGGT
>NODE_9465_length_230_cov_4.147826
TGCAGCGCAAACAGTGTATGCACCCATGTTCTCAAACTCGAGCCAGTCGCCAACCTGGAT
ATCGCGTGGGAGCATAAGTCCTTTGGAGATACAATCAATGGAATCACAAGTAGGTCCCCA
GATGCTTGCCAGTTGTTCATCGGGAAACGCGGAGGGCGTGTAAGGTAATCCATTGATCGT
CAAAACTCGAGGCAGCGGTGTCTGATGGTCGAACAAGATGCAATTAAATGCACCGTACAC
ACCGTCATTG
>NODE_9468_length_92_cov_5.086957
TCATGAACATTTCCTTAGTGGTATAGCTGAAGTGCAAAGCAAAAAGAAGAACGACCTCAT
GTATTTTGCATAATCATTGTACTATTAATTCTGGGTATACCAGACGTCATCC
>NODE_9469_length_554_cov_17.306860
GTGAGGTTATAACATCTTACTATAATCAATATTATGTTCTATTTTCTTGTATCTTTATAT
CAAACAATCTGAACAGTTAAAACACTGACGAGGCCATCAATGGCAATCCCATGGTTGATT
CCATTTGCACCCACTGGTAGTAGTCCCGTTACAGACTCAGAACTTGTACTGTAAGTTACA
CCACCAAAGTTTCTACTACCAATAGCGTTGGCAACGAAATTGTCACGACCTTGGTTGTAT
CCATCTGGTGAAATAGTGTGGTTCTCTGTGGCGGGCTCTTCTTGCGAGACGGCTAGGAAT
AACGCGCCTGTAGGTGCCAAAGGACCATTCTGCCTGAAAACTCGGAAGTGGTTTCCCCCG
ACCAAGCTCTCAAGACAGGTACCCAGGTTGGGGTCACCGTAGTCCTGGCGCAATTCGACT
GTTTGATTCTGGGGACCGTTCCCATCGCCTAGATCTGCAGATTGGGGGTCTCCTATATGA
ATATTCAGACATTCTGTCGAGAATCCTATAGCCTTGGCGAAGTTAACGATCCCAAAATCG
GTGAGCACGTCCTCCGAGCTACTCCCAGATATGA
>NODE_9475_length_141_cov_3.191489
GCTCTCTTGTTCGATTCTAACCCTTTATCCAGTTTCAGCTTCTTCCTCAATGGCTGTTCG
TCCTCTTCCACCTCCCCTGACATGGTCCGTTTATGACGTACGACATCACCGGTCACCTCT
GCCAACTTGATCAAGTCCAGGGGATCCTACATTCTTCCTCC
>NODE_9476_length_364_cov_44.796703
TTTCCCTCAATTCTGGGACATCATACTGAGGCTCGGATCCAATAAGATTTCGAATGCATA
TAATATTACATGCTCCTTGACATGCTCCTTTTCAATCTCCTTTTCAATGCATAGATTACA
TCAATCCAGATATCTGACTCAAACTTTCAGTGGTAGCAATCGGAATCGTGAGGAGCGACT
TTTAGGCATCGATGGATGTGGTTCTGAGGTAGGGCAAATGACGAGTATGGCTGGGGAACC
GTTTTGTTGCTTCATCGTCGGTCACCGTGGGGTGAATGATGACAGCATCACCCTTGTTCC
AATTGACAGGTGTGGTAACAGGTTGTCTGTCGCTAAGTTGCAGAGAGTCAACAACACGGA
TGATTTCATCAAAGTTACGGCCAC
>NODE_9477_length_86_cov_2.860465
GAAATGTTCCTCCTCCCTGCTAATACACCGCACAACCCTGTCAGGTTTGCCAACACAATC
GGCATAGTCGTGGAGCGCACGCGACCGGAGAAGTCGCTAGACCGGC
>NODE_9478_length_54_cov_4.833333
GCGAAAGACACTCCGTGAACCGAAGATTGATACTGAGCTCGCTTATGCTTATGCCAAGAC
TGACCGACTACATG
>NODE_9500_length_508_cov_5.450788
TGGCGGCAACAATGGTTCTACCTTGTGTGCGACTATCCTAGCCAATCGTCACAACATCAC
GTGGCACACCAAGGAGGGCGTCCAGCAGCCCAACTACATTGGTTCTCTTCTTCGTGCATC
TACCATTAGCATTGGTACCGATGCCAATGGCAAAGAAATATATGTTCCCATCTCCGACAT
TCTTCCCATGGTCCACCCCAATGACCTCGTCCTTGGTGGTTGGGATATCTCTAGTGCCAG
CCTTGACAAGGCCATGGTGCGCGCTCAAGTCTTGGATTACGACCTCCAGCGTCAGGTTAC
TCCTCACATGGCTCTCCTTGGCCAGCCCCTTCCGTCCATTTATTATCCCGATTTTATCGC
GGCCAATCAGGAAGAACGTGCTGATAATCTTATTCCCGGCACTGACAAACAAGCTCACCT
TGATCATATTCGTGCTGATATTCGCAAGTTCAAGCTGGATAACGGTCTCGACCGTGTTAT
TGTCTTCTGGACCGCTAATACTGAGCGCTACAGCGACATCATCCCCGG
>NODE_9506_length_431_cov_38.635731
ATTGCATACGGTCTCGATAAGAAGGTTACTGGCGAGCGCAACGTCCTCATCTTTGATCTT
GGTGGAGGCACTTTCGATGTTTCCCTTTTGACTATTGAAGAGGGTATTTTCGAGGTCAAG
GCTACTGCTGGTGATACCCACCTCGGTGGTGAGGACTTTGATAACAGACTTGTCAACCAC
TTTAGTCAGGAGTTCAAGCGCAAGCACAAGAAAGATTTGTCTGGTAATCCTCGTGCTGTT
CGTCGTCTCCGTACTGCTTGCGAGCGGGCCAAGCGTACCCTGTCTTCTGCTACCCAAACC
TCCATTGAGATTGATTCTCTCTATGAGGGTATTGATTTCTACACCTCGCTCACTCGTGCT
CGTTTCGAGGAGCTCTGCCAGGATCTTTTCCGTGGTACTCTCGAACCCGTCGAGAAGGTC
CTCCATGACTCCAAGATCGATAAGGGTCAGG
>NODE_9508_length_46_cov_78.652176
GTCCCCCTTAGGACACCTGATATCTTTCCCTCCCTACAAACATGAGCTATCGAGACGACA
ATCACA
>NODE_9509_length_63_cov_4.984127
GGATGATGGAACTTTGGTCCTTTGGTGAAGTTGGCGAAGGTGGAATAGGCGGGAGTGGCA
TGAAGCAGGATGTAGGAGGGTCT
>NODE_9519_length_52_cov_2.288461
TCGCCTGAAAGATGGTGCCTTTGAAGGTCTGATTTCTGGAGTTAAAAACTTCCTGCCCGC
GAATAAACTCCA
>NODE_9525_length_131_cov_60.725189
CCCTCCGAAGCAGATCACCAACAGGGAAGGCTTGATTATCTTGAGAAAAGCCGAGTCCGA
GCTTCCTGTGGTCCTCGCTGGAAATTTTGACATCCTCAGTGGCAAGGCTTCATTCACTGT
GCCAGAAGTTATTGCGGGTAATGACTGGTCG
>NODE_9526_length_60_cov_3.883333
CTCTTTTGGCTTCCGGAGTCCAAATTGAAGGTTTACAACTGACTTCAAGTAGTGGAGCAC
CTAGGAAAGTTGTGTACGGT
>NODE_9528_length_207_cov_3.869565
TGCAAATGGAAGCCGTTCAAGTGGTCAAGAGCATTTTTGGCTTCCATGACATCTTCATAA
ACAACAAACGCCGTTCCCTTCGTCTTTTGTTCATTTCCGATACGAATTTGTCGAATACTC
CCGTAACGGCCGAATAAATCATACAAGTCCTCCCCAGTGATACTGTAGCTTAAGTTCTTG
ACAAACAATATACGATTTGCCCCAGGAGGTAATTTCGAAGTTGGTCT
>NODE_9532_length_60_cov_5.616667
TCTTCTGGGACAAGTTTCGGCATTCCTTGGAACCAAGGACAGGTCGACCGTACAACAGCT
CTCAAAGTTCAAGCCTCGGA
>NODE_9533_length_51_cov_4.156863
TTCCGGTCTGCACAGGAGGTATTCACCATGACTTATAACGGAACTGGAGCGCCTGCGGGA
TGGAACTGGAT
>NODE_9537_length_134_cov_3.037313
AAGTGTTTGAGCGGCGAAAGCATCAGCGATTACCTGTCTAAGTTCAGCTTGAGCATCTTT
CCTGTTTGCATCAGTCATTTGTCCAAGGCACTTTGCGACCCATTCTTTGAGTGGATGAGG
CCAAGATTCACTAGACATTGTGATGAGTGTTTTC
>NODE_9538_length_43_cov_3.581395
CTCGCCTCCATCTCCTCCATCGTCCTCCCAGCTTTCACAAAATCAACATACGTATGAGGA
TAA
>NODE_9540_length_548_cov_6.817518
TGATCGGCGGTGAGCATTAGAACCATTTCAATGAACTTGGTCGCCCAAGGTGGGAGACGG
CGCTTGAACCAAAGAAGGGAGACGACACCACCAATACCAATTTCCTCCTTGAAGACCTCA
GAAATACGCATACCAGCATAAAGAAGTTCCTGGCCACGTTCATCCGAGATGGTCGAGATG
AATGCAGCAGGCTTCCTGATAAGGCCAAGTTCCTGAGCCCACTTATAGTCCATAGGGATA
ACAGGCGGATCAACCTCCTTCTGGGGGACGATAGCGCCAGACCTGACAAGCGTCTCATAC
GAATCTTTGATGACACGGGGAAGCTCTTCGAAGGTGTCTGGAACAATAAATCCAGCAGCC
CTCATAGCACGGTTCTTGGCGTCGGCCGTTTCCATGTCGCTGTTGGCCATAGATCCAGCA
TGACCGAATTGCACCTCGGTAGCAAACATCTTAGCGCAGGTACCAATAGCCCAGGCAACG
ATGGGCTTGGTAATCTTACCAGTCCTAACGGCTTCAATAACACGGTACTCCTCAACACCA
CCAACTTCACCGAGAAGGACGAGCATCT
>NODE_9541_length_45_cov_2.333333
CTGGACTTCTTGCTGTTGATATGGCACTGTACACAGCTGTTGTGACTTGGGCTGTAGTTC
GAGCT
>NODE_9542_length_304_cov_38.983551
GGGACACAGAACGTCCCCGATTCTGACTGAACATTATCGATGATCAAAACAGGGTGGTCC
TTCTATACAGGTGCTATACTGGGCCTGGTTGCGTTGGTGAATGCTCAGACAATCTCTGTC
AGCTCAACCGCGAGCCACCCGATCCCAACGACGCTATGGGGTTTTATGTTTGAGGATATT
AGTCATAGCGGGGATGGCGGTCTCTATGGTGAACTACTCCAAAACAGAGCCTTTCAACTC
GTAACTCCCGGCTCTGGTAATGCATTGAACTCGTGGTCTGCTGTCAACGGGGCTACGATC
AGTGTCATTCGGGAGAGTACTCCC
>NODE_9545_length_564_cov_6.159575
ACCATGTCCACCTCAGTGTCTCCCTTTGCACGCAGCAGCGTATTCGAGGACTCTCTCCTT
GCAGGACGAGAACAAACCATTGAGGAGATGTACAGCGTCCCTGAAAGTTTCCTCGAAATC
GAAGTCAGAAACCCCCAGACTCACGGTTTCGGTCGCAAGATGTACACGGATTATGAAATT
GTCTGCAAGACCAATATTCCTGCTTTCAAGCTTCGTCATTCCGTGGTCAGACGAAGATAC
TCGGACTTTGAGGCTTTTCGTGATACCCTCGAACGTGAATCAACACGAGTTAATATTCCA
TCTCTACCAGGCAAAGTCTTCACCAACAGATTCTCTGACGAAGTTATTGAAAGTAGGAGA
GAAGGTTTGGAGCGCTTTTTGAGTGTGGTTGCTGGTCATCCCCTTCTGCAGACGGGTAGT
AAGGTCCTTGGTGCTTTCCTGCAGGATCCTAATTGGGAAAAGTCTCACTGGATTTGACTC
ATCAGCGCCGGTCCTTCTTACAAGATGCCTGCTGCGGACACGACTACAGTTACTTGTAAA
AAAATAATAGTTTGTACCAACATGGATGATACAGTGATTTAGCA
>NODE_9548_length_132_cov_5.386364
GCGCCTTCCGGTCTTGACAGATGACAAAGAGAGGGAAGTAAGGCCAGGGAAAGCCACACG
AACAGAAGAGGGAGTTTTTTGCTTAAAATCGCTGAACTCGCCGGTTGCAAGGAAAGAGAG
GATTGGACCAGCGTCCAGCTCCTCGGGCTCAG
>NODE_9550_length_356_cov_3.705056
TGTGCGTCGGCGCAGGCAGGTATACGCTCTTGCGCTCCTGGTTGATCCATGGATAGCTCA
AACTTGCACCAGCAGACATCGTTGGACATGCTTTGGAAGTGCAGCACTCCACAATGGTGC
CATAAAACTCATTCAGGTTGCTGTAAAAGTCAGACATGTTGATAGCGACCCACTCAATGA
TGTCGACGTATTTGGGGAGCATCACGATGGTCTTGAGATTTCCCTTGACAAGTGCAGCGT
CGATAAACGGTTTACATAGGTACAGCGGCTTCTGTGCTGGAGGTGGAGGAGCAAATATCG
AACTCGGTGCCACCGCCAGCATGCTGTTCGAGGATGTCGAGGATTTCTTCTGCACACGCT
GCGTACTCCAAGAAAC
>NODE_9559_length_77_cov_5.506494
CGCACGAAAACCGTGATGGAGTAAGTGTAGATAGTAGAGATGATTTGGTGTAACTATAAG
ATAATCCATGGGCTACACGATTGTATAGGTAAAAAAA
>NODE_9561_length_516_cov_8.269380
CTGGCAAACTGGCTACCAAAGCCAAACCCCTTGGGATCACGCTGGCAATCCGCGAAGCCC
CAAGTGGTTAAGTTATAAGGAGTGAAGTCATGAGTGAAAAAGCGATCTCCACGAGTCAGG
GCAATAGCATCGCTCAAGATGGCACGACTGGATGTGTATCCAGGACAGAGACCAGCACCT
TCAACAAGAGGCTTTGTCTCTTCAGCCTGTAGACCCACATAAAGCTCAAGATTATTAATG
TCTCCATATAACTTTTCTGCAGCATCAGCGACCTCAGGATTTGAGTTCCATTCGAGGAAA
GTGGAGAATGTCTTGAGGCCCAAGAATTTCCTGAACTCATTTAGTGAACAAATACCCCAT
CTGCGACTTTGTTCAAGCCCCATAATCTCGTTCACTCGCATGATGGCTGGGACTCCGCGA
GCGCCAAAAGCAGCAGCTGGCTCTGCGGTCGCGCTTTGCAGAGCATTGGCAAGATCTTCA
TCACGGAACCGCCCATCAGGTTGACGCTGGAAACCCCCAAAGGTCCACGTTGTATA
>NODE_9562_length_170_cov_4.794117
CAAAAATCAAAGGTACGTGTGAACCGACGGGAATGGATGCGGCCCGGTTATAATCCAATC
TCGAGAATAAAGCAAGGGAGTCACCAAAACCTCGTCCTCCAAGGCTCCACACCAGCTACA
GTCCTCAATAGCACCACATTTGCTGTCAAACTTGAGAACCCATTCCCCACAAACACCTCC
GCTCACTGCC
>NODE_9563_length_43_cov_2.232558
GCGGTGGGATGCACCAACACCTCGCGCTGGAAGCGATAATGATAGCCCGGAAGGAGAAGG
TGG
>NODE_9564_length_57_cov_2.719298
CGGCTCTGAGCAATTCGCAGCAAGGCACGACGTTCATCGATTGCTGGTCCTGATATCAAT
GACAACCATGCCTGGAG
>NODE_9565_length_453_cov_4.816777
GGCGACCCCCGACTAGTTGACGGGCCCGGTGGAATTAAAGGGATTGCTATCCCACCAAAT
AACTCTCATCCTATACGTTCAAAAGTGTTCCTGAAGAAGTCCATCCTGCCAGCCCTGGAA
AGGAGCGGTGAAATCAAGAAAGTTGTCCTACGCAAGGAAGTCACTGCGCCCGTGCACAAA
GTGAAGAAAGGCAAGGTCTCGAAGAAAGCTGAGCCAGGGACTAGCAGTGCCTCTCCTGAA
AATCCAGCCGAGGTTCCCGTGTGGGTCTGGAGGCCGTTAACCGAGGAAGAGAAGTTTCAT
TATGAGGAACACAAGCATAAATCCATTTCGAGGAATGCGCAGGAAGAAGATATTGATATT
TCCTACCTCAATAAACGGAGACAAAGATCACGCGAGTGAATTCCCTATGATAGATCATGA
GGTCATCGAAGAATCGGAGACGAAACTGATGGAGTGAAATCGAGAGAGAAAAC
>NODE_9566_length_51_cov_2.098039
CCGCCAAAGCCGGGGTGTCCAATGTGCAGCATTGTTGCTTCTGCTTCTCACACAGTATCA
ACTTCCCCCGG
>NODE_9573_length_81_cov_2.222222
AACCAGATAATGCTCAATCCGTACGTTTACCCCGACCAGGCTCCACTTATTGATTTCTGT
ATGACCCATGGAATTGCCATTGAGGCTTATGGTGCACTTCG
>NODE_9574_length_116_cov_4.905172
TCCTTCCTTCCTTCCCCCTACTGAACCTCCTCACCAACCCACCAACCCAGATGGTACTCC
CGCCCAACATCAACCTCTTCCTCCGCACCCTCCCCCTCCTATGCTGCCCCCGTATTTCTA
CCCTTACCCACCCTTT
>NODE_9575_length_167_cov_3.461078
AAGGTGTTACTCAACCAGGCTTCGTTCAGGTCATCAAAGGAGAGGGTATGCCGGAGTTTG
AGAGATCTTCGCATGGGGACTTGTTTGTGGAGTACAATGTCGTATTACCTTCAGAGTTAT
CAATGCATACGCGTCGAAAGTTGATGGAGGCTTTCTATACAACCAACGACAACCACGACG
AGCTGTG
>NODE_9576_length_71_cov_5.676056
TTACGGATGCCCCTGGCGACTGGGAAGCAGTTGGTGTAGATCCCACTGAGATTGAGTCCC
ATGCTATCACGTATTTGAGGCGCTATCGGAC
>NODE_9577_length_71_cov_2.253521
GAGAGATTGAACGCTGGGACGCCGTGTCTGCATCTGAGCCCAGGTCTAAATTGTGATGAA
AATCCGGCGAAGTAGTCGGTAGTTGAGAAAC
>NODE_9578_length_97_cov_27.103092
TGTGATAGTAGGTGTTGAAGATGCGATCGACGCTGGCTTGACGAAGGACGAGCCGAACGA
GACAATTTTATTGTCTTTGAAGGCAACATTTGCAACGGCATTGGCAAAGGGAATCCC
>NODE_9581_length_139_cov_4.625899
AGAATCGCCGGGGAGGGTAACAAACCATACGAAGGAACGAAAGGGGAAGACATTGGTGAA
ACTCACAGTGGGGACAACAACAACAACGGAAACGAGAACAAAAACGACAAAGGCGATATT
GATGTCGAAGCAGATGATCGTGGTGGAGGTGATATTCAA
>NODE_9583_length_110_cov_3.845454
TGGACATTGGCGTTCATCTTGAATTGCTGCAATGAGAGTGAATGCTGGAGATCCTTAAAG
TCCGCATCTTCGCGCGACTGTGGTACAAACAACGATGCCGACCGTACTGCCTGACCTGCT
TCAATGTCCT
>NODE_9584_length_106_cov_31.443396
GTGTACTTGTCGTGGTTGACACCAACAACATACATAGGAGCATCGGACGAAGGTGCGGAG
ATGATGACTTTCTTGGCACCACCCTTCAAGTGGGCGGAGGCTTTTTCTGTGGTAGTGAAG
ACACCC
>NODE_9585_length_310_cov_4.909678
CCCACATCATCGCGCAGTAGTTGACTGCTAGTCCTCTGCAAATTCAGCCATGCCTCCTGA
AATACACCCTCTCTCTCAGACTCCCATAACTTCTCATGCGTTCAGTGCCGATCGCCAAGA
ACTCGCAGTCAGTCTGAATAGCAACGATGTCCAATTGTATTCGCGGAGGGACCAGGAGTG
GATTCCAACGGAGGTCTTATCGGAGCATGATAAGCTGGTTACCTCAATTGATTGGGCTCC
GAGGTCGAATCGCATCGTAACGGCTTCTCAAGACAGGAACGCATATGTTTGGACAGAAAC
TCCGGACCCTGAGACAGGAAAACTCGTTTG
>NODE_9594_length_158_cov_4.930380
TTACAACTATAGAGGATGCCCTACATGTAATATTCTGGCTTCCGACAATTGATGCCATAC
TCTGCAAGGGCAGCACTCAGATCCTCCATGGTCAAAGTCGTGCGTGTTTTATCCTTGACA
TGACCTGCTCCAGCAAATGGTTGATTTACACGAGCCCTGCCACCACCAGCATTGGTTC
>NODE_9595_length_229_cov_4.724891
TGGACCAGAAGCAGCGGCCGCTATTGAAGGAACCAAGAATGTGTCTGCACTCAACGTCTC
AATCTCAAAGACCTTGTTGTTCTCTTGAACGACTTTGTGCATTGCAAGCGCATGTGCGAG
TTTGTTTTGCCATTCTGAACGAGACTGAGAGGATTCGGCATACATCATGTAAGGTCCACC
TGCACGTCCATTGTAATGCAATGTCATAGGATAAACAAACCTGGAGTCTGTTGCAGTATC
CGGTGATGC
>NODE_9596_length_132_cov_3.613636
TTGCTCCAATCCTTTCCTGTGTCCATAAGGGCGTTCCAGGCATATTCATGGATTGTCATA
TGATGGTATCTGAACCCGAGAAATGGGTGGACGATATTGCAGACGCAGGAGGTGCTCTCT
ACTGTTTCCACTACGAAGCAACATCCGATCCA
>NODE_9597_length_75_cov_5.586667
TGATTGTCCCTCAGAGTGATAGCGATTTGGAAGTGATTGGCCAGCTTTTCTCCGAGTTTT
TGATGGGACACAATTCGACTTTGACGACCAAAGGC
>NODE_9603_length_401_cov_7.688279
CCCCCGCCGTCAACAGCCCCAAGGCCACCGTTGCCTCTTTCAGCGTCGTGCCCTCCTTGT
GTGCTTTCTTTGCACATTTGGCAACATTGTCGTAGCCAAGATGGCTGTTCAGAATCGTCG
CAAGCATTAGAGATTCGTTCAACAACGAGTTGATACGCTTCTCATTGGCCTCAATCCCCA
CAACACAGTTTTTCGTGAACGATCGCACCCCATCACTGATGAGACGGATGCTTTGTAGCA
CATTCTTAATGATCACAGGCTTGAACACATTGAGCTCAAATTGTCCACTGGCTCCTGCAA
CACTGACCACAGTCTGATTCCCCATCACCTGTGCTGCAACCATCGTCAATGCCTCGCATT
GCGTGGGATTCACCTTGCCAGGCATGATACTACTTCCGGGTTCGTTTTCAGGCAGGCTCA
A
>NODE_9604_length_457_cov_6.041575
CGCCTGCAGGGCTGATATTGGCTGGATCACCGGCCACACCTATATCGTCTACGGTCCTCT
CGCTAATGGTGTCACAACCACCCTCTTCGAGTCCACTCCCGTATATCCCACCCCTTCCCG
TTACTGGCAGACCGTCGAAAAACATCGTCTCACTCACTTTTACTCTGCTCCTACTGCCAT
CCGTCTCCTCCGTCGTCTTGGCGTTCACCATGTCGACAACCACGACTTGTCTTCCATTCG
TGTCTTGGGTTCCGTCGGTGAACCTATCAATCCCGAGGCCTGGCACTGGTACAATGACCA
TATCGGAAAGAACCAGGCCGCCATCGTCGATACCTATTGGCAAACCGAGACGGGTTCCAT
CGTCATCACCCCCTTCCCCGGTGCTATCCAGGCCAAGCCCGGTTCTGCTACCGTACCTTT
CTTTGGTATTGAGCCTGCCATTCTTGACCCCGTCACCGGCCAAGAACTCGCTGGTAA
>NODE_9610_length_21_cov_22.190475
CATATCTGGAAAGGGCCGTAATGTAAGCAACTCGAGGATAA
>NODE_9611_length_271_cov_9.583026
ATTCACCTACCGCTTAACAGAATGTCCTATCGTATCCTTGGCCGTAAGATCCCAAACGAG
TATCTCGCACTCAGTGTTCTCTTCACCACCGGTGGATTGGCTTCAATGTTTGGGGGCGGA
AAATCGGAGAGCAAACCCGTACCTCGCTCAGTACAACAAGCAAAGGCATCTGTTCCTATC
ACAGCCAGTTCATCGAAGGAAGAGGAATTCATTACAAAATTTATTGAAGAGGCCGAGAAG
GAAACTCAGCACTGAAAAAGCGCTTTTTTAAAAAGTCGCTGAAGTTCCGAC
>NODE_9615_length_458_cov_6.017467
CTCTCGTCTTCCTTTGCTGCCATTGATCAAGTAAAGCAGAAAGAACAAAATCCGACAGTG
GACTCTTCCTTGTTCGTGACGAGGATCGAATTTGAGGAGCTCCAGGCCAGGTATACTAAA
ATCCAGGCTGAGATTGATATCCTTCAGGCCCAATACAGAAAGTATAAATCCAGGTTCAAT
GCCAACGTTCACGCTGTTACGGAAAATTTTCACGCACTTGAAGACAAGATGAGTGATATG
GCTGCCCGATGTACTATATTCATGAACCATATGGAAGGCACTACTTCTGCAGATATATCG
GACATTCAAACTCGCATTGATGATCTACTGGATGCAAGTGATATTCATCAGACGAGTATT
GATGAATTGAGGAGGAAGTTTGATTTTTGGGAGATGAATGAGGAAGATGAAACTCCATTT
TGGGCAGCGGCAAGTGTGCAAGAGGAAAAAGAGGGAGCGCAGAAGTACTTGGATATTC
>NODE_9618_length_139_cov_3.899281
TTGTCTTGATGTTTCCAAGCATATTCTTCAGCCGTGTCGTTAATGATGCCATATATGATC
CAAATTGCCGAATATCACCACCACCCAAGAAGGCCATAGCAACATCAAAATCGTTGAGAG
ATCCTCCCGGAATAGGAGGGTTTGCACCCCCATCACCCG
>NODE_9620_length_149_cov_2.422819
GTTGTATTCAAGCAAAGAGACGGCACGTATGAGCTTGTCACTCCCCCTCTTGACGGAATG
ATTCTCCCCGGTGTGATACGCGATTCAGTGCTCTCGCTCACCCGCTCTCACGCAGATGGC
ACCCAAAGACTTGCACTTCCTGACAAACTGGTCGTCACGGAACGCTCTG
>NODE_9622_length_201_cov_6.860696
GCCGGGGCTACGTCGGCAGCGTTGAATGTCACAGAGCCTAGTTGTTGTGGGATCGGAGGG
GACGCATTTTGCTTGTTCTATGATGCCAAGACTAAGGAAGTCAAGGCATTGAATGGGTCT
GGACGGTCACCAAGGAATCTGAACATAGAGCACGTCCGCCAGCGTGGTATCGAAGGGAGA
CAGATCCCACTCACCGATCTCAATAGTGTAACTGTTCCAGG
>NODE_9623_length_51_cov_1.803922
GTTGGGTCGTCGGGTAACGCGTCCAACTTCTCCTGCCATGTCAGAATCATCATCATCCCG
TTCGATTTTGC
>NODE_9624_length_213_cov_3.253521
CGGGGTGCAGCATCACGGCGCTTGGCTTCAACAATCTCCTGATTATATGCCGTGAAAGAA
TCGAAGAGGTGATAAATGATATCAGCTTTGAACAAACGAATACCCATTTCTTCGGCCAGT
CGCTCTGCATCCCTATCAACAGTGACATCAAAACAGAGAATGCAAGCTAATTCCCTAGCC
TTCTCCAACATTGTTGCCGCGCGCATTACATCACGTTTGTGGACAGGTCCGAT
>NODE_9636_length_131_cov_24.732824
TACCACCAAGAATGCCTCTCATTGAGGTTATCGCAAACGATCGTACTGGTCGTAGAGTAC
GAGTCAAGTGCAGCCCCGACGACACAGTTGGTGATCTGAAAAAGTTGATTGCTGCGCAAA
CTGGCAATGATGCCTCCAGGATACGTCTGAA
>NODE_9637_length_95_cov_32.642105
CTTCTGGAGTGGGTGGTCAATCCCAGAGCCGAAAGTCTCGAAAGTGCTTAATGGATGAAA
TGTCTCAATCTGCAAATCGCGAGCAACCTGCCTCAGACGATGTGTAGCATGCTTT
>NODE_9642_length_132_cov_4.196970
GTTGGGTCCTTGCATCCCGCCAGGACCAGGCATTCCTCCCCGTAAACCTCCGCTACCTGG
CGGCATCCCTGGCGGCTGTTGTTGCTGCACTGGGTAGGACATGGAGGTCATTGATGGCGT
TTGTCCGGGAGAGGTTCGTTGACGTTTACGCA
>NODE_9644_length_722_cov_6.235457
CCCTGGACTAGTTGTGGCGACACAACATAAAAAAGCGAACAGATAGTGGTACAAGCAGAG
AGCGAGATGAGATAAATAGATCCGAATTAGACGAGTCCGACATAGTACAAGAGATTTTTG
GGATGAGAGCCGAAACGCATCTAGAAGACGTCAGCAGCCATCACCGACAGAGTGTCAGTG
CCTTGGACATCATTCCATGAGAACAGTTCAAGGCCAGAGGTTGCAAGAGCAGTCGTAGAG
GTATGCTGTTGTTGCAACGAATCCAAGAGTCTCTGCATATCGAGTTCGCTCGCCCAATCA
ACCGACGACGATTCATCGACATCAGGATCCATCTGAGCAGAATTCCCATTTGCCTTTGTT
GGTGTTGTTACGCCATTCAGTTCCTCTTTCACGACCTGATTGGGGGTCGCAGTTGTCTCG
GGCGCCGAGGGAACCGGTATGAGAATTTCACGGAAGAGTTCTTCCATCGTGTCTTCGTCC
TCATCAACCTGAAATTGCGAAGGCCGGGACGCCAAGGGGTCGTCGAGGGTGAGCGCAAAC
GCCTGCGAAGCAAGACCACCCGCTGCAGGGCCATCACTGGGATGGACGCCACCCGTGCTA
GGTGGCGAGTGGTATCTTGCTCTTGGCATTGTTGCTGTGCACCTGAAATGGCAGGAGGGA
GGACAATGGCAGGGGTTGACAAAGGAGAAGGAGAGGTGGATGAGGTGGGGACGAATGTGG
GCAAAGTCAAAGGGGTAGAGGG
>NODE_9645_length_105_cov_4.314286
AACAGAAAGGCAAACAACCGGCGAACGCTATCCATGCATTCAGCCAGGGGGCCACCTTTG
GTCTGATTGTCGCTGGTCAAATCCTAGCAAATGTCTTGACCGTCCTAGCTCTGGTTGCGA
CTATC
>NODE_9646_length_46_cov_1.869565
GTAAGGAGCTTCAGTCGTAATAACGTCAGTGGCACTGTGGGTGAAGATCCAAGTACTTCC
CACTCA
>NODE_9647_length_306_cov_5.594771
GTTAAATCCCCTTGGCGCCCAACTGTCTACCCGGCTGGCTAATCAGTCATCAGCTTTACG
CGGTGGAGGCCCACATGGTTGAAGCATTTGCTCTGTCATCTCAAATTTGACCCTTCCAAT
AGCCTCCCCATCCGCGATGGCCAGGTAAGAAGTGAGGGTGGGATGGCCAACTATAGATGT
CAAAGTGTCTCTGTGTTGGTGGGTCACCCAGTCATATTTTGAGATATCCGCATGGCCTGT
CCCAGTATACCTAGCATGAAGATGTTCGAGTTGTGTGTTGGCTGTGTAACGGAGCTCTGA
GGACATGTTCAATGTTCAACCTTGTA
>NODE_9651_length_43_cov_5.604651
CTTCAACCCACCCGTTCCCCCCCTCTCGCCAGCCAACTTATTAATCGCATTTAACAGATC
ACA
>NODE_9652_length_161_cov_12.354037
TGATCCATTTGGAAAGGTCGAGTGAGAGGTCCAGTCCGCGTCGTCTTCCATTCTTTCAGA
GCCGCATCCTGGTCAAAACTTGTCTTTGGCATGTTGGTGGAAAATAGGGTCGGCACCGAT
ACATGGTCAGTCAAGTTCTTCCCTACGCTCGGATTGTTGACAAGAGTCTTAACACCTGCT
G
>NODE_9653_length_134_cov_5.126866
TGCCAGCATAGCCAAATCCATGTATACCAGTCGCAAGTTCGCGGAAGTTCCGAGAGGTCC
TAGGAACCTCCTGATCGTAAAGCTTGAATATAATACGCCCGCTTGGTTTTTGATTCACAG
CGATGTCAAAGTAAACTTTGGACAGATTTTTGCA
>NODE_9654_length_94_cov_3.106383
ATTTATATTAACGTCATATTTTAATTCCAGAAGGGGAGCTGAGGCGCTTGAACCAGTACT
GGAGCATGAACAGACGGACAAACCCAAGGACCCGCTATTCTCACCGCTGAATAG
>NODE_9655_length_255_cov_14.239216
TGGACAATGGGAGGGGAGTAATTTGTAACAATGAATGTATGAAGTTGCGCTTCTGAGTTG
ATCGTCGTGGGAATAAAAATCGTGCCTTCGTCAAGATTGGTACCACTAATGAAGGGCAAT
TGCGCAAAATTTCCCCTGGTTAGTAACCTAGATGGAATGTCAGGGTAAAGTCCTCCCGGT
CCATCAATAGTAGGATCGAAGGCAAATTCCTCGGGCGCTTTACTGATGGCGGCCTGGAGA
CCAGAAAAGATCTCAGTTGAGGTGGCATTTCTTAT
>NODE_9657_length_40_cov_143.649994
AATAAGCATGGGCTCAATCCCTGTTTCTCTGGTGTCGAATATAGTTCCTCTTTGTGCCAC
>NODE_9658_length_38_cov_37.710526
GTGTTGTAAGAGACCCATGCCTGGTCCCTATGAGCGACCGACCCCGATATGGATGAAA
>NODE_9662_length_68_cov_5.205883
CTGCCTGCGGCGATGTCAACAGAAATGTGATTTGTTCGTCAGTTCCTACGATATCAAAAC
TCCATGCCCAGGTGTATGAGTTCGCCAA
>NODE_9663_length_69_cov_2.753623
CTCCTCAACGGCAGTAGCACTCGCTCCACTCTCATCTTCACTCTTATCAGGAACCTCCAA
GCTGCCACCCTCTTCCACCCCCTCCTCCG
>NODE_9664_length_685_cov_5.903650
CCACCAAGGTCGTGAACACATTACCGCACGAACTTGACTGGGTTGGCAAGCGCGTCAACT
ATGGCAAAGATCGTTGTGCCTACGTTCCTAAGTCTCAGCAAGTCGCAGCCCAGCAAGCAC
AAGCCGCCGCAGCACAATCACTGGTCGCCCAGTCGGCACTTCCTCCTGCCAGCTTCTCTC
CTTTCCCCTACGGTGCATCGCCGTTCTCCCCTATGGACATATCAGGAGGGTTTGCGGTTG
GCCAGAGCATGAATCGGACGGTGTACTTAGGAAACATCCATCCTGAGACAACGACTGAAG
ATCTGTGCAATGCTATTCGGGGAGGTGTGTTACAAAGCATCCGATATATGCCAGATAAGC
ATATCGCTTTCGTGACATTCGTCGATCCCGCTGCTGCGTTCACATTCCACCAAGTTGCAT
CATACCAGGGACTCAGTTTGAATAACCGACGCCTTAAAATTGGCTGGGGCAAAAATGCGG
GTCCTTTGAACCCTCAACTGGCCTTGGCTGTACACTCAGGGGCAACAAGGAACGTTTATA
TTGGGAACATTGAGGATTTCGAGACTTTCACTGAGGAGAAATTGAAGAGGGACTTCGGTG
AGTATGGTGATATCGAGCTCGTTAACTTCCTGAAGGAGAAAAATTGTGCATTTGTCAATT
TCACCAATGTCGCTAATGCTATCAAGGCAATTGATGGCACCAAGA
>NODE_9665_length_83_cov_5.012048
GTGTGAACCTACGGCCGGGAGGGGTGCAACCCGCAACGGGTATTGGTGCTAGTGGTCTTC
CTGCTTTTGACATCGCCTCTGGATTATTTGGTGGTCCGCCTCT
>NODE_9666_length_133_cov_3.639098
GAGCGAGATCGGGAATTCCGTCTTCTGAAGTGTGGTTCTCTTGTGGTCAGGCCATTCTTT
TCCACATAGTTATCACGTTCGTCCTGACGGTTCTTTCCTCTACTGCGCTCTTTGATCTCT
GCTGTTGCATGCATGCGACGTGGATCCTCTTCA
>NODE_9667_length_86_cov_5.500000
ATTCTCCATTTAACACCACCGGTATCTCGATGCTCATCCTTGACCAGTTTTCTTGGTTTC
TTCGTGGCAGCATCTTTCGGAGTCTCTATCCCGGCAGCATCTCCCC
>NODE_9669_length_102_cov_5.568627
CGAGTGACACCACCTGCATCAACTCCTTCTTCGTCGTAGAAACGCACACTGAGCTTTCCG
TACTTAATCTGATCTCCAGTTTTGCGCTGCAGATATTGGAAGCTATCCTCAAAAACTCGG
GC
>NODE_9670_length_45_cov_4.600000
GCACAGACCGTCCATGCCGACAAACAGGAACAGAACGAATCCATGATGCGCGATCTCACT
ACCCT
>NODE_9681_length_101_cov_12.564357
AGAGGGCTCAATGTCCCCAAGCTTACTCTACCTGGACAAGACGTCAACAGAATCCTGCCA
TCTGCCCCTGCCACGGCCATTACAGCCGGTATACCAGTGTTCACAAGCGTCACCGCCCCT
T
>NODE_9682_length_353_cov_8.974504
TACGGATCTGATCCGGGCATCACTGTCAACATCTACGCTAACCTCTCGGGCTACATTATT
CCAGGGCCTCCCGTTTTGAATTGCGATGCAAGTGGAGGAGGCTCCTCGAGTACCGTAACT
TCCCGTACTACTGGGCCCACTACTACTACTGCAACCACCACTACTACTGCACCCACTGGC
GCCGGCTCCGTTGCTCAATACGGACAATGTGGTGGCATCGGTTGGACTGGGGACACTGTC
TGCGTGGCGCCTTACACTTGCAAGAAATTGAATGACTATTACAGTCAATGTCTGTAAGAT
AGTTGAGTTGTACGACTGTTTGGTGCCAAACGCAGCATACACCCTATAAATAGTCATTTT
ACGTGAAAAAAAA
>NODE_9683_length_72_cov_4.041667
TTGTGCTTTGCGAAGTAGCTGCTCAAATTCATGCTGTTGTGCTCGGGGAAGCGGAGGGGG
AGCAGGTCTGTTCAGACTGGTAATGCTGCGGC
>NODE_9685_length_163_cov_6.803681
TTTTAACTTTCCCTTTTTTCAATCATGGCCGTTGTCAAATTACTCAATCTTGTCGCGATT
ACCTGTCTTATTGTCATAGCCTCCCTGGTTCCTACTCCTGCCAGAGCCCTTTCTGTTGAG
ATTCACCAGCCCCGCCACAACTTGCATCATGCAGTTGCTGCAAAGAGGCGTGCAACCTCC
TCT
>NODE_9691_length_47_cov_105.127663
ATATGAAGGGTGTAAGCTTGTTGTTGATGGCATAGTTCTGCATAGCGGAAAATTGCCAGG
CATGGCA
>NODE_9692_length_292_cov_19.369864
CCCACTTCTGCTGACTTCTCCACAACTTGTTTACTTTATACAAATTTTGTTAATAAGACG
ATCAAAGGCCTGTACCCCAATCCGACAGGGGTACTGCGGGAGGCGTTGAACAGGAACCTG
GACTTTTTGTACGAATTCATTAGCTCCTTTGACTGCCCACAGATTTTCCCATACGGCAAG
TAGTTGGGTGATAGTTCCCGAAGTAAACTCGGAGGGTGTTGGTGCAATTGGGATTCTATA
CCCTTCATTATCACTCGGGAGTTTATAACATGGTTCTATGTATAAAGAAGCCCTTTATTA
TTCGTTAATCAG
>NODE_9693_length_97_cov_2.443299
GGGACACCAAGGATTGTGATCCAATCTCGGGCATAGATACTCTTCGATGTTCCGACCCCT
CGCAAGGTTTGTACCGCTGTGTGATACTCGAACAATTAGAGACTGGATGCTACCTCC
>NODE_9694_length_21_cov_6.904762
CTCCCATTCGACCGGCACAGCCTGGTTCTGGTTCCGGTCTT
>NODE_9695_length_292_cov_25.089041
AATCCGAGCGCAGGACCAGGTACGGTGATCTACCGGGCTGGAGATGCGAGGATTGGTGGG
AGACTGTGTTGGCGATGTGATGGGAAGGGTACGATGAACATGATCATTGATGTGATTAAC
TGCCCCATATGTCATGGGTGTGGAAGAACCTTTGGATGTACATAGTAGTAGGAAATAACA
ACATATCATCATCATCTCCGCGGTCACCTCGGGAATCAATAACCACGCATGGCCAGGCCG
TGGATGAGAGCAGGACCACTCGACGTCCCCAGCCGTGATGCTCCCGCTGCAAACAATTTC
TGCGCCTGCTCA
>NODE_9696_length_102_cov_2.892157
TCAGAATTCTGTAGGCCCTGGGCCTCCTCAGTCCCCCGGTTATGCTCTCTACGCCAATGG
CCCTGTTAATTCCCTCCCACACCCTCAAGCACACCACCCTCTTTCCCACCCTTCGCTCCA
GC
>NODE_9701_length_67_cov_30.656717
GTTGTACGTTAAGATGGTCAAAGTTTATAAGCCCGGTAAGGTAGCAATCGTTCTTCGAGG
TCGTCAAGCCGGCAAAAAGGTTGTCAT
>NODE_9704_length_151_cov_3.589404
AGAAGACTGCATCTACGCCGGCAGCAACGAAGCGTGACACTAATTCAACGCATATAATAA
ATGAGACTCCATCGAATACGCTACCTTTGGACACGACAAGTGGCAATGTCGAGGTTTTGG
ATCAGCTTCAGAACCTCCTGGGAAACTCGACACCACCCTAAAGATCTTCTG
>NODE_9705_length_103_cov_3.533981
TAGCTTGTTTGCTTTCGAAAGTTTCGCTCGACTTTTGGCATCTCCCACTCCGGCACGGAC
TTTGCCTGTCCCAACCCCAATCAGACCCAGACCCTTGGTCTGGTCAAATGCTCCGACCTC
TTC
>NODE_9709_length_131_cov_8.839695
AACGAGCACACACGCAAGCGCAAGATTGTCTCCCATATCTTTTCGCAGAAGAATGTTTTG
GAGTTTGAGCCCAACGTCAGGGCACACATTAAGCAATTTCTGCAGCAATGGGATCGCCTC
TTTGATATGGCCGTCAAGGGCATGTCCGGAA
>NODE_9710_length_85_cov_72.294121
ACATTTAATCTTGTTACCACACGCAATGGCCGCCGTCAACGACAATGTTGCTACCCATGC
AGAAACTCGATGCATCACTAGCCAACCATGCTACAACACCACGCA
>NODE_9713_length_230_cov_4.773913
GGTGAAACCTCTGAGTCTGGGTGTCGGGGACGAGTCTTTGAAGACGACCTTGTAATTCTG
ACCCAAGTTGTTGTCCCAGGTCTCTACAGGGCCTGCAGGAGGGTGGGCAATGTAGCGGAC
GACAAGAAAAAGAGTGCGTTTAGCAAGGTGGGCAGCATAATCTTCGAGTCGAATGGTGAA
ACCGAACCTGTCCCACTGGGGAGTCGTCGTGGGATCTGATGGTGCGCCAGAGTAGACAAG
TGGAAAAGCG
>NODE_9714_length_199_cov_22.517588
CAACCCGGTCCACAGACGGTCTATGTACAACAGCAGCCTCAGAAGGACTCGGGCGGTGGC
GGATGTATGGCTTGCTTGGCGGGCATGTGCTTGTGCTGCTGTGCAGAAGAACTCTGTGAA
TGTATTTTCTGAGAAAGAAAGAGGGACTCGTATGAGCTCACAACGACAGCGTCGTGTATC
TAATGCCTGTATCTGATTTTTATAAACTCTTGCGCTAGC
>NODE_9718_length_54_cov_2.092592
CAAAGAGAGTATTGCACGAGGAAGTTTAAAGGAGCGTATGGCCGCTTTGCAAGGCAGGGG
AGGTTTCGGCTCAC
>NODE_9719_length_32_cov_42.687500
CGTCATCATCGTCATCATCTCCAGCAAGAGAACTGCCGGGGCCACCACTGCC
>NODE_9721_length_40_cov_26.025000
AACAATGGCTCTACGAGTAAAGCGATAATTAGACATTACGTCACGTGTATTTACACGCTG
>NODE_9724_length_299_cov_24.173914
GTGCCTTCCAAGGTTAGCGGCAAGGTGGGATCAGTCATGTGTCGGCTCATCCCTGCTCCC
CGTGGAACTGGTATTGTTGCAGCCCCTGCATCAAAGCGCCTGCTGCAGCTTGCTGGTGTT
GAGGACGTGTACACCCAGTCGAAGGGATCGACTGCGACGATGGGCAACTTTTTGAAGGCG
ACGTTTGCTGCCATCACAAAGACATATGCTTTCCTTACACCAGACCTGTGGCGGGAAATT
CCGTTGTCCAAGCAGCCGTACGACGAGCACAGTGCCCATCTCCAACTTGTGTCCAAAAAG
TACTAGAGTCTTGTGCTGT
>NODE_9725_length_115_cov_6.026087
AGCATCATGGCGACAACGAACTGGAGAGAGCGTGCTGCTGCGAAGAAACAACAGCAACAA
GCATCCTTGCCGAAGGAATGGGTCCTTACAAACCTTCCTGACAAAAGTCAAATCGATGTC
TCCGGATTTCCTAGG
>NODE_9727_length_287_cov_4.271777
AATGTGCAATTTTTGTGACCCATATATTTTTGGGCAAAAGCGACACCAGCGCCAACAGGG
ACTTGAGCGCCAACTATTCCATTTCCCCCGAAGAACGAAGGAGTGAAGATGTGCATGGAA
CCACCCTTGCCGTGAGACATGCCACCTTGGCGACCGAGAAGCTCGCTGAGGACACCTGTG
ATGGATCCACCACGCATGACGGCGAAAGGATGGCAGCGATAGCCGGTAATGACTTTGTCG
TCTGGTTTGATGCCGTGTTCAAGACCGACCGACACGGATTCCTGGCCAATAGCCAAATGG
CAGAAAC
>NODE_9733_length_118_cov_3.720339
GGTTAGTATCGCAAACAAGAGTTTAGGAATGAGAATCATCAAGGGCACGTTTCTCCTGAA
TGAGGACATGAAGCTGGGTGGAAGGGGTGCGATCGCGTGATCGAGAACTGGTTCCAGAGG
CCAAGCGGATCTTGGAAC
>NODE_9735_length_29_cov_112.448273
GGATGACCCATAAGAGTCGCTGTGACCACGGTCGTTGTTGCCTCCGTAA
>NODE_9738_length_75_cov_52.306667
GGGAGGGCTGTCTTACTGGCTGGTTTTTGGTAGTTCTCTTTGAAGGTCATGATTCTTGTC
GCATGGACGGCAAGGAGACATTGTCCTAGAAATTG
>NODE_9740_length_1030_cov_9.801942
ATCGACCCGGCGAGGCTTGTTCCAATGGACAAGACTTCTCACATCGGCGGCGCCAACGAT
TTCAAAGTAGTCTTCATTGGTGCAGGCAATATCATGTTCGGTTCCGATGAGGGACCATGG
AACCATTCTTTCCGTTTGGAGCACAAACTCGGTCGACGCCTTAAAGTTGTGGCGTTGATT
GATCCTGCCATTGAGCGCGCTACTTCTGTTCTGCAGAAGAAATGCGACTCTTTTGTCTTC
TCAGCATACCAGGATACGCGTGTTTACAAAACACTCGAAGATTTCGCCAAGAACATGACT
CCGGAACAGCGGCCTCGTGCCATCATTATTGGAAGCCCCCCGATGTTCCGAGGCTCTCTT
CAGCCTGACAAGGATCTCGAAGTCCGGATCATCAAGTATTTCCCAGGAGTGGCAATGTTT
ATTGAGAAACCTATAGCAACCGGGCCGTATGAGTATCGGCAGGATGGATTTGCAATCGCC
AAAATGATTGTTGATACCAAAACCATTTGTTCCGTCGGATATATGTTACGTTATCTCAAG
GCTGTCCAGCTCATGAAGCAAGTTATCGAGGAAAATGATTTGACTGTGATGTGTACGATC
GCTCGCTATGCCGCCGCCTATGAGTCCATTGCCAAGCCGGATTGGTGGGATAAATCTAAA
AGTGCGGGCCCTGTCATCGAACAAGGCACTCACTTCTGTGATCTCTCACGCTACTTCGGT
GGCGAAGTTGATCTTGAATCTGTCACAGCACATTCCTTAGAATGGGATGAGAACGCTGGT
CAGCTTGCCAGGGTGCGTGTTGATGAGAGCAAGATTGCTCCTGAAAACAGGATACCTCGT
GTCACCGCGGCCAACTGGAAATACGATAGTGGAGCTGTAGGAAGCTTTGTTCATGTTGCT
GCTCTTCAGGGCACCGATTATAGCTGCGAATTTGAAGTCTACGCTGATGGCTACCTTCTC
AAGCTAGTCAATCCTTATGTTCAACCTGCACTTTATATTCGAAAGCCCGGCGATGACCAT
GAACAGGTCATGACCTTCCCGGATGATGAC
>NODE_9760_length_28_cov_100.035713
GACTGCAGAGGAGATACAGCAGCTTGAAGAGCCTTATCAGCCTGTCAA
>NODE_9766_length_97_cov_2.020618
GCAGCGTTTTTGATGATGTTGCTGAGCGAGTACTCAAACATGATCCCTCGAATCCAGACG
CGAAGTATGTGCACTTCTTTCATGAGAAAATTCCATCTAGTCAAAGGTCATTAGCCA
>NODE_9769_length_105_cov_23.828571
CCGCAGTTGCCACCCTTTTGGTATTTGACCTCATATTGCACAACCAAAGGCTTGTTGCCA
AAGTCAATAGGTTTACTGAAAGGAGCAGAAATAGCATGGTGTGCAGCCTTTGTCTTTGCA
ACAAG
>NODE_9772_length_228_cov_4.618421
CAACGACACTTTCAATCAACGTGCGCAGCTGGCTGGGCGAATCGTTGCGGAGCGTAGCGA
GGACACTCTTTTCGACATATTTGCCCACCATGTCGACCTCGACATTGACTTGGGCACGTG
GGCGCATGCTGGCAAGGACGATCTTGGACTGAGTGTGCTGGACGAGCATGACGCTGAAGG
TGCAGTCAGCGTCGGACACGGCGGTGAGGGTGAGAGAAGCGCCATTGATGGCGACATAGC
CCTTGGGA
>NODE_9791_length_233_cov_31.321888
TATTTTGAGCATTGGCGGTTGGACCTATTCTCCTTCTATGCATCCGGTCGTTGTCAATCC
GACTCTTCGCTCTGAATTCATCAAATCTTCTGTTCAGATACTGGAAGACTATGGTTTTGA
TGGACTGGACATCGACTATGAGTATCCAACCAACGATGATCAAGCAAGAGGATATCTTGC
ACTTTTGAAAGAACTTCGTGAAGCTTTAGACCAACATGCGAAAGTTAAGGGGGCCAATTA
CCACTTCCTCCTC
>NODE_9792_length_61_cov_2.557377
CAAAGTGTAACAAATTGGTTTCAGTATCAGCATAATTTAGCCAAGAAAATCAAGAGGGAC
GATATTGAAATTTCAATTTCA
>NODE_9793_length_90_cov_2.500000
TGAATCATCATCTCTGCCCACTCTTTTACAATACGTACATCGCTGGACAACCGCGCAAAC
AGAGAAACTCGCCATTGCCGTCGGGTTGTTAATTTCTCAGGGACTCGCTC
>NODE_9794_length_509_cov_7.314342
AACAAAGTCACACCCATATGGAACACCATGGCCGCTATCCCTGGGCATATCAAGGATGAA
GTCGTTGTCATTGGCAATCACCGTGATGCATGGGTCATGGGTGCCGCAGATCCCTCTAGT
GGCACGGTATCCTTGCATGAGATTGTCAAAGGACTTGGGTATCTGTTAAGAATAGGCTGG
ACACCTCTTCGAACTATTGTCATTGCGAGCTGGGATGCAGAGGAGTACGGTCTCATAGGT
AGCACGGAATGGGCCGAGGACTTCACAGATTGGATTGCTAAGAATGTCGCTACATACCTT
AACGTTGACGTCTCCGTTGAAGGCTCACGATGGGAGGCTCAGGGATCGCCTTCTCTTGCT
CATCTTATCAGAGAGGTCGCCCTGGTTGTTGATCATCCAACATTCCCTGGAAAGACCCTC
TGGGACGCCAGAGAAGATGAAGGACCCTACAAAGGCCTGAATTTGACGATTGACAAAGAG
TTTTTAATAAGGTACGGCAAAATGGAAGCGGAGCGAACTACATACGGAA
>NODE_9795_length_89_cov_2.505618
CCTGTCTCGGCTCCATTACAGTCTACCGGACTTCGGTTCAGTCGATCATCTATGCATCAA
GGGGTCTAGTTACTACAACAAAGATGGCTTTTCAAGGGATCTTCTTGAA
>NODE_9798_length_41_cov_48.560974
GACGCTGGAGATGAGCCTGATGGGACTGAGCCCCCGTGTGCACGACCTGAATGGTGCATG
G
>NODE_9815_length_145_cov_37.668964
ACCGTGCACTATCTAACCTCTTGAATTATGTCGATGTATTCCGAAACCTTTACGCCATCA
ATTCCGGTATTGCTGATAACATCGGAGTTGCCACAGGAAGATACCCTGAGGATAGCTATA
TGGGGGGGAATCCGTGGTACTTGGCGACGCTCGCAGTGGCTGAGC
>NODE_9816_length_73_cov_35.712330
ACGCTCGCAGTGGCTGAGCAACTTTATGACTCACTTATCGTCTGGAAGGACCAGGACTTC
ATTCAAGTGACTGCTGTCTCTCAACCATTCTTT
>NODE_9817_length_150_cov_5.280000
CTTCACAGTTCACAGTCGGTCTCCTTTGATTCCTTGAGTCACTTGCAACCTGTGCATGTA
CTCAAACCAGCTTTGCTCTCCACATAACTCGTATCGAGGTCTCAAGCACACATCCGCCGG
ATTCATTTTTAATTGATTTCTTTTGCAAAGTCATGGCTGCACCTACTCGC
>NODE_9818_length_52_cov_4.769231
TATCAATCATACGCTACAAGACGAGTATCTTAAGTCTCATTGCCGAATACATACACATTG
ATTCTTTATGCA
>NODE_9836_length_225_cov_4.302222
TCAACGTATATTGTTTCTGATGCTTCGTCCTGAGTAACAGGTGTATTCTGCTTCTCCTTA
TACTCTTGAATAACCTGCGTTTCCGTTTCATTGACCGTAATCTGCTGAGTTGTGGACGTT
TGTGAAGCAAGCTCGAAGTGAATCCTAGTTGCATCAAGAGTCCTTCGGGACAGGTCTACG
TCAGGGAGATCATCAGCTCGAGACATGATGGGCACCAGGCTTGGTGGCGAAGAGCTAAGG
AGAAA
>NODE_9847_length_392_cov_8.283163
GCGAAACAACACTGGACTCTCAATTAGGTTATTTATTCTCACAGTCACTATTTAGTCTTT
ACAACAAGATCACTTAGGTCTGTCTGCGTGCCCACTCCAACCAGGAACGGCGATGCCTGT
TCAAACGCCTGGGGATACCGGTATCGGTGCACCGGTGGCCGCCCTGCGCTCGTCGTCAGC
CGAGTATTGTTAGCCACCTCCGCCCTGAGCGCCGTGTTCCGTGTATTTACTTCCAACCAT
TCCTTTGCAGGGGTTGTGTACATCGCAATCCAGCGGGTAAGATAAACGTTGCTGCCGGGC
TCCGGGGCGTATTTGTACGTAACAGCAACAAGGCCAGCCAAGATGAGTGTATTACGCCAA
AACGGAGTGGCAAAATCTTCTTTGGAGAAGTTGCTGTGCTGTTCACCCTGAC
>NODE_9850_length_107_cov_41.841122
ATGAACAAGACAATGCAATTAGTACATTTTATATTCTAGGATATTTGGATTACCATTTCT
TCTAGAGAGAGCGCTTGCTATTTCATTGTAGAATACAAAATTTCCTCTCCTCTCTTATGG
TGTGTGT
>NODE_9851_length_147_cov_3.768708
TGGAGCGATAGTCACGACGCGGACGGAATGCCTAGCCAGATCGCGTGCCATAGGAAGAGT
CATCGATCTGAGCGCGCCCTTAGTTGCAGAGTAGGCGGTTTGGCCTGGTTGACCCTCGTA
AGCGGCAGCACTTGACACGAAAATAACAACGCCTCTCTCTCCATCTG
>NODE_9870_length_41_cov_59.902439
AGAATCTGTCAGGGTTATACACAAATGGATCTTTGTATGCTTCTGGATCATGCAGGATTG
A
>NODE_9872_length_21_cov_6.476191
AAGACTTTCGAGGTTGCTCCCAGCGTGTTAAAGGAACATGG
>NODE_9873_length_235_cov_15.770213
TCAATCCAAGGAACTTACCCCTGATCTTGTTTTGGCATGGGTTGAGCAATACCTCGCTGG
CAACCTTGAGCCTTCGCTCAAGAGCGAGCCAGTTCCCGAATTCCAGGATGAGCCCGTCTA
CACTGTCGTTGGAAAGACCTTCGAAGAGGTCGTGTTCGATGACAATAAGGACGTCTTTAT
CGAATTCTATGCTACTTGGTGTGGTCACTGCAAACGCCTGAAGCCAACTTGGGACAGCCT
TGGTGAGAAATATGC
>NODE_9919_length_155_cov_4.935484
CGCCGGAGGTGACCAGTACGGAGTTGCAAAAACAGCCAACTTGATTGCAGTTAAAGTTCT
TTCTGACGATGGTGGGGGTGCAGCAGCTGATATTGTGTCTGGTATGAACTGGGTGGCGCA
GCAATTCGCAGCGACAGGACGTCCTTCCATAGCATCTTTGTCACTCGCTGGCTTG
>NODE_9931_length_291_cov_7.268041
GAACAGACTTCAGAAAACATGCTATTGAGGAAGCTCAGAAGAAGATCGAAACTACACGCT
CAACTATTCACTTCAGACACACACTCCCACTGTCCTTTGAGATTCTCTTTCCACAGAGTG
ACTTTACCATCCCCACAGCTTACAGAGAGAAGATTACCGGACAGACTCCACGAAACACGC
CAGACAGTGTCAGGAAATTTTCCAGCTGGTGGAGGAGCACCACTTGCTGAGGCAAGGTTT
GAGGAAGGATCAAGGGCAGTCTTCACCCAGGGAGAAGTGGGGGAATCCTTCGTCCAAATC
AGTACAGCTTT
>NODE_9932_length_21_cov_238.809525
TTGGAGTAAGCAGTAAGCACGATGTATCAGAGCATTCTAGT
>NODE_9933_length_58_cov_4.000000
GGTCGTGTTTTCCGAAATGAAGGTATCGATCTCACACACAATCCAGAATTTACTATCTGC
GAGTTCTATATGGCCTCT
>NODE_9939_length_21_cov_23.380953
GAGAGATGAAGAAACGAGTCCACCAGGATTGGGCTTCTCAA
>NODE_9941_length_96_cov_41.791668
GCAACTAGTTTTGAGTCTTTGGATAGGTGAGAGCCAGGAAGAGGTAAGACCCGGTAATCA
TAAATGCCTGCTTCCCAAGTTCCTTGGCCAATGCCAGAAAAGGGATGGCCAGGACC
>NODE_9942_length_542_cov_30.571957
GGGTGGCTTCGGATGGGCCAACGCGAGTACCCGCAGTGACGACCTTGACGTCAGAAATAA
TCTCAATGGTACCACGGGCAATCTTGGTGGGAATACTAAGGGCCTGGAAGAAAGATGTCT
TTCCCGGTTCCATACCAGTGTTACCAGCAGGAACGAAAACATCCTTGGTGGAATAGGCGC
CAGCACGGGCAGGTGCGGCGACTTTGTTGGCAACGATAGTGTCACGGATATCCGGGAGAT
TTTCAGAAGTAAAGACGAAACCGACATTATCCTTCACATATGGCAGGAGACGTTCGAGTT
CAGGAGACTCCGAGAGATTAGAGCGTATAACACGGCGAATCATGGTGTTCTTTCCCATCA
AGACAACACCCTTGCCACGGAGGGCAACACGGATCTGGTGCATCTGGTTAGAACCAACGT
TGTCCACATTTACAATGAAGATGGAACGATATGCGTGAAAAAGCTCTTTGAGTTTCTGAG
AGTACTGTTCCTTGTCAGCACGAGAAGCACCCATTGTTTGTGGTTATAGATGTGATAGAT
TGCAAGTTCAAGTTGGCCTCCC
>NODE_9957_length_501_cov_8.526946
CCATAGGCTTTTGTTCGTGCTTGTTTGGTACTAATCTAGTTGCCGTTCTCATGTCAGCTC
AAATCACCTCTGGCCAGACCTACAAGATTACTAATGTTAAGTCTGGCACCGTTGTCGATC
TCTCTGGTGTCGATAATCACACCATCATTGGTTATCATTATCACAATGGCGACAACCAAC
ATTGGACGTTCAACTGGACTGGCCATTCATGGACCATCCGCTCCGTTTCCTCCGGTCAAT
ATCTAGGAGTCGAAAGCACGAACTACTCCGATGGCGATAAGATCGTCACTGTCCCCAGTC
CATTTGATTGGGACATTTGGCACGATGAGGTTAACCCGAATGCTTTCCGTTTCTTTATTC
ACAATACGCATTATAATATCGATCTGAATAACTGGGGTGCTACAACTCCCGGAGAGCCCA
TCACCCTCTGGTGGACCTGGGAAGGTGTTCATCAGACCTGGAAGGTTGAGTCTCCTTGAA
CGCTTTGTACCATGTATATGCCATGATATACCCCTACGACT
>NODE_9959_length_419_cov_18.009546
GGGGGCAGGAAGGATTCTCGATTTTGTCAATTATTATAATTACAAACAGATAGTAATCTC
GCATTTTACGCTGGAAAAAGAGTCTCATTCTTGAGGTTCCTGAAATCACTGCTCCTTCCT
GTGCGCTTGGTACCAATGGATCAAACCCGTAGTCGAGCTATCGTGACCCTTAACATCGTC
AGCCTTCTCTAGCTGTGTCAGGATCCTTTTGGCAAGAACCTTTCCGAGCTCAACACCCAT
TTGATCGAAAGAATTGATACCCCAAATCATACCCTGAACAAAGATCTTATGTTCATAAAG
AGCAATAAGTGCACCGAGAGTAGCAGGATCAAGTACATCAAACAACAAACTCGAGCTGGG
TCGGTTACCCTCGAATACCTTGCTCTTCACAAGAACCTCGCTTGCATTCGGTTCGAGCTC
TTTTCTTACCTCCTCCTCG
>NODE_9960_length_212_cov_4.995283
GTTGTCTAGGGTAGGGACGGTTAAAGAAGAAGGGATAGGAAGGGATAAGGAGATTAGGAG
TTTGGAGGAGAGGTTGTTGGGTGATGTTGGGAAATGGGAGGAGAGGGTGAAGGAGTTGGA
TGAGGCATTGAGGTGTTGCTGTTGAGAGGTTGAGAAAGAGATTGGTTTGATGGGTTGATT
TATCTTGTGTAGTAGTTACCCTGTTTGTTGTACAAATAAAACGGAGAGAAAG
>NODE_9964_length_43_cov_60.488373
TGGTGGACACAGGTAGAGAGCTAGCTCAAAGGACAGTTGGGGAAGGAAAGCAGGGGAGTA
CGT
>NODE_9970_length_543_cov_11.357274
AGCCCGACGATATAATTCTTCTTGGTGTTCTTTATTCTCCGTGAGGTTCGCTAGGGAGCA
AAGTGCCTCGGCAAGCAGATGGGATAATTCTAGTTTCTCTTCTTCAGCCTCTTTCAAATT
ACACTGACGTACTTCTGCTTGTGCGGTACATCGTGCTTCACTAGCTGCCAAGTCTTGCCG
TTTTTTCCCGCGGATATGGGTGCTTGTCATGATTCCAGTCTCTTTCTCATCGTCTGCTTC
GTCGTCATCGTCATCAATGTTCATCAGGATATCCTCGTTGTCCTCTCCTTCGAACTCCTC
GTCATTCTGCGTGTCATCAGTAACATACATTCTTGCCTCCTTGAGAAGATCGACAGCTTG
GAGTAGAACATCTCTGGCTTCCTGTGCTTCCTCACTATGTATGAGCCACCCGATAGCTTC
CTCGCTTCCCTGGTCTATTCTTTCCTCGATAACTTCGGCAATAGTACTACCAATGACAAG
ACATGTCCGGCCACGAGCTTTAGCAAGTAAGCCTTGCGGTAGAATGGATTGAGGATCACT
CATGTCTTTGGAGGTCGACCCCG
>NODE_9971_length_131_cov_148.015274
ACGGTCACAAAACGGCTATTGCTGGAATTTTGATACACCGATAGGACACGCGACGAGCTA
ACTCGCCGCCAGCTTCGTTATGAGGGGATACAGATGATGTCGTGAAAGCAGAGCGTAGCT
ACGTGAGTACCAATGAAGGAATGAGAAAAAA
>NODE_9975_length_377_cov_15.952254
TTCACGGAAGAATAGGGTGCCATAAGATTATCCGACGAAGCAGACTTGGATTATACATTG
TGAAGACACATCAATATCAATAATATCAATGTTCGACAATCCTAGAACGAACTTTCCAAA
CTCAAGATTTGCCTGCCTTTTTGGCAGCAGTGCGTAACTTGTTGATTTGTTTCTTCCAGC
CGAAACATTGGTTGCAAGTAATTTGGCCATGCTTTTTGCATTGATAAACTCCGTCCTTGT
TTTGGGAGACATTTGGAGGATCGATTGGCTCACGATCGATAGGGTCGAAACCATAGAAAG
CGTCATTATCTTCCCTCCCGTCGTAGTTGCAGTCCTCGCACACTTCTTTGATGTGGGAGC
AGAAGTAAGCATCGCTAATCTCAATTGTCGCTGCCAT
>NODE_9977_length_354_cov_4.824859
CGGTCCTTCCTACAGAGGAGGAAGAGGTGGAGGAAGAGGTGGTCCTAGAAGCGGTGGTCC
ACGGGGGCGACCGATGTCCCGTTCGTACTCCCCACGTTCTAGGTCTAGGTCTCCAAGGAG
TCGTTCTGCAAGTTATTCTGTTCGCTCTAGTCGATCCAGGACGAGGTCTATGAGTCGTTC
GAGGTCCCCGATGTCTAGGTCTCTTACTCCTCGCTCGAGATCCAGGTCACCCAGGAGTAG
GAGCCGTACGAGGTCCATGAGGAGTGCGTCGAGTGACTCGTATTACAGGAGTCGGTCTAG
GAGTGGAAGCAGGGATGATATTAGGGACAGTAGGTCTCGCTCTCCTGGTAAGAATGCTTA
AGATAAAATGTGGC
>NODE_9981_length_25_cov_2.800000
GAGGAGAATGTGGAAGAGGAAAAGAAGGAAGAGGAAAAGGAGGAT
>NODE_9982_length_61_cov_2.606557
GGAACTTTACACTGGCCGAGGTTTCTTCGTCTTGAGGACCATTCCTATTGAAAAGTACGA
TCGTACCCAACTCGCCATTAT
>NODE_9983_length_63_cov_2.888889
CACCGACGATTCTTGGAAGATGCTGGAGCCAATGTCAAGGCTGGTGTCACTATTGAGCTC
TCGCCTCTGGTAACTTATAGTGA
>NODE_9984_length_80_cov_3.037500
AGAATGTGTAGCAGCAGGCATGATGATAAATGCGACGACGGTAACAGATGATTGGGCTTT
CTGTAAGCGGTAATTGAGACGGGCAAGAGACTCAATAAAC
>NODE_9989_length_54_cov_2.537037
CTCCTTACCCTCCGCGATGCCCTCTACTCGTCCCAGTTCCGTAGTTTCTTGCAAGCAGTC
ACCGGATGTGGTCC
>NODE_9991_length_967_cov_10.530507
AGAGAATGTTCAAGAACACATTCACGCTCCCGTGGTCTATCAACTCAAGGATGGTTTGCC
TGATGAGACTTATGACGTCCTTCTTGACCCTGAAGCAGTCGAAAAACACAGGAAACTTTT
CGCCAATGGTGAAGGTTTATTCACCATGGGAGTTGTGACCTTCATCTTTGCCCCATTCCC
TTCCTTATCCCATAATGCCCAAGAAATAAAGTCTGAAGCTCGAAAAAAGATTGAATCTGA
GATAGCTGCAGGAAAATATGCACCAGCAGTCGTTGAGCAATACAAGATCATCCTTGAACG
CATTGACCGACAGCCATCGTGCGAAGTTATAGGGTTCCCCGGCTATTATGGTGGTGACAA
TCCACCCGTACCTGGAAAGAAATATTACACGCTTGTTCCAGCACTGAATAGTATGTTTTC
CAGGGGTACAATCCATATAACGACTTCAGATCCGACTGTACAACCAGCTATGGATCCTCA
TTACTTTGAGCAAGACATCGACCTCAAAATGTTCATTGAGCTGGCAAAATTCTGTAGGAA
GATAGCTAATACTTTACCTTTAAAGGATTATTTCGATGAGGCTACCTTTGAACTGAACCC
CGGGGCTAATATCTCGGGAGACAAAGAATTGGCAGATTACCTCATTAGACACCTCAGCTC
AACCTTTCACACAACTGGAACTGCATCCATGCTACCTCAAGAGAAAGGTGGTGTCGTGGA
TACTAGGCTAAAGGTATATGGCACAAAGAATCTTCGTGTCGCCGACTTATCTATTGTACC
ACTTATTGTTGGGTCGCACACTCAATCTGTTGCATACGGCATTGGCGAAATCGCTGCGGA
CATCATTAAAGGTATCGCATAAACTTTGGTGCCAAATAAAGTCCAACTTTGATCTTTATC
TACGTATAACCTTGTCGATTTACAACTCATCTGATTGCCATACATGCCATTTAGAGGTCA
ATTCTTGCAACCAGTCTACAATAATTT
>NODE_9992_length_48_cov_2.145833
GTTGTATATGAGATCCCTACCGCAGCAGCACCTGAGAATGCGATGGCAAATAGTAGAAAA
TTGCGAGT
>NODE_9996_length_289_cov_9.702422
TCTCATTTTCGTTCTCTTCTTTCTCTCTTTTTCTTTGTCCGAGTAGATCTCCGCGAGATC
GACCATTCTTTGCTCAGAAACTCGAGTAGTTGCCCTTTTTTAGTTTTCAGCTCAACGGCC
ATCTTTTTCAGCTCTTTTTCTTATCATTCGAAATGATCACATCTCGCGCTGTCATTGCTG
TTCTCTTCGCTGGCCTCGCTGCTGCGCTGCCTCATCGCGCCAGGGACAGTTCCATCAATG
AGCCTGCTGTTTCTGCTCCGGACGGTACGCCCGTCACCCAAGGTACTCAGCCTATGGCTA
CTGCAACAG
>NODE_10005_length_30_cov_4.333333
GAGATGTTGGAGTCTATATTAGTTGTTTCAGGCTCCTTTTTGTGGGTATC
>NODE_10006_length_264_cov_88.928032
CTTTTGCTCAAGGGCAATTGACCATTAATACCCCCCCCAATGTTGTACAATGCCAACCCG
TCTTACTTACCTGGTCTGGGGGACAAGCCCCATACTTTGTGAGCGTCCTCCCTGGTAATG
ACCCTACTGGTCAGGCTCTTGTGGACTTCGGTCAACAAAATGGAACTTCCGTGAGTTGGC
TTGTGAACCAACAAGCTAATACTGCTCTTGGTCTCACTTTACGTGACAGTATTGGCCAGG
TAGCCCAGAGTGCATCTTTCACTGTCAACCCCGGGTCTTCATCT
>NODE_10008_length_126_cov_2.801587
GGATTATTCGTTTATTGGTGGAAGAAGGGTTGAACCATTTGCCGGTTGTGAAAAGAGTGG
TGGAGACACCCACGGGTGTGACCTATGAAGGCGTTGGATTTGAGGGCAAAATTTGTGGTG
TTTCAATTCTGCGGGCTGGAGAGGTG
>NODE_10009_length_84_cov_4.035714
GCCGGAACATGAATTTTCGACGGCTGAGCTTCAAGGATATCTGCTCTCGTGCAAGATGAT
GCCTGAGAAAGCAGCTAAGGGGGTTGAGGCTTGGGTAGCTTGTG
>NODE_10010_length_116_cov_2.120690
GGGGTTGTGACGCGTCGAAGTGGCGTCTTCCCACAATTGAAATATGTGAAATTTGATTGT
GCAAAATGTAATGCTACGCTCGGCCCGTTCTATCAGGATGCCACCAGAGAGCTCAAGATT
AGCTATTGTCCAAATT
>NODE_10011_length_46_cov_2.673913
CTGATGGATCGAAGGTTATTTGAGACCACACGAAGATGTAGTAGTAGTGGAGTAACTAGT
AGTGGA
>NODE_10012_length_64_cov_2.046875
TCTGGATCGAGTCCGAGGACTTCGCAAACATTACCCCAAGCCTCCTCCCAATCTTCCGCT
TCTGCCTGCCTTTCATAGTGTAAG
>NODE_10017_length_21_cov_11.142858
TCTTGCCAAGGTTGCCGTCTCTATACCTGTCCTCCTTAATG
>NODE_10018_length_140_cov_4.400000
TTGTTTAATCTGTTTATATGGTAATGGGCCTCGTACTCTAGCGGGGCGAAGATGTGAAGA
CCAAGAATACTGAAGACGCGATTTATTAAGATGGTGGCTATTAAGGCGCAAGATGATTTA
ATCTTCAGACCTTGGATATCAAGACGTGGTACATGTCAAA
>NODE_10019_length_97_cov_3.814433
CTTTTTGTAGAAACTGCAGACAAGGCTCTTCAAAAAGACGAGAACAACTACAAAGCTATG
TTTAGAAAAGCAAAAGGTCTAGGAGAGCAAGGGCATTTTGAAAAAGCCAGTAAAATT
>NODE_10020_length_133_cov_7.187970
TCTCACTTATCAAACGGATGTTGAGCTACAGAAAACATTTGGAACACTGGGGAAGCGATA
TTACGAGTAAGTAAGAATGCGAATGCATGAGACATAGTACCATTCTAGTGGATCAAAGTG
AGAACAGCTGTCGAAACAGCCGTAGAACCCAGA
>NODE_10029_length_146_cov_104.630135
AACAGCCTGCCAACTCTCGCGGTTTGCTAATTTAGTGAACCATGCATTGACATGAGGTCG
TTCTTGGATGAAATTAACTCCAGCAGCAGGAAGGAGAGCACCGTAAGGGAGGTGGAATAT
ATCCGCCAAGGTCATCTCGTCACCGGAGAGATACTGCTGCTTTGAC
>NODE_10030_length_136_cov_4.279412
CCGGCCTTCGATGCCTGTGGGCAATTCAAGATAGCGTTGGATGGTCAAATCACCAGTAAC
CAACTCTATTCCTTCAATGCTGATCTTTCCGGTGCTTGCATAAGCCTTCACAGCATCACT
GGAAACTGAAGGCAGCGCGTTCTTGACCTTACCCAA
>NODE_10036_length_72_cov_2.819444
CTAGTAGTATTAGTGCTGTTGTTGAAAAGACTGGAAGCGGAGGAAGAATGCATGTTGTAC
ATATTATCCTGTGCCGACTTGTGGGAATCAGG
>NODE_10037_length_65_cov_4.230769
CAGGGGATATAGTCGTCCAAAGGAAAAAGGACGAGAGTATTGGGAACAAATAAAAGATGC
GCAACAAAAAAGAAAACATGAAACA
>NODE_10038_length_137_cov_3.007299
ATCCACCCGCCCCACCACCTGGAACTACAGCGCCACTTTCCAGCGTCCGCTTGATAACAG
ACAGGGTATCGTGAAGAGCCCTCTCCATTTCATCTAGCATGTAGTCATTTGCACCACGCA
AGACAATTGACGATGAACTGACGACTTTGGTACCCTA
>NODE_10039_length_123_cov_5.146341
GGAGTAAGCTATGAATGTAGTAAATGCTAGGGAAGGGGAGAAGAATAAAATTAGGCGACT
AGTGTTCTACGATAGTAACCCAAGAAGTTTATCGCTGTCCATCGAACTGGCTACCAGCCG
CGACCGCCGTTCCTCATCGAACT
>NODE_10040_length_382_cov_14.628272
TACTAATCGACCAGCATAGCTCCAAGTAGAGTCCCAGATAATTGTAGACGAACCCCGTAA
GGCGTGCAGCCTCTGGTTGTCAAAAGTTCCCGAAGTACCTGCGGAGTAATAGATGTACCA
AGCACCTTCATTGGGTTGCCAATGAATTTCAGGAGCCCATAAATTGCAGCACCTTGAAGC
GGTTGAATCAGTCCAGACAACTTTCGGCTGAGCTGTCTTCAATCCCCCAACAGTTGTCGC
ACGAGTAATTTGGATGTTAGTCCACGTTGTCGTCGTCAAATAGTAGTAGCCTTCATGATA
GACCATGAATGGATCGGATCCATCAGTCTGTTTGATTGGGTTGGTGAATCCTACGGCCAG
GAGCCCTTGGAGGAGTAGGACGAGGAACAAAACTAGATGTTT
>NODE_10042_length_26_cov_19.423077
GACTGCTGGTAGCACGTTTGCTGCACCTCCACCAACTAATCCTTCG
>NODE_10044_length_67_cov_2.253731
GAGAACGTTCTATGGTCGAACACGGTTCTGGCAGCAGGTAATGCTGTTGGTTTTGTGATT
TACACGGGGCAAGATACGAGAGCGGTC
>NODE_10047_length_157_cov_32.917198
TCAGACTTGATCTTCGTAACCAAACTACCAACGGAAAAAAGCATATGTACCAATCACGAT
AGGAAAAGTTCTGCATAAATTTTGTCTGTAGGTAATCCTTATTTTACGCGAAGGAAAGTA
GTAGCATAAGAGGGTAACAACAAAGAGTGGACGAACTACCGTAGTTCCAGGAAAGGG
>NODE_10048_length_204_cov_9.656863
[truncated: 5,697,133 more chars]
