# Supplementary material for: The fungal symbiont of Acromyrmex leaf-cutting ants expresses the full spectrum of genes to degrade cellulose and other plant cell wall polysaccharides
Source: BMC Genomics. 2013 Dec 28;14:928. doi: 10.1186/1471-2164-14-928 (PMC3880420; doi:10.1186/1471-2164-14-928)
Supplement: Additional file 5 — Expressed sequence tag library ‘contigs23’. The 36 bp Illumina reads were assembled using Velvet [48] with 23 bp overlaps. The definition line for each sequence includes the coverage (cov). [file 1471-2164-14-928-S5.txt]

>NODE_26_length_51_cov_2.313725
GTGCTCCGTTGACCCCTTCTGATGGTGTGTTCGCCCCAGAACGTTGGGGGCGTTGTCCAG
AAAAATCAGAATG
>NODE_28_length_74_cov_4.216216
GTCTCGTGTCGGAGGAGTGCAGGCTGCACAAGAGGATCATAACCGAGAACACGAGTGTCC
TGGAAGTCAGCGACAGTCTGCATGCTGTTTTCTGGA
>NODE_49_length_357_cov_8.086835
CACAACCGATTGATCGATGGAAAGCGACCAATGAAGATCGAAATTGTTGTTGATCCTTCG
CGCCCTCCTCCTTTATCTGCAAGAGTTACACCCGCAGCCGTAACGAACGGTGCTCAAACC
AAGATTGCTGCTGCTACTGGACGAACTGGTAACCCAAGACGTCGACGTGTTAGGAGGGGT
GACAGGCCGCCAAAGTCAGTTGCAGATTTGGATGCTGAGATGGAGGATTATACTGCCGCG
AATGCTCCTACTGCTGTTACTACGGCATCCGCTTAATCTCACATCATGTCAGCAGCTGAG
GAGTGAAATAAAAGTGTAGGATTCTCATCTTTCTCACTTCTATGTCCAATTCCTGTCCGT
ATTTCGTCTCGTATGTTGC
>NODE_50_length_776_cov_48.628864
CTATACTGACCCAGACGTTGGCGGTAGTCGTGAATAGTAGCCAGCTCCCTGCCAAGAGTC
TGACGACCAATCGCTGCACCATCACCAACAGATTCGTAAATATAATCCCCGAGATGAACA
AATACATCAGCAGTAGTGTTGCGAGCAGCAAAACCATATGCGTTAAACCATCCAGCTTGG
AACTGAGAACAAGAGAATACAGCAAAGGTCAAAGGTCTGCCACTGTTTACCTGTTCAGCC
GGAGTGTTGCTATTTGCCAAGGTTCTGGTAGTGCCGATTGGGCTGACTATGGAAGGGTTG
GTACAATCTGCAAACTGGTAAAAGTATTTTGTATCTGCCTCCAGTCCTGTAGCCTCGACT
TTAACAGTAAAATCAATATCATAGCTGGTAAACGCTTCGCCGGAGTCTATGGGATTCCCA
GAAATATCGCTCGAAGTGCCAATTTTGTAGGACACGCATACGGGTACATTCTGGTCGGGT
AGCTGGCCAGAACCAGAAGATAGGGGCTCCGCGCGAGTCCAAAGAATGATAGAGGTGTCG
AGAGGGTCACCACTAGCAACAGAATGCGTGAAATTCACACCCGAACTCCAAACAGTCGGA
GCATTACTGAAGTCAGAACCATAGAAACCTGGGTACACCGTATCCTTGAATTTGGATGCG
TCAACAACATCTCTGCGAGAGGGCTGGATGTTGCGACGGCTTATAGCAACTGTGTCGAGA
GAAAACACAGGGTTACCAGAGAATGGTGAATGAAAACCTAGGTTCTTATTGAATTTTTCC
AGAATCCCGAGCACACCC
>NODE_65_length_126_cov_18.373016
TTGCCGGAATATCATTTTGGTTGTTATCATCAGAACAATCATCGTCGGAGTCACATTCGC
AATCATCATCTCCAGAGTCATCCGAGGGCACGGTGCTGGCTGAGGGTGAAGGGATGGTGT
TAGATGAGGGCAAAGGGACAGTGCTGGA
>NODE_100_length_73_cov_31.287672
CCCCGACAGTGGGGGAAGCTTGCTCAATGCTCTAGCAATTCACACTCAGGCTACAAATAC
TCAATCCGCAGTCGATGCTACGACTTCTGATGTCA
>NODE_108_length_56_cov_65.500000
AAATTAAGGTACTGAGTTACCCCAAGGGCATGATACACCTGAGAACGGAGATATTCGAAT
CATCAATTTATGACATGG
>NODE_127_length_23_cov_11.043478
TTCTGAGAGATGAAGAAACGAGGCAACCAGGATTGGGCTTCTAAA
>NODE_203_length_110_cov_63.099998
CCATTGCTGTATCCATACCCATCACTATTGCCAGTGCCATAACCGTTGTTGCCGCCATTG
TAGCCACCACCATAGCCAGTAGGGTAAGTCGGAGTAAGGGTGGTGGGAGTAGCAGATGGC
TTGTGTGTGGTG
>NODE_204_length_57_cov_3.421053
ATTTGGTATTGGAAAGACTGAACTCTCAGCGAGATTGAGGAGCTGCTTGAAAGGCCAACG
ATATAACTGTGGATTGCCT
>NODE_205_length_23_cov_147.043472
CAGCAGCGATGATGAGAATAGCACAGTCAGCCTGGGAGGTACCAG
>NODE_206_length_112_cov_113.357140
CAGTCAGCCTGGGAGGTACCAGTAATCATGTTTTTGATGAAGTCACGGTGTCCAGGGGCA
TCAATGACAGTAACCATGTATTTAGGTGTTTCAAACTTCCAAAGGGCAATATCGATGGTG
ATACCACGCTCACG
>NODE_214_length_28_cov_168.178574
ATGGACCATGGACCTAGTATGTTTGAATACCTTGTATTGTGATACTTGAT
>NODE_215_length_26_cov_156.923080
ACCTTGTATTGTGATACTTGATTCTATACGAGTTCAAAAGGATTGTTG
>NODE_242_length_54_cov_5.351852
GATGTGCGGTGGGTCATGTTGGTTGGTTTTTACGAGATGTGTGGACACGAGAGATGGTCG
GGGGCCCGACTTTTTT
>NODE_256_length_503_cov_5.560636
CGGGCACCTGAGGATGAGCAGCCGGTACAATTGGCAATACACTAAGATCAACTATTCTCA
GCCCACTAACACCTTTGACTCTCAAATCTGGGTCCACAACGCCCCAATCTGCTCCAACAG
GAGACAATGATGACGTTCCAGTAGGATGGAAAACTGTGATAGTGTTGGACCGGACATATT
CCTCCAGGTCGGCATCAGTACCGGCGGTAGTGTTATTCGCCCCATTCACAGGCTCAATGA
TATAATCCTTCCATGCCGTTGCAGTGAGGAATCGTTGTACGCTGCGAATTCCGAACTTCA
TAATTTTGAAATCAATGTCTGAGGTGTAAAAACCAGGGTCGATGAGAGGCGCTGTGAAGG
GGTCAGAGGTATTAAGCATTATGGAACCACGAGACGCGGGCGACACGACAGCTGTGAGGG
TGCTGAAGAAGCTCCCGACGGGTGGGATGGAGGCTAATCCAGGAACAACACCATTACAGA
ATACTATCTCATAGTGTGCTGTATGATTACCAGCCGCTGGGTCCT
>NODE_269_length_72_cov_9.097222
CGGGAAGTACGGTATCACCGTCAATGCTTATGCCCCTGGTCCGATTGAAACCCCCATGTT
GCAAACATTTGGTTTAAATTTGGATGAACAAGAA
>NODE_309_length_819_cov_13.435898
CTGTTGCAAGCAATTCCGTATGTCCCCGGTTCACGGGGATTCGGTTTAATGTCTGGGGAT
ATGAGAGCGTACATAGCCTCTGTGGTGTCTGTGGAAAAAAGGACATTACTTGTCCCACTA
TCAAAAATGATGTTGCGTGACTGGGTCAAGATCGAGTTTGTCTTGCCGTTGACTGATAGC
CTCGGGGAGTTCAGAGTCCAAGTTGCACCGTTGGAGGCCAACGAAGCAAATTGAGGAGTT
CCGGTAAATTTGGTACTGTCAGTTCCTCCGAGCGTCAACTCTGCATTTCCCACCGCTTGT
GGAGTGAGATACATGCTGAAGAGGGATGGTAAACCTTGGTCCACGAGGCTCAAGAAGAAT
CCTTGGGCACGAGCACTCATGCCTTGGATTCCGCTGAAGGGGTCGATATTGAAGGTAGGA
GTTTGATCTGTGATTAGGAACAAGTTGGTATTGGGAGCAGTCAGGCCCGAAACCGAAACT
GTGTCGACGGCGCTACGTAAGGTTAGGCGATAATTAGCCCCAACCACGGGATCTACACCG
ACACCAGTAGCAAACGTGATGCTAGATACTCTGCCCCCGTCTCGGAATGTAGAGCTTCGA
TCAGGGTCAAATAGGACTGGATTGGAGCATGAGGCGCAGAGTGTGCTTGCAAACTCAAGT
GTGGAGCTTCCTGTGTCGAATACAACGGAAACATTTTGAGGTGGCGTACCAACTGTCATA
TTTCCAAACCATTGTAAGTCTGTGCCCAGGAAGAAATCTGCCAGCGGAACGGTAGCCGGA
TTTAATGCCCGTTGCTTAAGTGATGTTCCTGGGGGAGCGACCCTCGATTGCAGATTGCTT
G
>NODE_319_length_343_cov_12.102041
CGATGACGATGTCCTCGTCATCAGGAAGTTCCTCCATCTCAATAGAGATTTGGTCTTTGA
GATGGTCAGGAAGCACAACTTTCGCTTTTCCGTCGTCCTCCTCGTCCAAGCCCTTCATAT
ACTCTTCCATAAGTTCCTCTTCAGTAGGCATTGACGGATCGACAGGTGGCGCAGGTCTGA
CACTCTCATCTGTAGGAGCCGTCTCAGAAACGCCCAAAGACCTCCTTAGCGCACGGTCAA
TTTTAAACATGAACGCATTACTATTAGGGACTTCAAAACCGGAGCGGACAAGTGCCCCAT
CAATAAGAATGGAGGCTACTTCTTGGAGCTCCTCCTCGGCTTCAAGGTCTCGCTCGTCTT
CCTCA
>NODE_340_length_401_cov_118.745636
ACCACGGCCGAAGTGCTCGACTCCTTCTTTAAGACCTTCGCCGATCCTTCCAGCCGTATC
CTCGTTCATGTTGAGACCAACTTTGCCAGCGATGTCTTGCACAGCGTTGGTCATGAAGTT
GCCACCAGAAGTGTTGGATGAACGATAGGAGTCATTGTTGGATGAGCCATACTGGCTGCT
GTCACTAGAACCGTGGCTCTTGTTGGACATCCCGTACGAGTCGTTATTTGAGGAACCATA
GTTGTTGCTGTTGTTGGACGTCCCATATGAGTCGTTGGAGGAGCCATAGGTATCGTTGTC
ACGTCTGTTGGAGGAACCAAAGTTATCGTTACCACGATTATTGGAGGATCCGAAGGAGTT
GTCATCATTGTTACGTCTGTTGGAGGAACCATACGAATCGCTGGATGACCCATAAGAGTC
GCT
>NODE_352_length_95_cov_2.652632
CTCCCATCTGACACGAAACATACTTGGAAAGTTATCGGAGATTACGAGGGTGTCAAGAGG
GTATTGACTACTGAGGACTCGGACTTCACTTCGAATATTGCTCGGCGCATGGAGTCC
>NODE_391_length_98_cov_37.408165
TCTGCCTGAGGTCCAGAGGTACGTGGTCCTTGAAGGCGACGATGTACGAGTTATTGATGG
TCCCGTGTGGATGGTATGTCTCCACGAGAGGAGCGAGTGCGAGGGTGGACAGAGGGGATG
>NODE_410_length_108_cov_2.981482
CAGGACTTTTAAAGCGTGATCCCACAGTACAGCGAGTGACAGAATGCTGAGTCCCAGTAT
GGAAAGATGCATGAAGGTACGGAAAATGATGCCTAACACGGTCGGTAACTTTACCGGAGG
CTCGATTGTG
>NODE_439_length_612_cov_62.468956
CGTAGCGACCCAAGCCATTGATCAAAGTAGCGTCAGCAGTGGGAACTGCACCAGCAGAAG
GCGCAGGCGTATGGTACCAGTCCGCCAACGTGATGACAGTAGTTTCATTATCAACCGAAT
ATTCAGACAAATAGACGTCATCTGGATCATAAATAACTAATGCACCTCGCAGGCCATCGC
AGTACTGCGTAGAACGATGGGAATGGTACCAGAAGGTACCAGCTTGGCCAGTCGCAGTGA
ATTGATAAAGGAACGAATTTCCAGGAGATATTGGACACTGCGTAACTCCACTAGTTCCGT
CGGCCCAAGCAGTACCATTTTGGAACATTCCGTGCCAATGAATACTGGTGCTTCGCAACA
TGGTAGTGTCTGTGAGGTTGTCAATGACATTCAACTTGAAAGTTGAGCCCTTGGAGCCTA
CGACCAATGGACCGGGAAAGCTGGCACTGTCTTCAGTCTCCCCAGCCAAAACAGCCGACC
GATTGAAACCATCTGGAGAGATGTCCTTGTTGACAATGTACATGTCTGAGGTCGGCCCAA
TACTTACGCCTTGGACATGACCAACAAACAGAGCAATAGAAACGAGGGACCCAAGAAGAC
CTAAAGCCGTCTTCATGTCAGGAAGTGAAATCTG
>NODE_446_length_117_cov_51.299145
CTTTCTGAATATTGTAGTCGGAAAGAGTACGCCCATCCTCAAGTTGTTTGCCGGCGAAAA
TCAAACGCTGCTGGTCGGGAGGAATGCCTTCCTTATCCTGGATCTTGGCCTTGACATTAT
CGATGGTGTCAGAAGACTC
>NODE_525_length_57_cov_4.438597
GGAAAGGCTAGTCAAAAGCGTATTAGGCTCGTCAACAACGTTGACAACAAAGTCACACCC
ATCTGGAACACAATGGCCG
>NODE_535_length_259_cov_6.223938
GTCGGCCATCTCATCAACCCCAGAATGGGAGAAGTGGCTCAAAACGTTGCAATTGTTTAG
CCGAGCCATGGTAATTTCGGAAAGAACCATCTCTAAGAAGGCGGAGAACGTTGAAAAGAC
ACCAAATTTATCTGGAGCAAAGCCAAAGCCAGCAGCTGCGGAGAAGTTGCCACGCTCCAT
GATACCAGATGGGATGAAGACTTCGGGATGCTTTTGGTGGATAACTTTCAACCCAGTAGA
ACCCTCCAAGTCACTATCAATAACCATAACCTTGCTCGCAG
>NODE_536_length_160_cov_5.981250
GTGGTTTGGCTAATTAAGCAGATTTAGTTAGAAGGTGGCAGTAGTAGCATCGATGGTAAC
GATAGAGGAAAGTGCAGCAAACAGAACAGAGACAGTAGAGGCAAAGGCGTTGAAATGGGC
AATTGAAATTGGAGGAAGGTGCATCAAATACATTGTGTCAGGGAGAGAGAGAAGGCAGGC
GG
>NODE_563_length_23_cov_2.695652
AACCGCGAGTTAGAGCGGTGACGAGAGACTGGTAAGAACAGAGAG
>NODE_565_length_486_cov_17.547325
ACGACACGTACTAGGGCTGATGGTGATGGACGACCTATTTCACTGACACTCTGGAGAGCA
ACCCGAGCTATTATACGGAATTTTAGGATTGAGTTCCCGCCTTTCTGGTCCAATGCGGTT
GCAGAATCCCAAGATGTCACATATGATGGAATGTTCGTGAATGCGAGCAATACGGACCCT
AAATTTGCTGGACGAGATATTGTACCCAACACCGATGGTATTGATACCTATCGTAGCGAT
AAAATCACAATGGTGAACTGGGACGTGACATGTGGAGATGATTGCCTTGCTATCAAAGGA
AATTCAAGCAACATTGTTGCTCGTAACATTACATGTCGAGGTGGGAATGGGATAGCGTTT
GGTTCATTGGGGCAATATGCCAACATGAGCGATCTTGTTGAGAATGTTCTGATGGAAGAT
TTGCTAGTAACGAGAATAGACTCGAGAATACAACCTAACATGGGAAACGGTGTCTATTTC
AAGACATGGGACGGTTCGATCAATGGGT
>NODE_591_length_151_cov_135.529800
AGATGATGGAGCGGCCTCTCCCTCATATGTAATAGCTTCAAGCTTTGGCGAGTTCACAGG
AGTAGGAATTACTTCGTGCGTGAGAGCTGTAGGGATGACAGTCTCTGCAAACTGTTGGTG
GCGCTAAGCGCTCTGGCAGTGTTTTTGTAAATGAATTACCCCAGATCATTTTC
>NODE_598_length_48_cov_5.375000
CTTTGTTGGTCTTGCGAGCATTTCCACCGACCTGGGGAATCAAAAGGTCAACACCGAAAG
GAGCATTTTA
>NODE_599_length_23_cov_12.217391
CTCAAACCTCCGCTGATGCTGCAGCCGCTTATGTGATGTCTTGTT
>NODE_614_length_414_cov_40.422707
CCCAAATGACAGTAGTATTGGAAATCAGGTAAGGTCATGGAATTGAATTCATTACTAAAA
CATTGATAGAAAAAAACAGGACGTGTATACAGCGCAAACCCGACCAAATGCTTCACAGCT
TTTGCAAAGAGTTGCCTAGATATTCCGACAATCCCTGTTACATAGCGTACTTCCTTGTCC
ACTCTCGAGCTGTTGCCTCGTAACGAGAACGATCTGTCTTGTACAGATGAGCGATATCGG
GGACCAGTGGATCATCGGGATTGGGATCAGTCAGCATTGAACAAATTGATAGTAAAACCT
TCGCGATGGTCAATGCAGGAGACCATTGGTCTCTCAGGATGTCGAGACAAATAGAACCAT
TGGCATTGATGTTAGGATGGTAAATCTTGGTCGTGAAGCTGACTTTGGGGGGCTTGAATG
GGTAGTCCGTAGGGAA
>NODE_660_length_87_cov_324.126434
TCTGAGGATTTCACCATCAATAACCCAAATGATCAGTAAATCAGGGTGCTTGAGTGCTCG
GCATTGGTCATGATGACGCTACGAAAATTTGAGATTGTTGATGATTATG
>NODE_661_length_171_cov_3.345029
TATCAAATGACGTTCTGGGTTTATATCCATCGATGCCGATGAGTCACCTGCCGATACTGC
TTAATCACGGAGTTCCCGTTGTCCTATCTTCAGATGATTCTGCCATTTTCGGTAATATGG
GTGTTACATACGATTTCTTCCAAGCATTTGTGTCAAGTGAGCTGACAGGATTGAGTACAC
TTGGGGCGTTAGA
>NODE_694_length_539_cov_13.339518
AACCACATTGCACCGCTCATATCTCCTGGTGGAAAGTACGACGGGAAAATTAAAGTTGTC
TTTCGCCTCCAAGTCCAACCCTGGCATGCTTCATCTACCCTGACCCACGAAGCTGGCCTA
GCAGTTCTTAAAGCTTCTCCTGATAAGTTCTGGACATTCAGTCGCCTACTCTTTGATAAT
CAAGGGGACTATTTCGACGAACCCACACTTGACCTGACTCCACGACAGATCCGGGACAAT
CTTGCTGCTTTGGCAGGTCAGGTTATCTCATCCGAAGCAGTTGAGAGCGTCCGCAAATTT
TTGACTCTGAAAGACACTCCGAATGGAGGTAATGCCGTTACCGATGATCTGAAGTATAAC
ATCAAATTCTCTCGTCAGAACAGCATTCATTTCTCTCCTACTGTGCTATGGGACGGGTTA
ATTGCTCATGAGGTCTCGAGCAGTTGGGGAGAGAAGGAGTGGACCGATTTCTTTACAACC
GAAGTCACACCTTGACCAATGTCCAGAACACCAGACAGGACACCAGACAAATAATGTACA
CTATTTGTAAACCTTCTGTCC
>NODE_695_length_174_cov_38.689655
ATGCTTGAGATCTTGTCAAAGTCTTCATCACTCAACTCTATCTCCTTAAAGTTCGAGATG
ATCCTGTCTTCTCGTACAGATTTGGGTATAACGGATTGACCACGACGGGCACCCCATGCG
ATAAGAACTTGGGCAGGTGTAGCATCGCGTGCTTGAGCAATGGCAATGACAGTTGGGTGC
TCAGTCAACTGGACGA
>NODE_704_length_207_cov_5.893720
CACCATGCCACGAAGATTGGGACGAATTGGCGACTGGTCCAACGACAACGATCACGATGA
AGAATCTGGAGATGAAAATGACAAGAGGGAAAGCTGGTTCGCTGGGGGAGAAAGAAGCGG
CATCTCCATACAGAATCCAGATCGTCAACGAGATGGTGAGTCTCAGACGAGGGGTGGATA
TTTGGTCAGAGAACTTCTCCGACGTGCAGCAGAGGGTGGTGCTGTCGCA
>NODE_705_length_62_cov_2.870968
GCGCAGTCGTCTCCTGCTTGAGCGAGTTTACCATCAAAGCCTGGTGGAAGATCTTGGAGT
AGTTCAGAGGGAGGTTGTCCATAA
>NODE_743_length_268_cov_15.880597
AGACGATCGTTACCGAAGATAGAGACACCAACGTTGTCGGCTTCCAAATTCAAGCACATG
CCACGAATACCCGAGGAGAATTCCACCATCTCCTCAGCCTGCACGTTCTTCAAACCCCAG
ACGCGACTGATACCATCACCAACACTCAAGACACGACCAGTTTCCTCAACATTACCACCA
ACAGAGGTGCCTGCGATGCGAGACTCAAGTATGGAGGTGACCTCGGAGGCAGCAGGCTTT
GCAGTGGCATAAGAGCGAGCGCTCTTGAAAGCCGTCAGTGCGTTGCGTGT
>NODE_754_length_56_cov_2.178571
CTGACCGATTTTTGGAACATGGCCACTGACCATTCATTAAACGAGGGTTTCCGCCTTATC
AATAAACGCATTGCACCC
>NODE_824_length_222_cov_38.990990
TCCTGCTCTTCACGCTTCCTCCACGTCGTTCCCTCGTTTTTAAGATGTTCAAGCTTAGCA
TCTTTGCCGTTCTTGCCGTTCCCTTCGTTTCTGCTTTGACGGTGAACCAGCCGAGTCAAG
CTGTCAACAATGGCGGTGACATGACCTTCACTTGGACAACTGCCAGTGGGGACCCTTCAA
CGTTTTCTGTATACTTGGAAAATCCAACATTCAACAGTGTTTATGGTGTTGCGAACAATG
TTGA
>NODE_825_length_86_cov_4.767442
TATGGCGGTTTCCCAGTCTTTGGCTGCGAAAGCTTTGTTGCCCTGATCTTTCAGCGTGTT
GACGTCAGTCATTTCGGATGTGTGCGAATGAAAAGTTTTGGAATTCGC
>NODE_837_length_83_cov_7.204819
GGAAAACAGGATACATCCGTCTTGGGACCTGGCTTCCTGTGGATGGAGAATTTGACCTGG
CTGGAAAGTTCAACCTGACTGGAGAGTTTGACAGATGGGAACCAG
>NODE_848_length_1458_cov_33.045952
CAGAGGTAAACACAAACCCAACCCTAACTATAAGGTTCCCAATTTTTCGTTTCTACTATT
TAAGAGATCAATATGCTATTATAAATAAAACATCATAAGATTTATTCTTAAATCCAACAT
CCCTATTCTCTCTAAATTAGGATTGTTCTAGATTCGCATGATAACTAACTACAGTAAAGC
TGCATAGGGTCTTCCCGTCCCCCTGGAGGCTAGAACGCGCATCTGCACGCGTAATTCAAT
TTCACTGAGCAAGTTGTAGAGACAGTGAGACCATCGTTACATTATTGATACCGGACCTCA
TTTAAAGGCCAACTGATTTTGCTACCTTAGGATCCTCATAGTTAAGACCGCTATTAACCA
GATTTTCGATTAGTCACTTTAACAGGTTATATGTTAAAATTTAACAAGAACAACCAATGA
CCTTTCTTATATTAATGGCATCGGGCAAATTTCACACAGTATACTATCATATTAATGATT
GCACTGTGATGTGTTTTTAGGAAACAGTCGGGGCCTCCGATTATGTGCCACCGCTTTAAT
TTTATTACGAAAATGAATAAATTTATGCGGTACCTCTTATCATTAAACTTATGAGGTGAA
CTTGCCGAGTTCCTTAACAACTTTTAGCTCTACGCCTTAGTATACTCTACCTACGAACCT
GTGTCGGTTTAGGGTACGGTAGCAGTTGATAAAACCAACTATAAAAACATTATTTTCCTG
GTCTAACCATATATATTAAACTTCTTTTTTGGTTATTAAGAAGAATATCTAGTAGCTTTA
CAAAAAGACTTTCTGTTTTATACTCATCAGTCATAGCTTTAGCTATTATCCTTAGAGGCC
GCATTAAATCAAAGTGGATTAACCTGTCTTATTTGAAACCCTTTCGTATTCGGCGAGAAG
TATTTTAACTTCTTTTTACGTTACTCATGTCAGCATTCTCTCTTCAGTAACCTAAAATAC
AATGAAACACTGTATTATCATTAGTTTGACTGAATGTTCTACTACCTAAGCTAACTTCAT
TATAAATTTGAATAAAGTTAACCAACACGATATCGGTTGATTGTTTAAGACCCGTTAAAT
TTTAGGCGCCAGTATCTAATGTTAAATATTTTTATATTAATGACTGCTGATGCGTTGTTA
CAAACGTTCATTATAAGTAGCGACTGCCAGGCTCACTTCACAGCTGTATACGATAATCCT
ACGTCCTTAATTTCACTTAACAATCATTTGGGACCTTGATCAGTGTTAACGGCTGTTTCC
GTCTTGACTACCCAACTTAGCTTGAATAGTCTGAATATCTACCATCAATTTATGTCATTC
CGAGATTCGCTTCCAAAGGTAAGATTTTCTAAGTCCCCGCAACCTGAACGCATATAATTT
ATTTATCTTGTCTTGCTCATGCAAATAAAGTAAATAAAGTTAACTTGTTGGGAAACTCCT
TGCTGTACCTCCATAAATCTTTAAGTATACTTAATTAATC
>NODE_861_length_80_cov_4.812500
GGCGGCGGCACAGAAACATGATTTGGAGGCATGGTTTCCGTTCCAGAGGGCGTACAAAGA
GTTGGTTTCGTGCTCGAATTGCACAGACTATCAGAGCAGGAG
>NODE_862_length_335_cov_59.835819
GTGAAGATGGAAAGGATGTGGACTACCAACTGCTCCTCCAGGTATAGATATTTCAACAGT
ACTATTGCGAGGAAGAGTATAGACACTCCCTTCGGGCAACAAGTCCTGAGCAGAAGTCGT
TCCACTCAGAATTTGAAGCAGGACGGGTAACGAGACCTCTTCAATATACGTGGCATCATT
GATTGCGAAGGCGGTACCGTTAAAGGTAATTGCGAGGTTATAAGAAACATCTGCAGAACC
ACTACCTCCAGGGGCGCCTGGATTATCGAGGGGCACGAGACTGGTCTCGTCGAGTAGATT
CGTAGTCGAAACTTCTGGCGTTGTCGGATCTTCATCTGATGCGGAAATGTATCGTAA
>NODE_883_length_54_cov_552.740723
AACCAGAATTGATGGTTTCAATATAAGTTCGACCTTTTAACCAAAGATCATTCAACTCAG
CTTTTGGGACACCGAA
>NODE_926_length_464_cov_33.540947
AACATTATCGATGATCAAAACAGGGTGGTCCTTCTATACAGGTGCTATACTGGGCCTGGT
TGCGTTGGTGAATGCTCAGACAATCTCTGTCAGCTCAACCGCGAGCCACCCGATCCCAAC
GACGCTATGGGGTTTTATGTTTGAGGATATTAGTCATAGCGGGGATGGCGGTCTCTATGG
TGAACTACTCCAAAACAGAGCCTTTCAACTCGTAACTCCCGGCTCTGGTAATGCATTGAA
CTCGTGGTCTGCTGTCAACGGGGCTACGATCAGTGTCATTCGGGAGAGTACTCCCATCTC
CACCGCCCTTCCGAATGCTTTGCACGTCGTCATCCCTACAGGGCGTAATGGAGGTGTTGG
TTTTGCGAACGCCGGTTTTTCAGGTATTGCAGTGACTTCTGGTACAACATATACGGGCTC
TTTCTTCTATCGCTTCCCCGCTTCTTCAGGCTTTAGGGGTTCTGCCACAGTGTCTCTGCA
ATCCTC
>NODE_928_length_198_cov_7.055555
CCGCATCCATATCTACTGTTTCTTTTCTATTATACTACAAGGATCTTTTGTTTGGGTCAG
ATGTATAGTTTGATAAACCCCGCCCTAAGAAATCATAACACTACAAGCAGGTGCCACACA
ATGATTTATGGGTCTCGCGATGCCGACGAAGAATAAAGAAATGGGCATGAAATTTTTATC
TATGGTTGAATGGATATAGAGAGATGCAGGGGGAAAGTAT
>NODE_929_length_128_cov_3.203125
AATACACTACTTTCCTTCCCGAAGGTGCTTTGAAGGGGGCATTGGAAGCTGCCGTCGGTG
TCGAGCAGGCTAATCTGATCATCGAGGGCAAGAAATCTGTCGTCACAACCTGTGGCAGCG
GAATGACAGCTGCTGTCTTGTGGTTAGGCC
>NODE_953_length_45_cov_420.222229
TTTATCGAGAAGGAAAGATTGAAAAGCTTCAGAATGTACGTGGGAAGTGAGACCATCATA
AGCACGG
>NODE_961_length_499_cov_35.290581
TGCGCAAATTCGACATTTCCTTGGTGGAAACTTCACTCCCAACACATCTGGCTTGCTGAG
CAACTCGACCCCTGCCCTCAGCGAGTTCAGGCAGCCTACTCCTCCTGCTGGGTCCGATGC
ACATAGGTATATCTTCCTCTTGTTTGAGCAGCCTCGCGGATTCAATAGTCAGACGGTCGT
TAATACGACGACTCCGGCTCAGAATTTTGACATTGCTGCATTTGCTAGTGCAGTTGGCCT
CGGTGATCCTATTGCGGGGTCCTTCATGCTCGTTGCACCCGATGCCTGAACGTACAGTAG
CCAACAGCAATGGTGGGAAGCTGACATGCCTTTGTAAAGCACAATTTGGGTTGCATACTT
TACGGCACGGCAGGTTCAAATTTTAAAAAATTCTCGCTTAAACCGCACCGAATATTATTG
TGGTCTTTGTGGCTACAGATGTATGCTGAATAGGAAAGATATGATAACTGTGTTGGATCA
CACAACGCAGCTTCCTGCTAAACAGTTTGCCTGACATGCAC
>NODE_962_length_36_cov_10.222222
AGCCCGATAACACACTATGATGAAGAATAATCTACTAGCACATCTAACCATTGATATT
>NODE_964_length_930_cov_21.689247
ATTGTCCTTCAGCCATTGAGTAGCATCCTGTACCCGCTCAGCACCAATGGTCGAAGAGAC
ACACGTGTCAGAGGTACCAGAGCCGTCGGAGTCAAGGTACTGGTGCATCTCGATTGCAAC
GTTATCGATAGGGTCAGAAAGGGCGGCGAAGGCAGCAGCATTACCGGAAGAAGACCAGGT
CCACGCCCCAGTCCAGGAGGTACCCTCGACGAGAATGAGCTGGGCAGCACCAGTAGCACG
AATAGCATTGACAGCCGCTTGCATCGATTGATATACGATGCCAGCGTCAATCCCATTGGG
TTCATTCATAAGATCAAAAATGACATGATTGTCCGACTTGAATTGGTTGGCAAGATTCGT
CCAGAAAGTGGCGAACGCATTGTTGTCTGAGATAATAGCGCCATTATATCTCATGTAGTT
GTGGGGTTCAATAATGGCAAAGGCACCCTTTCCTGTGATGTAACTAACAATAGTCTTCAA
ACCGTTGAGGTAGGCACTATCAAAAGTGCCAGTGATCCCAGATGCAGGAGGAGCAAGGCG
CTCCAGCATGAATGGGATTCGGAAGGTGTTGAAACCCTGCCCAACGAAATAGTCAATAGA
GGTGGGGCTAGGCCAGGTGTAATCAGTTCCGAGGACACCAGGAATCTTGCCATCACCAAA
CTCTGCCCCAGACTGGTTTACACCGAAGTAGGTGAGCTTAGTCCTCGTTGCACTACAAAG
GGTATCAGTAGATCCCCCGTTGGGTGCGGAAGTAGTTGTGGTGCCGCCACCAGGGTTGCT
AGTTGTCGAAGGTGTTCCAGGCAAGCACTGGGAGTAATAATCGTTCAACTTGGTACAGAC
AGAGCCAGATACGCAGGTGATATCGCCATTCCAGCCAATACCACCACATTGAGCGTAGAG
GGGTTGAGAACCCTTGGCAGTGGAGATAAAGAGTGCTGCAGCTGTAATCAAG
>NODE_970_length_275_cov_30.730909
ACCGTGTTGAAATCATTGCCAATGATCAGGGTAACCGCACGACCCCATCCTATGTCTCCT
TCTCCGAAAACGAGCGTCTTATCGGTGATGCTGCCAAGAATCAGGTCGCTATGAATCCCC
ACAACACTGTATTCGATGCCAAACGTTTGATTGGTCGCAAGTTCAGCGACTCTGAAGTAC
AATCTGATATCAAACATTTCTCGTTCAATGTTGTCAGTAGGGATGATAAGCCTACTATTC
AAGTTGAATACCGTGGCGAGAAGAAGGAATTTTCGCCCGAGGAAATCTCTTCTATGG
>NODE_1012_length_149_cov_31.060402
GATTATGTTTCCCAAAGTTACTGAATTGTGGTATAAGAGACGTGTACAGCCCCAATCTCC
GCCGGATTTATCAAATCATTATCATTATCGCTATCTTTCATCGATCTCAATCACCTACAG
TACCAAGGATGATGATAGTCAACGATTTACATCAACAATTTACATTTCTAC
>NODE_1013_length_51_cov_8.117647
GAAGACAAGTGCAAGTGCAACAAGGGAGCATAGACCTAGATGTCCTATGCCCTAGAATAG
AGTAGAATGTGAT
>NODE_1015_length_71_cov_51.901409
TCTTTCTCGACTCTAACCCTTGCCCTTCCAAGTAGCACATCTAGTAAAGACATTAGCATT
GCTGTTTCACAAGGTGGTGGATACCAGGGTGTT
>NODE_1016_length_558_cov_36.802868
AGGTGGTGGATACCAGGGTGTTCCTGATTGCATCAACAACGCGAATGGCGAAGTTACCCC
CATATTGGAGGGCTTGACTGCTGAGATCAATGCTGGTGTTGAGGCCAACGTTGTTCTTTC
TCATTGTATCGATGCTTTGGCTGAGGTCAAGATCATCCTCGGTACTGCCAGCAGTAGTAT
CTCGACCATTCTCAAAGATGACCCCTCCCACGCACTTTGCTTGAATGGTGCTGTGGTTGG
AGTTAGTGTTGTCGTTGACCTCCTTACTACTCTCTTCAAGACTATTCTACTTGTCTTTCC
TGTTATGCTCAGGGCCTGCGCCTCGGTCAACGTTAAGGACCTCCTTAGTGTTATGGCCGA
TATCTCCGTGGTCCTTGCTGATATTCTAGGCAAGTGCAAGGCTGTGGGTGACATCATTGG
TCCGCTCACCATCTCGCTTGGGGGCGTTATTCCCATATGCATTAACCTTGGCTTCACTGC
TCTGATTAAGGCTTTCGGTCTCAGCCTCTGATCGATACTTGCTTTTCGGACTACTTCTCG
GTAGTCGGATACCGTAATAAGATCTGTTATGAATCTGGAA
>NODE_1023_length_23_cov_264.565216
CTGATGGTGTGAAAAATTAATTACCCAGATCATCTACGGTTAGCC
>NODE_1032_length_267_cov_6.213483
AGAATGTCGGGGACGAGCCGCTCAAGTTCCTTGAGGTACTCAAGACAAGTCTTTTCCAAG
ATATTTCCCTCAAGCAATGGCTGGCATTAACACCCCATGAACTCGTAAAGGCACATCTTG
GCTTCGATTTGAAGTTCATCGACTCGTTCCCGAAGGAAAAGGAGGTGATTGTCACTGGAA
AATAGAATTTGTCACTAGTCACTATATCGTGGTTTTTAGAGGAGACTTGACACTCCTGGA
ATTTTCGAATGTTTTTGTTACGATCAAGTTTACCTGCATGCTTAGCCTG
>NODE_1038_length_34_cov_1036.205933
TCAAAGACTGATTCTCTGTGTTATCGAGACATCATGCTTGGTCTTGGTAAAGAATC
>NODE_1039_length_85_cov_2.647059
AAATTTAATATCATGGTATATAGATGGACACTAGAAATTAGACAACTGGACAACCAAGTT
GAAAACAGGGCATCAAGGCAAAGTTCTGGCAAGTCAGTAGGAAAACG
>NODE_1040_length_254_cov_52.125984
TCATCCTGCGTTCACACCATCGTTATATTCTCCCGACGCACCTCTTGGAAAACGCATCAG
CAATACTGGGATGCCTGCAACCGATATTCCTCGGCTATATCATTCCAGCGTGACCTTAAC
ACCCAGAGGTAATATTCTACTTGGTGGGTCAAATCCTAATGGTGGTATCATTAATGATAC
AATTTGGCCTAGCGAATTCCGCATCGAATATCTGAATCCACCTTACATGACAGTTCCTCG
TCCCCAGCTCCTGAATGTTCCTCAGCGACTTGATTT
>NODE_1052_length_794_cov_31.827456
GTACTTTGGGAATGGACAATGTCAACACAAGTAAATTAACAAGTTTCCAACAGATTTCTT
TATCCATCAGCTACATGGATAACAGCCTTCGCTTTGTTGGTACCCTTCTGTACCGCTAAA
ATAACATCGCCAACTTTATCTAACCCGTGACTCACATCTTCTCTGTATTTAATTTCTCCC
TTGGCTAATTTCTCCGGAACGGTGGTGTAGAATTCGTTGAGATATTTTCCCATTAACCTG
GCCACGATAAAGCCTCTGATCGTGATGTCCTTCCCAATCACATTGACCAAATTTCGGATA
GGAGCACTTCCCGTGTTGTATCCACTGATCATTCCACATTCAATAAATCGAGCACCGATG
TTGGCAGCGTCCAGAGCAGCTTCAAGAGTCTCTCCACCTACATGGTCCCAAAAGATATCG
ATAGGCCCCTCCTTGGCCAAAACTTCCTTGATTGAAGTAGTCTTGTAGTTGAATGCTACA
TCGGCTCCGACTTCTTTCATGAATGCGACCTTCTCGTCAGAGCCTGCGGAAGCGATAACC
TTCAAGCCATCCGCCTTTGCCAACTGAATAACAAACGAGCCGACAGGACCTCCGCCAGTA
GTTACAAATACAACGTCACCCTGTTTTGCCTGTGCGAATTCCTTCCATCCCATATAAGCG
GTTTGACCAGGCATTCCAGCCGCACCGACATAAACCGACCAAGGAAGGCCTTGTTTATCT
TCGATGGGAAGAAGATTACCAAGGGTGGGCCAAATGCTGTATTCTTCATGCGGGATATGT
CCGTGGAGGTGATCCCCAACCTTGACTCCAGGAGTT
>NODE_1053_length_408_cov_18.299019
GCGTTCTTCTTGGTCTTGTTGGGGAGAAGTTCGGGGTTGATATAGGGGACGACACCACCC
TGCGAGATAACAACATCACCGAGAAGCTTCTGAAGTTCTTCATCATTACGAATAGCAAGT
TGGAGGTGGCGAGGCACAATACGGGCTTTCTTGTTATCACGAGCGGCATTGCCAGCCAAC
TCAAGGATCTCAGCAGCGAGGTATTCAAGGACAGCAGCAAGATAAACAGGAGCACCAGCA
CCAATACGCTGAGCATAGTTGCCCCTCTTCAAAAGACGGTGAATACGACCAACAGGGAAC
TGGAGACCGGCTTTCGAAGAGCGGGACTGTGACTTGGACGCATCAACACCAGTAGAGGTC
TTGCCAGACTTTCCGCCAACTTTTCCAGACATTTTTAGTATTTGAGTTTGGTGATGTTAA
GTGGTGACAG
>NODE_1058_length_104_cov_27.490385
CAAGTCTGTAAATAGCTTTTGATCCGTCCCACTGTTGAATGTCGACGTCGTCTCTTCGTA
GTCTAATCTCCTGTATTAGCTCACTTCATGAGAAATGATAACAGTGTGGCCAGAGACATC
TTTAAT
>NODE_1059_length_283_cov_42.823322
GACAAAGAGGTTTAGTCTGATGATGAGGTCACTCGCGTGTAGATCAACTGTGCAGAGGAG
TGCACGACAGGTTTGATTAGACCTTCGTCTTTCAAATGTTTTATAGCAAGACGGGCCAAC
GAGCCACTTATTCTGAGACGTTCGATGAGGATGCTCTGGCTGATCAATTTGAAGGTGGGG
ACCTCTTTCATGATACGGTCATAGGTGACTTTATCGAGATTGACAGCGTGTTGGGCTTTA
TCCTTGACCTTGCCCTTGGACCACTTCTTCTTCTTTGCTGCCTTGCCGCCCGACGGCGCT
GCTGC
>NODE_1109_length_270_cov_5.862963
TGCAGTTACAAGGACACCAAACCATGCTCCAAGTTCGAGAATTGATACCAGCCAGCCTTG
CTTTCCAGGGTCGTTTACGGCTGATGCCATGCGATCCTTGAAGGAGTGCATGACTAGCAC
ACTAGAGAAAACACCTTGGTTATAACCATAAAGCAATCCTCCTAATGAAGCAAAAACTGC
GATTGCAAAAATTCTGCGATTTTGAACAAGGCCAGCCCATCCAGATGTTCCAGCGAGGGC
TTTGCGCCGTGAAGTGGCGAGATTTGAGTCGGTTCCCACAACTCCTCCGGCC
>NODE_1110_length_240_cov_36.520832
CCGACACGATGGTCGAGGTCTGGGCGCCCAATGCCCTTGGCGAATACGGAAACTTCCTTC
GAGGAGCTACAACCTCCAATTCTGGTGGCATTGCCGAATTTCAGATGATCTATCCAGGAT
GGTCGAGTGGCGCTAATCATGTCAATATAGCGGTTCATACTTCGTCAAGCATGTCTTCCT
CGACCACTCATGTCGGGAAGCTCTACTTCACTGACCAGTGGACTAATCTCATTGGAGGCA
CTTCCCCATATACGCAAAACAC
>NODE_1139_length_80_cov_2.875000
ACTTGGTTAAGAGCTCGGCGGGAATGGGTTGATCGGGAGGAATGGCATTAAGAGCTTCAC
GGAGATAATGGACTGCCAGGAGGGGGACTTCATATATCCAAG
>NODE_1140_length_503_cov_7.512922
TGGACCCGTACATAGGACCATGTCTAAATGGTCCGGTAATACTCATATTTCATTCCAGAA
GGCGATGGTTTCGTTGGGCATTCAATTCAATAGTAACAGCAATGGAGGGAATAACCTCGG
GGTGTGGAATGCTAACCATTCTATTCACCCAGTACAAGCGTCACGCAGCTCCTCCGCCAC
AGCATATTACGACCCAATCAAGTCCAGGACAAACCTACATGTGATGACAAACGTCATGGC
GACTCGCATTCTTTTTGAACCCGATACAACCATCCGAGAATTAACTGCTCAAGGCGTGGA
ATATCTCCAAGATGGTGTTACCTTGCGGATGCTCTGCAAGAGGGAAGTCGTCTTGTGCGC
TGGCGCCTTCCAAACGCCGCAGTTACTAGAGGTGTCGGGTATTGGCAACAAGGATATTCT
CGCCTCTCAAGGAATCACAACATTCATTGATCTTCCAGGCGTCGGTGAAAATCTCCAGGA
TCATCTTTGGTGCCCATACACCACAGAGGTTGCCGATAGCTGCGG
>NODE_1179_length_488_cov_11.698771
CGCATTATCCGAAACATGGTGTTCCCCTTTCCAATCTCGAGTATGGTGTCATGGCCGAAG
TTTTAGCACATGCTGGACATATTGGACCTGAAGTCGTGAACTGCTCTGCGCCTGATACAG
GTAACATGGAGGTGCTAGCCAAGTACGGTAATGAAGCGCAACAGAAGAAATGGCTTGAAC
CTCTCTTGAAGGGTGAAATTCGATCTGCATTTGCTATGACTGAGAAAGGAGTGGCGTCGT
CGGATGCCAAGAACATCCGGACTCGGATGGAGCTCCAAGGTGACGAGATTGTGATCAATG
GACACAAATGGTGGATCTCAGGGGCTGGTGATCCCCGATGCCAAGTTCATCTGGTCATGG
GGAAATCAGAACCTACGCATCCGAACGGTTATCGTCAGCAGTCTGTTGTGTTGGTTCCTG
CAAAGACACCTGGAGTCAAGGTGATAAGGCCAATGGAGGTGTTTGGGTACGATGATGCGC
CAGAGGGACATTGTGAAATTGTCTATGAGA
>NODE_1206_length_194_cov_22.139175
TTTATTGTAGACATCCGGTCGAACAAGCGCCAGATCAAGGATGCCGTCAAGAAACTGTAC
GATGTGAATGCGGCCAAGGTGAACACGCTGATCCGGCCTGATGGGAAGAAGAAGGCGTAT
GTGCGGCTGACAGCTGACCACGATGCTCTCGACGTGGCCAACAAGATTGGTTTCATTTAG
ACCTACGTAGCACGTGTTCTCTATCGTGGGAATCCT
>NODE_1212_length_35_cov_267.514282
AGAGGCCGAACAAAGTGATGAAGAAAGTAAAGAGGTTCATAGTTGAATAGGAGGTCG
>NODE_1248_length_23_cov_56.000000
AGAGTTTAAGTAAGCGGTGAAATGCCAATCTGACCTGGTGCTAGC
>NODE_1253_length_55_cov_667.745483
AAGGACTCTAAATTCGAAGTGATTTCGGATAGCAGAATGGAGTTTATGAGGGCAATCCCG
GGAAGAAATTCTTGAGG
>NODE_1265_length_75_cov_4.773334
TAACGCCGTTTCAGCAGCGAAATCGGTAATATTGAAGTGTTCTCTGAAAGCGGTATTCGG
CGGAATTGTACCATTGAAATAGGCCAATCCTGCCTCT
>NODE_1270_length_67_cov_2.238806
TATACATCGAAATATGCGTGAAATCATCTCTTTACACGTAGGTCAGGGTGGTATTCAGAT
TGGTGGTGCCTCCTGGGAGCTCTATACTA
>NODE_1271_length_130_cov_4.900000
GTCGACGCCGAAGAGGGCCAGCCCGGAGAGCTATGGCTTCGTGGGCCTACTATCATGAAG
GGTTATCTCAACCGCCCCGATGCTACTAAAGATGCCATTACCCATGATAAATGGTTCAAG
ACTGGCGATATTGCGATTCGGGACAAAAAGGG
>NODE_1290_length_689_cov_29.285921
CCAAAAATCATGTTACCTGTTGTTTCATTCTGCTTCATCACCCCATTGACTTTAGTCGTG
AGTTGAAGCTTCTGTGGATCCGGAATGATGCTTGTGGAAACGATAGCAGGACCCCATGGA
CCCCAACCGTCAGCGTCTTTACCCATCGAGTACTGGGGTTCAGGCTCCCCTCCACGGTCA
ATTTGCCATCCACGATGGGAGACATCATTGCCGACGCTATATCCCAAGACATGATCAAGC
GCAACGTCTACGGATATATTGAATGCTTTCTTTTTGATAACAACGACCAACTCTCCTTCA
TAGTCCATAGTTGAAAGGAAGTCTCCCTGTGTTTGGTACCCTTGGGTGATAGGCACGTTA
CCAAAAGGTGTATTCAAGGCGGTGAATGGTTTATAGAAAAGAATAGGGAATTCTGGAATG
GGGTGACCAGACATATTGTCATGGGAGAAATAGTTGAAACCGACACATCGTACACTCCTC
ACCCTTTCACTTGGAAGGGGTGAAAGCAACTCCTTGATCAACTTCGTTTCATTTGTAACA
GTAAAATCGCCCAGGATATCGCCCAGGATTACGCGGGCACTCTTACTCTTGGATGCATCG
ATGGTACCCGGGGGTAAGATGGCATCACCGGTGTATTCCTTGCCATCGGTTGAAATGAAG
CGCACAAAGCGCTCGGCGTTGGCTAAAAGGGGGAAAAGGATTGGCTCTCAA
>NODE_1298_length_23_cov_2.608696
AGGAAATTGTGCAGACTTGGATGCTTAAGTCGCCAACCTGGCCAA
>NODE_1299_length_1002_cov_12.918163
CTGACAACCTCTTTAACAGCATTGCAGAAAATACTCGTACCCTTCTCAAGGTCCGCCTCA
CTGATATTCAACGGCGGAATAAACCTGATGACCTCATACACGCTCGTCGTCAGGATCAAC
ATCCCCTTCTCGATACATTTTTTGGCTACCCTACTTGCCATCTTTTCCGGTGCACCTTGC
ATAACACCAACATCGATGGTGAAGCCGGATATGGTAGACGCTGGCGATGCGAATTCTACG
CCTACCATCAGACCTTTTCCACGGACGTCGAGGATGTAGGGAGAGACCTCGGGTGAGGTC
TGGAGTTTGCGGAGAGAGGTAAGAAGTTGTTTTGACCGTTCGGCAACGTTGTCCAGTACC
TTTTCCTCGCGGAACACATCGAGGACTTCAGCGGCAGCTGCACAGCACACCGCATTACCT
GCATACGTTCCTCCCATGCTCCCAGGCTTTAACCTATCTGTCAGCTCCTTCCTGCTGATC
ACAGCACTAATCGGAAACCCATTCCCAAGCCCTTTAGCAATAACCATGATGTCCGGCCTG
ACCTTGCTCTCTTCAATCGCAAATAACTCCTTCCCGCTACTCGCTCTACCAAATCCAGCT
TGAATTTCATCGACAATGAGTAAAATTCCATGTCTATCACAGACTTGACGCAATCCCTGA
AGGAATCCTGCCGGAGCAGGAACGTATCCTCCTTCTCCTAAGACAGGTTCGATGATGATG
GCTGCAGTGTCTTTTGGCGCCGTCTGTTGCGCAAGGACGAGATCAAGCTGGTAAAGTGAT
TGATGGACGAGCACGTTTTCCTCTGTAGATGGTGGTAGATTAAATTGATGCCAGTACGGG
AATGGGATAGAGTACACCCCGGGCATCAGAGGCCCGATAAACTCGGAATAAATCGTCTTA
CTCTTCGTCACGGCCATAGCACCGTACGTTCTGCCATGATATCCACCTTGCATGCAAATC
ACATTCTGCCTCCCTGTAAAGTGCCTAGCCATCTTGAGTGAAGCTTCAATGGCCTCGGTA
CCCA
>NODE_1300_length_152_cov_4.157895
GCACTCTGTACGGGAATTTACGGAAAAAGCATTCAAAGAGATTGGCATGGAACTTGAATG
GTCGGGCAGCGGTGAGCAAGAATATGCCATCGACAAAAAAACAGGAAAGACAGTCGTCAG
AATTGATCCAAAATATTTCCGTCCAGCCGAGGTCGACCTCCTGCTCGGCAATCC
>NODE_1305_length_48_cov_2.958333
GGTAACCATCACGCTCGGGGGGTGATAGCAAGGACGAGGACGAGGTTGAGCTGGAGTATC
CAATCGCGTT
>NODE_1307_length_164_cov_2.987805
ATTGCTTGTCATGAGCAGGCCGACGATAAGTCCGAAGAGGCCAAGAATGCTGCCAAAGAC
CTCAACAACAAGGATCTTCACGAAAAGATCCGGATCTGCAGCATCCGCGATTGCTGCTGT
TGAACCAGTGACACCTACGCAGACACCACATAAGAGATTGCAAACTCCGACGGTGAGGCC
CCCCCA
>NODE_1325_length_56_cov_1.839286
GCCGAAGTCTGCTCAATACCAGATGTTGCAGAGTATCGCTGGGGTTTGTTTGGCCTTGAC
GGAAGCGATCCATCTCTC
>NODE_1326_length_133_cov_8.849624
AGTTGCGGCAAGCCAGCAGCTTTGAGGTCCGCATTAACTTGCTCAAGATGATTCATGAAG
TTTGGTCCTAAATCATCCCACATCTTCGGTTCATATCCGTTTTTGACACCACTACGATTC
ATGGCATAGTCGGTGATAGTGAGGGGCATGCTAGA
>NODE_1384_length_369_cov_7.341464
ATTTTGACTTTGAGGTGGGATTCTCAGAAGAGGATCCGCTTTGGGATCCAGAGGTTAGAG
AAACCAAGGCAGAGGTAGCTGAACGTGCTCGAAGGGCATTAGATCATATTTTTGAGGATC
CGTCATATTATGTCTCAGTCACTGCGCACGGCGGAATCATCAACGGGTTCCTCCAGGCAA
TTGGACGTCAGCCATTTGGACTGTCTACTGGAGGTATTCTACCAGTCGTCATCAAATGTC
AGAAGGTCCAGGATGGTTGGTCTAGTGTCACCTAATAAGGCCTACTTAACGTCGACAAGC
TTGCATGTGCTCATGATGGAGGCAAAGCTCCTCCGTGCACCAGCTATAATGAATTTGACA
CAAAGTGAGAGTATGACCTACCCTTTTTTTG
>NODE_1392_length_100_cov_4.620000
CGACAGGTTGTTCCACCCAAAGTACACTCGATAGATTTGTCCAGCTGAATTCATTTTGGG
TAGGCTTCGCCTGACCCCAGCTCCACGAAAATGGACCATTCTCCTGCAACAGACCCTCGA
GA
>NODE_1393_length_991_cov_14.293643
GTCATTTCCACCTTGCTCGAATCAATACATATGGATTTTCTTCGTAATCTCACTACAAAG
ACCTGATACTTCCCGGGAAGAAGGCATCCCCCCCTTCATTCTCCTCGTACCAGGGCAAGT
CATGAGCTAGAAGTACTCGGACCCTTGGAATGTTTAGCAGCTCTCGCACGCGTCGAATGT
GCTGTTCGGCTAATTCCTTGTCCTGATGCGCACTGCTGTGCAGGTGCCCAGGGTGTCCGC
ATGCAATGGCAGACTCGCCTGTGAGCAAATTCCAATGGTGGGCAGTGTCCCCAGCAAGAT
AAATCCAACCCCCATCAGCACTTGTACGCACGAGAAGGTTGATATGACCCAAAAGATGCC
CTGGAGCATCAATGACGTAGACGCTACCATCACCATAAAGATTATATGCACGAGGGAAGG
GCCCAAGCGGTTCCCAATCAACAAGGAACCGCGTCCTCTCGGCAGGGAGGAGGTTGGTTG
GGAAGAATGAGTCAGGGTTTGATGGCCAAAAACCATTGACAAAGAGATCACGAGTATCAC
CCCCAACTATGAATTCGCTACGAGAGAATGGGGCAGTATGCCCAGTATGATCGAAATGAG
AGTGTGATAAACACACGGTATCGATGTCAAGAGGAGACAAGTCCCCCTTTGCCAAAGAAT
CGACGACATCTTGTGGAACATCAACTCTGTAAACCGTCTTGATCCAGTTGACGATTTGAG
GTGGAGAGTTCTCCCAATCTTTGCGTATTCCGAGATCAAAGATTAATCTCTTCTTATTCA
CAGTGTGTTGGATGAGGAATGAGAGGGATGGGTTTTGCTGCGGTAGCGTTGACGTCGCAT
TGTCGATGAACATGCTGGGATTTAGATATACGCTACCCGCCTCAAGTGCGGAGACGATGC
AGAATGGCTGATTCTCTGCTGGGGAAGGAAGCGCCATAATAATGAAGTCCCAAGATCTTG
TAATGCAATCAGTGGTGGAACAGATAGTATGTGGGGTTGAGGGCTTTTATATT
>NODE_1446_length_205_cov_4.760976
GTGGTATCCCTGTTGTATTTCCATGCTTTGGAGCCGCCATACACCCTGAACACATGAAGC
TCTCGCAGCATGGGTTCGCCAGAAGCGAGAAGTGGACATTTGATGGTATCGCTATGGACA
ATGATATCGAGGTTTCCGTCAAGTTCACCCTGAAACCAACAGCCCGGATCACGACCAAAT
ATGAACCCAAATTTGAAATTTCATACATTGTCACGCTGCTGGAAAAT
>NODE_1460_length_33_cov_11.818182
ATAATGTTCGGGTTACCAATCCTTTTGACGGAACTGCGACGCTCCTTCCTTTGTA
>NODE_1472_length_58_cov_5.103448
CTCCACCCGCCGCAGGCTGGTGTTGCTGTGGCGTTGAACCAAAGAGACCTCCACCTGTCG
CAGGCTGTTGTTGCTGTGGT
>NODE_1486_length_535_cov_12.014954
ATTGCAGACTAGTTGGGATTGAGAGAACATGCAGGTATTAAGGGATGCATTCAAGTAAAT
GACAAAAGTATCTCTAAGCGGACGAACGAGCAGAATAGTACAGAAATATATCCTGAATGA
AGGAGCGATCACTGGTTCGCGCACTGCACTCGGGGCTCACCCTCGTCCTCGTCCATCGGA
TCATCTCCAGCTGCCGCCTGTGCAGATTTAAAGCCACTCTTCGATCTTGTATCGGCATCG
TCCAGAGTAACCTCTTCGAGTGAGATTTCTTTGCCATAATTCTCCAGTGGTACTCGAGGT
GGTAAGGCCCTCTCGAGTAGGGGCACTGAAGCAGCATCGAGGGTTTCCGGCAACTTAACA
TTGACCTTAACATAAAGATCTCCAGCATCGTGATGCCGTTGTGAAGGCATACCCTGACCA
TGGATAACCTTGACATCACCATGCTTCGTGATGTCACCAGGATGTACCTGGACGATCAAG
GCTCTATCATCAAGATGTTTGATGGAAAATTCACCCCCAGCTAGTACAGTCAAAAGATCA
ACCTCGACTTCAGCGAT
>NODE_1534_length_161_cov_7.968944
CGAGGGGATGATCGCAGACTTATTGATCAGCAGTGCCTGTAATCCTGGATTCAATTGGGC
ATCCAGTCCAGCTTGCACAGAACTCGAAGTCCTGATGATGGACTGGGCAGCTGGACTTCT
AGGCCTGGACAGAAACTTCTTCAATTCCTCGGGAAAAGGAGGGGGTGTGATACAGAATAC
CGC
>NODE_1548_length_652_cov_10.081288
AACAAGTTCATCCGCCCTCCCAACTACAAACCCACCAGTTCAATAAGTCCATCATGTCCG
ACGCCCAGGTCATCGAGAAAGGCGTCCCTCCGACTGCGCAAGACAACGTCGAAGAGATCG
GGTTCAAGGTTTTTGCCGGTAATCTTGCGTATTCTACAATGGAAGATGGGCTGAAGACTT
TCTTTGCTGACTTTGACGTTCTATCTGTTCAGGTTATCACACGTGGTACGAATTCCGCAG
GATACGGATTTGTCACCTTGAAGACCGAAGAGGCTGCACAGAGAGCTGTCCAGATGCTCA
ACAAGAAGGAGCTTGACGGTCGTCAAGTAATCGTCGAGATTGCGAAGCCTGCCGATCAAA
AAGACAGGAGGGAGCGAAAGTTCTTCAAGAGGAGACCCGGCAGGCGTGGCGGCAAGGCCG
TTCCTGGGGAAGTCACTGAGGCAGAGGCCAATGGAGAGGCTCTCAAGGTTGAGGCAGCTG
TCTCTGGCACTGACGAAGCAGCCAAGTCCAAGAAGAAAAAGAAGAAGTATGCACGCAAGG
TCAAGGCCAGGCCCGAGGTTGCTACGGAAGCTGAACCCGGTGTTGTTACAGAGGGCGAGG
TGGCTCCTACTGAGCCTTCCTTTGATGCTCCTGTTATCAAAAGGTTTCGTCGTAAATTCA
GGCGTCTTCCCCGA
>NODE_1557_length_88_cov_6.352273
ACTAGATAAGCGGTCATCACCTGTCAATGATGATAATGATAATGTCCATTTTAGAGCAGA
AAGAAGAGAGTTAGCTAGAACAGGAGAGCACCAGCGACAGCAACAAAGCT
>NODE_1571_length_47_cov_2.382979
TAACAGTGAGATTGTATACTTTGGTGAAGGCCTCTCCATTTCGGTTCGTGTACGTCTTCG
TGTACGAAT
>NODE_1596_length_129_cov_8.248062
GAGCATGGCCTGATTGAAGCTAGTGGAATGTGGGAAATTTGGCGAGATCTTGACCGCCTC
TGGAGAGAGCTTGTTGCAATCAAAGAAACTGTTCTCCGAGATGGTGGTGCGAGTCAGCGG
TTCTACGTTGAACAATATGCTTGTGGTTGGA
>NODE_1597_length_100_cov_3.800000
TTGTGTCCCGGGACTGTTTCCAGGATCTCCTTGCTGACAATTATTTCATCGAGCACACAG
AGTTCTCAGGCAATTTTTATGGCACCAGCTTTGCAACTGTGCGCGGAATCCAGGAACAGG
GA
>NODE_1623_length_27_cov_50.481480
TTGACTTGGTTGTACAATTGCAGCATTGGATGAGACAAAGAAAATATCC
>NODE_1624_length_45_cov_41.377777
GGATGAGACAAAGAAAATATCCGAGTCCAAAGTAGGAATGGGTGGGGGATATAGAAAATA
GCCTTGA
>NODE_1628_length_63_cov_2.984127
CTCGACTCCTCAGAACCAGCCAAAAATCCTTACGATATCGCGAAGTCTATCCTAATTCCT
CTTGGGGAATACTTCCAAATTCAAG
>NODE_1651_length_458_cov_176.803497
AACTGACACTCAAACAGGCATGCTCCTCGGAATACCAAGGAGTGCAAGGTGCGTTCAAAG
ATTCGATGATTCACTGAATTCTGCAATTCACATTACTTATCGCATTTCGCTGCGTTCTTC
ATCGATGCGAGAGCCAAGAGATCCGTTGCTGAAAGTTGTATGATATTAAATCACAGGCAT
AGGTTGCCCGTTAGAAGACATTCCTGCTATACTCGTCTATGACAAAAGCAAACATGCCCC
TCCTCAAGACCTCATAGAGCCTAGAAAGACCAAGCCCACTTCGACCTTGAAAGAAGACCA
CAAGAAGTGCACAGGGTGGATGAATAGTAAGAAGAGTCCAAGACAGGTGTGCACATATGC
CTCAAGAGGCCAGCAACAACCCATCAAGAATTATTCAATAATGATCCTTCCGCAGGTTCA
CCTACGGAAACCTTGTTACGACTTTTACTTCCTCTAAATGACCAAGTTTGGTCGGCTTTT
>NODE_1660_length_282_cov_204.017731
GCCGCCCTTTCGGCTGTTGTATTCGCCTCTCCATCGACTCTCAGCTGGGATACTGTCTAC
GACAACGGTAACACCAGCCTTGACGTCGTTGCTTGTTCGGATGGCTCGAACGGCCTCCTC
ACTCGTGGTTTCACAACCTTCGGCAGTTTGAAAAACTTCCCCAATATTGGTGGTGTTCCA
GCCATCACAGGCTTTAATTCTGCCAACTGTGGTACATGCTGGAAAGTAACATACACTAAT
GCCCAGGGGGCCCAGAAGAGCATCAATATACTTGGTATTGACACCGGAGAAAAGGGCTTC
AACG
>NODE_1667_length_714_cov_18.289915
ATTGATCATGTCCCCTAAGCAACCCTTATTCTTCATCCTAGCTCAAGTACAAATATACAC
TTGTTAACACCAGCATAGGAATGGAGTAAACGACCACGGGGCAAGGAACACTAGAGGAAC
CTGCTGCGTGTCGAGCGGCGACATTGCATTCAGAACAAGTTACAAAAGACAATAACATGA
TTTTGAGTAGACTGATAATGGATGAGGAAAAAGCAATCAGAGACGGCGACCACGACGACC
ACCCTTTCGCCTTGTGGAGTCAGTAGGAATAGGGGTCACATCCTCAATACGACCGATGCG
GATACCAGCACGAGCTAATGCACGGAGAGCGCTTTGAGCTCCAGGGCCAGGAGTCTTGGT
AGCAGTACCACCAGTTGCACGAAGTTTGATGTGAAGGGCGGTTACACCAACCTCACGACA
ACGGGCAGCGACATCCTGAGCAGCCAGCATGGCAGCATAAGGGGAGGACTCATCACGATC
AGCCTTGACCTTCATACCACCAGTGACACGGACAACAGTCTCTCGGCCCGACAAATCGGT
AACATGAACGAAAGTGTCATTAAACGAAGCATAGATATGAGCGACGCCGTAAACGAGTTC
TCCCTCAGCGACTTGAGGACCAAGAGAGGCTGGCTCTTCCTTTTGCACTTTAGCTTTCTT
GGGAGGCATTTGGTTGAGTAAGGCTTGAGGACGACGACTTGAGGGGCGAGCTCGTCTGCA
ACACTCTTGAATAAAC
>NODE_1670_length_34_cov_11.705882
CTGCATCTCGCTGCGCTTCAGCGGCTGAACTGTGATCAAATGGTCTCTGCCTCCTG
>NODE_1673_length_60_cov_3.283333
TGGATATTGCCGATTGTGAAGAGTCCGGAGGATGATGCACAAGTGCGAACGTTGTCGTCG
AAGGAAGAGACATTCATTCAAG
>NODE_1686_length_318_cov_9.289309
TTCCGTTTCCGGTACAATGGAACGGAATGTGTTAGAATATGTTGACCATCTACATGAACA
CTTTGTCAACCCGTGTTCGATCAATGAAGAGGGTCGTTATAACATTCCTACCAATCCCAG
CGAAGGATACAGCATTGAGATGCATGAATCAAGTATCGTGGAGTATGAATGGCCGAATGG
AACGTATTGGGAAAAACGCCGAGCAGAAGGCACCATATAAATAGCATTATCAATAATATA
TCTGTGTGGCTGTACCCCAACACAGTTGTTCGATCGGGTGATCTGATCTAGGTTGTATTC
TCCGGCAGTCCGTGCGTAGAATTTCCAGGATTTGGCAGAG
>NODE_1687_length_43_cov_45.813953
ACAGCTTGTTATGAGGAAGGATAACATCCGAACATCCGAGCAACGTAGATCACAAAGTTA
CCAAT
>NODE_1707_length_49_cov_17.653061
GAGAGCCATCGCTGCGACTATATTGCTCTGCGAGTCCGCCGTTAGAAGGAGTATACTTAG
CAACAACAGCT
>NODE_1708_length_135_cov_21.814816
CCCCCAGGGCGACAAGGTCCAGGCCGAATATGTTTGGGTTGATGGCAATGGCGGTCTCCG
TTCCAAAACCACTACCGTCAGCAAGAAGGTGACTGACATCGGCCAACTCCGTATATGGGA
CTTTGATGGTTCTTCCACCAATCAAGCCCCGGGTAGA
>NODE_1709_length_342_cov_14.500000
GGTGGCGATACACTTTCAGCAGCTCTCGATGCTGCGTCGATCGGTGCAAGATTCATAATT
TGCGGCATGATCTCAGGTTATAATAATGGTGGTGCCCCGGTCAGAAACTTGGATCAAGTT
TTTGCAAAATCCCTGACTATACAAGGCTTTCTTGTGGGCATGTTGGAGGCAGAGTACAGA
AGAGAATTCTATGAGGTCATGCCCAAGGCAATTTCGGAAGGTAGAATCAAATGGCGCGAG
GAAGTCTGGGATGGACTTGAAAAAATGGGCGAAGCGATACTGGCTGTTCAGAAAGGCGAG
AACAAAGCAAAGGCAGTAGTGAGAGTTGCTTCGATCGAGGATTGATGAGGTGGCGTAGAG
GAAC
>NODE_1737_length_51_cov_2.509804
CGGTGCAGCTACTGCTCGGAGAGTGTGTGAAGGATTGAAGGCGTAGCGAGCGGAAACGTG
GGAGTGAAACGAG
>NODE_1738_length_635_cov_12.107086
GCTATAACCACTAACTCGACAATGAACAACTCTGTTGCGTCTGGTTGGGGAGGTAACATT
GATGTTGCTTCACTTCCTGAGTGGTCTTACCCCATGGTCGCCGAGAACGTCCTTTATACT
CGTAACTTCTTGGCTACCAACCCTGATACCATTAAGGAAGACGGCACTGTCGATCTCAGC
GGGTCGTCTGGTACTCCTTTGATGATCCCTCAAGACATTAGTGCAGCTTTGAACAACGCT
AGTCCCAGCTCTGCCCTATCCATGCCTTCCTCGAGTCTTGCATCTGCCACTCCTGCAGGT
GATTCCTCCGCGTCTGCAGCGCCGCAAGCTCCCAACGGTGCTGTGATCACTTCGCCCAAG
TTAGCCATCGCCCTAGCTGCTGCTGCCAGCTTCTTCCTGCTATGAGCAACCATGAGCGAA
CGAGCGAACGAGAAGTGAGTATTTCGAGGGAAAATCTACTATTTCAAGGGTAGTTAGTGC
AATCTTCTAGACCAGCGAGACTTCGTATTTATTGTCATTTGGGCCGGTAACAAACTGCTC
GATGTCTCTTTATTCGAATCCTTTTCACAATCTATAATTTGTGTCCTTTTTTCTTATGTA
TTACGTCCATAGAAAATATGGTTTGATGCGATGCCCAACAGCAGAAAATAAAATGCT
>NODE_1739_length_190_cov_5.047369
GGGGAGCGCGCTATCACAAACGACGGAGATCTGTAGACGTCCTCGTGTTGGTGAGAAGAG
GCATTAAGAGAGGGATACCATCGATCGAGCTTCTCTCGAGTTCTTCGGAGTCGATTCAAA
GATGTATCTCGCCTAGAGAGACCGTCTTGGTGTGGAATACCATCGGCATCGTGAGGATTA
TGTGCAACTGCTGAGGACAAGGGAATGGAAGG
>NODE_1769_length_57_cov_3.192982
GCCTTCATGTACGCCGGTGGGAATGCCGGTACACATCAAACGTACAGCGTCAATCGCCGG
GCTTTTCAAAAATACGGCA
>NODE_1822_length_296_cov_4.422297
GCCGCAATGGCTGTTTTCGAAAGCGGGTGGAAGGCCAACATGAATCGACAAGAGGCTCTG
GATCTCGTTTTCAATGCCGTTTCAGCAGGTATCTTCAATGATCTTGGCTCCGGATCCAAC
GTCGATGCATGCATCATCACCGCCGAGAATACGGAAATGCTTCGAAACATCAACTTGCAA
GTAGACAGAAGTACCGTACGCCCTCCAAAGGAACGCGAGTATAAGTTCAGAAGAGGAACG
ACAGCATGGACCAAGGAAGACGTGAGGAAATTGGTTGTAGAAGAGGAGATCACTGGTAGT
GATGCGATGGATACCTCG
>NODE_1824_length_135_cov_5.222222
TACTGAAATCCAGACAGCTTATCACAGAGTATTTCATGCGACACTTCTGGGATTGTCAAA
GAGCCATTGACTTCGATTCCATTGCTTGTCTTTCCAATCCAGGACAACGAGATACGAGTG
TCGAAAATTGTGATAAGTTTGGACTTTCTCTGGCCAA
>NODE_1833_length_63_cov_5.650794
GCGCAGCAGTATCAAAGCTCTTACGGTACACATCATCATCAATACTCCACGCCATCAATG
GATGGAGGATCACCTCATTCGACAG
>NODE_1843_length_50_cov_30.980000
AAATCATCGTTGACTAAGTTCTACGAATACACATTCAATCCAGCCGTTAATCGAACAGAC
CAAAGCCCATAT
>NODE_1865_length_200_cov_5.520000
ATGGTGGTGGACAGCCTGTTGACCGTGTGAGGCAGCAACACTTACCTAAACAAGGCCCTA
CACTTGACTACCTCGATGAGGCATTCACATCAGAAAACTGGATCGTTCGTATCTATAAGG
TCAAGAAGGAAGACCCATTAGGTCGAGATCTTAAAAGTGCAAATGCATTTGAAAAGGGCA
AGAAACGAAAGCGCTCCAAGCCTGTGTCGCGCCGTAAATCCA
>NODE_1866_length_326_cov_4.696319
GTCCACCGCCAATCACCTCATCCCTTTCACCTCTATCGCGTGCCTTGTTTTCACGATCCA
GGAAGAAGATCATGGATAAACTGGAAACGAGACCTAATACGATGTACATAAGGACCAGAC
CATGACCAAGAGGATACCATGGTGCGTCCCGAGCTCGGTACACATTTGAACTAACAGCCC
CATTGATGTTGCCGAAACTGATGACCATAGCCAAGGTCACACTACGCTTATACGAACCTT
CCACATTGTTGGATACCCAGGCAATTGTATTGGGAATGACGGGATAAATACCACAAGTAG
CCAGGTATACAGCAAAGTAGGAAAGCGCAGGACTGCGAGAGGCTATCA
>NODE_1867_length_39_cov_1499.384644
CCCAGCCAGGTCTGAAGTTCAACTACGAGCTTTTTAACTGCAACAACTTTAATATACGCT
A
>NODE_1895_length_54_cov_4.166667
TGCGATGATTGTAACGACAGCAGGGATGACCATTGTCGCTGTCGTTTCGCTATTACTATA
GAGATGGGGAGGACAC
>NODE_1915_length_53_cov_2.490566
TCTCACTATCCTCGAGAACAGCGCCTCAAGGTTCGCAAACGCTGCCGTCTTCAGGACACC
CGAGATCGACTCCTC
>NODE_1916_length_44_cov_72.772728
AGTTATCTACTTCAGACAGTGCCGCTGTTAACGATGGTGACTTTTTTCGCGGTCTTCCCA
CTGTCC
>NODE_1923_length_106_cov_2.990566
TTCAGGTGTACACTTCCAACTTCATCGTTCCTTTCATAATTTCCGCTGGTGAAGGATTGG
CATATGATTGGGCAGTCCCATTTGCACCCGGTACACTTTATCAGATTTGCATGTTTGACA
GTAATGGC
>NODE_1956_length_255_cov_10.274509
TGACTTTGTTCATCAAGGGACACATGAACAATGCCGGGAAACCCATTCAAGAGGCTCAGT
CAGCAGTGAAGAAACTAGCAGTAGAATGGAAGTCTATGACTCCGGCTCAGCAGCGGCCAT
ACTATGATCAGGCAAGGGAACAATCGGAGGAAATTGCGAAAAAATTTGAAGAGTGGAGGA
CCAATGTTGACCCATTGATATTGCGAGAAATTAACAAGCGCCGCAAGCTCAAGGGATTAC
CAAGGATCTTACCTTCAAGGACAGGTGAACGAAAGCC
>NODE_1957_length_897_cov_8.729097
AGGGCAGAGAGCCAGGAGGGAAGGAGTCAAGCTCGAGAGAGATGGATGAGAAATTCTGCA
TAAGACGGACAAGCATAAACGACATCTCATTGTAGGCATACTGTTGGCCAAGACAAATAC
GAGGGCCTGCATTGAAAGGCAAAAAGATGAACGAGTTGTTAACGAGGTACTTCTTGACGC
GTTCGTCAAGGAAACGGTCCGGATCAAACTCATCGGCATCAGGTCCCCAGAGATCTTTTC
GTCGATGCATCATGAAGACAGAATATCCAATTTTCGTACCAGCAGGAATGTAGAAAGCCT
TGTCGTTAGGATCAGGGTTGGGAAATGTCGCGGGATGAATGCTTTCCCGGACGTTGAAGG
GAACGATGGGATATAGGCGGAGGGTTTCATTCAGAACAGCCCGTAGATACTTCATATCCC
TGATGTCGTCGAATGTAGGACGACTTGTGGGACCTACGTGTGTCAGAACTTCCTGCCTTA
GACGATCCATGACATGAGGATACTGTGAGAGGATATAGACGACAAATGTGAGGGTTGCGG
CAGTGGTATCACGACCAGCAAGCATTATATTCAAAGTTTCATCTTTCAAGATCTTGGGAT
CAGAGGTAACTTGAACGAGGTGATCCAGCAACGTTCTCTTGCCTTCTTCGGAGACCTTCT
CGCGCCAAGCATCATTCTTCTTAGCAACTGCATCTGCAATGATTGGTTCAATGAAGGCAT
TAACGACCTTCATAGGCTTTGTAGTCTTGTCCTCGAATATCTCCCACAAAGGCCAGACAG
AACCAAGGCGTTCCCGTTGACCAACAGTGAATTGAACATCAAGGAACGCAGTAGAGAAAT
CGTTGGCGAGTCGCTTCTCAGGAGTCAGAATATTGGCAGGAATATTGGACACATTATGAG
AGTAGGGAAGGCCAGCATT
>NODE_1966_length_1390_cov_50.261871
AGCGACCAAACGTGATTTATTCACGAGAAGGTCGAACCAATATCACCGAAACGAATGTTG
GAGAAAGTGACTTGCGCGTTGGGATTTTGGTTCTCGACGGTAGTCGGGACGCCAGATTGC
TGGTCACATGTACCACGGGCAACACCGGGTTTGGAGGAATCGGCACCGACGGGATAGTTA
GAATCGAGCCACAACATATCTGCAAAGTGGTCGTCCCAAAGGGACATAACAAGGACCATA
CCCTTCGCCAAAGCCTTGCTCATGTTAGCAAGACCGCCGTGTTGTTGGAAGCTCGGTGTA
TCACCGAAAGCTTGCTTCTGTGCATCACAGAAGTCGGTAGTGACAGAATCGAAATCGCTC
ATGCCTGGGATGTTAGTCTTGGAGTTTTGGATAACACGTCCATCTTGGACATAGAGGCGG
CGAATCTCGGAGAGTGTGCCGGAAGTGGCGTTGTTGTTAGTGAGGAATTGAGTAACAACT
GTAAACGGACGGGTGGTGTCGACTGTCATTCCGGGACCATAGAAATTCTTGACGCCCATG
CGGAAGGAGTTGAAGTCACAACCATCAGGGTCACAGAGACCGTCAAAGCGGCTTTGAATA
GCACAATCCTCGCCAGTGCACCTAGTCTGTCCATCAACGGTGCAAGAGTGAGGTGTAAAG
GCTGCAGAATTGGAATTTGCCTCCCAAATATCCATCTCGTTGCAGCAAGTGCCGAAGTTA
CCAGTACCGGCATTGGGATCACTGGTCGAAGGAACCCATCCTTCGGAGTTGGCGACTCCG
TTAATGAACTTGATATCTCTAGCGCACTGTGAGTCACAGTAGCCAGTCCCGTACTGGGCA
CCAGCCTTGTTTCCAGAAAAGCGGGAGAGACCACCATCTGCGTCCATCTCAGAGAAGTAG
AGGGCGCCATTGATACCACAAGGAAGCTGTGAGAGGTCAACGTCGAACGTGAACTCCTTG
TTCAAGAGCTGGAACAACTGATAATGTGTGTTATCGGCCATGAGATAGACCCGAGATCCA
ACGTTTTTCTGTTGAGAGAAGGTGACAAATTTGAGGGTAAGGGCGTTGCCGCTGGTGGTG
ATACCGTAGGTGCCAGCGTAGTCGGCACCATCAATGGCACAGTTGGCAGCGCAAGTCACG
CCATCGGGACAGAGTGTGTTATCCCAGAGGTTACCAGTATAGCAGTTGGTGAACCCACCG
ACGTTGTGAGTCCAACGCCAGTTTGAGTCGAGAACAACAGCACCACCACCCACACTAGTG
CAGCTTCCACTGCCGGTGCAAGTTTGCCAGGAGAGAGAAGGGTGATTCTCTGCCTGGTTT
GTGCCGATATTCTGGCAGAAGGCCATGGCACTCAGAGCGAGAACAGCGAGAACGTTTTTC
GGGAACATCTGAGGGTTGCTTTTTGCTCCCGG
>NODE_1967_length_159_cov_5.484277
GGTGTTGCGGGCGTCATCTCGGAATATGCTGCTGCTAACATTCCTTTGGAGACTATGTGG
ACGGATATTGATTATATGGATAGGCGACGTATTTTCACAATTGACCCCCAGTATTTCCCT
TTGGACAGAATGCGCGAAATTGTTGATTTTCTTCACTCCCACGAACAGCGTTATGTTTTG
A
>NODE_2027_length_156_cov_5.230769
TAATCGTTACTTTCATCGCGCGTTCACTTCAATAGAGTTATCATGTTGATCAAAGTCAAG
ACTCTTACCGGAAAGGAGATAGAGCTCGAGGTTGATTCTGAGAATTCAATTCAACAAGTC
AAAGAGAAAGTAGAAGAACACTCTGGAGTGCCTCCACAACAACAGCGATTAATCTACG
>NODE_2050_length_238_cov_5.726891
CCCAGAGAAACCCAGAGAAACAGACAAGAACACTAGAGGTGAATAATGATAGTCAAAGCG
AGATGAGATGAAGGCAGCCGGCTATGATACAATTGCTTATTCTTGATTTGGATATTGTGA
TGTAGAGATAGTGCATGATGAAATGGTTCGTTTGGGTCTGGGCAATTTTTGAGAAGATAA
AGTTGGCGGGGTCGGACCAAAGAGCGAACGATAGAACGACGAGGACGATGATGTTGACAC
GAACCTAGATAAAGCCCCAA
>NODE_2065_length_58_cov_7.741379
TTGGCAAGCTTTAGATATTTTCAGAAAAATAGTGCATGATTTTATGTGATCTTCTGTCTG
CTATGAATACGTGATATTCG
>NODE_2069_length_184_cov_50.451088
CGCGTTCGCCTACGAGTGCCATGAGATGTGTAAGTCGGAGATTGTAGGCACAAGATAAAA
TAGAGCAAAAGAATGTGATAGAAAGAGAGCCTCATACATTAAGTTTACTATTACATGAGG
GGAGGTATATGACATAATCTAGGCACGCCTTGATGATCCAGTCGAAGTTCGAACGAAACC
TTCCTGGTCCTCATTGGATAACTCCT
>NODE_2108_length_795_cov_8.774843
GTCTTCACCGATGAACTCGACATCAAACTCGAGCGCGCTACTCCTGATCTTTTGGGTTCC
TCTGGTTCTATTACCATCACCAAAGAAGATACCATATTCCTTAATGGCGAAGGTTCCAAG
GATGCTATCCAGGCTCGTTGCGAACAAATTCGTTCTCTCATTGCCGATCCTACTACCTCT
GAATACGACCGAACAAAACTTCAAGAGCGTCTTGCCAAGCTCTCTGGTGGTGTTGCTGTT
ATCAAAGTTGGTGGTTCTTCTGAAGTTGAGGTTAGTGAGAAGAAGGATAGATATGACGAT
GCCTTGAATGCAACACGTGCTGCTGTCGAGGAGGGTATTCTTCCTGGTGGTGGTGTTGCT
CTTCTCAAAGCTTCTCTCCAACTTGCTACTTCCTCTCCTGGTAGCGGTGCTGGGTCTGCT
AGTTCACCCGTAGCATCTGACACTAAACCTATCCCCACTCAAAACTTCGATCAGGAACTT
GGAGTTGCGATTGTCCGTCGCGCTATTACCAAACCCACTCGTGCAATCTTAGACAATGCA
GGTGAAGAATCGAGTGTCATTGTGGGTACACTTCTTGGACAATACGGAAGTGTGGATAAA
TTTGCATGGGGCTATGATGCTTCAAAGGGAGAGTACACGGATATGATTAAAGCTGGAATT
GTTGATCCTTTGAAAGTCGTCAGGACTGCACTTATTGATGCTGCTGGTGTCGCTTCGCTT
TTGACAACGAGTGAGGCCTGTGTTGTAGATGCTCCTGAAGAGGATAAGGCTGGTGGCAGC
GGTGGGATGCCTGGCATGGGCGGTATGGGCGGTATGG
>NODE_2109_length_58_cov_2.965517
TTCTGAGTTTAGTCCGTGGTGTACGACTGTGAAAAATGAGAAGGGGGTTACATTGACGGA
TGTTTGTTCGACCGTCTGGC
>NODE_2110_length_39_cov_328.179474
AGGACAAATCTCATCAATCTTTTCCTGCTCACGTGTGAGTTTATCGAGAAGGAAAGATTG
A
>NODE_2120_length_611_cov_33.404255
CCATTTCTGGCTTGAATGTGCTCCGTATTATCAATGAGCCTACTGCCGCTGCTATTGCAT
ACGGTCTCGATAAGAAGGTTACTGGCGAGCGCAACGTCCTCATCTTTGATCTTGGTGGAG
GCACTTTCGATGTTTCCCTTTTGACTATTGAAGAGGGTATTTTCGAGGTCAAGGCTACTG
CTGGTGATACCCACCTCGGTGGTGAGGACTTTGATAACAGACTTGTCAACCACTTTAGTC
AGGAGTTCAAGCGCAAGCACAAGAAAGATTTGTCTGGTAATCCTCGTGCTGTTCGTCGTC
TCCGTACTGCTTGTGAGCGGGCCAAGCGTACCCTGTCTTCTGCTACCCAAACCTCCATTG
AGATTGATTCTCTCTATGAGGGTATTGATTTCTACACCTCGCTCACTCGTGCTCGTTTCG
AGGAGCTCTGCCAGGATCTTTTCCGTGGTACTCTCGAACCCGTCGAGAAGGTCCTCCATG
ACTCCAAGATCGATAAGGGTCAGGTGCATGAGATTGTTCTTGTTGGTGGCTCTACTCGTA
TTCCCCGTATTGTCAAACTCGTATCCGACTTCTTCAATGGCAAGGAGCCCAACAAGAGCA
TCAACCCTGACGAGGCTGTTGCTTATGGTGCCG
>NODE_2125_length_69_cov_4.159420
TCCGCCACCACTGTCATATGTTCTACAACAATACTACACAGAGGGTATACCAAGGAACGC
AACTTTGCTGCTGCTGCCTATTCTATTCACC
>NODE_2126_length_83_cov_4.807229
CGCCAGGGCTGACGGCCAGTGTTGGCAGCATAGTTTTGTAAAAGCCTCGAGTTGGGAGAG
AGACGGAGAGAAGGATCGAGGACGATGGGGATGGGTGAGGGGGGG
>NODE_2127_length_128_cov_5.062500
ACGGAGGAGGAGCATCTGGCTGAGGAGCAAAGATAATACTTAATGGAGGCGTTGTCTGAC
TGTCATCCGATAAAATGGTTGCAATAATGGACCGACCAGCAAATGACCTCCCCGCGAGAG
AGTTGAGTGCAGCAGAAGCAGATGTTGTAT
>NODE_2140_length_189_cov_5.497355
GAAGACAATACCAATTTTAACCCTAGTGTCTTGAGTCCGCAACTTGTATTTCCTGACCCT
ACCACCACAGTGCCTTACCCTGAGGCTACAAAAATGGTCGTTGGTAAATCTTACTACGAG
ACAGCTCGTTTCTTGTTGCCCGATACGCATGTTGTTTGGGGCGTCAATTTGGGTCAGAAC
AATCTAACTGCCGCCAACATGGAAGCCAGGG
>NODE_2150_length_297_cov_55.010101
GCTGCCTCAGCTAACTTCGCCGGCGTCAGTACTGCCGGTGTCATTGGTGCCATTTTCGCT
GTTTTCTTTGCTTAGATAGTGTATGGGGTGATGCTAAGCAGCTGAGTTGTTTCTACCTTA
GAAGCGTCTCAGGTCGACGGATATTATCAGCTGCGGGAGATTGGTACAAGGAGGCTATGA
CATTCTTTCAATTTAATTATTTGAACACTTGCTTTTGATTTATTCCTCGGATGGTGTGAT
TTTTAATCTAGTTGTACGTTTCTGATCCCTTGATTTAAAGACTGAAAGGAATTACCCTTC
CCCATTTCGAACTGTTCAC
>NODE_2190_length_117_cov_3.179487
CTTGGGAACAGCGTCGACCTGTCGAATCTCTAACTTTGGTACACTAGCAATCTCAGCTCT
TGCGAATGGAGAACTGTCAGATTTCTTAGCGACAGATTTGCCAGAAAGAAAGTCGATAAG
GGTTTGGCAGTCTTCAATG
>NODE_2191_length_120_cov_7.300000
CCGCGTTTTCTTCCGGACTGCCACCAGCAACCTTGTTCAAGCTATGTCGATTCAATCCAA
AGTCTTCGGGTGTCAGTGTATCTTCTGTCACTTGGCCATCTTTGAGTTCCCAGACCCATG
TGGGACCGGCACAGCTAATCTC
>NODE_2192_length_85_cov_13.152941
GGTCACCAAACTTCCGCTGAATCTTGGGGTACTGGTCGTGCCGTTGCCCGTATTCCCCGT
GTTGGTGGAGGAGGGACCCATCGTTCAGGACAGGCCGCTTTCGGTAA
>NODE_2224_length_32_cov_38.625000
TGTCAGGAATATATAGGCTGGACCAGGAGGAAAGACACGATTATTTGGAGGGCT
>NODE_2225_length_87_cov_12.747127
AGACACGATTATTTGGAGGGCTGGTAATTGATAAACTCTTTCCGTCTTGGGAGAGCTCCG
CTTGCATAAAGACCAGTCGTGAACTTGAATGGAAAGCATGCGTGGAGAA
>NODE_2257_length_97_cov_3.865979
TAGGCTCAGGCCGAGGCACTGGACACCTTACAATTTGTCGCAGAAAGATCATCCTTGGCA
CTAGACTTCCGCAAGGGAGATATTCAGTATATCAATAGTCTCGGTCTTCTGCACGCCCC
>NODE_2296_length_76_cov_3.894737
CTGGAATTGAGCTGACGGAATGGGAGATGAGGGCATGAAAAGTTTGAGGGCCTCAAAAGC
TTTGCCAAGGTGAGACTCTGCCTTTGACTGTGACTCTG
>NODE_2297_length_197_cov_91.329948
CTTCTCACCTTCGCCTTAGCTGCAACTGCGACCGAGTACTATGCACAACAAGAGAAGCCG
TCGCCATCAGTGCTCACTGCAACGAGGATTTTTCGCACCATAGTCCCAGAATCACCCTTC
CTTGTAACGGCTACAAGCACCGTTGTTTGGACTCAAAGTCCCACCATGAAGACTTCGCCT
ACAGATATTTGAGCTTCAATTATTTGACGTTCATTCCTG
>NODE_2302_length_309_cov_5.996764
ATTTCCATGTACAATGTTGGGAGTTGTCCTCTCAGGGTCGAAAAGCTTGGCACGTTTTTC
GAGGTATTCCTTACTTAGGAGTTCCTTGACAGGAATGTGTGTCATTCCAGGATCAGCAAC
ATACCACCGGCTATCTGCAAAGGCGAGACGAAGAGCTTCTATCAATGTATGCAGGTATTC
TGGCGAATTGTGCTCCAACTCCGACAAAGGCTTGCCGAGGCCTTGCTCTTGAATTTGCTC
GAGAATACCCAGAGCAAGGAGGGCAGTAATACCTTGTCCATTTGGAGGGCACTCATAGAC
TGTAACTTCGTTGGCATAGGTATATTTAATA
>NODE_2307_length_60_cov_30.833334
GAGGATGAAAGTAGCAAACAAGGCTCTATGTCTAGTACAAATTTACATGCGTGGGAAATG
TCCTGAGGTGCACAGCTTTTAT
>NODE_2308_length_26_cov_24.000000
TCCTGAGGTGCACAGCTTTTATCTAAAGCTCTACATGTTGCTCAGAAC
>NODE_2309_length_88_cov_9.920455
GAGTGCATGGATAATTCCTGGAATATAGCCCAAGATAGTCAGGAGGATGTTGATCAAAAG
GTCTGCACAGCAGCCGCGTTCCAGAAAGACGCCTAAAGGCGGGAAGACAA
>NODE_2326_length_637_cov_86.549454
TTGGCGTAAGTAACAGTGATAGCTACATCTTGAGATCCATTGTTGTCGGAATGACCAACA
AGAGAAGCTTTCCAGTGAGTATAGAGCTTGCTATTAGTGACCGTGATACCAGTGCAGCCG
TGGGTGATGTCGAGAAGTCCATCGTAAAAGTCTTTGTTGTGATCCCTGTCACTAGAGAGG
TCGCAGTGGTCGACCCAAACCTGGTTTGCAGCCTGAATACCAATGTTATCACCAGGAGCG
AGAACCTTGGCAATTTTGACATTGCGGATGATAACGTTGTTCTCGTTGAGAACACGAAGA
CCAATACCCGTGAGGGAGGAGCCTTGCTTTCCGATAATTGACGTGTTAGAACCGACCCTC
ACGACGGCATCTCCAGATAAGTTACCGCTAATAATAACAATCTTCTTATCGTTACCTTGC
ACAGCAGCAGTGAGGGCGTCGAGGGTGGTCACAGTTGTCTGAGTTCCGCCTGAGCCGCCA
GTGGTCCCTCCATTGAGGGTTGCATAGCCAACATCAGCAACGTCGTTCACTGAAGCACGT
TTTTGAATGACGCCGGCCGAGGCAACTTGTATAGCTGCAAAGGCGACTACAGAGGCGAAG
AATTTCATGTTGTTTGAAGCTGAGACTGGTAATGAGCTCAAAAGTGGAGATGAGTCCTG
>NODE_2332_length_1626_cov_13.929890
CACTACAACCAACCTAGTAGAGACGAACGGCATCAAACACAATGTTAGGCGACAAGAAAC
CATCACCACCTGAACCAGAGATGACATTGATCACAATAGTGTTAGCGCCAGAAACGAGCA
TTCCCGAAGGGATGTTGACGGCATACAAAATGTTGTTTCCTCTCCAGGTACCGCGAGTAA
CACCTCGAGAATTCGGTTGACTAGGAGGAGAGGGAGCAGGTCCTGTCCAACCATTGACCT
GCACTTGTGGACGACCCCCAGCAAAGGCGAGTGTTGTCGCAATCTCCAAAGTACGTGCAC
CAATTTGGCTAGAGGACAAGTTGAACTTGATGGTGACAGAGCCAATAGTCTTGAAAATAG
CCATCGGAAAGCTGCTAACTGCACTACCAACATTGTAGGTGATTGGGCCCCAGTTACTCA
TACGGGAGTCGCTCGGGTGCATGGTTTCAATCTTGTCAGCATTAAGGAAACCACGAGGAG
TACCGTCATATTCACCGATTTGCCAGATCACAGAAGGACTAGGTTCAGCAGAAGCAATAT
TAACACTAGTTCCGACATTTGCGGTTACGGTAACTGATTGACTTGCAACAGCCAGTTCCA
TCTTGTAGAGAGTCATGGTGTAGGTTCCAGGCTTCATCCGAGGGGAGGTGAACGCTCCCG
AGGAGTCAGTACGTACCCAATACTCGGCTTCACTGTTGCTGAAACCGACGGACATGAAGT
TGGCATAGGCAGAAGGGAACCCTGTCGCGTGCCCGCCAACTACACCGCGAGAAGCCTTAG
GGACAAGGCCTGTGACAGAAAGACCTTCCCAGAATGAAGTATCGATATCAGCAGAAGGGG
TTGCTCCGGTTGTAAAAGTCATAGCGTAGGGACCGTGCAAGCCCATGCGATTAGCTTCAG
TTTGTGTATGTCCCGAGTTCATATAAAAGTAGAGTTCTTGTACGGAACCTCCTTGGTTAT
CAATGTCCCTGAAGAACGGACCACCAGAGGACCCCTCAAAACCGGTACCCGGGACAATCA
TGAAGACACTGATCCCTGAGCCGGACACACTGTGAATAGCATCGTCGATGAATTGCCTTG
AGGAATAGAACTTGGACCGTGTTTGACCATTGACTGAGAAGACGTCACTGCCCTCAATAG
CTGTACCGCCATTCACGTTGGAAGCTATGGGACCATTGGGAACTGTGGACCTTGCGAGAC
GAGCAATGTATCGAAGTTCACCGACAGAAGGTTCTGCCGTGGTATAGGTTGCCATATGAA
TCGACGAATCTTTGTATTTCGCAACGTAGTAATGTATGATTCCACTCGCTGAGCAAGTGA
TTTTGATGTAATTGTTGTCGTGACCGGTTCGAATCCAGCTGCAAGATGCGCCGATTCCAG
AGGCGATCTGACTGTGCTTACCACCCTGGTCTTGAGCCTCTAGGCCATTATAGACCATTG
AAATGATGTCTCCATTGGTTTTGTCAACTTTGAAGATGAGACCGGCATCCGTATCGACGG
TATAAATATTGCCGGATTCGGTGAGGCCAAACGCAGCAAATACACCAGAGATGAAAAGGC
TAGCTTGAACGAGTGCGGCGAGAGCAAACCACTGCATGGTTAGAGTTTTGGAAGCGCCCG
CTGGGGAGGGAAGAGAAGGAAGGGGGGT
>NODE_2344_length_361_cov_38.905819
TTTGCCTCTGGCCCTGCCCTTGTTGCCGCCCTCATCCTTCACGAGAAGAATATTCCCTTT
GAATGGGTCGACGTCGACATTATAGCAGGAGAGAGTAAATCAGAAGACTACCTCGCCAAA
TTTCCTTTCGGATTGGTTCCCGCCATTGACGACAATGGGCTAGTTTTATACGAAAGCAGA
GCCATAGCACGCTACCTTGAGGAGAAGTACCCTAATCAGGGAACCCAACTGCTCCCGAAA
GACCTTCAAAAGCGTGCATTGGCAGATCAAGCCACATGGGCAGAAGCACATCACTACAGT
CGCTTCGCTGGGACTCTTGTTTTCGAAATCCTCAATAAAAGATTGTTCGGGGCTCAGTCC
AATACCGATGAAATAGAGAAAGC
>NODE_2379_length_270_cov_10.174074
GTTTTTTGATATCAAAAGCGAATAATCTTGTGTAGCGAGAAGTTGTCTTATCTGCTCCTC
CATCTTGAATAGTGGCCGATTGTAGCATAGCATAGAGTGTCCCCGTCGTCGAGTCAACCG
TTAAGCCCTCGAATCCTTGATTTGCCGAGCGGCCAGCTACCGGATCGACGACTGATGTGA
AGTTCAGATTTCCGGCCGCATCCCTGGGAAGTACAGCATCGGGCAAAGGGATAGATTGAA
AAAGGTGGCCATCATTTGAAAAGTGGTATATACCGGGAGCGTACTCGTCACT
>NODE_2380_length_75_cov_9.333333
CAACCCTTTCCCCGTTGTTGGCGCCAACCCTCATGATGCCCATGACCATACTGTTAACGG
CACTGATATTCTTTCCACTCATTCACCGACTGATGGA
>NODE_2381_length_277_cov_8.252707
CGAGCGACTGGAAGACCTCGCTGTTAGTAGTCCTGAGCGTATCAAGATCATCAAGAAGGC
CCGCGCCACAAAAATTGTCAAAGACGACTCTGGTGCTGTCATTGGGGTCCAGTACGAGGT
AGACAGTAAAACTGAGACTGCCTACGGTCCCGTTATCCTTGCAACAGGTGGTTATGCTGC
TGATTTCACCGAGAGTTCGCTACTCAAAAAGTACCGCCCTGAATATTTCAACCTTCCTAC
TACCAACGGCGAGCATTCCACTGGTGATGGTCACAAGATTGCTCTAGAGATTGGCGCAA
>NODE_2383_length_208_cov_5.216346
CGAAGCTCCATGTTCAAAGAATAAACGCCTCACAGATAGGAACATCTCAACGGTATACCA
CGCTTCTCCCCTATCGAACAAGGAGTCTCCTGTGTTGAAAGGGGCTCCCAGTGTACAATC
ATTTTCGGGAAAGAGTTCTTTGAAGCGATCCAAGACATCTTGTGTAATCGTAGTATTGTC
AATAACAAGATTGCGAACGTAATTGTCGAACGCAGCATCTTGTTCGTGAC
>NODE_2384_length_634_cov_19.648266
TTAAAGGCCGAACAAATGACAACAACACCCTCCAATCCCATGAAAGAACCCCGTATTGAC
AAGCTTGTCATCAACATCTCAGTTGGCGAGTCCGGTGATCGGTTGACTCGTGCTTCCAAA
GTGCTGGAACAACTTACTGGACAAACACCTGTTACATCAAAAGCCCGTTATACGGTTCGA
ACATTCGGTATTCGTCGTAATGAGAAGATTGCCGTCCATGTGACCATTCGTGGACCCAAA
GCTGAGGAGATCCTGGAGCGGGGTCTAAAGGTGAAGGAGTATGAACTCCAACGCAAAAAC
TTCTCAGATACTGGTAACTTCGGTTTCGGTATCCAGGAGCACATCGATCTGGGTGCTCGT
TATGACCCCACCATTGGCATCTTCGGTATGGACTTTTACGTTGTTATGGGCCGACCGGGA
GATCGTGTGTCACGGAGGAAGGCTAGGAAGGCCCGTGTTGGATTCAATCATCGTATCAAG
AAGGAGGACACAATGGCATGGTTCAAGCAGCGGTTTGATGGTATTATCCTCAAATAAACG
TCAACAAAAGTTACTCTATCACTCCCACTTAGTGTCGCTCGTGCTTCCTTGATACACTAT
ACTCTATGCATTTGTTACGTATGTGCTATGAACGTATCATTGGCTCGATTTGTCTC
>NODE_2388_length_66_cov_17.757576
TGGTTCCGATCGCTTAGGTTTCGACCCTAGCTTGCTCCTTGAGGCTATCTCCCAACACGG
TCTGGAACTGTCACCGGCCCATATACAA
>NODE_2389_length_33_cov_62.878788
ACTGTCACCGGCCCATATACAAGACTTGCTATCGAATAGGAAAGAACACGAGAAA
>NODE_2397_length_121_cov_5.041322
CAAGAGCGAAAACAGCAGCAGACAACATATTAATATGGCTGAAAGGTATTTGATAGGTGT
ATTGGCGTGAAAATGCTTTTGAGCTCTGCTCGTCAGAATAAAAAAATCAAAGAAAGATGG
GAAACGGAGGGAGAAAGCATTTT
>NODE_2404_length_1361_cov_45.104336
CTCCTCATACGTATTAAAAAGTCAATACCTTTTCAAAGTCACTGACAAATTGACCAGTCC
CATCGGGGAGTGTACTCTACATTTTTACATATGAGCACGTCCCTCGACAAACAACAATTT
ATGTCGATCATCTCATCTCATCTCATTGTTCAAAAATCTACCCACTCATTTTCACAACTT
GAGCCCGATATTGATGTGCACAGCCTTGGTTTGAGTATACATATCAAGTGCATCTTGGCC
TAGGTCACGTCCAATGCCTGACTGTTTGTATCCACCAAAAGGAATATTTATTTCTGCATG
CTGCGCACAGTTCACCCAAACACTTCCAGCTTCAAGATGATTTGCGATTCTGATCGCTCT
ACTTGAGTTTTCGGTGAAGACATTCGCTCCTAATCCATATGCTACATCGTTCGCAATTTC
AAGAACCTCTTCCTCAGTCTTGAATTTCACGATCGAACAAACAGGTCCGAAAATTTCATC
CTGCATGATGCTCATCTTTGGATTCACGTTGGTAAACACTGTGGGTTTGATGAAGTATCC
CTCCTGCCCATACCTCTCTCCACCAATAACGACTGTTGCACCTTCCTGTTTTCCGGAATC
AATGAATCCCATGACACGATCAAATTGCGTCTGCGATATTTGAGGACCGTGTTGAGTGTC
AGGGTCAAACGGTGAACCAGTGTGATCTGTGAGATCTTTGGTAAGAGCAGTGAACCTTTC
GAGGAAGGCTGGGTAGATAGATTCTTGGACGAAGATACGAGAGCCAGCAGTACATGCTTG
ACCCATGTTAAAGAAGATCCCTCTAGCTGCCCACTTCAATGTTTGTTCAAAGTCTGCGTC
ATCGAAGATAATAGTAGGACTCTTCCCACCCAACTCAAGTGTAATGACTTTTAAATTCGT
TTCACCAGAAGCCTTGAGGAGCTTTCTTCCCGTGAGAAGACTTCCTGTGAATCCCACCTT
TCGAATTTTGGGGTGTGCACTAATGGCGGCTCCGGCAACAGCTCCATTACCATTGACGAT
GTTGACTACACCAGGAGGGAACCCAGCTTGGTTGAGTAGATCTCCCAATCGGAGTGCAGT
AAGGGGCGTGATTTCGGAGGGCTTGAGAACGACAGTATTGCCGGTCGCAAGCGCGGGACC
CAATTTCCATGCCGCCATAACCAGAGGGGAATTCCAGGGCAGGATGCATCCAACAACGCC
AAACGGTTCCTGTCTAGTATATGCCATCTTATTTTCCGTGGTCTCGATTGTCTTGCCGTG
AATTTTATCTGCCCATCCGGAGAAATACCTGATCGTGGAGACAGCACTCTTCACATCGAT
GTTCTGAGCACTGTGGTATGTCTTTCCAACGTTCAAGGACTCCAATGCAGCGAGCTCATC
CCC
>NODE_2422_length_68_cov_3.764706
TACCACACTATAGACAACTCCTGCAACGCTCCTGTCGTAGCAACACCGAAAATTATACCA
ATGAGTAAAACGACTGAGGAATGTCAGCCG
>NODE_2425_length_66_cov_464.121216
AGAAATTCTTGAGGAGTTGATCCCGACTGCAGCGAGGAAAGATTCCTGCTCGGGATTAAG
GAACCAAGGACAAATCTCATCAATCTTT
>NODE_2426_length_123_cov_2.626016
AATCGATTGGCTAGCATACCAGGGACGATGTACACATTAGTCGAGTATGCCGTTTGCTGA
TACTCCTCTTTGAAATATCCCTTGATCAGAAGACGAATGATGAGGTGTTCAATCTCATCC
CTCGACAAATCAACTATACCACCCG
>NODE_2427_length_321_cov_5.700934
CACACTAATTGCAGAAGCAGTAGTATCAGAACCTGCGCCGAACATGCTACCAGCCAGATA
AGCTGTTTCATCGTCAGAGAGTTCGAGTTCCTTTTGTCTCTCGATTAGGTATTTGCCGAA
AGATTGAGGGATTTCTTCATCACGGGCCATCTTCTCCCTCACTTCGTCCAATTGCGACTT
GAATAGGTTGAGTTCTTCCCTATGCCCATCCTGTAGTTCCTTGAGATATCCGGGTACATA
GCGAAGAAACGGCCAGTTATCTACCCTCCATAGCCCCGGTTGCAGGTTGTTTCCAAGTCG
GGTGAGACAGCGGTTCACGGCGAGGATAATGGGATCCGCCGAC
>NODE_2429_length_23_cov_26.086956
GGGGTACACTCGTCATATCATTAGCAAACGGTGCAATTGTCGTAT
>NODE_2430_length_135_cov_81.118515
TGGTGGCAACCTCGGCAAAGAAAAGGCTGCAGTAGTAGATGTTAGTGGTAGAGATGACAG
TGTATGCAATGACACCACTGCTGCAAGCACCAAAGCTATCTATGCAGCTCAAAGTGCGAG
AGCCAGAATTCTCATTGGCAACGTTGTTAAGAATACG
>NODE_2431_length_752_cov_6.558511
CGGGGCTTTTACGTTTGAGCCGAGCTATCAGAAGTTGGGGGTAACGACCCGTGTTTCGTT
CACCCAGCTATGTACATATACATATACATAACGTCCTGCCATCAAACCTTAGCCACGGAC
TTTGCCCAGTCTAAAAGAATCTTGTTGTATTCTTCGGGCTTCTCCAGGAAAGATGCATGT
CCAGCCTCTTCGATAATTACCGATGTGATTAACTTGGGATCCCATTTTGTCTTAATATAG
TCAATATATTCTAAGCTGTTCATTCTGTCCTCTTTGCCGAAGATGACGAGCTTGGGTGTA
CACTGTGAAGCCTTCTCCATATAAGTGTTCCAATCCTTCTGGCGCTTAAATATCCAGGAT
CTGGTAGCGGTCGCTGTTTCAGACAGCATGCCACGGAGGCGAAGTGTCCATTCTCGGGAG
AGCGGTTGGCATGTCAAAGCACGAACAAAGATACCATAAGCCTGATGCATTTTAGTTGCA
TCAGTATTGTCAGTAAAGCCGGGAAAACTCATGTGCGTAAAGAACTTGTGGACTTCGTGC
GGAGGTCCAGTCAAACCACCCGAAACGACCACCCCGCGTACACCTTCGTGGCCATGAACG
CTCATGTAGTCAGCAGGGATTAGTGCACCATAAGACCAGGCGACAAAGATTGGGTTTGTG
ATGGAGAATTCTTTGAGAACAGCAGCGACATCGCTGGCTTGTTTCTTATTATCGTAAGGG
CTCTCTGAGTCGTTGTCAGGAGTTTCACTAAGACCATGGCCCCGCAAATCAAAG
>NODE_2432_length_57_cov_2.087719
CCATACTCCATCTACCAATTCATTCGCACTGTTCATTATTGTTCATTATTGTGACTTCAC
TCCTTGTCGTCTAGAGCCA
>NODE_2434_length_802_cov_14.245636
AGTGATGCCGAACCAGTTCAGAACGTCGTCGGCTTGAATCGGAATATTGTGGTCTACATT
AGCAGCACTGATGGCCTGGAAATCGGGTCCGTAGGTTGATCGGGTCCAGCCAGACAAGGG
CGAGTTCTGTTGAGTTGATGCGGGAGTCTGACTATAACCGAAAACGTTAGTCCACTGCTT
GACGCCTTCACCGAAGTTGTGATAATTGAGGGTAGTATCCAAGGTACCTTGCCAGATTTG
CATCTTCGGCCTGGCACCAGTATAGCCTGGGTAGCCGGAACGTACGAGATCGCCCCACTC
TTGGGCAGTTTTCGTAGTCTGGCCAGTAGCACAAGGAGTGTTCCACATGTCAGGGCCAGC
AAAGCAACCATAAGGAACACCAGCAAATGCAGAACCGGCTTTGAACAGGTCGGGGTAAGC
GCCAGCCAGAACGTTTGTCATCATAGCTCCAGAAGAGAGCCCAGTCATGTAAACGCGAGA
CGCGTCAACACCCCAACTTGAGATAGCAAAGCGGACCATGTTTGCGATAGCGATCGAGTC
ACCACCACCGTTGTGGGTGAGGGTAGCTGTGGTATGAACATCCCAACAACCCCCAGAGTC
AGGAGCGTTGGGGTAAATGACAATGTACTTGTATGTATCGGCTAGATTGGCATACTGGGT
GCCAGTGAAGAAAGCCTGGGCAGTGCCTGAACAGTAGTGCATGGCAACGATGAGAGCTGG
ATTTGCTGGGAGGTTCAGGGGTTTGTAGTAGAAGAACCCGACGTTGGTGGGGTTTGATCC
CCAATTACCGGTTTGTTGTTGAAGAGTTGATTGAGCAGCATTGA
>NODE_2446_length_1257_cov_13.731106
ATCTGCTACATTCTGCTCCGGTCTTCTGGCTTTCCCAGGCGCTGAGGGTTTCGGTGCTCA
GGCAACAGGGGGGCGGGGAGGTTCTGTTTACGTTGTTACTAATCTCAATGACTCCGGGAC
AGGTAGTTTCCGTGACGCTGTCTCCCAATCGAATAGAATAGTTGTTTTCGCCGTCGGAGG
AATCATTAACATCAACGACCGAATCGTAGTCAGCCCTCACGTCACTATAGCTGGACAAAC
TGCTCCAGGCGGGGGTATTACAGTCTATGGAAACGGTGTTTCCTACTCGGGTGCAACCAA
TACCATAACACGATACATCCGTTACAGGATGGGAACGGGAGGTGACTCTGGAAAAGATGC
CATCACGATAGCAAATGGAGAGAACATGATTTTTGACCATGTCAGTGTATCCTGGGGACG
CGATGAAACTTTCTCCATCAACGGAGACGTTTCTAACGTCACAATTTCCGATTCAATCAT
AGCACAGGGACTCGAGACGCACTCTTGTGGCGGCCTCATTCAAACAAGCGGCGGCGTCAG
TATCATTCGCAGTTTATACATTGACAATAAGACTAGAAATCCCAAGGTCAAGGGTGTGAA
CGAGTTTGTTAACAATGTGGTTTATAATTGGGGAGGGGGTGGAGGATACATCGCCGGTGA
CTCCGCTGGCGACTCTTTTGCAAATATCATCAATAATGTGTTCATAAGTGGTCCTTCAAC
CTCAGTAACTGCCTTCACACGTGGAAATGCGAACTTTCACGCGTATGTATCCAACAATTA
TTATGATCCAGACAAGGACGGTAGCTTGAATGGTTTCGTTCTTTCTCCAACATCCCAAAA
TTACTCTCCAATTGATTTTCAATCTATTCGGTACCCTTATCCGACCGTGAAAACACTGTT
GGACCCCCTCGATGCCTACGCCAAAGTCAAAGCCTCTGCTGGTGCTAGCAAGTTCAGGGA
CAGCGTCGATAGCTACCTCGTTAATACCGAACTGTCGTCCTTAGGGAAGGTCGGTGCTTT
GATTTCAGATCCTACTGCTTCCCCAATTGGTGGACCAGGTGTGATCCCAGGTGGGACGCC
ACCCGTGGATAGTGATGGAGATGGTATCCCGGACGACTATGAGTCCACCCACGGAACTGA
TCCTCAAACTAATGACTCTGCGAACATCGCCACAAATGGATATGCAAACATCGAGAACTA
TATCAACTCTTTGGTATAAATGCATGTGATGTAGAGATGAGCTTTATCAATGCATATAAC
AATGATGATCAAAGCGAGC
>NODE_2449_length_81_cov_3.419753
GTGGACTAGAAGGCTCTGGAAATATTATTGTCGCGCCCGGAATGATGACCGGAAACACGG
ATACTCGATCCTATTGGGATCTCTCCTCCTCAATCTTCCGCTA
>NODE_2469_length_160_cov_7.393750
TCGTGAACTTGAGAATCCGCGTCGCGATGCCTCAACGAGTACAACAGACCTCACGGGGAA
TGAGAGCGAGAATATCAAAAAGGTTCAGAAGGGTCAAATCAATGCCCTGGCCAAAATGTT
ATCCGCCTTGTGTCGTCCTTGACTTGTTGGCAGTGTCTTTCCTCTTCGCCCGCCCGCCTT
CA
>NODE_2473_length_561_cov_31.472370
ACACGCTCTTGATGATGCAGCCACCTCGCCACATCGAGGCAATACCAGCATAGTTCAGGT
TCCAATTAAACTCTTTAGCAGTCTCGCGTAAGAGCATGAAGCCTTGAGTGTAGGATATGA
TCTTGGCACCGTAGAGTGCTTGTTCCAGATCGTCAATAAACTGCTTCTTGTCGCCTTTAA
ACGGTTCTTTAGCAGGGCCGACGATAACCTTGCTAGCGCGAGTGCGCTCATCCTTGATAG
CAGAAAGGCAACGAGCGAAGACAGCCTCGCCGATCAGAGTGACTGGAACTCCGGTGTCCA
ATGCGTTTATGGCAGTCCATTTACCGGTTCCCTTCTGACCAGCCTTATCTAAAATTTTGC
TCAAAACAGGTTCACCGTCATCATCCTTGAACTTGAGGATCTCAGCAGTAATCTCGATCA
AGAATGAATCGAGAACACCCTTGTTCCATGAAGTGAAGATGTCCGAGATTTCATCTTCGG
GAAGACCCAAGCCACGCTTCAAGATATCGTAGGCTTCCGCGATGAGCTGCATGTCACCAT
ATTCGATCCCATTATGGACCATCTTGACATAGTGACCAGAGCC
>NODE_2474_length_139_cov_4.676259
CCTGACATAACTACTTGCCATATTGGAGCCTATCAAACGATTTCCCATATATAGTATACT
TCTCATACGCTTTTCTTCTCTGTACTCTCTCTCCACACACTATGCCTGACAAGGTCCTCG
AAAGTGATCGCGAGAAAATTGACGATGATGAATTGCAATTG
>NODE_2479_length_543_cov_36.631676
CCTCGGTTCCTTACATCCTTCCTTTACTCGAAAATTGCAATGCGCTTCACCGCTCTTTGT
ACCGTTGTCGCTGTTGCAGTCACCTCTGCTAGAGGAGTGCCTACTGCCAACACAGTTCAG
TCGAGGGACATCGGCATATCGTTGAATCTTGGTAGCATATTCGGTGGTGCCGACCTTTCC
AGCACCAACCACTACGGTGCCCCAATTCCACCTTGGGAACCCGGATGTAAGCCTGGCTGG
TATTATGGCCCTCACCCAGGAGATCACCCTGATCTTCCGTGTCTGGGAGGACTCATTTGT
AAAATTTTGGACCTAATTCCCTTTATCATTCACTGTCCCCCTTCATTTCCTCCACAGACC
CCACCATCCAAACCTCCTCCCTCAGGTGGATATTCTCAGACCTTCCATAACATCACAGCT
GCTGTTCAGGCAGATGATTACATGACTTTTGGTCTCGTCGAGACAGTGCCTGACTGCGAG
GCCATGTGCGACTCTGTGAGTGGTTGTAACTTCGTGAACACTTACCACGATGTGAACGGC
AAGGATGGCAGCCCTCTTCTCACTT
>NODE_2522_length_793_cov_9.108449
GTGGCTGGCACATGCAAGGGTGAACCCAAGTTGCCTGGTTTCTGGGAAATTCCTATGTAT
GCGTTCTTTGATAATCTTGGTGTAAACGGACCTCATCTTATGGACCCTTGGCTCGATAAT
GCCAACGGTGAAACGAGCGCCAACGACACCGCCACATTTGAATACATGAAAGCTACTTTC
ACTGCTCACTACAATGGTAATAGGCAGCCAATTGGTCTTTACACACACCCTATTCATCTT
TCGAGGACGTATCCTGGTGTTGATGTTCGCAACTCGACAATCACTATGATAAATGCTTTT
CTTGACTGGGCGCAAGTGCAGCAGGATGTCTGGATTGTCTCTAACGAGCAGCTTCTCGAC
TGGGTCCGACATCCCGTTCCTGTATCTCAACTGGATCAAACTGCATCACTCAGATGCTCA
ACTCCCCAAGTAGATGCCAGTACACAGATCTGTAATGGTATACCCCAGAACGAGAATGGT
CTTCTCTCCCACTGCGCTTTTTCCGAATTTCCCTTCTATACCTGCTATGGATGTCCGGAG
GTTCTGCCTACACCTGATAACCCGAATCCATCTCAGCAAGTTCCCGATGGACAAAGTGCT
CGTTTCCGCCTTCCTGCTAATTGTTCGACTCCCTTCTGGGATCCCGTCCAAGGACAATGT
ATATGCACATCAAGCACATGTGCCTTCGTTGACAGCTCGCGTCCTATTGGACCCAATGGC
TCTAACCTTACTGGTGGCGGAACTGGTAGCTCATTTGAAGGTAGTGCCTCTGCTACTCCT
TCCTATGTCCCCTTCAATGGTGATCTACCACGATT
>NODE_2523_length_438_cov_16.383562
CCCAGTGCTATTATTGACCAAAGAGCGCAATTTGTCCCCTGATAATATAGAATATTGATG
AACATCTGGAAAAATAGAATCACAATCCTGACGACCAAATTCCGGTAGATCGGCAACTTT
TTCATCAAGGGCAACGGCCATTCTAACGCCAGAATGAAGAAACCCAGTGTCATAGCAACA
ATTTGGAGAAGCGGAATCTTGACAATAACCGCAACAAAAGGTGTAGCACCAACTGAAGGT
TGGATACCTCCTGGATCACGCAAAGTGCCGCCGATGAAGTCCCAGAAGAATTTGCGGTAG
ATTAGGCCCCAAAATCCAGCCCAGATGCCGTAAACGGTCGCCGTAATAGCGACGAAACGA
GCGTATTCATGCCAAATCAAATTACCCATCGCAGAATTGGTGTTTTATATGTAAAGGAAT
ATGTTTCTTGCACGCAGTAGAAGGGAGAGCACGGCTCGAC
>NODE_2524_length_115_cov_13.634783
AGAAGGGAGAGCACGGCTCGACAGAAATGGTTACAAAGGGACTCGCTTTGGACAGACGCA
GGAGTAGGGGAATGTATAGCGGGAAAAAAAAAAGAACGAAAGCACAGCGTCAAGCTGACT
GAAGGAAAGAGTTGTGA
>NODE_2532_length_639_cov_8.896713
CTTTCGCAACGAAACCCTACTCCGAGGATCCTTACCAGTATCAAGTCGGTTTTGGCAACC
ACTTTGCTAGTGAAGCTTTACCAGGGGTTCTCCCTCACGCCCAGAACAGTCCACAGAAGA
ACAAATACGAGCTTTATAGTGAGGCGGTGACAGGTTCCCCATTCATTTCGCCTCGCAGTG
AAAACTTTAATGTCTGGCTGTACCGCATCAGACCATCTGTTTCCCACCAAGGTTTTACTC
CCTTACCAGATAATCCTGACTTAGAGTCGACCTTCCTGACGATGAACCCAAAGGTGCACG
TCAGTGCTGCGCAGTTGGCGTGGTACCCGTTCAAGCTCCCGTTAGATAGCGACAAGATCG
ATTTTGTGGAGGGATTGAAGACACTCGCAGGAAATGGTGACACAAATTTACGTGAAGGAT
TGGCTATCCATGTGTACCTTGCCAATACTTCTATGGACAAGAGGGCGTTTTGCAATGGGG
ATGGAGAGATGTTAATTTGTCCTCAACAAGGTCGCTTGAATATCCAAACAGAGCTTGGCA
AGATGATGGTCAAGCCTGGAGAAGTGTGTGTGATTCAGCGAGGGATCAAATTTAAGGTTA
TTCTTCCTGATGGACCTTCGCGGGGATATATCCTGGAGGTATTTGGATCACGTTTTACTC
T
>NODE_2546_length_104_cov_6.846154
CTGAGGAACGCTGAGAAGGATAAGAAAGCTGACGAAAGCGAAAAGGACGGCGTGGAGCAA
GAGAAGGATGGTAGGGAGAAGGATGGGAAGGATAAGAGAGGGAGTGAGCGAAACGATAGT
CGGTGG
>NODE_2567_length_53_cov_3.320755
AGGAGGCCCGTCGACTGGGCAAACGATAGATTAACACTTGGACACATAACTTGTGAAACT
CTTCTTGAGACGAAC
>NODE_2568_length_73_cov_4.739726
TGCCAAGGAACTTGTCCAACGGGGCTCTGGCCCCTACTTCTACTTGCCCAAGATGGAACA
CTATCTCGAGGCCCGTCTGTGGAACGATATCTTCG
>NODE_2603_length_669_cov_20.735426
GGCCTGCTAGCCAATCAGTCAAGCTCAATACCGGTGTCTATATGCCCACTGTGGGTTTTG
GCACCTGGAAATCCGAGCCTGGAGTTGTTGGGCGTGCTACAACCATTGCTTTGGAATGCG
GCTTCAGGTCCATTGATACAGCAACTGATTACGGAAATGAAGCTGAGGTTGGCGAGGGTA
TCAAAGACTCAAACGTCCCGAGGAGCGAGATTTTCCTGACTACCAAGCTTAAGAACTGTG
ATCACAGAGATATTGAAGGTGCCTTGAATAGGAGCTTGGCCAGACTCAAGACGGACTATC
TTGATCTTTGGTTGTTGCACTGGCCTGCCCCCATGAATGCCGATTGCACACAAGCTGATA
AAAGTCTTGACTGGCTCGACACATGGAAGGCGATGGTTGAGGTCTACAAGGCTAACCCCC
AAAAAATTCATGCTCTTGGTGTATCGAACCTTTCCGTTAAATTCATGACTCGCTTGTTGG
GAAATTCTGACATCGTACCAGCCGTTAACCAAATTGAACTTCATCCCTCTTGCCCTCAAG
AGGAGCTTGTCGAGTTCTGCCGTACCAGAGGCATTGTTGTTACCGGCTACTCTCCCCTCG
GCTCCAATGACTCCCCTCTGCTCACCAACCCCATAGTTGTGAACCTTGCCCAGAAGTACA
ATGTTCAGCCCGCCAATATCCTTGTATCTGT
>NODE_2617_length_1774_cov_16.674183
CCACCACCACCACCAAGCGCAAGCCCAGCAGGCGTGCCAACACTGCAGAACGCAGGGCAA
CTCACAATGCAGTCGAACGACAGCGCAGAGAGACCCTCAATGGCCGTTTCCTCGATCTTG
CCGCCCTTCTGCCGAATCTGTCCCAGATCCGTCGTCCTTCCAAGTCCTCCATCGTCAATT
CGTCCATTGCCCACATACATGCTTCCCGCCGCCACAGAATGCTCGCGGCCCGCGAGCTCC
GCATGCTCAAACATGAAACGGATGCTCTTCGCCGTGAAATCAACGAGTGGCGTAATCGTG
CCGGTATTCCTTCCATCGAAGAGCCTGTCAGAAGCGATGGTTTTTCCATGGTTCTCAGTG
GTGAGCTCGAGGTGATTGCCGCTATCCCTGGAGAGGAGGACAACGAAGATGACAACGACT
ACCCTGGCTATGAGGACGAGTTTCCTGCCGTTGTCCACGTTTCTCATGGCCATCCCCGTA
TGGATGAGCTCGACGATCCTCGTATGGCTTCTATGATCAAGCCTGGTCACTTCAATCCTA
ATGTTTCTGTCCCTTCCACCGCTAACGCTTTGCCTCTCGCTCATATCCTCCCCCGGCCCT
CTGCTGGTCCTCCCATCATGGCCAGTCCAACCCCTTACGACGGTTCCAACATCTATGAAG
CTCATCATGGCCTCGCTGGTTCTCCCACTGCTGCCCCAGGCTTCATGCAACACCAGCCGC
AGCAGTCTATCGACGCTGACAAGATGGCCTGGTATGGCACCCAGCCCCATCAGCAGCTTA
TGCAGCCACAACAACGTTCGCTCTATACCCCTCCTGCTTCTAACGGTAATGGCGCCCCTT
CTCCTGTTAGTGGTAGCACTAGCACTGGATCAAAACCTCCGTCTCCTGCAACGACCCACC
CTTTCAATGATCCATCTTCTCATCCTTTTTTCACCAATCCCTTGCCACGACATCAGCAAG
GATACGCCAGTGACGAGGGAAATGTTGGGACTAACGGCTCGAGTGCAAAGCACATATCTG
TCCACAATCCTCTCCCTATCAACTTGGCCACCAGTAATAGAGGTCCCCCTTTGAGCACCG
CCAGTCATGGTCCACATAGCATCGCCATGGCTTCTCCAGATGGTGCTTCGCCTGTCAGTC
CCGGTGCTGGTAGTCCAGTGTACGACGGCTCTTTCACTATTCACCGACCCCCTCCCAACG
CTCCCAATAATAGCTGGAGAGATCAAGCTCCGCCGCAGCATGCACAGAATATGATGGGTA
TGGGAATGGGTGGTGGGATGATGATGAATGGTATGGGTATGGGTAGTGGGCTTGTTGGAA
ATGCGATGGGAACTATGGTTTCAGTCGGAGGTGGAGGGAATGGGGGAGGTTTTGCAATGA
TGATGTGATTTACACTTTTTCCCGTCGTCGTTCATCATACCTTTCTTCCAGCCTCTTATT
GTTCTGCTCTCCCCTCAGACTGGATTATGGATCATTGAAAAATGAAATCAGACATGATTT
GCCTGTTCCAACAAGAAAGAGTGTTTGCCTTCTTTTTCTGCTTGCCCTGTGTGCCCACCT
TCTATTTGTCGTTGCCGTTTATTTACTCGTCCATCTGGCCCACTTGCCGACAATTGTTTG
TCCTGCCCCCTGGTCGTTGTGCATTCAAGTTCATCTGTCTCCTTCCTTCTTGTGGCTGCG
TTAAACTCGTGGTTGATGTGTTATTCTCTCCCGTCCTTCCCTTTGCTCGTTGAGGAGTCA
TGTTGTGATCTTGGTTTCTTTTGTCGATCACATACATACAACTTCCTCTCCATCCG
>NODE_2618_length_324_cov_90.478394
GATACTCTCAAATGTAGTTCCTTGATACCCGATGTGGCTTCTTCCGGGATCTTGGAACAC
TATGTATCCTCGATTGCTTTCAAGGTTCAATTCACTCTTCAACCATTCGGAAAACTTGGA
ACTATAAACTTCATTCTGGGCATGAGTCAGATTGTCCAAGCTGACGACTGTCAAAGTAAA
AGCGGGCTCATGACTGCCTCCGAAAGTGATGGTGTCGTTGTAATCGTACTGAACAGTGAT
GTAGGCCTCGGGTTTTCCCAAACATTGCGCGGCAAACTCCGAAAACTTGAGGGTGAACAT
TTTCCTATCTTGAACCAGAACATTGGTGGTAAGAGTGAGAGACGGG
>NODE_2619_length_95_cov_4.094737
CGGTGCTGCGAACGGAAAACACTCCGCTGTTCATGCTGGGGGTGTGAGACAAGAGTTTTC
GATGGTTAAGATGATGATTTATGTATCTGCCGCGTTTGTATTGGTGATTGCTCTTAG
>NODE_2624_length_481_cov_7.698545
CGCCGTTCTATGTCCTTGGAGTCTTTGGATGCATGTATTTTCTGTTCCATCTATATGTCT
CCATGACCTACCACCACGCTGCCTTGGATGATGGGCTGCAAAAACTAGGAGAAGAGATGC
ATGTCATGATAAAATTACAGCGTGCCAGTAGAAATGTTTCCGCATTCAACACGGTCAGTT
CTCCGGTTGTGACTCCTGTTCATCATGGGTATGATCGGATCCTTCCTCATGAGAGGAAGC
GCCATTTGGGTTCCCACGAACGAGCCAAAAGCAGGATGGTCGAGAATCTTGTTGGGCGTA
GTGGTTCTGTCCTTACTTGGTTCCATCCTGGATTAGGTGCCTGTGGCGGTCATAGCAGTG
CAGATGATTTTATCGCTGCGGTCAGTCACGAGATTTGGGATGGCGGTGCTCATTGTGGTG
ACAAAATCTCCATCTCATACCATGGCAAATCTGCTATAGCTACTGTGGTTGATGAGTGCA
TGGCCTGCGAACCGGATCACCTC
>NODE_2630_length_23_cov_3.826087
CTCGTCGGGACCTCGAGAAAGTGCAGCTCAAGTTCATCGACACAT
>NODE_2631_length_124_cov_16.008064
CAGCTCAAGTTCATCGACACATCCTCAAAATTCGGTCATGGCTCCTTCCAAACATTCGAG
GAGAAGGCTGCGTTCCTGGGTGCCCTCAAAACCTCGGCGTAGATTTATTTTCCTACCACT
GTCATCCATCGCTTGTACTATGTCTT
>NODE_2698_length_51_cov_269.862732
GTCGTTCAAGCTGCGCCCCTCAACGAGCGTGACATCTTTGATCCTCCTATTTTGGACCCT
CATGCTGGTACCG
>NODE_2699_length_23_cov_22.913044
GTTTGAAGTTTGAATATAAAAGACCTCAACACCAACATTCATGTT
>NODE_2700_length_182_cov_4.368132
AAGAGCGCTGCTGAGGGTCTGAAAGGATTGATTGAGGTCGCTCTAGAGATCAGCAGGCTC
CATCAATTGCTTGGTGTCAACGCGCCCACCGTGATCACCTAAATGCGGTGTGCCAAAGGC
ATATTTCGGACAGTATATTACAGACTCTGATATTAGAACCGAACAACTACAGAATTGAAT
GTCAAGTCATGATTTCATAGACAG
>NODE_2701_length_88_cov_4.511364
ACCGGTTTTGCTTAGTGCCATGTTGAACGTCTCAGTCTCCCGTAACTGGCTTCTCCCCAC
CCTTGCAATCATGCATCTACATGCTTACCTTGCTCAGGCTCTCCCTCCTG
>NODE_2702_length_379_cov_87.166229
GGTCCCTTGAGTTCTGCCGGGCAATTGGGACCCAGATCTACAGGGCAATCAGCGACAGGG
CACCCTTTGTCGTTGGTGATTCTTGCAGGAAGGTTATATCCATCCACCAACGAAACGTCG
TAGAAGTCTTGGTTTCCATCGCCTTGTAAAGTCCACTCAGCTAGAGTGGCAGGAGGAACA
CCCGTTCCTGTAACAGGGTCACACAACAAACCACCATTACATCCTCCATCGATGCAAGAG
TTCGGTCCAGGATTGGTACTGAAATCACAATCACGACGGGCCCAAATTCTACCAGCCTTC
CAGTCGTTAGGAACATTGAAACTAACGCTGGTGAATTCGGGTGCTTCCCATCCTGTAGCC
TGGTCTGGGGTGCTTGAACCAACATTCAAATCAGTAAACAA
>NODE_2703_length_54_cov_36.444443
CCTACAACATCCTACAATTATCAGTGGCATATTTGACTTACAATTTCTCAGTGTAAGATA
AGACCGGTGATATCTG
>NODE_2704_length_285_cov_24.680702
AAGATAAGACCGGTGATATCTGCAAACCAAGCCTTTTGATCCCTTGGCGAAGCCCAGTCT
GAATCATGTCCTCCAAAGAAGGTTTCGAAATGCATCCCCTTGATGATAGACTTGTCAGAC
GTTCTAAGGAGCAGGCCAGTTCCATAAATAACAGATTCTCCGTCAATCCAGAGCTCTATT
TCGCCATTCGTTTTACCAACGTCATTCAACTTGATCCTGAATGCCACAGAAATCCAGTTT
CCAGCTGCCTTTTGCCATGTGTAGGCACCCCTCCCGACAGAAAGTCCGAATTCTGGATTT
CCGACAT
>NODE_2706_length_89_cov_2.415730
ACCAGGCCCACGAGCACCCAGGACCGGTCCAGTATAGATAGCTTCAATAGGAAAAGTGCC
AGCACCTTTCATCCCGCCACCCAGACCGACACTCTTCTCCTTGAAATTCTT
>NODE_2708_length_575_cov_37.320000
TGCAAACAACCGAGGCTGGAGGTATGGGTGAAGGTTGGTCTGACGCCATGGCTGATTGGA
CTGAGAAGACGTCCTCGGCTGTTCCTGACTATTTCATGGGCACATACGTCATCAACGATC
CTGCAGGTATCCGCACTCATCCCTATTCAACATCCCCGACGACAAATCCTCTGACGTATA
GCAGTCTTCAAACCCTTCGTGAAGTCCACGATATCGGAGAAGTCTGGGCCAACATGCTTC
ATAATGTCTACGCTGGCCTTGTCGCTGCCCATGGCTGGACGGCAGACGCACGCACAAACC
CCAATGGCACGCAAGGAAACGTAGTTCATCTTCATCTTTTCCTTGATGCTCTCCTTCTTC
AGCCTTGCAATCCTACCTTCCTCACTGCACGCGATGCTTGGATCCAAGCTGACCAGAACC
GTTATGGAGGCGCCAATGCATGCACGCTTTGGAGGGAATTTGCTAGCCGAGGTCTCGGTG
TTAATGCATCCAACCACCGTAATGACAATACTGTTCCCTCTACTTGTACTTGAGGTGAGA
CTGTGTGGTTTGAATTAATCATTAAGTGTAAATATGTAGAGCTATTAAATATATGGC
>NODE_2709_length_247_cov_14.356276
GTTTCTGCCCATTATAATCTACCCTTAGGTTTCGCACCTCCTGAGTGTACACACATACAT
TCGAGCTTTGATTGATCCCTCGTGAACAGTAATTCAATGTATCTGCTTGCTGTGCTCAAA
TATCTACCGCTCGTTCTTGGCAAAAATATAGCTTTTTATATCCTACGCCTGACCCTGACG
GGACTCGTTGGTTTTGGTCCTTCGGGCCCAGTAGCAGGTACTGTAGCAGCCTGGGCTCAA
AGAATTTTCTTTGGTGGCAACATTCCCGC
>NODE_2738_length_171_cov_4.128655
TACGTTTCTCTAATGAAGTTCAAGCTGCTGAAGCTCGGTGTTTCTACGGATTTCAGATCA
TGATGGAGAACATCCATTCCGAAACCTATTCCCTTTTAATCGACACATACATCAAGGACC
CTGTTCAACGTGAATATCTCTTTGACGCTATTGAGACCATCCCTTGCATCAAACGCAAGG
CTGAATGGGCCTT
>NODE_2739_length_103_cov_3.067961
TTGGGGTCATCAGCGTCTACAAGCGTCAGTGATAGAGTGCGAATGATAGAATCAAGCATG
ACTAGAGCTGAGACACAACGTTCGGAGGAATGCCAGGGGTGAGCACAAACTTCAAAAAGG
GCAAG
>NODE_2754_length_137_cov_10.182482
AAACGGCCGACACTCAATTTCTACGAACACAAATGACAAGCACCAGCCGTAATGGGAAAG
GGAGATACAAGGATGCGGGGAATGAGAGATACAACAACATCAATCATCACAATGAAAAGC
ACGAAAGATGGCATGAGGATCAAAAGAGGGGACGAGCCA
>NODE_2763_length_140_cov_10.178572
TGGTGCTGTTCGCAGGAGGGGTAGAGGGTTCCAAAACACTGGTGACAATAACACAAAGCC
GTCAGCCGATGCAACTTACGACCGAGTGGAGTCTACAACATCTAATCTAGATACGAGGGC
TGCACGTTCGGTTGAGGGCTGGATTGTGCTCGTCACAAATGT
>NODE_2764_length_184_cov_45.788044
GTTGCGCAGATTGTGTCCTTCTTCTCTATGGGTATAACATTGCAGCCTGGGGACGTGATC
TTTACTGGAACTCCTGCCGGTATTAACCTTGGAAACCCTAATCCAGTCTGGCTGGTTGAT
GGTGATGTCGTCGAGGTTGGGTTAACAGAAATCGGCACTTGTACAAACAAATACGTCTAC
ACGTAGTTAGAGTCAGTTGTGATCTC
>NODE_2767_length_192_cov_84.406250
CGAGTGGTTTTGAAGGCACAGATGGCATTTTAGGCATCGGCCCCGTCGATCTCACGCGAG
GAACGCTGTCTCCTGCAGTAAACTCCCTCATACCTACCGTAACCGACAACCTCTTCTCCA
GTGGCAGGATCACCTCCAATGAGATTGGAATTTCTTTCGAGCCGACCAATACCATTGAAG
TCGAGAATGGGGAACTTACATGGGGTGGAACCGA
>NODE_2769_length_54_cov_9.740741
GTTTTGTTGTTGAACGAGCCTCTTGATGAAATAATGTTTGGCAATATCCGAGAGTGGAAG
AAAATACCCTTCCAAG
>NODE_2770_length_32_cov_154.218750
AGACGCAAAAACAAATCAAGCTGCAAGCCCAAGAACATTGAGGAGTGCGTTAAC
>NODE_2789_length_23_cov_11.521739
ACTAGAGCCCAATTTGACGCTGGGTTTGTGGCTTTTGCGGATAAG
>NODE_2837_length_47_cov_34.829788
TATTCGGCACAGCTGGAACCTCGATAGTCAAAGTCCCTTTTGACGCATCAACATTGTTCG
CAACACCAT
>NODE_2847_length_400_cov_59.490002
AAGCCACTTTTCCTGGTTAGCTCCCATCAAACTTCGCTTGGGTTCATCAGCAAGTGCCGC
GACAATAGCGCGATTATAATTAACATCAGTCACATCGCGATTGTATTGACGAGTGTCAAG
CATTGTGAGGTCGAGGAGCTTTCCAATCTGGAAATTCCTCCAAATGCGAAGCTGATCTTT
TTCGTCCACCTGGCGAATCGGCATCCATTCATGATAGGCACGGACACCGGCAAACTTCCT
ATCCGTAAAACAAGCACCGGAGGGAGAGAATGCACAACCCGCGGCTGTATCGTTAGAGTC
CGTCGTCCCAGCCTTCCATGCATTATCCGCAACCTCATGATCATCCCAAACAGTGATCCA
AGGCGCATGTTGATGGGCCGCTTGTAAGTCGAGATCTAACCTATACTGACCCAGACGTTG
GC
>NODE_2856_length_57_cov_2.807018
GGGTATCTAGCGTGGCAGCTAGTCGTTCGAAAACAAACACTGTGTCTGAGCATGACGATA
TCTCCTCTGAGGCTGATGT
>NODE_2864_length_418_cov_12.442584
GCTGCTGGCTGCCTTCGAGCAGTACAGCTATTCCAATCAAATTGGTCCTGGCGTTTACGA
TATCCACTCGCCCCGTATCCCTAGCACTCAGGAGATCAAGGGTCGTATCGTGGGTATGCT
CAAGTTCATCCCCAAAGACCAGCTTTTTATTAATCCCGACTGCGGTCTCAAGACTCGTGC
CTGGGAAGAAACAGAAGCTTCCCTAGCCAATCTTGTTGAGGCCGCTGAGTGGGCCCGCCA
GACTTACGCATAAATCTCTCCTCTTTGCTTCAACAGCACTCCCTACCTGGTTATTTAAGT
GGTCCAAGCCTTTTCTTCAAATCGGCTTGGGTTCCTGAATTATGTGGGTAGTCAGGACGA
TGAGCATGTTCCTAGCTGAGAACGAGGGGTGCATTCAATAGGGCCGTGAAAATACTACTT
GGGCACAGGGCTCCCAGGGG
>NODE_2880_length_148_cov_3.891892
CTCCGTTTCATCATTAACAGCAGAAGATCGAAGTGACAAACTCCAGTCTCTCCAGTCTTC
TCCTGCTTCTCAATTCTGTATCCTAACTAATCCGGAAAGGATTGCAATCCCAGATTTTGT
ACCATCCACAACTCTGGGTACGTGATATCCGGCCTCTGTATAGCCATCCT
>NODE_2903_length_50_cov_4.680000
TCATGTTGGGAAACTGCATAAGGTCAGGGTTGATACACTGTAAATAATCTCTTGTAGGCA
CGGACTGTCACC
>NODE_2905_length_129_cov_7.116279
ACTTAAAGCCAAGCGGTTGTGTTGTTATCTCTTCTTGTTCGCAGAAAAAAGACACAAAAC
AGTAACGACCCCTCAATTTCCACTAAAAAAATGTCTTCTCCTGTTGTCCAGCAGCCTGAA
TCCGTCCAAGTCGCCGAGCCTGCCATTCCTG
>NODE_2930_length_44_cov_20.272728
ACCGAGGCTTCGTCCCCTCCGTTGTCGGTATTGTTGTTTACCGTGGTCTGTACTTTGGTG
TCTATG
>NODE_2931_length_188_cov_6.228724
ATCTCACCTATTTATCATACAATAGCACTCAGCATTCCTTTGTACATCGTTGAAGAAAGT
CATTATAAATTATACATGAAAACATAACTAACGCATCATGGAACTGAGGGGGGTGAGCTA
CTACGTACGATATGCAAGCTGTGTAGTTATAATATAGTGGTGCAAGATGCTATACTTTTT
GATCAAAAGTTAAGTCTAAGGAACCAAAAG
>NODE_2933_length_125_cov_4.320000
ATTAGACACTGGTGAAGAAGGGGAGCTATAAAGGTGGGGAGATCACTTTGCAAAGTCACA
GCTACAAGTTTACTGACTGAAGACCTCGAAGGGATACTTGATATTGGCATAGTGCTTGAT
CGAGTCACGAAATTCATCTCATCTTTT
>NODE_2934_length_720_cov_55.691666
GGCGTCAGTGTTTATATTGCCACACCAACCATCGACTATCCCAAGGACAAAGCTCTCCTG
TTCCTCCCCGATGTCTTTGGACATAAGTTAATCAACGCTCAGCTTCTTGCCGATGATTTT
GCACGCAATGGATTTTACACTGTCATTGTTGATTATTTCAACGGCGATGCTTTAGCTCCT
GATGCTCTGAATAATGGTAAATTTGATCTCGCGGCATGGTTTGTGAATCATGGAGAGGCA
CAGACTCGTCCAACTCTGAACCGGGCTATCGCTGGCCTCATAGAACAAGGTGTAACAGAG
TTTGCTGCGACTGGCTATTGCTTCGGTGGTCGCTACGTCTTTGACCTCGCATTTGAGAAT
GACATCAAAGTTAGCGTCGTCTCCCACCCATCCCTATTGAAGGTGCCTGAGGATCTTGAG
ACATACTTCGAAAAATCCCAAGTACCTCTCCTTATCAACAGTTGCACTACCGATGTTCAG
TTCCCTCACGAAAGTCAAGCCAAAGCTAACGAGATTTTCGGTCAAGGAAAATTTTCCTAT
GGATACGAGATGAATTACTATGAAGGATGTACCCATGGGTTTGCTGTTCGTGGCGACTTG
AGTGACCCCAAGGCGAAAGCTGCAAAGGAGGGATCGTTCGAGAAAACCGTTCAATGGCTC
ATTAAGCATTTCTGACTAGATGATAGCAGACAGGCCGAACGAGTAGAAGAGAGGGGAGTA
AAGTTATAAAGTATTCAACCTG
>NODE_2942_length_74_cov_12.851352
GCTGGGGTGTTATGATCTCACATCGCAGTGGCGAAACTGAGAATACCATCATTGCTGATC
TTGCCGTTGCTCTTGGCGTGGGTCAGATCAAGACTG
>NODE_2944_length_285_cov_8.849123
TGTCTGGATGCACATATAGGGTTCCGCTAAATTTGCCATCCTTTCCCCGTTTCCAGCTGC
CTGGTTTCAATGCAATGGCACTCCCAATCCCACCCAAGGTGTCTCCAGTCGACTCCCGGA
AATCAGATGGAATCAGGCCAAATCCAACTAAACCCTTGTTGATATAAGTTACATCATTCA
GTGTAACGCGATTGATTTCTCTCGGCTCCACAGGTTGAACATGGATCTTTGCTCCCTCTG
CCAAGGTAGGTCCCAGAAAGACAAAGATGCTGACGAATTTCGTTGAGAGTCTCATCGCGG
ACTAAGG
>NODE_2945_length_66_cov_3.454545
TCTTATGTCGCTTCATGATCCTGCTACTTTCTCTCGGATTGTCAGGGCAATGATTGACAT
ACAGAAACACGAGGGATGGCTTCCCGCG
>NODE_2946_length_491_cov_6.472505
GCACCATCTCAGCTCAACTCTCTTTTCTTTCATTATCATTCTCCGCAGTAACGCAATGTC
GGACTCCTCGTTGTTTACAGCAGGCTTCGACTCGTACAACCCCACGGTCGACTACTCGAA
ACAATGCCCTCCCGATTTCCTATTCCAAGCCATTGACGCCTTGCCTTCACATCCGGACTT
GGGTGAATTTGAATCCGAGATTGATTCAACTCTGGAGGGATACGAAGGAACAGAACATCT
TCATCTTCTTGCTCAGCAGAATGATTATTCCTACATCAGACCTGCTCTGACCTCATGCGG
GCCTCTTTCCGCGTTTACAGACTCGACATATGAGTCTTCTTCGAGTCATTCAGAGAGTGC
CTATAATCCCCCCTCTCCCAACTCCGGTTCGACATATTCCTACCCTGGTTCCGCGTACTC
CTCTGCCTACGAACTCGAAGCAATGGCATTGGATTTCCAAGGTGTTTGCGTCGAGGATTA
CACTGTGTCGTCCACTATCAACGTCAATGATTC
>NODE_2955_length_49_cov_3.428571
CCTACTTTGGTTCCAAGCACGGTTCTATCGTTCATCCTGTTCGCATCAACCCTATCCCGC
GCCAAATTCCA
>NODE_2961_length_159_cov_3.245283
CCCACCACCACCACCACCCTCCCCACCGAGTGCCAGGGGTATCATTCTTTTGTCCCCTTG
GAACCACTTCTACCCAGCCCTGATCGTCGTAAACTAGGCAACTGGTACTCGTCCGTGTAC
AGAGCTGTCCGTACTAGTGATGGTACGCCATATGCCCTCAGGCGTGTTGAGAATTACCGT
C
>NODE_2974_length_442_cov_6.907240
GGCAACAATGAGCCGTACATTAAAGACATAAAGACACCTGTAGTGCACTACAATTGGAAA
ACGACAATTCATTACAACAAAGGGTGGGACTACAATGCGAAGTCTTAAAACAACGACCTT
TATAATGAGTCGTAGGGGTATATCATGGCATATACATGGTACAAAGCGTTCAAGGAGACT
CAACCTTCCAGGTCTGATGAACACCTTCCCAGGTCCACCAGAGGGTGATGGGCTCTCCGG
GAGTTGTAGCACCCCAGTTATTCAGATCGATATTATAATGCGTATTGTGAATAAAGAAAC
GGAAAGCATTCGGGTTAACCTCATCGTGCCAAATGTCCCAATCAAATGGACTGGGGACAG
TGACGATCTTATCGCCATCGGAGTAGTTCGTGCTTTCGACTCCTAGATATTGACCGGAGG
AAACGGAGCGGATGGTCCATGAATCGCCAGTCCCGTTGAACGTC
>NODE_3018_length_46_cov_643.804321
GAATAAGGGGTTGCGACTATGAAGACGTTGAGCCTTCCATTCCTTCGTAGCAACGACGGT
GCACTCGA
>NODE_3024_length_411_cov_5.472020
GCGAGATTAGGAAATGCCAGAATTGAGTCGTGTTTTCACGACGCTTGCTGTCAGTGGAAG
AACCAGTTCGTGTGAATGGTGCCCTCGAACACCTTCTCTGGACGATCTTGCACTATATCT
CCATTCCTCTGGAAGTACTGGAACTCCAAAGCCTATTCCTCAGACCCACAGGAGGCTTTG
TCAATGGGCATCAATCAGTGATCATGAGCTGAGAATGTATAATCCCCGTCCTCGAACAAG
CGGTGTGGGTCTCCGCCCATTTCATGCCATTGGTTTTTATCTGTTCACCTTGATTACCAT
CTACCATGGCATCCCTGTTCCCATCCTACCTCCAGTTGACACAGCCGCTGGTATAGTCCC
ACCCATCCTGAGTCCTGATGTCGTCCTCTATCACACAAAGCGCACAGGATCAACGGCATT
GATGACAGTCCCG
>NODE_3026_length_503_cov_76.502983
CCGTCTAAACAATTCGAAGGCGAAATGTTCCCAACTACACTTCTTACTGCGCTTTTGCTG
GCTCTGTTCGTGGCGGCAAAGCCGATCGTTCAAGTCCGCGACTCCCCAGTCACGCTTCCC
TTGTCCAGACGTGTTAATATTACCAGCGCACAAAACCTCTATCAACATGACCTTAACCGT
GTCAAGGCTATGAAGGCCCGCGCGAAGGTGGTCCTTGGGGATGAGCTCACCCTTGAAGAG
GCGGCAATTGTCAATGAACCTGTTGACAATCAAGCAGTGACTTATATCGCATCTGTTGGT
GTTGGTTCTCCTGCCACAACATACCAACTTCTCGTTGACACCGGGAGTTCTAATACTTGG
GTCGGAGCTGGGCGTGCATACGCTCGAACATCAACCAGTCAGCAGACCGGCAACAGCGTC
GCAGTTTCATATGGTTCAGGATCATTTTCAGGCAACGAGTTCACGGATACTGTTACCCTT
GCCTCGTTGAGTATTCCTGGACAATCTATCGGTGTCGCAACCAGG
>NODE_3049_length_409_cov_8.156479
TATCGCATCGATGAAGATGCTGGAAGGCGCGCTTTTGGCCCTGATACCACAGCTACAGGC
GCTGTCAAGTCCAAATTGGGCGAGCAGGTCGGGCGAGCCAAGGCAATTGACGAAGCCAAG
GGATACTCTAAGACCACACGTCACTACTATGAACAAGCCATCGCTTCTCAGGTTGGACAA
CGTGTGAGGCGTTTCTACACAGAAACCTCTAAACAAGTTCACGACATTCATGAAGAGGCA
CGCCACATTGCTCAATCAGAGAAGAAATCATCTTTGGAGACGGCTGTCTCTGGCACGGAG
TCTAGTCAGGACAGTTCGGGAAAGGCCCCAACGGCCTAGTCGCTCGCAACGGCCACTTCT
TAAACTCGCGTAGAGCACCCCATGTTTACATATTTAATACATATTGCTAAGACGCAGTGC
TTATCTGGAAG
>NODE_3055_length_601_cov_7.149750
CAAGAACCCACACTTTATGCCGGAACGATCCGGTTTAATGTCCTGTTGGGCGCTGTCAAA
CCAGCTGAAGAAGTGACGCAGGAAGAGATCGAGAATGCTTGCCGTGATGCCAACATCCTA
GAGTTCATAAAATCTCTGCCTGACGGCTTTGAGACTGAAGTAGGGGGCAAAGGATCACAG
CTCTCAGGTGGTCAGAAACAGCGTATTGCCATTGCTCGTGCCCTTCTGCGAAACCCCAAA
GTGCTGCTTCTGGACGAGGCTACCTCTGCGCTGGACTCGAATTCTGAAAAGGTCGTGCAA
GCGGCGTTGGACCAGGCGGCCAAGGGCAGGACGACGATTGCTATTGCACACCGGCTATCA
ACGATTCAGAATGCTGACCGAATCTACTTCATAAAAGAGGGATGTGTCAGCGAGTCTGGA
ACACACGACCAGCTACTAGCGAAACGTGGTGATTATTACGAATATGTTCAGATGCAAGCC
CTTAGTAGAAATGAATGAATATGAAATCCAGGACGGTAGTATTGGGATTAGATAGTAGTT
TCGCTTTCTTTTGTTCACGATCTTGATTGAATCACTGTACACGACTCATACGGTACTTAT
AATATAGACACGCATGACCAGAG
>NODE_3063_length_219_cov_6.232877
GTATCTGCTCAGGACCAAGTTCCTGGTAGCTGGGTTCCACCATTTTGTACTGTTTTGGGA
GGTCAATCCAGAGTTGAAGTCCCCGAGGATCTGGTTTTCCTTTGGCGTGGACAGGCATCT
CTGCATGGATAATACCCCGACCAGCACACATCCACTGAACGCCTCCTTGACTAATTGTGC
CTTTGTGTCCTGCCGAATCTTCATGCTGACTTGACCCCTCGAGCATGTAGGTGACAGTCG
C
>NODE_3090_length_502_cov_22.083666
CGATACGAAGGATGGCATGAGGGATTGAAAATCCTTCATAAATAGGAACGGTGTGGGTGA
CACCATCGCCGGAATCCAAGACGATGCCGGTAGTGCGGCCAGAAGCATAGAGAGAAAGGA
CGGCCTGGATGGCGACGTAAAAGGCAGGGGTGTTGAAGGTCTCGAACATGATCTGAGTCA
TTTTTTCGCGATTCGCCTTTGGATTGAGGGGAGCCTCTGTGAGGAGGACGGGGTGTTCCT
CGGGAGCAACACGAAGTTCGTTGTAAAAAGTGTGGTGCCAGATTTTTTCCATGTCATCCC
AGTTGGTGACGATACCGTGTTCGATGGGGTACTTGAGGGTGAGGATGCCACGTTTTGACT
GTGCCTCGTCGCCGACATAGGAATCTTTCTGGCCCATGCCGACCATGACGCCCTGATGAC
GTGGGCGACCGACGATGGAAGGAAAGACGGCACGAGGAGCATCGTCGCCAGCAAAGCCAG
CCTTGCACATGCCAGAACCATTGTCGATGACAAGAGCCGCGACT
>NODE_3100_length_57_cov_7.403509
CAAACATGAAGGCAGGGATCGAAAGAGGTGGTCTTAGACGATGTCCGCAATCACAAGTTC
GCCAGAGGCTCCCGTCCTC
>NODE_3108_length_65_cov_3.969231
TGAAGTTGCAAGCAGGTAAATGCTTACTAGAGTGCTGATGACTTCGCCATTCGAGTTGAG
TTCTTTGGCAATCTGAGGGATTGATGG
>NODE_3109_length_60_cov_49.333332
GTCAACTTGTCCGTTGGTAATGTGCGGAGTATCCCCAGAGTCGTGAAGTGTCTCACAAAT
CCATGTGCATATGTAGATGAGC
>NODE_3110_length_103_cov_12.165049
CTCGACGCCAGACATGAAGCCAAGGCTGAATGGCTTGATTAATCAAGTGCAACTGCCCTC
TCACTCTCCTGTTCCGCTTCAAAGTTCTCCACCAGATCGGGTACGTCGTCGTCGTCATCG
TCGTC
>NODE_3119_length_587_cov_11.543441
TGAATGCCCCTGAGGCCAGGACGAAAGTCACACTTTACCCAGTCCACAGTCTCATCCTTG
CCGCTCATTGTGCCAAGCTCCCAGCGTTCCCGCCTCTTGAAGTTGCTGATCCTGTAGAGA
CCCCTACCTCTCAGCAGTTCACGCTTCCTATCCGTCCTCTATACCTTCATTCACCGAAGA
CTTTCCCTGTCATCCTTGAGTACCTCTACTTGAGGAGCCCCGATATCCTTCTTCAACGCC
TCATTCCATTGCCGCTACCAACGATCATGATCGAGAAAAGGGATCAGCACGCATCGCTCG
CACGGTTCATAGGCACCCGGTTGAGTATCCCAGCACTGTTCTTCCAGGTCTCCCTTGTGC
ATGGTATTTGGCAAAACACCTGTGCATTAGGCATATTTGATGATGTACTTTGGGGTGCTA
TCAATTTTGCATGGAAGCTCTCAGTAACGAGTTTGGCCGTGGCTACTAAGAAGCCTGGTG
TATTTGAATCGTATGAAAAGTACGAGAAGCAATTTGAGATGGAGGATGAAACTGATGCCG
AAGAGTCCTCAGAGGAGGATAAGTAAACTAAACTAACTTTCTGCACTCCTCGACGATTTC
GTTGTTCGC
>NODE_3139_length_271_cov_18.505535
TTCCCATTGTTGAGAGATTCGAGTTCGGCGAGGCTCTGTTGGTCGCGTTCAATTAGGTCG
GCAAGTTTACTGATGAGTCTAGCTCTTTCGAATCCGGTAACGTTTTTTCCCCATGTAGTC
TTAAAAGCACGCCTAGCGGCCGTCACAGCTACATCGATGTCCTTAGGGGAGGCAGAGACA
ACAGAACAAATGATTTCTTCCGTCGCGGGATTGATGGCTGTAATCATTTCTGAGGAATCA
AAGGATGGAACAAACTCATTATCGATGAAGAGTCCAGTCGGAACAGTTATTTG
>NODE_3161_length_121_cov_60.322315
GATGGGCTGGTTCCAGCCAATCGCCTTGGCAATGCCGTTAGCGAGTTCTGGGGAAACAGT
GTAGAAGACAGATAGTTGTCTAGCCTTAACCTCATTGCTCTTAACTTGACCGAAGTGACC
AGAGACATTGCTGATGTAGGTTT
>NODE_3162_length_26_cov_685.230774
AGAAAGAGCATGAGCTGAAGCGATAGAACCATGAGCAACAGCCAAAGA
>NODE_3177_length_753_cov_26.532537
TCTCAACAAAAGGCCCCACCGTCGCTGACTTCATATTTCATATTTTCATCTCCATCTCAC
TAATTGACAATGGGTCGTCGTCCCGCTCGCTGCTACCGTTACTGCAAGAATAAGCCCTAC
CCAAAATCGAGGTACAATCGTGGTGTTCCTGATCCCAAGATTCGTATTTTCGACTTGGGC
CGTAAACGTGCTTCTGTCGACGAATTCCCATTTTGTTGTCACTTGGTATCGGACGAGTAT
GAGCAGCTTTCCAGCGAAGCTCTTGAGGCCGCTCGTATCTGTGCCAATAAATATGTGACC
AAGACCTCAGGCAAGGATTCGTTCCATCTTCGGGTCCGAGTGCATCCGTTCCACGTTCTC
CGTATCAACAAGATGTTGTCCTGTGCTGGAGCTGATCGTCTTCAGACTGGCATGCGTGGA
GCTTGGGGCAAGCCATATGGTACTGTTGCACGTGTCAACATTGGGCAGATCATCATGTCA
ATCCGCTGTAAGGACAGCAATGCTCATGTTGTTCGGGAGTCTTTGCGTCGCGCTTCCTAC
AAGTTCCCTGGTCGTCAGAAAATTATTGATTCGAAGAAGTGGGGGTTCACGAATGTGAAT
AAGGAAGATTACCCCAAGCTTAAAGAGGAGAAGAAGGTGTTGCAGGATGGTGCCTATGTA
CAATTCATTCGACCCAAGGGCAACTTGGAGCAGAACCTACGCAACCAGCTCCGTGCTTAG
AGTATGACATGTACTTGTACAGTGCAAATAATGTCAATGTGATCTGGGGCCGAAG
>NODE_3195_length_71_cov_2.478873
GGGGTCCTCCTTTTGGAAACGGTTCAATGCACGTGAGAAGTTGGGCGTTTCCTGCCCTCT
GGGTTTGATGGCGAGGGAAATAACAGGCTCAGG
>NODE_3197_length_118_cov_333.966095
TGAAAACTCCATATTTAACCTCAGAACATTTATTCACTTGTTGTGATAACCGTCGACTAC
TCTCTGTCGAGCTCCGGCTTGCCGGAACCGCGTCTTAGCACTTTGTGTTTGCTTGTAGCG
GTATAGAAATTGGGAATAAA
>NODE_3218_length_54_cov_2.611111
TAATGCTTGACCAGCATCCGTACCTGGCGTTCATGGGTGACTATGCGACTCCGCTCGGGG
ACATGGCTGTCAGACC
>NODE_3219_length_114_cov_8.008772
TTCGGCACCACAAGAGATAAGATGCTTGTCATCGAGGAATGCGCCAATAGTAGGGCAGTG
ACGATATTTGTTCGTGGAAGTAGCAAGATGATTGTGGACGAGGCTAAGCGAGCGCTGCAT
GATGCCATCTGTGTAG
>NODE_3220_length_233_cov_13.905580
TAAATTTACGTTGCAACGGGACATAAAGGGCAAGTAGAAACATCTTTACACAATGTCATA
TCAAGAGAACCAAAACCATGAACAATTACTAGACAATCAAAAATATACCGGGAAGGAAGC
AGGAATGTAAGCAAGGGATATGATATGCGACAAGAGGAAAAGAAAACACTGAAAGAGCCC
AAGATGGCACGATATCATGTTCCCCATTTTAACGCCACTCACAAACGAACTCGCACATCC
GGGTTAAGACGAGAC
>NODE_3221_length_766_cov_26.361618
AAATTTCCAAACTGTCTGAATTTGTAGCGAATCATCCTATCCAAGCTTATGGTTTCGTTA
GCACCAGCACATTTACTTGTACAATGGTGTTATTATCTTCCTACCCTCCGATCTGAGTCA
ATACGAACTGTGCCGCCGTGTTCCGATATCTATCGAGATAGGTCAAATGAACGGTAACAT
CAACGCCAGAGCTGCAGAAAGGATCGTTGAAATCGCAGAATGATTTGATACGCGGCTGTA
GAGTAGAGCTGTATTGCTGACTCGGGAGACGAGGGAACAATCCATTGGTCAGGGATGTTC
CCACGTCAAAAGACTGACCAACAACATGGCGGGGATCACCCATCTGGATGATGGCGTTCA
CTCGGTTTGCAACATTTTCAGCCACAGGAGGAGTGATAGCCCCTAAACCGATAGCACCTC
CACCTCCGGCCACGGCGTCGCCGATCACATGGGCTCCCTGGGAATACCCAACGAGAACAA
TCTTCTGGTCAGGACATGCGGCCGCTTGGTTGTTTAACAATGTCTTGGTAGCAGCGGTAC
CTTCAGCAGAACTACTCGCGTAGTTTGTCAAGGTTGCGGGATAATCAACAGCGACGGTGG
ACACTGTTTGCCTGCTCTGTGTTTGGACTTGAGCCACGAGAGCACCGATGATACCTGCAC
CAGGCAGCTCTGTGGAGGCTCTGGCAGCAATGATGTGCACAGCTGCGCAAGGCGACGTTG
GTGCAGGAACAGCACTGATGGAGACTGCTGAAACAATTATTATGAATACTGTAGTCACTG
TAGAGAAC
>NODE_3222_length_100_cov_4.460000
CAAACTCGTCATCTCCCTCATATGTCCATTGCAACTCCTTCTCAGTCGCACCAATACCCA
GATTATAGAGTACTACGTCTCGCTCGGTATAGTCATACAACACTGAGTCGGGAACGATCT
TC
>NODE_3233_length_122_cov_17.401640
CTCAAACAAACCCCGTGGACTTCAAGCCGCTCGCAAGCTCCGCAATTCTCGTCGCGAGAA
TCGCTGGGCGGATAAAAGTTACAAAAAACGCACCTTGGGAAACTCTTACAAAACATCGCC
CACTGGAGGCTCCTCCCACGCGAA
>NODE_3234_length_858_cov_33.949883
TCTCTGCAATCCTCATCTGGCTCGACTCTTGGGGACACTACCGTCTCGTTGTCTGGAGCA
CAAACATCCTGGGCACAAGTCAGCTTCAGCATCCGTGCCAACAGTACTCCTGGTGACCTG
AACAACCGCTTCGTTATAACTCTAGACGGCGGAAGTGCCGCTGGCCAAACGATTAACTTC
GGACTACTCTCTCTTTTCCCGCCTACATTTAGGAATCGGCAGAATGGAATGAGGAACGAC
ATAGCCTCTGCATTAGCAGAGGTGGGACCTTCTTTCTGGAGGTTCCCTGGTGGAAATAAT
CTGGAGGGCGGCACTGTTGATCAGAGGTGGCAATGGAACGCGACTGTCGGGCCTCTACAA
AACCGTGCTGGACGTCAAGGTGACTGGGGTTACATTAACACCGATGGCCTTGGTCTTTTC
GAATACCTTCTTTGGTGTGAGGACTTGGGCGCGGAGCCCATTATGGCTGTTTGGTCAGGA
TTTGCACTCGGTGGTACTAGTGTAGCCCAGAACCAGCTCGGGCCTTTCATCCAGCAATCG
ATTGATCAAATCAACTTTGTGATTGGAGACGACAGTACGGAACCAGGTCGTCTGAGGGCG
TCACTCGGTCATCCGGACCCATTCAAGCTGACCTATGTTGAAATCGGAAACGAGGACTTT
TTCGCTGCTAACACCTATACTTTCCGGTGGACCACCTATGCAAACGCACTCAAGAATGCT
TTCCCTCAGCTTCACTTTATTGCAACCACTAACGTCAACAGTCCCGTCCTGACCCCGAAG
CCGACGGAATATGATGTCCATGTATATCAGACACCCACTTGGTTCGCGCAGAATTCATTC
TTCTATGATGGCTTTGCTAGGGATGGCACCCATTACTTTG
>NODE_3246_length_195_cov_7.107692
ACGAAAGACTGTAGAGTATATTGTGATGAAGCAAGACGATGGTGAGTGTAAAAACCTTTG
TACGATGATAAGTATGTATAAAGGTGGACAGTGCGAATGGGAATGCAATTTAGATGAGTG
AAAGCATGACATTGAATGTACGATAGAAAACCAGCCCTATTGCATAGACGGAGTGATGAC
CAAAAAAGAAAAAGAATGAGTGTTGGTGAAAAAGGGA
>NODE_3247_length_81_cov_3.876543
GGACTCGTGGGCATCCTCTCCTCTCTTGTCATTGTCTCTGGTGTCCTATTATCATCACAT
CGACTCGTATGGATCAACACAACTTGTCCGCTCGAAATATTAT
>NODE_3260_length_229_cov_36.388645
CACCACCAGAAGGCACAGAAGAGAGCTTGCTGTTACCCTCAGCAATTAGGGTGTTGATAT
CCTTGTCCTTAAGCTCAGAGAGGAGATCACTGATACGTTCTTCATCAGGTTGGATGCCGC
CGGCCTCAAGAACCTTAGTGACAGCTGCCAAATCAGGATCGGAGCAGCCAGCAATATTGA
GAAGGAGGACAGCAGCAATATTGCGCATTTTTAATCAGATAGTCTTGAGAAACGATAGCC
ACAAATCACGT
>NODE_3290_length_175_cov_93.068573
CCGTGGCAACCACGGCAGCCATGGTGATTCGCATGGTTCCAGGAATGACGATTCTTATGG
CAGAAACGTTGACAATTCCACCGACTCGTATGGAAGTGGCAACAAGAGCAGGCACAACGA
CTCATATGGTTCTTCTAATAACGATTCATATGGTTCATCGAATGACAACTCGTACGGGTC
ATCCAACACTTACGGAG
>NODE_3299_length_94_cov_4.797873
AGGCACTGTTGCTTCCACGACCACTGAGCTAGAAGCAGGTGCAGTTGTTTCCGAGGCCGC
TGAGCTGGAAGTAGGTGCTGTTGTTTTCGAGCTGGTAGTAGGTTTTGTTGTTTTCA
>NODE_3308_length_148_cov_5.560811
GTCAAGCTCACGTGTGGAAACGTTGGCAAATTGACGCGTATCGCCGATGAAATTTCCCAG
CCCTCTTTTGCTGTCAATTATCCTCGTCGGAATGCCGACGCTCCTTTCCTTGTTCTGGGG
GGATTCGTTGATTTCCTCACGACCTCTACTTTCGCGAATGCACATGGTGC
>NODE_3309_length_210_cov_59.819046
CAAATATATATAGGCTGGACCGGGAGGATAAACACGATTGTTGGGTGGGGCTTTGATCAC
CATCTTCTGTGTATTACCCAACTTGGGACCTAGTTGTGCAGTCATGAAAACTAGACGGTT
ACTTGAATGGAAAGCATGACTGGAGTAGCCCAAGTCGATCAGTGCAACTTGGACAGAAGA
TGCACTTGTGTCAAGTCCTGGGGGGATAACAACATCCACGGTATATTCGTGA
>NODE_3333_length_23_cov_16.000000
AATCAGTGGCCTAACTGTGAAAATCATTGTTGTACTTTCACCGGT
>NODE_3334_length_305_cov_11.200000
TCCCGCCCCTTATACCAGGTTTCTTTCTCTATCAAGAACATTGGGGGCCTCTCGGGCGCC
GAGTCACCTCAACTATACCTCAACTTCCCGAGTTCGTCTGGAGAGCCCCCTGCTGTACTA
CGTGGATTTGACTCCATTGTTGTCAACAATGGTCAGACAAAGCAAGTGACGATGATGTTG
TCAAGGTATGATTTGAGCATTTGGGATGTTGTCGCACAGGGATGGAGGAGGCCGCAGGGA
ATTATCGGTGTGACTATTGGTGCTAGCAGCCGTGATAAGAGGTTGAAGGCGACTTTGCAT
TGAAATGCTTGATTTGTTGAATTCTTA
>NODE_3341_length_23_cov_108.478264
GACGGAGAAGAACTAGTTTTAATAAACAGCAGTAGAATCCGTGCT
>NODE_3342_length_77_cov_3.571429
AGCAGAGCTTGTACGGTACAAATTGCTGTATGCGGAAGCTATGCATCAGAACGAGGATGC
GCAGTCATCGCAACGGGTGTCTTTCGCGATGAAGCGGGG
>NODE_3363_length_210_cov_7.471428
CCCCCGGCGACAATGATGCCGTTGCTGCGCACCTTTACGACCTTCTCACTGATGAGAGCT
TGTACAGAACCATGAGCGAGTATGCTAGGACCCACGTATCAGATGAAGTTGGAACCGTTG
GTAACGCTGCCGCTTGGTTGTACCTGGCTGTGATGTACTCCCGCGGTATCAAGATTAAGC
CTAATGGTGCATGGCTTAATGACCTCCTCCGAGCTGAGACCGGTCAGGAGTA
>NODE_3365_length_117_cov_5.623931
TAATTCGTGGGCGAAATGGGACAAGAGGGCGTTGTCGATGTCTCTGCCACCGAGGTTGGG
ATCGTAAGCGGTGCTCTTGACGGATAACTGACCCTTGGTAAAAGCGACGATAGCGACGGA
GAAGCCGCCATGGCCAGCA
>NODE_3379_length_449_cov_73.496658
CCTCAACTCTCGCACTCCTTCCTTCCGTTTCGGCCACGGTCACATCTTCAACAATGTCTT
TGACGACAACAACGATGGTATCAACACTCGTGATGGTGCTCAACTCCTCGTTGAGAATAA
CGTTTGGACTGGCACCGATAAGCCACTCTATGATACAGACGAGGGCTTTGCAGTCGCTCG
CGGCAATGACTTTGGAGGCGCTTCTAGCACTGCACCCGTCGGAAACTTCGTTCAAGCTCC
CTACTCCTATACTCTTCTTCCAGTCGACAGCGTCCGGTCTTCTGTAACTGCCTCCGCTGG
TCAGACTTTGGCCTTCTGATTATTATTTTCCTGTCCTTCTGATATCAATTCCGCTTGTGA
CTATTTTCCGTCTTATTGTCTGAAACAAATATACGCCCCCACGTCTTAGAAGAAATTTCT
TTTGTTTGGAAGCCTCAGAGACAATAGAGATTTATAGAACGTGGAGTTAAG
>NODE_3382_length_320_cov_6.543750
AGTGGTACTCGAGGGTGGCGTTAATGTGCTGGGGTGAGTCGTTGAAGATGTTTGTCCAGG
AACACCGGGTGCGGGGAAGGAAGGCTGAGGAGCAAAGGGGTTGATTGGCCCTCCTGCACT
AGAAACGCCTCCACCTTGAAACTCCCGCATCATGTTGGCCATATTCACCATCGCCCTCAG
TTGATCGGGGTTTGAAACCAACTGCCTAAACTGCTCGCTCTGAAACATCTCCCGAACTTG
AGGACCCATATGATTGAGCTGTGGGTTCATGGAAATGACGTGATCGATGACATCGGGGCT
GGACATCGTTCGAGCCACCTGCTCGAGTACACGAGGGTCATT
>NODE_3383_length_327_cov_6.250764
GGTCCATCGAGGAAAGTCACAAAATTCACTATTACCAGGTTATCAATGATCAAGGCTCAC
GATTCCAGCTTCCTTCCCTCACGCCCCCGAGCCTCTACTCATCGGCAGCCTCGGCTTTTA
TCTTGGCAAGCTTTTTCATTCGTCGAACATAATCATCGTACTGACATCGTTCGTACTCAT
GACGCTCGTGTTCACATTCCCAAGGAAGGTATAAATTCTTCTTCCGACATACATTCAAAG
GAAGTAGCAACGCAGAACAACCGTCCCGCCAATGTAAGGGCACTTTGTCTGCCTTAAGTT
GTACTTGAGAGGCAGTTGTTGGAGATGCCATTGGGTATGAGAAGAGTAG
>NODE_3398_length_39_cov_15.615385
TACACATGGATTACCTGATTCATCGTACTTCCGAGGAATGATTTGCTAGGCATTCCAAGT
A
>NODE_3399_length_48_cov_3.791667
GGTCGATATGCCGAAATGTGGCACTCGGATAGACATTTCGAATACATGATGTGGCCCTCG
AGCCATTCTG
>NODE_3400_length_65_cov_16.661539
ACCCTTCAGAACAACGCAAATACCGTCAACGCCGTTGCTTGTTGCCCCTCTGTCTTTTTG
GGGCTGCTTTTTTCGTCTGGGAACTAA
>NODE_3425_length_358_cov_46.748604
TTCCACTGTTCCAAGGCCCAAGGCCTGATTTTCCCGCCAGCGCCATCTTGAATGACAGCT
GTTATGAAATCCTTCTCTATACCAGGACGAGAGCTCGTAACTCCACTGGAAGCACCCTTA
ATATTCAATTTATAGTGATTCCCCGAGAGAGGTTCGTAATTCCATTGACCATTGATGGTT
GATCTTGGAGGGAGCGTGAGGATTGGTTTTGGCCTGAGGGTCTGGTCCAAAATAGGTGCA
CAACCAATGTTTTGGCTTGTTCCAATGTTAAGAAGATAATAGGTTTTGGCAGGAGAAGTT
TCGGTCATGATAAGAGTCACTGATGAGAGTGAGTGTGGTTGGGTGCAGTTCTTCGGTTTT
GGGTGGATTATAAAAATCTG
>NODE_3437_length_97_cov_100.711342
CATAAGTCACTCCAAGCATCAGTTACACTTAGCTCTTCTATCGCTGCTGGAGCTTCAGCC
ATTACAACGGCAAGACCCACGTCCAGATGCCAATCGATATGGCAGTGCAGAATCCAAGG
>NODE_3440_length_59_cov_735.220337
ATCGAGAGAGGAATGGTGAGGCCTGAGACGCTTCATAACGATTGAGATCTTTACCGTCAA
TACGTAACGGGAGGAATCTCG
>NODE_3460_length_163_cov_71.429451
GACAGCCCTTATCCCACAAGGTTTAATCAAGCAGGCTGCTTTTGAGCAAGCAGCTTCCAT
CGAGCAGTCGAATTTTGACGCATTCGCTGCGCCTCTCGTCTATGAGCGTGTCATCAAGAA
ACGCTACAACATGCCGGTTGATGAAGTAAGGGCTGATCAACTCCAGGCGAAACTAGCAGA
AAAAA
>NODE_3461_length_47_cov_1107.000000
GGGCTTGATTGCATGTATTAGCTCTAGAATTACCACAGTTATCCATGTAGCAAGGTATCA
TCAAATAAA
>NODE_3475_length_362_cov_7.367404
CCATCTAAGACTAATTGGGCAGCGATGCCGCAAGGAAGTCCAACAGTAAGAGCCATAGCA
GAGTGACCACCAGGTGTCTTCGATCCGTAGGCTTCGAGAGTAGAAGTCAGTGTTTGTTTA
GTTCCATCCGCCCACTCAACAACGAACTTGTGCTGAAGCATGACAAGATCCCTTTCGCCT
GCATCGTATTTCATCAGAATTTCCAACCTAGCGCAAAGGGTGTCCAAGAGAGTTCCAGCA
CGAAGCTGTGCCGGCTCGCTGCTGAAGGTTCCGATCCACCTCAAGCCAGAAATGATCCTT
TCTGCTTCACTCTCGTTGGGAAACTGAACCTTGTCCTTGATACGCTCAACGAGCAATGTT
TCAGTCAGTTCATCCTGAACATTG
>NODE_3476_length_81_cov_21.419754
GCAACAAGTTTGAATCCAAATGACGGGAAGGGACTAGAGCGTCCACTTTGGGAACAATTC
ACGCCTCAAAATCAACGGATCATCCAGTTGAATGGAGACAACA
>NODE_3504_length_280_cov_6.403572
TCGATACTCTGTATCTGCCATGCCTACATTTGTCTTTCTCAAAGGCAGCACAAGGGTGGA
TCAAGTAAAAGGTGCCGATAAAAATGCCGTTGAGAGCATGCTCCGGAAACATGCTAGCTC
GAACACAGCATTTTCTGGCACAGGACGGACCCTCGGTGGCGACCCAATTCAAGCGAGGAG
TACTCCAGATGGTGTCAACCAGGTGAAAGCGGGAATATCATATCTCGATCCTCAGCTCAG
AATATTCCTGGGCTTAATCGGTGCTTATTTCGTGTTCTGGTATTTGAGCTCATGATGTGC
GG
>NODE_3515_length_309_cov_5.352751
AAAGAGCCGTATGCTCCAATTGATAGAACAAAACTCAGCAAAGCCCTCATCACCGATCCT
ATTGCAATTATGTGGAAGTCACCAGCTGATCTCAAAATAATGCACGGAACCACTCTTCGC
CTTGGAGCTGAAGTCACATCTGTGGATTTGAAGAACAAGACTGTTACTATTGACAACGGT
GCTGACACGCTTTCGTATGAGAAAATCATTCTCGCTCCTGGTGGGATACCTCGCAAATTG
CCAGTTGAAGGTGCCGATCTTGAAAATGTCTTTACATTCCGCGATATTGCAGATGCAGAG
AAGGTTGATGCAGCTGCCAAAGAAGGCAAGC
>NODE_3541_length_484_cov_24.216942
ATCAAGCCAAAGCATATTGACGGCATGGTCATCCCAAACAGACAGGACGAGGACCATGCC
ACGCTTCAACGCAGCTCCCATACCGCTCAAACCACCCTTGCTCTGGAACGAAGTGGTATC
TCCGAAGGCAGACTTTTGCGCGTCACAAAAGTCTTCAGTGATAGAATCGTAGGCATCCAT
GCCTGAGATATTGACTTTGGAGTTTTGGATGACCTTGCCATCCTGAACGTAAATGCGGCG
AATTTCCTTGAGATTTCCAGAGGCGGAGCCGTTATCAGTAAGGAATTGGGTTACGACAGT
GAACTTGCGTGTCGTGTCGACGGTCATGCCAGCACCATAGAAGGACTTGTCACCCATACG
GAATGAATTGAAATCGCAACCGTCGGGATCGCAAATGGTGTCGTAACGACCTTGTGTACC
ACATGCGGTTCCAGAGCAGCGGGTGAGACCTGTACTCTGGCAAGGATGAGGAGTATAGGC
AGCAGACATGGAGTTGGCCTCCCAAA
>NODE_3548_length_306_cov_7.820261
TTCCTCAGCCTCCTAAGCCATCTCAGTATCCTATTCCCATCCCGTCACCTCGCAGACCAT
CTGCATTTTCCCCTACGTACTCCCAGTACTACGACGATTACACACAGTCATCACCATCGT
CGCTGAATTCCTCTGTATTTTCCAATTCTCCATCGCCACCCTCTCATACGCCACGGCCTA
TGAGTTCCAGCCCCTCGCGTTCCCCATATCAGCCCATTTTTGTACCTTTTCGCCAAGATA
CCTCTTCTCCAGACCTCGTCCTAAAGAAAAAGGCTCCTTTAACCAGAAGTACAGGCACAC
AGACATCCACAACATCACAGAAAGTATA
>NODE_3549_length_123_cov_3.601626
ATCGAAAGACCTTTGACACTCGTAATCTACTATTCATCATGCTTGCTTCCCATGCACAAA
TATAGTTTTGTGCCCTTTGTTATCATGGACACACAGGGCCTAGGAATGTAGTAGAACATC
AACCTAGCTTGACACTCTTGACAAC
>NODE_3550_length_1345_cov_9.970261
AGAACAAATATCTGAATGCGTGCACAAATGTAGGAAAACAAGTAATGACAAGTGTAGTAC
AATATCACAAAGGAGAGTAGGCAATTCACGTACAAGCACGTTCCTTTTCTACTATTCTAC
CACACATATGTAGTGCATGATACAGGCCAGAGGACGACAAACGAATCACAGCTACAACTC
TTCGGTATCTTGAAGCTGAGAACCTCGGTCAAAGTGAGAAGAACCGGACACAACGTGACA
AGCACAATCAATGAGCGAGAGGCTATACACTACAGTGCACTGATTTATGCAGACTTAGCC
TTGGCAGCCATAAGGTTGAGAGCAGAGCCAGCCTTGAACCACTCAATCTGTCCCTCATTG
AAGGAATGGGCAAGAGAGATTTCATCTTTAGTTCCATCAGTATGCTTAGCAACAAGCATC
AAGTTCTTTCCGGGCGCAAAGCTCTCAAGGCCAAGGATATCAACCTTATCATCCGAGCGC
ACTTTATCGTAATCTGCAGGATCCGCAAACGTCAAAGCAAGCATACCTTGCTTCTTCAGG
TTGGTCTCGTGGATACGGGCAAACGAGCGAACAATGATCGCAAGTCCACCGAGGAATCGA
GGTTCGAGAGCAGCGTGCTCGCGAGATGAACCTTCACCATAATTGGAGTCACCAACAGCG
ACCCACTTGATACCATGGTCACGATAATGAGCAGCGGTCTGTGGCACACCGCCCCACTCA
CCAGTGACTTGGTTCCTAACTTTGTTGGCCTCGCCATTCTCAATGTTGATAGCACCTATG
AGACAGTTCTGAGAGATGTTCTCGAGATGTCCACGGTACTTCAACCAGGGACCACCAGCG
GAAATGTGGTCAGTCGTACACTTGCCCTTGACCTTAATTAGGACAGGAAGATCGGTAGGG
GCCTTTCCATCCCAAGGCTTGAAGGGCTGGAGAAGTTGGAGACGATCGGAGGTGGGACTG
ACAGCAACCCGGACAACAGCACGGTCCTCAGGAGGGGCTTGGAAGGTGTTCTGTCCAGGG
TCGTAACCGCGAGGAGGAAGTTCATGACCGCTAGGGTCCTCAAATTTGAAAGGTTTACCA
TCACCACCGATAAGTTCGTCAGTGACAGGATTAAAGGTAAGCTTGCCAGCAAAAGACAGG
GCAGAAACGACGTCAGGAGAAGCGACGAAGGCGTGAGTAGCAGGATTAGCGTCGTTTCGG
GCGGTGAAGTTACGGTTATAGGAAGTGATGATCGAGTTAACCTCGCCCTTCTTGATATCT
TGCCTATCCCATTGACCAATGCAAGGGCCGCAAGCGTTGGCAAGGACAACAGCACCAGCT
CCTTCGAAGGTTTTGATGAGACCGTCGCGAGCAATCGTAGCTCGAAC
>NODE_3565_length_65_cov_3.138462
CACGAATCCCCACATATTCCGAGACGCAGTGGTTCTTGACGTGGGCTGTGGCAGTGGAAT
TCTGTCGCTATTCGCAGCAAGAAGCGG
>NODE_3566_length_81_cov_7.061728
CGCTATTGCGCTTGGCCTGTCTACTCTGTTTCTGTTACCTCTATGCGGAAAGTGCCTCGG
TAGTTTGATGTTATTCGCTGGACAGCGGTGCTGGTAGTTTCGA
>NODE_3578_length_73_cov_3.356164
ACGCACATACGATATTCATGGCAGCTAAACAGTCGTTCCGTCCATTTACTTTGGCATTCA
TCCAACTAGGACAGGTAGGACCCAACAAAGCCGAG
>NODE_3590_length_89_cov_3.887640
GGAAAGAATCTTATGTGTGTCAGTGTATGTGTGCGAAGAGGGCGAGTACGGAGGAAAAAA
AAAGGGGGAGGGGGCGAGGTGATAAGGAAAAAAAAGAAAAAAAGGGTTGTC
>NODE_3605_length_44_cov_87.113640
ACGTAGTGTAACGGGTCGACGAAGATGAGTGGGAACTGAGGTATGTGGCGGCATTACTGG
CATAGG
>NODE_3611_length_194_cov_5.164948
TCTTCTCTCTTCCTCCGGCTCGGTGTTTATCCTATTCTCCTTGGGCTTTTGGATGACATA
GAAATACGTGCCTCTGGGTTTTCTGTCCTCAAATGTTTCTATTTCGTTTTCTCTCCCTTC
TATTTTGTCACTCGGACTCGGTTCAGTAAACTTATGCGGAAACGGCATACAGCCTACTCA
TCATAGATGCCGATCTCTTATAGATCCTGTTACCTG
>NODE_3617_length_192_cov_6.140625
TCACGCGGTGGAAACCTGATCCCTTATAGTGTAGGGGCTTTCCCAACTTGCCTATGCCCT
TTTCACCAGTACATAATGCGCGGAAATTCTCTGTTGTTTTGGGTACAAGATCATTATACA
GAGAGAACGCAATGCGACCTGCGGGTTTTTCTCCGATACTGATATCGAAATATGTGATTG
GTCTTTGTGAGGTCATAGCCGAAATGAAGATCGC
>NODE_3618_length_422_cov_75.616112
GGTGACGGAGGTGGCAGCGTTGGTCTTGAAATAAGCCCTAAAGAGGGAATCGGATGCACC
ACGAGAGGAAACATATGAGGAGGAAATTTGGGCCAAAGTTTTAGCCTCGGAGTAGGAAGC
ATCGATGAATGACCTTCGGCTGGAATCGGTACAAATGTCGACAGCGCGTTTGTTGACCTT
TGGCAGCTCACGCTTGGCAAGGTCACCAGTCACTTCAACTTCTACACTACCGGAAGCAGC
GGCAACTTTCTTCAAGGCAGCCTCAGAAGAGATGGCAAAGTTGGCAACGGGCTCGAAAGT
GAACTTTCCCGGCCCAGCTTTTGCGAAATCAAAGAGATGGGCGACTTCGTGGTTTGCAGT
GACAGTCTCACCAGGTTTGATGGACACATATGCAGTGTCATCGGCATCTTCAAGAGACAC
GGACATCTTGATACCAGTGAAATC
>NODE_3619_length_73_cov_3.602740
ATCATATCTGACTTTATGATTCAAGGGGGTGACCCCACTGGTACAGGCCGAGGAGGAACG
AGCATATATGGTCAAAACTTCGAAGACGAGATTCA
>NODE_3632_length_58_cov_9.534483
TTCCTAGCAAGGCTTATGCATATGCATCCAAGTACCGCGAGGGAAACACGTAGTGTAATA
TTCATTGAACTCCGATGTCC
>NODE_3638_length_1069_cov_17.950420
CCTCTCTCTCATCATTCCCCCCTCCCCCGCGCTAGAAAAATGGGAACATGGACTCAATTC
ATATCCAATCTGTTCTTCAATTACCTCATTACTTATTCTGCTTCCGTTACAAATCCCTCC
GTCGTCCTGGATAATGCTACCTTCACTGGGGTAGATTCCGGTTCTGTAATTCAGTTCCTT
GGAATACCGTTTGCCCAACCTCCGGTTGGGGATTTACGATTTCGTTTACCTGAGCCAATA
CAATATTATACTGGAAACCATCTTGCAACGAGCTTTGGACCAGCGTGTGCTCAACAGAAT
TTTTCTTTACCCCATTTTCCACCTCAAGTTCCTCAGGATGCAATTGATACTCTCATGCAC
GTTATTCGTGTATCCCCTGAGAGTGAGGATTGTCTGACGATCAATGTGATCAAACCCAAA
ACAGTCTCTGTTGATGCCAAGTTACCTGTCGCTGTGTGGATTTATGGAGGCGGCTGGGAA
ACAGGGGGAACATCTCTGTATGATGGCAAACCCATTGTTAGTCGTTCCGTCGATTTAGGA
AAACCAATCATCTACGTCAGCATGAATTATCGATTGACTGGCTTTGGATTCTTGGCTAGT
AAAGAAGTCAAAGAAGCTGGGGTTAGTAACCTTGGTATTCAGGACCAAAGATTGGCCTTG
CGTTGGATTCAGAAATATATCGGCGCATTCGGTGGTGATCCTACCAAAGTCACTATCTGG
GGAGAATCAGCTGGAGCGATGTCTGTCGGTCTACACATGGTTGCAAACAACGGAAATTCA
GAAGGACTATTCCGTGCAGGATTCATGCAATCGGGATCACCCTGGTCTTTGGGAGACATC
ACGAACGGACAAAAATACTATGATGACATGGTGACTCAAACAGGATGCTCAAGTTCTTTT
GATACTCTTGACTGTTTACGACATGTTCCATATGAAACTTTAAAAGCTGCGATCGATCAA
ACTCCTGGGTTCCTCAATTATCAATCTGGACGGTTGGTTTGGCCTGCTCGTGTTGATGGA
ACATTTATCACTGATAATCCTCAAAAACTCGTACAACAAGGCAAAGTCGCAGATATTCCA
TTTGTAACAGG
>NODE_3639_length_79_cov_9.253164
CCTTAAGAACGGCTTTGATCAGCTCAGTGAAAGTGAGGCGTTTGGTTTCTCCTTGGGAGT
CGAAGATGTACTTGGTAAGGATAGCAACAGCCTCGGTATCG
>NODE_3642_length_108_cov_20.185184
CGTCGTCGTCGACAGTAAACACGTCCGTTCCTTTTTGCAAAGTTATGAAGACTTGGGTCA
CCCTCTCCCTTTTTGCCTCTTCTGCGTTGGCACAGTCATCGTCCTTGAAAGCAACTGCTT
CATCGGCGTC
>NODE_3643_length_23_cov_3.000000
AGCAGTCACTCCACACACCGGAACCCCAGTCAGTTCATATCTCAT
>NODE_3649_length_103_cov_5.048543
CGCCCCCAATATACCCATGTCCGTGCCACGTACTAGTTTTGCGGCGCCTGCAACGATAGC
AGCTACAATTATGGTTGGAAGGCTGTTCTTCAACCTTCAAAATAGTTTCTTGTCTATGAA
TGGCG
>NODE_3661_length_68_cov_2.441176
CTCAAGACAGACACACAGAGTAAAAATATTATTGCGTGGACCCCAGTTGTAGCTGAGATT
CTTGGTGGTCTAAGTCGACTAGATGACAAA
>NODE_3664_length_221_cov_4.212670
GTTTGCCAAAATGCCTGTCAAATGCCAGTATCAGGCTGTTCTGGGATTCTTTGTGCACGA
TGCGGAGGATCATCGGTCACTGACTGTACCTGCTGTTCCACCAAGGATGGGATTACTTGA
TGATTCACCAGAGCGATGGGAATTTTTTCGAACGAAGATCACTCAATTGAATCAGCAGTT
GAAAAAGGAGAATGCGGAGGCTAAAGTGTTTTTCTTTGCCAGACACGGTCAAGGATGGCA
TAA
>NODE_3665_length_579_cov_6.846287
AAGCGACCGTATCAAGCGTATCACAAGTAAAGAAACTATTAGGCGCGGAGAAACACCCTC
TTTCCAAGTCCAAGCATTCGAGAAAGTAGAACTACCACTATGTGCACCATTGGTGGGAGT
TGCAAGGCTAGTTCCCGCCAGTGACGGCATCGATGTAGTACTGATATCCGTAAGGCTCAT
GTTGTTACCGATAGATACAGTCGTTTGAGGAGAATTGGTAGCGCTGGCTGTTGGAGCGGG
ATCGATAGTCTTTTCGAAATTGCCTCCATTATTCAATGCATCATTGACAGCTGTAACATA
GAGTTCGTCCGCATTCGACGGCACGAGGGACAGAATACCAATTCGAGGAGGATCGGTTGA
AGGATGAGTGATGTTGCCATAATGGAATGCAACGAGGTTTGATCGGAAAAAGGGGTCACC
GAGACTCCAGCGGAAGAGAGATCCAAAACGCGGAGGGTCTGTGGGAACTATGTTGTCCGC
TACACACGTTTTAGCATCATTGGACTTAAACTGGCCAATGAAATCTCGTGGATCGATAGG
GAACATCTTTCCACCGATCTGAAATACCAGAGTGTGTGGATTAATGCAAGGAAAGATCGG
C
>NODE_3666_length_85_cov_2.705882
ACTGCGTCTTGGTCGCTTGAGAAAAGGCAGCCTTGAAGAGTTCGTCAGGAAGATAGTCTG
ATGGTTTCTTAAGAGATTTCGTTATCTGTTCCGACTCAACACCTGAG
>NODE_3667_length_224_cov_17.897322
TCACAATCAGATCAAAAAGGCTCATCGTAATGGTATTAAAAAACCCAAGTCCAACCGGAC
AAGATCGCTGAAGGGGGTTGATCCCAAGTTCCGCCGAAACGCTCGTTTCGCTCTCGTGGG
GTCGCGCAAGGTCCTCTTCGAACAGAAAGCTGCATCGTAGGTTGCGGAGAGAAGGACTTG
TCATAAACGAGACCCTATGCACATGATCCATGTCATATTCATTTCAAATTATGATATACA
AGACCG
>NODE_3672_length_41_cov_272.585358
GAAGAACACACTCGGAGGTGGTAATGGAATGGTTCCTCACTACTCTGGTACCACCCTTGA
TGC
>NODE_3673_length_75_cov_3.933333
TTGTGAATAATCCAGTTCCAGATCCGATTTCCACGATGTTGTAAGGCCCAGGATTTCTCA
AGGACTTGAGTATATACTCGAGGGCAACCGACTGGTA
>NODE_3686_length_548_cov_10.425182
CTCCTGACAAATCCAGGAGAGTTAGAAATGGTGATATTGCGGATGGAGAGATCGTAGGAA
GGAGTCTGTTTGGGGGTCTCACCCGTAATCAACCGACGCCATGCCTCATGGCATTCATGA
ATAATCTCTGTGGCATATTTTTTGTTCTTTGCCTCACCAGAGAAAGCAAAAGTGTTCTCT
GGCTTTCCATCGGGAATCTTGTAAATCCTGAACCATTCATTGGTAGCACGAATTAAACCT
GGCAAATGCCTCTCAACATCCTCAATATCATTGAGCTTGGAAGCAAGAGGATCGGTGACG
TCAACGACAATGACTTTCCAATCGGTTTCGCCTTCATCAAGGAGAGCCATGATGCCGAGA
ACTTTGACTTGTTTGATTTGACCCACATAACCGATCTGTTCGCCGATCTCGCAAACATCA
AGTGGGTCATTGTCACCTTTAGCCTTGGTCTCAACATGAGATTGTGTAGGATCTTCCCAT
GTCTGAGGGAAAGCACCATAGTTCCATATGTAACCGTGATGAGGGAAACAGTTCCTGACA
TAACGTAGGCGACCTTTCTTGATATCCTGT
>NODE_3692_length_64_cov_1.750000
GGAAAAAATACCTGTCTGGGCACACGCTTGGCGAAAGCTGAGTTGAAGCTGATCGTATCA
ATGTTTGTGCTTGGCTTTGATTTGGG
>NODE_3700_length_96_cov_83.979164
GAAACGAAAAGAGACTGACCCAATTCAGAAGGGATATACTACTGATAGTCCCTTTACTCA
GGAAATCATCAGGCGTGTTGGAGAAGTTGCGAAGGCGAAAGGGATCAGCATGGCTCAG
>NODE_3710_length_23_cov_204.869568
AGTGTGTTCTTCACAGTACGCCAGACATGATCGCGAGGAGCGGGC
>NODE_3711_length_316_cov_7.737342
CTTTGATACATACATAGGAAACATCATGGCAGGCGATATCTCTCTCTCTACAGCTTTGTC
TGTTGTTTGGTAGCGTCTGTCGTGTTACCCTTCATGAAGAGACCATGGAATCCTAAAGGA
ACACATCTATCCATCTCAGCCCTCGCAACCTCTGACAAATCCTTCGCATCAAGGACGACA
AGCATACTCCTCTGTTTGACACCATCCAATACAACACTCAACACCACACCATCATCTTCG
TCTTCTTCCTTCACACACCCAACATTCCCAGTAGCAAACTCAGAAGAATGAGGGCGTGGA
ACAAAGATAGGTTCACCAGTGGTGTACCCTCTCTCACA
>NODE_3712_length_402_cov_10.109453
GAAGATAGATGCCATTGCAGAGGAAAGGAACTACAAAAACAGAGATATGATCAATGTGTC
CAAGTTAGCCATGGGCAAAGTTTACGAGGTTAAGATCAAGACCTTCTTCGAGGAACATAT
GCACGAGGACGAGGAAGTTCGATATATACTCGATGGAAGCGGGTTCTTCGACGTTCGTGA
AACGCCCACCAATACATGGATTCGTCTCGCAGTAGAACCTGGGGATCTCTTAGTGCTTCC
TGCAGGCATTTACCACCGTTTTACCCTTGACGAGAAAAATTATATCAAAGCATTGCGTCT
CTTCCAGGACGAACCGAAGTGGGTACCCCACAATCGCAGTGAAGCAACGGACAGTAATCC
TTATCGCCTTGCTTATCTCAAGACTACCGGTGTTGGTGCTTAGTCCGTGCTTCAATACAT
GCTA
>NODE_3716_length_203_cov_4.684729
GAGGGAGATGGCAATGCCGACGAGTGCAAATAAGAGACAGTAACGGTTCAGGAAATAAAA
GACCATTGGCCAGCGAAACTTCTTCTTGCCGGATATGTACTTCCAGTCAAAATGAAGAGA
CGTGAACCACTCCCATATATAAACCCCTAGCAGTGCATGCATGAACCGGTCAAAGACGAC
GGCGTCCTTCTGGATCTCTTCCATTGAAGACCAGTTAACCATTGC
>NODE_3729_length_224_cov_22.272322
ACCAGACTCCACAGTTTATCAACATTGATCGTCGGCCGCCAATACTGGTTCCGTGTAAGA
TGGAAATGCCGCATACCAACCTTACCAAAGTAACCAGGGTGGTACTTGTCAAAGTTGATC
CGGTGGTGGTGTGCACCACCAGCAAGACCACGTCCTCCCGGATGCTTGCGGTGCTTGCCT
ACACGACCATATCCAGCAGACACATGCCCACGATGTTTTCGAGTATTCGAGAATCGTGTC
GGCATT
>NODE_3730_length_48_cov_1.958333
AAGGCTTGAAGCCTGGTATTTGCCCATAGAACTGCAGACGTCGAAGCAGTAGGTATACAT
GTATGGAAGC
>NODE_3739_length_64_cov_2.453125
CTCAGCTGTTGACAAGGACATTGAGATGGCTGATGTGGATGTGTCGCCCAAGAAATCCAA
GAAGGAGAAGAAAGAGGGATTCTCAA
>NODE_3740_length_71_cov_4.084507
AGAGCCAAGTAGCGAAAAAGGCCAGAGTACCAGCCTGAATGGCTATAAAGCGGGAATGGT
TCAATGACGCGGGGCGAATGAGAAGCATAGCCC
>NODE_3764_length_276_cov_22.981884
CTCCTGTTCGCAAGCGCCAAAATAAGCGCTGTAGGCCTCGCTCTTCTGCGGCATCTTCTT
CCCATGCCCAGCATTCCACAAGGGTCTTTGTCCCATCATCGGCTACCACTCACGAAATCT
CAGTGCCAGTCACCATCCATGCACCGACTTCCTCACATGAGGCGTCCCTTACCACTGCCC
TAGAGTCCTCTACCTCCACATCCAAGCAGGCGGAATCCTCAATGACGACGGAGAAGCCTT
CTCCAACTTCCACCACCAAGGAGGCAGAATCCCCAGTGACGACCAAAAAGCCGTCTCC
>NODE_3777_length_71_cov_2.859155
CAAACTCCCTCATGTCGCAACTGCCACCATTCCTTGCACTTGACGTCGGCCCTGGATCAG
TCTTCATTCTACATCACTGCACCGTCTTCTGCC
>NODE_3778_length_188_cov_4.648936
GAAGAGAGTCAGTGGGCGTAGATTCAGGCTCGAAGGAAGATGGACGCCAGGAGATGGGAG
AGCCAAGGAAGTGACGAGTGAAGGAGGCAGGATTAAAAGCGGCAGCGCCTGGGAAAGAGG
CATCGGCCATGGGGACATCGTCGGAGTGGACAGTGGGCAGGGCGATGGGCTGGGAACGAG
TCATGTTGGGTGAGTAGTGACCAAGTCAAA
>NODE_3779_length_89_cov_6.033708
TGGGCTTCTTTTATTACTGGGCAAACTGTTACTATTGATGGAGGAATTTGGTTCGATTGA
GCTGTGTGGTGTCCTGAAGCCTGGAGTCGTTGACAGTTCATCAACCCCCGA
>NODE_3780_length_131_cov_105.381676
TAACATCGACATCAGCAGAGACCCCATCGGCATTGTTGACCTTGGCAACAACGGGACCAA
GAGCAGCATCAACGTTAGCAAAGAGATCAGCTACAACATTAAGGTCGACATCGACATCAG
CGTCAACATCAAGTGCAGCATTGATTTTAGCAA
>NODE_3781_length_101_cov_10.792079
TTGCGCCTGCCTGAGCAAGAGCAAGGGCGCAAGCGGCACCTATACCACGTGTTGAGCCCG
TGATAAGGACATTACTACCGTGAAGTTCGAAAAGAGAGAGAACTGATACGTCTGGGGTCG
GAT
>NODE_3794_length_41_cov_115.878052
CGAGCACTTCGGCCGTGGTAGTGGTAACAGCGGTAGCTTCTTCTGATTCGAATATGAGTG
AGA
>NODE_3806_length_498_cov_6.995984
GCTTCACTGAGACGGGCCTGAAATTTTCTGACGGAAGTGAACTTCCCGCTGATGTTGTCA
TATTTTGCACTGGCCTTGGGAAGGCTCGCGATGTGGTTCAGGGCCTCGTAGATCCTGAGA
CTTTTAACGGTGTTGGTGAAATTTGGGGCTTGGATAACGAGGGAGAGTTCAACGGTGTAT
GGGGAGACATTGGTGTCCCCAATTTGTGGTTCATGATGGGCAGCTTCGCCCTGAGTCGTT
TCTACTCAAAGCGAATCTCGCTCCAAGTTAAGGCCGTCGAAGAGGGGATCTTCGGCCCGC
GGTATCAAATAAAACTATAACGTATGACCAGCAGGCTTCATAATAAACATGACCTTCGGA
AATTCGCTCTATATTTAGCATGATAGGATTTCCTCAGGCAACATGGGTCCTTCACGCTGG
CGTGCAAAGCATGAAGGATAATCTAATGGGTGATCGTTGTGTCAAGAGTTTTGCTTTCTG
TAACCATGTCACCACCCAATGAGGGATTAGTTAACGAGGA
>NODE_3817_length_453_cov_127.401764
CGGAAACGGTCACACATTCGATGGAAATGGACCTCTGTACTGGGATGGCTTGGGAGGCAA
CGGTGGTGTGACTAAACCAGCTCCAATGATGAAGATCTCAATGTCTGGAACATTCTCCAA
TGTCAAAGTGCTCAACTCACCCGCCAGAACCTATTCTGTTTCTAATCCTGCTCCTCTCGT
TATGGACGGACTTACCATTGATAACTCTCTCGGTGACCAGCCAAATTCCAACAGTAATGG
ACTTGCTGCAGGCCATAACACTGATGGGTTCGACGCAAGCACTGAAAACCTCACCATTCA
GAACAGTGTTATTATGAACCAGGACGACTGCCTTGCCATCAATCGTGGTGCTAACATTGT
TTTCAAAAACAACCACTGCTCTGGTGGTCATGGAATTTCTGTCGGATCTATTAACTCTGG
CGTCACTGTGAACGGAATAACTATCACTGGAAATACAATTACGAACAATGACCAA
>NODE_3818_length_473_cov_6.190275
GGAAAGCAAAGCCAGTATACATTTGAAAACGTCTGTATCGTCCCTGGTGGCCGTTCTGGC
CTTTCACGAGTGGCTGCTGTCATCGGAGATGTTTACACAAGCTACCAAGTACCGGACTAT
ACCGCTTATGACCAGGTTCTGAGCGCATTCCGTCGTCTCGTGCCCGTCCCCACAGCTCTT
GACCCCAAGAATAAATATCGCTTGGACATTGAACAGACGAAACGGGATATTCACACTCAG
GGTCTACAGGTCGTCCTTGCATCGAATCCCCGAAACCCCACTGGACAGGTAATTAGAGGT
CGTGACTTGAAAGAGCTGGTGAGCCTCGGAAAGGAAGGGACTACTATTATTCTTGACGAG
TTCTACTCCTGGTATATTTACCCCGACCGTAGCGATGACCTTGGCAAGTCTATCTCTGCG
GCAAAACATGTTGAGAATGTTGACGAGGACTCTGTCGTCCTTATTGATGGACTTACTAAG
AATTGGAGACTCCCG
>NODE_3819_length_254_cov_8.082677
AGACTGTGTACACAGTGACCAAAGAGAAATTCAGTGGCAGAGTCGAGGGTGAAGCGGTAC
ATGAGATCCTGAAAGTCGACTGGTTGTCCCTCGCGGAACCTAGATTTAAGTTGATGAATC
ACGACTTCGGCATGGCGGTCGAAGAGCTCAAAATCGCTGATCCTATCTCGAGTAAATGCT
GGACGAGTTATAGAACGATGGAATTTCCACATATCACCGTCTGAGTTAAAGACACCAATT
CCTAGAAAGTCTTCCATCCTTCGTTGAAACCTGGTG
>NODE_3820_length_28_cov_84.571426
AACTTCACCAACTCCGGCGAAGACACTTACTCAATCGAGCCTCTCAAGCC
>NODE_3821_length_121_cov_40.082645
TCCTCCCACCAAAATTCAGTAGACTTGCAATTGTCCTCCACATTAGTTGCCACAGCAAAA
GAAACGGTAACAGAAAATGCGACAAGGATAACTGAGAAACGCATTATGGGTTCAATTACA
AAAATAAGGAGCGGCAGGATAGA
>NODE_3822_length_116_cov_4.155172
ATCGCAGCTCATATGGATCCAGACTCAAAACTCCATTAGTGGTTGAGCAATCCGTATACG
GTACCGCGTGGGACTCAGAAGAAACGATTGGCTGAAGGAAGCCTTGGAATAGCGTGACAT
ACTCATTGATGTAATGAG
>NODE_3848_length_23_cov_42.347828
GTGGTAAATTCCATCTAAAGCTCAATATTGGCGAGAGACCCATAG
>NODE_3858_length_909_cov_9.765676
TGTGCCATCTTCGGCCTTTCGTGGACTTTTGGTTTGTCTTGGGAGCTCCCAGAGTTCGGG
AAGGACACGGCTATTATGATCTCCTCACGCGCTAAGCTCGCAGCGGCCTTCAGTTCAAGG
AAGCAGTCCAGCGTCGATGAGGTATATGGATTACTCCATCTAGTTACCGCTGAATCGGAC
GAATACCAACATGTGTTAACCAACAACGTGGAACTGGATCCGACTAAACGTATCAGCTTA
AATGACTATGCCCCTGGAAACGAGGACCTGGATTGGACTGCTGAGATGGAAAGGCTGAAT
AAGGAATTCCCTGTCGTTGTGTTCAGCAAGACCTTTTGCTCTTATTCCAAGAAAGCGAAA
AATCTCCTCGCATCATACGAGCTACAACCCCAGGTCAAAGTTATCGAAGTTGATCTGCGA
GATGATTCTGCAGCACTCAAAGTTATTCTAACTCGCCTCACTCAGCATTCCACATTTCCC
AACGTCCTTCTTCACGGAAAATCTCTTGGAGGCTGGGACGAGTTACGTGCGCTACACAGC
AGTAATTCACTCACGACAGTATTAGCAGAAAGGAGGATCGTTGTGCAAAATGGTAATATT
TATTGACCGTCGAACCTCCATATTTTTGTATGATATTTCTCTTACATCATGAACATATCA
GCGGTGACAGAATACAGAATAATTCTCGACTACTAGCTGTTGGACATGTTGTTTCCACTT
CAGTCGTTGACCGTGGATCCAGATACTAATTATAGGCACTGGGAATACCATTCATTCAAG
GCCTGACAAGTGTAAGGAGCAGCACAGACGGTAGGCCCTGCCCATCCAATTCCGCCACAC
TGGCCCCAGTGGGTCTGAGTTGCCCCGTTGGCGGGAGGCATAGTAGTGGTTTGGGGTGGG
TTGCTGGTGTTGGGAGGAGGGCTGCTACCGC
>NODE_3886_length_47_cov_5.808511
ATCTGTGTTACGCCCTGATAAGCTTGCAAAATGAACAAGCCTACTTCTAGGCCACCTGAT
GTCAACAGA
>NODE_3897_length_187_cov_24.850267
TGATGATGATGATGGAATGGATGAGCGTCGACAACGAGCTTGATAGCTTTTCCTTCCGTT
ACACCAAAGCCATGAGCCAGAGTCTCGGTGATGTTAGTATCTTCAGCAAGCCTCACGCCA
CACTGGGTCTCCCAATAAACGAGAGGCCTGTAGGGCGCAGGAAGGTAACCCTGAGTGAAA
ATGTGGTTGGTGAGATGAGCAATTTGCTG
>NODE_3898_length_49_cov_2.816327
TCTCAGGATTCCGCGTTCTCGACCTTTACCAAGTCAAGCAAGGTGACGACTCCCACCTCC
CCAGGTCACCC
>NODE_3907_length_311_cov_5.276527
TTCTCCAATGGCACTGCGGATCGTATCTGTTTGTCTTCCCCATTTTTGGTCGGGACTTTC
ATGACAAGTCTTGGGGGATTAATAAGATACAAATGTTACCGGGTCCTAGGCAGCATGTTT
ACCTTTGAAATGAGCATCCGCGAGGGCCATGTGCTCGTCACATCGGGGCCCTATGCTATT
GTTCGCCATCCAGCTTATATCGGTGCCATCCTTGTAGTCATCGGAATGTTTCTTGTACAT
GGACTGAAGGGCTCTTGGATGAGGGAGAGTGGTATACTGGAGAACACAGTAATGAAGACA
ATAATAGGGATTACCTGTGCATTCGTTGCAGTA
>NODE_3910_length_573_cov_119.865616
GTACTCATTGTAGCTCTCAACACACATAGGCTTGCTTGGAACAAGTTTAACAATGCAAGC
ATCACCTGACTTGACGAACTTGGGACCTTCTTCGAGGGCCTTACCAGTTCGGCGATCAAT
CTTCTGAACGAGCTCAGCAAACTTGCAGGCAATGTGGGCTGTGTGACAATCGAGTACAGG
AGCATAACCGGCACTAATCTGACCGGGGTGGTTGAGGACGATAACTTGAGCATTGAAAGA
AGCGGCCTCCTTAGCGGGGTCGTTCTTCAAGTCCGAGGCAACATTTCCACGACGAATATC
CTTAACGGAGACGTTCTTGACGTTGAAACCGACATTGTCACCAGGGTTACCCTGTTCGAG
TTGCTCGTGGTGCATTTCAACGGACTTGACTTCAGTAGTCACGTTTGTAGGGGCGAAAGT
GACAACCATGCCAGCCTTGATGATACCAGTCTCGACACGACCAACCGGCACTGTACCAAT
ACCACCGATTTTGTAGACATCCTGGAGGGGCAGACGGAGAGGCTTCTCAGACGGACGTAC
GGGAGGTTCAATAGCGTCAATAGCATCGAGGAGAGTCTTGCCCTTGACGACACCA
>NODE_3911_length_52_cov_4.423077
ACGAGATCAAGAAGATTGAATACGTGTAAATCAACTGGATTACTGACTAACAGAAAAATG
CTTAGGGACTGAGA
>NODE_3942_length_184_cov_14.592391
CCCCTTACACCAGCATCACCAACAATCCCAATGGCAAAGCCAGCTGCGAGACCTGCGAGG
CCAACAGAAAGACCGGCACCGAGTTGAACAAAACCCTTAGCAAGCGACATTGACACGGCC
AAGTCACCAGCGATGAGTACTGAAACGACGAGTCCGTAGATAGCAATGATACCAGCCATG
ATAACCGGGACGACACATTTCATCAT
>NODE_3946_length_505_cov_6.829703
GTGTTAGCCATGAGCACATTCCAACCTGGAACACGGTCTAGCAAGGAATATGTCGATCCC
ACTTCTATGCCTTCAGACGTTCCCAAGGTCGCCGAACTCGGCGTTACGAGTGCACCCCTT
AAGAGCGCTGCCTTCTTCATTGGTGCTTACTGCAAGGAGTTTAATGAGGACTTTATGCTT
TGCAAGAATGAGAATCGTGACCCGGCGCATTGTCTAAAGGAGGGACGAAGAGTCACGAGA
TGTGCGACCGATCTGATCAACAAGATGAGGGAAAACTGCTCGCAGCAATTCGAGGCTCAC
TGGAACTGTCTGGAGCGGAATAACCAGGAATATTACCATTGCCGTAAGCCAGAGCGGGCT
CTGAATGCTTGCGTATTTGAAAAGCTCGGTCTTACGAAAACCATTCCCGGTTCACTAGCA
GGCCAGAAACCCATTCACGAAGTGGAGAACCCGATCTTCAAGTCTATGCAGAAGTAGATC
ACCACCTTGCATCCAATCGTTTGAGGAATGGATACCTAATTCCTAAG
>NODE_3952_length_95_cov_4.557895
TCCAGCCGTTGTTGGCAAAACACGAGAAGCGCGCTCGGTGTAGGGAGTCTCGAAATCGGC
CTCGTTTTTGAGAATTTGGACAACATCATGGTAGTCAGTGAAGTTGTAAGTCTGCAC
>NODE_3955_length_76_cov_4.236842
GCGACATTCGCCGCTCTGGTCTCGTTGACCAAAACTGGGAGCCCCCCTCTGCCGACGTCA
AATTTGAGTATAAATGGGATATACCAGGATCAGATGGA
>NODE_3956_length_191_cov_5.104712
AAGGATAGGGATAGGGACCGTGACCGTGAACGTGATTACGATCGTGATAGGGACAGACGG
GACAAGGACAGAGAGCGCGACCGCGACAGGCGGGAGTCTGGTCGCTCAGGACGACGTGTT
GGAGATCATTGGGAGCCAGACAGGCGTAACGGTGATAGGAGGAAAAGATCAAGGAGTCGC
ACGAGGTCTCGTTCCCCTCGCCGTCGTTCGGCG
>NODE_3957_length_23_cov_23.043478
TTGGTGGTGCTGGTGCCCGTGCGCGCAGGCAAAAGAGTTATCGTT
>NODE_3963_length_49_cov_481.040802
CCCCTTGCCACTGTTATTGTTGATGTGAACGCTCAAATTGAACCCATTATTGCTAAAATC
AATGCTGCACT
>NODE_3969_length_245_cov_44.453060
GAGGGAAATATTGGACCTGCTTATACTATTCGCGACCCGGAGAACTCGTCGAAGGTCTGG
ACAGTTTCAGATGAAGTAGAAAGATCACTTGGAGATGAATATAAACCTCTCATTCTTCAG
GATTATCAAGTCGGAAATTTAAAGCAGGTTTTTGCTTTCATGACTGACCCAGTTGGTGTC
ACTAATCAGTAGTTCTAACGTCCTTCTGACGTTTTGTAATGACAATGTCTGGAGTGTAGA
GCTCAGATTCGGAGAAAGGATAAATTC
>NODE_3970_length_67_cov_3.134328
ACATCGACAAGATACAACGTATCGATCTCAACAACGGTCTTTGTTTGGGCAAGACTCTAT
GACTTGTCCGACAACGAATACTGGAACGA
>NODE_3976_length_48_cov_2.062500
CGAAACCGGAATCAAAGCTGTTCCCATACGGTTATCTAGTGTATCTGCAGAACGGAGTAC
AGGTGCAAAA
>NODE_3985_length_129_cov_6.131783
AACATAGAAGATTCTCTTTCATTTTATTCTATTGCTATCCTCAACGGGGTAGGTATTCTT
GGACGCTTAGGGGGTAGTTGGCTGGCAGATCGCTACGGTATATGGAACATGCAGATCCTA
GTGACCGTTGGAACTACAGCATCAATATGGG
>NODE_3996_length_56_cov_2.785714
ATTTGGGATATGAAGACCTACAAGATCAAAATGGACCTCCCAGGCCACACAGATGAGGTT
TATTGTGTAGATTTCGTG
>NODE_4011_length_605_cov_29.801653
GTCGACTCTACTTCCTTTTTCGTACACTACGATTCGTGCGTGCTCTCCATGGCCTCCAGC
ATTGCCCCTCCTCAAGAAATGTCCCGGCGACGAGTCTCCTCAATTTCTGCACCTGTACCC
ATTGGAGCTCCCAGGGCAAGGCCGCACAGTAATTTGCATGCCCCCATTACGCCTCAGAAT
ACCCAGACTAGAGATCCTTACTATGGCCATGAGAAAACTGCTTGCATCTGTGCTCGCTTC
ATCACCCATCTATTTGCATGCCCAGAAAATCCTCCGTCCACAGGTGTTGCTCCTGTACAC
AGCAAACTTCCTTTTTTCATTGCCTATGCCCTCCACCGTACAAAGCTGCACCCTGCTGTC
ACTTATGCTGCTCTTGTCCTCTTACAGCGTCTGAAAGCTCGGTTTCCTACCGCACGTGGG
TCGTCAGGACACCGATTATTTATATCCGCCTTCATGATTGCCTCCAAGGTAATTTGTGAT
GACACCTACTCCAACAAGTCCTGGGCAATTGTTGCCCAGGGCATGTTCAGCTTACGGGAG
GTAAATCAGATGGAGAGGGAAATGTGTGGTTACCTCGACTGGGAGATCACTGTTGACAAC
GAGACTTTGAGCAAATTCGAGTCCACC
>NODE_4025_length_253_cov_27.660080
AACAGATATTATAGCACATTCTATTCTCTTCGTTATAAATAGATACATTGTTGGAGGATG
GAATCTCAACTAATTTACAAATTACTGGTGTCACGCGCCTCAAGTGATAGGGGAAAAAAA
TTAAGCATGACACCATAATGATAATTCAGGCAACGATCCGCAAGTGCCTAGGTTAGAGGG
AAGCAACGAGATAACGGAAGGGCAAACCTCTACCACCCATGTAATCCAAGCAATTTTGTC
GAATCAAACAAAAGGATAAAGAGACGGAGACGAAT
>NODE_4026_length_199_cov_6.934673
GGAGAAATGGTCTCCTGCACTGCAGATTCGAACAGTGCTCCTGTCGATTCAAGCACTGCT
GAGTGCACCTAACCCGGATGATCCACTAGCGACAGATGTTGCAAAGCACTATAAAGAGAA
CGAAGCCGATGCGCAACGTGTGAGTCGAGAGTGGACACAGAAATTTGCAGTCTGAATGTG
GCGTGTTGTCGATTTGGTGGCCAGTACTTGGATAATCAGTG
>NODE_4031_length_23_cov_12.086957
AAAACGGACGGGGGAAGCGTCGGAGGAGAAAGTGTCGCGAAGGAA
>NODE_4032_length_162_cov_3.580247
GTGCCGACTACGTTACACTCATGATGGGTGGTCGACGGAAAGCTCAATGCGAGGCAACCA
AACTTCCTCAAGATCAGGGTACTTGAAGTCAGTTCAACGATTCATAATCTCCAAGTCGGT
CATAGTATAGGATTGTGCTGTCGAGTTAGATGGTAACGGGTCAGAAAGTTCAGAGATAGC
CTAT
>NODE_4033_length_239_cov_5.276151
TCCAGCTCTTTTTTCAAGTACAATGACGCTCTCGTTCGATCTATCATCCGCGAACAACGC
CAGCTCGAGTCCTCCCTCGTCCTCCACATAACAAAGTCCCCACCCACTCAGCCACCACCC
CCCGCGGTCATCCTCCTCCAGACTGCGATCCTCCGAAACAAAAGATGTCTGCTCGCTTAC
CATGCCCACCGTCTCGATGATCTGCGAGATATGTACTGGGCTGTCGGTGGTGCCCTGCCC
CATATCCTGAACCATCCTGAA
>NODE_4034_length_255_cov_64.172546
CCTTAGTCTCTTTCTGCCAACCCTTGTACCAGGACATGTTGGGAGATTCCTCCAACATGT
TGTCACCCAACCATCCAGAAATGGGAACGAAGGCAACGGCCTTCGGGTTGTAACCGACCT
TCTTGATGAAAACGGAAGTTTCCTTAATGATTTCATTGAAACGGTCCTCACTCCACTTAG
TAGTGTCCATCTTGTTGACAGCCACAATAAGCTGGCGGACACCAAGAGTGAAGGCCAAAA
GGGCGTGCTCGCGAGTCTGACCATCCTTGGAGATACC
>NODE_4037_length_74_cov_28.216217
GTTAGATTCTTGCTTGATAGACATTCAGCACTTATCTATTATGTTTGTGGCTACCCAACT
ATGCAATCATTATCATTCTGCAGCTTTTTAAAAAAA
>NODE_4042_length_390_cov_21.289743
CCTGAGAACAAGATAGCATAGATCATAATGGCTTAGTATACGGCTCATCATACATAAGAC
ATTTTTGTGGCAGGATAAGTAAGGAAAATGAAGTACAAGGCTAGATCTAAACCTCCTTGA
CTTTGACCGTACCACGCAGTAGACCAGTGCGACGAGCAGCAACAAGACCGACTTTCTGTC
CGGGTACAGCGGAACGAGCCACTGTCGAGGCATGGCCGATGTGTTGATGGTTACCACCAC
CATGAGGATGGTCAACGGGATTCATTGCAACGCCACGAGTACGAGGCCAGTTGTAGCGCT
TAGCCTTGAACTTATGATACGCACGACCAGCTTTCAACAAAGGTTTATCAATTCTTCCGC
CACCAGCAACAATACCAACGGTAGCACGAGCAGAGCCCGAGATGGTCTTCTT
>NODE_4048_length_49_cov_2.571429
TTTTAGCAGTGGAGACGAAGGCAGTGGAGAACTTCTGAAACAGCTTCTCACACGGGTCTT
CCTGCTTGCCG
>NODE_4049_length_556_cov_18.937050
CCTTGCCTTGCGACATTCGCGCCACAAACATGGTACATGGTCTTATTCCCGTAGAATTTT
ACAAGAGTGGTTTCACAACCTCCCAAGACATGAAAAAGGACGGTCGTATCGTTACTGTAG
CGCTCAATGACAGTGCTTTAGGGGTTCATAAGATATATTCGCGAACCTCGCATAATCTTG
TGGTCCCTCCAAAGCCATACGGTTCGTCGGACCTGCCACCCCCTGCCAAAGCATGGGAAG
CATTTTACCCTAAGGGCAGCATTAATCCTGGAAGCACCAATCCTGGAGGATTCGGTTTCT
ATCTCTCAGGCCCAGCTTCCTTCGCAAAACAATTACAGGACGGTGCAAAGGAAGTCATCA
TAAGCTATCGCATGATGCTTCAGAAGGATTGGCAGTGGGTCAAAGGCGGAAAGCTTCCTG
GATGGTTTGGTGGCGTAGGTGACCTCGCATATAGCTGTACCGGTGGCAGACAAAACGAAC
GATGCCAATGCTTTGATATGAGGCCAATGTGGAGGACCTCTGGTTTAGGGGAGCTATATA
CATACCTTCCGCTTACGGCAGGGAATGAAGATATTTTG
>NODE_4054_length_44_cov_16.681818
ATTCGCTGTGGTATTTTGTTCCATTGACTACGTCACCGTTGGGATTAGACCCAGCAAGCA
TGAGAT
>NODE_4055_length_565_cov_30.007080
CCCGGCTTATCCCTGCTGGCGCCCTCACGGGTGTCCAGTACAGGAAGACTCCTGATTATG
CAGTCCTTAATGGGTTCATCAACCAAGAGCTCATCAACTTGAATCCGGATGATTTTGGTG
GCGAGATGGACCCTCATGGTCAGGACTTGCGTGGAAATCCCATCGGTGGTATCGCCTTCT
CCAAAATCTTCACTGGTCAATTCCAGCAGATTACTGAGTGGAACAACTTTATGGGTGGTA
ATCAATTCTGCATAAAGGTTTGTGACCCTGCAGGTCCCAATGATGCTGCCTGGTGCCGAA
ACACTCTTGATCGTATCGGCTGCGCCTTCAATGCTCCTAGCAACGCTCAAAACGGAACTT
TCGAGTCCTGCGACGGGGATAGCGGTGACTTCCCGGGTGTTTACACTACTAATGGTGCTG
TCGTGACTTACACTCAACCACCGGAAGATCTAGGCCCCATCACCAGTATTCCTTACACTG
CTATTATTCCTGCCTCGTCGAACTGTGTTACCCATGCCAGTACCGACCTTTACACTGCTC
TTCCTTCTCCTACCCTTCCTCCGCCTCCTAGTTCATCTTCTGGGGCC
>NODE_4085_length_250_cov_89.755997
TTAATCTTTGGAGACAAGCATATACTACTTGGCAGGATCAACCAGGTAACTACTTTCCTA
TTCCCTGCGCACCACAAACAGAACACAGAGAACAACCACCAGGTAGTCACAGAACATTCA
CAAGAACGTCATGCTTTCCCCAGCTAGGATTTCATCAAGAATTGCATCCGAAAAGCAGCC
CAGCAGCAGCTCTAGATAATGTTCAAACCAAGAGGTCGTACTGATCAATCAAAGAGCCAA
CTACCATGGCCACCTTGTCCCCAGGTCTCACA
>NODE_4086_length_187_cov_3.850267
GCGGTTTCTAAGTATAGATCTTTCCAGATGATCCCACACGATCTCAGCTATGCCAGCGTC
ACTGTTTACTCAATTTCTGTACATCACCTGTGATTGCATGGATCCCATAATCGGAAAGGT
CAGAGGATACAGGTAAGACAGAGAGAATCAGGGTTAAAGGGCTGGAGAGAGAATTTCATG
ATGAACACTCGAAGGAGATCCTGGATGGG
>NODE_4092_length_765_cov_53.811764
TCCTGTTTCATTGGTTATTACTGCACTTTTCAGCTATACTGTGAACAGTCAGACTGTTTA
CATGGCTGGAGACTCGACGATGGCACGTGGAGGCGGAGGCTCTGCTGCACCTGGTACAGA
TGGTTGGGGTCAATATCTGGGCCAATATTTGTCAATCCCGGTGGTGAATGATGCCATTGC
CGGTCGTTCTGCGAGGTCGTATACCGATGAAGGTCGATTCGATACTCTGATAAACACTGT
CAAAAGTGGAGATTTCGTCGTTATTGAGTTCGGCCATAACGATGGTCTGAGTGGAGCTGT
TGATAATGGCAGAGAGGACGCCTTCGGGGATGGATACGACACCACTTCAACTGTGACTAA
TGCCGCGGGACAACAGATTGTGGTCCATACCTTCCCCTATTACATCCAAAATGCGGTCAC
AGCTCTTCAGGCCAAAGGCGCAATTCCTATCGTATCTTCTCAGACCCCCGACAATATCTG
GGTTAATGGGGAAATTGGAGCTGGACCTCGATTTGTCGGATATGCACAAACGGCTGCTAG
TCGTACAGGCGCAGCTTACATTGATCATTACGCATATGTTGCGGAAGCATATGATGCACT
GGGACAGACAGCCGTCACTGCTTTCTATCCGGTTGATCACACCCATACATCCGTTGCAGG
TGCAAATGTTGTTGCCCAAGCCTTCGTCAGGGGTCTGTTGTGTGGGAACAGCGCATTGAA
GCCGAAAGTAAACTCTGCTGGCCAGAATGTTCCGAACCAATGTCTGTAGTAGAGTAGAAG
ACGTTTA
>NODE_4097_length_200_cov_6.220000
CGCAAATCTAAGAAACCGCCTCAATTTGCTAAAAAGGGCCAGAAGGTCGTCGCACTTATT
GAAGCGACAGCACCCATCTGTGTTGAGAGATTCAGTGACTACCCACAGCTTGGCCGATTC
ACTCTCCGTGATGAAGGTCGAACAATTGCCATTGGAAAAGTAACCAAACTGCTCGAACAT
ACAACAATGGACGAAGCCGTTGAGGGAGTAGCTGGCTTGAAC
>NODE_4098_length_107_cov_4.242990
GAGGTGACGCGAGGAAATTGTTGTATGTATTGCCTGGAGAATTGAGATCCTCCCGACGAA
GAACCGTACGATGCTGTTGATGAGGCGGCACATGTTCAGCACTGTGGACAGCTTGCATAT
TCTGCAGCT
>NODE_4101_length_127_cov_16.826771
GTCGAGCAGGAAGAACATTGGACAACAGTCGAGGGATGCGAAAAGACGATATTGACATTC
AAGCAACCTGGGCACTTAACGTCTATGAAGCATGATTTCGGTTGCTGCACGAGACATTTA
AGCTTGTGCTGCTTCCTCTGGGACTCGAG
>NODE_4102_length_117_cov_3.170940
TTGGTAACGAAGCCAACACCGCCTTTCCAGTCAGAGGGAGGGTTATTAAGGACATAGAAG
AGTTTGAACTGGGGGGAATGATTAGCGACAAGCTGATCGAGATCGTCCTTGAGAAGGATG
TCTTGGTGGTTGACACTGG
>NODE_4103_length_109_cov_3.880734
CTGGCACCAGTCCGAAATGGCCGAATAACAAATCGCAGACCTACTGTTCGAGTATTAAGG
CATTAAGAATCCTTGAATCACACCAAACTCAGCTCCAGGGTCCACACTCGCCGTGCCCAG
AGTTTTATAGT
>NODE_4104_length_74_cov_2.972973
CGGAAGGACCGGAATGCAAGGCTCTCCGCACTAAGATTCCCGTTTGTCAACGGCTTATTA
AAGCCTGTTATCGATTCAGCTCCCGACTCACATGTG
>NODE_4118_length_71_cov_4.056338
GAAGTTCGAAATGTACTTCACAGTCGCTAATCGTGCTATTCAGGCGATTCAAAGAGCTCG
AGAACAGCTACAATCTGGTGATGTATCTCCACA
>NODE_4136_length_23_cov_3.956522
ATCGCTTGAAGGGGTCTGTGGAATCATTGAACCATTGTGAAGTAG
>NODE_4137_length_338_cov_6.784024
TCATTGAACCATTGTGAAGTAGTCAAGAAATTGCCGAGATCTGCGATGGTCTCCGTTGCA
CCATTTGTGACGTAGTAGTGAACGGTCTGAAGCGTTCCATCGGCATATGTGATAGAAAGA
CGAGCTCGACCCCATTTCGCAGGTGTAATGTTGAACCCAACCCAGCCTGAGGTTTTCGGG
TCTGAGTTACTGCTCCATGCCAAAGCTCCAGATGGCGATACGCTCATTGACTGGATCGAC
GAGGCTGTGTTATGGAGGAACAGTTTACCGATTTGGTCCATGGAAAGGATGTAACCAGGA
AGACCCACAGCGACTGGTCGGTTCGCACTTTGAAGAGTGGTCTCAATATCTCTGATCGAA
>NODE_4138_length_98_cov_5.887755
CAGCTGTAGGACTTGTCTTACTAGCCAAAAGACCTAAACAATTGCCAGGACCTAGTTCTC
CAAGCGATGAAAAGATACCATAAACAACAGCGAATGCTCCGATATGACCAGGAGCAGTCA
>NODE_4139_length_65_cov_63.076923
GAATCAAAGTTTCAGCCTTCTCTGAGCGCGGTGTGATCCTACATGAGAAGGCTACAGGGT
ATGAGAGCAGCCCATTTGTCATTTCAG
>NODE_4147_length_79_cov_4.670886
ATTGCACACAACGGCGCTGGTTATGACCAAATTGATGTCCTTGCATGCAAAGATCGCGGA
ATTTATGTTTCCAACACTCCAGGCGCAGTGGATGATGCAAC
>NODE_4152_length_57_cov_1.947368
GGAAGATGAGACATTGGTAATCAAGTTCGGCGCCAAATCTGACGAAGGTGCAACCGAAGA
CACCATTCTCATCCGAGGA
>NODE_4153_length_54_cov_3.166667
GCTTGGTATCAAAGGCTGCTTCAATAGACCCTTTGGTATCTGGGAATTACGCTTTCAGGC
TCAATCCAAAGACGCT
>NODE_4175_length_226_cov_80.548676
AACGGTGTCACTTATGAACTGACCGCAAACGCTCAAATCTGGCCTCGTGCGCTTAATTCT
GCTATTGGAGGAAATGCCAACAGTGTCTATCTAATTGTTGGCGATATCGGTACCCCAAGT
GGTGAAGGTTTCGATTTTGTCAACGGTTATGCATTCCTTGAGCGTTTCTATTCGGTCTTC
GACTCTGCGAATGGTTCAGTTGGATTTGCGACCACTCCTTTCACAACGGCCACAACAAAT
TGAGATTT
>NODE_4177_length_320_cov_8.181250
GGCCGTTCGAATCGGCTATGAGAATAACGGATTTAGTCGCTTGGAGCTGATAGAGTAGTT
CGTTGACTGAGAAGTCAGGATTCGCTCCCGAGATGATGCCACCGAGTTGATGAACCGCCC
AGATCAGAACGGGGTAATCAATATGATTACGACCGAAAAGTAGGACAACGTCATCTTCTC
CAATGCCAAAGCGATAGCGAAGAGCGCTTGCAAGTGCAGTTACTCGTTCGCGGAGCTCCT
GTTTACTTAGGAAACGCCCTGTAGCGTCCTCTACTAACCAAGGCGTGTCTTCCTTTCCCT
TTGGCCTGGCAGGATGAGTAGCATCGAACACGAACTGACCTA
>NODE_4185_length_45_cov_116.177780
ACTCTAACCTGAACGCTGATTACACTCTCACCTTTTGTCCTTGAGTGAATCCTCGACCAG
ATAGTAA
>NODE_4192_length_821_cov_25.095007
AATCAAAATCAGCTGCAATGATCTATGTCTATCGTCGTAATAAGAGAATATTCCAGGCCC
AATAATTGCAAACACACTAGTCTAGATATCTGCCACCAGTTAAAAACTAGCGTACTAAGA
GGGTAATACAAAATTCCAGGAGGAATGGAAATATGTGATGATACAGAATACTTATTTGTT
CAGGACGGTAGTTTCAACAATGATGCTCGTGACACGGTAAGGATCAATATTGGATGCGGG
ACGACGATCTTCAAGATAGCCATAACCCTGAGCAGCGACATGACGAGGAACACGAATAGA
AGCACCACGGTTAGCAACACCAGAGCTGAAGTTGCTAATATGATTTGTCTCGTGAGCACC
AGTAAGACGGAGGTCATTGTCTTCGCCATAAACAGCGATATGCTCGTCATGCTTCTTGGA
AAGCTTCACAATAGCTTCTTCGATGACCTTCATGCCGCCAACCTCACGCATGGCTTTGGT
GGAGTAGTTGGTGTGGCAACCGGCGCCGTTCCAGTCTCCCTTAAGGGGTTTGGGGTGGAA
AGAGACCTTGATGCCCCATTGCTCGGCAATGCGGACGAGGAGATAACGGGCCATCCAGAG
GTGGTCACCCATTAAAATACCTTCACAGGGGCCGACCTGGAACTCCCACTGAGATGGCAT
TACTTCAGCATTAATACCGCTGATGTTGATACCAGCGTAGAGACAGGCACGATAGTGGGC
CTCGACAAGATCACGAGCGAAAACCTTGCCAGTCCCAGCACCACAATAGTAAGGGCCCTG
AGGACCAGGAAAACCGCCCTTGGGCCAACCGTAGGGCTGATCATCATGGTCGAAAAGAGT
GTA
>NODE_4193_length_30_cov_553.766663
CGACGGTAAAGAACTAAGAGAGAAATGAAATGATGAAGAGATGAAACAGGGA
>NODE_4203_length_190_cov_124.957893
ATACAAAGGCACAACACATTGATTCCGATATGGGTTTCCTACACTTGACTCCGAGAAGAA
ACATAGTGTAATTGCAGTTTAGGAATAAATCTGACTGGCCCAACCACCTGTAGAATAGGT
TCAGAGGTTTATAGAAATAGGAGTACAACCCAGAACGAGGAGACCCGAGAAGTTATTGCC
AGTGCAGCAGACGGGTTGGGCAGTACAAGAGT
>NODE_4204_length_195_cov_19.779488
ACAATGTCTGAATTTTGAAACGGTTCCTAGGAAATCGTGTATGCAAAATAATGAGTCAAA
TCCATTTATTTCTGAGGGGTGCCAAAATCGGAATTATACAATCGTACTTAGTCAGCTGGA
TCTGGGAGGTGAGCTGGACTGTGTGGCCCATAGACTCTAGTAGAAGAAAGAAAAATGGCA
CTCGCTAATCAAATATTGACGGTTGACTTAGTGCTCG
>NODE_4205_length_167_cov_2.616766
TTTCAAGCCCGCGGATTTGGAGCAACTGGTGGCAGGAGACAAAAAGATGCCAAAGGCGAT
TGGTGCCAGTAGCTCGCGATCGTGATTTTACTTGGCTACGCGGTATATATATAAGGCTTA
TTGATCTGTTGTATGTCATAAGACAGAGTGTGATCTTCAACCTCTCCCCACAAACGGCTG
TTCGGTCGG
>NODE_4206_length_73_cov_5.123288
GGTGTTCTGAGTGAGTTCTTCATCCGTGAACATTTGTATGAGGGCCTGAGCGCGGGTTGC
TGGATCTTTTGAAGTATCACACACTATCGTGGATT
>NODE_4246_length_64_cov_14.546875
GGCCACCACAGACAATGAAATATAATTATAATTTGGCATTAGCGCAACAAGGAAAGCATC
TACGAAAAACTAGTCAACGTAGCCGA
>NODE_4260_length_183_cov_4.754098
AAATAGGCAGACAATAACCGCAGGATCACTCCAGGATTTGGTGTTACCACCCCACTGCAA
TGCTAGCAGTAGCATTACTACTAGGCCCAGACTCAAGAGAGTACCAATCCAGTCCAATCT
TAGCCACCGCTGGATATGGGACGATTCGTGAACCAAAGGTGGTTGAGCCGGAAGGAAGAC
TATGACAGCAAGCATTGATACCGGG
>NODE_4288_length_168_cov_3.607143
AAACGATAGATGCAGTATTCGGTGACTATGTCATGACAAAAAGTCCTCTTGACTATAAAT
TGGATGGGCGTATTGCAACAACGAATGAAACGACATCTCGGAAATGAAATCAGGTGGAAA
GATCATTATGGGAAATGTGGTTCTGTGCGAGAAGCATGATACATTGAATAGACTTCCAAG
TAGTGGATCC
>NODE_4292_length_81_cov_5.543210
GCCAGCTGCCCAGTGATACGTGATGTATGCTGACGAGAACAATGTCGTCCAGTGTAATCA
ACCCCTTGCCGTTTAATCCTACTTGCCAGCGCGAATCGGTAAA
>NODE_4297_length_635_cov_44.130707
TGTCCCAGTTTCTGACTATCCCTGTTGTCAATGATGCGGTCGGTGGGGAAAGTGCTAGGT
CGTACAGCGACCAAGGACTCTTCAATTCCCTCGTTAGCAGTACCCAGGCAGGCGACTTTG
TCATCATTGAATTTGGCCACAACGATGTAAGTGCAGGGGCTGTGGATAATGGAAAGCAAG
ATGCAGTAGGAGATGGATATGACATTACCAGCACCGTCACAACCGCAACCGGTCAGACTA
TTTTAATCCACAGTTTCGCATTCTACATCGAGAACGCGATCGCTGCAGCGTTAGACAAAG
GCGCCACCCCAATCATCTCATCTGTGACACCAGACAACATCTGGGATAATGGTCAGATTG
CGGGCCCGAATCGGTTTGTAACTTATGCACAAAGCATCGGAATCAGGAGGAATATCACTT
ATGTTGATCACTACGCTTACACGGCCGCTGCTTATGATGCTCTTGGTGAAACGCAGACGA
CCACGTTTTATCCCAATGATCATCTTCATACGAGTCCTGCTGGAGCGCTTGTTGTTGCAG
AAGCCTTCGTTCGGGGATTGTTATGTAGCGACAGCCTTCTTGCATCCAAGGTTAATTCTG
CCGGGAGGGCGGTTCCGGGTAACTGCTTATAATCAGGAAAGTAGCTTAGATATTTGT
>NODE_4300_length_1143_cov_9.213473
TGCATTCCACAGGCTGTTCTCGGAATGGATGTTCTGTGTCAGGCAAAGTCCGGTCATGGA
AAAACTGCAGTCTTCGTCCTTGCGACACTCCAGCAATTGGAACCTGTCAATGGCGAGGTC
TCAGTGATAGTCCTTTGCCACACGCGTGAACTTGCCTTTCAAATCAAGAACGAGTACACT
CGTTTTGCCAAATACATGCCTGATGTCCGCGTCAACACCTTCTACGGTGGTACCCCTGTC
ACCAAAGACATTGAGGTTCTTCGTGACCGAAACAAGTGCCCTCACATCGTTGTTGGAACT
TCTGGTCGACTTCGTGCTCTCATCCTTGAGGATGCCCTGAGCGCCAATCGTGTGAAACAC
TTCGTGCTTGATGAGTGTGACAAAATGCTTGAACAGCTTGACATGCGTCGTGACGTTCAA
GAAATCTTTCGAGCAACCCCCCATCATAAACAAGTTATGATGTTTTCTGCAACTCTGGCA
AAGGAAATTAGGGTTACATGCAAGAAATTCATGGCCAATCCCTTGGAAATCTTCGTCGAC
GATGAAACCAAACTTACACTCCACGGATTGCAACAGCACTATGTAAAATTGGAGGAAGTG
CAAAAGAACAGGAAGCTCAACGACTTGCTTGATACTCTAGAGTTTAACCAAGTTGTCATC
TTTGTCAAGTCAGTTGCTCGTTGCATTGAGTTAGACAAGCTGCTCGTCTCTTGCAATTTC
CCAAGTATTTGCATTCATTCTGGTCTTGCGCAAGAGGAACGTATCAATCGCTATACAGCC
TTCAAAGCCTTTGAAAAGCGGATTCTTGTAGCTACAGACATTTTTGGTCGTGGAATTGAT
GTTGAACGTGTCAATATCGTTGCCAATTATGATTGTCCGCCCGATGCAGATACGTACTTG
CATCGTGTTGGCCGTGCTGGTCGATTTGGCACTAAGGGTCTTGCTATTACTTTCGTTACC
TCAGATGTTGACCAAGAAGTTATGTCTACGATTCAGGCTAGATTCGAAGCTATCATCTCC
GAGCTGCCCAATGACATCGACCCTGCCAGCTATATGACTTCGTAGACCTCTTAACATATT
CCCTGTCTTGTGATCTTGAGATGACTGTAATGGTACTTGGAATTGCTGTTCCTGTAATTA
TGAAAAGCCTGATGTCTTCTGGGTC
>NODE_4307_length_23_cov_3.869565
TTGGTTACACTTGGCTTGGTGCCCGTGGTCGTCTGTTGTTTTTTT
>NODE_4308_length_46_cov_2.826087
GGTAGCACCGCCCCAGCTAGAAGTAGAGTGTTGCTGCGGCATAGTGGATGAGGTACTCGC
TGTCACCG
>NODE_4329_length_196_cov_4.086735
ATTTTCTGTCCATGGCGATATGTATCACGTCATGACCATGCACAACTATTTGCGGACGAA
GCATGAGCTTGATACGGATCACATAGAGGTGGTCGATGTGGGACTAGATTCAAACTTGGT
CATTTATCGCGAGTCTGATATGATGTCGCCCGAGGAAGAGGATTTCACGAGGACCGGTGT
TTCGAAAGCACCAAGTACGGTTAGCACCGGCTGTGGGA
>NODE_4337_length_126_cov_3.357143
ATGGCCTTCCTCCGTCTCTTCTGACCCTCCTTCTGCTCTATCTTTTGTTGACAGGTCGCT
TTGACATTGGACAGTTCCTGCAAGAATCAAATCCGTATGCTTGGGGGGCAACCGGAATTG
GCCTTTGTATCGGTCTGAGCGTGTTGGA
>NODE_4338_length_316_cov_14.186708
AGATCGTTCTCTTGTCGGCGGAATCGGTCATGAGGCTTCTCTTCAATAACAATGACAACA
TCCCCAGGTTCAGCCCCAGGCGACTGGTCGGACTCGCCACGGAAAACAACCGTTTGTCCA
CCTTTCATACCCTTATCGATGTGAACCTCCAACATCTTTTTATCAGGAATGACTTTCTTG
CCCTTGCAGACGTTGCAGCGATCTCTGGCATTGATGTATTCGCCGGTACCAGAGCAATCA
TCACAAGCAGTCTGAATCTGTTGGATCATCGGACCCATCTGTCGCATAATGACCTTGACA
CCACGACCATTGCATCCGGGACAACTCCGAACGGCACC
>NODE_4339_length_23_cov_13.000000
TAGCAAGGTATCATCAAATAAAATATAACTGATTTAATGAGCCAT
>NODE_4361_length_214_cov_6.088785
TGAGGAACTTCTCGTCCTTCTCCTCGTTGGATTTAATTGCCTTTTTCGTTTCGTCAATGT
TCAGCTCCTTGCGTTCAATCGTTCTGCCTGGCGGCACAAGGCGAAGTTTGATCACGAGGA
AGACAATAGATGACGGTGTCACAACGCGCTCCCCGATGACTTTAAATGTGACATTTACAA
TCTCAGGCGCACCCCATCTCTCCAGAGCTTTCTGAATATCGCTGACACGCTCATCC
>NODE_4362_length_970_cov_8.006186
CCCGAGCTTGTTGGTCTGTAATCCGTACAGTAGTCTTCCCCCCATTCGTGACACTCCATT
GAAGCTCTGTGTGCCTGGTGGAGGGATCAGGATGCAAGAGGAATATCTTATCACCAGGAA
GAAGAGGAAGTCGCTTGTAAATGGTCAACTCGCCACCCCTGGGCTGATCAAAGGCGATGA
CGCAGAACGTCGTTGCGGTCCTAGTAAAGCGGGCTGGAAGCTGGCTTGAATCCACTGGGA
CCAAATCTTGAGAAGTCTGAAACCAAAACTCTGTGTCGAACACACAATCTCCTGCGAAGT
TGATCCATTTCCCGGCATCAAGCAGATTATGGGCCATTGGTGCAATAATCTCGCCTTCGG
CGTTTGGCCCAATGTCCAACAAGAAGTTCCCGTTCTTGGATACGATATCAACCAATGTGT
GAATGATCGTCGTCCCATTCTTGTATTGAGCTGCACTTGTTGCTGAATTGAGTCCATAAC
TGAACGGGTCCATTCCCTCATTTGATTCCCAATCGCGAGTCTGGATCGCACCAAATGTAG
CGTGCTCTGGAGTATCAAAATCAGGAACGGCTCCGCAGCGATTATTTAGCGTAACTTGAC
GTCCTTGGCTTTCTGCGTGGTTGTAAAATTGGGCAGCGACTTCCAAGGTCTTGTTTGGTC
CTCCAATATCGCACCACATGATTTCAGTATCGTAAATTGTGGCGAGGTTCAACATTTGAG
GAACTTGTAAATCATCGATGTAATCGCTGATATTTAGCCTTCCTGTGTAGGGCTCGATCT
CACTGCTGTTAAAGGCATTATGTGCCAAACCACCCGGCCAGGAACCGAATCCGTATTTGA
ATGAGTCTGGATTGAACCATTCAGGTAATGAGTAGTATGTTCCCCGGTGCAAGTTGGGTT
TTTCTTTTTTTGCGGCTTCCATTAATTCTTGCAGGAAGTCGCGTCGAGGACCGAGGTGAA
CACTACTCCTGTGAGTTGTATTACTAGTATCA
>NODE_4364_length_597_cov_11.246231
CCTCATCACCACCAAATTGAATCCTATGCACCAACTTTTCATATTGCTCACCAGTAACAG
CATTTGCATACGCCGTCTGCGAAATCAACGGCACGATCGTAGGACCAGAGTGTCCACCAA
CAACGTGAACAGGTGTTTTCTCAGGATCAGATTCGACTATACCAGCAAGGAAACGTTGTG
AGCGGACAACATCGAGTGTCGTTACGCCGAATAATCGGCGGGGGTCAAAGACACCAGCTT
TTTCGAGGGTAGAGGCGACGATGGGAACGGTTGAGTTGACAGGATTGGAGATAACAAGGA
TATGAGCGGAAGGAGAAACACGTGCGACTGCAGCAGCAAGGTCGCGGACGATAGAAGCAT
TAGTATTGAAGAGATCATCACGGGTCATACCGGGCTTGCGAGGAACACCAGCAGGGATGA
CAACAACCTCGACATCCTCAAGAGCCTGATCAAGTTGGTCGGCAGGATAACCGTTAACCT
CGGAGGCAGTGTCGACGTGGCTGACATCGGCAGCAACACCGGGGGCACCTCGGATATCGT
ACAGGCTCAACTTGGTAACCAAAGGATTGCACTTGAGCAACAGTGAAAGAGGCTGGCCGA
TTCCTCCTCCGGCACCGAG
>NODE_4365_length_46_cov_16.717392
CGAAAAATGCCCAGGGCCCCAAGAAACTACAGCAAGACATACAAGGTCCCCCGTCGACCT
TTCGAGTC
>NODE_4372_length_1161_cov_18.576227
GGCATCGGCTGAACAGCCCTTAGCAACTTCCTTTTCTTCTGTCATCTCTTCATCCACACC
ACCCAAAAAACCTTTGATAACGAGTCCTGATCCAACACTCGTTTCGTCAGCAGGGGTCAA
CAATCTGCCTTGCCCTTCATCCTCGAAGTGTGATAGTGTCGATCATGCACCAAATTCTAA
TAGACACAAACGTTGGGGATCTCATCATTCAACATCATCGGCGCCACCCTCCGCGAACCC
TATTATCTCATTGACACCTCCTGGTCAGATGAGTTCTTTTAGCCGGTCCTCTTCCATGTC
CTCTTCCGCCCACCGGCGGTCGGATTCGTTGACACGATTGCCTTCCATTTCTGAGTCTTC
GATGATGACGCCATCCTTGGATTATTCGTCTAGATCATCCACTCTCAATACGACTGACTC
CTTGAGTGTCGGTGGTAGACACAAGGGTAGGAATGGTTTGTTCATCATCAAAATGCCGGA
GCATTTCCGGTCAGTCCCTATGATCGTTGAGAGTCCAGTGGAAGAGGCTTTGGTGTTTGA
TACCAATATGACGTCAGAATCGACCCCATTGCCAATGTCATCTTCAGTGGGGTTGTCGCC
CACTCCTGATGTGTCGCTGCATCATCCAGTTTTAACCAGACGTGAAAGAGGATTCGTAGA
CACAGGGCAGCGGGAGAAACGGAAGTCCTTTAACCCTTTCAAGCGAGGACAGTCTGCAGC
ACCATCTGATGGTTCCGATCGGAACTACAAACGACTGTCCATTTCCACGTCAATTGGAAA
CCTGAGGAAAAGTGCCAGTGGTTGGACAGTGGGTCGGTCGTCACATGATGTACCCTCCAC
GGCACCGGTAAATGGGACATTTGACGCGTCACATTTGCCACCGTCCCCCAAGTTGCCGAA
ACAATTCAGGACTTCAACTGCAGATACCGCCTCAACTGGCGTGAGCTCGCAGCGGAGGTC
GGTTCAACCAACACTACACACTCACGGAAGCATCATCCACGAAACAAATGCAATTAAGAA
TGATGAAGTCAGGAGGGTGACAGAGCTTGCGTTTTTGGGTTAAACCGAGACGGGGATTTT
TACTGTAAATGCCACACAGATATCGTTTTGCCAGGAAAACAGGTTCTTTTCACTTTGTTC
TCTACAATACGTTCTATTTCTTTTCCTTTTCCTTAAGTTTAAG
>NODE_4373_length_46_cov_1.934783
TTTCGCTCTCTCACGCCCGAACTTTGGCCCTCCCTCATTTCGTTCAATGTATCCTTTACC
ATATTGAC
>NODE_4397_length_103_cov_4.514563
TCATCGGAGAAGAGTTCATCGTTGTGGTTGGTTGAGAGAGAAAGAAAAAATGAGAAACAG
TTGCGAGGAGGGTGGTGGTTGCAGATGGTACGAAACCAAGTTGTTGGACTAGGACGAGGG
CGCGA
>NODE_4420_length_309_cov_17.682848
GTCAAGGTAGGGGAGGTGCTTTACTTGGGATACTGCTGTCGCAACTTCGTCCTCAGTGCC
CAGCTGCTCGTCCAGTTCCCGCTGAAGTTTGTCTTGAACATGACGGTTGCGAGCGAGATA
GTAAAGAATTGCACAGGTTGAGTTGGAAGTCGTGTCAGATCCGGCAATGAGAAGTGTGAG
AGCTTCTGCAGTCAATTCTCCACGTCCTAAGGGATTACCATTGCAGTCTCGTCCGGCCTG
CAGGTTACTCAGGAGATCACTACGGTCGGTGGGCGTAGCCAAGCGTTTGGAGACAGCAGC
AATAGCAATGCCCGCTAAGGTCTTGACATCC
>NODE_4424_length_157_cov_7.700637
GTCGCGAGTGACCAAACTGAACAATGTTCTCCAGCAGTCGGTCTGAAGAATGTGATGCGC
TTTGGAAATAATGTCTCTTGCACGCTGCATCCTGTGTACCCTCACGTTCATTGGTTGTCC
TACAGCCATTAGTAGTATATCCCGCTACCCTCGTCCTCCCTTGGCCCGACACAAGGATC
>NODE_4426_length_77_cov_4.493506
TACGGTTGCGGTGCGCACGGGCCTCCTTGCGCTCATCGGAGGACAGGTCTGAGCGAGGGC
GTTTACGAGAAGGACCAGAGTCGGAGGAGGAGGGGGAAG
>NODE_4427_length_564_cov_13.875887
TAAATAAATTAATAATGATTTAAAGCTAGAATCAAAAAGAGGATAAACCAAATAATATTT
AGTGTAGGGATACAATCTGTAGATACTAAATGGAATACTTAAGGTGTAAGCTTTTATCCA
ATAATGATTGACGCTGAGGAACGAAGGTGAGAATAGAAAATAGGATTAGAGACCCAGATA
TCTCTCACTGTCAACGATGAGTGGTAGTTGTTAGTCTTATTAAAGGCTAGTAACGATGTT
AACGCGATAACCATTCCGCCTTGCGAGTACGGTTGCAAAACTGAAACCAAAAAAATTAGT
CGGTCTCGAAGCAAACGAAGTGAAGCATGTTATTTAATACGTATGTACGCGTAAAATCTT
ACCAGTTCTTGAATAGTTTCTCTTTAATTTGTGTTCTGCAGCTTAGGTTGCAGCAGCCTG
TTTTGTTATTTTTAATTAAAAGCAGGAAGATACTACTACTAATGTTGATAAAATAATTAA
CTTAGCAGTAAAGACACTTATGGGGGAAAATTACAGGTGTTGCATGGCTGTCGTCAGTCC
GTATCTTGAGAAGTTAGGTTAGCTCCACTAACGGACGCAATCCCTG
>NODE_4428_length_1312_cov_14.336890
ATAGTGGAAGCACTGAGGTAGATACCATAAGCAACAGCGAAGGAGAAAATCTCAACCAAA
TCCCAGCTGTCTGGAGTATTGGAAGGAAGTACACGATCAACCGAGAGAGTCATGATGGTA
CCATCATTAAGGAGGGCGATAATAAGAATCATGAAGGGAGGGAAATCAAACTTATAAGCG
AAGGAAAGGATGGCGAAGCAGACAACAATACGGATCGTGATGGAACAGGCATATATCGAG
TAGTTACGCATACGCTGGAAGATGATACGAGATTGGCGGATGGCGTGGACAATGGTAGAG
AGACCTGGTTCAGTCAGAACAATATCAGCAGCACCGCGAGCAGCATCAGTAGCACCCTCG
ACAGCAATACCGACGTTAGCACGAGAGAGAGCAGGAGCATCATTGGCACCATCGCCAGTC
ATGGCACACAGATGGCCAAGACCTTGAATACATTTTACGATTTCAAACTTGTGCTCAGGG
AAGACTCCTGCGAAACCATCGGCATCCATTATCATCTCGTCAAGAGAGCCGTGCTTGCTA
CCAGTAGGAGGTCCTTCCTTCAATACCTTAGCAGGGTACATATGGTCACCGAGACCAAGA
CGACGACCAGTTTCCTTAGCAATGGCGAGCTGGTCACCAGTAACCATCTTGACCCTGACA
CCGAGGGCGAGGGCGTCATCAATGGTTTGTTTGGTATCCGCACGAGGGGGATCAAAGATG
GCAAGAAGACCGATAAGTTCAAAGCCGTTGCCCTCAGCCTCTGGATCATCACCATCCAAC
TCCTCGTAGGCAACAGCAAGGGCACGGAGACCACGGCTAGCATATTCCTCGACATCGGCT
TCAAGCTTGTTCTCTTGCTCTTCGGTCTTGTTCCGGGTGCAAAGCTCAATAATGATACCG
GTCATACCCTTAGTAACACGCTTTAACTTGCCCGTTGACTCCTCAAGATAGGTAATTTCA
GTACGCTTGTCAACAGGATTGAAAGGCTTGAAATCAAGAAGCTTGATCCCAGCACGAGCA
CGCGAAGGATCACCAATGGCAGCTACGACGGAAGCATCAATAGCATCTTGGTTCTCGGTA
CGAGAGGCGTAGGCAGCGAGGAGGATGACATCGTCGGCAGAGAAGGGACCGTAGGTACGA
ACGGTATTATGATCGATGGTAAGCTTGTTGGTAGTGAGGGTGCCGGTCTTATCGGAACAA
AGGATGGTAACACCGGCCAACTCTTCGATAGCGGTGATACGGGTAACAATAGCTTTGTAT
TTGGCAAGCTGCTGAGCGCCGACGGCGAGAGTAACAGAAAGAACAGTAGGCATAGCGATG
GGAATACCACCACT
>NODE_4429_length_135_cov_10.162963
CTTTTCCTCAACCTCGTCATCGACGATACGATCGAAGAGACAATTCCTGCTCAGAAACAT
TCAATTGGAAGTGTTGTCATCCGGGGAAATAGTGTGACATCGATGGAGACATTAGAAGCT
ATACGACCTTAATATTACTGTAGGACTCGTGGAGGAT
>NODE_4430_length_405_cov_39.409878
CCATAGCACAACATGAACAGACACTAGTGGCACCTTTGATCAATTACCTTACAGAGACAA
AGCAATGGGCGCGCGGCGTCAGGCTTGTTGGCGATGCATCAATCAATCTCATGCGGGCAC
CCACGATCAGCTTCGTTGTAGTAGGTGATCGGGCGATTAAGAGTAAAGCCATCGTCGAGA
TCTTCGACGAGAAGGGTGGAGTTGGCATTCGATATGGGCACTTCTATGCCTATACACTTG
TCGATGAACTTGTACCAAAACTAGACATAGATGATGGCGTCGTCCGTATCTCCTTGGTGC
ATTACAACACTGTCCAGGAAGTTAACCGGATCATTGAGATTCTCAAGGAAATATTGGAGT
AAGCAGTAAGCACGATGTATCAGAGCATTCTAGTTAATGCAAATGTTGTACAAAGTAACC
TACGGTC
>NODE_4432_length_216_cov_112.703705
CCTCTACTTCACCGTCCAGCCTATTCTGGGGTATCAACCAATCCGTCCGCTATGGTTCCA
CCAACATCTTGGGGACTACTGCTGGTATCGTTGACACTGGTACTACTCTCCTTCTCCTTG
CTTCGAACGCTATCACCCTCTACCAACGAGCCACGGGTGCTGTTTTAGATAACAACACAG
GATTGCTTCGCCTTACTCCGGCCCAATTCGCAAACCTGCAGAGTTTGTTCTTTACCAC
>NODE_4455_length_413_cov_4.832930
AGAGACACGCCCGCAACCTATTGTCAGATCGCTTCCATGCGGCAAATACTCAACCATATG
AATGAATCTGCTGTGTACAATGAATCAGACGTAGCACCGTTTGACCAACGATTGCAGGAA
CTCCGAGGTATTGTGCAACATGACTTCGAAAGCGGGAGACATCCCAAACCTTTGACGACT
CTACTGGAACGACTGTTAAACGAGTGTGATTTGGTCGTCAAACAACTACAAGATTCACTT
GCGATCCTGGATATCGAACTTGTACCTGTACATCAGAAGTTGGTTGCCATCCGTCGACAA
CTCGTAGCACTAGCCGCCAAAGAAGAGCCCCACAAAGCTGAGCTTAAACCACTGCAAGAA
GAACTTCGAAAGATAGACTCGACACGGGTAGATGGTAAATTTCTCGGCCCTGGAGGTATA
GTTCCGGCATCCCAG
>NODE_4456_length_61_cov_4.295082
GCCATCTGGTGTGAATTCGCCACAGTTGACAGGACCGGTGTGTCCAGCGAATACTTGCAT
TGTATTTCCAGAAGGTAATTGCA
>NODE_4501_length_415_cov_8.980722
ATGGCTGCTTTTTCAAGGATGACATGGGCGGGCTCGAAGGTCGAGGAGCGCCAACAGACT
ATTAAGATGATCTGGGACAATCGCAAGGGTCGCCGTCACCATCAGAACCACCGTTCTGAA
CCTGATCTCCATTATCGACATCATCCGCTCTATGAGCAGCAGTCTATCGATCCAGTGAAT
TCGCAATCTCATGACCTACAGTGTGACCGTCCGTTGCTTCCACCCCTCAACCTGTGCACG
GGCCAAAGGCGAGTGGAGTCCGCTCCATCCACATCGTATACGACAGATGGTACAGGGGCA
AATGGGTGGCCCTGCTACACACCTCCGGGTACGGCTACGTCTGGTACTACGAGCACTGGA
ACAGGCCTCAGTGCAAGTGGTTCACCTGTCTTCCCAAATGTTGGATCATACAAGAGTGAT
GTTGATGATCCTTACTA
>NODE_4514_length_46_cov_5.565217
ACCCTTGCAGATGAGCGGGCATACTTCTCCAATTGGGGTAAATGCATCGATGTTTTCGGC
CCTGGTTT
>NODE_4540_length_403_cov_17.625311
GCAGCCCCCGAATATACCCCTACGTTCACCAATGCGACAGCGGCTGTTCAAGCAACTGAC
TTCATCACCTTTGGCCTCTTCGACACGACCACTGAGTGCACAGGATTCTGTGATACAGTA
GTCGGCTGCAGTTTTGCAAACAGTTACCGCGACAACAACGGGAAGGGTGGGAGTCCACAA
CTCACTTGCTCCCTTTATGCCTCGTGCCATGGTGTGGAAACCTTGACCAATACTGGTGGT
CAGACGCAACCAGATGGTTCTGTCAATTTTATCACCGACAGTGATGGTTTCTGCAAAGAT
ACTCCTACTGGTGGTCCCACGACTAGTACGACCGCTGCCCCCATTCCGACTTCTACTGGT
GCTGCTGACCCCATCTCGACCGATCCCACTGACCCCACCTCGACCGCCGATCCCGCTGAC
TTGGC
>NODE_4541_length_172_cov_5.593023
AGAGTATCAAGCTTACTGTTAAGAGCTTACTGGAGGTAGTCCAGACTGGAGCCAAGAACA
TAGAAATCAGTGTAATGGAGGGATATAGCAAAGTGACGAACCTGGAATTGGCAGAAATTG
AAGCTATTGTCTCAGAGATAGAGAGAGAGAAAGAGGCCGAGGCCGAGCGTAAGAGGTCGC
GGTTGGCAGCGACA
>NODE_4548_length_23_cov_28.434782
TTCTGCTCCCGCTGTCCTCGGTTGTCAAGACCTCACTGTTCCAGG
>NODE_4554_length_1310_cov_38.575573
TTCCCATATACTCGACCAACATTGGCATGTTGTCGTATCCATTCCAAGCCTTGGGTCAGG
GTATTGTTAAATGGTGACAGGTTGGGGTCATCTGGTCCATAACTATTTTGATCAGGAAAT
AACTGGAAACTACTGAAACCAATGTCCGAAATCCCGAGAATATCATCACTGTCGACGCCG
AAACTACCGTCTAGAGTGGAGTCCTGCCCTTGGTCTTGTTGTCGACGGGTAGGAGTCGAA
ATCCAACGTCCGCGAATTCTTATACCTTCCTCCAAAGATCTCTTGGCTGTAGCTCGTGTC
TTTTTGAAGGCTTCTTTACGCTCTCGTAGGATCCGTTCTTTGGTTAAAAGGGTAGCAGTG
TTGCGACGAACTCCAGGAACAGGAGAGGGTTGGGGAAGAGCTTGAGGAACCGGGAAAAGT
TTTTCACAATCTAGGCAACGAAATCCTTGCGTTCCACTTGACACAAGGTGGTTAGGGTCG
ATGCCCCTGACATGTTGGGCTAGTTCAGAATGCCAGCGAGTGATATTTTGCGTAACACAG
CCAGAGGAGCCTGACACAGACGAGTTGCACCTGGGATCATTTGCGAGTTCCCAAGAAAGC
ACGTTGGGATGATCGCGAAACCTTGTGACAATTTGTTCAGTGTAATTTTTGAAAGCGTTA
ATCAGAGTCATATTGGTATAGAACTGATCATGCTCCAAGGGGCCACCAAAGTTTCGAACA
TAGGCATCCATGCCACCATAATCATTACTCAACGTATTTCTCGGACGGGTATCGTTAATT
CCAAGTAAAGTGTCGCGTCTCCCGAACCGAAATACGGTGAGAGGATCAGTAATGTTAATG
ACATCAGAGGGTTGAGGGTTCCAATTGTTCGTCAGAGAAAGGAGGACGTAGAGACCATGT
TTCTGAGCAAAATTCATGACCTTGTCAAGCTTTTGAAGCCCGTTGGTGCCATTATTGATG
GTCAAAGTCCCGTTTTGAATCAACTGGAACCAAGTCCCGTTTTCTGGAATTTGTTCGACA
TCATTAAACGCCCATGTTCGCACAGCATTGAATCCTGCTTGAGATATGTTGCCTAGAGTG
TGATCGATATCTTCATCAGTATTCAATGAAGACAACCAGTATGCAGTGGTGCCAATATAG
GTGAATCGACTTCCGTTGACCATCAAGTTGCTGCCTTGTTGGGATACGAAATGGCTCTTT
ACGGCATTGCTGTTGCGCCGTGCGACGTTTGCTGTCGTTCTCGTGATTGAGTGGGCAAAG
GCAGTAATGGACAGGAGGGAGAACAAGACGAGCCCATGGGAGAAGACGAGCATGATGCCC
AGAGGAAGGGAG
>NODE_4555_length_327_cov_6.266055
TTTTTACTGAGTCGATGTTCAAAATAAATGGAATCACGTGGATAACTAAGTCCTTGGCAA
ACATATAGTCGTCTAATGACGCTCGTAAGATCATGATGCAAGCAGGACCAGGTAATCGAA
CGTCCTCCCTTCCCTGTGCCTGCTTCTGGAATAACGTGAGTGGAACCAGGCCGTCGGCTA
GGGAGCAATGCTATCTAACGCTTCTAGTATCCCGTCGGCTCCCTTTGCTACCCATTGTGA
CGGCGAGATACGCTGGTGTCCTCCATCAAGTAGAGTGTCATTCTCATCTACAAAAGCCCA
GTGAGATATATCTGGGGAAGCGGATGTGAGAGCTCTAAGCTCATCCCTG
>NODE_4559_length_63_cov_4.269841
TCCTAGGCTCTAATGGCATTTGGTGCGCCAGGTGGACGAGGTGGATATGCTGGTCGCGGC
GGAGGAAGGGGGGCTGGCGGGGGCC
>NODE_4560_length_566_cov_12.300353
CCATGTACTTCCGAAAGGTTCATGAGTTCCGCGGAAACACCTTTGTAGCCGAGTGGAACA
TAGATTATACCATGGTGTGTTAGAGTAGATAGGAAGTTCATAGCGGTAACCTCTTGGCCT
CCTCCTGGAGTATCAGTGGACACGAAGACGCCGGCGTACTTGCCAGATAGTTCCTGATTG
AACCAAATACCACCGGTCTGGTCCCAGAAAGCCTTCCATTGCGCAGGCATGTTGCCGAAA
CGGGTAGGAATACCAAAGAGGAAGGCGTCATAGTCTTTGAGGGCGGCAGGAGCCAAGACA
GGGAAGTTAGGCTTAGGGGGAGCCTTTAGTTTGTCGAGGACCTCTGGAGAGAGTGTTTCG
GCAACTTGGAAAATTTGTGCTTTGCCGCCAGCACTCTCAATACCTTGTTTGACAGCCTGG
GCCATGTTGCCAACGTGCTGGTACATGGTATAGATAACAATTGCGATACGGGGAGACATT
TCGGTAGGTGCTGGGAGCTCTGGTGCAATGGAGGGTGCGGTTGGCTCTTTTATATCCTTC
TCGTCCAACCCTTTTTGGTTGTCTGATTTTTTTGTAGATTCGTCGGTA
>NODE_4561_length_86_cov_13.534883
CAGCTCAACATCACTTTTCTAGAGACTTCTGCAAAGAATGCGACCAACGTTGAGCAGGCT
TTCTTAACGATGGCGAAGCAAATCAAGGACAGGATGGGTTCTACTGCC
>NODE_4562_length_23_cov_8.043478
GGACAGGATGGGTTCTACTGCCACACCATCTGGTGCTGCTAAGTC
>NODE_4565_length_399_cov_12.947369
ACATCCGCATTTGTCGAAGCAGACTGCGAAAGTATAATATACAGACAGATTAGAACATGC
ATAAAATCCTAGATATGCCAAGTAGATCGACCGCATCGGTCAATGACCATCCAGTTGTAA
ACATTGGCCGAGCTAGTCGTTCACCAGTCACCAGCGGCATCGTCAAAGCCATTATCAAAA
CCATCCTGATAAGCCTCTTCTTCCCTATCTTCTATCGCATCCATAAGTAACGCACCGCCT
ACCAGTCCGGCACCTCCCGCTAACAGCGCAGTACCCATACCCGGACCTGATTTCCTCTTT
TGTTCATCCACAACTATGGTTTGAGGTTGAACCTGAGGAGGTCCATATCCGGAGTAACCA
CTGTAACCTCCTGAAGGAGGCCCATACCCTTGAGGGGACCCATACCCTTGGGGGGGCCCA
T
>NODE_4566_length_61_cov_2.803279
TTTGAATCAATATGGCCAGCTGGATCGATATTCTTTCTCTACTCGTGACGATTGGTGTTT
TGGGTGGAACTGCCTGGGGAATT
>NODE_4568_length_204_cov_4.553922
TTGCCTTACATCATGGTTGGTATGGATCTATTGATGGGTGGACCTACCGCAGCGGCGGAG
GCTACTGCGGGAGCTGTAGTTGGACATGCTTGGTTATGGGGTGTGTGGGGAATGGCACTA
GGGTCTACTGGTCCTCTAGCCGGATATGCTAGAGCACCGAAGTGGTTGGAGAATTGGCTC
GACGGTCCGAACAGACAGCCGCCTCAGTTTGGTACTACTGGCGGGG
>NODE_4575_length_98_cov_2.204082
CGCCGGGGAACATCGTCAGGGTCATACCTGCATGCGATTGTGGAGCATGTGAAGACGAGT
TCAGGAGAGCCGCTGAGGCTTGGGGTGAAGGTGTTGCGCAATACAGACTATGAGGAATAC
>NODE_4577_length_76_cov_3.039474
TTAGACACAATCTCTCCCTTAATCAAGTTTTCCGCTCATGCGATAGACCAATCACTGAAC
CCGGCAAAGGCCGCTATTGGTCCCTCGACATATCCAAG
>NODE_4581_length_149_cov_2.838926
TCACGTCATTATGACTTCAATATCATCCCAGCCAAAGGTCGAAGGCAAGATCCACTTTGA
AGAGCCTCAGAACTTGAATGTTACTACTAACGGAGAACCAGAAAAAGAGAGTGGTGCTGA
TTTGGATGCTGAACAGAGTGTTGAAGATGACGAGCACGACATAGCTGAAGG
>NODE_4582_length_77_cov_43.870129
GTCAAATATTCACTGAAGTCAGTGCCTCCCATCTTCTACGTTTGTCACCGACAACATTAT
CATACATTCTCCTGCACCAAGCACTATGAAGTCTTTTTC
>NODE_4584_length_64_cov_2.734375
AAGTTGCTCCCTTAATCGATGCTACTCATTTCTACTATGTTGAAGGTTACTTCCTCACAC
ACGGCACCGACATCGTTGAATGGCTC
>NODE_4591_length_169_cov_15.473372
TTTTGGGCGTCGAGCCCGTTCTGCTTTACAAAACCAGATCTTGAAGCATCACGTTCTGAA
AGTGGCACAAGAGGTGCAGAGCTAATGGGAGCAGAGAAGACAGCGAGTACAGACAATAAG
ACCAGGGTATTCTTGCGCATTGTTTGGAGAATAAACGAGTTGTGAGTGAAGTTGGGGCAC
CTGGCCTATAC
>NODE_4593_length_104_cov_197.932693
CCAATTGCCAGAGTCACCAAACAAGACTACCGACCAGTCGTTACCCGTGGTAACTTCTGG
CACAATGAATGAAACATTGCCATCGAGGATGTCAAAGTCTTTAGCGAGAACTTCATCAGG
ATGCTC
>NODE_4598_length_145_cov_8.668965
CTAAATGTACATTCGATGTGTAGCTACACACGAGTTTCGGACACTGGAAAACAAGTAGTG
TTACTTGGAAGAGAATTCGAACACTGAGTGACCTAGAGCAGCACTGCAAGGACCTGCTGA
TGAGGAGACGAAAACTCTTTACCGCGATATACCCTATCAACCTTCCA
>NODE_4599_length_30_cov_8.766666
GATATACCCTATCAACCTTCCATCCTGCCTTACGAAGCAGATTGTCTAGTTG
>NODE_4600_length_262_cov_21.248091
GCACCCGTCCCCAGTGCCAAGATCCACAAAATTAGGATTACCCTCACAAGTGGCAATGTT
AAGAACCTGGAAAAATTTTCTGGTGATCTGATCAACCGTGCCAAAGACAAGCAGCTCCGT
GTCAAGGGCCCTGTTCGTCTTCCTACCAAGGTTTTGAAGATCACAACCCGTAAGACGCCT
TGTGGTGAGGGCTCCAAGACATGGGATCGTTATGAACTCAAGATTCACAAACGTTTAATT
GACTTGCATGCCTCCAGTGAGGTTGTCAAACAGATCACCAGCAT
>NODE_4604_length_1296_cov_13.707561
TGGAACGTGGAAAGGATATACTGGGAAGACCATTAATACCATTGTAAACATTGGCATTGG
TGGATCCGACCTTGGTCCGGTTATGGTCACCGAGGCGTTGAGGCCATATGCCAAGCGCGA
CTTGAAGGCGCACTTCGTCTCTAACATTGATGGAACTCATTTAGCAGAGACGCTCCTCGA
GTGTGATCCCGAGCGCACTTTGTTTATCATTGCTAGCAAGACATTTACCACCCAAGAAAC
TATCACCAATGCAGAGTCTGCTCGGGACTGGTTTCTCTCTAATGCCAAGGACAAAGTTCA
TGTGGCTAAACACTTCGTCGCTCTCAGCACTAACACCCCAGCGGTGACAGCTTTCGGTAT
CAATGAAGCCAATATGTTTCAATTTTGGGACTGGGTTGGCGGCCGCTACAGTCTTTGGAG
TGCCATCGGTCTCTCAATTGCTTTGGTGATCGGTTTCAGCAATTTCGAGAAACTCCTTCG
TGGTGCTCACTCCATGGATCTCCATTTCAAGACAGCGCCTCTTGAAAAGAATTTACCTGC
TATCATGGCCGCTCTAGGCGTCTGGTACAACGATTTCTACGGTGCCCAAACCCTGGCTTT
GTTGCCGTACGATCAGTACCTACATAAATTTGCGGACTATTTTCAGCAGGGAGATATGGA
ATCGAATGGAAAATTCATCACGAAGAATGGTGAACGCGTGAACTACCAGACTGGGCCGAT
CATCTGGGGTGCCTCAGGGACCAACGGACAACATTCCTTCTACCAGCTTATCCACCAAGG
CACAAAAATAATTCCCGCAGACTTCATTGCACCTGCCAACACCCACAATCCTATCGCCAA
TAGCAAACATCACCGCATCCTTCTATCTAATTTCTTTGCCCAGACTGAGGCATTGGCCTT
CGGAAAGACCGAGGAGGAGGTAAGAAAAGAGCTCGAACCGAATGCAAGCGAGGTTCTTGT
GAAGAGCAAGGTATTCGAGGGTAACCGACCCAGCTCGAGTTTGTTGTTTGATGTACTTGA
TCCTGCTACTCTCGGTGCACTTATTGCTCTTTATGAACATAAGATCTTTGTTCAGGGTAT
GATTTGGGGTATCAATTCTTTCGATCAAATGGGTGTTGAGCTCGGAAAGGTTCTTGCCAA
AAGGATCCTGACACAGCTAGAGAAGGCTGACGATGTTAAGGGTCACGATAGCTCGACTAC
GGGTTTGATCCATTGGTACCAAGCGCACAGGAAGGAGCAGTGATTTCAGGAACCTCAAGA
ATGAGACTCTTTTTCCAGCGTAAAATGCGAGATTACTATCTGTTTGTAATTATAATAA
>NODE_4605_length_23_cov_1027.695679
TCATAATAACTTTTCGAATCGCATGGCCTTGTGCCGGTGATGCTT
>NODE_4607_length_26_cov_68.423080
CAACATCCCTGGAGCCGGCGCTCATCCATTCCATTTGCATGGCCATGC
>NODE_4608_length_72_cov_74.791664
CATTCCATTTGCATGGCCATGCCTTCGATGTCGTCTTACCATCCAATGATGACGTCTTCA
ATTTCAAGAATCCTCTACGTCGCGACGTGTATCC
>NODE_4612_length_510_cov_5.137255
TGTCGAGGAAAGAGAATAGCATTTAGACAGCAGCGGATAGCGTGAACCCAAGGAATTACA
TTTGACGCCTATGACTCGATCTTTGGACCATCAGAAACCCTTCCAACGATATTGTATCGT
TTCGAGAAAAATGAGTGCCAATCATCTAAGACTTTCTTTTCCTCAGTACTTAGAGTACTA
TAATCTGCAACAGCATCCTCTATCTTCAAGCTTGACTTTCCAAGACCGCGTGAACCGTCT
TTCCCAGCGAAAATGTTGTAAGATTTTCCTGGGCCATATGAATCGGCTTTGTGTGTAACA
TCAAAGATATCACCCTTGATCGCAACGTAGATTGGTTTCGATGGGTCACTTCCATCGTAT
TGAGCCAATTCAGTAGTAGTGAATGGATCGTTCTTGGGCGATGCCAAATCTGTTCTTGCA
GGTTGCATAATGGACTTGGCTTCAGTTGTAGTTGTAGTTTTTGGAGAAAGACGACGGGAA
TTGGATCGTCGGTAGAAGAGGAATGTGATGGGTATGGATATCACGAGAAAGC
>NODE_4613_length_81_cov_2.111111
CTTTATTTTTGTCACTTCATTCTTGTGTCTCAAAAGCGTCTGGCTTAAATTATCCGATAC
GAGAGGGTCCCCCTCTGCCTCTTCCTCTGCGCCTTCCACCACG
>NODE_4636_length_185_cov_19.664865
ATTTCACTCGCCATTACTTTCGGAGTCTCGGTTGATTTCCTTTCCTTTCCCTACTGAAAT
GTTTTACTTCGGGAAGTAATTAACTAATAAGGTTTACCTTAGGATCGCTTAAATAGTATA
TAAAACCTAATTATTTAGATTTCTTTAAGCATTTGGTTTACCCTCCTTATATTTATAAAT
TTGCCTTAGTTTTCCTTAATAACCCCT
>NODE_4637_length_81_cov_2.839506
GTTTGGTGGGGCGAGCCTTAGGCTTCGTAAGTGACTGCTGTTTTGGTGGATGGGGTATTG
GATCTGGAACGGGAGGTACAAGTTCTTCTTCTTCTTCTTCTTC
>NODE_4641_length_243_cov_112.666664
TACAATTACGAACAATGACCAAGCTCTGCGCATCAAGACTGATGCCGCCGCCACCGGAAG
CACTGTCACAAACATCACATACTCTGGTAATACTGCTACTGGCTGTAAGAGATTCGGTGT
CATCATTGACCAGAGCTATCCCTCTACTATCGGTACTCCCGGTAGTGGCGTGTTGCTTTC
GGCCGTCAACTTTGTGTCGCCTCAAACCTCAATTACAGTTAATAGTGGTGCTGAAAGAGT
GGCCGTTAATTGTGGTGTCGGCTCC
>NODE_4642_length_457_cov_7.803063
GTCGTCTCCCTTCTCAACCAATTCAGAGCCCTCTGATCATGCTGTAAAAGCGGAGAAACC
TTCTCCCAAACTTCAGCATGATAATCGTCAACCCACTTCTTCTCTTCAACATTCAACAAC
CTAAGATCAATAAGCTTCTTATGAATGGGCGACATCGTAACATGCTCAAACCCAAGATAT
CCTTTATCTCCAAAATTATACCGTGTCTTCGCTTCCCTTACAAGGACAACGTTCTCCAAA
CGAATACCGTACTTCCCATCTTCATAGTATCCGGGTTCATTCGAAAGAGTCATACCAGCC
TTTAAGGCGGCGCTGCTGTAGGCAATTCGTGTGCCGATCCCATGAGGTCCTTCATGGACA
TTCAAAAAGTGACCAACACCGTGGCCAGTTCCATGACGGTAATCAAGTCCATCTTGCCAT
AGATACCTCCTCGCCCAGGAGTCAATAATAAAACCAGTTGTTCCGGTGGGGAAAACTGC
>NODE_4678_length_84_cov_3.488095
GTAATTTTCTGAGAAAGGTCGCCACGAGCGACGGCATTGCAAACGCGGGCGACGTCTTGG
ACCTGGGCCTTGAGGAGTTTGAGCTCCTCGACGGCAGACATGCCGG
>NODE_4679_length_67_cov_2.880597
TCGGCAATGTCAGAACTAGCGAGGTTCGCATTGAAAGCAGCAAATTCAGGGCGCTCAGGG
TCAGGACACGTCAGGTTTGTGTCCGCAAT
>NODE_4680_length_188_cov_4.632979
GGACTTTGGTCGCGAGTTTCACCACGGTTGACGCACGGCCTGTCGCCCAGGATTGTTCCT
TTCGTTGCCTGCCTCGGCGGGTACGAGGTCCTGATATTCTACTACTGGGTTCACCTCAAG
CTTGGGCAAGTGGTTGTGTATGGAGGGGTTCTTGGGATTGTGACGCTGTTTGCTGGCAAG
CATGCACTCCGCAGCATTGGCCGACGCCGG
>NODE_4683_length_274_cov_30.397810
GCAGAAATTATCCAAACAAATCTGAGCAGGGTAAAGATCACCGTGCAATGTTCACGTAAG
ATAAGCAATACCAGCAGCAATACCAGCGCTGAGGCCGAGACCAAGAGTCTCTAGGGAGGT
AGCACCGCTAGTGTTACCACTGGTGGAAGAAGCAGCAGCAGTAGCGCTGCCAGAACTCGT
GGCAGAGGTGGCATCAGCTGGACTAGAGGTCATGGGGTATGCAGAACCAAGAGGTTTGAT
CTCAAACTCATCCGATTGAGCATAAATGTCAGTCTGATTGAGAGTGTTGGCCAGAA
>NODE_4695_length_23_cov_2.347826
GGAAACATGTCTTGAAGACTTACGGAGTCTACAAGGACATCAAAG
>NODE_4701_length_89_cov_31.674158
CATCTGCAAGAGTGGATGCACCAACAGTGATGGGTTTCTCGGCTGCAGCAGGAGAGTAAT
TGCACGCATCGCGGTTATCGTTACCAGCAGCCACGGCAAAGTGCAATCCTG
>NODE_4702_length_474_cov_39.489452
CCTTTCGAAGTCATTCATTCATTTACTATCCTGTTAAATAACAAGTCTTCCATTCTTCCA
ATCATCTGATGATGAAGTACTCGACTTTTGTTGCTGCTGTTGCTCTTGCTTCTGTGCAGT
CCGTCTGGGGACTGATGATTAATACTCCCACGAGTGTTGTGCAATGTCAGCCGATTTTAC
TTACATGGAGTGGTGGTCAACCCCCGTATTTCTTGTCTGCTCTTCCTGGTGGTCAGGCGT
CGGCTCCTGCTCTCAAAAGTTGGGACTCCACGAGCGACACGAGTGTAACCTGGACTGTGG
ATCTCCAAGCAGGGACCTCTCTAACTATGTCCATAAAGGACAGCACTGGTGCTATAGCTT
ATTCGGATGCAGTCACAATTCAATCTAGTAGCCAGACCGACTGTCTCAGCAGCAGTGGCG
GAAGTGCATCTCCGGCTGGTTCAGGCAGTTCGTCTCCCGCTCCTGCTGCCGTATCTAGTA
CTAGTACTAGTACTAG
>NODE_4703_length_95_cov_4.768421
GCTGTCTTGTGGTTAGGCCTACGTTTGCTAGGTGTAAGAAATGTTGCCCTCTACGATGAA
TCGTGGACTGGATATGCAATGCGCCCATCAAGCAAAATCGACAAGGATTAGATTTAG
>NODE_4717_length_686_cov_17.819242
TATCATGGGAGCCCAGAACAAGAGTACCACCTCCATTCAACAGGGATACACCAGCTTGAT
CAATGAATCCACCTGTTGGTGAAGTAGAACGCCCAACACGAATGTTGTAAGTGCTTGAAG
TTCCTTGGCAACAGTTATCCCAGCTAGTGAAGAGATAATAGAGATTGTTAAACTTGAATA
TAGAGCTAGCTTCGATGGCACCACTGTTAGCAGTACGTGTGGCAAGAGAGGTGACACTGC
TGTCCCGGAGTAAACCTGAGGAAGGATTAATGTTCATAGATTTGATGCCAGTCCAGAAGC
TGCCTAAGGAGAGGTACCAATTGCTGTCGTCAATCAGAAGATTGGGGTCGATTGCATTGT
AGTCGTTAGCACTCGACGTGGAAGTGACCATACCGACATGGGTAAAGCTGCCTGGCATTC
CCGTCGATGACTTGGCCAAAAAGATAGCTGAATTCTGAGACCCAAAGCTGGATGCGGCAT
AATAGAGGAAGAATTGCCCGTTGACAACGGTACAATCTGGTGCCCAAAGATTACCATTGG
ATGTACCAGTGTACTGGTCGGTCCAGGAGGCACCATTTGGCCACACTTTTCCGATGAGAG
TCCAAGCAGTTCGGTCTGTAGACGTTCTAATTTCTATACCAACAGCCGTAGAAAAAACGA
AATATTTGCCAGAATTGTCCTTGCACATGGTTGGATCATGAACGGCTG
>NODE_4727_length_136_cov_4.544117
GTCGGCTCTGATATTGCCTCACTGTGCTCAGAGGCCGCTATGCAACAAATCCGTGAAAAG
ATGGACTTAATCGACCTTGACGAAGACACCATCGACGCTGAAGTTCTTGATTCTCTGGGG
GTCACAATGGAGAACTTCCGTTTTGCCCTTGGAATTTC
>NODE_4729_length_230_cov_8.339130
CAATGCCAGGAATCATCATGTATGCACCAACACCGGAACCCGTCACGCCATGGACTTGGT
CCTCAATGAAACGGATACTGGAATAGAACTTGGACCGAGTCTGGCCATTCACCAGAAAGA
CGTCGGAGCCCTCGATAGCACTCCCACCCTGAATTTCAGACTGTGGGATGCCACTCGGAA
GTGATGATTTCAGCAAACGTGCAATGAAACGAAGTTCCCCTACTGTTGGCTCCTGGGAGG
CAAAGGTACCCA
>NODE_4730_length_52_cov_1.807692
AGACGAAGGTGGTGTAGAAGAAAATGACAAGGAAGAGGAGACAGAGGTAGAAGAAGGAGA
GTGTGAGCTCGTTC
>NODE_4731_length_510_cov_17.447060
CATGAAACTTCCAGCAATCAAATAATATTCACACCTGCAGGAAGGCCTCCAGCCGAAAAA
CAGAGGAATCACATCGGATGCACATAAGCATAGTGTTGCATGATACCGCTTTCGTAGCAA
AAAGGAGGACTACAGTGGATCATAATAGCGAAAAAGTATAGAGTGACATAGCCTTTCCCA
ATTGGCAAGACCTTCATTTGAGAGGGATGAACCGGGAGGAGTGTGTAGCACCGATACCAG
GTCGACCGTGCTTGACAGGTCTGTACGACAGCGAAAACTCGCCGAGGTAATGGCCAGTCA
TTTCAGGCTTGATTTCGACAGAGTTGAAGACCTTGCCATTGTAGATACCAATAATACTGC
CAACCATTTCGGGAACAATGATCATGTCACGAAGGTGTGTCTTGACCACAGCAGGCTTCT
CATTGGGGGGAGCCTCTTTCTTAGCCTTACGGAGCTTCTTGATGAGACCCATTGGACGGC
GCTTGAGACCGCGTTGGAACCGACGGCGAGCACGGGCGTGAACGAGTTCAAC
>NODE_4734_length_399_cov_65.130325
AAAGCCAGTAGCGCCAGGTAAGGTGGTATTCAAGGCGTTAATTGTAGCGGCCACTGCGGG
ATCAAGCTGGGCGATCATGGCGCTGAAATTGGGTACAGATTGTTGGGCCTGGAGACCGGA
AAAACCAGTAGCAGTGATCTGGAGCGATTCGCCGAGGACTCGGCTCAGGTCTATATCTCT
TGGCAGGTCGGTCGTCGAGCCAGCACTGACTGGAATGGCTAACAAGTCTGAAGTCGCACC
GTTGAAACCCGTAATCAGGTTCTGGACTTGGACGCCGATGGTGCCATCGGTCGCAGTGTT
ATTAGCCTGCATGGTCACTATATTGAAAAATATTTCGCGGTTAAGAATGGAAAGTTTGTT
CAGGACATCTCCAATCTGGGGGTTGGTGTTGGTGGTTTGCCTAGTGATGAGGGTGATGAT
G
>NODE_4742_length_563_cov_30.701599
CCAAGTGGGTCCACAGGCTGCGTAGCACGCATTTCTTTCTCTATATTTGATACCCTATTC
TCATCTCACGAGTCACATTTTCATAATGTCTGCGCCCGAAGCCGTCGCTACCACCACTCC
TCCTGTTGAGGCTCAGCCCGTTGAACCCATCCCAGCTCCCACTGCTGAAATACACAAGGA
TGAAGAGCCTGTCGCCGTTGCCACCGAGCCTCAGCAGGAAGCTCAGACCGAGGAAACCCC
GGTTTCTGTTGAGCCTGTTGCTGTTCCAATCGAGGATGAAGTTGCTCCCGTTGCCTTGGA
GGAGCCGGTTAAAGAAGAGGTCAAGCCCGTCAAGAGTGAGACCCAAAAGGAAGAGAGGCC
TAAAAGCCCCAACGCGTTCATCAAGTTCTTCGCTTCCATCAAGGACAAGGCGAAAGGTAG
CCCTAAATCTCCCAAGAAGGAGAAGAAGGAGTCCGAGGCCGACGCGCCTGTAGCTGAGGA
CTCCCCCAAGGAGGAGGTGCTCACTGCGGAGCCTACCGTCGCGACTCCCAAGGCTGAGGA
TGCTCTTGTTGCTGACCCTGTGAAGGGGACTGAAGCTATTACGGC
>NODE_4746_length_23_cov_32.956520
GTGGAGGCTCGTAGCGATTCTGCCGTGCAAATCGATCGTCAAATT
>NODE_4749_length_1684_cov_22.541567
CAGGTCATGCTGGCCACATACACTAGGTAATAACATCAACTAGTACAGACTCAAAGCGAA
GCATTAACCCACGAGAACAAAATACTCAAGAACCCCAAAAAATCAAACTTTAGCACTTTA
TTTGTGCTTCTCGGGGCTGCCATCCTTCTTCTCATCATCAGAGGACTCGGTTTTCTTCTC
CGTGGCAGGGGGATCAGTCTTCTTTGCAGACTTGGTAATAACAGGCTTTTGCGATGCACT
GCCAAGTCCAAAGAGGCCACCAAACATGCCGAAGATGGTGAGAATAGCGACAAGGAGAGC
AACACCGGTTTCGGGTTTCGACTTGAAAGCATCAATGGGATCTTCCCTGACGTGGTCGAC
GAAATCGAGAACTTTGGAACGAATAAAACCAACAGGATCTTCCTTGAAGAGAGCCTCGCT
ATCGTCTTCGTTGGTATCCTCAGGTGCCTCAGCCTTGTCCTCAAGGCGCTTCTTAATTTC
GAAGGTCTCGGCTGCAAGTTTCTTGGCGTCCTCAAGAGAGTGCCCAACATAAATGTTGTT
GAAGAGGATATCTTCAGTCATTGTCCAGAGTTCAATACCGACACCGCCAATCTTGGGAAG
GCTCTTGACGGGAGCAAGATCCTCAAAGAAGTCAGGATTGGGGATCTTGCGAGGAGCCCA
AATACCCTTGTATTCGGGGTTGTCAATTCGGGGAGCAAACCATTTGCCCTTGTAATCGGG
ATTGGCCTTCAAGGGGCGCTTCCATTCACCACACCCAGAGACCTCGGCACATTTGGGGTT
AGAGACGGTGGGAGCGATCCAGTCACCGTCCTCTTCATCATCCCATTCCTCTGGCTTGGT
GGCGTCGGGATCAGGAACCGTCAAAGGCTCATCATCAAGCCAATCTTCTGGCTTGGTGGC
GTCCTCGTCTGGGATCTCATAGGGTGCATCTTCGTCCCAGTCTTCAGGCTTGGTTGCGTC
GGGATCAGCAATTTTGGCCTCGTCAACCCAATCTTCAGGCTTTTTGTCCTCAGAGTCATC
AATTTCCTTGGGTGGGTTGACGGCGGGTTCGAAGTCTTCGAGGAGATTTCCGGTTTTGGA
GCTCTCACCGTTGAACAAAACATCATAGGTATTGTTGGGGTAGAGAGCGAGAGTAAAAAG
GTTGGTGTGCTTGTCAAAGGAAGGTCTAGGGGGGAATTTGAGGTGCTTCTCCTCAACGTC
ACCAGTTTTTGGGTTCTTGTGACGGAAAATGAAATGCACCTTGGTACCAGGGCAGGTCAA
ATCGGGTCCAAACATGACAACCCAAGGGGTAGTGTCAGAGAACTCCTTGCCACTGGTCTG
GAAGCCATCCTCCAAAAGCTTTAAGTAACCACCACCGCAGTTGCCACCCTTTTGGTATTT
GACCTCATATTGCACAACCAAAGGCTTGTTGCCAAAGTCAATAGGTTTACTGAAAGGAGC
AGAAATAGCATGGTGTGCAGCCTTTGTCTTTGCAACAAGACCCTTGTCGCCCTCAATGAC
CACTAAGGACGGTTCCTCAACCTCCCATTTGCCAACGTAAGAGAAGGTTTCTGAGCCGGC
GTTGTTCTTCTTGGTTGCCTCTGAGGCTGTCCAACGATCAGCCCAATCCTCATTGAATTG
TTCCAGGAAAGGAGCTTTGATCTCAGTAGGCGTGAAAGTAGGCTTTGGATCATCGGTGTT
GGCCAAGACACCGGAGGCAGCAAGAG
>NODE_4750_length_71_cov_1.915493
TCATATTGGCGAGTGCAGTTGCGAGAATATCATAGAAGGACTCGAAGACCGGTGAACAGG
GCTCGAGTCTCATCTGAAAAGTCCTAACACAGA
>NODE_4751_length_391_cov_7.800511
CGCAGAACCAGCGAGCCAATTGAGCAGCAAAGGAGACAACTCTATATACCATGTGTCATT
ATGTAGCCTTCACCGACGGGGCATACCCCTCCCACGACCTCTCAGGGCCCTCTGTGCCGT
GCCGGGAGGAACTTTTGGGCCGTGACTTGGTGTTTCACTTTGGGGGTTTCGTACTGTTTC
ATCCACACTGAGAATCAAACACGCGGCCTCAGTTGCACTGCTGATGGCATTTAGCTTGAC
AAGACTTGGTTCCCACACGAAGGTCTCGTAGTTGTCCCGGATGCCTTCAACACCATCAAC
ATCAACCCCATACCATTTTTCACCTTTTGCATGCTTCATCCGTAGCTTGTTAAGGATATC
TGTGGAATCGAGACCAGCATTATCACAAATTTGGCGAGGGATGATCTCAAGTG
>NODE_4757_length_67_cov_2.671642
CCTCCACGTCCCCCTCATCCATCTCTAGCCCAGAAACCCTATCGACCTGTCTAGATCCCT
CCACCATGAACGCTCAGGCAGAGTCGTCC
>NODE_4761_length_132_cov_5.886364
CCCCCCACAGACGTCCCAACTTGTTCCCAAACGCCTTCATCCAAGGACGATGGAATGCTG
ATAACCGATTCCGTATCTGAACCAACTCCTGACCCCAGATCAAGTGTCCCTTGTCCCCCC
GAAACACTCGACTGAGGCATCACAACAAGCGACG
>NODE_4762_length_88_cov_5.465909
GTCGATTGGACAAGAAGCCGGGGCATTAATCTCTTCTAATAATTAGGTTGAGGATAATTA
GGTTGAGGATAATCAGGTGCAAGGACGCACTTTCGGATGTTGGGATTTCA
>NODE_4765_length_101_cov_2.920792
AGCAGCTGCGCCTGCTCAGCCGTCAGCGTTTTGCCCTTTTCGCAAATTTTGTGCGGTGCA
ATGAGCGTCGGCACGCCCTTGTCCATGTGTGTCGGCAGCCCGAGCTTCCGTAGTTGAGGC
TCC
>NODE_4771_length_146_cov_3.671233
GTGACAGTAACTGATCCTATTTTGTTAGATGACTGGAATGTTGACTGCCTCGAAAAGAGA
TTATTGCCGTGTTGGGGGCGGGGGTCAGGTACAATGTGAGATCGTCTGGAGAACTCGGAT
CTATCACGGTAGTGCCCCTCATCATCCTCGCTGTCGCTCAAGTCAATG
>NODE_4789_length_347_cov_33.178673
TTGCATTAGACTTTATCCTAGCCCTCATTCGAATATCATTCGTGTACGATACATAGATAC
ATGGTTTCGTTGAATGTTTTATTTCTTTTTGGGCTTGTCGATTTCGATCGTTTTGAGAAC
TGGTGGTAAACTCTGTCTGAGCTTCTCCGCTTTCTCGGGGTCATCTATGGTGATCGTATG
CAGGTATCGCGCACAGCGAACCTTGAGTTTAGTGCGTGTCTTGCCATTGGGACCTTTGGG
CGGGAGTTTCTTGATGCGTACTTCTCTGGCATCCTTGCGCCCTGCGACGGTGAGAAATTC
CTTGATATTCGTGACCTCCTTGGGCATGGTCGATGACAGTGTTGAGCGTGGTGGTGGGGG
GGGGGGGGG
>NODE_4790_length_486_cov_7.683127
ATGCTGCCTGGGAAGCTGGACTCGGCGTCCACGCACTCGTCTGGTTCGGGTTTAATGGGG
ACGACATCTGGATTGGACGGCGGGATACTCTTTTGGCTGCCTTGCACTCAATCCCGAAGG
CTAAATGGGTTACCCGCGTTTTGCAGTTTGGTTCTGAGCCCTTGTTCGATAATGTCTTGC
CACATGATCAGTTGGCACAGCAAGTGATTCAAGCAAAAAGTAACCTGTCTAGTCTTCGCA
TTCCCGTCACTGTTTCTGAGCTTGCATATGGTTTTCAGGAACGTGGAGGAGCACAAGATG
TCCTCGATGCCATTGACTCGATCAATATCCACATGCTGCCCTTCTTTGCACAGACTGCTT
CCACTGCGAAGAAAGCTTGGCCATTGGTTTTAACAGACCTCCAATTCTTCATTGATCACG
GAAATGGCAAAAAAATGTATTTTGACGAGAACGGATGGCCATCTGTCACCTCCGAAGGCG
TGCAACCCAACAGCCCAGATGCCGTAGC
>NODE_4791_length_716_cov_12.206704
TTTAAAGACCCGCAGGAGTGCGTATAAAATGACCATCCCTACATTTGAAGCCAACATCGT
TGTCGACTGTTTCCGGATCACACATGACATCAACTGGGGCACCAGTTTGAGTCCTAGCAA
ATATTTCCTTTGTACGAATATTTGATGTGGTGTTAGGGTAGAGATCAAGGATAGCAACTT
CTTTCCCAGTGGCATTTGCAACAGAGTACCAGCAAGGATCACTGACACAGGAGCCTTCAA
CATACGGAGTGTCTCTGATATCGCCCACGAAATACTCGAATAAGAAATCTTGAATATGCG
TATTGTTTAAGTCAGTCGAGTTGGGCATCGGTCCTGCATTTTGGTCCCAATAATTTTGAG
TGACATAGATAGGAAATGGTACGTCATGAAAGATAATATTTTTCCAAGTGATGTTCCGGG
CCAAACCATTTCCACCTGTCCAACTCTTAAACCGTGCACCATAGAGGGTGCTGATCATGG
TGACATTTTCAATCAGTACGTTCTGTACGTTCGCAACCTGACCTCCCTTTCCTAATGAGC
CAATTGAAAGTCCATGACCACCTTCACAGTAGGAGTCCCTGAATATAATATCTTTGCCAC
CATTTCCAACGGTGAGACAATCATCGCCATTTTGGACGAAGTTTCTCTCAAATAGCATGT
TAGTACCGCTTGCGGAAAAACCATCAGTGTTGAACGGGAATGAATCACTGTCCGAAAGGG
CATGTATACGGTTGTTTA
>NODE_4793_length_250_cov_45.071999
CACAAATTCAAATGCTGCCTTAACTACTCTAAAAGCAAGATCTGTAATATATGGGTATTG
TACCTTTACAATAGCTATCTTGTCCTAGAGCTATTGTAACAGATCGTGTCCGAGATGACT
GAACTACAGTATTGAGTATAGGTATGAAGTGAGAGTAACTGTTCATTTTGTTTCACCACA
TTAACTGAAGAGATCAGAAATTGGCAGGTTTCTGAGCCCTCCTGCGCCTGCTCCAGCCAT
GACCACTGTTTCCATACCCATTGCCTGCACCA
>NODE_4795_length_33_cov_83.000000
TAACTCAGTACCTTAATTTGCGAACTGTGAAACCATATTCATAAGTCCACCCAAT
>NODE_4821_length_224_cov_6.571429
TGATCACCACCATTGACACTAAAGAAGGCATTACGACAGTTTGAGCATTCAGTATTTCCG
AAAACGAAGTCAGCATTGATGTAGTCGACAGATACTAGTTTGGTCGTCGTAGTCGTAGAT
CCTCCATCAATGTTATTGAAAGTCAGTGTGCCCCCATTTCCAATGAAGCCGACAACACTG
ATAGAAGATGATGAAATGACTCGAATGCTGGCACCTCCTGAAAGAGTGTTGCCAATAGCT
GCCGCG
>NODE_4827_length_121_cov_4.595041
CAAAGAATCGGACAGTTTCAGTCCCATAAGACCCAGATGTTTGGCAACAGCGACGTGACG
ATAGAAACCAGGATCACCATACACTTCTTGCCAGCGTTGGCTATCATAGATGGAGTGGTA
ATGATAGACAGCATCGGAAGAAG
>NODE_4829_length_333_cov_6.006006
TTACGGAACTCACCCATATAGTACTGGGAATCCCAAGCATCCAATTCCTTGTTTAATCCA
TCCAACCAATCAGTAGCAGCACCAAGAAGGGCAACACTTTCGAGAGGAACATCGCTTGGA
ACGAACTTGCTCACAGGATGGCTGATGAATAGATCGGCTAGCTGGATGTTGCTCCACAGA
TACTTCCAAACCTCTTCCTGAGGAGAGCCAGGAACGTGAACAAGGTCACTACGAATTTCA
ATGTGAGAGCGATACACAATCGGGAGATCAGGTCTGATCCTCTTGATAAGTGGAATCAGA
CCAGGCATCTGAGGGTCATCAATGAAAGCAACGTCAACACCACCAGGGACCAGAG
>NODE_4832_length_51_cov_4.921568
CGTACTTCCGGGATTTCGGCAAGGAACTCGGTGTATCGGAACCCAAATCTCTTGAGGATG
TTTATAAATCACA
>NODE_4863_length_95_cov_5.147368
ACTGCTTTTTGCGTGAGATCGGGCTGCACATTGTATGCAATTGTATACAATACACTATTC
ACGTAACAAGAGCGTAACAAGAGTGCTAACTACTTTTTCATTGAGTACGTGTACTGA
>NODE_4864_length_174_cov_3.379310
ATAGCCTTCATATTCTTGTTTGGATTTGTCTTCAGCCTTGCGTACACACCACTTCAGGCA
GTATATCCCACCGAGGTGCTTCAATATAATACCAGAGCTAAGGGAATGGCACTAAACGCC
CTTGCGATCAATTGTGCCAGCTTTGTCAATGTCTATGCAGGTCCTATTGCACTTGGACGC
ATCGGATGGAAATATT
>NODE_4870_length_54_cov_181.037033
GCAAATGCAGCTGCTGAACAACTTACTCAGCGTCTCCACTAAGGGTGGTTGACTTGTAAT
TGTATGCATACATTGG
>NODE_4873_length_23_cov_698.260864
TACATGGCATTGAAGATTTTAAAAGGTACGTAAGGAGAAGGCAGA
>NODE_4879_length_104_cov_3.673077
TATGTCATCCAAGGATATTTCCTCGTTTGGATATTCGCTTTGAAGTGCAATGTTGTCCAA
GAGGAACGACTTACGTGCAGTACCATTCTTTAGGGACTTCAAGGTCGCCGCATAGGAATC
TTCGGA
>NODE_4896_length_67_cov_29.582090
AATATACACATTACACATGAATCAGAGAAAGGGAACATGATTGCTTATAATTCGGGGAAA
CAAGTAATACACAGAATGAGCGGACCGGG
>NODE_4897_length_29_cov_27.551723
TACACAGAATGAGCGGACCGGGTGAGCGTTTTTACACATCGATGCGAGTTC
>NODE_4914_length_83_cov_9.469879
CTGCCATGTCCGTCAGCTCTAGCACACCCCGAGCTCGGTCCACAGAAAATACTGCAAGCT
CCGTCACAATTGTGCTCACCACACCCGACCCCGTCACCGGCAGCC
>NODE_4928_length_248_cov_62.608871
GCTGACTTCAGACCCAAAATTCATGGAATGGACACGAGTCTACACACACATAATTGGCTT
CAGACAGATATTATAATACAACTATATGTTGAGCAGAAATGAACCCAGTCGTGTCGACAA
GCACTGAGAGATATGTGTGCAGGTAATCGATTACTGATCTGTCCGAGTCTTGGAGATATG
AAGAAAGAAAGCATAAAGAAGTCACAAAGAGAAAGCCTTGATGAGCACAATAACGATAAC
GTTCCCGGCCCAACCCTTGATGGTATCCTT
>NODE_4939_length_54_cov_2.351852
TACAACGGTAACGACGAGAAGGTCCACCCGATCTCCGACAACAGCTTGGGAGCTGGCAAT
ACTATAGTGCCTCGGC
>NODE_4940_length_238_cov_57.760506
CCGACAGGGGCCAAGATTGTCCGGGCTGGGACCGCCAACTCTGGAGAATTTTCTACTCTT
TCGGCTGCTGTCAACTCACTTCCAAATGATAGTAGCTCTCAGTCTATATTCATATATCCT
GGGACATACACCGAGCAGGTCTCTATCACTCGGGTAGGGCCTCTGACTATATATGGATAC
ACTACTGATACCTCTACCTACAAGAATAATCAAGCGACAATTCAATTTGGCCTAGATGCT
GGTCAAGCCGGTTCCGACGA
>NODE_4941_length_160_cov_36.756248
AGGGATGGCACCCATTACTTTGAGGGTGAATACGCCGCCATCTCAACGAACCCAAATGAT
ATTTTCGGTCCTCCTTCTGATGGTCGTCTCATTTTCCCGACAGTAGAGAGTGCTGCTGGC
GAGGCTGCGTTCATGACAGGATTAGAGCGCAACAGTGACATTGTATTTGCTGCATCCTAT
GC
>NODE_4946_length_360_cov_6.150000
TCAGACCGGGAGTGGAAAAACAATTTCATTTGCTCTTCCGGCTATGCTACATATCAATGC
GCAACCTTTACTCTCTGCTGGTGATGGTCCGATCACCCTTATCCTCGCACCGACGCGCGA
ACTTGCGGTGCAAATTCAACAAGAATGTACGAAATTTGGGTCCAACTCAAAAATCCGTAA
CACCGCAATCTACGGGGGTGCTCCTAAAGGTCCTCAGATCCGTGACTTGCAACACGGTGT
TGAAATTGTTATCGCAACACCAGGAAGACTGATTGACATGATCGAGAGTGGCAAAACCAA
TCTCAAGCGTGTTACTTACCTTGTTCTTGACGAAGCTGACCGAATGCTTGATATGGGTTT
CGAGCCCCAAATACGCAAAATA
>NODE_4947_length_626_cov_10.833866
CATTTGGCTATCCTGCTGCTGGTGTTGAGTTTGGTATTCAATGCTTCTGTGGTGACATCA
CGGATGTCACAAACGCCAATGGTATCATTGGAGACGAAGCTGATTGCAATATCCCCTGCC
CGGGTGATCCCTCTCATCTTTGTGGAGGTGGAAGTCGTCTCAACTATTATACGTGGCAAG
GAGACCTTAATATTTGGCATAAGCCCGCCGTTACTGGTTGGTATGAGTTCTTCGTTCCTG
GTGTTATTGTTCCTTTGATCGCTACTGTCGGTACCAACTACAAGGTCAGTTTCCTCGAGA
AACACGGAACAGGATTCCCCAACTCTACTGGAGCATTTGAACTGGATCTCAGCTTGGTCA
ACGATTTCGATGCGGCATGGCGGGAGCTCAATGGTGTCAAGACTGATGTTTTCTGTGCCG
GAAGTGTTATTCTTCCCGACAAAATTGGACGGCAGATTAACGTTGGTGGATGGTCGGGCG
AGTCGACCTTCGGTGTTCGTCTTTTCACTCCTAACGGTGCTCCTGGTGTCAATTCGACTG
GTGACTGGGAGGAGGATTATCCTGCTCTTGCATTACAGAGAGGTCGCTGGTACCCCACTG
CCGCTGTTCTCGCCAATGGCTCTGTCCTTGTAATAGGTGGAGAGATTG
>NODE_4948_length_103_cov_4.766990
TGAGGATGTAGAAAAAACAAAACATTTCAGCAGTGCTGTCCAGGGTTGTGATCAAGAATG
AGATATCAGTGCGTACATATATGATTGATCTTGCCACGGTTTAAATCGAAAAGCCACACA
CCGTG
>NODE_4949_length_61_cov_181.344269
GACATGATCGCGAGGAGCGGGCTGGACATTCCATACATCACCAGCATATCCATTCAACTG
TCCGCTCTTGAGAGCAGCGGCAA
>NODE_4957_length_189_cov_4.428571
ATGGCGCGGAGTAAGAAAGCTTGTATCATCTTCTTTGACGAAGTCGACGCCATCGGAGGC
GCTCGATTCGATGACGGTGCTGGTGGTGACAATGAAGTACAGCGGACGATGCTTGAGTTA
ATAAATCAGTTGGATGGTTTCGATCCAAGAGGGAACATCAAGGTTCTTATGGCTACAAAC
AGGCCAGATACATTAGATCCTGCACTGCTCC
>NODE_4959_length_408_cov_5.899510
CAGCCACTCATTGAACCTTGGCCTTTGCAACCAAGATGCCACGAGCTTCGGCCTCGGCCT
CGGCCTTGATGCCATCCTTCTCAACTTCATCGGTGAGCTTACGCTCAAAGGCATCCCTTT
CCTCCTGGGTCGCATTCTTCATCATGGCCTTGGCAGCCTTGACCTTCTTCTTGTATTCCC
TGTACTTGGTATCGGTGCCGAAGACCCAGTCCCACAAGCGGAAGGAAGTTGCGTAGTTAT
TGGTGAACGCCATGTGGTGAAAATCATGGTGTTCAGCACCAGACCAGAAGGGGACGATGT
GGTGGAGCGACCAAGGAAAATCATACCCACTGTGGGCATCGATAGCCTGAAATAACCTCA
TGATAATCCAAATATAAACGGTAATGATGTGGAGATCGCGAGCGAAGGCAGTGTAGACGA
TGGGACCAGC
>NODE_4986_length_442_cov_4.579185
GTCGACCACTATTAACAAGACCACGTCGTGATGGCACGCCAATATCATCCTGAGACTTGA
AGAAGTTATCTTCCCCTTCATAAGGTGATGAAGAAGCATTTATCCATTGGCCAAGGACCT
CACCCAATCGCGTAGCCTCCTCCTGACTCAATCGATAGTCCGTTCCCTTTTCTGCATGCC
GCTTGAGCAGTTCACTCAGCGTCCTTTTACCCTGTCCCGATCTGGCTCTGGTCCGTTCAG
CCGAATTGCAGCCAGGCATCATGGAGTCTCCTCCGCCGACGGTAGGAAAAACAACGTTAT
TCTGGGGTGTCGATGCATCATTTCCACAAAAACTCTCAGAAACGAAGGATTTATCCCAGT
CCTCCTGGATTGAATCGTTCGTGGTTTGAGGTTGTTGGGACATGGTGAGAATGTCCTCAG
ACGAGGTGAGTGCAGCAGGAAGTATAACGATAAATAACAAAGCG
>NODE_4988_length_46_cov_2.543478
TTATTGTTTCCCTCCGCAAGGCTATCTCATTCATTGCGTTATTCACTTTCCTTACTGTCA
CTTTTGCC
>NODE_5004_length_23_cov_12.739130
ATGAGTGATGACCCAAGAAGTGCACTCGGCGTCAATTTTAGTGAA
>NODE_5020_length_23_cov_3.086957
CTGCGCTATTCTCCGACGGTTACGCCAATGGTGTTATCTCGGCCG
>NODE_5021_length_157_cov_7.184713
GCCAATGGTGTTATCTCGGCCGTCAACACCATCCTCACCCGCCTTTATGGCTCTAGGCTC
GATGAACACAACTATGGGACTACAATCCGAAGTGTGGTGTTTGCGGGGACAGTAGTCGGA
ATGATTATCTTCGGCTATCTTTCTGATAAGATCGGGAGAAAGTTTGGGATGATGAGTGC
>NODE_5024_length_117_cov_154.170944
CGGGAACATGGAACTGGTCCAACCTCAAAGTTTCTGGCGGTACTACAGGTAAAATCACCA
ACTTCAATGGTATCACAGGATTCAGCCAGTAGATGAACCAATCTACTACATTGTATACTC
TGGTTTTCATATATATATA
>NODE_5025_length_120_cov_2.825000
ACGACATATTACACATACAACACCGCCATCGATTCCCTCCATCAATGAACTGCACATACG
GATTGATATAGGTCCTACACCTCCTACACCTCGCAATAACCGTGTCCGTAACAACGGGCA
CCGATTCCTCACCATCCTTAAG
>NODE_5031_length_155_cov_4.006452
AGGGAGTAAAAATAAATAACATCAATCTAAAACAACAGGTTCATGCGTCTTCGTCAGGAA
CCTCCTCAATTCTGGCCCCGCGAACAGGCTGCTGTGAGTTGTCGGTAACTTCCTCCACTA
CTGTAGCAATTGTGCCGTTGTTCTTCAGCTTGCCCTTCTCCTTCTCTCCCTTCTCGC
>NODE_5035_length_56_cov_3.053571
TATACTCTTAGCAATACTGACTAAAGCTTCAGCGTCGACATAACCAGAGTCAGCTGCTTG
GGGACTAGCAGGCGCTCC
>NODE_5044_length_111_cov_7.423423
CTTTGGCCGCCCTGAAGATATTGCAGGGTTGGCACTATTCTTAGCCTCACCTGCATCAGC
TCATGTGACCGGTACTCATACCATCATTGACGGTGGTGCCAAATACAACATGGCCGCAGT
TTCCGCCAAACTC
>NODE_5045_length_77_cov_3.727273
GGAGGTGATGAGGGGTGGATTGGCGAACCTGCAAGTGGGGTCTATGATGACGAGAGTTGG
AGTGAGTATGAGGAAGATGAGGAGGGCGAGGGGGCGAGG
>NODE_5058_length_66_cov_25.954546
ACCTTTAGGTACATAGCATCGACTCGCTTTCGGGAGCAAACAAGAGTAAATAATTTGTGA
CACTTATAAACGTCTTCTACTCTACTAC
>NODE_5063_length_23_cov_51.347828
AGAACAAAAGGGTACAAGTCCCATTGATTTTGATTTTCAGTGTGA
>NODE_5064_length_82_cov_10.414634
TAAAGCCACTATGAGACAACGAAGAAGTATACAAAAGGAGACATTGAGGACATCTACAGG
ACATGGTTGATGGACATGAATAGGTTGGCTAATGTGGAGAGGAG
>NODE_5065_length_59_cov_3.406780
TCTTGTGGCGTGGAATTGGGACAAAGTGACATTTCTGTTCTTCGCAAAGCCGAACTTAGC
GACAGGCTAAGTGTAATTCGG
>NODE_5079_length_652_cov_6.946319
ACAAGGAGATCGCGGATTGCAAGAACGACAAGACTTCACAAATTCGGATTGAACTCATTG
GGGAATCTCCCTTCCATCTAAAAGGGTCTTTTCCAGGGCCAGTGGGTACTCCATATGAGG
GAGGCAATTTTGACATAGATATAGTGATACCAGAATCTTATCCTTTTCAACCTGTCAAAA
TGAAATTCATTACGAAAGTGTACCATCCCAATGTGTCTTCGGCTTCTGGCGCCATCTGTC
TCGACATCCTGAAAGATGCTTGGTCTCCCGTCCTCACTCTCAAATCAAGCATGATTTCTC
TTCAGAGTCTACTGTGTTCCCCCGAACCAAATGACCCACAAGATGCAGAGGTCGCCAAAC
ACTATATGACCAGCAAGTCTAGCTTCGAGGAGACGGCACGATACTGGACAGAAATCTATG
CGGGTGGACCTGGTTCAAACAGTGGCAAGAGCTCAACATCTCATGTGCGAGATGAGATTG
CAATTGCTGGATTAGACCCTCAACATGTTGCTCAATTTGAAAAGCTTGGATTTGAACGAA
GTAAAGTTATCGATGCCTTGAGGCGGCTCAACTATCGTGGCCAGAATGCCTCCAAGATAT
CAGGAGATAGAGTTGTTGAAGAGCTTCTTAAGCCCTGAAGGGGTTTTTTGCCGTGAAGGT
GTCCTTTAACTTCT
>NODE_5081_length_103_cov_3.242718
CAAAAAGCTCTAACCCATAGATAGTACAAATCATTGTGTCACCGACCACGTCCTTCAGAC
TTCTCGAGAAAATCTTTCGCTTCGTTGATTTTACTAGCAAGGTACGGTGAACCCCCACGA
TCGGG
>NODE_5090_length_79_cov_2.544304
TGCCCGACTCCCAGTTGATCATACATGGAACGTATAGAATGAACAGTCCCACGATATAAG
GGCTCAGATCGATGTGTCACAAGATTCTGCCAGCGATTTAG
>NODE_5095_length_107_cov_36.925232
CCCCAGCCGTGATGCTCCCGCTGCAAACAATTTCTGCGCCTGCTCAAACGACCGAATCCC
TCCCGACGCTTTCACCTTGACACGACCTCCCATATAACTCACTGACCGGTACATCAGGCT
CACATCCTC
>NODE_5098_length_290_cov_7.655172
GAGCCTCAGTGAGGACGGTGAGGTTCACTTTAAGCTGAGCAAGATGGGCACGGGCGACCT
CCTCATCCAGTTCCTTCGGGAGCATATGGACACCCAGAGGGAACATTTCAGGAGTAGTCC
AAAGAGCTATCTGGGCCAAAGTTTGATTGGCAAAAGAACAAGACATGACAAATGAAGGGT
GACCAGTGGCGCATCCCAAGTTCACAAGACGACCCTCGGCAAGGAGTATGATATGCCGAC
CGTTCGGCATGGTATAGCGGTCAACTTGAGGCTTGATGTTAACAACAGACTGAGCATTGG
CCTTCAGCCACG
>NODE_5100_length_58_cov_12.327586
GAGATCACGGGAATTGTGAAGACTCAGGAGTAGTGCCTCCATCAGACAATGGCCGTCAGC
AGAAGCATAAAAGATTCTTC
>NODE_5101_length_47_cov_53.319149
TGGCAATATAAACACTGACGCCGTTGATGGTAGTTTCCTTGCCCTCGGGCGTCAGTGTTT
ATATTGCCA
>NODE_5102_length_93_cov_5.870968
TTCTCCCTATCTCTACAGTGGTTCCACCCAGGACGTTGGTGCAAACCGTGTTGTTTTCGG
TGAAGCCGTAAGTTTGGTGCTCGATAGGCTCAGCAAAGAAGAGGCTGCGAGCAAA
>NODE_5103_length_1316_cov_16.427052
TCCAAAGCGACTTCCTCGTAATCTTTCTCAAGAGCTGCAAGATCCTCCCTGGCCTCGGCA
AATTCACCCTCTTCCATACCCTCGCCCACGTACCAATGGACAAAGGCTCGCTTGGAATAC
AAGAGATCGAACTTGTGATCAAGACGACCCCATGCAGCGGCAATAGCGGTGGTGTTGGAA
AGGGTGCACAGAGAGCGCGTCGCCTTGGCAAGATCACCTCCGGGGACATATGCAGGAGGT
TCATTGCAGATGCCAAGCTTGAAGCCGGTTGGGCACCAGTCAACAAACTGGATTGTCTTT
TTTGTTTTGATATTTGCTACAGCACCCTGAACATCCTTGGGGATAACATCCCCACGGAAA
AGGAGACAGCAAGCCATGTATTTACCCTCCTTGGGGTCGCATTTCACCATCTGGTTTCCA
TTCTCAAAGCACGACAAGGTCATGTCTAGAACCGAGTTTTGCTCATGGCCAGCCTTCTCA
GCCGAAAGAAGAGGAGCATAGGTGGCAAGAGGGAAATGGATACGGGGGAATGGCACCAAA
TTGGTCTGGAATTCATTCAGGTCGACGTTGAGCGACCCGTCAAAGCGCAGGGACGCTGTA
ACAGAGGATACCACCTGAGCAATCAAGCGGTTGAGATTCGAGAAGCTCGGAGCGTTCACG
CCAATCCTCTTCTTGCAGATATCGTAAATAGCTTCATTGTCAACCATGAATGAGCAGTCA
GAATGCTCGAGGGTGGTGTGAGTGGTAAGCACCGAATTGTAGGGCTCGACGACAGAACTG
GACAGTCGGGGAGCAGGATAGACACAGAACTCGAGCTTAGACTTCTTGCCATAATCTGCC
GAAAGACGTTCAAGCAGTAACGCGCCAAACCCGGAGCCAGTGCCGCCTCCGAAGGAGTGG
AAAACGAAGAAGCCTTGGAGCCCTGAACAGGCATCGGTCAAGCGGCGAACACGATCCATT
ACTGGATCAATGAGCTCCTTGCCAACGGTATAATGTCCTCGCGCATAGTTATTTGCTGCA
TCCTCTTTGCCGGCAATTAGTGCTTCGGGGTGAAAGAGAGAGCGATGGGTCCCGGTCTTG
ACGTCATCAATGACACCGGGTTCCAGGTCTACGTAGAGAGAACGGGGCACGAATTTTCCT
GAGCCTGTCTCGGAAAAGAACGTCGAGAAACCACTCTCGCCGGTGGAAGGGGACCCTTCA
AGAAGGCGTCCATCAGCGCTGAGCTCGTGTTCGCGGGTATAAAGCTCCCAGCATGCACCA
CCGATCTGGATTCCAGCCTGGCCCACATGAACAGAGATAACTTCGCGCATGGTGCAGATT
CAAGAAGGAAGAATGGTG
>NODE_5104_length_58_cov_2.103448
CCACTCCAGGCGCACATGGTGTAGAATAAACAAGATACGGGGTGCGATCATCGCCTGAAG
CACTAATCACTAAAAAATCG
>NODE_5114_length_606_cov_10.132013
TCACCCAAGGACCAACAAGATGATGCAGCTGAGCGACAGCAGTCCATCGACGAGTTGGAC
GAGCCTCACCCAGAAGCCGAGAACGAAGGCGGCACCACTGAAACTACCGAGAATCTCCCA
GCGAAACGCGGTCGTGGAAGGCCCAAGGGCAGCAAAAACAAGAAGACAGCCGCCAACACT
ACTGACGCGACCTCGGCCATGTCCGCTGTCCCGCGTAAGCGCGGTCGTCCTCCCAAGCCT
AAAACCGACCAGGAGGGTGAACCTACACCAAAGAGACCCCGTGGTCGTCCGCCTAAGAAC
CCTAGGCCCTCCGCTCCTGATGGTGGCGAGGAAGTTACTGTCAGTGGCGAAGCTGCTACA
GAGGAGGCCACAAAGAGAAAACCTGGGCGACCGAAAAAGACGGCCTCGTAATTCATTTGG
CCTGCGCCCTCTTCGAAATATCTTCCCCCGCTTGCTGATTCCTCGCAGCTAGCATGTTGT
TATTATATCCTTCTGTTGTTTGTTTTAGGCTATACACAACTTCACGATATCCTAGGCTTG
TCTTCCTCGGTTTGGTGCTGGTTTCCACAGTATGGACAATTGCTCTTTGCTATCGCTTTC
TGTCTGTTGACTTAGTATATAATCAGCG
>NODE_5121_length_281_cov_23.861210
CCCCGGGTTTGGTACACCAAGCCACCATCTCGCCTTCCTGATCACCAACGGTAGAATCCG
GAATGGAGGGAGCCCAAAAGCAGAAATCATCGAGAGCATTGACAATCAAAGTCTGGCAAA
GAGAATCAGGGCCCTCGGTGGTAGAATTGCAACGGTTGTAGCCAAATTGAGGACCACGAG
CGAGGTGCGTATCAGGATCCACTTTCTCGGGGATGCCTGAGGGATACACAAGCCCTGTTA
TTGAAGCGAGGGGAGTAGCAGGGAGGGTCCCCGTAATCTGGGCGTGAGTAGACGCCACAA
AGG
>NODE_5129_length_1869_cov_22.143393
GCGCCCTTCTCTCCAACAAGGAGAGCAGAAGAGTAGGTGTTCGTGCCCAAGTTGTCAGGA
CAAATGCTCAAGTCAACACACTTCAAGTTCTGGGTACCGTAGACGTTGAGTCGGGCATCA
ACAACACCGCCCTGCTCTCTTGACTTCATAGCACAAGTGCCGAGACTGTGCCATGTAGTC
TCAACGTGATCAGAGATCCAATTGTCAATGGCCTCATCATCCTCGGCAGAGTACTTGATA
CTGTCATGAATCTTCTTGGCATCGTATTCTTCTCCTGGTTTGTGCCAAGTACCCATATGC
AACCCGACAGTGAAACTATCGGGAAGAATGCCTTGGGCAGTCCTCAGATCAACGTCATGG
CAAACAGCAGGAGAATCGGGATGGAAATGTGGGTGATGAGAAGTCAATTCACCACGGAAG
GCATCCATCCGTCTGGCGACTTCACGCGTCACCTTGTAACTCCATCTGATAGGCGCAAAA
TCGGCCTTATGGTTCATGAAACCGGAATCGAAGAATGGTTCTTGGTAAGGGGATTTGGAT
GAAATATGAATTTTGCCACGGCTGGCTGGATATTCTAAATATTGGAACATAGTGATATAC
TTGCCAGGCGGCAACAATGTATGGTCCGCATAAGCACCCGACACAATAGAACCGAACATG
ACTGGCTTGTCAGGTTTGTTTCTGAAGTACTCATTGAAGAATTTGTTGAATTCCGGTCCC
ATCTCTTTCAACTCTTCTTCAGTGGGACGAATCTTGAACCCTGCATCGATAAAGTTGGAA
GAGAGACGGGCCTTTTCGGGTGAAATTTCCCATTCTTGGAAGAGCTCATTTCGGACTTCG
GGAACGCCACGAAGGAAAGCATCTGCAGTGGTCGATTCGTTTGAAACACGGTAGATGGAA
AGTGTGGTATAATGATCCTGATACTCTTCACCAACACCAGGTAAATTGCTGACAACGTTG
ATATCCAGTTTTCCCAGCAGCTCTTTATTACCCACACCACTCCTTTCCAAGATTTGTGGG
GTTCCTAATGTCCCAGCACTCAAGACGACACACTTCCGCGCTCTCACAATGGTTTCGATC
AACTTCCCGCCATCACCACGGTTGCGAGCAGGAACATATGCAACACCAACGGCTTTTTTA
TCTTCAAAAATAACACGGTTAACGCGTGCATTGGTGCGGAGGTACAGATTGGATTGAACG
TCCATTACACTATGGACGTAGGCCGTTGCGGCGTCGGAACGACGTCCGGTATGACGGTTA
ACGTATTTGGCCCAAAGTTCAGATGCATGAGAAGTCTGGAGATCTTGGATATCATCACTG
AAGGGAATGCCAAGAGAATCAGAAGCACGCAAGAAATCATGTGCGAGGGCAGTGGTAGTC
CCACCATTAGAAATAGCAATAGGACCCTCGTAGCCGTGGGTATCATTGTTCACTGGTTTT
TGGTAATTCTCGAGACGTTTCATGAGTGGAAACAAATCTTCCGCTGTCCATCCAGGCTGG
TTGAAATCATCCCAATCGGATGCGGATGCTCTAGTGTACATCTGGAAGTTGATGCTACTT
CCACCTCCAAGGATATTTGCGCATGGCACAATCGATCGCCTACCACGAAGGTAGGGTGAT
TTCTCGGTATCCGTGTAGAATGTTGCTTTGGCATTAATTCCATCTTTTTGCATGTTCTTG
ACATAGATACCAGGTCGATAGACCCAGGGATCATCACGATTATTTTCTCCACCTTCAATG
AGCATAACCTTCAAGTTGGGATCAGCATATGCGAGACGGCCCGCAGTAACGCATCCAGCA
GGACCACCACCACAAATGATAACATCGACTTCCTCAGGATGACCCATATTTCTCAATCAC
AAAAACTGATAGGTGGTGAGTTAAGGGAGGA
>NODE_5141_length_23_cov_7.695652
ATTTCTCGTAAGGTGCCGAATGCCACATCAATTTTGAGGTCATCC
>NODE_5144_length_86_cov_22.162790
TTCATATAGTGGATTCTTAGTAGAGGACAAACAACGCGGCTATCCAAGAACAACCAGAAT
TCATGTAAACCATATAGAATAGAAAGAGAACATAAAAAGCCAAACGAT
>NODE_5146_length_333_cov_6.078078
CGTTAATGGTCGAGATGAAGAAGATATTGAAGATGAAGAGATGCAATATCTTCTCGAACA
GGACGATGAAGCACTCATTGTATGGAGGGAAGATTATTCCGAAGAGACTCTGGATAAGGC
CGGGGCTAGGTGCTACAAGGATCGAGCCCGCATCGACGACTACAGATCAAGGAGTATCCA
TGTGCAATGGGTCACACCTCCAAGTGCAAATCTCGCGGGAGAAACAATCTATACTGAATC
AGGAAATGAACCCATTCAAGAGATCTATTACTACAAGGTTTGTATCATTGTTGATCTTAG
TTCTGTCCAGTATCCTGGAGCTTGATCAACCGTCAATATTTTTCGAGAATCCGAA
>NODE_5165_length_72_cov_4.166667
GGGATGGGTCGGAAGGCGACTGCTGGAGTTGGGTAGTGTCAGCAGAAGTCTGGATGCTGC
GCAGACCGAGCTGAGGGATGCGAGAGGAAATACG
>NODE_5166_length_49_cov_2.428571
CTAGGAAGTTCTTGTCATGCTAAGTGATATGTGTGCTGAATTGGGACAGCATGAGGGCGT
TCAAGAGCCTA
>NODE_5167_length_83_cov_4.469880
TTCCTAGATCCCATTCACACTGTTGTCTATGTCCTTTTCATGCTTTCTGCCTGTGCTCTC
TTCTCCAAGACTTGGATTGAAGTTTCTGGCTCTGGTCCTCGTGAC
>NODE_5168_length_52_cov_3.423077
ACGGAAGGTGCTCGCCGTTCCCAAGAATATGAAGCTTTTGGCAATCCCCTTGTTCGAGCT
TTACGACAATGCAG
>NODE_5169_length_151_cov_3.741722
AGGGCTTAATGCAAAAAAGAGATGATCATGATAGGTGGAAGCTCCCAACACCTTCCTCCA
TCGCAATCCTCAACTTCTCACGCATCACAGTCTTGGAACTGTAATCCGGTAGCTTGAGGT
AGTTGACGCAAGTCATAACACTCGGAAGGTAATCATCAGCTTTAAGCGGTGCC
>NODE_5172_length_165_cov_113.781815
AACGGGGTACTGTAAGTGGTAGAGTAGCCTTGTTGCTACGATCCGCTGAGGTTAAGCCCT
TGTTCTATAGATTTGTTCGACTTTGTTGAACTTCTTTCCTCTCCTTCAAAACTTCAGGGC
CGGTCAAACTTTAGAGAGGTCCATTCCTGAACTGATGCTGCAGACAGATGTGTATCAGGC
AGAAGAA
>NODE_5193_length_314_cov_8.678344
GTTCCCTATATTTTTGCTCTTCTGCTCTATCCCTCATACCGTCTTGTCTGGCCAAGTGCC
AGTCATAGACGGCGTCATTGGCGGAGTCAAGACTGTCCAAGACGCATCAAGCAGGGTGAA
ACCTGCCTCTCTCCACTCTTCAGCAGTAACTCCTGGAAAGCTTCGCTACAAGGAGAACTC
GGGTGTTTGTGAAACAACTCCTGGTGTGAATCAGGTATCTGGTTATGGCGATGTATCAGC
ATCCAAGAGCCTCTGGTTCTGGTTCTTTGAGTCGCGAAGCGATCCCGACAATTCGCCTCT
CGCTCTCTGGTTTAACGGCGGACCTGGCAGTTCCAG
>NODE_5194_length_352_cov_5.116477
TTTGCGTCTAATTCTATCAATTCTTGCCGCCCTAACCCAATTTGCGAAGACGCTACTTAC
GCCTTCCAAGACAACTCACGTATCTTGTCTAATGCGACGTTCTTCGATGGGAACGCGACT
GCATACGATTTTGTCGTGGACAAGGGCAACATTATGAATACTAACTCAAGTGGAGGTGAA
CTTGCCATGCTGTTGACACAGGACAATGGAGGAACCAGGCTTTCGTCCACGAGATATATC
TATTACGGAACCATTACCGCTACACTGAAAACTGGTCGATGGGGAGGTGTCGTCACAGCT
TTTATCACAATGAGTGATGTCAAAGATGAAATTGATTGGGAGTTTCCTGGTAACACTACT
ACCCAGGCACAATC
>NODE_5195_length_23_cov_15.739130
TCATTGAGCTAGAACTCGCTGGACAAAAATTATCTGACCTTGAAG
>NODE_5201_length_54_cov_4.851852
TTGTACTACCCGATCCGGTGCCCGCGATAATCGGAATTTGCGTTAAGCCTGCACCATCCA
GAGCTCTCCAACTGCC
>NODE_5205_length_146_cov_3.678082
CCTCGAGGACCGAGAGATGTCCGGATAATGTTTGCTACTGTACGTGCAGCAAGGATATGA
GACTTAATTGCCTCAACTCCGTGGACCCTGGTTTTCTTGCCTTGTTCTCGGACGATGATG
AACGGCCTGCCATATTCATCCGTGGCGTAGACAGCATTATTTGCATCC
>NODE_5206_length_670_cov_6.438806
CCCAAGAAGGCCCAAGCAAGGGCAGAGATGAAGAGAAAAATTATCTCATAAACACTGGTA
GCTGAAGACACTGCGTTGTTCAAAGGTCTGCTGGTTGTCAGGGCAGTAGCCGAGGGTTGG
GCTCCAGACGATACTGGAGAAGCGATACTGTGAGACGCATTGTATTGCACGTTATTGACA
CGTGCAGCAACTTCAAACACGGAACCTCCACCAAATTCGTAGAAGTCGACAAGCATAAAG
TTAGGTGGTTTCGAGTATTGCGTCACACAACTATCCACCTGTGCTCCGAGTGATCCAGCA
CCGGTAGCTGCGTTCGTCTGGTTCAATTTCTCAACAAATGGAACGGGGTTGCCTAGAATA
GTCTTGTCGAGGAAATGATTGATGAGGTACATTGTGCCAGAAGGGTCGACGTTTGGGCTG
GTCCTGTTCATATCACAGTTGAACGTAGGATCAGTAACATCGAATGCAGTTTCCCAGACG
TGAGTGAACTCGTCCAGGATGTAAGGCACTGAGCCATCTGCCCCGTTGTCCATAAAGGTA
ACCAGACGTTGGTTGGAATTAATCATCGCACCAAGAGTTGGCCAGGAAGCAGCTGGAAGA
GGTATAGACGGTGGTTTAAATGAACGGACATCCAAACCCACTGCCTTGAATATCTCGTCA
TACAGACCGACGGGCAAATTGTCAATATTGAC
>NODE_5212_length_546_cov_8.893773
CTTATAATGCGTTTGTCTCAGCTCTTTGTTGCGACAACTTGGATTTCCGCATCTTTTGGC
TGGAACAGTTTTTTAGTTCAACATTCCCCTGGTCAAGATGACACACCTGCCTTGGTGAAA
GCTTTGCCTGGTCTCGCAGAAAACTCAAGCATTATCTTTCAGAAAGGAGTCACATACAAC
ATTTTCACCCCAATCAAGTTTCCTGTGTTGAACAATGTGGAAGTGGCTATTGAGGGGAAC
TTGTCATACCCAGAGGATATCCCCACCGTCCAAACGATTGTTGGCTCATCTAGTTTTCCA
GGCTCCTGGTTTTCCTTCAATGGGGGTCGCAATGTTACCTTACGGGGCTCAAAAGATCCG
GAATGGGGCTGGATCGATGGACACGGCCAAGCATGGTGGGATGCTGCTAAAGGAAGTTCG
GGACTGGATAACCGACCACATGGAATTTCCTTTAGCAAGATAACTGATGGTGTAATCCGG
GACATGAAAATATGGAAGCCGGTGGCTTGGAACTTCCTTACTAGCGGATCAGTGAATTTC
CATGCCGTCAACAACCGTATACATGCCA
>NODE_5218_length_65_cov_8.523077
GGCCGAGCTAGGTGAAGGCACTGGTGGAGGAGCCGAGGGTGGCAAGTCCTGGAGTGGTCC
TGGTATGGGTCATGATATCACGGCAGG
>NODE_5223_length_70_cov_8.871428
ATAGACTAAGAGGGAACAAGGTGATGATGGGGATTTTGGTGGCAGTCGAGATTCATAAGA
GATCGACGACCTCAAAAATAGTACAGAAATAA
>NODE_5231_length_216_cov_45.560184
AAGACCACTGGCAAATCGAACCGTATCACAATCACCAATGATAAAGGTCGTCTCTCGAAA
GAGGAGATCGAGCGTATGGTCAACGAAGCTGAGAAGTACAAGGCTGAGGATGAAGCTGCT
GCCGCTCGTATCCAATCCAAGAACGGCCTTGAGTCGTATGCATACAACCTTCGTAACTCT
ATCACAGATGAGAAACTCGCCGACAAATTCGAAGCCGCTGATAAGACTAAGCTTGAGA
>NODE_5245_length_426_cov_14.561033
CTCGCACCCGGAATTGGAAGCCTCAGTCGTTCCCAGCTCTTCGCCAAGCGCGGTCTCTTC
AAGGGCCTCAAAAAGTCCGAAAAACCTGTCGCTGAGGAGTCTGCGACAACTATTGAGAAG
ACTGTGGGTGGTGCAAATAACGGAGGCCAGCGTCATGTCCCTGTTCACAAAGCGCCCCGC
TATTATCCCCCTGAGGATGTGCATCAACCTAAGAAGAGCCGAAAATCTCATAAATCCCCC
ACCCTCCGTACCTCCATCACTCCTGGAACCGTGTTGATTCTGTTAGCTGGCCGTTTCCGT
GGGAAGAGGGTCGTTTTCTTGAAGCAGTTGTCCAGTGGATTGTTGCTGGTGACTGGTCCT
TACAAGATCAATGGTGTGCCCCTTCGACGGGTCAATCAGGCCTATGTCATTGCTACTTCA
ACCAAGATTGAGTTAGAAGGGCTGACGG
>NODE_5246_length_23_cov_169.304352
GCGATGAACACTCTCACCAACAACCAAGCCGATCAGCTTGGGAGA
>NODE_5247_length_504_cov_54.115078
CTACTACCACTCCCATGGTGTTGCCCGCTCAAAACTTGTCCTTGGAATCCCACTCTATGG
TCGCTCCTTTTCAAACACTCAGGGTCCTGGCCATCCCTTTTCTGGCATTGGCCAAGGAAC
TTGGGAAGCAGGCATTTATGATTACCGGGTCTTACCTCTTCCTGGCTCTCACCTATCCAA
AGACTCAAAACTAGTTGCTAGCTGGATATATGACCCTCAGAGGAAGGAGATGGTTAGCTT
CGATGATGAAGCGGTTGGAGAATGGAAAGGTAAATATATCAAGGAGGAAGGTTTGGGCGG
AAGCATGTTCTGGGAACTGAGTGGTGATAAGGGCACGCAGAGGGATGGCATGGAAGGAGG
CTATGGCAAGGATCTTCAACCCGGTAAAAGTCTCATCAACATTGTGAAGAATGCCATGGG
TCCACTTCACAGAGGCGAGAATTGGCTCAAGTACGAGAAAAGCAAGTTCGATAACATGCG
TCAAGGAATGCCCTGATTTATTTGGACACGAGATGTTGACGGGAAT
>NODE_5273_length_181_cov_4.530387
CGACCGTGCGGCCATTTTCCTCAAGGCTGCGGACCTCGTGAGCGGAAAGTATCGTTACAA
GCTTATGGCAGCGACTATGCTTGGTCAAGGGAAGAATGCATGGCAAGCAGAGATTGATGC
TGCTGCCGAGCTGTCAGACTTTTTCCGATTCGGTGTTCAGTATGTTCAGGATCTGTATGT
GCAACAGCCGCAAAAGCATTCGA
>NODE_5284_length_251_cov_4.274900
TGCGGCGGTTTCGTCAGACTTGATTGAACCTTCTTCTCTCTGCGTAGCATCTCGCGACTC
GAGAGACTCGACATGAACAAAAACCCCGGGTGCATTAGTTTGCAAGGGCCGTAGATTGAT
AGCATCATTATCCCTTACATCCAGTTCCCTCGATCCGCTCTCACCATTTATTTGTGACAA
TTTCCATCTTGACCTTGATTCGTTAGGGTATCGCGATACGACTTCCTGACCACTTCCTGA
CTGCTCTGGATCAAAACCTATTGAACCTTCCCA
>NODE_5302_length_58_cov_2.965517
AGAAGGGGTACACCTTCAAGATCGATATTTGGAGTGTTGGATGTGTCGTACTGGAAATGT
GGGCGGGAAAGAGGCCGTGG
>NODE_5308_length_54_cov_2.833333
TGAAGCCACAGTATTGATTGTTGGGTAAGCACAAGAACTCAAAGCATAACAGTAGATAGG
TAAGAGTAACTCAAGG
>NODE_5312_length_31_cov_78.129036
TGGTATCATATCCTGGCGCCAGACGGCAACAATGCATTTTTCTCAACTGGTAT
>NODE_5313_length_534_cov_74.863297
ATGCATTTTTCTCAACTGGTATTGTTCCGGTACAGGACTCTGGCCTGATCAACGGAAAGG
GAAGGTTCAATGGTGGTCCTCTCGTTCCATTTGCCGTCGTCAACGTTGAACAAGGAAAGC
GTTACAGGCTCCGTATCTTTGCTCTATCTTGTCGGCCGTTCTTTACCTTCTCTATCGACA
ACCATAACATCACATTCATGGAGGCGGATGGCATTGAACATGATCCCGTTGAAGTTCAAA
ACATAGATATCTATGCCGCTCAGCGAGTCTCTGCGATTCTCAATGCCAACCAACCAGTCA
ATAACTACTGGATACGAGCACCTCCAACTGGTGGTAATGCAGCTAACAATCCCAACTTAA
ACATAAGTCTCACACTTGCTATCCTCCGATACCGAGGCGCAGCCGATGTTGACCCCACCA
CAACTAATCCCGGCGGGCCTAAACTGCTCGACCAGCAGATGCACCCCATCGCGGAAGTTG
GCCCTGGGAAGCTCGGTGATGGTCCCCCTGATCGTCATATCACACTCAATATCGCTCAGC
CCAACCCACCATTTTT
>NODE_5320_length_60_cov_2.300000
CTTCCTCGTCATAGTAATACTCCAAGAATATGTTCCCTATGACCTCTAGAGGAATGCATT
CGAATGGTGACCTCTTATCTTT
>NODE_5321_length_47_cov_8.808511
AGAGGGGCAACTATGCACAGCGCGTTGGTGCCGGTGCGCCAGTCTATCTGGCTGCCGTCC
TCGAATACC
>NODE_5324_length_280_cov_4.246428
TCATTTGACAGGCCAGTACCAGAAGCGAGGGTAACGTTGACAGGAGAGGATTCAGGAGTA
AAATTGCCATCGAAAAGCTGTTGTCCATCTAACATAACAGAAAAAGCTCCATATCCAGGT
CGGCGCCCACCAGTGACTACAAAGCCAGTACCACGAAAGTGCAATGTAGCTGTTGCTCCC
TGCATCGAAGTCGCATGATATGAACCTCCCGAGTATGACATTGCGAGCGTATCGTTAAGT
TCTGCATCCCTCCATGCACCGTCTGGGGCATATTGAATCAAGGGAGAAGAGTCTTCCACT
AA
>NODE_5325_length_73_cov_59.643837
CCCCGACAGTGGGGGAAGCTTGGTTAATGCCCTGGCAATTCACACTCAGGCTGCAAATAC
TCAATCCGCGGTAGATGCTACGACTTCTGATGTCA
>NODE_5327_length_714_cov_15.295518
GCAAGGACAAAATGGCTCGGGGTCCCAAAAAGCATTTGAAGCGCCTGGCAGCACCCTCGT
CATGGATGTTGGACAAGTTGAGCGGAACCTACGCTCCTCGTCCTTCTCCTGGTCCCCACA
AACTCCGCGAATCCCTTCCTCTCACTGTTTTCCTTCGTAACAGGCTAAAATATGCTTTGA
CTGGTCGAGAAGTCGTAGCGATCGTCAAGCAGCGCTTGATCAAAATCGATGGCAAAGTCC
GCACCGACCCTACCTACCCTGCTGGTTTCATGGACGTCATTTCCATTGAGAAGTCTGGGG
AACACTTCCGTCTCCTTTACGATGTTAAGGGTCGTTTCACCATTCACCGTATCACACCCG
AGGAGGCTAGTTACAAACTTCTCAAAGTCCGTCAAGTCGCCGTCGGTAGTCGTGGCGTCC
CTCACATCGTGACTCACGATGGCCGAACAATTCGTTATCCTGATCCTCTGATCCGTGTCA
ATGATACCGTTAAGTTTGATCTTGAACAAAACAAGATTGTTGATTTCGTTCCATTCGACA
CTGGAAATATTGTCATGATTACTGGTGGTCGTAACATGGGTCGTGCCGGTGTGATCACAC
ACCGTGAGAGGCACATTGGTGGCTTTGATATCGTGCACGTCAAAGATTCACTCGACAGGT
CTTTTGCTACTCAAATATCTAACATATTCGTGATTGGTGAGGGCACTAAGCCCTGGGTCT
CATTGCCCAAGGGCAA
>NODE_5328_length_444_cov_5.538288
TACCATCTCTTGACCAGCTCGCAGGACATCCTGAACGGTTCCAGACGATCCATCCCTCAC
TTTGTACACACCAAATATTGTGCCGATGTTTACACCAGCATCGATGTTGCTACTACCATC
CAGTGGGTCAAAGACGACACAGTATTTACCCTTGAACTCATCCTCGATGAAGATGGCATC
CTCAAGTTCCTCTGATACGAGTACAGCTGTTTTGCCAGAGACCCTGAGCGAATTGACCAT
GATATCATTTGCCAATATATCTAGTTTCTTCTGTTCCTCGCCCTGAACATTGGTTTCGCC
GGCAAGACCAACAAGGTTGATTAATCTGGCCTTTCGGACATTGGTAGCGATAAACTTGGA
AGTAAACGAGATGGCAGTTAGTAACATGGTGAGGTCACCGGTCGCGGCAGGACCCAGGCG
CAGGCCCTCGCTGAGGACATGCGAGGTGAGAGTGACAATATTTGTG
>NODE_5336_length_23_cov_13.217391
TGAATCCCAATGAGTCAGCGACGGGAAGGTAGGCCTTCACTGTGA
>NODE_5337_length_79_cov_28.632912
GGAAGGTAGGCCTTCACTGTGAACATGGGTGTTCCTGGTCGCTGTTCTTCGCTGAAGACC
TGACCACGACGTTTGTTCAAGCAACTGTAAATTCCACCAAT
>NODE_5338_length_201_cov_72.970146
CTCATCCTTGTCGGCGGCCTCCTGCATATCTGAAGTCCACAACGTAAGATTATCACGGAG
AAGCTGCATAATCAATGTTGAGTCTTTGTAGCTTTCTTCTGATAGTGTGTCGAGTTCGGC
GATAGCATCATCAAAAGCTTGCTTAGCGAGATGGCAAGCACGGTCTGGGCTGTTCAGAAT
CTCATAGTAGAACACGGAAAAGTTGAGAGCAAGACCAAGACGA
>NODE_5339_length_50_cov_63.419998
GTTGAGAGCAAGACCAAGACGAATAGGGTGCGTAGGAGGAAGCTCCGTGACAGCAATATC
GGAAGCAGCCTT
>NODE_5341_length_88_cov_51.022728
GTCGAACGCCACTGTGGCGCCTGGAAATGGCTTCATGCCCTGGTGCAATCGCTGCACATA
TCAGTTGAACAAAATGCAAGAAAAAAATGAGACACACCAGCCCCTGCGTT
>NODE_5342_length_113_cov_3.699115
AGAGCCTGGAGCTGCCATCCGTGCCTTAGCCAAGGTACGCAGAGGAGGAGGAAGCTCGAG
GCAACACGTCTTATCGGACCATTCAGAGTCTGGGATGATTTGGATAGGGACTTCTGGAGC
AGATGGATCTGTCGG
>NODE_5356_length_65_cov_4.076923
CGCGCATCGCGGCATGTTTCTCATATGATTTTGAGATGTGCTCGGCCCCGATTGTCCGGG
TTGGAGGCGTTCCCATGGTGTCTCTGT
>NODE_5357_length_413_cov_7.067797
GGCTTCACGTTTACGGTTGGCCGCTGCAGCGGTCAGTGTACGATTCGAAACACCTTTTGG
ATTGATGATTCGATGTTGTTCTGTCTGTGAGTCCCTTAGGGCAGAATGTACGGAACTGCT
GGCGTCATTTTCATAAGCGTGGCAACGTGTTGTTTGACTATTACACGTAGGGTGGGGTGA
CGTCGGAATCAAAGCAGAATTGGAAGCAGGACGAACATGTGGTGGCTGATGATCACTGAT
GGTTTGCGATTTGTTCGGTGCGGGAGAAGCGGTCTGACACCAATGTGTGGGCTCAATGAT
CACACCAGGAAACTCCTCCACGGTCGGGTACTCAAGAGGAAGGCCGTCAAGATCCTTTAA
AGGCGAAAGCAGGATATCCGAATCCCAAGTGGTATCATCTGGAATCACTTTGACAGAAGT
GCTGTGGCCGACGTA
>NODE_5385_length_130_cov_9.438461
TGAGAATTAACTGTCATGACAATACAAGCTACTAGATACACAGACGTATCTAAACAAGTT
TAGCCAGAGACATCTTGTTGTTTCCAACATCCGTCGAGAAGTAGGCATTCTTAAGGAAAA
CATCACCAACAAGCCACTCAGTCGCACCACCA
>NODE_5392_length_262_cov_6.003817
ATTAGGACGGTAGCCTGAGGAACGTCGCCACTGGAAGTAGGATTATTCTCAATCTTGCGA
ACGATTGATTTGCCCTTAATGACCTCCCCAAATACGACGTGCTTCCCATCAAGATGAGGT
GTTGGAGCAACAGTGATGAAGAATTGCGAACCGTTGGTGTTAGGGCCGGCATTCGCCATT
GAGAGCAAGAATGGTTTCGTATGCTTCACCGGGAAAGCCTCATCTTCGAATTTTTCTCCG
TATATTGATTCACCACCAGTACCATTTCCCGCGGTAAAGTCGCC
>NODE_5397_length_473_cov_10.847780
AAGGAGGTCCGGGGGCGTATCACGGGTCTTTTCCAGATCATGGTAGCGACTGGTGTTATG
ATCTCATATTTTGTCAACTATGGCATTGGCATTCATATTTCAGAAAGTGTGCTGATCTGG
CGAATTCCTTTCGGACTTCAGCTTATCCCAGCTGGTATAATGGCTCTTGGGATTTTGACG
ATCAAGGAATCTCCAAGATGGCTTGCTTCTGTCGGTAGGAATCAGGAAGCCCTCGAAAAT
CTGGCCTACCTTCGGCGTGAGCCTGAGGATTCTTTGGTCATTGTTCACGAGATCGCCGAG
ATTGAAGCTGCCATTATTGAAGAACGTGAAGCACGCGATGGCCTGGGTTGGAAGGAAGCT
TTCTTTGGAAAAGGAAATTTTATTCGTTTTTTCATTGCCTTTTTCATCTTCCTCCTCCAG
CAGTGGTGTGGTCAAAACTCAGTTGGCTATTATGCCCCACAAATCTTTGAATCTATCGGC
TACACAGGATCCAAG
>NODE_5398_length_62_cov_1.467742
AAACGATATGATTTTGAGGCAGAGAATCCCAAGATGGCGACAGAGATTGTTCAAACGATA
AAGAGCTTGAAGAATTCGTTGGAG
>NODE_5401_length_112_cov_52.375000
CTTAAGCATGACATGACCGTTTTTGCGGAGAGCAGAACATTGTACGGGATAAGTGTGAGA
AGCTCCAGCCCCGCCCTGATCAAAGTCCTGGTTGTGCTGCTCGTCGTCGGACATGATGAA
GAGCCTAGGCTGTG
>NODE_5408_length_93_cov_3.150538
CAGCAAGGCATGAATTCATTCTCAAGGATGACCAAGACGCGGTTTGGGGCTATTTCAAAA
CTCTGAGAAATGCGCGTGTTGATATCGTGCTTGATAACTCTGGGTTTGAGCTCTT
>NODE_5409_length_297_cov_129.441071
TTATCTCACTCGTGAATTAATCCAGAAGGCGAAGAACCTCAAAATTTGCATTACTGCCGG
TGTCGGATCCGATCACATTGACCTGAATGCTGCTGTTGAAAGCCGTATACAGGTCTTGGA
GGTATCTGGTTCCAATGTCGTCTCAGTGGCTGAGCATGTTGTCATGACCATCCTGCTTCT
CACTAGGAATTTTGTACCAGCTCATGAGATGATTGAACGTGGAGACTGGCAAGTATCTGA
AATCGCCAGGAATGCCTTTGATCTTGAAGGCAAGGTCGTTGGTACCATCGGCGCAGGCCG
CATCGGTTACCGTGTCCTT
>NODE_5422_length_173_cov_87.624275
TCTGGTAGACTTGAGTGGTGAAACAATTGAAGTTATCAGCGTTGTCAATCTGTTGGCTGG
CAGAGAGGCTTTGGTCACTAGAACAGCCATAAATAATATCATCAGTTCCACTAGTGGCGT
GGGTCATCTCGTGGAGGGTGGTTCCACCGCGGATGTTACGGGAGGCAACAGAGGTACCAG
AGCAAAGGCGGTTGG
>NODE_5426_length_103_cov_4.300971
TGAGACGACGATATCGCTTCTGACGACAGGATTCATAGCCCATTCAGTGCCGAGGAAAGT
AATGCCTGGAGGCGCATCACGGAAGACATCGCGGTCCTTGGCACGTATGTCGGCCCCAGA
GGTGG
>NODE_5440_length_1534_cov_8.501956
GATACATTTCCTTGTATACATTGACAGATTGAGCCTGGGAAAGGGTATCACTGAGCTCAA
AATCAGGCGCAAAATGATGTCTTCCACGGGCGCAGACAATGTCAGCATAGTAAACAGGTG
CCGGAATTGAAACGGAACGAGTTGCACGTGCATATACATGACAGAGAGCGAATGAAAGGC
CCTGAATAGCATCGGCACTAAAATGATTATCATCATGGAGAACCTCATAAAGGGCCGGTC
GGCTGGTACCAAGAAGCCCTCCATGACTTTGCAAAAGCCAATCAAACTCGACAGGATTGG
TAGTACCAGTGTCTAGTATAGTACCTGCAGGGCAGTTACCGGACCTGTCCCCTGCGTTCC
CTAGAGGATTCATCCTGATATGGTGGCGTTTGATGACGACAATAAGTGTGATTGCAGGTC
GGATCCCCAACTCGGTACAAGCAGCTCGAATAAGGGGCAATTCTTTGTCAAGCACTTGGG
CAAACTGACCCTCAGATACACCATCTCTGTAGAAAATGAGTTTCTTAGGAGCGGGATTAT
CTGCTTTCTCTCTTGCTTTCCTGTACCCCATATGTTGGGAAAGGATTTCTTTAGTCATTG
ACTGCAAATCATCGATGAGTTCCTGCCGCCCAACCTGCAATGCACTTGTAGCAACATATT
TCGACACTAACTGGTCGACACTCCCGACAACAGCAGTGAATGATGGTTTGTTCTCGGCAC
CAGGTGCAGGGTGTTGCACATCGGCCCCCATGATGATGCATGGATTTGCAGGATCACTGA
GCAATGGTACACCCCTTGGGGTACAGTTGATGCCTCCAAGTTTCACATTGGCTTTCAATG
CAACGTTTGCCCAGTATTGGATATTTGCACCAACACACTTGCCTACTTTTAGGCACTGTG
TCGCAACACCTTGAGCACAATCACCGAAATGTTTGACTGTAGTATAAATTTCTGTATTTC
CATGGTCGGGTAAAATAATGACAAGCAATTGTGGCACCGACTTCTTCATTTGATATGATG
CACTTCCAGCCTCCCTGAGTTGTTGAAGAATATTACCCTGAGCATTTGCAGTTCTGATGA
TTGGTCGATCATCTTGCATTGTGATGCCAGTGCTTCTAAAGCCATTGACAAGATTCTTTA
CCAGGTCCTGCTGTGCCTGGTCACGGAACCTCCGAGTATCAAAAGTAACAATTAACCAGT
GATTGATTGTTACTGGGGTAAAAAGCTTCTTGTCTGCCATGTTCCATTTACCATCTCTTG
GAACAACAGTTAGCTCCTTGCTGCCCCGCCCATACTGTAACTGTGGAGTGGGCAATATCC
TTCCTTGAAATTGGAGCAGACCATCTGCAGTGTTGATAGTCATGCCAAAATCACGAATAT
AAGATGACTGTCCATATTGGAGCAATTGCGCCCCAGCTGTAATGCTTCGGAAGCGTTCAA
ACGGCTTCTGAGTCGAAAATGCCACCATATCCTTTGTCTTATCGCTCGGCAATTGCTTCT
TCATGATTTGACCAGGTGGAACTTTGCAGAGCTCCAGAGGAACCAATGCACCCGAG
>NODE_5441_length_82_cov_3.597561
TGGCCGAAGCTTTCGCACTTGGACCAAAGGGTCTAGCTCACTTTTACGATACCAAGGAGC
TGATGCAGCATCGCACAAAAATTGTTAAATACCCTGTAGCTGCC
>NODE_5442_length_366_cov_59.573769
TGGTACGTGCAAAACTATCATGAAATTTACAGCTGCTACCATACCCAAATAACAATACAT
TTCCGGAAGTCTCAGACAACACCAGAGCTGGCGATAGTAACCTTCTTGTTGACTTTGCCA
GAGTCCGATCCCAAACTTTCAATCTTCTTAACCAAGTCCATACCCTCGATAACCTCGCCA
AAGACAACGTGTTTTCCATCAAGCCAGGAAGTTACAACGGTTGTGATAAAGAATTGAGAT
CCATTGGTATTCTTTCCTGCATTAGCCATGGAGAGGAGCCCAGGTTTTTCGTGCTTGAGC
TCAAAGTTCTCATCTTCAAAGCGCTCGCCATAAATAGACTTGCCACCAGTGCCATTGCCC
CTGGTGAAATCACCACCCTGAAGCATGA
>NODE_5443_length_197_cov_141.822342
CATTCTACAGCATGAAGGTTTTGGCCATCCTCTACAAAGGCGGAGAAGCTGCCGAGCAGG
AGCCCCGTCTCCTTGGCACCATTGAAAACAAGCTCGGGATTCAATCTTGGCTTAAAGATC
AGGGTCATGAATTTATTGTAACAGACGACAAAGAGGGACCTGACAGCGACTTCCAGAAGC
ACATCGTGGATGCCGAAGTTCTCATAACTACCCCATTCC
>NODE_5444_length_89_cov_3.786517
GAGGATCACAGCACTAGATATATTCAAGTTAATTTGCTGGGCGCGACCTGGGTCGGTGGT
GGTCGAATAAATGCCTTGGTTAACGTATTAGTGTGTGGAAGCCGATCACCA
>NODE_5448_length_178_cov_7.735955
ACATTAATGGCGAACGGTGCGAAGGTGTACATTGTGGACATTGATCCGGAACGCCTTGAT
AGAATTCCCAAGCTGTACAACCAGAGTGCTGCCTCTCATATGGGCTCTTTGGTCGGAATA
CAAGCTGATATCAGCAAGAAGTCAGAAGCATCTCGCCTTGCTTCATACATATCGTCTCTC
GAGCCGAATGGTATAACTGC
>NODE_5449_length_26_cov_13.692307
GGTACATTGCGGCCACGACGATCATCTCTGGTACGATACGAAATTTCA
>NODE_5450_length_68_cov_2.808824
ACGCTCCTTTTTTCCCTTCCGTTTCTTGGATTTCTGTTCCCCTTCTCCTAATCGCCCACC
TCCATTTATGTCGGTATCATGAGAATCTTT
>NODE_5451_length_122_cov_7.163934
ATTTGGATTCTCGGAGGGTGTTACTTGGGGGAGAAGAAATCGAAGATGATGGGGTGCTGG
ATTGAGTAGTTGAAGGGGATCTGATAGAGGAAGATTGAGATGAGACAGGGTTGTAGGGCT
GCCATCGGACCCGGGGGCGGGTGG
>NODE_5454_length_268_cov_6.283582
CGGGAAGAAATGTCCGTTGTAAAGGATTCGGCTGAATGCAATAGTGGTGAACTGGTCACG
AAGTGCACGAACATTACGGTCAAGGGTAAGACCCTCGAGGTCCATGTGAGAGATACGTAA
GATAGTCGCCGCAGGAGACTCGTAGCATCCACGAGATTTCACACCAATGAATCTGTTTTC
TACGATATCAATACGTCCAATACCGTGTTTCCTAGCAAGAGCATTCAGTGCGTTGAAGAT
ATCGACAGCATCTGTATATTCCTTTCCGGACTGGGGGATCACAACCTTGA
>NODE_5455_length_229_cov_5.663755
ATAAACAAAAGAGGTATGGCAGAGGTCATTGAGCTCTTCTTGTGAACATAGTGCACATTG
AGAGGTCCAAACCCCTCAACATCGATATCACATGTGAATTGAGGTAACTCCTCATTAAGC
TGTGCTTCATGTTTCCTCCAGTCGTATCCGTCCTTCCAGTATGCGACCAAGCGCTGGATG
TCTTGTAAAGGGGCACCATAATCACGACCGACATCCTCGAGTTCATCTGGGAATCTGGCC
AAATCGAGCCT
>NODE_5457_length_23_cov_7.043478
CCCAGCACCGGGACGGCGGTGGGGAGGAGAGCACTAGTGAGGAAG
>NODE_5469_length_60_cov_3.083333
TTCTATCTTACCTTTCTCAGTAGCAGGCACAGATACGCTCAAGATATCAGCGTCCTCAGT
AACATATCGCACTTTTTTACAA
>NODE_5470_length_278_cov_21.917267
AATTGCTGTACCTAGTACGTGTTCCCAATAGGTACGAAATACTATAGTCGTTCACACATC
TTCGTGTCCGAACTGAGTACGTGTTCCCAATATTATTTACAGGAAGGGCTTGAGAGCCTC
AGGAAGGATGCGAGTTATAGCAGCACCATCAGGGGGCTCAATAGACTGGAAGTAGGTACC
CCACCAGGGACCTGCTGCCCACCACAAAGCACCAATCCAAACACCACCAGCAGTTTGCAG
AGTGCACAGAGCACCTTTGACGGCAGCAATGCAGGCATCATTTGAGCCGGCACCAATCTC
>NODE_5477_length_895_cov_33.475979
GGTGCAGGCACATGGTGGCGTTATTGCTTATTCTTGGGACGGCCAGTGGTACGATGGATG
GCACCCTTATAATACTCCCGTCGGCCAAACCACCATTCAGCGCCCTTGGGCTATTTACGA
CCCTATCACGGATGCTACTGCTTCCACTGTTGCCTGCAATGATGACGGGACAGCTGGCGC
CCTGCAGTTGACTGCCACTGCCTCTGCAGGTACCTCTATAACCGCATACTGGAACCAAGT
TTGGCCCCATCCTTATGGACCTATGCTCACATACCTCGCCAAATGCCCAGGTACCACTTG
TGACACTGTTAATGCCCAAACACTCCAATGGTTCAAGATCGATCAGGCGGGTCTCTTGTC
TGGTACTGTTGGAAACGGAACGTGGGGTTCTGGAAAGATGATCGCCGATAATAGTAGCTG
GACAACTACCATTCCCTCTTCAGTTCCCGGTGGCCAGTACTTGATTCGTTTTGAGACTAT
CGCCCTGCATTCTCTCCCTGCTCAACTCTACCCTGAGTGTGCACAGATTCAAATTACAGA
TGGTGGCAGCAGAGAGCCCACTGCAGCAGAATTGGTTACGTTCCCTGGGGGCTATTCTAA
TAGCGACCCTGGCCTGACTGTCAACCTCTATACACAAGAGGCCCAGACTGAGACTACATA
CATCATTCCTGGACCACCCCTCTACGGCTCAAACGGTTCTGAAAATCCTCCCGGTACGAC
TTCAGCACCGAACACTTCAACTCCAACTGCTTCAACCCCGCCTACTACCTCCACTCCTGC
TGCGCCGGGAACTGTACCACAATATGGACAATGTGGTGGAATTGGTTGGACAGGTGGTAC
TAGCTGTATTTCTCCCTACAAATGTACCGAACTCAATGACTACTATTATCAATGTCTTTA
GATCGTCGTCAAATTTC
>NODE_5484_length_50_cov_220.839996
AAATATCTGAATGAACGGTTCCTCTCGTACTAAGTTCAATTACTATTACGATAACACTCC
ATCAGTAGGGTA
>NODE_5485_length_260_cov_3.676923
CCTTAGGAAGGTTCATCCCTACGACAAATATGCTGAAGTTGAGTTTGATATTCCTGTCGG
ATCGAAAGGGGACTCCTATGATAGATACCTCTGCCGAGTTCAGGAAATGCGGGAAAGTTT
GCGTATCATTTCTCAGTGTCTGAATAAAATAACCCCCGGTGCTGTTAAAGTCGACGATTA
TAAACTTGTGCCTCCACCACGCGCTACAATGAAAGAAAGCATGGAAGCCCTCATTCACCA
TTTTAAACTTTTCAGCGAGGGCTACTCCGTGCCACCCGGAGA
>NODE_5486_length_274_cov_8.317518
GATCCTTTGACCATTAACTATCTCATTCGACTCCATCTTGAAAGTTGGATTCTTGACGAT
GAATGTCCAGACATCGTCGCACAGCCGATATGTATGCAAATGTCCCTTGAGAGTGGTCTT
AGTCTTGACTTGGCGCACCATCGTATCTGCTAGTGATTTATCGAACTGCTGCAAGACCTT
CATTGCCAGCTGCGGGGTGATTGCACCACTTGTAATCAGCTCGTCTAAGGAATCTGTCAA
TGCCATGCCAATTGATGACCCACGGTAGAATTCGTAGTATGCTGAAGCCATTATAG
>NODE_5504_length_260_cov_5.242308
CAAGCCAGCTCGACTTTCGACATCAGTTGATGGGACAACACTGGTATTCCTCAACGAGGA
AGTGAACCCACGCAAAAAACCAGGTCTGATGTTGAACGTTCCACCGAGTAACCCATTGCC
AGACCTCTCGTTAGATTCATTGTTATTGCCATGCTGCTGAGTGCTGCGGTGTCCACTGGA
ACCTGCCTGTTGCATCTCCTCGATCGAGTTGGGTTCCTGTTCTTTGTCTACCTGTTGTTC
TTGTTGTTCTTGTTGTTGCGGTGGCGATGGCGGTGGCGGTGG
>NODE_5505_length_194_cov_5.701031
TGTCGACTGCTCTGCGAGCGATGATGGAGAGGTATATGAGAATGAGGATGGAGAGAAGGA
TGCCAGCACCTGTCCATATTCTTGGCAGGGTATGATCTTGATGGTCATCATCACTGAAGG
AATGGATGGAAGCGCCGATGGTGGTGTGAATGATGACCTTGAAGAGGGAGAGGGCGGTGC
AGACGGTGTAGGTGTGGAGGGAGAGGGAGGGGGCGG
>NODE_5514_length_77_cov_14.389610
GGTTGTCGACCAGTGTCTTTATACCAACGGCTTCTAGCTCAGTACGATTTCCAATACCAG
AATTTAGCAGGGCCTGTGGTGAACCAATAACACCTCCCG
>NODE_5515_length_76_cov_15.855263
GTGATCATGCCGAAGAATAAAGGAAAGGGTGGAAAGAACAGGAGACGTGGAAAGAATGAA
AATGACGATGATAAGCGTGAGCTTGTGTTTCGTGAAGA
>NODE_5516_length_51_cov_3.843137
TAAAAAGGCAAAAAGAAGACGGGTGGGAATAGTGGAGTTGCAACACCGAATCCTGATGGA
AACGAGGCTTCTG
>NODE_5529_length_152_cov_2.881579
GTAGATCATAACGTTTTCGGAGCATAGGTAGTGATCTATGTTTCCCCTTTGTATCATAAA
TCATGGCACTTTTCAACTTGATATCGTTAACTTTCGGTCCATCATTTTTCAGGGACTGAG
GCCCATTCGATGTGAGATCTGAGGAATTACGATTATGCATTCTTTTTATTAAAG
>NODE_5530_length_252_cov_8.599206
CACCAAGACTGGCACTGCTCTCCTTGGAACTGGACTCGCTGCTGCTGCTATTTCGAGTGA
ACTCTACGTGGTGAATGAAGAAACCATTCTTCTCATCGGTTCCATCATTGTCTTCACCTA
CATTGGCAAGATTGCACGTGAGCCGTACAGTCAGTGGGCGGAGGGTCATATTCAGCGTAT
CAAGAAGGTACTTGACGGTGCCCGTGCTGAGCATACACAAGCTGTGCAAGAGCGCATCGA
CTCTGTTGGCCAGATGAAGGATGTTGTCTCCCTA
>NODE_5533_length_474_cov_4.504220
CACGAAGCTGTGGGCAAACTCTTCTGCAAATCGGCAAGCTCTTTCCTAATTTCTGCTTCT
CCATCCATTTTCTTGATTTGGGTGGTCTCGAGACGCTCTCCTCTCTTTGCCTTCTCCTTC
AACTCTTCAATAGCTTTCAGCTTCTTATTTAAATTCCTGACTCTCTTGACGTTTGCATCA
AGACCATCTCCAGCAGGTGTCACAGGGGTATTAGGCTCAAGTTCAGGAGATGGGAGTGAA
GCCACCTCCTGCGGGCGTTGCTGACCCTTCCTACCCTTGGGCGTCCCATTGGCATTCCCG
TTGACATGCTCGCTTTCCAAAGAACCGCCCCCACTAGTGGCGAAAGCGTCCTGCTTCTTC
GCTCCTTTCTTTTTCTTGTTCCCTTTCCTTTCGTTGTCTCCTCCGACACTCAGACCAGGG
GGCGGGGCACCAGGCACATGCCGCTTCCCATACCCTACGTCATTATTCGCATATTGGCCG
TACCCGGGAGCACCAG
>NODE_5534_length_523_cov_16.311663
TCCCCTGATTCAGAAAAAGATAGGAGCCGAAGTGCGATATAGTGAATGTGCGGATCCGCC
TTTCGAAAAGTTTGTTACTACTGGAGACGACGCTCGAACTCTACTTCCACTTCTCGGTGA
TCTGGCGGACTCCAAAATGAAAATTCTCATCTGGGCTGGTGATGCAGACATCAACTGTAA
TTGGCTCGGAGGGCACGCGTCAGTGCTGGCTATGGATTGGTACGGGAAAGAGAGGATCAA
TCAGACTCCGTTAACCAATATGACGATAAATGGGAAGGCGGTAGCTGCTATCCAAAACAT
TGATAATTTTACCTTCGCGAGAATTTATGAAGCGGGTCATGAAGTGCCTGCTTTCCAGCC
AGAAGTATCATTGGAGATATTCCGCCAAATAATTCATCAACAACAACTGCACTCTGTCTA
GATACTACAGATGGTACGGATACTACGGAAACATGAGTTGGCCCACGTGAATCAATAGTA
TGCTTGAACTGTATAGCTGAGTAACAAGTAAAGGTATTTGCTGAACTGTGTGTAGGGACA
TTAGG
>NODE_5536_length_489_cov_28.852760
GCCACCTTCACCAGACCTTGAGCGCTGTTGACCCATGAAGACCCTACTTTCTGCACTCGT
TTCTCTCGTCTTTGTTGCGCTTGTGAATGCACATTTCCAGATCGCTTTCCCGCCTCCCCG
CGGCTCGTTTGTGGCAGCCGAAGAGCCAACTTTCTGTGATGGCTTCACGAATGTTACTAC
GGACCGGACTGAATTTCCCCTCAGTGGAGGTTTCATCACGCTCAACTCCGAACACCCTCA
CTGGTCCGCTGCTTTCTACATATCAAATACAACGAATCCGAACAGCTTCAATGATTTTTC
GCAAGTCAACCGATTTTTCCAACTTGATGGAGAGGGTTCCTTTTGTATTCCGCTCGACCT
TGCGGCGTCCAACTTCACGGGTCTGCAAAATGGACAGAACATTACGATCCAAATGTTGTA
TGACGGAGGAGACGGCAACTTGTTCCAATGCTCTGATATCACCTTGACAAACAATACTTC
TAGTATCAGCTCTGTGTCATGTACAAACTCG
>NODE_5540_length_100_cov_3.280000
CAAAAATGGGAACAGAGGAGATGAAGAAGGCGAATAAGGGCGTTGGGGTTGAAACGACGA
CCTACTTGGGTGATGACCTTTGGGTCCTCAAGTCTCTGTGAAAGTGTCTTGTTGGTTTAG
CA
>NODE_5541_length_133_cov_6.827068
GAACTGATGAGCAACTCCAAAGGACGACTGGGGCAGTTCCGTCGGCTTCCTGAAGACTTG
ATTTCTGGGCTCCAGTTCCTCCACAACCGCTTGGTCGCTCACCGTGACATCAAACCGGAC
AACCTTGTATATTCACCCGAATTTGGATTGCAAAT
>NODE_5542_length_23_cov_6.826087
CACCCGAATTTGGATTGCAAATTATCGATTTTGATGTGGCGGTTA
>NODE_5543_length_189_cov_5.365079
GTGCAACGATACTTCGCTGATAACGTGAGGGATGACTATGCTGCAGGACAGCTTGACGCA
CAGGTGGTCAGCGGGCTAGAGGAAATGCGAGGTCTGTCCATTTGTGGTGGCAACTGAGGA
CTCAGGTCTCGTTACAGCCTCGTCCCGCAACATATTTCGTACCCTGCTTAGTTCCACCCG
ACTATCTGCAGTCTATCCCACATCTCCCCCA
>NODE_5555_length_95_cov_48.368420
GAAACCTAAGCGATCGGAACCATCGCCTTGGCCAGAATGGTGAGGTGAGTTATATTCTTG
ACCACCTGTCTTGCTCACATCGGAGTGGCTAGAAGCATCAAAAGCTTGTTGCGCGAC
>NODE_5557_length_63_cov_2.730159
GGCTGAACAGACACTTGTTTTATGACTTGCGGTTGCACCTGCTGACCCTGCACTTCCACT
ATCCTCTCCTCCACCTCTTGTTGTA
>NODE_5558_length_69_cov_41.057972
AAATGTCCGGTCCCAAAATTGCAATCATCATTTACACTCTCTACGGCCACATCGGTAACT
TGGCTGAGGCCGTCAAGGCCGGTGTTGAAGC
>NODE_5571_length_62_cov_3.564516
CCTGTATCGACCGAGGAAGAAATACGAATTTTTGAAGTTATTGGGCGTCAAAGTAAGACG
CAGCAAGGCGATGAGACCATAAGA
>NODE_5591_length_152_cov_11.888158
TCATGGTAGGAAATGGCGCCTCACCACCTGTTAAGGACCAAGGTGTCAAAATCTAACTCA
AGAGTTATCGGACAACTATATTACATATCGAACAATAAGTAGCTACAACACAGTTGTTAT
CGTTCGTCTAGAACACGCAGACTCAGTCTTCTGGAAATAATGATTCCACGGTAG
>NODE_5599_length_581_cov_8.573150
TGTTTTCCCTTGCTCTTAAGCGCTCCATCCAGTCGCTTGCAATCAAAGCCTTGAGTCCGT
GGCAACTCATGCTTCGTGATGGACTCAACCTCTATGGTACCATTTGGCTGGTCAACATGG
TCAACATGTTATTCTGGTTTATCATCAAGCCCACAGGTCCTGAGGATCCCGTAAAAACGA
TTGTTACTAGTATGGCGGCGGTTTTGACAACATCTATGACCCTTCGAATCATCCTTTCTG
TTCGGGGACCGCTCGATGGTGGTGGCTCCTTTGGTCAAATGAAAGCCACCGGCTCTCATG
CTTCTCGCACTCCTCAAGTCATTTCCGCTCGCTCCGCTGTTCAAACCCACTTCTCAGTTG
CCCCTCAAAACATTGACCTCGGTAACATACATGCTGGCAAGCCTGAAGGTGAGTGGGCCG
ACACCAAGAGTAGTGTTGCTGGTAGCGAGATGAAGCTTGGTGTTCTTGATCCAAATCCTG
GCGTTCAGATTACGGTCGATCAGGAAGTCGGTCTCGATAGGGCTGGCTATCCAAATGTCG
GTCAGACCACTGGATCCAGGCCCTCAATATAAATGGTGCTAGCTGATATTGGGTATTTAC
CGC
>NODE_5600_length_232_cov_33.176723
GTTGGCCATATCGCCCGTGCTTGCCCTAGTGGTTCTGGTAGTAGTGGTTTTGCGTCCCGA
GCCCCTCCCCCTGGCAGGGCGTTGAATACCTCCACCTTGCCTCCAGTCAAGTGCTACCGT
TGTGGTGGCCCCAATCATATGGCGAAAGATTGCCTCGCTCCTTCTGGGGCAACAGCTGAA
TCGATTCCCACGGGACCTGCTGCGAAGCTCAGGACGTGCTATAAATGCCAGCAGGAGGGT
CATATCGCCAGAGA
>NODE_5618_length_421_cov_7.432304
GATTTAATGTTTCTTCTTGGGTTTCATTACCTCGCTGAGTGAAGAGAGCCTGCTGGCACT
TGAACTCTTGCTGTTGGATCTCCTTTGTGTGTTGCTTCTCGGTATCATGTTCCACAGCCT
CCTGGACGGCTTCGATGGCCTTGGTGTAATCACGCATTGAATACAAGACGTTCGACTTGC
GAATATAGGCCTTGACAAATCCAGGATCGACCTTGATGGCCTCGTTGACATCTTTCAAGG
CTTCAGGGAGTGCGGCTAGCTTGATATAAGCAGCAGCACGATTATTATAACCACGTGGGT
CAGCAGGGTCACGTTTGATACTCTCTGTATAATCCTTCACGGCTCCTACGAAATCACCAG
CTTTGAACTTGACATTCCCCTCTTCACGAGCAATATGACTCTTTTCTTGATCAATATAGG
CTTCCTTATCTGCTTCAGTTTTG
>NODE_5621_length_108_cov_10.500000
GGGAATTTGACCTTGTTCGTAAACTTATTGGGAACAGTTGTCGACCGGTGTTACAAACCA
AGAGCCAGACTAGTATAGCAAAAACATATTAAACCACATGTGTTGATTGCTCATCTACAT
ATGCACATGG
>NODE_5622_length_527_cov_9.855787
GACTGGAGAGCTCCAGTCGCAGGGTCTTGGGTCGAGAACATCACGAGGAGCGCATTCTTA
CTTGACAGTACATCATTCAGAGCAACTAGTTCCGTATGGCTCGAGATTCCCATATCACCT
GGCCAGACATTTCGGTCACGCTTCGCACCGTCGACCAAGATAGGCCCCTCGACTGGACCT
CCAGTGGCATTATTAGCCCATCCCTTTGGACGCGGACAAGGCTGCTGTCGACCCTGGTGT
ACATCAATTGTGTTCGTCTGAACCGTATACGCCCCGGCATACCACAATTTGGTCAAAAAG
TCGGGATCATGAAAGTCGGGATCTCGTGTAAAGAAGTAACCAGTATAGGCTGTCAAGTCA
TCCCAATGCGGCATGAACGTGTTATGTACTCCAACATTTGAAATGCTGACAGGAGCCTCA
GAATTACTGACAATAGTTAGAAACCGGAAACCGCCACGCTGTTGGCTAATGGTCTGTTGA
AATTGGCCTTGTGAAAGGGGCATTGGGAGAGACTGGACCCCATCTCCGTCCATTGAGGAG
ACGCTACGA
>NODE_5624_length_615_cov_26.095936
CATTTCTTTCCAACGGCATGCGCATCTTTCAGGATCTTTTGTATTATTGCTTCAACGTCA
GGATGCGGATCCGGCGACGGAGGAGGATAACCCAATGAAAGAGATAAGTCATATGGACCT
ATCAATAGAACATCGATACCCTCAACGCTCGCTATTTCCTCCACGTTTTCGATTGCTTCC
TTGGTCTCAATTTGTACCATGACAACAACATTATCGTTAGCTGCTGCTAGGTATCCTTGC
ACTGACAGTCCCCAAGTTCCGTGAGTGAAGGGACTTCCAAAACCCCTCCGACCATTCGGA
GGAAACTTGGAGTCTGCAACTACCTCTCTAGCCTTTTCGGCACTAGAAACCATCGGTACG
ATAACGCCGCGAGCTCCTGCATCGAGAGCATACTTGATCTGCCAACTTGTACTCCCCGAA
ACGCCCGTCGCTGGGATCCTGATAATTGGGGTGACGCCTGCACTCTCAATAGCACTGACG
CTCTCCGCTGCGCCAGGAACCAGTGGAACTGTGCCGTGTTCGCAATCAACAACAATCCAT
GATAAATGGGGACTTGATCCAGCGAGAGTACGAGCATGCAAGAGTCCAGGAAGCGTCAAC
CAAGCGCCAAAAGCTGGTTTGGACGACCGAAGAGCTT
>NODE_5626_length_76_cov_16.776316
GGAGTACCGTACTCATCCCCGTTCTGGCAAACGCTAATAGGACACAAATGGCACCTCTAA
AGTCCATCCACCTCATGCTTGCAATACCTGCGACCGGA
>NODE_5627_length_23_cov_11.391304
ACGATTGGGATCGATGGGCTAAAATCGTGGAAGATGATGGCCTAA
>NODE_5638_length_195_cov_5.558974
GCGGAAGTGGTTTTCTCATGGATTTCATGTTGGCCGTAGCAAGGCTTGGACTCCTCGCCC
TCGGTGCCATGGACAAAAGTGGAGGATTTTGTGTAGAAGCAGTGGAGCCGGTTGGGCTGT
TTGTTGACAAAGGTGTAGTACTGGGGCACAAACTGCCAGCCAACCTCCGAGGGCACGACA
TTTTGGTGGATGGTCGACGAGGCAGTGGAAGAAGACA
>NODE_5639_length_255_cov_4.070588
CTGGAGTCATCAGGAAATCTCAAATCTAAATGAACAATGCTTTGGTGAAAAGTATTTATG
ATTGTTCTCCTACTTCAGTGCTTTCTTCATTTTCTCCTCCATCTCATCCAAATCATTCGT
CTCAATCCTGATAATTTTTCTCCCAAGTGCTTTCTCAATCTGATCCATCTGCTGCCACGT
CTTTTGATTGTGCACAAAATTGATTGATATTCCTTTTCTTCCAAAACGCCCCGTACGACC
AATACGATGTAAGTAGGTTTCCACATCTGGTCCATCA
>NODE_5648_length_713_cov_10.824684
TCTGTACCAATCCAACACTGATATATTTATGGAATTTGTAAACCATACACAGTTTCGCGT
TCCAAATAAGTTGGATCATTCTCTTCGCTTCTTAGGAACGTCACTCCGCGCGGACCCTTC
GACCATGTGTAGAGTTGCAATTCAGATCCGGCCGGATAAGAAATTTCACCAGTGCAGCTT
GTGGGTGGGGCATTGATATCCGCTGGGGTTCTTGAACAAATAAAGTTGGTGGTACTCCTC
GGCGTTCCACCACTGCGAAGCGGGGGCAATTTCTGTGACAATTTTCTTGCCTTTCGGGGT
AAAATACTTTTCCTGAACTTCCTTTGTTACACGCTGCGCAATGGTTTGCTGTTCTTGAGT
GTGGAAATATATTGCTGAGCGATACTGAGTCCCCATATCTGCGCCCTGTTGATTCATGGT
AGTGGGGTCATGTGTGCGATAGAAGAATTCAACAAGTTCCCCGTAGGACACGATGCCCGG
ATCGAACTCAATTCTCAATGCCTCAGCATGATCGGTCGCACCAGAACATACAGTTTGATA
CGTGGGATGTGTGACAAGGGGGTTTCCACCCGTGTATCCCACGGAGGTTTTCAAGATACC
CTTGTTCTGCGAAGGAGGAAAGTATTTAAGGAAGATATGTTCGACGCCCCAGAAGCAGCC
TTCAGCGAATGTGGCAATCTCAGACTTGGTTGCGGCTGAGGACATAGCGGTACGATACTT
TGCAGGGTCGGCTCC
>NODE_5649_length_83_cov_2.421687
TTTCCCATGGCAATTTCGTTGATCATGGAGACGTCAATTCGTTCGGGTAAGTCTTCAAGG
CCATTTCGGACGGGGAATTTTACAGCGCTGTCGACGTAATGCAGG
>NODE_5651_length_305_cov_118.295082
CAAGTATCAATTTTTGATAGTGAACTCGTTAGACTGAGCATAGATGGTATTGTGGTCATC
AACATCCACCAGGTTAGCACGAAAATGGTCTCCAGTGGGGAACCCTCCAGGTGGAGGTGG
GATATTTGAACTGTGATCCTGGCCTGGAGATCCGCCATCAATGTAGGAGGAGATCAGGGC
ATTGTAAGGAGGTTGTTGGCGCGTCAATACAACGGCAAAAGCCTTGTTGTCAGTGTTCAC
GCGGTTCCAGGTAACACGGCCCACATGATGAGAGCTCCAACCCTCATTGTCATTGGGGGA
CTTGACGAGGTACGCCAAGGACGAGGT
>NODE_5652_length_23_cov_52.434784
CGAGGTACGCCAAGGACGAGGTGACCAAGGACAAGACAAGAGAAG
>NODE_5656_length_113_cov_52.911503
AATGATATGACGAGTGTACCCCCCGATCAACAGCCATTTGCCACGGACACACAGGCATCG
GACGCATTATCTCAATGGATGAATTCCGCAGTGGATCAAGGTATCCAGGGCATGATCCAT
TACCAGTGGACCCAA
>NODE_5672_length_27_cov_92.777779
CGAGAGTTGAGGTCGAACCACCAATTGTTGGCGTAAGTAACAGTGATAG
>NODE_5676_length_292_cov_81.006851
ACATGTCTGGACGCGGCAAAGGTGGCAAGGGCCTGGGCAAGGGTGGTGCTAAGCGTCATC
GCAAGATTCTTCGTGACAACATCCAAGGTATCACAAAGCCTGCCATTCGTCGTCTTGCGC
GTCGTGGTGGTGTGAAGCGTATTTCCGGTCTGATCTATGAAGAGACACGAGGTGTTCTCA
AGATCTTCCTTGAAAATGTTATTCGGGACTCTGTAACCTACACTGAGCATGCCAAGCGCA
AGACAGTGACAGCACTTGATGTTGTATATGCCCTTAAGCGATCTGGGCGTACACTGTATG
GATTTGGTGCTTAG
>NODE_5677_length_315_cov_53.987301
GGCTTGGGTCGCTACGCTGGCTCCACAAGTTCCCTTGCTGTCATTCAAGTGGAACAAGGA
GTCAAATACAGGTTCCGTCTGGTTTCCATTTCGTGCGACCCTAACTATACTTTCTCCATT
GACAATCACACTATGACAATAATTGAAGTCGACGGGGTCAACGTCGAACCGGTTATCGCC
GACTCGATACAGATCTTTGCTGGCCAGCGTTATTCGTTCATCTTCAATGCCAACCAGTCA
ATCGATAATTATTGGATTCGTGCACAACCGAACGTCGGTACTACCGGTTACGATGGCGGG
ATTAATTCCGCCATCTTACGATACATTTCCGCATCAG
>NODE_5680_length_118_cov_2.864407
TATGCATGACAATCATATCCTCCTTAGCCCTTGAAAGAACTGCATGATCCACCCTATAAG
CATCTCTGACGTGTAACCACTCCTGCTCATTCTCAAATCTCTCTTTCTGCACCCTAGTCA
CATACAAGACATCAGTTTGT
>NODE_5685_length_388_cov_5.739691
CGAACACGAGGATGTTTTGATGGGGATATGCGGGATGTTACATTGTACTTAAAAACTATT
TCTTGAATCTACGAAAAGAGTTTCTTGTACACCTTCTTCTCTTTTTCTCTAAGTTCTGCC
TTACGTTGCCTCACCTTTTGAAGTTCCCCTGAGATAAGTACGTCTTCAGGGACGAGTTTG
TTCGCTTCAACCAAGTCCTTCTCTTGGTCCTCTTCACTTTTCATAATGCCATGAGCCAAC
GCACGACGATACAATGCCTTGGCTTTGTCCGCGGAGCTCAGTCCGAAGTTGTCCAAAGCA
CGAGTGGTGTTCGCAATGGCAATCATTGCATTGCTGGATGAAGGAGGAACTGAACGGATC
GCGGCCAAAGCAGAGTTTAGTAGAAGAGCTATAAGCAACGTCAAGTAGGC
>NODE_5686_length_292_cov_6.952055
GCGAAGCCATTGTTGAGATCAAGGATTATCTTCCTATTTTCAAGAAGATGGTAACCTCGG
AGAGGCATCAGAAGGCTTTGCTTGGAGGCTTGGAGCGCCTTGTCGGTTTGATAAACATCG
AACTCATCTCTGCCGTCCCGAAACTTCTTATGGGGCTGTATCAGGCCGACATCCTTGATG
AAGACACTATCACTCAGTGGGGCACTCATGTGAGTAAAAAGTATGTGGACAAAGACACGA
GCAAGAAGGTTAGAAAGGCAAGCGAGCCGTTCCTTAAGTGGCTCGAAGAGGCTGAGGACG
ATGATGATGATGAT
>NODE_5687_length_46_cov_2.173913
CTTGCATCCAAAACAATCGCCAATTAGGTAGATCAGCTAACGCTCTAATGATGATCTCGA
CATCAAAA
>NODE_5703_length_94_cov_41.234043
CTGTTTGCAACACTCGACATCTACGAGAAGATCCTCTCTAAACAAAAGTATATTGCTGGT
GATGAACTCACTCTTGCTGACCTCGTCTCTGTGCCAGTCAGCGGCAGACTCATTGA
>NODE_5704_length_88_cov_142.920456
GGTGTAGAATTTTACAGCTACTTCAAGGATAATTGCCCGAACTCATATGCGTATGCCTTT
GACGATGAGACAGGACTCAAAACTTGCGACTCTAACCTGAACGCTGATTA
>NODE_5705_length_103_cov_5.378641
CTCTCAAAAAATTGCTGTCCCTTCCAGAGACAGATGCACGGTCGCTAGGAAAAATCCTCG
AGTTTGAATCTCACTTTGACCGCTACCGTGTCGATTTAAAGGGATCATGGAAAGATGAAG
CGAGG
>NODE_5707_length_961_cov_11.905307
TGGCATCCAAGTGAGCAAAGGTGGTGGCAGGGGCAGGGTCGGTCAAATCGTCGGCTGGGA
CGTAGACGGCCTGGACGGAGGTGATGGAACCCTTCTTGGTGGTAGTGATACGTTCCTGCA
TGCCACCCATATCAGTGGAGAGGGTGGGCTGGTAACCGACGGCGGAGGGGATACGACCAA
GGAGGGCGGAGACCTCGGAACCGGCCTGGGTGAAGCGGAAAATGTTGTCAATGAAGAGCA
AGACGTCCTGGCCTTCCTCATCACGGAAATACTCTGCAATGGTGAGACCAGTGAGGGCGA
CGCGAGCACGGGCACCAGGAGGCTCGTTCATCTGACCAAAGACGAGAGCGACCTTGGATT
CGCCGTCGAGGTTGATGACACCGGTCTCGATCATTTCATGGTAGAGATCGTTACCCTCAC
GCGTACGTTCACCGACACCACAGAAGATGGAGAAGCCACCATGGGCCTTGGCGACGTTGT
TGATGAGTTCCTGGATCAAGACGGTTTTGCCGACGCCAGCACCGCCAAAGAGACCGATTT
TACCGCCACGAGCATAGGGGGCAAGGAGGTCGACGACCTTGATGCCGGTTTCCAAGACTT
CTGCAGTGGTGGACTGGTCGACGAAAGCGGGAGGGTCGGCGTGAATGGGAGAGAGCTTGA
CACCGTTGATGGGACCACGCTCGTCGATGGGCTCACCAATGACGTTCATGATACGACCCA
AGGTAGGTTTTCCAACGGGAATCTGAATGGGAGCACCAGTGTCGATGACCTTTGTACCGC
GGACGAGACCCTCGGTACCGTCCATAGCGATCGTTCGGACGGCGTTTTCACCGAGATGGG
AAGCGACTTCGAGGACGAGGCGACCACCGTGGAAATCCTGGACCTCGAGGGCATTGAGAA
TGGGGGGGAGGGAGCTCGAATCGAACTGGACGTCGACGACGGCACCGATGACTGTTTTTA
CGTGACCGGCAGTGGTGTTTGAG
>NODE_5708_length_199_cov_6.045226
CACATTTACAATATTGCCGTGTCTTCACCTAGTCCAGATAGAAATCGGAATACTCGAGCC
ATTACTGTACCGTAACACGACCAAGCACACTTGACTCATAACGTTCCTGATGGTAAAGCC
AGAACGGGAAACAAGTGGGCCCACAAGGTCAGCATTGGATCGGATTCTGTAAAACACCTC
GAGTGCGATTTCTGTCCTAGGAGAATCTGGGAACCTCGGGA
>NODE_5728_length_85_cov_13.164706
TTTTTTCCAGTTCTTCGCCCTTCGGTACAGCTTCCTCCAATGATTTCCCCCATTTGATGG
TACGAGTGCGAGTGTAATACTCCAGACTTGATTCTTTGCTCAAAAGG
>NODE_5729_length_125_cov_176.591995
CGGAGTTGGCATTAGGTGACATTCTGCCAATGACATCTCCATGGACTTCAGTTGCCTCAT
TGGCTGGAGTGGGAAGTGCACTAGCACTAAGAGTGAAAGCGACAAAGAACAGGGTTGCGA
GAGAAGAAAAAGACTTCATAGTGCTTG
>NODE_5730_length_361_cov_8.670361
CGAACGAATGAAAACACTTGAGTAATGATAATGAAAGAGAAAACAACGTGTAGTGCGGGT
CTATTCTTGAACATTTTCAACGTCTCGCTTCTTGAGAACGAGGTCCTTGCCCATGACGCG
TCTCCAAACATCCTGCACATCCTCTACAACAGTCTCAAAGTGGGATGTAGCATCGTAAGA
GCGAGTGATAAAGATGTTATCAGCACGGCCGTCGGCTGTGGGAGTGTACAAGGGCTTGAT
CTCAACGAACTTGTCGTAAATAGGGCCAAGGAGCTGAAGACCGGGTGCAATTTCCAGTTC
TGGCTTGTCGGTTTCGACAATGGTGCTGACGATAGCGATATAAATATCCTTGGCACAGAC
GTTATGCGTCGAAGAGACCATGG
>NODE_5732_length_996_cov_19.663654
CCGGGCAGCACTGAATCGTCACCACATACAACATAAATGGAGAACCCTAGCGTAGTATGG
ATATGGAGCATATACATTTATATTGAGAATGATAAAAGCGCCATTCTTGCATATCAAGAG
ATCATAGGCAGAGGATACAAAACGACTACAAGAAATGCTTAAACGGATTCGAGAGGTGCA
GGTTCCTTGAAATCCTTGACTACCCGTGTGCCAGTCTCATCAGTGGATTCACCGTGAAGT
TCGAGAAGTTTAGAAACATCGAACTTGGGTGACTTCAGAATTTTGGCCTTGAAGACATGG
ACATTCTGCAAGGGATAGATACTCCTCGACGCCTTCTCTATCTCCCGACCAATAGCTTCA
GGGATGAATTTTTGTACCAATTCCTTCAAGTCACAGCTTGTCGCCTCGCGGTTGATGATC
TCGAACATCTTCTTCCTGATTTCACGCACCTGAGCTGACTGTGCGTATGTAGTCTTCTTT
ACTTGAGAAGGCCGACGTTTTGTGAAGCCAATAACGAAGAGGCGGAGAAGGTATCCATCA
GTGGTTTTGACATCAGCGTAGGCTTCAATGAGAGTTTGCCACTTGCGAACAAGGGAGCGG
AGTTTGTCAGAGGTAAAGTCCATGCCATGGAAGTTGGTCAGGCAGTTCTTGCCTTGAATC
TCGTCAATACGCAGCTTGATTTTGCGGAAGGACTGCTCCTCGTCGTTACTGAGGTCAGCC
AACGAAACCTCAATGATACGACCGCGGAGAGAGTCATTAGCGTTCTTCAGACCAACTGAC
CGGTTAACAAAAGTCTTGCCAACATTTCGGACTTCGAAGGTTGAAGGTGCCTTGATGTCG
TACCAGTCTTTGCGAGTGAAAGGATCAACGACCTTCTTCTTAAGACCTTTTTTACCCTTC
GAGAGACGCTTGTTCTTTCCTACAGCCATTGTTTCGTATTGGAAGCGTCCACAACGATGA
CGAACAGAGGGTGAGCCAGCAGTGAGACGGTCTTACTTTTGATTATTGCAGCGACCTG
>NODE_5743_length_400_cov_15.057500
GCAGAAGGTAAATAACAGGCGGTATTATGGATGTACACTTAATGCTGAGCAGTACATGAA
TGATCAGGCCAAACCCGAGTAGTAGCGCCAGGCAAAGTAGGCACCCAAGATACCAAGGGG
AACAAAGTACATAAGATTTGAACCTTGTTCCACAGCGTTGGCAACTCGTCTTGCCTGGGC
TTCCGCAGCACCCGACTTGAGCTTGGTTTCACTTCCTTGTTCGAAATCACCGACAAGCAT
ATCAGGGAGAAGAGCGCGAGCTTCATCTGAGTGGCCAACGTCTTCGAATGCTTCGGTGGC
ATCCTGACAGGCTTCAGCTAATATTACTTCATCGCCTCCTGGATGCTCATCAAGAAATTT
TGTGACGTCGTAGACCTTTCCATGAAGGAGGATATAGAGTCCATCGCGAGTCTTGTGAGC
AC
>NODE_5745_length_221_cov_10.285068
CCTGAGGAGCTTGCTAATCAAGGGGTACGGTTGAAGGAGGAGCAGTTGCGACGGGAAGAA
GAAAAGCTTCGGGAGGCGGAACTGAGGATGCAGCGGCAGATCAACGAGAAGAAACAGGAG
CTGCTGGCCAAGGAGGAGACACTGCGCAACTTGGAGAGCCGGCTTGCGAGTCAGGGCGAG
TACCGGGAGTGAATTAGTCCTATTAGTGATGTAATAAGCCATGTGTGAAATTGTGATGGT
CAC
>NODE_5746_length_75_cov_3.053333
TCTTCCATTTTTTCCTCAGCAGTTTGTTGGTGGGAGTCAAGGATACACGGGACAGACGAG
CGGCAATTCAGAACGGTTGGTGGGGGCCGAAGGTTCA
>NODE_5747_length_23_cov_8.260870
CCGATGTCTGGATTTCACGAGACGAAATGGTAGACTTCTTGGAGT
>NODE_5748_length_480_cov_21.966667
CGGCAGTTTTATATAGACACCTCATAGTAGTCAGGAAAATGGGGCGTCATGAATTAGTGT
TATGCATAAGTACATGAGTGCTTTTGAAATCATGAGCCCTCCGGTGCCATAAATCAATCA
GCCATCTCAACATCACCACCAGCCTGCTTTTTCCTGTCCTTCCTCTCAAGAATGTCCCGA
CGATCCTTGTCGAGCTTGATCTGTGTGATAACAACTTTGCTAGGATGGATACCAATGGGT
GCAGATGCACCATTTGACTTATCGCGCTGAACACGGTCGACGTGGACAACCCATTTCTTA
CGATAGACCTGGGTTACCTTGCCTTCACGTCCCTTGTATTTCCCTCGAACGATCCGAACT
TCATCATCCTTGCGAATTGGGAGCGAACGAGTGTTGTATTTTGCCCTCAGGTCTTTTGTA
AGACTGGAAGACATGATCTTGCGACGAACAGAGGAAGGCGCTGTAAAATGTGCTTTGCGA
GATTTGCGCCGTGAGGAGGAAA
>NODE_5749_length_281_cov_26.099644
AAGTTCACGGTTCTCTTGCCCGCGCTGGCAAAGTCAAGTCTCAGACACCCAAGGTTGACA
AGCAGGAAAAGAAGAAGCCACCTAAAGGACGTGCCAAGAAACGTATCTTATACAACCGCC
GCTTCGTCAATGTGACGACTCTCCCTGGAGGCAAACGGAGAATGAATCCTAACCCCGAGA
AGTAAGAGACTTGTTGAAAATCGTTCCCTGTAGATTGCAAGCCAAGGGGTGACTGAAGAG
TTCGGTGGTCCTGTGTCTTGTTGCTTTGCATTCGCTCTTCACACATACCTTGTCACTACA
CTC
>NODE_5750_length_969_cov_10.312694
TTGAAGGGGTTGCTCCGGGGTGCTCGCAACATTCAACCCTTCCGCAGAGATGGTAGCATC
TCTCCAAGGATCACGCATGCCATTGGCAAAAAAGATGTTCTTGATGCGGACATCCCAGCC
TTTGTATTTCTTGTTTGTACCCTCTATGTCAACTTTTGGCGGCTCTGGGAAGGCATCCGG
GAACATGAATTGACATTGTCGTAGATCATATGGCGGTTGGACCAGGCGAGTGACAAGCGA
GGGGTGTCCTTCTGGCGCGCCCTCTTGGAGGTATCCGACTTGATTGCATACAATCCAGAA
CCATGAACGGTTGTCGTTACCGAGGGAGGTGTCTGTGTAGTAATCCTGTGAGGGATCGTA
GGTTCCAAGACACTCCTCAGGTGAACTGTCACCGCAGAGTCCCCGTAAATATCCGCCCTT
TGTCCACAAGTTTCCCCAGGCTTGAAGAGCATGTGCTAAGCCCCAACCTTCAGCTGATGC
GCTCAGACCATCTTTAACTTCAAGCGCGTCACAGAATGCATAGAACTGGGTCTTGGATCC
AGATGTCGGTTGCAACGATTGCCAATCCCAAAGGTTGTTTCTTAGTGCGCCAGCGACGTC
ATCCAGATGAGTCATGTTGCCCAGGCCGAAGAGTTCCTTTATTTCCTGAATAGCAGTAGC
ATTTGTTCCCGAAAAGACCTCATCAATATGCGCAATAGCGACTTGAATATCAGCTGAGCA
ATTTTGAGGCATGTGTTCCCTTTCGGGTTCGAAATACTGCCAGAAGTCAAGAATAGCCTC
AACGACAGCTGAGGAAGCATATCCTGCGGCGAACAAACCAGGTTTATTAACCATTGTCCA
GCTCGTCAAGGCGCCGGAATAACTACCCCCAACGAGGACCCAAGGTGCTTTATCAGGAGT
CACTTTGTCACCATCAGGTTGAGGAAGCACAACATTCTTTGCAAAGTATTCGAGGTCATC
GATAGCCTGTTGAATTGTGTGGAGCTTCAAG
>NODE_5761_length_199_cov_8.904523
TGCTGGAGCTTTTGGTCAATGCGGTGGTCAAGGCTGGACTGGTGCCACCACCTGTATTGC
AGGATACACTTGTATGGTTCAGAATTCATTCTACTCTCAATGTGTTCCCAACTGAAAAAA
AGCCAAAGGAATTATACAGTTGATTCAAAGTCATGCAAAACGTCGAATACATGTTTTACA
CGATACGAACGTACGATCGATACTATTAAGATAAACACGCG
>NODE_5762_length_56_cov_289.589294
ATCAAGAGCAGCCTCAATGTCAGCAAAGAGATTGGCTACAACATCAAGATCGACATCGGC
GCCAACATTGACATTGAG
>NODE_5767_length_121_cov_50.669422
TGTCATTACACTCCTTAGAGTTTCTGGAAAAATCAGTAAAACATCAATGACTGATTCCGT
TTGCCAAGTGGGTGGGATCAATCATCAAATGTTCAATGCTAAGCCTATGTACTGAATTTT
GGCTATGTACATGCATGCGTCTC
>NODE_5775_length_53_cov_3.867924
GGGGCTATCTGTGATCCGTTGAGCAGCCAGTGTTGTACGGAGCAGTGCACGTTTGCACCG
AGTACACAGGTGTGT
>NODE_5776_length_386_cov_73.823837
CGTCGCGACGTGTATCCTATCAATGGTGGCAATACTACATTCCGATTTTTAACCGATAAT
CCGGGTGCTTGGTTCTTGCACTGTCATATTGATTGGCACCTGGAAGCTGGTCTTGCGGTC
GTATTTGCTGAAGCACCAGAGGACAATGTCGAGGGCCCAGCGTCCCAAATCACTCCTCAG
GATTGGAAAGATCTCTGCCCAGAATTCGACGACCTTGCTCCCACGGATCAGTAATCATAT
CCAAGTTTCTCCAGCTTCTTTGTTTTGTTCAAGTGATTTAATTCATCCTACTGAATCATT
TGTCCATTATTTTGTACGCGATAAAACATAAGGAGCTAACTTTATGAACATCGGAGTATG
AGTCATAATGTAATCAAACCACCCTCCGTCCTTTCAAGGTTAAATCCA
>NODE_5778_length_121_cov_9.322314
GTCGCTGTTGAAATTTGCTCGCGAGGATGATGAGTTGGTGAGGATGGATGAGGATGTTTG
GATTCACAGGCCATGGTCGATTTGCAAGCTCATTGTCAAGCTCACTGCCGCTGTGAAGTC
AAAAATTGTCGGGTGTTATCGGC
>NODE_5794_length_76_cov_3.578947
AACAGCAAGCTCCGATAACGGTGGTGAAGTTGTTGACATAAAGGGGTGGTAGTGCACATG
GAGAATGAAGAAGACCTCTTCCCTCACATATGGAGGAC
>NODE_5796_length_136_cov_10.926471
TATACATCAAACACTGGATTCAGAATTCCAACTGCACGTTGTATGGTTCTATGCAGACGA
CATTCTGGATTAGCCCCAACCAGAGGCAACAAACCGTTCGGAGGATAGGTGACAAATTTA
TCCAAGTAATCTGTGAAACCGCAATCATCGGATATGCC
>NODE_5800_length_69_cov_3.492754
ACTCTGGCGTTTCAGCGTAACTGTCTCTGTCCCACTCATGAAGTACCAAGTAGCCAAGAC
CGTCGATTGTAGGACCCTGGCCTACAAGGTC
>NODE_5814_length_120_cov_5.200000
TTGGTATGGGAATGTCATCTATAACTTTTGACTGGAGTCAAATAGCATACATTGGATCAC
CTTTGGCTACTCCTTGGTGGGCCGAGGTGAACATTTTCGTCGGATTTTTGTTCTTCTTCT
GGTTCCTGTGCCCATTATTGCA
>NODE_5815_length_54_cov_2.555556
GAGCTATAACACGGGCAATCTCTTCCATCTCCACTCTCGGGCTACTACACGATCTCGGCC
TATGGTGCCATATGAT
>NODE_5816_length_99_cov_3.747475
CACATACTTCCGTTTGCCCGCACCAACAAATATCTGCCGAGGTCTCCAGATCTTCACGCC
GCCTTCTTGAAGCATCATCTGACGCCAATGAGCAAGCCAACCCACAACACGTGGAACAGC
A
>NODE_5827_length_445_cov_10.503371
TGGTGTTTGGTCACGAGTGCTGATCGCTGGCTAAGAACGAACAAGAATCCTTGTCGCTGT
CCGAATCGCTGCTCCCTGGGGTACTCGATCGGTGCTCAGGGTGCAATGGAGCGGCGGCAT
GCCTGTGTTTCCGGGATTTCCACAGGCCGATGGGCCCTGGTCTTTTGGCACCAAAAGACA
TGGGAGATCTGGAATTCAGGGAGGAGGAGGAGGAGAAGGGGGAGGGAGGCATTGAGGAAG
GATGTCGGGTGGAAGAGAAAGACAACGATACCGAGAACGGCATTTTTTTGTTTCGGACTT
TGCAGAGAAACAGACGATAACAACAGGGATATATATCTTATATATAACTTGGGCCAGTGA
TCCAATGGACCAACCACCAGCCCAGCAGCGGTCTAGAAACACTCGAGTGCCCTCCGAATA
TCTCTCCTGTCTCACCAGGTCTAGACCAGATCCAAGATCTACTGCCA
>NODE_5828_length_116_cov_31.439655
TGATGACAGCCCAAGGAACTTCGGGTCCTCCATTGAAACGACCAATGCCATTGACGGTAC
CACTGTCAGAGACGGGAACAATACCAGTAGCAACGTAGCTGTCGAGGAGTGGAGGTGTGG
TTTGCTGCCACCAGTCAC
>NODE_5847_length_281_cov_34.914589
CCATGCTCAGAGCAAAGGGCCTCAATAAGCTTGATGTATTCAGCCTCAGTGCAAGTCTCG
ACCAGAACACAGAGGTGGGCTTTACGCTGGTCGAGGGCCTTGGCACACTCACGAAGACCA
CGAGCAAGACCATCATGGACAAGAGCATTTTTCAAAACTTGTTGGAGCGCCTCCTCAACG
GTGAGTTTTCCCTTGGGTGCCTCAGTGGCTACCTCAGCGGTGACTTCAACCTCTGGGGCG
GCGTCAACAGGAATGTCATCTCCAGCGTCAGACATCTTTTTCAAAGGATTCAGTAGATAC
GAT
>NODE_5849_length_330_cov_4.703030
TTTGGTAATGGTGCTGTCTATCAGCAACGTTCTGAACCTTATAGCAACTCGCAAATTCCT
CTGTCACCGTTCCGAGATCAAGCCCCATCATCGCCGTACCAAGACAATCCGATACGAGTG
CCAATTTACACAACGCGGATAGGTGGAAATCGGAGAGCTGAGGAAGGGGCGGAAATGCAG
GTTGGTTACGCCCGGTAAGGAAGGGTGTGTGCTCCGGGAGCAAGAGGACTGTTAATGGCA
TCTACATGACTCGGTTGGAAGTCAAGCAGTTTGACTGGTATAGATGATTTCAGACGATGA
AAACGATACGGAAGGGTTCACTGGGATAAGTGGGTCATAATATTCTGTTCTA
>NODE_5864_length_85_cov_3.552941
GATTATATTACCGCCCTGGGATCCCATGGGTACCTTGGCATGAGTCTGTGATCAATGAAT
CTGTACCCCTTATCTGATCTCTGGTCTACTTACCAGATACTTGTAGT
>NODE_5869_length_243_cov_22.493828
CGTCATCGTCATTCAATATATATATATACTTCTTGGATTACAATCTCTGTATAATCAACT
TAGTCCCTTCATTGATCAGATTCCAGGCAGTCAGGGAAACCAAGGCTTCCCCAGCCAGTC
CAACTTGGATGACAAACACGGAAATGACTGGTTTTGTCGATGCTCTGTAGTTCTGCAAGT
TCTTCCTGAGTAAGGTCAACAACCTTGAGATTGGATCTGATGCGAGCTTCCGTCACGGAT
TTAGTGAGGACGTTGACACCTGGTC
>NODE_5873_length_240_cov_6.291667
CCAATGTCGCAACCAGAGGCACAAACAACGCCCGGCGTAAAGCATTCAACCGATCAACCA
CCAGCTGATTCTCCCACCAAGTAGATACCAAAGTACTCAAATTCTCCGAAATCCCCGCCC
AAACGAGATATTCTTTTTCATTCTTTCCAATAACATCAATCAACGCCAATGCACTGCTAA
CCTCTTCTAGTCCAGCTTTCGACAACGATACCGCATCATAAACAACTCCCATACGATCAT
TCAGTGAAAACACTGAATCCTC
>NODE_5874_length_714_cov_12.417367
CGAAGCCAGCCAATAGCTTCATATCACTCTTAGACGCCTCGATGGAAATGACATCAGCAT
CAAGTCGCTGGATAGAGGAGAAGATGTCATTGAAGTCAGAATAGCAGAAGTGGGAGTGGG
TCTGGAGTTGATCAGTGACACCGGCTGTAGCGAGCTTGAATGAGTCAACAGCCCACTTAA
GGTAGGTTTCCCAGTCGGCACGACGAAGAGGGAGACCCTCACGAATAGCGGGTTCATCAA
CCTGAATGGCATGAATTCCAGCCTTCTCGAGGTCGATTACTTCGTCACGAAGAGCAAGGG
CAAGTTGCTTGGATTGGAGTTCGCGTGAGAGATCGGCACGAGGGAAAGACCAATTCAGAA
TGGTAACGGGACCAGTAAGCATACCCTTCATGGGCTTCTTGGTCAAGCTCTGCGCATAAC
TGCTCCATTTGACAGTCATAGGTCCATGGCGGCTGACATCAGAGACAATGATTGGTGGAC
GGACATAGCGAGAACCGTAACTCTGAACCCAAGCATTCTGGGTGAAGACAAAACCGTGGA
GAAGCTCACCGAAGTATTGGACCATATCATTACGCTCAGGTTCTCCGTGCACCAATATGT
CAAGGCCAACCTTCTCCTGGAAGTGAACCACATTTTCAATTTCCTTCTTTATGAAGCCTT
CATACTCTTGTTCAGTGAGATCACCCTTTCCAAGCTTGGCACGAGCCTGACGAATCTCTT
TGGTTTGAGGGAATGA
>NODE_5880_length_23_cov_29.260870
CACGGTTCTGCTTGCCGACACTAGTAAGACCACGAGCTTCGCGGC
>NODE_5888_length_23_cov_8.478261
ACGGCACGTGCGGGTACGATAGTTGAAAACAGCATTCCAGATAGG
>NODE_5898_length_75_cov_34.413334
TCTGAACACAAACTACCAGAGCTATTGGAACAGTTAAGTACATGACCCAGCAAGTAGAGG
CTTTGTGGAGAACATCGAGCCAGCTCGATCGAGGAAG
>NODE_5899_length_116_cov_4.758621
CCGCTTGCGAACCCCATACAGCGTCCGAGTACTCGTCCTCATCAGCAGAGATGAGTTTCT
TAGCCCGCTTTAGCTGAGAAACTGCACTGTGCGTTGAAAATTGATTGACAAATGTGTTCA
TGGGAGGACGAAATGTTC
>NODE_5906_length_174_cov_47.850574
GGTCAATCCTGCATGATCCAGAAGCATACAAAGATCCATTTGTGTATAACCCTGACAGAT
TCTTGAAAGACGGGAAGATTGACCCTGCAGTGCGAGATCCCACGGTTGCGGCATTTGGAT
ATGGGCGGAGAATATGTCCTGGGAGGTTCTTTGCCCAGAATTCCTTATTTATTTTCATAT
GTCATATTCTGGCTGT
>NODE_5913_length_194_cov_4.572165
ACCGGGTTCGCTGGTTCGATTCTGTCACGCGCGTGATGCCCTGGAATAACAATCATGTCT
ACATCACCATGCATCTACGTGTGATCTCTTGTCCACATCCTCTCCAGCTCCAATGACGTT
GACTTCCTCCTGCCTCCCTGCACCTCCCTTATCCTTCAGCATCCGCTGAAAATAATACCT
CGCCACTCGATCCTGCCTCTCCATAATTGTCCTGAC
>NODE_5914_length_83_cov_3.216867
CAGCGATTTCTGAATGCGGTGTGGTAGACATCTGGTTATATCTCAATCCTTTGTACTGCA
GGGCCAATGCGATAGTGCGTGTGAATGTGGAATAGGGAGTGCCGG
>NODE_5915_length_48_cov_2.020833
CATACTAGCAAATCTGGCAAAAGAGGATGCATCGGAGTGTCCTGTATGTTTTGACATTAT
GAAGATACCA
>NODE_5929_length_79_cov_3.772152
CAAGAATAGATATAAATATCATAGTTTCGCTAGGAACAACTAGTTCAGTGAGTTCTTTTC
CGGAAGTAGTTCGCAGAGGTTTAGAGAGTGGTAGAATCATG
>NODE_5930_length_557_cov_13.429085
CGGCGCTCTGGGGGATGTTCTTTCCCTCGTTATAAACCCAAGTAGCTGGGCCACGGGGAC
CATACTGGTGAAATTCGTTTCCATGTGCTCTAGCAGCACTGGCCCAGGCCTCAAATCCTT
CTTTCTCTTCTTTCTTGTGCCCATGGTGCATGACAGCCGCGCCAAGAGCACCGAGACCGA
GAGCCAAGCCGCCAGCGACCCCGATTTCCGTCTTGTGCTCCTCAAACCAGTTCTTATTTT
CCCCCTCATCTTGAGGTGTGGAGCTTTTTTCATCTTTATCATAGTCCCATGAAGGTTTCT
GCTGCTGTTGTTGCTGCTGCTGGTATTGCCAGCTCTGTTGCTGCTCGTACTGCTCTTGCT
GATGATGGATGGGATCTTGAGTTCGACCCCACAGAGCGGGCGTGATGTCTGGAGTCCAAT
CAGACTGAGAACGATGAGGTTGGACTATCTTGTAGTATGCACCCTGATACTCAACGACGT
CGCCGTAGTTATACTCAGTTCCGGGCTCCCAGTATTGGGTCATGTTTGTGAGAATACTGG
ATCAAGGTATTGGTTTCCTCTTGGTTTGATCAAAAAACG
>NODE_5931_length_236_cov_60.572033
GATGTTGTGAAACAAGCTAATGACTCTGATTATGGTCTTGCATCTGCCATTTTCAGTCAA
GACATCAACAGAGCGCTGAATACAGCACATAAGATCAAGGCTGGAACTGCATGGGTCAAC
CTTGCGAACCACCTTCATGCCAGTGCTCCATTTGGTGGCTTTAAGCAATCCGGTATCGGT
CGGGAACTGGGAGAGTATGCTCTTGCAAACTATACAAGCGTCAAGGCCGTTCATGTTAAC
CTTGGTCTCAACATCTAA
>NODE_5932_length_220_cov_70.372726
GTGCCTGTAAGAAGTTTCAGCGCAAGAGTTTGGCCAGCTGGAACTTGGAAGCTGTTCAGG
TTAACAGTCGTGCAGGCTACAGCGGCTGCGACGTCAGCCATCGAATTAATGGTTCCAGTA
CAGTCACTTGAGGCATATCCAGAGACAACAAGCACAAGAAGGCTAAGGAATCGTGTCCAC
ATTGTGAGTGCTAATGGGGCGGTGCGTAGTCTTGACTTGCCCAATCTCGGTGCTTATGAC
TT
>NODE_5933_length_1204_cov_47.720932
AGAGCCCGAGGTTGCTCAAAGTCAAGCTCAGTAATCTCACTCAAATCTCTCCAAGCACCA
TTAACAAAATTCTCATGCTTGCGTTGACGCTCAACATCGCGAACGCTAGCATCAACATGA
CCCTTTTTGGCTTGGTAAGACAGAGGAGAGATAGAACTCTGATAGTTAGGCCTATTGCCC
TGGCTAACGAAAGTCATGGCTCCATCACGCTGGAAATTGGCTACGGGGACAATAGGAGCA
TTCACTGGAAGCTGTTGATAGTTGGCACCGAGACGGTGACGGTGGGTATCGGGATAGGAG
AAGAGACGAGATTGTAGGACAGGATCAGCAGAAGGTTCGATGTACGGAACAAGGTGTGAC
GGAGAAAAGGCAACCTGTTCAATCTCAGCAAAGTAATTCTGAGGATTCTCGTTAAGGACG
AGCTTTCCTATGGGACGAAGAGGGAACTCTGCGTGAGGCCAGACTTTTGTAAGGTCGAGG
ATATTGTAGCGGAACCGCTCAGCTTGCTCGGGTGTCATGGTTTGAATGTAGACAGTCCAA
GAGGGGAAGTTACCCGTCTCGATGTCCTCGAAGAGCTGCTGAGTGCCATATTCAGGATTT
TCTCCGGCCAAGCGAGTTGCAGTGGCATTATCAAGGGTCTTGAAACCACCGTCAGCACGA
ACGTGAACCTGGACGTATACGAAAGTGCCATCATTTTTGAGCCACTTGAAAGTGTGCCCA
GAATAACCGTGCTGCTTGTAGTAACCATCAGGAGTTCCGCGGTCAGAGAATAAGATCAAC
ATCTGATGGATCGACTCCGGATTTTGACCAAGGTAGTCCCAGAAAGCATCAGGATCCTTA
AGGTGAGTTTGAGGGTCCCTCTTCTGAGTGTGGATGAAGTGGGGGAACTTGGCAGGATCA
CGAATAAAGAAAATGGGAGTATTATTGAACACCCAATCCCAATTACCTTCCTCAGTCCTG
AGCTTGATAGCAAAACCACGAGGGTCACGAGCAGTGTCAGCAGAACCAGATTCGCCACCG
ACGGTGGAGAAACGGGCAGTGACGCGGACTTTCTTGCCTACGCCTTGGAACAGGGATTGA
GAGGTGATATCACTGAGATCGTGAGTGACCTCGAAGTACCCGTGAGCGCCAGCACCCTTG
GCATGAACAACACGTTCCGGGATACGCTCACGATCGAAATGGGCGAGGAGGTCAATGTGG
TGGAAGTCTTGAAGAAGGAGTGGACC
>NODE_5937_length_126_cov_4.111111
CGCGCTTAGCAATCTCGGTAATGGGCGTATCTGTCGAGCCAGGCGCAGGGATCGTTCGTT
CTGCTTGTCCCGTTGGTAAAGATGTGCTGAAGGAACGGCAAACTTGTAAGCCGACATGCG
GTCTTACTAAGGCACGTCTTGCTGCGCC
>NODE_5949_length_163_cov_4.355828
GGAAACCAGATATCTCCCAAGGAAGCCAGTGGCACCAAAAACTGTGACTGTGTGCCCAGA
TACTGCGCTATATCCAGGTGGTCCTGATGAAAGGACTGGTTTCTGGGTAGGAAGTGTAGT
AAGGTCATGGTATGCTCGCTTGCTAGTGCTAGCTACATACTGCAAGCGCAGCACTCTCAG
AGTAG
>NODE_5951_length_399_cov_40.253132
TGCTGTTGCTGCTGTTGTTGTTCTACTCTACACACGCGGGGGGGCTGAGAGCGTGTTGTT
TGTTTGTCCTCAGACGCGTCGCGCCGCTGATAACACTCTCGTCGCGTACCTGCTTTTGCT
GAACCACTCCTCTCCCAGATGCCCAAGGACACCACCAAACCAAAGCGCAAGGCCGCCGAA
AAGGCCGAAAAGGCCCCCGCCCGCAACTCAAAGTCCAAAAAGGACCCAAAGGCCCCCAAG
CGTGCCCTTTCCGCCTACATGTTCTTCAGCCAGGACTGGCGTGAGAGAATCAAGGCCGAA
AACCCCGATGCTGGCTTTGGTGAAGTCGGCAAGTTGCTCGGTGCCAAGTGGAAAGATATG
TCAGATGCCGAGAAAAAGCCTTATATCGATGCTGCCGCTGCTGACAAGGCCAGAGCTGAG
A
>NODE_5952_length_541_cov_8.192237
CAGATGAAACAAATTGCCTACCTTAGCATGTTCTTTCTTCCTCCAACGTTTGTGACTGGT
GTATTCGGGATGAACGCCAAGGAAATTGCTCCTGACACTTTGGGTACTATATCCCATTTT
GTGGCTTTCGCAGCTCCTCTCACTGTCGTGACGATCTGGGTTATTATTGCCTTCCAAAGT
CAGTATCTTCTTCAAGACAAACCTTTTGTACTGCGTTTGGCTTGGCCTGTGTTATTGTTA
CGTCGTTGGTGGTGTAAGAAGCAGAGCCTCGAGAGTAAGGCGGGGAGAATGATAGACCGG
AGTATGAGAGATGATTATTATGAAGCAGAGATGAAGCCCAACGACAGTTGGGCATAAGGA
ATATTATATTGATTCATTACCCTTTTTGAAGGCGCTTTCCGTCATGACTCATACATGTAT
TCATCTTCGTGGGAACCGGACATGACCATTTCCATACTTTGTACTTTATGACCATCACAT
TAGGTCATCACCGGAAACTCACTAATTCTTAATTTTGTAGTACCAAGGGGTGTTAGAGAC
AAAGTCATGTTAGTGCCAGTACA
>NODE_5954_length_385_cov_18.332468
ACTCAAGGCAACTCCAACTATGATGAAATGCACTACATCAATGCCCTCGCTCCCGCACTT
TCAAGCTCTGGCTTCCCTGCCCACTTTATTATTGACCAAGGTCGATCTGGTGTACAGAAC
ATCAGGCAACAGTGGGGTGACTGGTGCAACGTCAAGGGTGCTGGCTTTGGTATCCATCCT
ACCACCAGTACTGGTTCCAGTCTCATTGACTCTATCGTTTGGGTCAAGCCTGGCGGTGAG
TGCGATGGTACCTCCAGCTCCTCTTCCCCCCGCTTTGACTCTCATTGTGCTCTTTCTGAT
GCTGCCCAGCCCGCTCCAGAGGCTGGCACCTGGTTCCAAGACTACTTCGTAGCCCTCGTC
GAGAACGCCAATCCTGCTCTTTAAAGACATTTACATCTCTCTTGTAT
>NODE_5955_length_72_cov_5.027778
TGGTGGTGGTGGTACGGGTGGTTTTGGTTTAGGGACGGGGGCTGATTTACCACCGATTGG
AGTTCCGGGGTCTAGGACGTTCTTGATTTATGTA
>NODE_5957_length_23_cov_4.652174
ATTCTCGAAGGAAGCGCGAGGCCCCATTATCACGAATATGATGTC
>NODE_5958_length_247_cov_15.611336
CAAAAGAAATTTGAACCCAAACACCGTTTGATCCGGTCCGGTCTTCAAACAAAACCTCCA
ATAGTATCGCGTAAGCTTCGGAAGGAGCGTAAGAACCGTGCCAAAAAGTTCCGTGGTACC
AAAAAGTCCAAGGCGGCTGAAGCCCCTAAAAAGAAATAATTACTTGCTTCGAATTATTTT
TTGGCCCACACATACTGCGGTGTCTTTTGTACCTTCAATTTCATGAATATCATGCATACT
ATGAGCTATGTTAGAGTATGTTATATGCG
>NODE_5959_length_137_cov_6.379562
TTGCCACACAATGTAATGACAATATTTGGATCCGCTTGTCTCTGGAGCTCACGTATCCAG
GTGCGAGCTTTCTCGAGGGACGATGACTGTGTGATGTCATACACCACTACGGCACAATTG
GCATTGCGATAATACATGGGGGCCAGAGACTTATAACGC
>NODE_5961_length_230_cov_10.304348
CAGTAGGTTCATCAGCCGGAGCTCCTTGAGGGCGAACATGAGGCTTTCTATGGCTGGGCT
GAGGGGCGCGACTAGCAGGAACAGGAACCTCTGTTGAAGCAGTGCGCCCGGGGATGGGTG
CACCTTGAGGACCGGGTCGAGGAGCGACGACATTGGGAGGTCCGTTTGCACGTGGAATAG
GGGCATTCGGGAGAGTCGGCGATGAACCCGGACCGCGAGCAATGGGGGCACGGGGAGCTC
CACGCGAGTAAA
>NODE_5966_length_760_cov_41.563156
AACTCATCCTTGAATTTAATAACAACACCAACAGGACCGAAGATCTCTTCCTTTACAATC
TTCATATCAGGATTGGTATCGGTGAAAATTGTCGGACTGATGAAGTACCCCTCATCTCCG
AATCGACTACCGCCAGTATGGACAGTAGCTCCCTCGCGTTTGCCGGAATCAATATAGGAC
ATGATACGATCATATTGAGCTTGGGAGACTTGAGGGCCTTGATCAATGTCCTGTCCGAAG
GGGTCACCCAGTTTGGTTTTCTGAATTTTCTGGGTAAATCTGGCCAAAAATTCGTCATAG
ATACCCTCCTGGACGAAGATACGAGTGCAGGCACAGCATGCTTGACCGTGGTTCCAAAGA
AGACCGTGAGCTGCCCAATTGACTGCCTTTTCAAGATCTGCGTCGTTGAAGACGATGGTC
GGCGATTTTCCGCCAAGCTCAAGCGTGACGTTCTTAATATTACTCTTTGCAGCTGCTTCC
ATGACTTTCCGTCCAACGAGAGTGCTACCGGTGAAGGCGACCTTCTCAATTTTCATGTGC
GAGGTGATAGCATTGCCAGCGGTGTTTCCATAACCAGTTATGACATTGACAGAGCCCGGC
GGGAAACCTACTTCTTGGATGAAAGTACACATACGAAGAGTGGTTAGAGGCGTAAACTCA
GATGGTTTCAAGACAATGCTGTTTCCCGTGGCAAGTCCAGGCCCAATTTTCCACGCGAAC
ATAAGAAGAGGGAAGTTCCACGGAACGATTTGACCGACAACACCAATAGGTTCATGCCTA
GT
>NODE_5967_length_76_cov_83.460526
ATATCAATCCCCTTTTCTACATAGACTATCATTGCAGCTTTCTACTGTCTTGTTACACCT
AGGGAAAGTTGGCGGGCCAAGTCAACTTCGCTTCTTGC
>NODE_5970_length_213_cov_8.469483
GCATGGTGCAATCCTAGGCCCAAATTACGCTCTATTTGGCTGGTATACATTCCTAGTGTG
AATAACAGTGAAGACTCTATATGGAAGCAGCAGGAGGCATCTATGACTTGTTCTTGAACA
TTTTTTGGATGGCAGCAGTCGAGTATGACTTGGGACGCTCGAGAGGAGCACCGAGGGCAC
GATCCCAGATGAGTTGAGCGGAAACACCAAAAGCACGAGAGACACCAAAGAGAAC
>NODE_5971_length_124_cov_5.508065
TGGCGGGGATGCTACTGCTGTTGACGCAGAGTCCAACAATAAGAACGTAACCCCACCGGA
TACCTCTGACACAACTGGTAGCGAAGACACTACCTCTAATGACTCTTCTGACATTGGAAC
CGGCATTTCGTCAGCTAACAAGTCAG
>NODE_5972_length_266_cov_63.349625
CTTCCACTCCCAACACAGACCATGTCTTTTTTGCAGACTATAATACTTCTGGTGGTGGTG
TTAGTGGTGCTTCCCGTCCGAGCTTCGCTACAGTCCTTTCAGCTTCTCAAGCAGCTGCTT
ATACGATCTCGAGTGCTGTTGGAAGTGACTATACCAGTTGGGTGGATACAAGTTATGTCG
TCTAGGGTAAGATGTATTGAGAGATTTCCAGGAGGCTCTGTAGTCCTGAGATTGTATAAA
AACTTAACGTCTCAATTGACCATAATTTAGTGGCTATTTTCGACTGAG
>NODE_5978_length_23_cov_7.695652
GGTCGACCAGGATGGCACGTGGTACATACTTGGAAGTACCGACTT
>NODE_5983_length_45_cov_18.733334
CAGCTGGACCCCACATCCATAACAGACGGTGTTGCGATGACTGGTTTATACGAGTTGTCC
AGGCAGT
>NODE_5985_length_48_cov_2.979167
ATGCCATGGTGAAAGAATCACTAAGATGGCAACTTGTCGCTCCCCTGGCCGTGGCCCATA
TGGCAACAGA
>NODE_5986_length_536_cov_14.542911
AAATACCGGTGATGAGATGTTCACTGATGCCTACAAATATGTGGAGCAACACGATGTTGT
CTGGGAGGTAGACTGTGCCTCGATCGTCATTAAAGAAGGGGATGTTGACATCGGCGCGAA
TCCCTCTGCGGAAGAGCAAGAAGAAGGTCTAGAAGACGGTTCAAAAACTGTCATCAATCT
CGTTCATTCGTCTGGTCTTGTACAGACCAATTTTGCTAAGAAGGATTATCTTACTTCACT
TAAAGGATATATTAAAGGTATCAGAGAATACCTTCAAACGAACGAACCTGAGCGTGTTCC
CTCGTTTGAAAAGGGTGCCTCGGCGTTTGCCAAACTAGTAAGCACTAACTTCAAGGACTA
CGAATTTTTCATCGGAAAATCTATGGACCCTGATGGGATGGTCGCTCTTCTCAACTACCG
CGAGGATGGCATCACACCTTATCTCATTTTCTGGAAAGATGGTCTGAAGGTTGATAAATA
CTAGTCCATCTGTCATATAATCAATGTGGATCACGTGATATAGGTTGCTTACCTATTTTG
GGCTTAATGACATCTTGT
>NODE_5990_length_115_cov_4.034782
CTCCCGTACTTTTTTTCCAGCCTTGACAGAGTCTTCCAGCCCAACTACCAGCCTACCGAA
CAAGATATAATTCTGTGTCGTGCGCGAACGGTCGGTATCACGGAAACCTCATTTCATCTT
AAGGGCAGCGAACTACA
>NODE_5995_length_438_cov_6.303653
GCGGCAATCCGCTTGGATGCGCTGTAGCTATTACTGCCCTTGACGTCCTCGTTGATGAGA
AGTTGGCCGATCGTGCCATGAGATTAGGAGAAGTCTTCCGCTCTGGTATCCGGGCCTTGA
ATTCGCCATTTGTTGAATGCGTCCGGGGCCGTGGTTTGTTGAACGCAGTTGTCATTGACG
AGAAGAAGAGTGTCAAGGGAAGGACGGCGTGGCAGCTTTGCTTATTGTTGAAGAGCCGTG
GTGTCCTAGCCAAACCGACCCACAACAACATCATCCGTTTCGCTCCTCCTCTGATCATCG
ACGAAGAAGATCTGAAGAAGGCTGTGAAGATCGTCGGCAAGTGTTTAGCTGACCTCGACG
TTGTTGAAACTATCCCCGAAGACAATTGTCATTGAATATTCATCTACTGGTACTCAGGTG
GTCTTCTTAATACCTAGCTATACTCGGTGACCTATCCTGG
>NODE_6002_length_230_cov_14.408695
CGATGAAGCAGACTGATCATCTGGTTCACCATAAACATAGTTTATCTCGGAACCATGCGG
AACCCCAACGAAATCTGGTAATTGAGGCTGCGGCTGAGTAAACAAGTAGCCCCATGTCCT
TACACCTGCTTTTGCAGCTGTTTGCTGCCAGAATCGTCGTTGCGATGTAAATCCCAGGTC
GCCCTGAAGCGCGGAAGCACGTTTATACTGGGACGAGAGTCCGAATGTATTATTCCCCGT
GCCGAAAGGAGA
>NODE_6003_length_68_cov_4.441176
CAGATTCTTCGCTTGCCCCCGTCTCCAATCTTTTGATCAAGAGGCACTCAGAGAAGGCCA
GGCTTCCAACACGAGGGTCGCCATTGTCAG
>NODE_6004_length_137_cov_7.992701
GACGATGAAGCCATTGTGCGGGATGCAAATGCCATCTTGTCAAAGTACCATGATATGGTG
GGGTAGAAAAGAATACAACATCAGGACAACCGTTATATCTCCCCATCCTACAAGCTTCGC
AAGAGGGCTGAGAACATGGAACTCCAGCCTCGATAGCCA
>NODE_6005_length_65_cov_2.492308
AACTTTGCCAAATCCGCTGGTGTCGCTACCATTGTTATACGGACTGTAGCGGATTTGGCA
AAGTTACCGGCGTTGGAGATTGTCAAA
>NODE_6006_length_76_cov_86.723686
ACTGTCTGAAGTAGATAACTCTGATCTCAGATAGGAAAGCGATCGTAAACATGTACATAT
GTATCGAAGTAGAATTGCGAACTATAGTGGTATGCGTG
>NODE_6007_length_71_cov_2.521127
GGCGTTTTTGCCAGACGAAACTCGTGAATGGGTGGCTACGCTCGCTAATCAACATCAGTC
ACGAGGTGGTGGTGGGCAGAAGAAGGTTACAAT
>NODE_6008_length_51_cov_14.333333
GCATTGCCAGCTCCAGTATCTGTGTTTCCAGCTGCGGTACTATTGTTACCTGTCAGAGCA
CCGGAGCTAGCCC
>NODE_6010_length_996_cov_15.636546
TCCTGGTTCCCCGATCACACCGACTTCGAAATCCAGTGGTTGCGAATACTTTGGCCACCA
AAATGTAGACAGTGCCCCTGCTTCTCCAACTACGACAGATTTTATTACCAATGATGGTGG
TCGTGTGAAGAAGCCTCGAGCATCATCCAGCGCTGGGGGTGTTCCAAAACCAATGGCCAA
GGGACGTCGCCGTCCTAGCTCGGCTGGCTCCGTCTCAAGTCGTCGTGGCTCGGGTAGCGA
TGCTGGTGTGTCCTCTGGTGCTCTTTGGCAGGTAGACATCGGTGAAACTAGCGTGTGGAC
AATTGTTGGGACGGATCAAATTCGCTACAACTTTTACGTTCCTCCTATTTTGTTTGACAA
CCAACATGCCCCTCAGACCCAGTCCTTCCCAGTTCCTTCAAAACCCGTGACGCCTTTCCC
TGGTGTTGTCAAATACCTTCCTCCTGATCGTGCCGCAGAGGTGCCTAAATCCAATTGTCC
ATCGTCGCGCATGGTTCTCGCAAAACCTAATCCTCATGCCTCAAAAATGTTAACCGTCTA
CGGAGAAAACTTCTCCAAGACGGAGCCTGTCAGTGTCTTTTTTGGGTCTGATCCATCACC
ATATGTCGAAGTTCGCTGTACGGAAGTACTGGGCTGTCTTCCGCCTGAGAACCAACCAAC
TAAACGGCGCCCAATCATTCTTGTTCGTGGTGATGGCGTTGTTTTTCCTTCAAGTGTTAT
GTATCCGTAGATGACTCGGACCTGTATATTTTGTATGGCCACCCTATCTGATTGATCGTG
TGGAATCATTTTGGAATAGTCGTTCCTGCTGTGTTTTGTGCATCTATGTTCTTTTTACGT
GTTTCTGGGCTTTTTATGGAACGCTCGTCTTGCTTTGCGGGTAGTGCTTAACAGACTAAC
TTCCCTGGTCTTATACTAGCCAGTTGTATTATGGTAGACTTGTCCAGTGTTAGGAACATA
AATACCTATCTCGGTTACGTTAAGGTGTTACTTTCCCAGTTAACAACTTAAAAGCTGG
>NODE_6016_length_74_cov_2.567568
AGGGTGTCTTGAGCTGCTATGGAGAGCAATGGCATCGAGATTATAGAAAAAGCTACTATT
GATGCGAACCAGATTGTATATCGAGTTCCGCCGTTG
>NODE_6017_length_294_cov_4.445578
GAAAGACTGAAGATGGAGTGGGAGGTGAAGAAGGCACATTCTGTTTGTGTACGTTATGGT
GTGTAGAAGCATTGACAAGAGCTGGTGAGACGGATAGAGTGTTTTTGCGAAGGGCTATTT
CGATGTTTGAGGACTTTTTGTTATACCTGAACCATGTTGGGTTGTGCACTGAAGAGATTT
CCGAGTCGGGTGAAGGTTTGGGTAATGCTGTTCAAGGATTTACCCATGTTACGCTTATTT
CGGCTGCGTACAATTTGTCGAGAACGTTGAGCAAGAAGGGTTTGGTTTGATGTGATTTGA
GGGTACCCTATTCTCC
>NODE_6019_length_35_cov_692.057129
AAAAAACCAACGCGGTTCGCCGCTCCTTTGGTGATTCATAATAACTTTTCGAATCGC
>NODE_6028_length_906_cov_57.038631
CTCAGGCTCTGTCGGGTCAAGCTCCCTCTGTTAACGTCATAGGTGCACTCGTCGTCTGGC
GCTTTATTATGGGCGTCGGAATTGGTGGAGACTATCCTTTGAGTTCCGTTATCTCTTCCG
AATTCGCAGCAACCAGAATCCGTGGTAGGATGATGACCGCCGTGTTTGCGAATCAGGGCT
GGGGCAATTTTGCTGCATGCATTGTTGCACTCATTGTCACTGCCGGCTATAAAAATGCCA
TCCTCAGAGACACCATCGTCGAAGGCAACCTCAACAGCATCGACCCCCTCTGGCGTCTGC
TTATCGGCCTTGGCTGTGTCCCCGGTGTGATCGCGCTTTACTTCCGATTAACTATCCCTG
AAACGCCCCGATTCACTATGGACATTGAAAGGAATGTCCATCAAGCCAGTTCCGATATCA
AGGATGTCATGGCTGGAGGCCGCGGCGGGAACGAAGACGATTCTCCTATCCAACGAGCCG
ATGTTCCCAAAGCTACGTGGGCCGATTTTGCGCGTCACTTTGGACAGTGGAAAAATGGCA
AAGTACTTTTCGGGACTGCATATTCTTGGTTTGCACTAGACATCGCTTTCTATGGCTTGG
GCCTTAACTCTTCAATCATCTTGCAAACCATCCACTTTGGTGGAGTCACCGGCACAGACA
CTCGAGGAGTTTACAACAACTTGTACAATACATGTGTTGGCAATCTTATTCTGTCGGTCG
CGGGCTTGATTCCAGGGTACTGGGCGACTTTCCTTTTAGTTGATTCCTGGGGGCGCAAGC
CCATCCAGCTCATGGGTTTCACCGCCCTTACCATTCTTTTCATCATCATGGGTTTCGGAT
ACGACAAGCTCACCGCGACACCACCCGCCCAGAAGGCTTTTGTGTTCCTCTACTGCCTGG
CCAACTTCTTCCAGAATTTTGGTCCCAA
>NODE_6029_length_547_cov_10.985374
AAGAGGCGATCTACATTTTGGGCGGTCTTGGCTGAAGTCTCGAGAAATTCACAGCCAAAT
TGACGTGCCAAGGCAGCCCCTTCCTCCTTGGTAACTTCACGTTCGTTCACCCTGTCAGAT
TTGTTTCCAACAAGCATGAAGATCGTATCACCACGTTTTACACGGCGCATGGATTGACGG
AACATCTCCAATCTCTGGAATGATATCCTGGATGCAATAGAATACACCAAGATAAATGCC
TGTCCTTCACGAACCCATTGATCTCGGAGGGTTGCATACTCCTCTTGTCCAGCGGTATCA
ATGACCTCCACGAAGGACATGCGATTATCGACTACCAACTGCTTACGATATGCATCCTCA
ATCGTAGGGTCGTAGGTCTCGACGAAACAATTCAGGGTGAACTGTACGGCTAGAGCGGTC
TTACCAACACCACCGTCACCGAGGACTGCGACCCTCCAATGGTCCATATTGTTGGTGTTA
ATAGCGGAATTGTTAAGAGCGGCAACAGTGCCATTGGGGATGGGGATGGGGGTAAGGTTG
TTATTGGAAGAGGGCATGGTGAAGCAAAG
>NODE_6032_length_54_cov_239.777771
CGAGAACTTCATCAGGATGCTCAATCCCACCCTTCCTTAGAATAAGGAGACTACTAAACC
TATCGGTGATCTGCTT
>NODE_6035_length_184_cov_7.858696
GGACAAACAGCGAACTCTGGGGTATTTGACAATGTCTTGTTGGTGCAAGGGGCTCTTGCG
TCGCTTGACATTATACCGCTGGGGGTCATGGACATTAGTGCAGCGACGACGATTCGGATT
GGTGGAGAGGATGGCTATCAGATTCCATGGCTAGAGTTTAAGCAGACGAATGTGCCTGTG
AGCTATGATCTGAATATTTAGGGCCG
>NODE_6036_length_200_cov_5.260000
TATACTTCAAAACTTCTCGTTATGTTTGGTCCCCTGGGCATTTCTCTAGCGCCTTATATT
CGGTCCTCGAAGACACTCTCAAGCTACATCCAGCCTATTGCCAACTGGTACGTCAACGTG
TCTGGCTATAGGAAATACGGCTTCAAGTATGATGACCTCTTGGTGGAAGAGAATGACCAA
GTCCAAAGGGCTCTTGCACGCTTGACTCCTCGAGAATGCTAA
>NODE_6037_length_140_cov_6.571429
ATGTCAGACACAGAAAAAAACACTGCTCCACCTCCTGCCGCTGATAAAAAACCAGGTTCA
GCTCTCGAAGCCGATCTTACCAAATATAAGCTTGCAGCAGATATTGTTCGTGATGTAATC
AAGAAAGTGATTGAATCGTCTGTCGAGGGTGCCAAAGTGGTA
>NODE_6038_length_224_cov_10.964286
AGGTTGCGCCTGAGCTACTCGACGAGTCACCACTTGCACTGGATCCCTCTCCACTTCCCG
AGCTGCTGGCTACACACGTAAAGTTGGGGACTGTGTGTCCAGCAGAACCACAATTTTGAG
CGTACGTGTCATAGGTCGATTGACACATGGAAACCTCTCCGGAGTTTCCAGGAATGTTCA
ATAAGCATTGTAAACACGACTGAAGTCCTGTGCTGATCTGAGTATCGCAAGTACAGGCCA
CCGTTA
>NODE_6043_length_88_cov_14.534091
GAGCCAAGATGGGTATTGACATTGCCAGGCACCACGTCAAGAAGGGTCAGCGTACCGCTC
CCAAGAGTGAGGATCCTTATCTTCTCCTCCTCGTCAAGCTTTATCGTTTC
>NODE_6044_length_342_cov_8.678363
GCCCCGATGGCCAATTGAATTAGGTTCGTTTTAAGCCGATTTCTGTCCATTTTCCTTGGA
TTCCTCACTCTCCTTCCCTTATCCACATTCCTTCGCTTTTTCGTTCTCTGATTGTCCCTC
CCTATTTCCTGTCGAGTCTCAGTCTTGAATGTCTACCATGTCCCGGCAACCTAGTGAAGA
CATTGAACATCGGGTCGCCGAAGTTGGGCCTGATTTTCCTCACGCATGGACATTTTCTGC
CCAGCGATATGTGCCGCGTCCTCGCCCTGTTGCCCGTATTATTTTACCGTCCCACCAACG
CCCGAGCAGTCCTGTCCGCCCTGAAGTCCCATACACCATTGTAGTGTCGCGCAGCAGTAG
TATG
>NODE_6045_length_199_cov_28.381910
CTCCACCACTATCGGGCCTTGTCTCGTTTTTTTCTCAATAGTTTTTGCTTCTCCCATTAT
CGTTTCGTGATGGCTCTCAAGCGCATTAATAAGGAATTAATTGATCTTGGTCGTGACCCT
CCTGCCTCTTGCAGCGCTGGTCCTACTGGGGATAACATGTTTCAATGGCAGGCAACGATA
ATGGGACCCGGTGATTCTCCGTATGCTGGAGGCGTTTTTTT
>NODE_6047_length_398_cov_32.733669
TCAGCCCTGAACTTCATCAGAGTGCGCTTTGTATATCATATTGACCAACTAGACTTATTC
ATTCAGGAAACATGGTTCGAGTTAGTGGGTTTACTATAAAGAACCAGGGTCAAGATGACG
CCCTGATCATCAATGCCTTCTCAGAAAGCGAAAACCTTTTCGCAGGGACGACATCCAATT
TGTATAACTCTATGGGCACTTATCACGTCCGTGGTATTGCCGTCGGCGGCACCGCTCCCG
TTAATCTCTTCACTGTTGAATTCGAAACCAGTGGTAGCCTGAAGGTGGTTCCTCGGGCAA
GTGCCAATACAGCTGCACAGTACATGCTCGCTGTTACGTTGGTCTAGTCAGCATTATTTG
CTACGTTAATATGACTAGTCAATAAGGAAGTAGGAATGTATAGTGAGCTTCGATTCTGAC
>NODE_6061_length_390_cov_13.274359
TGTCAATACCACGTTTCTTGTACAAGGAGCCAGACTTAGCATCTCTCCCTCGCCCAAATC
AGTTCATCGGGCTCGAAAGAATTAACTTTACTCAGTACCCCTTCCCGGATGTCACGATAG
CAACATTTGCAGGTGTTATTGCCCAAGTTGATCGCAGCCGGCCGAACTTCGTCTACCCTG
TGGATCCTCGTCGCAAGTCCACCTATTTTGGAACCGTCTCACCGGATGATCGAAATGTCT
TAGCGACTAACCAGATCTCAACCGTGATGCAATTCAGAACTCGCGATTTCGGGATGGAAT
GGTGCAAACTGAAATTAGCTCTTCCTGGAAGTGCTCATTATGATCAGAGCAGCGCACATG
ATGGAACCGAACGCGAAAGGAACTGGTTTTTGGAGGGCGATACAAGTGACTT
>NODE_6066_length_671_cov_6.955291
CCCAGCCACATCCAAACAATTGTTGGCCATTCCATAGTCAAGGGTATACGGCCAAAAGGC
ATCTGTACCGGAATCAGTAACAGGGATGGAAGCCGCTGCACTGGAGTCGTAAGTGAACTT
GGCTTGATAAAGGAGTTCGAGGGTCTGGCGAGAGTAGTTGAGAAAAGGAGCACGGAAGCC
TTGAATGGAGTTCATGGGGATACCAGCCAAAGCATTCAGGGCAATAAGGTTGCCATTGAT
TTCGTCTGCAGGAGGTGATCCAACGTGGGTCATCGTGTGATCGGCAATCTCATTTCCGGC
AACATACCAGTCCGTCACAAGGGTGTAATTGGTGTAGTTGAGTGACGTGAAATAGGTCAT
TCTAGGTGTGCAACCGTTGGGATTCTTGCGCTGAGCCAGGAACTGGTTAACAGCATCAAG
TGTGTAGGTTTGGATAGCATCATCTGCCGTAAACACAATAAATTGTGGTACATCAGAGGG
TTGCAAGCCTCCTGGCGGACTTGTACTTGCACAGTTACAGTCTGGCAACTTGCACTTGGA
CGAGTCACAAGAGTATCCAGCAGCCGCAGCACTTGAAGTAGGCCCGGAAATAACACCTTC
TTCTTGAGCAACGACGAACACAGGTACCAGAGCGGCCACCAGAAGAGATTTCAGCAGCAT
CTTTCGGACGACGGGATGACAGTGGAAGGGGGG
>NODE_6073_length_367_cov_13.419619
CCAGCCTGGAATTGCTCGATCTTCTCTGCAATACGAGCCTTGCGTTGCTCGAGAGTGAGT
TTGTTGACTTTATATTTGAGGGACTCGGCTTTCCAGTCCTTAGTCTTTTCTGTGGGCTTG
AACACAGGGTTCTCGCGGATTGCGGCATAAGCATTGGTATAAATCTCTTCAATATCTTCG
GAGCCAATACCATCAGCAAGATATGATGAAAACTGCTTCTTGAATCTCTCGTCATCTTCC
TCTTCCAAGTTCTCCATATATTCAGCAACATGACCACCAAAAATGTATTTCCTCAGAACT
TCAGCATCGAGCTGCTTAGCTTCTGGGTCGTAACCGGGAAAACGTTTGTCGTTGTGGGGA
ATAAAGATACCACCATCACTGGCACCCTT
>NODE_6084_length_53_cov_97.245285
AATAAACGAATAAATCGAAGTCCTAGTTCGTAAACGATACACTCTCGACACACCACATGC
AAGCACGAGTCTTAC
>NODE_6085_length_54_cov_2.222222
GCGTAGATGCATGAACTCACGAGGAAATCACTGGGTAGGTGGCGTGATAGTCGACAGTTT
GGGGACTAACCCTGCA
>NODE_6087_length_285_cov_5.192983
CGCGCAACGGATGAGGCCCGAATAAATTAAAAGTGCCGATAAATTGAGCTTGGTAAATGT
ATATGCGTCGTGGTTAGGTGACGCTAAGGTCCACGTCTATTCTTGCTTTGCTCTTTCACC
AGAGCCATGCTGTGCGGAAGATGGCCCCGATGTTGCCAGCAAGCTCATGCTCTCCTCCAT
CCCGACCCAACTATCCTTTTTCCAGCACAAACTTGGCTTATTATCATCTTAGTCGCTGAT
CCGATCCTCCACCCTCAGCCTATCTCCCTCTTCCGTACTAGCATGTCCAGTTCATCGCCC
AGCCACG
>NODE_6088_length_126_cov_3.412699
TGGATGGGTGAGGGGGCGGAGGGGAGATGACGAGCTAGGAGGGGCATTAGTTAGGGGACA
AGGAATGTAGAGAGAGATGGCGACTGTTGAGCTGGGGGTCGTCGTTGAGGGCAGTGCGAA
TGCCGATGAGGATGGCGTCGTGGAGGGG
>NODE_6100_length_82_cov_3.853658
TCCCACTGCTGTAAGAACGATTGACAGGACAATCCACAGGAGGAGCGACCGCTCCGCCAT
TTTCTTCCGATTGAGCCACTCTTCAAGCCCGATCCCCGTATAGA
>NODE_6101_length_92_cov_3.902174
TATCCTGTTACGTTTCCTCTGAACCGTTCCATCTACGCCGATTTCTCACACGATAATCAA
ATGGTTGCGATTTTCTCAGCAATGGGACTGCTGAACGAGAAGCATGAAGTTCTC
>NODE_6102_length_91_cov_11.571428
TCATCCATGTCCTCTTCATGTACCCAGAAACCGTCGGACGATCTCTTGAGGAGATTGAAG
AAATCTTCCAACAGGGTCATGTGTTCTCTGCATGGGCCATCGGCAGGGACAAC
>NODE_6103_length_306_cov_49.114380
TTCCTTTACACCCATCTAGTGGTTCGGCTTCGTGTTTGAAGACTCGTGTTTTCAAGTAAC
AATTGTAAAGGCTTACCACCATGTCTGCTAAGATATATATTGGAAATTTGAGTTGGAGTT
CAACGGATGATACCTTACGGGAGGCGTTTTCTCCGTATGGTCAAGTTCTGGATTGTATCG
TTATGCGAGATCGAGATACCGGTCGTTCTCGTGGATTTGGATTCGTAACATACGGCACTT
CACAAGAAGCTGATGCGGCCATAAACGGTATGAATGAGAAAGAGTTAGATGGTCGTATGA
TCAAGGTCAATGTGGCCAATGCTCGTGC
>NODE_6104_length_139_cov_3.021583
CGGCAGGCGCTTGAGGATATGCACGAGAGAAGAACGGAGACTGCCACTAGTGGTGGCAGT
AGTGTCGGTGTTGAAGGTATCAGAATGGCTGGGAGTACTGGTGTTGGTGCCGCTGGAAAT
GACATGGTGCTCGGTTGATTTCAGCAGATCTTTTGAGCGCG
>NODE_6122_length_145_cov_14.296552
CATCCACTGACTTGCATAGTTAGTCATAAATTCCATCCCAGGTGTCACCGTAATCATCAA
TCTAATTACAACATGCTTCAATCCTAGTTTAAGCACCTCCCACTTGATGTAGTGCATGTG
GCGTATTAAGTGCATAAAGGCATGTTGGGGTGAATGTGACTACGATA
>NODE_6123_length_53_cov_44.622643
CCCATTCCATTTGCACGGCATGTCTATGCAAGTCATCAGATCTACGTCCTCCAATGACAC
CAACACTGTCAACCC
>NODE_6125_length_127_cov_52.031498
TCTACAAGATCAATGCACCGACATTATGCTTGGTCAAGGCGTAAGATCACACCTCCCTGA
TAACCTCAGGTAGTCAAACAACGCAAACAGATCCCTGGTTGTCAGCCAGTCTCTGCACAG
TGGTTCTCGCTGCTCGGTAAACGCCGTGC
>NODE_6136_length_581_cov_9.327023
TTATTGGTCTTCTCGGTTTCCTAGGAGCCATCTTCAAGAAGAAGGGACTAGTCAGAACAT
ATTTGGCAGTCCTCTATGTCACTCTAATGCTTCAGACAGCCTCTGGGATCTATTCGCTCG
TGATGTTCTATCGCTTCCGCGAGTTCCCAGGAGCTAGGACAGACTGTGTTAACAGTACAT
CGGATACTACAGTGGTTGACTTCTGCAAAGCCTTGGAAAAGATATCCACTATGCCGCTGT
GGAGCATCTGGGTGTCCACCCTCGTTCCGATCGTTGTCGTCGCCTATGCTTGCTATGTCG
TACATAGCTACGCCACGCGTCTCACTAAACAGAGAGCTGACCGCGAGATCATCGCGACAC
GCTCCTTTGCCACAGGGCCTGAATACACTGCCGTCAAGCCGCATGAGGATACTCATCCCT
TGACCCAGCCCACTTACAACTACCCTTATTCCGATGCACCTCACTCATTCGGCAACACTC
CAGGTCACGTTGACGGTTACTATCACTCTGAGAACAAAGTGTAAAGTAATGTCCTTGGTC
TATCTTCTAAGTTGCACACATCTGGACATTATTTGGACATGATGAATTTTACATTAATAT
TAT
>NODE_6146_length_198_cov_6.606061
CTTGATTATGATACAACCCTAACAGTGGTGATACATGACCATAATCTATACTGAAAACCA
CACTATCACAACCTAGATTGGGAATCGACGAATCCCAGCAGTAACTAGGCCAATACACTC
CGAAGCCATCGTCGGTAGGTAGGAGCCAGCGACGCAGATTACTAATGACACACCTTACCG
ACGAACAATAATCGATCATACAAAGTACAAATAGGCAACG
>NODE_6147_length_63_cov_15.015873
TACAAAGTACAAATAGGCAACGGCAGAAGAGGCAGATACCGACTGATCAATGCGAAAACA
TATACAGCACTACATGTGTTGTACA
>NODE_6154_length_245_cov_6.102041
CCTTGATCAATTTATTGAAAAATTTGTGTTATGTAAGTCGTGTAAGAATCCAGAGACCGA
TCTTGTCATCATCAAGAATGGCAAGATGGAGGTCATTATCCGCGATTGCAAGGCATGCGG
TGAACGCACAGATATAGACATGCGTCACAAGCTCATTACATTCATTCTCAAAAATCCACC
AGTCAAGTCGAAGAAGGACAAGAAGCATAACGCTGGTACTGCTGCTGCCAATGTGGGTGG
CGGTACATCTCCCACCGAAAGTCGAGA
>NODE_6158_length_1067_cov_7.447048
CGATGATCTACTTTTTGGAACAGTAGAGTCATGGGTTGCATATAATCTACTTGGTGGAAC
CAAAACTAACATTCATATCTGCGAAGTGAGTAATGCATCGCGCACATTACTCCTTAACTC
CTCGACTTTGCGATGGGAACCCAGCCTGCTCGAATTCTTCGGTCTTCACAAGTCGATCTT
ACCCAGACTGGTATCAACTTCCGAGGTGTACGGAAATATTGTATCTGGTGCTCTAACTGG
TGTCCCTATCGGCGGACTTGTGGGTGATCAACAAGCAGCGTTGATTGGCAATAAGTGTTT
AAATCAAGGTGAAGCCAAGTGTACATATGGTACTGGCGCTTTCCTATTGTTCTGTACCGG
CGGTGAAATTGTGAAGAGTAACCACGGGCTCCTGAGCACGATTGCCTATCAACCGGGACC
GGATGCGAAGCCAGTGTACGCATTGGAAGGTAGCATTGCTGTCGCCGGAAGTGCCATAAA
ATGGCTTCGCGACACCATGGGCATGGTCAGCTCTGCCGCAGAAGTCAACGATTTGGCGGC
GAAGGAAAATGACACAGGAGGTATATATTTCGTTACCGCGTTCTCTGGTTTGCTCGCGCC
GTATTGGGACCCCGGAGCAGCAGGACTCCTGATTGGTATTTCCCAATATACCAATCCGTC
TCATATCGCTCGTGCTGTGTTGGAAGCAAACGCTTACCAGACCCGCGCAATCATTGAGAG
CATGAAGTTGGATTCTGGATCGGATCTGAAGTACCTCAAAGTTGATGGCGGGATGACCAA
TGGCGATCTCGCAATGCAAATTTTGGCCGACCTCGGTGGGTTCATCGTCGTCCGTCCGGA
GATGAGAGAATCGACTGCACTCGGTTCCGCACTGTGTGCCGGAGCTGCAATTAAATTATT
TGGATGGGATTTGAATAAGCCTGAATCCTTGCGGAAAGTTAACGTGAAAGGCAGTATTGA
GTTTAATCCCAGTCTGTTTGATTTCGAAAGGGAAAAGAAGTGGGTGGGTTGGCAAAGAGC
TATTGAGAGGTCCAGGGGTTGGGAAGTTGGCGTGGACGAGGGAGCATAAGTAACTAGAGA
TTTGTTAAA
>NODE_6160_length_270_cov_10.466666
GCAGTTATGGATCTGGATCTGGATCTGGTACTACCCACACGGTCATTGTTGCTCCTAGTC
AGGGTGTTCTCCGCTACGTTCCCTTTGCTGTGAATGCCTCTGTCGGTGATACTGTCAGAT
TTATGTGGAATGCCAACAACCACACTGTCACTAAATCGTCTTCTCTGGAACTCTGTAACA
ACACGGCTGATTCCCCTTTCACTTCCGGACTTCAGCTCAAGGACTTCGTCTTCGACCAAA
TTGTCAATGACACTAATCCCACCTTCTTCCATTGCACTGTTCCCAATCATTG
>NODE_6162_length_159_cov_7.157233
CTCTATCCAGGATCATATCTGACGGAGTCGATAAAATTGACAAAACGTGCATCGAGTTGC
AGCTCCAATTTCCTTCCCTTGATGAGCCCTTTACTCCTGCTAACCACGCACCTCACCTCA
ATCCCCAAATCAATGAGGCTGTTTCCACCATAGTAGCTGCCACCGCTCAAATCACAGCAA
T
>NODE_6163_length_294_cov_8.231293
GACAATTCCTAGTATATTGGTCCATATTCACCACCAAAAGCTCACATAGCCGGACGTACG
GTGGTCCACAATGTTATGAGAGTACACCTTCATGTAAAAATGTGACATTAAGTAAAGGAA
TATCCAGACTGAGGATGATCTATCGATCAACCACTAGATGCAATAAAGTAATCATAAAAC
AATGACAATGACATTAATTACTAAGATTCTTCTCTTCAGCAGAAAACGCATTCCAGGTAG
GGCACAGTTGATTGTAATTGTCTGAGAGAGGAGGATTCAATGGGGATACGTCTTCAGTAG
CTTCAGCTATGACGAG
>NODE_6169_length_64_cov_58.562500
GCAAACGGTGCAATTGTCGTATTGAAGGGCACAAAATCCTGGGCATTCTGCTGTGTAACA
AGGCCGACACTGGACATTGTTACTGG
>NODE_6170_length_125_cov_3.464000
ATATACAGCAAAACTTTTCCAGGTGACATTGTCGGGCCAGATGACCTGCTCAGGTCCCAA
GCTGATCAATTCTGTCTTCAAGTCCGAGTACTCCTTGGCCAGTGCAGACAATGAAGGATC
GGGGTGGAAGACTAAAGGATGCTGCGC
>NODE_6178_length_176_cov_156.852280
GGGAGCACGCAAAGTCACCAACCTCCAAGAATTTGTCTCTCAATGTGACGTTGTCACTGT
CAACTGCCCTCTGCACGAAGGAACCCGTGGACTTGTCAATGCTGATTTGCTCAAGCACTT
CAAGAAAGGCGCTTGGCTTGTCAATACTGCTCGCGGTGCCATTTGTAATGAGAATGATGT
TGCCGCTGCTCTCAAGAG
>NODE_6179_length_144_cov_3.666667
CGGTATCGCTGTTTGTATCACCTGGAAGGTAAGGGCGAATAGCCTGTGCACAGCGCAAAG
CAAGCAAGGAGGAGGAGGAGGAGGGTGGAAGTGGGAAATCACCGCCAGGAGACGAGGGTG
AAGAAGTAGACATGTAGTGTTTGCCACACCATGTCTGGGCACGGGA
>NODE_6182_length_126_cov_7.587302
CTCCCGCAGATCCATCCCAAGATCATTGCCGAGTTCTATGCGAGGAAGGCGATGAAAAAA
GCGACGGCTGGTGGCGAGAATGTTGTGCGGCAGGAGGACAAGTTGGTTGATGCCTAATAG
ACGACCGTGTGTGCTGTAAAATTGGCCG
>NODE_6193_length_46_cov_1.456522
GCCAAGGTCTCGAGCACGGGTCTTTTCGAGGTAGTGGTCAAGACCACCGCTCTTTCGAAT
GGTGCGCA
>NODE_6194_length_100_cov_3.280000
TGCTGAACATCTACATTTCTACAATTGTATGTTACACTCCATCGTGATGCGTGTCTTATT
ATGATCAGGTCAGTCTTCCCACAGATCGACCATTTCTGCTTCGTGAGTCATCACAGCTGC
AT
>NODE_6202_length_47_cov_4.234043
ACGAAAATCTCGATCTCTCCGTTGGCCTGGCCTGCGTCATTGAGCTTCACGCGCTCCGCA
ACAGTCGTC
>NODE_6208_length_128_cov_6.093750
AAAAAAAGAGATAGCCACAACTCCATCATTGCGGGAAATTATCGTGGCCACGGAAGCTGG
GGAGGAAATAATGAGGATAAGGCCGAAAGGCAGACAAAAGAATAGGAGGAGGGTCTCGAG
AGGATGCGTTGAGTTGGCAGTATCAGAGTG
>NODE_6209_length_102_cov_4.764706
TCTCTAGATCTTCAAGATGTGTGACGGTGATTAATCACCATACCTGTGGGGTGTCGACCC
TCCTCGCCTTGCATCAAAACTGTGCATTTTCTGTGCTTCACTACATCTTTCTCCGTCAGC
AAAG
>NODE_6210_length_172_cov_5.808139
CTATGCCGCATTCATTCTCTGGGTGACTTTTCCGTCAGTAATCTTTGCAATCAATGTTGA
ATCTATTGTTCTGGATGCCTGCCCGGGATATCGAGCTTCTGATATTAAAACAAATGGTGG
AAAGTTGACTGCAAACTTGCATCTCACAGGTAAGGCCTGCAACGTGTTCGGTGAAGATCT
TCAAACTCTTTCCC
>NODE_6216_length_75_cov_4.013333
TTTCGAGACAATCTGAGCTTCCGACAGGCACTCAAGCAGGGTGTTGGTAGTGCTATTGTC
TTTTGCCTGTCAATTTTGGTCATTTGGCCTGTTTCTG
>NODE_6218_length_318_cov_13.264151
AGGAACCAGCTGAGATCTTTGAGCGGGCTGCTGAAGAAGGATTCATCACTCAGCTGAAGC
ATCATTCGACGTGCTCTCAATTTGGCCAGTTACGAGGGGCACTGAATTTGGATGGAGCTG
GAGCAAGGGAACACTTTAAGGATGTTCTAAATAACCAGATCCTGAGCGGGAAATTTGCGG
AAGAATTTTCCCAACTTGAGGATGCTTTGGAAGAGGAGGGTGAAGGGAATCCCCTTAATG
ACCTCTACCGCCGATCAGAAGAGTCAGAACTTGGTCAGGCTGAAAAGAGAGTACGATCTC
GACTTGGTTATTAGAATGAATTTTATGTGCTGGATAGATA
>NODE_6227_length_92_cov_103.228264
AAATCGCCACCCTGAAGCATGAACTTGGGGATCACACGATGGAAAGAGGATCCCTTATAT
CCAAAGCCATGTACGCCAGTCGCGAGCTCCCGGAAATTCTTCGCTGTTTTGGGG
>NODE_6228_length_489_cov_6.517383
TGAAGCTAAGGCTCAGGGACGTTTAACTCTGCGGTTAGCGTTGCTACCCCACTCTCACGA
CGCAGGCGACTATCATCGTCCCCATACTACCTGGCCAGACCATTCGTAATCTGAGCAATG
CCATACTATGCTGCAGGCTACACTATCACCGCCTTCCAAGTCTTTGACCTCGTCTACCAC
CTTACTGGTAAATCGTATAAACGTGACGAATATCATCTCGCTCTCGATTATCTCTACGAA
GAACTGCTCAAAAAATATGGTGCCGACATGCACGATCTCGAGGATAGCGTCGAGCAGACG
ATTTTGATCGTGTGTTTAGAGAGTGAGAATCCCATCTCGACGAGCGAGTTGTTGGATGAT
AAGAAAGCGGAAAATGTTAGGAATTATCTGGACCGTGCGGGGGTAAGGGCGTTTAAATGT
CATACAGCTAGTTGGGACAAGTATCCTGGTTGAGGTCGGATTTGTCAATTTGTTGTTGGC
CTGCTATGTACTGTGTCCTCGCTTTCTGATT
>NODE_6229_length_220_cov_74.736366
AAGCATACATGAATGAACCCTTGCCGGATTCAGCAGCTTCCTTCTCGAATTTTTCAATAG
TACGCTTGTCAATACCACCACACTTGTAGATCAAGTGACCGGTGGTAGTAGACTTTCCGG
AATCGACATGGCCAATGACGACGACATTGACGTGAATCTTTTCTTTTCCCATTTTGATGT
AGTCTTAAGTATGTAAAGCCAAAAGAAAGAGGGGGAAGGAGATGGGGGTGATGATGAATG
AC
>NODE_6236_length_232_cov_6.137931
AATCTAGTAAGCGTGGATTCCCACATGATTTTATGCAGACCCTAGTATTTATCTAGAGGT
AACGAATTGAGGAAAGTCACCTATATCTCCTAAAAAGCTCTCAATGTCGTGATCAATCGA
ACTGCCTTGACCTCTGTACGCGGCCGTAGCACCCCCAAGAGCCGCGGCCGTGGCGTTCCA
GGCCGCGGGAAAAGCACTTTGCGCTGCAATGGATTGCAAGGTGGAGAAAGCTCCCCCAGT
CACGCCTCCATAAA
>NODE_6241_length_480_cov_5.756250
GTTTCAATCTTCAACACCTTGGCAACCTGAGCAGTCTGCGATTGCTTAAGTGTACCCTCA
AGTCGAGTAAGCGTAGCCTTGTCCAGCGGCGCAGCCGAAGTGACCGTCACCGTCAACTCT
CCCTTATACTGCGCTAACAAAACATTAAATTCCTCAATAACCTCTTGGGTCTCTGGCAAC
CGTCCATTCTCTGACAAAATCGTCAATAAATTCTTCGTGATATCCGACACAGGCTCCTTC
TTCGCTCCAATTCCCTCCAACTTGGTGAAAAGCTTTTGCAATCCATTAGCACGTTCCTTA
GAGGACAACGTAGGATTTCTAATAAGTTCTGCGATTTCTGGATCCGATTTTATTGCAGCA
GAAGTGTTGGACAAGTCTGTAGCGACTTTGGTAAGGGCTTGAGATGATTTTTTGGCGGAG
GCATCGAAAACGGCTTTAGAGTAATTGGAGGCAATGGCTGAGGCTGCACGACGACCGAGG
CCTGGAATGGCAGAGAAAGTGC
>NODE_6244_length_23_cov_72.217392
TCTCATTCATTATCCTGCCTTCCAACATCCTTTCAACTTGCCAGC
>NODE_6250_length_154_cov_29.720779
ATTACGGACGGGAATCAATGCCATACAACTGAGGTGGATGGTCAACAGGGGATATCAAAC
AATTTACATGATAAGAGAAATTATCAAGACTATGGCCAAAAGGCCCAGATGCTTGATATC
AGAAAACGGAGTTACTCCCAGAGTACCGGATTGTGTCGAGTTTGTGGTCGAGTTTG
>NODE_6251_length_564_cov_9.421986
CCTTGGAGAGAGGAATGGTGTCTTTCCAAATGTTTGGATCGGCACCTTCGTTAGCAAGGC
GGGTAGGCTGGAGCTTGGGTAGGGCATTCTCCTTGTCCTTTTGTTGAGCCAAGTACTGGT
CGAGGGTGAGGGTGTTGTCGTCTTCTTCGGCATCGCGCTGTTTGGGGAGAGGAGGGTCGG
GGATGGGATGAGAAGTGGAATCAGGAGAGGGATCTAGGACAGCATCGGCATCGGCATCGG
CATCGACGTCGTTAGCTGCAGCCTCTTGGACCTTGAGCTCGGAGTTGCCCTCATCACCTC
CCCAGCCCTGATGTGATTTCTTGTCTGAGTCAGTCTTGCCAGTCTGGCTATGCCTGTCAA
ATGGACGTCGACCACCACGAGGAGCAGAGCCACGAAGACCACCACGGGGTCTGGGACGGA
CGTCGAATTTCCTTTGGTTGTCCGTTACAGGGTCATCTGGTTGGGCTTGTTGAAAGACTT
TTGGGGTGGATCTGGCGCCACCGCGGGGATAGTAATTGCCGCTGCGTGAGGGTTTTGGTT
TATTTGAGACAGGAAGAGGCAGTTGAGGGGCTGGAGGCGGGGGGGC
>NODE_6252_length_187_cov_53.449200
ATTAGAGTATTCCTCTCGATTGAAACGACAATGAAATTCAGCTGGTCTGTTAAGTAAGCT
AAGTTTTGTCGTGAGAGATCCAGTGCCTTTCTGATATCTACAGAGGAACACCTTGGTCCT
TCACTGGCGGTGAACTTCCATCGCCCACCATAACGCGAACGCCAGTGCTAGTGATATCGT
CAACAGTCAAATATATATAGGCTGGACCG
>NODE_6256_length_424_cov_13.528302
AGGAGGTCCATACCCTTGAGGATAATAGTTTTGAGGAGGAGGATAGTAGTTTTGTGGTGG
AGGCCAGCCATGTAACTGTGGGCCCCAGTTTTGTTGAGGTGGTGCAGGGGCGGAATAACC
TTGGTTATGATTCTGCTTTTTGTGATCCATAATTTTCGCCAGTGCAAACCCGCCAACGGC
CCCTGCCCCAGCGGAGAGCATTCCTCTGTCTCGAGAGTTTTCCGTGTCTGACCGGGGATA
GCTCGTATTTGCATCTGCGAATCCAGGGCTAGAAGCTGTGCTGGGGTCATATCGAGGAGG
CAGGCCGTCGGGGCGGCCAAGAGGGTGGTCCCATGTTATCCTAGGGGGATCAACTCTGGT
GTCCACATAAAACCAGGTCTTGTAGCTTTCATCGAATTGGGTAACCCAGCCCTCAGGAAG
GGGCCGTGTATCAGGATTCTGAGGAG
>NODE_6257_length_54_cov_78.111115
TACGAGCAGATTCGTTGATGATACGGAAACGATAGCGTTTGCCCTTGACGACATTGATGA
CAGCCCAAGGAACTTC
>NODE_6258_length_56_cov_1.964286
GTTGTTGCCACCCTCATTATCATCATCATTGATGGGTGGGGGTAGCAGTGGAGAGAAGAG
AGGATATGAAGAAGGTGG
>NODE_6259_length_122_cov_8.959017
TGACTCGACATCGTAATCAGACTGGTCATATTCGTTCTTGCTGTCTCGAACGTCTGTCAT
TATGTACCGGATTTGGGGAGGTTTCTTGATATCCATGTTCGGGTCATTGAGGTGCTCCAT
GAGGAATTCGACATCTTCTGGCAC
>NODE_6260_length_102_cov_3.058824
ACATGTTACAAGGTTTTCCTGCACGATATGTATCCCAAGACGCAAGTCAGCCCTGGCTCC
TGTTCTGGACACTGCAGTCATTTAGCGTCCTTCAAGTTGGACTCGATCCTGGAAATCGAC
AAAG
>NODE_6271_length_131_cov_132.503815
GCCCGGCAGAACTCAAGGGACCCTTTGACAGCACTGGTTTCCCCGTCGGCTGTAAGAGTG
CCTGTGAAGCGAACTTGGACGGAAATCAGGCCAATTCACCCAATTGTTGTTCTGGACAAT
TTAACACTCCGGAAACTTGTCCAAGCTCTGGTG
>NODE_6274_length_480_cov_20.231251
CCAAAGTCAAGACCGGACACTAATTAGTTGCCATGGGTCGTATGCACGCTCCTGGAAAGG
GCATTTCGTCCTCTGCCCTCCCTTACCGCAGAACTCCTCCTTCGTGGCTCAAAACTGCCC
CTGAGGATGTTGTCGAACAAATCATCAAGCTCGCCCGCAAGGGTCACACTCCCTCCCAGA
TCGGTGTTATCCTCCGTGATTCACATGGTATTCCTCAAGTGCGTTTCGTCACTGGCAACA
AAATTCTCCGTATTCTCAAGAGCCACGGACTTGGCCCATCCATCCCTGAGGACCTTTGGC
ACCTCATCAAAAAGGCGGTCGCCGTTCGCAAGCATTTGGAGGTCAATCGGAAAGACAAGG
ACTCCAAGTTCCGTCTTATCCTTATTGAGTCTAGAATCCATAGGCTTGCCAGGTATTACA
AGACTAAGCAGCAGATCCCACCCACGTTCAAGTATGATTCCGTTACCGCTTCCACTCTGA
TTGCATGAATGAGGGTTTTATA
>NODE_6276_length_336_cov_12.470238
TTCGTTGTAGACTCTAACGATAGGGAGCGTGTTTCAGAAGCCCGAGAAGAGTTGCAACGG
ATGCTGAATGAGGATGAGTTGCGTGATGCTCTTCTCCTTGTTTTTGCCAATAAACAAGAT
TTGCCTAATGCCATGAATGCGGCTGAAATTACCGACAAGCTTGGCCTACAGGGTTTGAGG
CAGCGAACTTGGTATATCCAGGCTGCTTGTGCCACGTCGGGTGACGGTCTATACGAAGGT
CTGGAATGGCTGAGTGCCAATATCAAACGTCGGGTATAAATGCCCCCATTCTCCAGCACT
GGGTTTTTACCAGCGTTGTTATACGTGTCACGATTCCCCCACGATACCGAAGATGCAT
>NODE_6281_length_93_cov_15.193548
CTGGCGGATCCAACAACCAATCATTAGCCGCTGCCGGTGCTGAGGCCAACTTGGATGTGC
AATTCGCTTTTGGAATTTCTCACCCTGTTCCTGCGACATTTTATTCAACTGCCGG
>NODE_6282_length_67_cov_5.686567
CTTTCTCGTCATATCAACAAGTGCCATGCTCATGAAAAACCTGCTACAAGCCCCGGATGT
CGCCGGAAAGGGTCGTCCTCGGCCTCGCG
>NODE_6287_length_231_cov_5.865801
AGGAAAATACTTCCTTTGCTAATCCAGGAGTCATCCGACCATCCGAGTTTTCATGTCGTA
GCCATAAGCTTACCAGGCTATGGATTCTCAGAAGCTCCCAGAAAGAGAGGTTTTGCCATT
GATCAGTATGCAGAAATATCACACAAGTTAATGCTGGCTCTCGGCTACAACGAGTACGTG
ACCCAGGGTGGTGATTGGGGAGCGATTATAACACGAAATATTGCCGCAAAATATGGAGGA
GCGCATAGCAAAG
>NODE_6288_length_58_cov_75.051727
CACATAATTCCCCATCAGCTCTTCGGTGCTTTTTCTTACTCATCCACTCACATCTTCGTC
TTTTCCTGACATCCCTACAC
>NODE_6290_length_493_cov_5.780933
AGGTCAAGCATCCCATCCTTTTGTATAAACTGCGTCAGGAACTGTTGCGCCGTAGTATCG
TTGGCATCGTCAGGTTCATAACGGAACTCGGTCGCATACGCTTGTTCACCAGGAACCAGC
TCAAAGTCATTGATCACAGCACGTCCAATCTTGGTTCCCTCAAACATCACTCCAAGCGAA
ACACCAACTGTGCTCAACGAGATATTCGACGGATTATCCAACGTCGTCGTCAACGGTGAA
ACAATATACTCATTCCCACCTTGTCCACCACTTCCCGTCACTGAAACCTGACTCAACGCA
GCCTCATGCTGGAATGCCCCAATCCCCTTCAAACTCGACGTCACATCAATAGGTATCCCA
GAAATCGGCACATCCCCAATCTTCGTTCGCGCCGTCACATCAGCTGAACCCTTGAGTTGG
ATGCTAATCTCATCCGACAACGTCGCTTCCGCCAACAATGCTCCAAACGCCTCATCGTTC
AACGACTTGAGCGGTTGGTTCTCAAATGAAATCAC
>NODE_6291_length_35_cov_566.371399
TGATCCTCGTTCCTTCAAACATAAGATGAAGAATGAAGTTCGACGTTTTGGCTTCGG
>NODE_6295_length_431_cov_39.338749
CCTCTTCTCGGGCATGTTACCAATAATCAATGGACCCCCAATCTTGTTGCTTTTGATGCC
GGAAACGTTTACCGGTCAACGAGTTTCTACGTTCAGAAACTCTTCAGCCAAAATCGTGGT
GATCAGTATATCCCAAGTACCTTGCCTTCGAGTACTGGGACTGTGTTCTGGAGTGTCGTT
CGCAAGACATCTACTGGCCAACTGATCATCAAGATTTCTAACACGGGCAGCAGTGCGGCT
CGCCTTACGTTTAACTTGGCGTTCAATAACGTAGCGACAAGCGGTACTGCGCAAGTTCTT
ACTGGAGTTCCTACCAGTAGCAACACTCCCCAGAACCCCAATCTTATCACACCTCAAACC
AGTAACATCAGTACTGGGAAATCGTTTACGTACAATGCTCCAGCTGTCAGTGTCAATGTC
TTGACCTTTGGTGCCTCTTAAAAATACCTCACC
>NODE_6296_length_211_cov_8.706161
TACAGGAGATAGATACAGGAGCTTGACGAGTTCAAGAAATTGCCACCAAGGACTTGTCAA
AGAATGACAACGAGAACCAAATCCAAAATCTTTCGACAGTCGGAAGTTTACCCAGATGTA
ATATAGCACACGACCAGATCATGGGTAATTAATCGTTGAAGATGAGATGCAAGCCCTTGA
CGATAGTTTCTTGAGAGCAGACACTCTTACTATGCAATTCCACAAGATGAAAA
>NODE_6297_length_128_cov_62.109375
CGATCACCCATCTCTATCAGAGTAATGCCAGTACAAGCTCAATCCGTTTCTCCTCTTGCC
CCTATCGGTGTAAATGCTGCATTGGACCCATCAGTCAAACCACGTCCAAAGATCTTCGAT
GAATTTGCGTTAACAGACCGGGTTGGGATC
>NODE_6302_length_1163_cov_13.178848
TCGGGAACTATCACCCAACTACTTGCCGTATGGGAAAATCTGTGGGCAGTCAAAGGAGCT
AATGAATTCGTACAAAAAGTCCAGGTTCCTGTTCAACGCCTCCCGCAGTACCCCTGTCGG
ATTGGGGTACAGGCCTTTGATCGTCTTATTAACAAAATTTGTATAAAGTAAACAAGTTGT
GGAGAAGTCAGCAGAAGTGGGGTCAGGTGTGTAATTATTCAGAGCCCCATTGTTGCCACC
AGGTGGAATGGGGTGAGCAGCAATTACGGACTCAATTCCCTCACCACCCGATGGTTGTCC
AGCACGGAAGAAACCATCTGGAAATTTCATGTCACGGAAGAAGCCAAGAGCATCTGTGAG
ATCCAATTGTCCATCTGTCTGGCGGCCATCGATGAAGAAATTGATAGGGAAGACGGATTC
TGCGTAAGCGGTGAAGTAGCGGGGTGAGACGAAAGAAAAATTCGGGTTGGTAGCTATTGA
ATCCTGAATTCGGCGGAAGCGTAGTTCTCCAGCAACTGTCAAGTTGTATTTTCCGGCCCC
AAATTGGTTACTGAGTTCGACGAATTCGTCCCAAAGAGTTTGATTAAAACTGTGGTTGTC
TCCGAAGAACGCATCACCACGGGTCATGCTTGCATCACCCTCGAACACTGCATGCGTATC
CAGACCACCGACAATTGCGGGTGAGGGAGGGTCTTGACCAGTCAAAGAGCTCTTGCCTCC
AATGCTCATGAGATTGGTGACAGGATTACCATCGACTAGGAACGCCGCGTAGGTGACAAA
TTTGGCGAGGCTATTTTCCATATTGAACCCCTCCATGGCAGCGGTAATTATCTGTGCTGG
AGTGGCAATACCATCTCGGGGTAGATATCCGTGAGATGCAAGAGTGTTGAGACCTGGGCA
GGGTCCCCGCATATCGTTCGGTGCTGGTAATCTCCAAGGATGAGCAGCATCATTTACCAG
TTTCGCAGATGTATCATTGAGAGGGCCTGGAGGGTTTTCCGGAGGAGCAACTGAAAGCAT
CGGAAGAATCAGATCCAGTTGCTCGCGGGAGAGTCCAGCGAGCGAGCGGTGAGCTGGAAA
AGAGGAAACCGGGAAAGCCGTAATTTTCAAAGGCACCGCGAGGACGAGAACAGCGAGTCT
CATCAAATGAGGCATAGGTGAGTATCAGATGAAAATGATTTGAAC
>NODE_6305_length_136_cov_2.683824
TATTAATCACATTTCAGAGACAGACGTCCTGAAAGAGGTCCTTCATCCGTCGAAGCTTCT
GACAACGTCCTCCAGAACATCATCTGCCCTCGGGACATCCGTTTTACCCATCTCATTCAT
CACTGCACCTTCGATGGTCACGCTAATACCCATCCCTT
>NODE_6306_length_174_cov_9.551724
CAGGAGCATTATTTGTTTTTACATGGCAGTGAGCTCTACATAAGAATAAAACATCTAGGT
GTACAACAGATATGAAAGATGATGGGGCCTATGCTTTAACTTTCTTTGGATCTTTCTCAG
TGTCATTGTCACCGGTAACCTCGTCAATGGGCCGCTTTTTTGTACTAACGGCACCATTGT
CCTCGAGATACTCATC
>NODE_6307_length_54_cov_4.629630
GCGCCGCCCTTCCCTCCTAATGGGCCACCAGCAGGAGTGCCTCCTCCCGGTGCCTTTCCC
CCTGGTGCTCCTCCGC
>NODE_6308_length_45_cov_407.355560
ATCAGCAGAGACATCATCGGCGCTGTTGACCTTGGCAACAGTGGGATCAAGAGCAGCCTC
AATGTCA
>NODE_6312_length_473_cov_13.494715
ATGGCACGTTAAAGTTAACCAGAATCAACGCCGTTTCGCTACCGTCGCCGCTCTTGCAGC
ATCAGCTCTTCCTGCTCTTGTTCTTGCCCGTGGTCATCGCATCGAGCAAATTGAGGAAGT
TCCTCTTGTCGTTTCCAGTGCCACTGAGTCGTTCACTAAGACTAAGGAGGCAATTGCCCT
CTTGAAGGCATTGAAAGCTCATGCTGATGTTGTCAAAGTCTCTAATTCTCGCAAGCTCCG
TGCTGGAAAGGGAAAACTCAGGAATCGTAGGCATCGCCAACGTCGTGGCCCCCTTGTTGT
TTACAATGAGGACAAGGGTATTGTGAAAGCTTTCCGGAACATTCCCGGTGTCGAGCTTGT
CAATGTCCAAAGGCTCAATCTCCTTCAGCTTGCTCCTGGTGGTCACATTGGCCGTTTTGT
CATTTGGACTGAAGGTGCTTTCCAGGCTCTTGATAAGGTCTTTGGCACCTTCGACCAAGC
CTCTGACTTCAAGAA
>NODE_6315_length_284_cov_3.947183
ACGGCGGCAGCATACATGAGCCCTCTCCGACATCCAACCCACGCCCAGCGGAAACCACTC
CACCCTCATCGCGTCTCGACCCATCAGCTACAGTAACTAGTACTCCAATTGCATACAAGG
CTTCAGGTGTCGATAACCATAGCTCTACAAAGACATATCGGCGAGATGCCAACATATGCC
TCGCTAGGGAGATGGGGAGCAGGTTTCGTCGGCTAATGTTACCAGGCGAATTCCTCAACA
AATATCTTCCCCTGGATGACCCCAAACTAGCGTGTCCAGAGTCAAATTGGCCAGAGATTC
ACACTG
>NODE_6316_length_77_cov_2.987013
TAATAATCTCCATTGCACTTACATCTCCCCGGCATCCTCCCAGAACTACAACTCATGTCT
CACCCGCCACCTTCATCGTCGTCAACACTTCCCAGCAAC
>NODE_6321_length_219_cov_41.493149
TGAATCCTCGACCAGATAGTAAACCAATAGTTGATACTGGATGTGATACACAGAATTGAT
AGGATGATGGTATTTTGAGAATGAATATCGAGTATCGTGACTCGAAACAAGTAGAGTATG
CTACTTGTTGCGAAGTGGCAGTGTGATCCATGTAGTGATGGAAAATGTCCTGTAACCCAG
AGTTCCCTAGTTCCCTTATTTTCACTGTGACACACAAAACTCTGTTGCACTGCAATACGT
G
>NODE_6322_length_60_cov_139.149994
CATCATCTGCTTCTTCTGCTTGAGCACATTGTTGAGCACGGCTCATATTTAGAATGAGCT
AGCACGGATTCTACTGCTGTTT
>NODE_6326_length_75_cov_7.653333
GTAGACGATAGAGCGACAACAACAATGAAGAATAGTTTGATGTACAAGATGAGTTATTAC
AGGTTCGAGGAGCTGTATGGTGGTGGACAGCCTGTTG
>NODE_6327_length_23_cov_8.217391
ACCCGAATGACATCCCTATGGACTATTCTTTCATTCCATCATCTG
>NODE_6337_length_395_cov_5.306329
TGTCTTTTGGCTTACGGGTACCACGCTCGCTCACGCCGTCGAGGGCAAAAACAACAATCT
TGACATCTTCGCACTCGACTGCACGGGTTCATACAGCACTGCAACTGCATCGGAGGGGCC
CTTGAAAATTGCTACTGAAGGCTTGTACATTGGCTCGATCCCCTCCAAGACTGCAACAAA
CTTCAGATACAACCCGGCTTCCAGGCATTTGGTCTTCTCGGACAATGTTTACAGCGATGG
GAACATTACTTCCGTGAAGGAACAGGACGAGGCTTGGGAGAATCGTGGCAACTCCGCATA
CGTCTACGACGAGACATATGTTCGCCATTGGGACACTTGGATTGGTCCGAAGAAGCCTCA
GTTGTTCAGTGTGTTGCTGCAGTTGAATCCAGACAGGGTATGGAAGATGGGTACTGA
>NODE_6344_length_238_cov_6.487395
TAAGAGCGGATGAGAAGACAAAGGGAAGAGAGGGAAGAGAGAAGGAAGGAGAGAACATTA
GTTCACCAGAAACAAAGACAGTGCCACACACGCAAAAGAAGAAAAGAGGTAAACTTCGCT
CGAAAGCCAAAGCATTCTATTTGATGGACATCCGAATATGCAAGGATACGTTGGGGGATG
CGTTGGGGAATGAACGGAAGAGCGTGTCGGGTAGATCACAAGTGTACAATTTCAGCAACG
TGAAGTTTGAAAGAGTAGAC
>NODE_6345_length_59_cov_35.728813
ATTGCACACTCAATTCGGAGTGGTACCAGAAAGAACCGGCCTGGCTCTTGTCAAGGTCAA
CATCATAGACGAAGCTAGAAC
>NODE_6346_length_96_cov_9.187500
GTGCTCGTGAAAAAATGCCATTTCGAAATGCCGCATTGCTATTACATCCGGGTAACCTAC
ACACGTCCCACTTCTACTTGGTTCTCATGATGCGAAGTTTGTGAGGCTTGTAAACAAA
>NODE_6356_length_284_cov_89.545776
AAGCATTATTCATTCTGTTTCAGTCGAGAGCTAGTCCTTTGATGAACACGATCTAGGGAC
ATAGCAAATACACTTTCACTATCTTATACAATTTCAAGCTTCGAGAGTCAAGTTATTTAG
AGTTTGCTGCCAGAAGTGGCATCTATCAAGCGCTGCTGGGCCTCATCGAAGTTGATGACG
CTCCAGATGGCATTGAGGTAATCGGCTTTGACATTGAGATATTGGAGGTAAAAGGCGTGC
TCCCAGATATCAACACCAATGATAGGGACATGGGTAAGGAGAGGATCTTGGTTCACCGTC
GTGACA
>NODE_6364_length_178_cov_20.224720
AAGCTCGAGCGAAAGCGTAATGACGATGAGAGCGCTAAGGAGAAGCTTTACACGTACGTT
TCACATGTTCCTGTAACGACATTCAAGGGCCTCCAAACAACGGTCGTTGATGCAGAGTAA
AATGTACCTTTTGTTGGTTCCGTGGTTGCTTTCCTTCCTTGCATGCCTCATGTGCACGCT
TTGCGCCTGTGTTGTATTTT
>NODE_6365_length_82_cov_12.268292
CTTTGCGCCTGTGTTGTATTTTCCTTAGCTCTCCAAATCATGTTTCAGCGTCGGATTTTA
AGTAATGGCGTTTCATATGGTTTAAGGAAGAATGGTGTTTAAGA
>NODE_6366_length_63_cov_1.761905
CCTCTACGTCACCGGCGAGGCGAGAGTATGATGCAGCCTTGGCATCAATCGTACTCTTTC
GGCGGTCAGAACCCCATTCAATGCC
>NODE_6367_length_330_cov_6.924242
CCCCCCACAGCCAGGCGAAACACCCTCTTCACCACGTAGCTCGCAAGGAAGTCATCCACG
ACCATCTCCCTTTGTGAACCCGAATCCGAATGGGGGACAAAAGCGTGCGGCAGGGTACGT
GTATGTACCACGGATATATGGATTCAAGGTAAGTGAGAGGGCCAAGAGTGGACCGAGAAT
GCAGTGGTTGCGGTTGAGGCCTGAGGATGCGGAGGAATTGGATGCTGTTGACTGGCGAGG
ACGGTGGATTGACGATGGCGATGAGGGATATGACGACGATGTGGAAGAGGAGGATGTAGA
CAGACCTATGGAAGACTTTGACCCGGATGCCATGGGCGGAGAGGAGGGAGAA
>NODE_6375_length_131_cov_137.076340
CGCTAACTTCTTCGAGTCTGGCGGTGCACACGATCGTTGCACCAATGGCGCGACTATTGT
CACCGGCGCTGGCTCTGGATGTGCCACTGGGCCCGCTGGATTCAATCTTGAGAGCTTCAA
CATCTCTTAAACTGCCGGTCCAAGCAGGTAGAG
>NODE_6376_length_37_cov_59.594593
CTTCATCCCATCCTCTGATAACTTGCCCAACACCGATCTGCGTCTCAAACGGCATGTTA
>NODE_6377_length_127_cov_42.708660
CTGCGTCTCAAACGGCATGTTACGATCGACACTAGAATCGAACTTTTTCCCATTGCTCTT
AAGAGTGCCTGTGTAGTGCATCTTCACCTTATCCCCAGGTTTGGGAAAATTGAGACCGTC
GCCCGCTTTGATAGTTTCTATTTCTACGC
>NODE_6381_length_1091_cov_16.075161
CTGCAAATGTATTCGTATCAGATAATATAGGGTCTATTCAACGCAGAGCAGCCGGGCGAC
GGCCCGCCCTTAATATCTCTTCAATTTCAGGTCTAATACTCGCTAGAAAATCTTCTGTCG
TTCTCTTCGGCTTCCAACCAATGGCCTTTGAGTTGTTAGCTAAACCTCTTGAGTTCGATC
CTAGATAATTGGATCCCCGGAAATACTTGTCAATCTCTTCCTTCGTAAAAGTCGTAGGTT
CTTCACTCGAGCTCTTTCCAATTGTCACCAATGTACGACCCAGTTCTTTACCCACGTCGT
AGAGAGTGTGCTCTCCGTTCAACCCGAAATAATATCCTTTACGACCATGCCCGACCTTAT
CAGGATTTGCCTTGATTGCATTGTAAATGTCGATGTAGAGATCAGCCGTATCGTCAACAT
GAACATTCGGCCAGATATTTGCGCCTTTTCCGACCATTCCAGCTTGCCCTCTATCGAGAG
AAGCACCGATCAAAGCAGGGACTTGAATGGAATGTTTATTGCTCAACCCCGCTTTCGCGT
ACTTATTGGTGGATATACCATAGACTGTAGCGGGAGTAACCAGGTAACCCCTGACATAAC
CCTCCTCATCGGCCTGAATGATCTCAAGATCAACGTCACGGTGAGGCGCCGTTGGGGGGA
GTGTTGCGATTTGGTCAGGATTAGCATCGTCCCAGATGACATTTGAGTGTGTCAACCCGG
CAGCATTGTCCGAAAGGAGACCAGTTCCAGAAGTATGTATGAAAATCGGTGGTGTCCCTG
TCTCTTGGAACTTCCTCTTAAAACCGAGAAGCATGGTTTTTGTGGCGTCTAGAGCATCGG
CGTCAACTGTGTCAACAACAACATCTGCAGCCGCTGTCAAGTCCTCGAGAAGCTTGGTGT
CGCTAAATGAGCCGACGACGGTGTTCACACCATATTCCTTGAATCCCTCTGCTTTCTGCG
GACTTCGAATGAGTGCAGTGATCTCGAACTTGTCAGCATCTGGATGGCTTTGTAAACGTT
CCAGTACAGAACTACCGATGTAGCCAGTAGCTCCGGTGATAAAAATTTTAGTTTTTGCAG
ACATAGTGGAAAAAGGAAGATTTGAGATTTGGC
>NODE_6382_length_246_cov_7.792683
TGGCGTTTCCACAACAATCATAACCGCACCCCCGGGCAATTTCCCAATACCAGTCCACGA
AAGGGGTTCATCTGTGGGTACGATAGACTCAAATATCTCCTCAACAAGTGCAGGGTTGTG
GACACACTCTGGTATTGAGAGTTCGTATAGTGTTGCAGATCTTTTGGGCTTCAGAGATGC
ACCTGATCCGACGGGACCTACTATTTCAAATGCCCCACGAGGCCAAAAGCGAACAAGTAG
ACTATGGTCTGGACAATAATCTCTGTTG
>NODE_6389_length_47_cov_33.063831
CGAAGCCCATACAAACCGCAGATTCCCCCTGAGGACAAGGTCGCCGTGCTATGGGGGGCC
TCCACGGCC
>NODE_6390_length_181_cov_4.226519
CTCAATTTCCCGCTGTCCTCAGCACCAAAAAATCCAAAACAATGGACAAGCCAAGGACGT
CAACCCTTCCAGGTAGTGCATTTCAGTGATGTTCATGTTGATAGGGAATACACTCCGGGT
GCAGAAGTGAATTGCACGAAACCTATCTGTTGCAGGAATTATGCAACTGGATTACCAGTC
CAACAACCAGCAGGGATCCTCGC
>NODE_6394_length_126_cov_4.396825
TGATGTTCAAACCCCGTCGCAAGCCTGGTGTTGCCGATGTAAGTGACCTTACAAAAAACC
CCGTTGTAAGATGGCAACATAGAAACTACCTCCCTCTCCTCCTCCTCATGGCTTTCGCTG
TTCCTACCATTATTCCCTGGCTTTTCTG
>NODE_6395_length_23_cov_8.782609
TGATCACAGACTCACGAAAGCAATTTCCCGTGTTCTTGATCAGAG
>NODE_6397_length_145_cov_2.951724
GTTGTTCTTGCGGGACTTAGAAGAAGATCCAGAGATGCGTGCTGGTGTGAACCTCTACAA
GTCGAAGAGCGATGTGATAAGTGACGCTAGAATGATTGGGCCCGGTGGACCTGCTCATGG
AGGGTCAAAGAAGAAAAAAGTCAAAGGACGGGATATTGGCAGCACGG
>NODE_6407_length_78_cov_13.974359
GTCATCGAAACTAAACTACGAAGATGTCAAAGAGAAGATAGCAAAGACTGGCAAAGAGAT
CCGCTCTGGGATTACGGTTGAATGAAGGATCTCTAATCAT
>NODE_6409_length_160_cov_13.975000
AGTTTGCTAATCATGGGTCGAGGATATCAGCATGCGACGTGCTTGGAAGGTGCCCTCAAG
ATTAAGGAAATCAGTTATATGCACTCTGAGGGTATTCTTGCTGGCGAACTCAAACATGGT
CCTCTTGCGCTCGTTGATGAGAACATGCCTGTCATTATCATCATGACACAAGATTCCCTG
TA
>NODE_6410_length_69_cov_3.666667
GAAGAAATGGGATTCGATCCCACCGTGAAACGTGTGAGGTTGAACAAAGAAACGTGCTAC
GTGTATGAAGTGAATGGCAGGTTCTTTCGGA
>NODE_6415_length_1225_cov_24.573061
CTAGCAGCCTTCAGTTGCCACTGCAATTAAATCGGACAGGTATAGGCGGCATGTACGACG
ACGGTTATTTACAAAGGCCATTGAATACGCTCGCCAAAGTTCCAGTGTACCGCTTTCACC
GAGGTATATTCCTCCAGGGCATAACTGCCAAGCTCGCGACCTATTCCTGACTGTTTCTTG
CCCCCAAATGGAACATTGTTGCTTAAGAGACCGTACTGGTTCACCCAAACAGTGCCTGCC
TCAAGAGCGGATGAAACGCGCATGCATTGATTGGCATCAGTCGAGTAAACGCCTGCACCA
AGACCATAGCTCGTATCATTTGCGATGGCGATTGCCTCATCTTCTGTCTTGAACCTGCCG
ACAGAGAGCACTGGTCCGAATATCTCTTCTTTGACTATCTTCATATCGGGACGAATGTCG
GTGAAGATCGTTGGATCCACGTAAAACCCCTTTCCTGTTCGTTTGACACCTCCGAGAATC
ACATTTGCACCTTCTTTTTTACCGGATTCAATATAATTCCAAACTCTGTCATACTGGCCT
TCAGAGACCACAGGTCCACAGGTAGTTTTCTCGTCAAACCCATCACCGATGACTGTGGCC
TTAACTATTGCGGTAAGCGACTCAATGAATCTGTCGTAAATGGATTCTTGAACATAAACT
CGAGAGCTGGCGGTACAATCTTGTCCAGTGTTGTAGCATATGCCTAGGGCAGCCCAGTTG
GCAGCTTGCTCCAGATCTGCTGATTCGAAAACCAGATACGGCGATTTCCCGCCAAGTTCC
AAAGATACTTTTTTCAAGTTGCTTTTCGCGGCCGCTTCCATGATTTTACGACCAGTGATT
GTAGATCCTGTGAATGCCACTTTGTCAACGTCTGGGTGTGCTGCCAGAGCTGCACCTCCG
ACATGACCGTGGGAAGGGACAGTGTTAATGACACCAGGAGGAAATCCTGCCTCTTTGACA
AGTTCCGAAAGTTTCAGGGCAGTCAAAGGAGTCAACTCTGAGGGTTTCATAACGATCGTG
CAACCCACAGCAAGGGCGGGGGCAACTTTCCATGCCCACATGTTGATGGGATAATTCCAT
GGAATGATTTGACCGCAGACACCAATTGGATCGTGGCGAGTGAACGCTAATTTAGCTTTG
TTGTCGACTTCGAGGGTCTGACCCATAATCTTGTCGGCCCAGCCTGCATAGTAACGGAGG
CACTGAACGCAGTCGCCGATATCAAAGTCTCTGGCAACCTTGACGGG
>NODE_6416_length_318_cov_6.915094
TAATAAAAGTGGAGGATTTCCCATTTGCAGAACTCGCTGCCCATCTGCCAACAACTACAA
CTTGGATTCGAGATGCCCTATCTCGCGATCCCAACTCTCGTGTCCTCGTGCATTGTGTGG
AAGGAATCAGTCGGAGTACCAGTGTTGTAGCGGCGTTCTTGATGGCCATGTATAACTGGA
GTCCTCAAGAGGCTATTCAGTACATCAAGAGCAAGCGAAGGGTCGCTGAGCCTAATTTCG
GGTTCATTCAACAATTACATGAGTACGGAAAAGTATCACTTGGGAGGGCGCAGTCATGAC
AGGCCACAGCGCAGTCGTAACAGGCCACAGCGCAATTCCC
>NODE_6417_length_165_cov_4.842424
TCCGCTTTCTCTAATACCCCACCCTACTCCCTCCCCGTACTCCAATCCTTCAAATCCGTA
CAAACAGCCTCCCTGATTCCTCCTGCACTCGAGGGCACCCCGACCGGCGACAACTTCATC
GCTCGCCTCCCTGAATTCGATGAGCAATTTGCAAAGCTGAGGACGGAAGCCAGTGGTCAA
GGCAAGG
>NODE_6422_length_719_cov_9.022253
GCACGATGAGGGCAGTTCTAGTCGAAGGTGGGTCCGGTGGAGCAGAGAGCCTCTACATTG
GGGAGGTTGCGAAGCCTCCAGTTGGCTTTCAAGAAGTTTTGGTCCAGGTGAGAGCCTTTG
GCCTCAACCGCATGGATATATTGCAACGCGAGGGGAGATATATCCTTCCTTCCAATGTTT
CTCCAATTCTTGGCGTTGAGTTTTCAGGAATCATCTCCGATATCGGACCTGGGGTCGCAG
GATGGTCTGTTGGAGACCAAGTCTTGGGTCTGGCAGGAGGGGGTGCATATGCGGAGTATA
TCGCCGTAGCCTCGACACATATCATCAAGAAGCCTGCTTCTCTGTCTTGGGTGCAAGCGG
CCAGCATTCCAGAGGCATTTCTAACCGCATATCAGGCCTTGGCACTGATAGGAAAAATTC
AGAAGGGCGACCATATCTTGATTCACGCTGGTGCCTCTGGTGTAGGAATAGCTGCTATAC
AACTAGCTCGATTCTTTGGAGCTCAAACAGTCATAGCAACCACCTCGACACAGACTAAGA
TCGATTGGCTCTTGAGCATTCCCGGACGCCCCAGCCGCGCAGTGAATTACAAAACTGAAG
ATTTTTCTGCGATCGCGAAAGAAGTTACGGATGGCCAAGGCGTCAATATGGTCATTGATT
GTGTTGGTCAGAGCCACTTTGCCAAGAATATTGACGTGCTAGCTGTCGATGGACGAATGG
TAATGCTGGCCATGTTAAGTG
>NODE_6425_length_40_cov_116.525002
TCTTCCACTATGCACCAGGGTCATTTATTTGGAGCGGGCCCTCATCTTTCTACGTTTGCG
TC
>NODE_6427_length_132_cov_9.530303
CCCGGCTTCTTGTCCAATCGACACCATTCTTCAGCTGCTCAAGCGTGAGGAAGATGAGCA
CTGTCGTGGGTTGCAGCCTGGTCCATGCAGGTACCCATCCCTTGAACATGAACATCGGAC
CCTCGTTCTTCATTGACTGACGAATCATCGCCAT
>NODE_6429_length_167_cov_6.766467
TGTGTTGCGATTGGCAACTCGCTCTTTGACCAAGCGGGCTCTGAAAAGGTCGCCGGAATT
GTCGAAAAGGCGCAGAAGAATAACGTCAAATTGGTGCTTCCTGTCGATTATGTCGCTGCC
GACAAGTTCGATAAAGATGCCGAGACACAAATTGTGACCGATGCCCAGGGCATTCCAGAT
AACTGGCTC
>NODE_6433_length_61_cov_4.557377
CAGGGACCACAAAAGAACACGCCAACATCAGTCTCGGGATGTTTGTCCGCGATGGAGCTG
AAAACTCGGTCCCAGTTCGGACA
>NODE_6434_length_65_cov_3.507692
GCCCATCAATATATTCGGGTGTAATCAGTTGACCATTTTCGGCGCGCATGCCGTACTTGA
CCCATTGCCACAATTGGACCCGAGTGA
>NODE_6435_length_63_cov_1.873016
TCCAATTCCCTTCCCTTCGTACTCTCATCTTCAACATGCCCATCATTGTTGTTAAGCAAG
CATCTAGCTTCCTTTTCAATCTCCC
>NODE_6436_length_506_cov_8.901186
CTTATTAAACACCTCCCTCCTCATCCGTCCACCCTTCTCCATACTCGATACGGGCGACAC
CACACTTGCAAAAATCGGCTCAATAGATGGAGTCCACCCCCACAGACGTTTGGACGCCGG
TTTAAGGATTGGGTCAAATCTATTTTTGGATTCCCTTCAACTGACACCACAGCTGCATCC
TGGGACGTGGCCAAGCTATTCCGTGACGATACCTGGGAGAGTGTACTAGAATATGCTCAT
ACCACATTGAACGGCAATCCCCAACTCCCGCCCTGGTTGCCTGGACCCGTGAGGAAATTC
ATTGAAGCCGCCAGGAGGCTTGGAAGATCAAACAAGAAGCTGATTGCCTTTGAGCGCGGA
TTTATCTCTGAGGGTGGAATCAAGGACAGGGAATGGTACAAACACTTGGGTGTTGCACCT
GGAAAATGGCTAGGTTATGGTGCGACGACGTTTCCGGCACTCGTAGAAGCGATTACCATT
GAGAAAGATTCTGAAGCGACTGAATACGAAGTCGGGAGGCTTGCTGAC
>NODE_6437_length_297_cov_8.144781
AGGGGCCGGACGCGAATCCTTTCCCCGATCGATGAGGTGACAGTACTTTCTTCGCCTGTG
CCGCGTTTTTGTCGCTCATTGGAGAACCAATTCTTAACTTGCTTGAATGATCTGTGGATG
ATAATCGCGAGTATGGCGATCCAAGGTTCAGCTGGGTACATTGTTATCTCATCATAGACC
ATTCGAAGAACGTGCAGCTGTCTATCATTTGCCGGGGAGTTGTCGAGAGAACTTATTTTC
TTGGCCTTTTCAATCGTTTGAATCCTCTTGGAGCGTAGTTCCAGCTTCTTCTTGAGTTCA
ATAGTGGACTGCTGAGAGC
>NODE_6445_length_65_cov_81.892311
GATTGTGGGTCTGGGTCCTCCCTTCTATTACTCGGTACAGGTCCTGGTCTGTCCCTGGCA
GACCGGACGCTACCCACTGACAATGGC
>NODE_6446_length_203_cov_49.137932
GCAGTGTATCCGTAGCTTCACTATTGTTCATCCGTACTCGTATTCTTACTCGCTAGCCCC
TCCCGGTCCTCCCCGGCTTACCCGTGCCCGTTCCTCATCGGTCCGCGGCCTCTCCTACAC
TCTCCAACAGCCATCCCCTACTGCTCTCGCTGTAAGGCAAAGAGAAGTCCGCTCAAAAAT
CGTTGCCGGTATTCTCCTCAATCGCGTCTATGCTGTTGGCAAACC
>NODE_6447_length_23_cov_3.000000
CGATCATCCTAGTGATTGGTTCCCTTTCATAGGTTTCCTTCGCTT
>NODE_6452_length_23_cov_8.260870
CTGAACACGTTCCACAATCCCACTAGTGACGCTCAGGGTGCCATC
>NODE_6454_length_23_cov_7.913043
GTGACGCTCAGGGTGCCATCGTGGCATCAATGCCCGCGGGATCAT
>NODE_6458_length_371_cov_8.283019
AATGGACCAACCGTCACAAGCGAATTGATCAGGTTTGATGCCAACTTCTGCAGCTAATTC
TTGTACGCGTTTGGACTCCTTCACGATCCTTTCGCACTCAAGGAGCTCCTGTACCGAAAT
CTGTGGCTGAACTCCTTCGGGGAGTTTGTCCAACTTTTCAACTTGCCACTGTCCATCGTG
GAGTTCGACTATCACATTGTACGAATATCCGGTGACGGGATCAAGAACGTCGACCTGAGC
CTTCCTAGTCATAGGAACAGGTTTCTCGGGCTTGGCTCCGGGTTCCAGAGGGATACCAAG
GTAAGCGAGGACCGCTCGCTTCGGAGGAGGAAGTAATTCACAAAGCATGAATTTCATTGC
TTTGATTGAAGTGTTGGCCGCAATGTGATGACG
>NODE_6459_length_632_cov_13.870254
CCCCAGCTGGAAACAAGATGCATTGAAAGCGTGCAGAAGAGGATAATGCAGAAATACAGA
GTCAGGATCACTCGCTAGCCGCCATGATGGCATTGATCAGATCACCTCCACTGTCCCGCA
ATGCCCGTACGGCCTTTGCTCTCGAACAGCTCACTTGTTGCATGACGAGATCAATGTCCT
TGGGGTCAACACCAGTTTCATCCACAGGCCCATCGTCTTCAATTTCCTTAAGCTCAGGCA
CATCATCCTCGTCACCAGGAGTTCCAGCAACGACATTTTCAAGAGTAGCGGCATTCGCTG
CATTAGAAGCAAGCTGCTGAGCGGCGGAGAGTTGAGCATGGGAGTTCATGTCTTCTATCT
TGGCTTCACCAAAGACAATGTAGCAGTCATTGTTGGGTAACTTGTAGACATCTGGAAATA
CCATCACCAGGAGGACATTTTTGGGTCGCCTTATTGTAACACGGGTAATGCCATTGACCT
TTACCAAGCCTAAACCATGTAGCACCTTACGAGCCTTGCGTTCAGAACGAGATTGAATTT
TTTCAAGGGCGGCATTGGAAGTGGGATCTTCTTCCTGTTCATTCTCGAGTTCATTATTCT
CATGGTCGGAGTGATCAGAGGTAACTTCCTCGATGTGGGCGGACATCTCTTAGA
>NODE_6460_length_46_cov_9.000000
CGTATGAATGGGAAGCCATGGAAGGAGATGACAGACGATCTTGGAAGGAGTTGATTGAGG
GAGATGAT
>NODE_6464_length_442_cov_10.533937
CTGTCAAATGATTCTCATGTACCAGTATGTCACATTTGCATTTGCAGCAGTATAGTCTAT
AAGCATAGCGCATAAATTTACGTTCCATTGCACTCAGGGAAAAGCCCTGCCGCAGTTCCT
GTGAGAACGACGTTGGAACAAGTAAACTGAGATTCTCCAGATACGGCACTAAGATTAAAA
TCATCCACTTCGATCTCGCTGCAACGCCCACCCGGAGAGCATGTCAGACTAGCGACGACA
GATTTAGTTGATGTTCCGGAAATATTTTTGAATACAATGTCCTGGATGAAAGTATTGGAT
GAAAATTCGGCGCATGAGTTTGCATCGGTCATGTAGCACTGGTCGATAACGACGGGATTG
TCAACTTTACTTTCGACAAAGCCGTCAAAAGTAACATTCTTGACAATGCCACCACCCACG
TTTGGACCAGCCCATGCCTTGATACGAGCGCCATTTTGCGCATT
>NODE_6465_length_23_cov_53.695652
CGCTCCTGCTGTCCTCGGTGGTAAAGATCTTACTGTTCCAAGTGA
>NODE_6466_length_146_cov_4.136986
CTACGATGAGGTTGTCATTTGGTCTTATAGGAGATCTGGCATGTACATTCCCACACGGTC
AGATCAGCCAACATCTATCGGCGCAATGGATCACGAATGAGTTGAGGAGCAAGTCCAAGA
TGCCTGGTGAAACGAAGAAGATTTCAAAGTGGGCAAGGGAGATGGCCA
>NODE_6468_length_505_cov_11.663366
CAGTATCGTATTCAGGCCCTCAACGAGACTGCTACAAGTTGCAGCTAAAACGTCACCAAA
GCACAGGCTGCTAAGTGCAAAGGAAAAACAAAGACGCCTAACAATCATATCAAAATCATA
ACAGGACATAACAGAGTGAGGAGGTCGTTATAAGGGGATCGCTGGCCATCATACGGCAGG
AGTGGCCGTGACGGTATCAGTGATAGTGATACCATTGGGGTTGGCTTCATCCTGGCTGTC
CTCAGTGGAGGTGTTCACAGCAACCTTGACAACAACGAGTCGGCCACCAACTTCCATGCC
TTGAAAAATTTCCATCGCCTTTTTCTGCTCTGCTTCATTGCCAACATCAACAAATCCATA
CCCTTTGCTCCTCCTGGGATTACCCCAGCGCATACGAATGATACGGGCAGAGATGGCTTT
GATTCCTGCTTCGATAAAAAGAGCCAAAAGACCTTCGTCGTCAATATTGAAGCCAAGATT
GGCAACAAAGAGCATATTTTGAGAAGGCTCGCCGACGGGATCTTGAC
>NODE_6471_length_433_cov_15.540416
TCCGACGCCGAAATCGACGAGCTGGAAACACAGATCAAAGACCTCAAGCAGAAACTCACA
ATCTCCAGCGACGCGACCTCGACAAACGAAGGGTTGGCCAGAAAGGTTCAGCTGCTAGAG
GAGGAGCTCGATGCATGTGAGAAAAACCTAAGGGAGACCACTGAAAAGTTGAGGCAGGCT
GATTTGAAGGCTGAACAATGCGAACGAAGAGCACAGAGTCTGGAGCTGGAATCACAACGA
TTGGAAGAAGCACTCGCGAATACCAAGAAAGAACTCAAGAAAACGCAAGAAGATCTAGAA
GGCCTCGTCAATTCCATGGAATCCTTGTAATGTATTACGGCCAAATACCATGATACCGGC
GTGGTGAATCTCCTATGTTGCCAAAGTCCCATCATGACCTCCTTATCACTCAATATCAGT
CAGCGTAAGGTTAATTGAATACATATCTGCACCCA
>NODE_6472_length_79_cov_2.443038
TGATCCTACATCACGCGCTTTATTTGAGGACATGGGTTACGCTGGTGGAGGCATAAATGG
TACTTTGAGATGGCGAGATTTGGCTTTGGACGAACTTCTAA
>NODE_6490_length_47_cov_3.234043
TCTTGTTACCCCGACATCATCCAATGTCGACCTCCGAGATATCCGAATCGTAAAGAAGGT
TGGAGGAAC
>NODE_6493_length_47_cov_3.489362
TTTCAGGTTGTTAGAGGAATGAATGTGGTTGAAAGAGATGCGAAGGGGGAAAATGTGCCA
CTTAATTCC
>NODE_6506_length_965_cov_29.180311
TTCAAACTCGACCAAGTCTACATGTAAATCAACTCTTACATTTAAATTTCCAAAATACAT
ACCCAACTCTCATTGAATCCTAATCCCACTCTTAAATACTCCCTGTGGATCCACCCTCGC
CTTCACCTTCCTCAATTTCCCAAGATTGCCAGCATAATACTCCTCCACAGGCACACCAGC
AAGATAATAATTCGGATACCTCGGCAAAACCGTTCCACTCTCCGCCTTCTCCTCCATCCT
CCTCACGCACTCTCTGAGGTGGGCGTTGTTCTCTTGTATGTGTTCGGGGGAGAAGTTGCG
CTGTTCAATTATGATGTTGATGATGTATGTGTTATAGGAGGAGTGGGGCCATGCGCTTCT
TTCATCTTCATCCTTTTTATTAGAGGAAGAGGTAGGGGAGAAGGCACCGGGGCGGAAAGG
TTCGAAAAGCAACGAAGCGCCGTAGAACCTCGGGTCTTTCTGAATCTCCGCTTGCCACTC
CAATCCAGCTTTCATAATCTCCGGTGTCAATTTCGAAAGAACCAGGTTGTGTTGTTGGAA
GATTGTTCCTTTAGCGGGAGGATGGATGTACATCTCCTGCGTCTTTATACTTTCTTCCAA
GCTCATCTTCTTCGTCCAGTCCATTAAGGGTTCTAAATCCCATGCCCATTTTAATGTCTC
TTTCGCATAGGATTCTTCGTCGAAGACCATTGCTACGAGGAGGATTGCAGGATGCATATC
GGGTGGCATACGTGCTACGCCTAACATTGCGTTCACCTTTGGGTCGGTTATAGTGATTAG
ATGCGAAGCTAGAGCGTCGAATTTGTCCATTGGGAAAAGGAGAACGCCACCGTATACAGT
GGGTGGTTTGGGGTACGCTTTCACAATCAACTCCGTCACCACACCAAAAGCATGCCCAGC
ACCTTTCAAAGCAAACAGCAGCTCTTCATCGTCTTTCGCATTTACAATCCCCCCGCCAGC
AAGGACAACTTGAGCATCCACGATACT
>NODE_6510_length_46_cov_18.391304
GGAATCGAGCCAATCTGGTCCAGAGTCTTCCCCAGTCCAACTCGGAGATCCAAATTTGCG
TAGCTTTT
>NODE_6511_length_419_cov_4.780429
ATCAAAACTGCGTTTAGGAACCTTGTTCGAGGGTGTAATCGAGTTCTCATTCGAAATAGA
CCCATCCCTAATGTCATTCTCTTCTACCCAAGTTGTATCGGGATCGCCTTCACCATCTAA
CTCGTCATCCCAAGCATCCGCATCGAAATCCTGTAGTTCCTCATGGGCATGCGTACCAAG
CTCAGCACTCGCGTACCCGTCATTCAAAGACTGTCCCCCAGTGGTTACATGTCCATGAGC
AATAACTCCATCCGAAGGCTGTTGATGGTCAGTGGTTTCACTTAGGTGAGAAGTGTTCTC
CGGGACTTCGCCACTTGCTTCATCAGATTGAAGTCCTAGGGCATCCTCAGCTCCATTCAA
TTTAACTCTAGTATCTTCTTGGTGCCTGCCACCCAAATTTTCTGACGCAATTCCTCCTGC
TTCGAACAAATTTTCTTGGTT
>NODE_6512_length_23_cov_15.086957
AAAACAAACTCCAGGAGATAAGCTTGAGTTACAAGGTGGAGAGTG
>NODE_6521_length_42_cov_6.595238
TCGAAACAGCTATTGAAATAAAGTTGATAAACGTAACGTCTTCCGATGTTCAATCTTTTG
TCTG
>NODE_6522_length_161_cov_4.919255
AGACAAGCTTGGATACGCCGATCTAGTCGAGGAAACAAGTGAATCAGGGGTCAAGGTTGT
TAAGGTCACGGGTATCAAGAATAGAGGGAGGACTGTCAGTGTCCTCGCAATGGGTACTAA
TAATCTTGTCGTGGAAGAGTGTGAACGCAGTTTGCATGATGCCCTTTGTGTCGTTCGATG
CCA
>NODE_6525_length_103_cov_41.533981
CTATCGTATTTTTATGAATTGTATTGGTGCTCGAGATGGAGTATATTGGTACACAACTGA
ACAAGTCAAAGATTCAGAAATCTCGAGACAGGTTACTAGCTTGATATTCCGTTAGCCAAT
CGGGA
>NODE_6527_length_24_cov_16.333334
GCACCCTTAAAGATGAACTCGAAGCGAAGGCAACATCTTGAAACTA
>NODE_6529_length_248_cov_4.798387
CGCGGTCACCGAGCTTCAAAGTAGTGCAGCGTAACACGCGAGGATCACGACGCATGAAGT
TGTTGAGAGAACGAAGCGTTTGAGGGCTGGTATCACAGTGAAGTGTCCAATAATCTCCGA
TATACTCATATGCATTTGTACGCTTCTTCTTCATGCGGTGAGGAAGTTGCATAGTCCCCC
AGGACTCAATTTTGCGGACAACTCCCCCCGCGTTCATGATTTGTGTTGCAGATTGCTGAA
CGAGGGAACGTATGTGTTGATATTCTGGAA
>NODE_6530_length_63_cov_64.460320
ACAATTCATAAAAATACGATAGTCAAAGCCCAGTACTCAACACTTAGCATTTACATTCAC
CAGCCTTACATTGGCAGCTATCTCC
>NODE_6531_length_79_cov_7.506329
CATTCACTGTGAATTGTGGGGAATGCCATGTTTGTCGTCTGGGGTATACGGGCCGCTGCC
CTGACGGATTCCTCTTCGGTTCGCCTGCGCTTGAAGGGGGG
>NODE_6532_length_197_cov_7.477158
ATGGGGCGTCCTCTCCAGAACGCCCTGCGTCATTTCCAGGACCTCTGGCTGGAAAAGAAA
TCCTGACTGCTTGGCTGGACGATGTCAGTGCGCGTGCCGGAATGCGCAATATCTCCCGGC
GACAATGGGCTAATGCAACCCTTGCATGGATTCCTGCCACCCCTGAGGGTAAAAGTGGAT
TTAAGGAGCAACTTTTGAAGTTACTGAGGGAGGAGAATG
>NODE_6534_length_444_cov_6.855856
CCCGTGGGAAGCCGAGTTTCTTTATAAATTCTATCATGCGGGATGTCAAACAGTTAATAC
ATATACTACTTTCGTTGCTAACATAAATAAATCACAGAGCACCAAGGGGCTGGATCTCGA
GGTCAACGGGATCAACAGGTACAGTCAAGATACGAAGAGTGTTGGTATGGCCAAGGCCAC
CCTTCCAGCCTTGAATAGCAATAATGGTTGCACCGGGGTCAACAAGTCCCAATTCAAGTG
CATTACGAAGACCAAAGCGAATGCGGTTATCGACGTCAGTCTGCCATTGGTAAGTTTGTA
TGCCACGAGGCTCAGGATACCAGAAGGGATAGCATCCGCGGTGCAAGTGAATCTGCCTTG
CTGTCTGCTCGTTGCGAGTTACAGTGATGATAGGAATGTTGGGACGATACTTGGAAACAA
GGCGCGCAGTGTTTCCACTTGTCGAAAGAACAAGGATGGCCTTGGC
>NODE_6535_length_23_cov_90.695656
CTTCTCTTGTCTTGTCCTTGGTTACCTCGTCCTTGGCGTACCTCG
>NODE_6538_length_44_cov_9.659091
AATGCTTGATAACCTCGATGGAAAAGGCGATATCGACACTTTTTGCCCATCCGAATGTCT
TGCCAG
>NODE_6543_length_85_cov_2.282353
AAGGATTTCTAGCAGTTCTTTCTGAGCCTGGCGAGGTCGACTTGGATGAATTCCAGGACT
GGTACAACAACGAACACGTCCCCTTGCGTCTCAATCACATCCCTGCA
>NODE_6549_length_81_cov_2.654321
CATGATAGAAGTAGGTTTCTGGACTATGGGAATAAAATCTATCTCCGAAACCCGGAAAGA
AGCCGAAGAACGGACGAAAAGAGCTCTTGAGGAGAACAAGGAC
>NODE_6553_length_525_cov_9.390476
TTGGGTTTCAATGCCCTGGACTGTATTAAATATGAGAGAAGTCTACTTGGTCTGAACAAA
TCCTTTTCCACTGTAATCTTCCGACGAAATACCAGTAATAGGGTTGAGCTTCATCTCCAG
TGCACGCTGGTTGGCAGCTTCCTCCCATTCCTTGGTTATAGTCTTGGGTGGAGGTGAAGC
CATGTTTCTGATAGCAAAGAAGAGGGTACCGGCAACACCTATGAGGGCAGAGGTATAGAG
GAGGATCTTCAAAGCGTCACCGGGTTGACTCGACGGAGTCCGAGGTCCATGAGGGCCAAA
AGCCACGTAGTAGGCAGCCTTCTTCTCGTCGATTGACAACTCCCTCCAATCCTTTTTCTG
GATCACCTCAAGCTGCTGATGTACAGAAGCCTTTTCCTCAGGGGTGAGCTTTGTCCAGGA
GGCCTCGACGTTTGAAAGGCGAATGGGGGCAGTTGTAGAAGGTAATGAAGGGGCAGGGGA
AGAGGTGACCGTAGTAGCAATTGAACGGTATGGGACAGTGACCCTCTGACGCGCCAGACG
GGCAACA
>NODE_6560_length_1251_cov_35.236610
ATGTCAAACTAGAGTCAAGCTCTACATCCTCAGCGGTCTCGTCATGCATCTCTATTCGAC
TTTTGCTGCACTCGGTCTTTTTGTTGCTGCATCTCTCGGTGCCCCTACATTGCTGCACAC
AATTGAAACTTTTGATGGCGAAACTACTGGTAGACACATTGTTTCTCTGAAGGAGGGCGT
TTCGAGAGCCAGTTTCATCGCTCAAATCAAGCAAAATGCTACTGTGACTCATGACTTTGA
TATTATTAATGGTTTCGCTGGTAACTTTGATGAGGGAACATTGAATGCTCTTCGAGCAAA
CCCAGACGTAGAGCTCATTGCCGAGGATGGTATCATGCATACCATGGTTACACAGACTAA
TGCTCCCTGGGGTATTTCTCGATTGAGCTCAAGCACAAGATTGAGCAATCAGAATACAAA
TGCTCTCACTTTCACATATACCTATGACGCAGCTGCTGGAGCTGGTGTTGACATCTTTAT
AGTTGACACTGGTATCTTGACTACACATACACAATTTGGCGGACGTGCTCGATGGGGCGA
GACATTTGGACCATATGCTGATCGCGATGGCAATGGCCACGGAACTCATTGCGCTGGAAC
AGCAGCCGGCAGCCAATATGGTGTCGCCAAAGCTGCTAACCTCGTTGCAGTGAAGGTTCT
TAGTGACGCTGGCTCGGGTGCAGTGTCTGACATTGTCTCTGGCCTGAACTTTGTGCTTCA
ATCAGCTACTCGCCCCACTATTGCCTCGATGTCCCTCGGCGGTGGTGCATCCACTAGTCT
CGACAATGCTGTTGCATCCTTAACCAGATCCGGCATCCATGTCACCGTTGCTGCTGGAAA
CGATGGAGCAGATGCCGGAACCACATCCCCCGCTCGGGCCCCAAGTGCTAATACTGTCGG
AGCGACTACGATCGCTGACACTCGGGCATCCTTCTCTAACTTTGGTTCAGTCGTCGACAT
CTTCGCCCCCGGACAAAACATCATTAGCGCATGGATTACCAGCAATACCGCAACTAATAA
CATTTCTGGAACTTCGATGGCTACTCCTCATATTGCTGGACTCATTGCTTATCTGATTAG
CGTCCGAGGAAATACAACTCCGGCTGCCATGACTGCGCTCCTTCAGTCTCTCAGTTTGAA
AGGTGTTGTAAGCGGTATCCCCGGTGGCACTATCAACGACTTGGCACACAACGCTTAGTT
ACGTTTGGTGTGCCTTGTATGATATCCGAGCTCACCTCGATTCAATGTGATAAAATTTGT
ACCCATAGCCTTT
>NODE_6573_length_38_cov_35.842106
CCCATTCCATTTGCACGGCATGCCTATGCAAGTCATCAAATCTATGACCAGTAACGAGAC
>NODE_6574_length_233_cov_5.939914
TCATATGTCATATTCTGACTGTCTACGATGTCAGACCTGGTCTGGATGATGATGGAAGAG
AACTTGATATTACGCCTGAAATGACGAGTGGATTGCTCTCATACCCCGTGCCCTTCTCAT
GTAGAATTATACCGCGCTCAAAGAAGGCTGAAAATTTGATTTCTGGCTCTAGCTTGATAA
ACTAGACAAGAGACACTAGAGCCTTCAGATTTTATTGATGACAGCATCCAAGAGGCAGTG
TACACAAAGTATATG
>NODE_6576_length_268_cov_13.339552
CTTGGCCATTCCAATCTCTTTCAGTGCTCCCTTGGCTTGGTACTTGTCAATCTGAAGTGC
TGCACTGTAAACCAGTAACCGAGCTGCCTCTATCTCTGCCCGCGACTTGGCAATATCAGC
GACAACAGTCCCATGCTCATAGAGATATCGCCCAAACGTCTTGCGATTGGGATCCGTGAC
ACGCTCAAGCATCAAGTTCAGCGCACTCTGTGCAACACCAATGGTCCTCATACAATGATG
AATCCGTCCAGGCCCAAGTCGTCCTTGAATAATTTCAAATCCCCTCCCCC
>NODE_6577_length_32_cov_7.781250
AATCAGCCAAACATCTGTTGGCAAGCGGGATCAGGGAATGCACCTGTCACACCT
>NODE_6590_length_391_cov_21.138107
AACCCGCCCACGCCGACGTAGCCTACGCGCCCGCCGAGGACGGTGACAGGGAGGGAGGAG
AGTTTGGAGTAGACTTTGTGCCATGTTTGTCCGGGGCCTAGATGTACGAGGTTCGTGGTT
GAGTCGTAGTGCACTTTATCAAAGTACCCCATATCAATGATCACCCCGTCAGATGGACTC
TCTCCAAGCCCCCCTGAGCGCACTGCGAATGGGATATCGTTCGCACTTAACCACGATAAA
GCTATAGATACGTCTTCTGCACTTTTGGGGCGCAAAGCAAGCTTGGGCGACGACTGGCCC
TGGTCACCCCACGTCTGAGTTGCAGCTGTGAACTGAGTGTCATTTGAAGGCTCAATTATG
TCGCCTTTGAACCCAGACGAGGCGAGTGCATTGGTGGGCAGAGACATTCTTGT
>NODE_6600_length_574_cov_8.942509
TATCATGAATCCAATGGGTATGGGAGGAGGATCTGCGGAGGCTCCGCGACGGGCTCATCT
CTATGTTGGAAATTTGAGTCCACGTGTCACGGAGTATATGCTGACAGAAATTTTTGCTGT
TGCTGGTCCTGTCCAACATGTCAAAATCATCCCTGACCGTAATTACCAGCATGGTGGTCT
CAACTACGGTTTCGTGGAATATATGGACATGCGCTCTGCTGAGACCGCCTTGCAGACTCT
TAACGGCCGCAAAATTTTCGACACCGAAATCCGAGTTAATTGGGCTTACCAAGGCCAACA
AAATAAGGAGGACACATCTGGCCACTACCATGTCTTCGTCGGTGATCTCAGCCCTGAGGT
CAATGATGAGGTGCTTGCCAAGGCATTCAGTGCCTTCGGAACTCTGTCTGATGCTAGAGT
CATGTGGGACATGAATTCTGGCAAGTCTCGTGGTTATGGTTTCCTTGCCTTCCGCGATAA
GACCGACGCGGAGCAGGCTATAGCGACCATGAACGGTGAATGGCTCGGATCTCGTGCCAT
TCGTGTCAACTGGGCCAACCAAAAAACGCAGGGAGGTGGCACAGCCATACCCTCCC
>NODE_6605_length_60_cov_83.516670
TTCGATTGTCGAGTGTAAACATCGAACAAGGTATCAACTCAATTAACAACTTGCGATTTG
AGCGCACCAGAGAGCACCTTGC
>NODE_6607_length_45_cov_21.711111
CAGTGTGCGCAACAACATCAGGGTGGATAGTGATTATGTCGTTAGAGGAGTTATCAACCA
CATAGAA
>NODE_6609_length_85_cov_3.929412
GTTGTCGGGATTTCCATCCACAATGAACTGTAACGTTGAGAGGTAGACACCAATGAACGG
AACGCAGGGAGGTTCGATAGAAGACATGAGATGACGATACTTGGCAA
>NODE_6610_length_280_cov_5.000000
CAAAGCTACAACACCAGCTCTTTCGTCATCACCCACTCACTACAAAGTGACACTTCGTCG
TTCCGGCATCGCTCTTGGAGACCCCATAACCCGCACTCTCAAAGCTCTCGGCTTCCATAA
ACGTAACCAAACCATCTTCCACAAACACTCTTCCGACATCGCCGGTAAAATCCTCAGAGT
CAAAGAATTAGTTGAGGTGCAGAATGTACCTGCGAGTGAGGTCAGGAGCAAGTGGCAACA
GCGACAAGAAAGGAAGGCAGTGAGAGGGTATAAGGTTGTTGGGAGTAAAGGAGATACGTT
CA
>NODE_6611_length_155_cov_2.883871
CAAACCCTTTGCTTCTGCCGGTCTCACGGTCCAGCATGACTGTTGAATCAATAACTTTGC
CGAACTGGGAGAAAAACTCGCGCATCGATTCTGAAGTCACAGTGGGGGCAAGACCTCCAA
TGAAAAGTTTAGTGGCACGCTGATGTTCTTGTCGGGGAATAGCTCGTTTAGGGTCAA
>NODE_6616_length_63_cov_3.571429
TCAAATATTCCAGGAGGCGGAGTTGCGGGTTGTAAGGATGAAGTTCCAGCTGATCCACAG
CAGGAATAACATTGGCCGTTGGAAG
>NODE_6617_length_719_cov_16.848400
TTTTTTTGGTTTCTTCCCAACCTTAGGTTGAGCCGGAGCCTTCTCCTTCTTCTCCTTGGG
AGGAGGAACAAAAGTCATTTGCTTCTCAGTATACTGAGTGTCACCGTAGATCGATTTCAG
GTCAGGCTGGTTGATTACAGTCTCCATATGACGAATTAGGTTAGAGTATTTGGTACGGCG
CTTGGCGTCCAGGACCATGACGCAAGCCTTTTGAGTGACAGCAGCAATCGAGATATCGGC
GAGGGTAATACGCTCTGTGACGAAGAAAGTGCGAGTATTCAGGTGGTCATTTAGGACATT
AAGCGTACGCTCCATCCTCTCGTACAAGGAGGTTTCGGTGGCCTTGTTATAGGGATAAAT
ACCATTACAAATATACCACAACCACAAAAGATGGGCATCGAACTCGGTCTCCGCTGTATG
CGTCCATTGGTTGACGAGGGCAGCATCCTGAAGATTTTCGCCGTAAAGATTGGCATTAGG
AACAAGAGCAGCAACATAGCGAGAGATAGCATCGCCCTCAGAAAGTTTGAAGCCGTCAGA
ACCCTCAAACGCAGGAACCTTGCCAAGAGGGAACTTGGAAAGGAATTCCGGGGATTTATT
TGTCACTTGCATCTCAAAAGGAGCGAGAGTGAGATCAGCACCACCTCGGGCAGCGATAGC
ACGAACAATCTTGCCCTGCACTTGGAATTCATAGGTATAGAGAGTGCCAATGGGTGCCAT
TTTAAATTTTAGGTGGAAGAG
>NODE_6619_length_590_cov_18.442373
TGCCTTGCCATCGACGTCAAGTGCGTCTATGAAACGGCTCACGAAGTTGTAAAACCCAGT
AGTTGCAGTCGCTTCAACCAACTGCGTGTCATTGAGGAAAGCACGCAGATCGTTGAACAC
TTGATCTGGGACATCTACGCTTTTAGTGTTCCAGTCACAGAATTCCATCGCGGTAGTGAG
TTCTGGCCCAAGAGTTGCCTTCACCGTTTGGGCTGCAAATGGCGGAGTAGATCGGATGGC
TTGGAGTTGTTCGGTGGTCAATCCCTCTGAACGTCCGACAGGCTCATGCTGAATCCATTC
GTACGCTGCCTTGTTCAAAGTAGCAATACGTAAAATAAACAGCTCGCGCATGGTTCCAGG
GATTGAGTTTTGATTACGGATGACTTCCGCAATACCATTCCAGCTCTGAGCGAGTAGAGG
TGCGTTCAAAAGGACGCCGTCAAGGGTCAGTAAAGTTCCATTATCACGGCGTTGGCGAAT
CTCATCCGCAATTTCATTTGTTCCTGGTGGAGGAAAGACGTAGGGAACACGGGCAGGGAG
GCCGTCATCTCGTTTATGGATAGAGATTGCGGCAGCGGCGACGAGGGAGCTCTGGCAAGC
AAACAAGCAGAG
>NODE_6620_length_107_cov_3.971963
GGTTACTGTTACCTGTGATGATGGTACTTGAGATTGTTTCTTGTTCCAAGCTTCACGCGC
TTCAGCTCGTCTCTGCCGCTCTGCCGTTCTTTTCTCCGCCTTGTCTCTCGCTTGCTGCTC
ATCTTCCGC
>NODE_6621_length_23_cov_57.304348
TTTAAATCATCAGGACTCTTTGCAAGAAGCCCACTGCTAAGATCA
>NODE_6622_length_192_cov_11.557292
TCTCTCCAAGTCGACTCAGCTCCAACCGCACTCGCAATTGAATTCAGGTAATTGGTGATA
TCAGGTGGATACGGATCGGGATTTTCTGTCAAGACATAATAGACATCCCAGTGTCCTGCT
AGAGCTCCGAGGACATTTCCGTTGCAATATGCCTGAGCAGCCGTGCATGTAAAATTATCG
ATGGCGGCATAGCAGGCGGTGATCTGATCCTTGC
>NODE_6625_length_252_cov_7.503968
TCACGGTGGCTTCCTCTGGGATGGTATTCAAGCTGCCAGCAACTTAAACGGTCCCTCCGT
CAATGCTAGCATAATCACTCTCGACACCAGGCTCCATCAAAGACGCATGTCCAAGGATCA
GGACAGCTGAAGCACCAATTATCCAAAAGATAGTTCCAATCGGTGACGCATACCAAAGGA
GAGGAATACCAATGACGAAAAGGCCAGTATAGAGATGCTTTTGGGTAATGGTATGTTCAC
CAAACTGAGTTGCGTCGGGGGCAAACTTGTTTAA
>NODE_6626_length_46_cov_2.000000
TTGTACGTCTTGAGGTCTGCCTTATCTTTGATCCCGCTAGTGAGTTGGCACTGCCAACTA
CACTGTCG
>NODE_6627_length_59_cov_2.491525
TGATTACAGAGAAGGCTTCTATTTGCAGCTCCATGGGGCGTGGGTTCCAGTTCTGACCAG
TACTCAAAAGAAGGATGTCAA
>NODE_6628_length_73_cov_6.205480
GGCTGTCCATCTCAGGACATGTAGGTACAACCAGGTCCACTGCAAGTGAAGTACAACAAT
CATATTGACTCGACATTTCAGTTAATCATACACTT
>NODE_6629_length_23_cov_16.391304
CATTTCAGTTAATCATACACTTTGAAATTTGACGACGATCTAAAG
>NODE_6630_length_51_cov_5.176471
AACTGACCTCAAGACGCCGTGGAGCTATTATGGTTGCGTTGAAGAAGGTACGACGGGATC
TCGTCGAGCGCTA
>NODE_6631_length_101_cov_3.297030
GACCTCTAGCCTGACTTCTGTCTCTCTGGATTCCGTCTAGCCCACAGATTCTTATCAGTA
AGACTCTGTGATCGGATTGTCCGGGTCCCAGACTTTGGACATCCGCCTGCCTTCTCTCTC
TCC
>NODE_6664_length_59_cov_4.186440
GGAATTCGGTCTTGAGGCGTTCTGTATGAGACTTTGGGCATGCACCAAGATCCATTTTCG
TGTTTGTGAAGAGTGTATGTA
>NODE_6665_length_319_cov_4.990596
ATCGCTGGGAAGGGGTCCAATTTCCAGGACATCAACAACCCTCAACCAGTAGTTCAAGTT
GGCGCGAGCGGCTCACAAGGCTTGGTCGAGATCACTGACATGTTGTTCACGACCATTGGT
TCCACCCCTGGCGCGATTGTCGTGGAGTGGAATGTGAGGCAACCCAATGACCAAAATGGC
GGTGCTGGCATGTGGGATTCTCATATCAGGCTAGGTGGTGCCGCTGGTACAAACCTTCAA
GATGGACAATGCCCAAACTCTGGAGCTGGTGGAACAACCGACTGTTTTGCTGCTTTTCTT
GCTCTCCATTTAACGTCCCAGTCAACTGCATATCTTGAAGG
>NODE_6668_length_25_cov_114.120003
GCTATGTACATGCATGCGTCTCTGCAATAAACGAATAAATCGAAGTC
>NODE_6669_length_86_cov_18.430233
CCATTCGTCTGGTAGATGTGCAAAGGTAGACTAACTTGATTCAAGCGGACATTCCTGATG
GTAACGTTTGTGACCATGCCAGGCCCCGCACCACCACCTGTGGGTGGT
>NODE_6670_length_23_cov_5.608696
CGCACCACCACCTGTGGGTGGTGACCCATTGATCGAACCGTCCCA
>NODE_6672_length_69_cov_3.289855
TGACGAAGAACTGAGTCGCTCCAGTGGCATTGAAGGCGGTATTTTCATTCACGCCAGCGG
TTTCATCGGGGGCAATAAGACCAAGGGCGGA
>NODE_6675_length_72_cov_3.361111
CTGGTTAACCTTGGGTCAGTTTGTGGATCCACAACGGGCGAACGCCGGGATTGCAACTTT
CGGTACCACAACTGCCCTACTAAATTTGTTCGCG
>NODE_6696_length_432_cov_15.039351
CCGTTCTTCATGATCCGACAGTTACATAGATGTCATGTCAAATGTGGTCGTATTAACAGA
ATGCACGACATTGATCGTTAAAGGGTATGGTATTGATAAACAAGTCGTAAGAGACAACGA
GGATGTATTAGGAACAAGACAAGAAATCATTTGCACACGGCTTCACCGCGGAATTAGCAG
GGATTTGAAAAAATTCCAATACGGGCGTGCAAGGTATGAGGGATGTGGACAAGAACGATT
ATTAGGAGATGCGCATCTGGGCCTTTAGAGGACAAGACAACCGTGCTTCTTGGTCTTCCC
GCCTCTGCTAAGTAGAGCGGCGCGGGTGGCGTACTGGAATACTTCGCGTACACCCTCGCC
CGTCTTAGCGGAGCACTCCAGATAATGCTTAGCACCAATCTTCTGGGCAACAGCCATGCC
CTCCTCGGGCGTCACAGGGCGCTGGCTGGTCTTC
>NODE_6701_length_542_cov_22.306273
TATTATAACAAGTCATGAATATTCGGCGTGTGCAGAGCAGTAATGTAGCATAAGAACAGG
CCACCAGAACCACCAACACATCCTCCTGCTCTCGAGTCTAGTACCCAAGCTGAGCCAGTT
GTGGGAATGATGGTGTTACATTCGAAATGGCCTTCTGGCGGAGCTTGAGGGCAGCGATCT
TGCGCTCATGGAAGGCCTGAGCCTTGAGCTTTCTCTTGTCCTCAAGGCGGTCAACAACGT
CCTTGTAACCCCAACCGACCTCATGAGACAGACGCTTCACAGTGCAAAACTTGCGGCCAG
GCTTCAACCGTAGAACCCTCAATGCCTCGGGAACCACCATTCGCTTCTTCTTGTCGTAAG
GGGGAGGAACACCCTCGAATAGCTTAAGACGCTCAAGTGCAGCGGCACCACGGGCCGTCT
TATGGGGAACCATGCCCCGAATTGCCCGATAAAGTATTTTGGATGGCGCACGGTGGTGGA
AGGGACCGGACTTTTTAGGGTTCACAATATGACGCTTATGGAGGAAGTTGTGGTACCGGA
GTTTGTTGCGGAAAAAGCTACCCG
>NODE_6702_length_302_cov_9.602649
CGAAGAGAAGGACGCCCATGAGAAATTGCCATTTCACTCGCATCCATACACATATGTCTA
TCTAGTTCAACTTGTTGACTGGAAGGGAGGCAGCTTCATTTTGAGAAAGTACACGGGTGC
CAGAGATGCGGGCGGGATTGAAAGAACGATCACAGTCAGCATACGCTCCCCCAACACCGA
AGCCAGTCGAAAAGGCGATAGGCCATGTTCGCCGACGGAAGAAAATCACCGAGGCAACAA
CTCCTACACTGAAGCCGATACCAGATTTTACGAGCAGCTCTGCCAAACAGCGGTCATACT
TCTGACCTAGGATGTCTTCACTCG
>NODE_6704_length_56_cov_5.053571
AAGAAGCTGATATGGGGCAGCCTTCGTAGCTGTGATGGGTGCAGGTTCAAGTGCATCTTT
GAAAGCATCTAAAAGGGA
>NODE_6713_length_65_cov_4.215384
CATGAAGCTGCATATGAGATTTTCGGTAACATCGTGGAGTATGAAGAACTTCGAACAATC
CCAGATATCTTAAGTGCAGTTCAGGAG
>NODE_6722_length_121_cov_2.669421
TTCTTTGGTTCATATTTGAACACTTTGCTCGTTTTTGTGCCCTTGAGTTACGTTTCTCAC
ATCTTGAACTGGGATGCTGCACTTCGATTCAGCTTTAGCTTCCTCGCTATCATTCCTCTT
GCCCAGCTTCTTGGCGAGTGCAC
>NODE_6723_length_908_cov_30.631058
TCGTCGACATACAAGGCCAATGGTTCCGAGTTCGCCATTCAATATGGCTCAGGGGCTATG
GAGGGCTTCGTCTCCAGTGACAAACTTGTCATCGGAGATTTAGCGGTCCATAACCAGGAC
TTTGCTGAGGCCACAAAGGAGCCAGGCCTCGCTTTTGCCTTTGGCAAGTTTGACGGTATC
CTCGGGTTGGCATACGATACTATCTCTGTCAACGGCATTGTCCCTCCTTTTTACAACATG
ATTCAACAGAACCTTTTGGACGAGCCTATCGTCTCTTTCCGCCTTGGCTCGGATGAGAAC
GACGGTGGTGAAGCCACCTTTGGTGGCATCAACCCCTCCTCCTACAGAGGGGACATCACT
TATGTTCCCGTTCGTAAGAATGCTTACTGGGAGGTCGCCCTCGACAAGATTAGTTTCGGT
TCCGACGAGCTTGAGCTCGAGAGTACTGGTGCCGCCATTGACACTGGTACCTCTCTCATT
GCTCTCCCTACCGATATGGCCGAGATGCTCAACGCTCAGATTGGCGCTAAAAAGGATTGG
AGTGGACAATACACTGTTGATTGTGCCAAACTCCCTAGCCTTCCGGAGCTCACCTTTTGG
TTCGGTGGAAAGCCTTTCCCTCTCAAGGGCACCGACTATGTCCTTCAGGTTCAGGGCAGC
TGCATCTCTGCCTTCACTGGTCTGGACATTAATCTTCCATGGGGTAGTCTTTGGATCATT
GGTGATGTTTTCCTCCGCCGCTACTTTACCGTTTACGATCTCGGCCGCAACGCTGTCGGC
TTTGCTGAGTCCACTTGAGGAGCTACAGTATATGAGTTAGATGGGAGGCTCGGTGATTTT
TGATGGTGTCTCGATATTTCTTCGTGATTGGTACATTTCCTGCGTACATACCCTCTTATA
TGATGAATGGATGTCTCGTTACGTAAGGAA
>NODE_6724_length_89_cov_25.988764
TCAATACCCTTTGGTTTCCGCCATGCCTCTTTCACGCCATGATACCGATCTGACTGATGA
CGCTTGAATTTGTTGGTGCGTTTTTTGACGATAGGGATTTTGACGGCCATG
>NODE_6727_length_58_cov_1.672414
CGCAAAGTCACCCGTCAACGCTTCGACTAGAATATGGGGAGCTTTCTGTTTGATTTTACT
GATCGTTTCGGCGAAATGCC
>NODE_6730_length_489_cov_16.026585
ATGAGGGATACGTTGGAGAAGTTGACACGATCAGATTGTAGTAGAAAGCAAACGGATTTC
TGAAAAAAGGAGCATTTTGATTATGATGACCCTCCAACCTGTTCAACCATTACATCGATA
GTATCATTATCCTCCATTTCCAGGCTTGCAGGTGTATCGTCATCATTTATCCGGCTTCCA
TCATATAGAAACCTGATGCTGCCCACATCCTTGCCAACTTTGCTTGCATAAGCGCCCTGA
AGCTTACTGAGCTTTGTGCTCCTTTTGATCTTGAAATACGTTTCATCGCCCTGGGAGGTT
ACAACCTTGATGTTGATGGGGGCATTAAGGTCCTCCTTCACATCCTCAGCACCAGAAGGA
GAGTTTCTCGGCTGTTGTTCAGACATTTTCAATCACAGACGATATGGAGCGGTATTAAGA
AAGGAAATAGTAACGAAGAACACGGACAGGGCAGTGTTGTGTGATGTTGTGTGACCGGAT
AGATGATGGAGTGAACAAGAGCTGCTCTTCG
>NODE_6733_length_57_cov_2.719298
CAGGATTTACTCCTGTCAACTCAAAACCCGATGAAACGACCTTCAAGGCAGACAGTCAAT
TATACAAAGAGAGCGAAGA
>NODE_6735_length_185_cov_6.383784
TGGTTGATTACCTCCTCGCACCCTGGGGAGAATTGGGTTCAATGACACTGCCGACCCATT
GTTCAATCAACGCCTTCAATTTGGCATAAATCTGGCTAACGATGGGATTATTAGCCTTGA
TAACATAGCCATCGATAAATCTAGTTGCTTTGGTAATAGCGTCACGGGTGAAGACGGATT
GGTAGTAGCGTTGGCGGAGGGAGTGGG
>NODE_6737_length_160_cov_4.787500
GCCAAAACAGCCGTGGAATCAAGGCCCTCAAGCTCAGACTTCAAAAGGTTCCGAACTTCC
TCGTGGAATTTTTCCACCGACTGTTGCGGGAAGATTTTATTGAGAAAGCCACAATCCAAC
AGTTCTTGGGCCTCTTTCTTCTTCCCCCAAATAAGCATTTCGTTGGCTTTTGCAATACCC
AA
>NODE_6738_length_53_cov_2.000000
CTGGAATAGTCTTTCATCGTCTCACTTGCAGCCTTGATGTTCCCTCGCGCTACCTGCAAC
AGATTCGATACCAGA
>NODE_6745_length_48_cov_3.562500
TGCGCTCGGCCATTTTGGATCTTCTGTGGGATGCTGACAAGTTTGCTTTCTATGACTTCA
ATCTTGCTAC
>NODE_6751_length_46_cov_5.521739
GTTTGGGTTCAAATTTCTTTTGCGATGCCTCGTCATCATAGATCAAAGCGAAAGCAGTAC
TCTTGCCA
>NODE_6757_length_733_cov_7.710778
CCCAGTTTGTGTTCTCCGTCTGATGAGACTCCAAAATTCAAGGTTGATCATTTACCGTTA
GGACGGAATGTGTCCAAGCGTTCCTCAAGTAAAGCCTCGTGTCATTGGACCAGATTTCGA
CCATTGAAAATGCGGTCCGCACAAACAACACCAGTATTGAGAGACCAAGAATAAAAGCAA
AACAATTCATCGCAAGTCGACCATAAAAAAAACCGCGTTGTCCCGGCTGTCCATTTAAAG
AACCATTAACGAGACCAACCACTTTCACCATTCACATGTCTGGCTCTTTCATCGTAGCGT
TCGTCCTTCTCGTCACGTCTTCTATCGTCCCTGCGACGATCGAAATCATCCCTGCGACGG
TCATAATAATAATCAGAGAGTCTGCGGTCATCATAGCCTCCTCGCCGGTGATCATCGTAC
CCTGCAGGCCTTCTATCATAATCCTCCCTCTTGTAGGGCGGAGACCTGGGTCGACGATCG
TCATATTCTGGACGGCGAGGAGGTGATCTGGAACGGTCCCGGCGGTATCGATCATCCCTA
TAGCGGTCATCCCTATAGCGGTCGTCGCGACGATCATCACGTCGATAATTGTCCGGACCA
CCACCACGAGAGTCGTCCAAAGTGACTCGAACAGGCCTTCCTCGGAGTTCTCTACCATCA
AGTTCTTTGATAGCCCGATCAGCATCTTCCCGAGACAAATATTCGAGGACACCTTGTCCG
GGATAGTCACGATCGATGTCAGCAAAAGAAACGCT
>NODE_6760_length_157_cov_89.598724
CTCAGCCCAACCCACCATTTTTCGACATTAACGGTATTTCCTACATTTCACCCACTGTCC
CAGTCCTTCTCCAAATCTTGAGTGGTGCGAAGACACCACAAGATCTCCTCCCTTCAGAAC
AAATCTTCGTCGTCCCCAGGAATGCGTTGATTGAGGTCAACATCCCTGGAGCCGGCGCT
>NODE_6772_length_144_cov_2.298611
CTGGCTGATTTATGAACCTGTCCTCTCAGCGACAGTTGTTTCCTCTGTGGATCAAGTTCT
CAGTACCAACTGCCCTGCATTCTTGGATTCTATCCGCCTTACTACCTTCACGTTGGGCAC
CAAGGCGCCGAGAATTGATAAAGTCAGAACCTTCCCGAAGACGGAC
>NODE_6776_length_494_cov_17.113359
GAAGACTTCTGCTTAAAATCCGTAATCTGGATTACTCTGCCACTCAAAAGTTTTCGCCCC
TCGTTTGTCCAGCATGATTATCTCGAAACAGAACAGGCGCACCATCTATGAATACCTCTT
CAAGGAGGGTGTTATGGTCGCAAAGAAGGATTACAATGCACCGAAACACGAAGAACTTGA
TGTTCCTAATCTTGAGGTCATCAAGGCCATGCAAAGTCTTACTTCCAAGGGGCTTGTCAA
GACCCAATTCTCGTGGCAATGGTATTACTACATCTTGACTCCCGAGGGCGTTGAATTTCT
CCGTGAATGGCTCCACCTGCCGGCTGAAATTGTTCCCACCACCTACAAGAAAACTCCTCG
CCCTCCTCGTCCCGCCGCTGTGCGCTCTGGAGGAGAAGGTGCTTATCGTCCTCCACGTGG
TGACAGGGAAGATTACCGTAAGAAGGAGGGGGGTGCTCCTGATAATTACGAGGCACGATA
TGCTGGTGTTGGTCGGGGTGCTCCTCGGGAGTAGAT
>NODE_6779_length_88_cov_85.670456
CCTGCGGTGCCAATGATCCCCTTAAGGACCAGAGTGGTTGCGGTTCTTCCAGTTGTACCT
GCGGAGATGCCTGCCAGTGCAAGCCCGGCGAGTGCAAGTGCTGAGCGCCG
>NODE_6780_length_140_cov_3.135714
GTCGAGATCTTTTTCGGAGTCTGCCTTGAGATAAAACGTGGTCTGACGTGCCTTTGGGTT
CGAAGAAGCCTCCAGTTTAATCTTGTGCCTGGCAGTCACTTGCTTCATGATCTCACCCAT
CGTCGCCGGTCTGCCATCCTTGCCTGCAGTCGAGAGATCGAT
>NODE_6781_length_375_cov_6.978667
GTGGGGTCAACGTGTCGCATGGCCTTCAGGAGACTGGGGTAGTCTGCCCCTGGAGGGTGG
GATAGAAGCAGCCTACAAACGACAGCTGGACGCTACACAAACTCCAGAAGAACGCGAAAA
GCTCATGAGCGACTTACTCGCCAAATTTGAAGAAGTCCGAAATCCGGTCAAGACTGCCCA
TAGCTTTGGAATCGAAGAGATCATTGACCCTAGGGATACACGGCCGATGGTTTGCGAGTG
GGCAGTTCATTCATACGATAACGTCTTATCCCAGCTGGTTGTACAGAAACAAGCGAGTAT
CGGGCGGGATGCGAAGCCATCAGGTGGAAAGGGGTATAAATTATGATCTATTGCTTTTGC
CGGATTGACAGAAAATAGTTTCTTCTCATGATGCCTC
>NODE_6783_length_73_cov_6.767123
TTGAGCTTACCCTCAGCGATGATATCAACGTTGCTTGTGGGAACGGAGTGAATGCTCTTC
CACCATCGATCTCAACTGGCGGCTTTTACTAGCGC
>NODE_6785_length_575_cov_21.530436
CGCAAACAAATGCATCATCGTCACAGGAGGTAATCGTGGAATTGGATACGCATATACAAG
GGCTATCGCTCAAGCAGGCGGCAACGTCGCTGTCATTTACAAAAGTGCTCAAGACGCGGA
ACAAGTCACCCTCGCTGTCGGTAAAGAGTTTGGCGTCAAGACAAAGGCATATCAATGCGA
TGTGGCTGATACACAATTCGTGAATGCAACCATGAAACAAATCGATTCTGATTTCGATGG
AAATGTCGTGGGTCTCGTTGCCAATGCTGGTGTATCGGTCGTCAAACCCGCTGCTGAATT
AACGCAAGATGATTTCTCAAAAGTCTTCAATGTCAATGTTTTCGGCGTATTCAATACTTC
TCGTGCCATTGCCAAACATTGGATGGATACTCATAGAAAGGGATCTATCGTCGTCACTTC
ATCTATGAGTTCTCAAATCATCAATCAAGCTGCTTTGAATAGACCTCTTACTCAAGTGTT
TTACAATTCTTCCAAAGCGGCTGTGTCCAATTTAGTCAAAGGTCTTGCGGCTGAATGGGT
GGGTCATGGTATTCGTGTGAATGCGATTTCACCTGGATATGTGAGGACAGATCAAAC
>NODE_6788_length_322_cov_10.450311
CCAATGATAAACACCTGCCCACCGAATTGTGTTGCGTTGGCAGCTGTGTGGACACTGCTC
TCCACGCCTGTACATTCCAATGTCACTTTGACTGGGCCGTTGGCAGCCGTCTTGATCTCT
TCTGCCGACTCCTTTGGTGTTGTACCTCTCTTGATTAGTACGGTGCGTACGCCTGGTACT
AGCTTTTTGGCGAAGTCAAGACGAGATTGGAAGAGATCGGTGATGACGATGGGCTCAGCG
CCTGCTGCACGCGCCGAGAGAAGAGAGACCAAACCAATGGGTCCAGCACCACATATAAGA
GTAGCGTCACCAAGGCGGAGGCCAGACCGCTCGATACCTGCCAG
>NODE_6789_length_1022_cov_29.140900
CGAGGATACCATACATTACGCAAGAGACAATTTGGGGCGCCGGTGAACCTATCCAACCAA
CTGAATATGTTGGAAATGGGGATGCGCAAGAATTCAGATATACAACAGCTTTAAGAGACG
CATTTTCGGGTGGAGGAATTTCTAGTCTTCAGAATCTAGATAATAGAGGTTGGGTTTCAG
GAAGCCAGGCTAACGTGTTCGTCGCAAATCATGATACTGAACGTAACGGTGGATCTCTGA
GATACGATTCTCCATCAAACACATATATCACAGCAACAATATTCTCCCTGGCTCATCCTT
ACGGAACACCAACAATCATTTCCAGCTACTCCATCTCAGATAATGATGCTGGCCCCCCGA
ATAACGGTGCAGGCGCATGTAGCGCCACAGGAGGTACAAGCGGCTGGCTTTGCCAACACC
GCTTCATTGCAATAACCGGAATGGTCGGCTTCCATAATGAAGTCGGCTCTTCTCCCTTAA
CGAACTGGGTTTCTCCACAATCTCAACAGATAGCTTTTGGCCGCGGATCCGCTGGATTTA
TCGCTGTCAATAATGCAGATTCACCCTGGAGCGCAACGTTTACGACGGGTGAGATGGCGG
ATGGTTCATATTGTGATGTCATCAGTGGGAAGAATGACAATGGTCGTTGTTCAGGCGGCT
CGGTTACGGTTTCAGGTGGCACGTTCACAGCGACTGTTCCATCACGTAGTGCTCTCGCGA
TACACTCAGGCCAAAAGGGCAGTGGAAGCGACTCTGGTGGTGGTGGCGATGAGACTGTTG
TGGTCACTTTCGCAGAGACAGCTGAAACCGTGTTCGGTGAGAACATATTTCTTGCAGGAA
GTCTTCCCCAGCTTGGCTCTTGGGATCCGAATACAGCGATTGCGCTCTCATCTGCAGACT
ACCCAGTATGGAAAGTCACTATGGACCTTCCCGCAAGTACAGCGTTTGAATTCAAATTCA
TTAGGAAGGAAACGGATGGATCTATCGTATGGGAGTCGGATCCGAACAGACAAGCTACAA
CTCTCGCCTCGGGAAGTCAGACTA
>NODE_6797_length_99_cov_5.464646
GCTAGCGCGTAAGCATCCTCCCATGATCGTAGCGTGAACTGAGCGGAACTCTGAGAGACC
ACAGCTAGGAGAACTACTGCCTTGAAAAATGTGATCATGTAGAAATTTCACGCCTGATAG
G
>NODE_6807_length_102_cov_5.117647
CGCATGTCCTCTACCTCTTCTTCTTCTGGGCCAGGTACTTCACAGAGTACTCCCCATCCC
TCCCACTCATCAACCGAAGACGATGATGCCTTGTCCGACTTTGGGTTGCCTTGCCGAAGT
AATG
>NODE_6814_length_124_cov_3.516129
TCTTGGGATAGTGTATCCGGTGTAAATGGCGATAGCCAAGACAGAGATACCTGCAAATGA
TTGCGCTATAGCATCTGCGGAAAATAGCGCAGCAATTGCCCTGAACCACCCCTTCATTGC
AATCGTCATCGTGAACACGAACAGAA
>NODE_6815_length_311_cov_6.006431
CCAACATTAAAGCCGGAAGGCAAGATGTTCCTGATGCGGGTCCCAGTGCCCTCAAATATG
GTGTCAGCATTACCGATGCTTGTGTTGATTGGCAGTCAACTGTCAGCATGCTCGAAAAGC
TCAACGGGGCTGTTGATAAACGTCGCCAAGCTTTGGCTGATCAAGGTTTTGGCTCCTCGT
GAATACCTTCATTTCAAACCTCCCTGTAATCGTAGATGTCTTGATCTTGGTTTACTTTCA
CCTATTTACCCAACAGCTTGTTGACTAATACCAGCGTAAAGAGAAGATGGTATTATCTTT
GCTATATCTTCTCTAGAGTCCGGAATTGCTATA
>NODE_6816_length_591_cov_8.529611
TACGAGGCGGGCGAAAAAATTAGGCGGAAGGTCATGGGTGACGACTATGTTAACCGCAAC
ATCAAGTCGGATACTACGGATTTTATGTCATCCATGCAACACCTTACGACCGAAATCGCA
TGGGGCACCATCTGGACTAGGCCCGGACTAGAATTGAAACAAAGGAGTTTGATAGTGATT
GCATTGCTCACAGCACAGGGAAAAGAAGCCGAGTTGACTGGGCATTTAAGAGGAGCTGCT
AACAACGGCTGCACTGAACTCGAGATACAGGAAACGATGCTTCAAACTGCTGTCTATTCT
GGTATTCCGACCGGGGTCTCCATGTTCCGGGTAGCAGATCGCGTTATCAAACAGTTGAAG
GAAGAGGGCGTCCTGAAAGCATGAAGAATCAGGTGATGACTGATTCTCGTTGTGGATCAA
GGACATGGATGGTCACGGCGAAAATGGTCACTGGAATGGATTGTTCATTCATATTGCTCA
GTTACCTCAATGTCCTAATAGGCTACTAAACCGAGATTTCAGAAGAATGTACGAGCAGTA
GAACTCGAAGATAGATGACTATTGACTAGTCACGTCGCTTGTCAGACTTGGCTCCTGAAA
GCGTATTGAGTTC
>NODE_6817_length_431_cov_5.294663
TTTTGGAAGAACCACAGTGCCACGCTGGACATGCCAGGAGATTATAACTTGTGCAGGAGT
GATGCCAAGTTCCTTCGCAATGTCCTCAACCTCAGGGACTTGAAGCGTTTCTTTGACCTT
ATCTTGACCTCCGAGAGGAGAGTATGCTTCTAGCAGAAGACCATTTTCCTTCGCCCACTT
CAGAAGGTCAGGCTGAGGATTCCAGTAGCTGAGTTCAACTTGGTTAACAGCTGGTGGATA
TTTGAGTGGATTCGCAGTCAAGTTTTGAAGTCTTCGGACGCTGAAATTGCTAACACCAAT
ATTTCTGATTTTACCCTTCTGAACCATTTCCTCGAGCTTTTGCCAAGTATGATATGGATT
CTCCGTGAGATCGTAGTCGACTGTTTGACCTTGACCTTTCTTAAAGGCAACCGGCCAATG
GATGAGATACAAGTCTAGATAGTCTAAGCCCAG
>NODE_6818_length_276_cov_10.119565
TGCCACCTCAATACCTGCCACCTCACCGTTCCCTCAAGTCTGACATGAAGTTCATTCTTT
ACCCTGTTATTGCAACAGTTCTATTCTTCGCCTCAGCTGCAATTGCTTCTCCCACAACTG
ACCAGTGGAATGGTGCCACTACCGCGGAGAGACGCTCTTCAGACTCCAACCTGAATCTCG
GTCATTGGCATGGAGTGACTGAGGCAAACGTTCCAGCCACAAGGGAAGGTTGAGTACTCC
AACTGTCGCGGTGCATCCATTTTCAGTTTATAATCCACACATGTTCTAACCAAGCGCC
>NODE_6822_length_329_cov_7.820669
CTCTGTTAATCGCAGGATCTCATTCTGCATAGGATGACAAAAGAAAGAGAACTAGAGAGA
ATACACATAAAGAGATGAATCACAATCCACCGCCACCGAGTATGTATTCAATTGCCGAAT
GCACGTTCCCTCCAGTAGCCATTAGCGCTCTTACGTTTTGTGTCGGGTTCGTGAAACCCA
TCTCGTGTAGTTGCTGAAGTTGCACCTGGTATCGTTCCTCAGGCGACTGAGTGTCCGCCG
GCGAGAGCGGGGATGCCACACCGCCCAAACCACCAGATAACAACTGTTGCATTAAGGCAG
GATTGAGTGCGAACGGACTAAGAGGAGCGTTAGGGGAATTTGGGTTATTGG
>NODE_6831_length_125_cov_3.296000
CAAAGAGGTGTTAGTAATTCAAGCACTTCAACGGGAACTAGCACCGATTCCACCAGTGAA
TTGGACGACGATGACCAGCATGAAGCCGATGATCTCGCCGATTTGAAGAAGAAGATCGAG
GCCATGCAACCGGGCACTGAGGAGAGG
>NODE_6832_length_152_cov_27.842106
TGGGAGTCAATAATCAACCCACGCCTCTGATACATATCGATTATGTAAAGTCTACTACGC
AATCAGCTCGACTACTCCCCCTGCCTCTTTGATTTTTCGTTCGGCCTTTTCAGATACAAA
TCGTGCCTTGACAATACATGGGAGCTTGGGCAGTTTGCCATTGCCCAACACCTT
>NODE_6849_length_195_cov_4.687180
GGGACCGTCAGTCCAACATGATAATGTGTATGTCGGGATAGTAGGTTGGAGGTCTTTGGC
TGATCGGGATCATGCCGTGAAAGGAAGCCTTGCCTCGACAATCACTCTTATACGAGAAAT
CGGCAATATACAGATGAAGTACGCTCGGCTTCAGTCGCATGAGGCACCCTGATTCTTGCA
GCCAATCCCAATACATTCACTACTGTTCTTGTCCTCA
>NODE_6850_length_23_cov_5.217391
CCTACGCCGTGAGCGCCAAGGCTGGTCACCAAACTTCCGCTGAAT
>NODE_6855_length_397_cov_50.730480
TTGTTGGAGGTTCGCATACACAAGTAATATTTGCCAACGACGATCCCGTTAACAATCTCG
AGTTTTTTCCGAAAAAGGATGGTGGACAGCCCCGACCTCTTCAAGTACTGGAGCGTGCTT
TCCCGGTGAATATGTTCCCCCGTATCTTCGCACTGTCGGATGGTAAAATGTTCCTACTAG
CTAATAATCAAAGTATCATCTATGATATCGAGAAGGATCAGGAGACTATGCTGCCAGATT
TGCCAAATGGTGTACGTGCCTCTAACCCTTATGATGGCACGGCAACTCTTTTGCCTCTCC
ACCCTCCTGACTACGTCTCGGAAATACTCGTCTGTGGAGGATCCAACGCGAGTGATCTGG
CCCCACTAGACCAACTTTCCACTCAGGATCCTACTTCAGATCAGTGCAGCAGACTTACT
>NODE_6856_length_48_cov_2.666667
CAACAACTTCCGGTTCGATTTTGCCGAGTCCTTCTATGAATTCGAAGTCGAGTTGCCTAG
GAGGCGCCAC
>NODE_6857_length_267_cov_12.700375
CGCTACTCTGTACTCACTCCCTGACAATGCCCAAGAAACGCTGCCAGTTCCAGATGACCA
CGGATGCTCTGTGCACTTCTTCTGCCCTCCGTGTTGCTGGTGACTGTCCACACTGCCGTG
CAGCCTTCTGTAGTGTGCATCGACTTCCCGAGCACCACAACTGCACTCACTTGGAAGACT
GTCGACAGCAGGCATTCGAACGAAATAAGAGCAAGCTGGAGAGTGAGCGGACTGTGGCAT
CCAAGATGACTGCTGCATAGCATTTGTGTCTCTCTTCATGTCTCATTTT
>NODE_6858_length_84_cov_4.059524
TTTCCCAGCTGCCTCCGATCCAGACCTCCGTTGCACATTGGACTCTCCAGCTTCCGAATC
ATTACTTGCATTAACACTCGACACGTTTCGTAAAAGTTGTGTCGGC
>NODE_6859_length_200_cov_4.765000
AAGCGTGTCTCCGCTGCAGAAAACGGAAGATGAAATGCGACGGTGTCAAGCCTGCCTGTC
AGCAGTGTACGCGAGCAAGGAAGCCCGATGAATGTGAGTATGACGATGGGAAGGGCAAAA
CCCGAACCCAGATCATGCGCGAGACCATCGCACGCCTCGAATGCCGTATCCGAGAGCTCG
AGGATCCAGAATACGTCTCTCCTGGCGTTACCCTATATGATC
>NODE_6866_length_151_cov_15.523179
TCTCGAACTGATGCTGTGAAGACTCTTTACCAGGACATGGCTGCTCGACACCGCGCCCGA
TTCCGGTCTATCCAGATCCTCCGGGTTGTTGAGATTGAGAAGGCTTCTGATGTCCGTCGC
CCGTACATCAAACAGCTCCTCGAACCTAAACTCAGATTCCCCCTTCCTCATCG
>NODE_6867_length_319_cov_44.789970
TGAGCACGATGTCGACTTTCGCCCACCACGGATTGATTTACGTACCCTTGGGTTATGGCA
ATTCAATGTCCATTCTCACCAACTTAGAAGAGATTCACGGTGGCTCTCCATGGGGTGCTG
GAACATTTGCTGGTGCAGATGGTTCACGGTTGCCATCCAAACTTGAAGTAGATCTGGCCA
AAAACCAGGGCAAACATTTCTACAGCATCGTCGCAAAAGCCTTCAAGGCTTGACTTGGTC
ACATCCCTTTTCGATAAGCACCTCTGCATGTAGAATAATATGATATAAACAAAAGAAACT
TGTTGTCATTCCATATCTCGATGAGAGACATGGGGGTTGGG
>NODE_6868_length_62_cov_32.306450
AGAACATAAAAAGCCAAACGATTTTCATGCAAACAGCACAGCGCCCACTTGCAAACGAAA
CGCACTGCCATAACTGTCAATAAA
>NODE_6869_length_47_cov_11.148936
AGAAAGACTCGTCAGCTGTTCACTAGCAGCTAGCCTACTAGCCCGACAGTCATACCGACC
CTTTGGAGT
>NODE_6870_length_340_cov_9.220589
GTGCCGGTATGAAAGGGACTTCATTTACATATTTCACCACCGAGAATGCAAAGGCTTCCC
GAGAATTGATCAATATCCTCCGCGAAGCCAAGGCCGTTGTTCCCCCGCAGCTTGAGGAGA
TGGCAGCTTTCAGTGGAGGAGGCAATAGTCGGGGCCGCTATGGTGGAGGGGGGAACCGTG
GTCGAGGCGGCGGCGGTAGTCGTTACGGAGGTGGAGGAGGTTATGGAGGGAGACACCATT
CAGGAGGTTATGATCAAGGTAGTCGAGGTGGCGGTCGGTGGTAATTAATTGTGCCAACTT
GGTTTCCACTATTTTAGACTATTTTAGTGCCCATAGATTTTACAAACCACATTGGCTGAT
TG
>NODE_6871_length_95_cov_3.136842
GCCACTGAAAGCGAACCTTTGATGTCGATGCCTGTTCCCGTGGCGTACTCCTATTCGAAG
CAACTTCAACAACAACAACATCAACGCGCTTCGTCGACTTCTACTCCTATATCCTCT
>NODE_6872_length_151_cov_46.350994
GGGGCAGATACAACTGTTTCAACAGTTCAGTCTTTTTTCATGGCCATGGCACTCTATCCT
CAGGCCCAGAAGAAGGCACAAGAGGAACTTGACAGGATCATTGGCAACCGTCTGCCCGAA
TTCAACGATCGACCAAACCTCCCGTATATCAATGCCATGGTGAAAGAATCACT
>NODE_6882_length_546_cov_7.031136
ACATATTGCAGCGAATTCTCCGACGCAGTAAATTATATAACACTCAACAAAGGAGCATAT
GCCTTGCTTGATCCGCATAACTACATGCGCTATGGAGACCCATCTAGTCAGCCTTTTTCT
GGATCAATTATCGGTGATACATCAGATTTAAATGCTGCAACTACAACCCAATTTCAGGCG
TTCTGGCGCGAGCTTGCTCACCGATTTGTTGATAACCCAAAAGTGGTCTTCGGTATCAAC
AATGAACCGCACACCATGCCAACGGATTTGATTCTCAAGAATGATCAGGCCGCAATTGAT
GGCATTCGAGCTGCTGGTGCAGCGCAACTCATACTTGCACCAGGAAATGGCTTTACGGGG
GGACATTCGTGGACTCAAATTACAGGCAATGGAGCTGCTCCGTCTAGCGATTTCATGAAT
CAGCTAGTCGATCCATTAGAAAACACGGCAATCGACATACATGAGTACCTGGACGTAGAC
TTTTCTGGTAGTCACGACGAGTGTACCCAACCTGGTCCCTCCAACCTGGCAGGCCTCACT
CAGTGGCTCCAAGAAAACAATTTTAAAG
>NODE_6883_length_121_cov_23.603306
AAAACAGTCAATGTGAGAGATTAGTCCATTACAGAATCGTCAGCACGCCCGATGTGATCA
AAGCATTATTCACAATATATGCGAAAGATACTATACGGATGTGCAAATAAGGGTCACCAT
AACAACATGATCGATAACGTGAT
>NODE_6886_length_52_cov_104.192307
GGCTCAGGTGTCATTGGCTTGGGTCATGAGCAAACCTGGTGTAACAGCACCTATCATTGG
CACCACGTCGTTGG
>NODE_6888_length_52_cov_2.596154
TTTCCTTCTTTCGGTCTACGATATAGTAGTACCCATCGCTATCCCTCCTCATGATATCTC
CACTTTTATACCAT
>NODE_6889_length_64_cov_29.203125
AAAGCTCCATCCTTACGCCGCTGCCGCGACGACGGGGTTCACAGGAGCAGCAGGAGTAGT
ATCAGTAGTGGCATCCTGAGGCTTTG
>NODE_6891_length_79_cov_4.113924
GCCACTATGATATTCTCTTTCTATTCGTATGAACCAGTCTACAGTGATGGGTTTAAAGTT
TTGGTAATGAGCTTCCAAGTGGAGTCTACACCTTCCCCTCC
>NODE_6892_length_157_cov_21.337580
CGCAAAACAACGACAGGCATAGTTTTCTTCCTCAACTCGGGTTTTCCTTTCTTCACAGAA
GCGACAACCATATCACCAACACTAGCAGAAGGCAGCCTGTTCAGACGGGAACCAGAGTGA
AAGGGTTCGATAATGTAGAGGGTCTTGGCACCACTGTTATCTGCACAATTCAAAACAGC
>NODE_6893_length_99_cov_2.222222
CTCGTCGACGCCGGGAAGAACGGGAGGCCTCTCTTGCTGCTCAGAAGCGAAGGTATCAGA
CTTCGCCCGATGGATCGACATCACCAAACCTGCAGTCTGGGTCGCGCAGGGATAATTCAT
C
>NODE_6894_length_125_cov_19.656000
ATTGACAGTTCAGGCAAAAGATGGGCGCCGCTTTTGAAGATGCTCCTGACTATACAATAG
ATACAATGTATGGGAGAAGGGAAAGGGATACAAGGTGATATTTTAATCAAAGAGACCGAA
ACCCATGTCATCATCCGACTCTTCCTC
>NODE_6895_length_44_cov_14.068182
TGTCATCATCCGACTCTTCCTCTTTCTCCTCCTTCTTCTCTTCCTTTTCCTCTGCTGCTG
CTGCTG
>NODE_6896_length_153_cov_5.477124
TTCGACGCGGATCCCCTGGACTCTTCAGACAACTTGCTACGGTCGCACCAAGCAAACGTC
AGGCAAGGGAAGGAGGAACAATTTCAGATATCTTCACTACCCTAAAGCCCGGAGAGGAGC
ATGCTGCTTTACCTGATCGATTTTCAGCACTTAAGAAAGAGATGTTCAAAGACGA
>NODE_6899_length_344_cov_7.252907
TCGATCGATCCCCAGACCAGTTCAGGATAGAGAATTTTCATATGCGCCGCACGAGCACCC
GCGTAAGAGCCGCCATAGTAGATCCAGGGAGTACCTGGAGCGGTCAAGTCTGCATCAATC
CCGTCAAACTGAACATTCGCCATGAAATTTGCGCTATCAGCGGCCGCTTGATCATTGTCA
AGCCAGCGAAGGGAGTCGGTGGTGAGGTTCTGAACAGCGATGGATTCACCGTAGTAACGA
TGTTCCAGGACGACACCCAGCCCTTGTGTCGCATTTGTCAAGATATCAACAATACCAGTA
TCAAGGAAAGGCAATCGATCCTCTCCACTGGTTTCCCCACCGTCCAGGACGATGACTGGC
GCCCCT
>NODE_6900_length_115_cov_4.269565
TCATCGAGTCTATTCTATCTCGACTTCATGGCGTCACATAAAGCTACATTATTCATACGC
CGAACACCGGCATGTCAAGCTGCGCGTAAACGCGTATATAAAGAAGAATATTGTTTGGTG
GACTGCCTATGTTCTTC
>NODE_6901_length_899_cov_9.785317
ATTCCTTCCAACACTTCCACCTCCGCCAGCTCCACTGCGCCTTCCCCCACGCCCACCAGC
ACCACCTGGTCCGCCAGAGAGGGGTGTGGAAGTAGATGATGAAAGAGAATCAAAGAATGA
CCTTTGACGGTCATATGCTGCTTCTTTCTTCTTTTCTGGCGCAATCGAGTCATTAGATGG
TGTACCCCTGGACTCAGTGTCAGGCCCATCTGCTGTAGTAACAGTAGTTTGCTGGTGTGC
GAGAGCGGCTTTGTTGAACTTGGCATTCATACTCTCGAAATCGAAATCCGTCGAGGGAAC
TTTGATCTGTTCGATAGACTGCTGTTGTCGTCCACTACCGGTTCGTTTCCCCGTACCCCC
ACTGGTGGAATGGACAGTACCATTTTGAGCATTGCTGACACGTAAATCTCCGAGAGCACG
TTCAACGGTTTCAAGAGAAGCTGCAGCATTCTGTATAGAAGCTCCACCGCCCGTTCGACG
AGTTTGTCCTCCTGCTTTGGCGCGTGACTGTCGTGGTTGTTGGGTTTGTTGTGGTTGAGA
CTGAGAAGGTTGATGCTGCTGGGTTGGCTGAACAGGTGCTTGGGCCACTTGCGGTGATCG
TTGAGCAACACTTGCAGGTTTGGATTGTGAACCTTGACGACTATAATCCGACTGCTGTTG
TTGTACATCAAGTTGTTGAGCAGGAGCAGAAGTACCAGAGGCAGTTTGAGCTGGGGTGGG
ATACGGAGAGTAACCCGCGGATGCTTGACCTGGAGCCGAAGCCCCTAGGACAGCAGGATC
ATCGTGAACACTCCGTTGAGGGACAGGCTCATCCACGGCCAAATCCTTCACTTCAGAAGC
TCTGAAAATAATATATTGATATGGTTCTTGCACTGGAGGTATGAATTCATTTGGCGGTCG
ACGAGACTCCGTACCCCTAGA
>NODE_6908_length_570_cov_28.519299
TGCACACAACAGTGACTCGGGAACGGTCCAGATTCACACCTCTCTCAATGTTATTCGTAC
ATCGTTCCCAATTGATATGGATACAAGATGAAGATGAGTGTAAGGGTTATCGAATGTCAT
TGTGGTATGTATAATTGATGCTACCATGAAGAAGGCACTGCAAAAGCGAACATCTCTCCT
TTGAGCGGATGCACAACGGGAACTTGGTCAATCTTGAACGGGAGTAGCGCATCCACGCCT
CTGATGCGTGGATGCGATACCTCGTCATTATTCGGAGTCCGTGGAGACCCTATGGAGATA
GGCGAAGACGAGTTTGATAGTGATGAAGGTGGGGTGTCCGGCGTGCCTGAAGCAACCCAG
GAAGCTGAGGACGAAGATGTTGTTGCTGTTGTGGGTGGGGACTGTGACTGAGAGGGTTGG
GATTTTGAGGGCGACTTGCGCTGCGCGAATCCGGGTACAGGAGACGTTGTTGAATTCGGT
TGTGGCATGGGGGTATTGGAAGTCGAGGCCGCTGCCCTTGCCGCTCTCCGGGAGACCATA
ATATTCGAATAATTTGGATATTGTTCTCGATCCACACTAAAGTCCTGGAGCA
>NODE_6910_length_466_cov_25.206009
TTGATACAATAATTCGTGTGTTATACATCCCTTGCTGTCAGCAGGGCATGGTTTCATTTT
GTCGCTCACGACCTCGATCTCGTAGCATGAACATACAATTGAAAAGAATACAGTATTGCT
TTTGGGGGTCAATAATTTACAAACATTGAGAGTAGTAGTCGTTTAGCTGTTGGCATGAAG
TACCAGATGCGCAAGTCGTTGGGCCATTCCAGCCGATCCCACCACATTGTCCGTACTGGG
TTTGAGTAGCCCCCGGTGCTGGAGTAGTTCCGGAAGGAACAGGAGAAGTGGTGGCAGAAG
GATTGTCGGAGTAGGTGGAATCAAGATCGCCGAACCGAATGTTAGAATAGACGACCGAGG
CGTTGGGGCTGTTGTTCTCAACGTCTGAGGGTGAGCCCGAAGTAGTAGCACAGGTACCCC
GAGCGATGCCTGGCTTGCTGGCGTCAGCATCAGTGGGGTAGTCTGAATCAAGCCAAAGCA
TATTGACG
>NODE_6911_length_61_cov_4.557377
CGTGTAAAGTCTTGTAAATCAAACGGATGCGAAGCGAGAACGGGTCCAGCAACAAAAGGA
TGCGTCAAAGCATTCACAAGAGA
>NODE_6912_length_23_cov_7.391304
ACGGCACGTGCGGGTACGATAGGTGAAAACAGCATTCCAGATAGG
>NODE_6915_length_23_cov_16.521740
GAATCAGACTTCCTAGCGGTGCCAAGAAGACCATCTCGGGCTCTG
>NODE_6916_length_82_cov_6.243902
TGCCATTCCTAAGAGTGACTCGATATATCAAACTGTGGTTCGGCAATGGTGTTTTGCTCA
GGGATCCTCGACACAAGGACAGCAAACGAATGGGAGAGGAGACG
>NODE_6918_length_98_cov_3.091837
GTCTAGGAATTTCTTTCACGGATATGCTCGAACTACTCGCGCATCACAAGCTCATTGTTG
ACGCTGAAGCCCTGATGTTGACAGACTTGGTCGTACGGACCGAAGTTAACAAGCTTGTCA
>NODE_6920_length_1387_cov_12.583273
GGAGAGAGCTGGAGCTGGATGAATAATGTGCAAGATCAAACCCCTTGCCTCACGGCTGCA
TTCACCATTGGGCCCTGTGCTTCTCCAGATTACAACGTGGGTCCCCTAAATGACACCATA
CAATACACGTCGCCTAACGGGACCCATGCTAACATCTGCATTTGTTCTTGGGCGGCCTAC
AACTTACTCAGTGCATGTACGCTCTGTCAAGGCTTCCCGAACAGTATATCATCCTGGATT
GTCTGGTCCCAAAACTGCGGGAATTTTATTTCGACAACTCGACCCTATCCTTCAAATGTA
ACGCAGGGCGTTACTTTCCCAAACTGGGCAGCGAGGGATCCCACCCTCTGGTCTGACGGT
CGCTTTGATGGAGATGCGGCTCATCAGTATGAAATGATGCATTCTGGTGACTGGATCGAT
CCCTTATCCAACACAAACAAGGGTAGTAACACTGGTGCGATCGCAGGAGGTGTAGTCGGA
GGTGTCGTAGTCCTCGGGATCGGGATAGCCGTTGCGTTATTTCTGTATTGCCGAAACCAG
AAGCGGCGGAAAGCGCAGCAGATACAGAAAGTGCCTCAGACAATCAAAGAGCCTTCTGAT
TACCAAGCACATAATCCGTCTGCAAGAATGGGCATGATTTATACCCCACTAAATCTTTCA
TCTTCGCCTTCCAGTGGTCTCGCCAACCAATTTTTGAACAGTCCAGCGACCTTCTACACC
CACGACAGCAGCCGAAATTCCTTGATCGGCTCATCGATGCTATCGCATACCGATGTTCTT
TCCTCTCAGGCCAATGTATTAGTAACAGTCGACGGCACTGTCTCTCCATTCACGTCCCAG
AAGTCTTCTCAAGCTCAAGACAATTCTATGAGTGCTCACAGCAGAAAGATGTCTGAAGCT
TCGGCGCAAATGGCAGAATCAAACAGAGGTCGAGGTCCCATGAACCCTCCCGCATACTCT
GCAGCACATCGTGGTGGCAGTGATTTTCCAATTCAAACAACTGACTCAATTTCGGGTCAG
AATGGTCCTTCATCTATTATCACGACTTCCTCCAGACCACCTAATGAGAAAAGACAATCA
TCATCGAGTACAGTGATTTCACAAAGTACCAATATGTCAACACCAACTGCATTTTGGTCT
CATGGTGGTCCAACGAGTTTGGATGGTGCTGCCGAGTTGATTAGTCACATGAATACTCCT
GCTCCTTCCGAAGCTACACCTGCTTACAGTGGACCTGGTCCAAATGTGGATGTACCACGA
GATGAGAAGCGAAGACCAACGATCATGAATCCGACGTCTACTGAAGATGGAAAGAGCTCT
GAAACCACCTGATTATTATTTCTATTTTGTCGAGTTTTGTGTGTACGTTTCCAAGGACTT
GCTAAATATATGTGTACCATCTATTGACA
>NODE_6925_length_225_cov_8.964444
TGCTCAATAAATATGTGATACTATTTATATACGAAGTATTGGAACGTCCGGATAGTAAAG
AATGTAGTGGAAGTGCTATTCGAAAGTGATGATTGTCATTCGAGTCCGTTATGCAATGTC
CCTGTCTGCGGAGAGAATTTCGGGATTCATAAATACTGGAAGTGTTTTAGAATCGGTGGA
TGACGCCGAAAGGGCTAAGGATAGCGCCAACAAGACCAACGAGGAAAACATTCCAGATAC
CCGGACA
>NODE_6926_length_1127_cov_19.749779
GCGGCCGCTATATATTCCCAGGTCTTCCTCAGCTCTCCGTCCCCACTTTTTCTTCCGTAT
GGCCAGTTCTCACCCACAATTCCACGGTTTCCAAGACCCTTCCCTCGTCAAGTTTCAAGG
ATACATCAATGGACAATGGGTCAATGCGAAGAGTGGAGAGACAATCAGTGTTACTAACCC
CGCAACGAACGAGGAACTAGGAACAATTCCAGACATGGGTTTAGCAGAAACCAAGGAAGC
TATTCAGGCCGCAGCTGCGGCATTTCCATCCTGGAGCAGGACAACTCCGAAGCACCGTCA
CGATATTCTTCTTAGATTCTTCCAACTAATGCAGCAGCATCATGAGGACCTTGGTCGTCT
TATCACACTCGAAAATGGCAAACCTTTGGCAGATGGAAAGGGTGAGAATGCTTACAGTGC
TTCTTTCCTCGAGTGGTTTGCCGAGGAGGCAGTACGCACATATGGAGAACACATTCCTAG
TTCCCTCCCTGGTTCAAGAAACATAGTCGTCAAGCAGCCAATAGGCGTTGTGTCAATTTT
TACTCCATGGAATTTTCCTTCGGCGATGATTACGCGAAAGCTTGGTGCAGCTCTCGCCGC
AGGTTGTACCGTGGTTATTAAGCCTCCTCCGGAAACACCTTTTTCTTCTTTGGCACTGGC
TGAGCTCGGTCGAAGAGCCGGGATACCTGATGGTGTCGTCAATGTTGTTCCAACATTCAA
ATATGTCTCAGAGGTCGGCAGAGAAATGTGCCAGAATAAGATTGTGAAGAAAGTCAGCTT
CACTGGGTCAACGAATGTTGCCAAATTGCTCTATGGTCTCTCCTCAACAACTCTGAAGAA
GGTGTCTTTGGAAGCTGGCGGAAATGCCCCTTTTATTGTCTTCGATGATGCGAACATCGA
TGAAGCCGTTGAAGCTGCTCTCGTTTGCAAATTCCGTAGTAGCGGTCAAACCTGTGTTTG
TGCTAACAGGATCTTCGTCCAATCTTCTATATATGCAGATTTTGCCTCGCGTCTTGCCGA
CCGCGTTACTAAATTCAAAATCGGTAATGGTCTTGAGGAGGGAGTCACTCACGGTCCCCT
TATCCACACACGTGCAGTTGAAAAAGTTATCAGGCACGTTGAAGATGCCGTGAGCAAGGG
TGCTCAGAT
>NODE_6927_length_214_cov_6.537383
GACAGAGAATGGATCTCTAGCTACAGTGCCGACGACTCTATCTATAAAGGCCCAGCAGTC
AAAATTTATGCTGGCGTTACCGGTGATGACCTTCAACAAGATGCTGAGGCTAGAGGCCAA
GTTATAGTTGGTGGACAATGCCCTACTGTCGGCTATGCTGGCGGATATATACAGGGTGGT
GGTCATTCTGTATTGAGCTCTGTCTATGGGATGGCTGCGGATCAGATTCTAGAATT
>NODE_6928_length_226_cov_5.353982
GAAGACCGTCGTGTTGAAATTACCGGGCCGACAGATAGAAAGATGGTCATTAATGCGCTC
AACAGTGGTGCACAGACGTTCATGGCCGATTTCGAGGACTCGAGCTCACCGACATTTGCT
AACATCCTGAACGGCCAAGTCAACCTTCGCGACGCCGTTCGACGTCAAGTTGACTTTGAG
ACAGGAGGAAAGTCATACAAGCTATCTGAGAAACCCGCTGTATTGATTGTCCGTCCACGG
GGTTGGCA
>NODE_6929_length_539_cov_20.703154
AGCAGGAGCATCAGCTGCCCAAGTTCCTGAACCCACGGGCTCTGCTGCCCAATCACCACT
GCCTGCACCGCCATCAGCCCAGTCAAGGCTTACTGCCTCAGTCGGGTTGACAGCACCAGC
TTGATGTCCACTAGCAACCTCCCACTCGGTAGGTTGAGCAGGGGTCTCTTCACTGGTAAC
AAGAGCTGCTTTAGCTGCAGCCTCCTCTTGTTGCTGCTTCTCGACCTCTTCAGGATCTCT
GTAAAAGAACATATCGACCATGACATTCCAGCCATCACTTGATCTGGGTATCGTGCCACG
AAGCCTCAGAACCTCACGGGCGAGCATCCACCAAATGAGACCAATCGAGTGCTTGGTCTT
GTTGTTTGTAGGGATGGCAACATCAACGAATTTGAGGGGAGCATCTGTGTCACAGAGAGC
AATGACGGGTATGTTGACATAGGACGCCTCACGGATGGCCTGGTGATCCACACGGGGGTC
GGTAACAACGATAAGACGAGGCTCCTTAAACGAACGAGTGATGTAGTTAGTGAAAGAACC
GGGGGTGAAACGACCAGCGAT
>NODE_6932_length_401_cov_16.199501
CACAGGGCGCTGGCTGGTCTTCCTGAGCTCCTCAATCACACGAGGGTCGCGTCGGAGATC
TTTCTTGCAACCGACGAGGATGATGGGCAGGCCAGCACAAAAATGCATAACTTCGGAAAT
CCACTTCTCCTGAACGTTGTCAAGCGAATCTGGTGAGTCTACTGCGAAACAGATGAGAAT
GACATGGGAATCGGGGTAGCTGAGAGGGCGTAAGCGGTCGTAGTCTTCCTGGCCTGCAGT
ATCCCACAAAGCGAGCTCGACGTGTTTGCCATCTACCTCGACATCTGCCACATAGTTCTC
GAAGACCGTCGGGACATAAACCTCTGGGAATGTGCCTTTGGAAAAGACAATCAAGAGACA
GGTCTTTCCACAAGCACCATCACCGACGATGACGAGCTTTCTCCTGATTTCAATCTTAAT
TTT
>NODE_6936_length_895_cov_10.415643
GGTGTATTTCCTATCAAGAAGACTTTCCAGTCTCAGGCCATGGCTGATATTGGATTGAGG
TTTGTCTCAGACTCAGGGGTCTGCGAGACGACATCGGGGGTGCACCAAATGTCAGGATAC
ATCACTGTAGGACAGAACATGTCTATGTGGTTCTGGTTCTTTGAATCCAGGGAGTCGCCC
GAAACCGCACCATTCACTCTATGGTTAAACGGTGGTCCTGGTTGTTCGTCTATGATTGGC
TTATTCCAAGAGAATGGACCTTGCATGGTCCAATCAGACGCCATAACTACAACTATTAAC
CCGTTCAGTTGGAACAATCTGAGCAATGTGATCTATATTGATCAACCAATCGGTACTGGG
TTCTCGTTCGGCACAGATACAGTCAACAGCACTCTATCAGCTTCACCATTTGTGTGGCAG
GCTTTCCAAGTCCTCTTCGAAAGTGGAGAATTCTCCAAATTCCAAAGCCGGGAATTGATC
CTTGCAACAGAGAGCTATGGAGGACACTATGGACCCGCGCTTGTTACGTATTTCGACCAG
CAAAACAAGCTGATTCGTGAAGGGGAGCTCAAAGGAGAGGAGGTAGTGGTTAGCGCTTTG
ATGATAAACAACGGCTGGTTTGATCCCCTTATCCAAAACCAAGCCTATGTTGACTTCGCC
ACCAATGCTCCTGGTTACGGTCAATTGCAAAGCGATGAAGTAATTCAACGATTGAATACG
GCATTCTTTGGCCCGGGAGGGTGCCAGGAACAGGAACGAGCATGTTTTGCCGCAGGCGAT
TCTGTCGCCTCAAACAGTATCTGCCGCAACGCTGACGACTTCTGTGTCGAAAATGTCTTT
GTTCCAGCAGTTGGCAATCGCGACGACGCGGACTTGCGACAGAATTCATCTGCTCTATTC
CCGCCTGAATTCTACGT
>NODE_6937_length_23_cov_9.608696
TATTCCCGCCTGAATTCTACGTTAACTACCTCAGAAGTCCCCTGA
>NODE_6938_length_98_cov_2.744898
CTTGACTTCCAGTTGCCTGAAAGGTTCAATTTAAAGTACCGCTCCGCAGATGAGGCAGCC
GTTCGACCAGTCATGATCCATCGTGCGATCTTAGGTAGTCTCGAACGATTTATTGCTATT
>NODE_6939_length_87_cov_2.747126
TCGAAAACCAATATTTACATCAATTCGCGCAGCAAGCTTCTAAATATTAATCTTGTTGAG
AATATCGCACAATGGGTCGGAAGAATGCTTCGTATGTTCGGTCTCGGTG
>NODE_6940_length_219_cov_10.009132
GGGGGGACGGGGAAAGAGGTGGATTCAGAATTTCAAGAAGATCCCAGCGGTGGAGGTCAG
AGGGTGCAGGAACAGGACGTGGGGCAGTAGTAGATGAAAAGGTGTTGTCAATGCTCATAC
CAAAACCGGTGTTTGTTGGAGGCGACCAAGAGGCAGTGAGGACCAAGTATCAGGTCCCTA
CAGCTGGTCTTAGGTGCGCGTTGGCCCAGTTTGTCGCGAGGTAGATCCTCGTTAAGGGCT
C
>NODE_6941_length_55_cov_105.618179
GCCCTTCCCACTCCTACTAACCAAGCTTCCAATGGTCTTGTCGATGCGGTTGTTGAGGCC
CCTGTCGATGTCACTCA
>NODE_6945_length_312_cov_7.076923
GCAAATCAACCAAAAGACTCATACCAGCAGCTGCAGCCCTCTTCCCCAGTGCTAATCCAT
AGTTTAAGCTATACTGCCCGTCGGACGTGCTCGTCCAAATTCTGATCCTCGCGAGGTTTG
CACCGTGGTTATGCAAGATCTCCTCGAAGGGTGTAACTGCACCACCAGAAGAATCACGGT
ATGTACGTCCAGATGATTCAAGGTTTGCAAGTGAAGAAAAGTCGGCTCCTCGCCATGTAA
TTGCGTGAACAGAGACCAGTAGAGCAGAAAGAAGTAGGAAGGAGAGGAATCGAATCATAG
TTTCACTGTCTGCGGATTGGGAATTGTAACCAAG
>NODE_6947_length_116_cov_2.603448
GTTTGGTGGTCCTTGGGGCGTTGCTGCCATCATGACTGGCTTCCCTATCTTGATGTATTA
CTTGTGGATTTGTTTGTGGTTCTATGATGGTAAACTCGTTCACCCGGCCTCCAGGGACGA
TATCGTTCCATTCTTGTG
>NODE_6948_length_352_cov_5.062500
CTTCCCAAGCTTCTGGAATTTCTCCCTCAATATTTGTACACTTCTACTCCTACTCGAATC
ATCCTTCGCCGGTTGAAGCAGGGGTACGGATTCAATTGCCGGCGGACTGAGAACACTCAT
CCCACAATTCGTCAACTTCTTCATGAATCCCTCCACTAACGATTTCAATCTCGGATCACC
TGGTCCTTCCAGCCTACCCTGACCATCCCTCACTACAAGGACACTCCACGATGAAATCTG
CGCTGGACGGTGAAACTTAACATCGAGTATATTCCATGATCCATTGGATACTCGGGGAGT
ATAATTTCCCCGATAGTTGAGACTCGGTGGAGGGAGTTCACGAGCTGGGATAACAACCAT
ATCTTGATCGATTT
>NODE_6949_length_1041_cov_15.062440
GAGAGTACAACAACATCGTCTCACGGAAGGCTAGAACCAGAGGGCTATCGAGTCTACAAG
CAAAGAATTGAAGATGCGAGGCCTCGAGATCAGTCGAAATGCATGACAAAACAAGGCCAG
TGTGTCGGCCACGCGAGACACGTAACCACAACTAAGTGGTCGTTCGTCTCAAGCGTCGAG
AGTGGTCGAGGAGAGGGAGCATATATAAAGCAGACGACATTAGGTTGAGGAAGTGCACCA
GGGGCAAAATGGCGCTCACGCTTATAGAGCGGAACAGCCCATGTCCTGGGTCCTGTGACT
GTGTCGTACCTCCTATAGCTAACAACCAATCCTATTGCCCATCGTTGTGGGTCATGACAA
GCGAGATCTTCCGAGTGGAAAGCCGGTATTCAAGCGCAACACAATTGACCTCTAGCCAAC
GGACGCAACCAGCAGATCACACGTGCAGCACGGCTGCATGGGTAACTCGCAAAAAAGGAA
AAGAAACTTGAATGCACCTCAAGCGCACAAAGCCCCAAGCCACATATGAGAGATGTCAAC
GAAGTGTGGATGAAAGCGTAGAATGCACAAGTCATGATGATAGAATGCAGGGATGATGAT
GTGAGATAGTCCATGTCATAAAAAATGCAAGTTATCTGCCCTGGCAGATGTCAACTCGAA
CAAGGCGGGACAAAGGTCGAGTATTTTTCTAGTCATTTTCAAAGTTCTGTTCAAACAGCC
CAAGCATGGCACGATCAGTATTGGGGGCCAAGGGTGGCGCTAGCGATTTGACGTTGAGCA
GAGTTGAGCATCAGAGTCTCGTTGAGGCTACGGAGTCGGTTGACTTCCACTTCGGCGGCC
TTCAACCTGGTCTCGAGCTGCTCTTTGACGGTCTCGAGGTACCTGATGTGGCCGGTAGCT
CGATCAAGCAGTGAGACTTTGCTTGACTTTTGGTTGGAGGTGGGAAGCGTTTCCTTGAGA
CGGGTATATCCATCACGGAGTTCGTCACGCCTTCTTTGTTCAGACTCGATGCGCTGCTTT
CTGATGGTTTCGCGACGCGCATCCGTGTTAGCCTGAGAGCTAG
>NODE_6955_length_274_cov_9.302919
GGCGCAGGCATGAATCCAGGAAATGGGGCTATCTCTAGCTGCGGAATACTGGAATCGAAG
AGCCAACTCTGCTGGATATTGAAAGCTGTCTCCGATATTCCACTCCCCTTGAGGTCCGCC
ACAGCAGTCTTTAGAACAGACTGATTTTCCGCAAATGCGGTAGTGGGTAGCATAGCGAAG
GTCGAGGATCCTGCCGTAGATAGCATGCCTGCCTTCTCTTCCTGGTATGTCTTTAGTTCC
TCGGCTGCACGAGTAGGATTCTGGAGGACTTCAAAGCTGTCGCAGCTATCGGCAAC
>NODE_6956_length_45_cov_48.000000
CATCAACAATTTACATTTCTACTTGTTAACTGCTCCCCTCCCCAACAGGGGTCTACTAAT
TTAATAA
>NODE_6957_length_70_cov_46.571430
CCCTTGATGGTATCCTTGACGCAGACCATGTCGATGGTTTCAGAACCACGCAAGGGCGAA
AAATATTGAACCTTAGTAGCCCCCACCTCCAT
>NODE_6958_length_51_cov_3.098039
GGCTGAACCCATAACGATCGGGGTATTCTCACCGTCGAAGTTGTAGTGGGCAAGGAGATC
ACGCATTTCCATG
>NODE_6959_length_23_cov_10.043478
GCACTCTCCACCTTGTAACTCACTCTTATCTCCTGGAGTTTGTTT
>NODE_6964_length_23_cov_2.478261
GGAGATAAGATTGAGTTACAAGTTGGAGAGTGCCAAGCTCCCGAG
>NODE_6965_length_60_cov_72.616669
AATGGAGAGTTCGTGGACCCTGATAGCACTCAACAAGATGCCCCTCACTGGTTCTAAGGG
TCACTACACTGGCTATGTCAAG
>NODE_6967_length_732_cov_17.583334
CCTCAAGACCCATGGCCCCGTCTACCACTGTTCCAAGCGCTTCGGCAATTGAAGTCCCGG
AAACTCTCCTCAAAAAGCGGAAGCAAAACGAAAAAGCCCGGGAGGAGCGTCTTGCTGCGG
CTGCGGCTGCTCGCAAGGCCTCGCTAGGGAAGCGCAAGGTCATCTTCAAGCGTGCTGAAT
CCTATGTGAAGGAGTATCTTGCCAAAGAGAAGGAGGAGATTCGTTTGAAGCGTGCTGCCC
GTGCATCCGGTGATTTTTACGTGCCTGCTCAACCTAAAGTCTATTTTGTCATCCGCATTC
GTGGTGTGAATGAAATCGCTCCGAAACCGCGCAAGATTCTCCAGCTTCTTCGCCTCTTGC
AAATTAACAATGGTGTTTTTGTCAAGGCTACGAAGGCCACTCAGCAGATGTTGCGTCTCG
TTGAACCCTATGTGACATATGGCGAGCCAAATCTCAAGTCCATCCGTGAACTCATCTACA
AGCGGGGTTATGGCAAAGTCAATAAGCAGCGTATTCCTCTTGTCAACAATGGTATCATTG
AAGAGAGCCTTGGGAAATTCGATATCCTCTGTGTTGAGGACCTTGTGCACGAAGTTGCCA
CTGTTGGTCCCAACTTCAAGCAGGCTTCAAACTTCTTGTGGCCTTTCAAGCTATCCAATC
CCACTGGTGGCTGGAGGAAACGCAAATTTAACCATTATGTTCAGGGTGGTGACTTTGGTG
ACCGCGAGACAAGTATCAATAAACTCATCCGGCA
>NODE_6968_length_57_cov_3.824561
TCGATCCCGATATTCGTTGGTCCTTAGTGCATGCGTGACACCTTCGATCGAATCGACAAT
AGGGCAGGCAAAGTCGTAG
>NODE_6970_length_71_cov_3.915493
GTAGCGGTCTCTCTGCAGATCGTGACAATATCGTTGGTGATGATGAACGTGGAGCTCATC
GAGGACACGTTCATGACTCAGTTTCATTTCCTG
>NODE_6976_length_103_cov_89.300972
TAAGCAGTTTCAAGTTCTCATCTCCGGTGTTCTTAACGGTGGTAGCCACCTTAAGGTCTC
CGACAGAGGTAACTGATTCAGGACCGGTAAACTCAAGCGACACACTCTTCGCAGCATTGA
CAGCA
>NODE_6977_length_74_cov_2.148649
GGAAAGAAAGGGCTCGAGCACAGAAAATCAGGTGGAATTAACCCCGACACCCCTGAAATG
CGGTCAATTGTCACACCGTCATTCAAGAATCAGTCA
>NODE_6978_length_288_cov_6.788195
CTGGGTCGTTGGATAACTCATTGGGCACTCAAGATAAAATAGCTGCAAGTCGTCAAGTGA
TAACCGACAAGGTAGACTCGGGGTTGAGTGTATACGGTGTCTCGACAGGTTTCGGTGGAA
GCGCAGATACTCGCACTGATCAGCCTATACTACTTGGACAGGCTCTTCTACAACACCAAC
ACTCCGGTGTTCTGCCCTCATCACAACAGTCCCCTGATGTCCTCCCACTCTGTGATCCCT
TCAACTCTGTGATGCCAGAGTCTTGGATACGTGGTGCAATCCTCATCAGGATGAACTCGC
TCATTCGAGG
>NODE_6981_length_472_cov_15.434322
TTCACGGACAACATCATGCAACGACCAACGTGCACTGGAATGCGCATTCGAACGACTCAG
GATGCGCAGGTCATATTTCATGCTGTTCATCTAAACCTTCTTCCTATGATAACACGGCGT
CTGGATAACGAAGAACGTCGGGAAATACGTTCAGGTTGCATCTATGTTTGGGAGGAGCGC
AGTCCTAGCACCGAGACGCACGGCATGGTCGGAATTGAACGATGGACAGATTCGCGTAGT
TGGGGGCCTAGTCGGGTTAGGGATGAATTTCTATATTACCATGAGAGGGATCGCTCGCCT
GCCGAATTGGAAATGGCCTCGGACTCTGACACCACACTTACGAGTCACGGACCATCACCG
CCGCGCGTCCGAAGGAACAATCTTGTTAAGCAGACGTATTCGGTACTCGTCCATACACTG
GCACGAGGCCGACAAAAGTGGCATCTGACGGCATACTTTACGAATGATTCCCTGGGGAAT
CTTCACACTATTAA
>NODE_6990_length_398_cov_4.555276
CGGACCTCTTCGTCATTAGCCCATACGTAACATTGGTTCAACGTACAAAGATCAGGGCGT
TGGCACCTCGTATCATCTCATACGACGAACCAGAACTCAAATCCTTTGCTTCCGATAATG
TTGCCTCTAAGTCTGGTGCCACTATCACTTACGGTCCTTTCAACGGTATCCCTCCTTCAG
CGAGCAATGATTTCATTAAGGAGTACCAACAACCTGTCACTGTCCGCTACTACCACGAGC
AACCCGTACTCGAGATATTGGAATATAAGCGCTCCGTAGAAATCAGTCACTGGGGTTCGA
ACCTGAACACCGAAGATCATCTTGTCCTTCATAACGCTGGGCCCAAACTGAAAGGGCACT
TCTCTCGAGTTGACTATCAACAATTGGCTTATTTCGGCAAAACAACACCCCATATTCTAC
>NODE_7003_length_617_cov_14.418153
TTGCAAATCGTAAGCAACCAAACATCCCAAACATCGCAGTCCAGGTCCGGGTCCTCAGAG
CTCGATAATCGCCATTGGACAAACAAGGAAAACGTGAGGGTAAAAGAAGAATCATAATAC
ATGAGGATCGACAATCTACATCAACCTATGCAAGTTCATTCTCGTTTATTTGAAGTTCTT
ACCATCAGCCCACTTCTTGTCATCAACCTCCAAGTCCCAAGCAAGAGAACCCTCGAAGTA
CTTTTTATCATCCTCATTCGAAAGGTCCAATTTTTTATAGTCATAGCTCTCCCAATCAGG
AGCAACGCTCACAACTGGCTCAATTTCCTGACCACGAAGAATCAAAACACCAGTAATGAT
GCTGTTGTTTGTCGTGCCGAGCACACCAACAGACCCAAAGAGGTATTTACGAGAAGCCTC
GAGACGGTTGAAGAGACCACCGATCTGATTGGAAGACATGAAAACTTGGGTTAGCTCTTC
ATTATATTTGAAGTCCACTTTCCAGGTGGAGAACCCGGTGGAGTCATAGTTGTTATAGAA
CCATTCAAGGGCACCATCAGATCCACGAGTCTCCTTGTTGGAGTAAGCCCTCTTCCACTC
CTCAAGGTTAAAGGTGGACTTGGGCAGGTCATCCAAAGG
>NODE_7008_length_101_cov_3.970297
CCACGCCTTGCACAACCTGGGGATAATGGCTTGCAATCATCCCGAAAAGTTCAGGCGCTC
TGATTTCAAGGACTCGCGGATCTTCACCCAACCCAACGAAAATCGTAGATGCACCGGCCT
CAA
>NODE_7012_length_68_cov_31.867647
TTGCACTATGGAGCGGTGGCCTTATTACAGGATGGTGGCTCTCTCGCTTTCTCCGGGGAC
GTGGAAGTGATTCCAATAGGCTGCCTTTAC
>NODE_7013_length_872_cov_10.040137
GTTTTCCAGATGTTACGGCCAGAGACAACACCCAAGGAAAGCACTATCTTGGTATCCTTG
ATGGTACCCAACACGTCTCCAAGCTGGGCTGGAGCACGGTCTAGGTCAATATGAAGACCA
TAGATTGGAAGCTTAGCGACAAAGTTGATGTTGGAGTCAAGACGAGCAAAGTAGGTGGTG
AGTACAATCTTAGGGGAAATGGGGGCGAGCTCGGCATATGCAATTGCGTACTCTTTTTCA
AGGGCGGCAGCGGAATCGAGGGCCAGGAAAGGCTCATCGACCTGTACCGATTCAACACCT
CCGATCTTCAATTCAGAAAGAAGCTTCTTGTAGATGGGTATGAGCTTGGATAAAAGAGAG
ATGGGACGGAAACCTGATGGAGCAGTCTTGTCACTTTTTCCGAGGAGGAGATAACTGATG
GGACCAATAATGACAGGACGAGTGGTGACGCCTGCAGCCTGAGCTTCTTTGTACTCATTT
AGAGCCTTGTTGTAATTGAGCTTAAAGTCGGTCTCTTCAGAGAACTCGGGAACGACATAA
TGGTAATTTGAATCGAACCATTTTTTCATCTCACAAGCAGGAACATCAACACCTTCTGAC
TGGCGTCCACGACCCATAGCAAAATAAACATCTAGTTCAGTTAAACCCAGGCCAGTATAA
CGACGGGGAACGACGTTAAAGGCAGAAGAATGATCCAAAACATGGTCGTAAAGAGAGAAT
TCACCGCTAGGGACCAGGTCAACACCCTGAGCCTTGACTACGCTCCAACTAGCCTTTTTT
ATGTCGGCAGCGACTTTGTTAAGCTCTGCTGCAGTGATTTTGCCATTCCAATAGCTTTCA
ACTCCCTTCTTGATCTCGCGATTGGAACCGATGCGAGGGAAACCAAGGACACTG
>NODE_7019_length_340_cov_6.179412
TTAACGTCGTCCCTGTCATCGCAAAGAGTGACAGTCTGACTTTAGAAGAACGTGACCGTT
TTAAGACCAAGATTCGCGAAGAGGTTGTGTTCAACAATATCCGTCTCTACCCCTTTGACA
CTGACGAGGCTGATGAAGAGGAGGTCCAATTCAATGAGTCCATTAGGGCTATCATTCCAT
TCGCCGTTGTTGGTTCAGAGAATAGTGTTGTGATTGATGGCAAGTCTGTCCGTGGCCGTA
GGAACCGTTGGGGTGTTGTTAACGTTGAGGATCCTGACCACTGCGAGTTTGTGAGCCTCC
GCAACTTCCTCACTCGCACCCACTTGCAAGACCTCATTGAAACGACTGCTCAAATCCACT
AA
>NODE_7024_length_128_cov_3.601562
GGATGTACCATTGATAGGTGCCAACTTGGTTGGCCCATGACCACTTATCGAAGTCTGCTG
CACTTGAAAAGTTATTGAAGCTACCATCCCAAATCATGGTCCCTGCACGTGCCCCGAGAG
TCAAAGCAGCAAGCGTTGCCCAAGATAATA
>NODE_7025_length_70_cov_4.100000
GCTGGGCATTGTAGGGCTTTTGGGTTGCGTCGTCATATTCCTGTACCTTCCGTACATGTC
ACTAGTGGGCCTTGACGGTTGGGTGAAACCAT
>NODE_7026_length_352_cov_16.690340
GTCAATTTTACAAGGGGGACAATCAGCTAGAGGAGCGTTTGAGCTTCTCAACGACAGTGT
TATAATCAACTTCACTTGCATCAGTACCTTGAATCTCGGTACTGATTCCGGCCAAAGATT
TCTTAAAATCTTCCTTTGACCCGGCATACACCATTCTAGGTTTGATCTTTGAGAGAGTAG
GGACCCAAGAAATGAACACAAGCTTGTTTCGTCGCCCTCCATCATCTGTCTCGTATTCAA
CATCGTAGACAGCATATCGGGGTGCATCCTCGGGAAGACTCTCCAAGAATTCTTCATAGT
CGGCGTTATCGGACTCCTTTTCCACGACGATCTCATCAAGTTTGTCGTTCAGCTTGAAGA
TAATATATCTCTTG
>NODE_7027_length_33_cov_277.363647
ATCGCATCGACAAGACCACTGGAAGCTTGGTCGGTAGGAGTGGGAAGGGCAGATA
>NODE_7029_length_93_cov_229.516129
CAAGCCCGTTACGCGACTGGTACGAAATCCATTCTCGAGAACTACATCACCGGCAAGCCC
CAGGACCCACAGAACATCATTGTAGGTCTCGGGAAATACGAGACGAAGGCTTACG
>NODE_7030_length_65_cov_3.446154
GTCGCCAAACAACCAACTGATCCGATTCATGCCCAGAATTACTACCTCGATGAACAACTA
CGCAGGGAACTGTACGATCAGTATCCA
>NODE_7031_length_50_cov_2.900000
AAATACTGTCACATTCCCCTCCTGCTGTGGTTGAGCGTGACTGAATCTGAAGGTCTGGCC
TCGGCCATACTT
>NODE_7032_length_184_cov_6.608696
TGGCGAAGGGACTTGGCGCGGTAATGTGGTTCTTTATCTTCTACAGGGTGAGAAAAGATG
GTGCTAAACTCATTGGCCGTCACCCCGTCGTCGAGGAGGCCAATGGCCACGGCGGGCATC
ATTGATGGACATAGAAGGACAACCGTTTAGTCCATCTGGATCGCATTGTCTTTTACTGTG
GCCAGTGTAAAGTGCAGAGTCTCTCA
>NODE_7034_length_681_cov_8.547724
CTGGTATAAGGGGCGGTGAAGCCAAGCAGTGGCGGAACCACCTTCGACTGAAGGGCTAGC
TTCCCCACGATCCCAAGCACGAGCAGCGGCAATATCACCTCCGGTCGTAGAAAGCTCAGT
GATAGACAGCCTTGAATACTCAAATTCAGTATAACTCAGACCAAAACCGAATTCGAAGCG
AGGCTCTATGTCATGAGCGTCAAAATGCCTGTAATCAATTTCAAGACCCTCGGTATAGGG
GATGGAGATGATTCCTGGGATACCAGTTCCAGGTATAACCTGTGCAGGATAGTCTTCAGG
ACGCTTGGCTATGGTATAAGGTAGCCTTCCGGAAGGGTTCCAGTCTCCATACAGGACATC
GACAAGCGAGTTACCAGCTTCTTGACCAGGTGCACCAGCCCAAAGGACAGCTGTAACATT
AGGGTGTTGAATCCAAGGTTCAAGTATGAGGGGGCCGACTGAATGTACGACAACAATGGT
ATTGTTATTCTGGGCAGCCACAGCCTGAACGAGTGCATCACCACCATGCCATGCAGTCAA
ATTTTTTCTATCGCCCTCATTACCATCAACTGTGATGTAGGCCTCTCCTGAGTCAGCGGC
AATGAAAACAAGAGCGGCGCTCTTTTTCCTTGCGATATTACCGGCCCTAGCAAGGTTAAA
ATCGTCGAAAAACCAAAAGACACTCGTGTGGTCTTCTCGCGCA
>NODE_7038_length_784_cov_7.521684
AGAACACCGACAATAGTTCGCCTGGCGTTCCTCGATTGGGTATACCATCCTATCAGTGGT
GGTCAGAAGCATTGCATGGGGTAGCAGGAAGTCCCGGGGTTTCGTTTGCCCCATCTGGTC
AATTTAGCTCAGCTACATCTTTTCCTCAGCCAATTGGGCTCGGAGCAACCTTTGACATGG
ATCTTATAAAGGCCGTTGCTACCGTGATTAGTACTGAAGCGCGTGCTTTCAATAATGCCG
GACGTGCTGGGCTCGACTTCTTCACGCCTAACATCAATCCATTTAAGGATCCTCGCTGGG
GGCGTGGTCAGGAAACTCCAGGAGAGGATCCATTCCATGTTTCGCAATATGTATTTAACT
TGATTGATGGCCTTCAAGGTGGAATTGATCCTCGTCCTTACTTCAAGATCGCTGCGGACT
GCAAGCACTTTGCTGCTTATGACTTGGAATCCTGGCAAGGAACGGACCGATTCCATTTCG
ATGCCGAGGTCACCATCCAAGATCTCAGTGAATATTATCTTCCTTCATTCCAGAGTTGTG
TTCGCGATGCAAAGGTGGCTTCTGTGATGTGCAGCTACAACTCTGTCAACGGCGTTCCTG
CTTGTGGCAATTCATACCTCCTCCAGGATATTCTTCGTGAGTTTTGGGGCTTCAACGATG
ACCGCTGGGTGACATCCGATTGTGGCGCGATCGACAACATATTCACTACACACAACTTCA
CCAGCTCGTTGGCGGAGGCAGCCGCAGTCGCACTCAAAGCTGGGACTGACGTCGATTGTG
GAAGCACCTATTCGACAAACCTGCCC
>NODE_7039_length_149_cov_5.348993
TATTGAGATTATCCATCTTGTATTTCGCCAACAAAACTTTGATTATCTCCAAGTCTTCAG
GCGGAATATCCGAAATCATGAGATGCTGGTTCGCTGTCAACCTGAAGGAACCTTTGTGCA
CTTTCGCAATCTCCCGCAAACCGGTCTTGAAATCACGCCCTGGCTCATCCA
>NODE_7040_length_151_cov_6.523179
GACTGTTTTTGTCTCGACTGGTGCAGGTCCTGTGGGATCTCTTGTTATTCAGCTCGCCAA
GATGGACGGAACTCGAGTCATTGCGTCGGCTGGCTCAGAGGAGAAGGTGAATTTCATGAA
GGAAATAGGGGCTGATGTCGCTTTCAATTACAAAACAACCGATACGAAAGAAA
>NODE_7041_length_257_cov_68.898834
AGTAACTTTGGGAAACATAATCAGCCCCATGCTGTTCATAGGCATCCCACTGAACCTTCT
CCCTATCAATCCAGTCCATCCCTTTGGTTTCAATCATGCGATCAGCGAAAGCACCAGCAA
AACCAGCAAAAATCTCTTTAGCTTTCTCGTGACTTTGCGGTTGACCCTCACGCTCACAGT
GTTCGTTGTATGACTTTGCAGCCTCATAGGATGCTGCAGCAGCAATCAACTCGTGCGAGA
GTTTCGCTTCATGAGGAGCATTCTGAACCTCGTCATACG
>NODE_7042_length_115_cov_4.982609
TCTCACTATTCCATCATGTCGGGTTCACGAGCAGACCTCCTCTTATGGCTCAACAATCTA
CTCAAAATCAACTATACAAAAGTCGAACAATGTGGGACTGGCGGAGCATACTGTCAGATC
CTGGACAGCATATACGA
>NODE_7043_length_128_cov_23.140625
AATGAGATACCACGGACAGGACCCTTTTGGATACGCTTCATAAGATGGGTGGTGAAGCCT
GCGACCTTGTTACGGAGACGTTTTGAAGGGACAACGGCAACTTCATCGATGATACGCTTG
TTGGTGTGGAAATCGAGGGTAAGACGGGGG
>NODE_7047_length_155_cov_7.296774
CCAGGGAGAGTGCAGGCTTGTGTCTGTATGTTTTCCAATTTTTGCGCGGACGATAACGCA
GGTGAAGTGAAGGGGGAGAAGAAGCAAGAGCAGGTAGAGGATGCCTGCAGGGACAGAACA
TGGGGGAGATGAATCAAAGGAGAGTAAGCAAGCGACAGTGTATGCACGAGCGAGGGG
>NODE_7048_length_62_cov_4.322581
CAGGATACAGGGTATCTGAAAAAATAAGTTCGGACCACACGAGGATACCGAGTTCATCAC
AGACGGAATAAAAATCGTAGACAA
>NODE_7053_length_23_cov_7.304348
ATGTCCAACTGCTGTTACCATGCAACCTTTCTCCACTTCAGTCTT
>NODE_7056_length_209_cov_5.545455
CCCTGGTGCATTTGCAAGTGACCACAACCCAGCACCATTGACCCTTGCAACTCTTGCTAC
GAAATCAAAATCAACGAATTCAAGGAGGTCTCCAAACTGTATACCATTCTGTACGCGGAC
ATCCTGATGTTGATGAGCGAAGTTCTCCGCGGGTTCTGTGAACCGAACTGCAGGAAAACC
ATTGCGAAGGAAAGACAAGTGATCGCCACCACGAAGGAAACGATCGGGGCG
>NODE_7057_length_103_cov_3.873786
CCGAATGTATTTTCAAATTTCACAGACGGATCGCTAATTCTCCACTATACTTTGACGGGT
ATACAGTTTGTGACCATAGTTTCGACTGGAAACAAGATCAATCTCTTAATCATGGACAAA
CTCAC
>NODE_7062_length_52_cov_4.403846
CCTCTGTCATCGAGTTGCAAGCTAATACCTGGGCCGTTTGAATTCTCTATCATCATACCC
GCCTGGACCTTCTC
>NODE_7063_length_76_cov_4.092105
GGGTGATGCACCTGTTCATAGTATTGGTGTTTCTCTGTTCGCTAAGAAGGAGCAGATCCA
TTTTTTCAATGACATCGGTTATCGACATGAACCCTTCC
>NODE_7064_length_56_cov_4.267857
GTCACAATACAACTCAAAGCCTGCATTATCAAGCACAAAATCAATTCGGCCACCCGTTTT
CTCTCGAAGATCCTTGAC
>NODE_7067_length_104_cov_3.413461
CGCCGAGAAGCCCCAGGAGAAGACAGTGTTTAACGTCATATTGAAGTCTTTTGACACTGG
TGCTAAGCCCAAGATCATTAAGGAGGTGAAATCTTTGGTGCCTAACCTGACTCTCATTGA
GGCCAA
>NODE_7070_length_191_cov_10.068063
TTCTCGTCGTTCAGCAAGCCGCTCTTCAGTCAATGAGGACTTGGCTTGCTGAGTGGGAGC
CGACTGTTGTCAGCGGTAGCAGGAACACTGCCCCTGCAAACAGTACGAACTCATTGCCTC
AGGGTAGGACTGCTCCCGTGCCCAGTAAACCGGTCAGTGCCTGGAGCAAAGGTGCCGGTA
CTGCGTGAACATCAGGTGTGGCTCTAAGATCAT
>NODE_7077_length_681_cov_26.349485
TGTCTTTGGGCACCTCCTACCCCCGGTGATATTGGCAGTACTGAAGAATATGAAGTCGCA
TGGTGCACTAAATCCGGTCGTGGCACTCGCGTTATCCCAGATGGAACTCTCCAAGGCGTA
CACTTTGTTGAAACCCCTGACTATGTCCAGATCACTGGTGTAGGTGCTTTCACCAATATC
AACATTCCTCAAGGCGATTATGGAGGTGAACTTGATAACCGTGGAGCTACTGGCAAGGGT
AATCCTGTCGGTGGATTATTGTTTGGTAACACGTTCAGCAAAGATATGCAATACCATGAA
TGGACTAGCTTTATATCCGATTCCATGTTCTGCATTCGTGCATGTAAAGGTCCCCAAGCT
ACTCAACTGTGTAATCATATCTACGACGAGATGGGCTGTGAATGGAATATGCCTGCTAAT
TATGAATCCGGAGTGTTCGAACAATGCCAAGGTGACGACGCTCTTCCAATGGGTATCTAC
GGTACTAGTACCTTCCATCAAGGCACACCTCCAACTCCTGCCGCACACCCTGTACCCTCC
TCTTCCAACTGCCAGACAATCCCCACCATTACCGCTGGTCCCGTCCGCACCAAACGCTCT
TTGGAAAAGAAGTTTGTACCTAGGTTCCCGGAGCAAACACCCGCTCCTGAAGTTTCAAGG
TCGTAAGCCTTGGTAAAGCTGGGTATATTTCTATATTGCGCCA
>NODE_7078_length_359_cov_7.303621
ATTAATCACTGTCGCTACTACTATCATTACCATCCCGATCATCATCTGTACTACTCTCAT
CCTCGTCTTCATCCTGTTCAGCACGTTTCTTCACCTTACCACCGCGCATCGCAGCCATCT
GTCCCGCGAGTGTATCCTCATCAGGATCCGAGATCTCATCTTCATCAGGCTGCTCGACAG
CTTGTGGTTCTTCTATCTTGAGGATGATGTCCTTGGTAACGTCCTCCCCAACAAATGTGT
CCGATACCAGGTGGATCTTCCAGGTGAACACACCAACGTTTTGCGGAGCTTGGAACTGAA
TCTTGTATGATCGGTAATCCCGCTTATGCTCAGCGTAGGGGTTTGCAAAGGGGACGTCAG
TGATTTTGAATGGCGGGACGC
>NODE_7079_length_45_cov_13.733334
CACACAAGCGAGTTGTTTACTCGTCGTCGTCATCATCACCATCAGCATTACCCTTGGCAG
CAGCAGC
>NODE_7083_length_74_cov_4.932433
TGGACATTTCGCCAGTCCAATCTTCACGATGTGTTTTTCGCTCCACAAATATAGTTTTAT
TATCGACATCACCGTACCAACGCAGACGAATCGCTT
>NODE_7084_length_116_cov_26.456896
TGATGACAGCCCAAGGAACTTCTGGTCCTCCGTTAAAACGGCCGACACCATTGACAGTAC
CAGAGTCAGCGACAGGAACAGAACCAGTAGCGATGTAGCCGTCGAGGAGTGGAAGGGTGG
TTTGCTGCCACCAGTCAC
>NODE_7085_length_102_cov_11.107843
GGTCGACATTGAACACAGCTTTCGTCACCATCCCATTCCTCCAAGTAAGATCAACAGTGA
TTCCTCCACGGATACGAGCCCCCTTGATAAAGCCCTGGGACCACTGCAAAGGAAGTGCTG
GCAA
>NODE_7086_length_294_cov_6.122449
TGGTCACGCATTTGATCACGCTCCGCTCAAACAATTATGCGTAAAACTACAATTTCCCCT
ACCTACTCGACTATCGCTCACACTGGTGGTTACTCAGGTCCTGAAATAATCGCCTTGATG
ACCCCCTTGCCGTCTTCACTCTTGCCAACACGAGTTGCCCTGAACGCTGCAATGGCGTCT
TTAAAAGCGTATCGGTGTGTGACGAGAGGTTTGAGATCAACCTTTTCACTTGCAGCCAAG
GAGATGGCCAGTGGATAATCACCAGGGCCATAGCGGAAAGAGCCTTTGTAGTTGAGCTCC
TTGACCATGAGGAGGC
>NODE_7087_length_97_cov_6.247423
TCATTATGATATCTCTGGTCGTGCTCGCAAGGGTCCCGCTCCCCTTAATCTCGAGGTCCC
AACCTATGAGTTCACTGAGGGTGACTCTAAGCTTGTTGTCGGATGAAATACAATCATAG
>NODE_7089_length_640_cov_19.209375
CAAAAGCCACGACCATTCACTGGTCTTACATCGCTGAAACTCTGGACCTTGTCCAACCCT
CCTCTGGTCCAGCTCAACAGCCAACACACACGTTCTCCAATCCTCCCCCCGATGATCAAC
TCGACTACCTCATTGTTCCTGGGGCAGACCCAACAAAGACTCTTTCCCCCGCTTGCATCA
AATTCTTTCAAGTTATCAAGCCCAAAGTCAAAGCCATGTTGCTAGTTTGCGTGGCCTCGC
TCCTTCTGGCCCAAACGGGTATCCTAGATGGACATCGAATCTGTTCTAATAAATACACTT
TGAAGGAATTCGCAGGGCTGGGTATGTTGAAGAAGGAAGTGGCTTGGGTTGGAGACCGGA
GATGGATAATAGATGGGAATGTTTGGAGTTGTGGGGGGATTACTGGGGGGATCGACCTAG
CAGCTGAGTTTGCGAGAATGCATTTTCACCAAGAGATGACAGAGCTCGTGAAGGCAATTA
GTGAGTGGACGCCAAGACCTGAATGGCCAGACGAGTGGGCAAAGTTGGTAGATGGTGTTA
ACCTGGGAGGGTACTACGATGGAATAAAGAAATTTATCTAATGCCAGTGACTATGATTAT
TGCTTATGCTTTTTTGATGAGAAATACAAGTGCATCACCTAGATGCTTTCGTTCGAGTAC
TA
>NODE_7090_length_80_cov_92.737503
GATGCTACGACTTCTGATGTCAACAGCATTCCATCCGTTTCTGAAACGGATGCCCAAGCC
ATCCTGGGTAGTGTTCAAGCACTCGAATCTCCTATCGAAAAA
>NODE_7091_length_60_cov_4.233333
CTCTCTCCATCGCTAGCAGTCCCCGTTCTTGCAGAGCAAGGTAGTTGACAGACAAATCTT
CAACACTAGGCCACAGGGAAAC
>NODE_7092_length_142_cov_7.063380
TCGGTCTCACAGCATACTTCGGACTCAAGAGGATCGGAGAAGTTAAGCCAGGGGAAACAC
TTGTTGTTTCAGGTGCAGCTGGGTCCGTCGGTTACATTGCGTGTCAGCTCGGTAAAGCAG
CTGGGGCAAAGGTCTATGGTATTGCCGGTTCACAAGACAAGTGG
>NODE_7094_length_23_cov_4.130435
AGCAACCTCCTTACGAAGGTTACCTCGAGTCGTGACAAAGTTCCA
>NODE_7095_length_118_cov_4.042373
TGGCGCCTTCATATTTGACGGGTTTCACCGATCCCGCAGGAAAGACGAGGACTTTGGTGT
TCTCACCGAAACCGAAAATCTTGGCCACCTTTCCATCCTCGTCCCGGTGAGCAGCCAACT
CAAGCTTTGCAAAATACTGA
>NODE_7096_length_69_cov_4.130435
ACGTTAGAGGATCTGAAAACATCTTTCATGTAACTCTGTAGGGGTGACAGGAAGAAGAGA
TAGATACTGTAGTACTTATGGACGAATATAA
>NODE_7099_length_53_cov_3.301887
CGGTGCCAGCACTGAAGGGACTTTGATTGCCGAGGAGGGAATTGTAAGTGGAGATTCGGC
GAGTGGGGGAGGCGA
>NODE_7108_length_50_cov_5.060000
GGACCTGAATCTCGATGGCCAAGGGTTGGTATTGACCTTGTTTGAGAAGTTCAATGAGAC
GAGAGCCCCGTT
>NODE_7113_length_962_cov_11.336799
TCAAATCCTACCGTTTGGAGGGGTGTGCCAACAAATTTTCATCAATATCATGCCGACGTT
AATCCATCTCAGGCATGGTATATCCCAGAATTTCAGGGCGGTTCATTCGATGCATGGGGT
CCAACAGCGCCTGGATACGGACCTTGCAGACAGTTGACTGGGCCAGAGTTTCAGTCTGTC
TTCAATCTTAACTTATGGGCAAGCAATGCGAAGTTGATTAACTATTACATGCTTTATGGT
GGCACGTCCTGGGGTGGTATTGCCTTCCCTGGAGTCTACACGTCCTATGATTATGGTGCA
TCTATCGCAGAATCTCGCGACCTGACGACCAAGTACGACGAGCTCAAGCGTCAGAGTCTC
TTCCTACGAAGCTCCCGGGATTTCTACAAGACAGATTGGGTTGCAGACTCGTCCACCGGG
CTTTCCGTCTCTACCAACAATGATGCTTTTGTCACACTCCTGAAGAATTTCGACACTGGC
ACCCAGTTCTTCATTGCCAGACAGGGAGATTCAACTTCTACTAACACCATCACCTTCAAG
TTGAACGTTACTACCAATGCTGGCACTGTTCAAATACCTACTGTCGCTAGCGCGATCACC
CTTGGGGGGCGTGAATCCAAGGTCATAGTCACTGATTACATATTCGGCTCAGCCTCCGAA
ATTGCTTATTCCACAGCTTCTATCCTTTTCGCCGGCATCATTGAGGGACGTGATGTGCTT
TTCCTGCACGGAAACTCTACGCAACAACATGAAGCCTCCATCAAGCTCACAGGAACACCC
ACGAACCTTGCTCAGCCTTCCTCCTCGCAGATTCAGGTTAATGATGACAGCAATTTCACG
ACAGTTACCGTCCTTGCAGGCCTTCAAGACCTCGTCACGATTTACGATTCTGATACTCAG
CTTATTCTTTATGCCGATTCGACAACGGCAGCTACATTTTGGGTGCCCGTTATTCCTGGA
TTAGCTAATGATCCGTTACGCAAC
>NODE_7127_length_663_cov_8.279035
ATGAATTCAAAAATTCCCATTCATAGCTTTCTTTGTATGGAAAGATGAGCATACGGGGAT
AGACATAGCATGATGTATATAGCTAATCATTATAACCCCGCTTCTTTTGCAAACCAACGG
TTCCATTCTGGAGAGCGGCAACGTCAACACCTTGTTCTTTCCATATCTCAATCTGTCGAT
CTTTCGCAGCCTTTCCCGTCTTTTCCTCATATTGGTGAACGGACAAGGGTCTCTCTCCGT
GGGGAGTCGCACGGAGAGCATGCCTAGTTGCAGGCCAGAAATCGAAAGTTGCGGAATGAG
TGACAACTCGGTTGTCCCATATGGCAATCGAATTTGTTTCCCACTTGAATCGAACCTGAT
GATCTGGATTCTCACTAATCTGGTGGAATAAGAATGATAGAATGGCATCCGATTCCGCTT
TTGGAACGTCAATGATGCGCCTCGTGAAACCTGGATTCACGTAGACGCTCTTCCAACCTG
TTGCAGGATGAACCCTGACAACGGGATGAATAGTTTCAATTTCTTTCCTGCGGACAGTGA
GTCCAGCGGCCCTAGCTCCTTCGGCTTGCGCAACCGCAGAATGGAGAGCGGACAAGCCCT
CGAGATACTTCTGGAACCCAGAGCTTAGCGAAGAATATAGAGCATATCCGGAACTCCATA
AAGTGTCACCGCCAGTCTCTGGGCA
>NODE_7129_length_23_cov_4.304348
AGAAAATTAGAGTGTTCAAAGCCGGCCTATGCCTGAATACATTAG
>NODE_7130_length_86_cov_5.453488
CTTGAACCATGGGTTCCGCTCCCCCCTTCCCAAGCTCATTTTTGACTTCGAGGACAAGAT
AGATGGCCGATTTTCCAAGCTCGTTGATACGTACCTCCAAGGTCCCAT
>NODE_7131_length_183_cov_7.934426
ATTATAGTGGGAGCCGCTGCTCCAGCTCGAACTTCCCCAGTTAGAACTTCCAGATCCATA
GGTTGGAGTTTGGTAGGACCCCCAAGCGACAGTTGTCATTGAGGCCTCTGCAGAGGTCTC
CATAGACCCAGTAGCAGAATCCACCATCTTGCTCGAATCCATAGTCGAATCCACACTCGA
ACTCGAACCGTAGCCAGACCAGGAA
>NODE_7135_length_194_cov_18.237114
ATTGTATTCCGAAGAGAAGACCGGTTTGCAACAACTATGCCTTAATTTACTAAGAAGATT
TACCCTTGACGAGCGAAGTTGCGGCGAAGAAAGTGGACAGCATGCCACCAGCGAAAAGGA
CGGCGTAAGCACCAAGGTACAGTCTTTGCCTGGGACCACGGAGATGCACAAGGCTGGAAC
TGGCCTGATAGTAGCGTTGCTTGTCGAGGACGTGGT
>NODE_7138_length_307_cov_7.006515
CCAAGATCTGCTCGGTGTCAAGTTTGTTGAGATTGAGACATCGACATGGCATCCTGATGT
TCAGAAGTTCGCTGTTTGGGAGAAAGATGCCAAAGATGAATCTGGATTTGTGGGTTACTG
CTACCTTGACCTCTTCCCTCGTGATTCAAAGTACTCTCATGCTGCAGTCTGGCCCCTCCT
TCCAGGTTACGAATTGCCCTCTGGAAAACGCAGTTACCCAACTACTGCTATGGTAGCCAA
TCTCGCCAAACCTACGCCCGAGAAACCTGCACTCATGCGACATGACGACGTTGTGACATT
TTTCCATGAAATGGGACATGTCTTCCATG
>NODE_7139_length_221_cov_35.131222
TTTCTGGACACACCATTGAGGAAACAAATTACATTGGAACACAAGCACGATCCAGTAGAA
CCAGGAGGATGAGAGTAATCGAATGGATCGAGTATTAAGCGTTAAAGAGGAGGCTAGTCG
TGAAAATCATAAAGCAACAAATCCAAACATAACATAATTGATCCATGGAGAACGGAAGAG
CAAGAAAAAATGGTAATTAAAATTCGTCAGTCATTTGAGGACACCCAAGAAACCCAATAC
AAA
>NODE_7140_length_152_cov_6.421052
TGTCAGGCCCCTGACAAGGCCACCAATGCTCGCGCCGTCCCCATTTATGCATCCACTAGT
TTTGTGTTCAATGATTCTGCCCACGGCGCCGATCTCTTTGGATTGAAACAATTCGGACAC
ATCTACTCGCGAATCGGTAACCCCACGGTGGATGTTTTTGAAGCACGAGTTGCC
>NODE_7141_length_80_cov_4.512500
TCCGGGTGCCCATGCACGCATGCCCCTTGTAGACCGGATAGACAAGTTGAAAATACCCGT
CACTTTTATTTATGGTGATCATGACTGGATGGATCCCACAGG
>NODE_7147_length_491_cov_24.902241
TACAACTATGGCTACTGGCGACATTGGTTTGATCGGCCTGGCCGTTATGGGTCAAAATTT
GATTCTCAACATGAACGATAAAGGCTTCAATGTTGTCGCATATAACCGTACTACCAGCAA
AGTTGACCACTTTCTCGAGAACGAGGCCAAAGGAACTAATATCCAGGGTGCTCACTCTAT
TGAAGAACTTGCCTCAAAGCTCAAGCGTCCTCGCAAAATTATTATTCTCGTTAAGGCTGG
ATCTGCTGTCGATGATTTCATCGCTCAGCTGATCCCCTATCTTGAGCAGGGCGACGTCAT
CATTGATGGTGGTAATTCCCATTACCCCGACTCCATCCGCCGTACGAAGGAGTGTGAAGC
TAAAGGCATCCTTTTCGTTGGGACTGGTGTCTCCGGTGGCGAGGAGGGTGCACGCCACGG
TCCTTCTCTTATGCCCGGTGGCAATCCGGCCGCTTGGCCAGAAATAAAAACCATCTTCCA
GAAAACTGCCGCTCAGGTCAATGGTGAGCCTTG
>NODE_7153_length_88_cov_3.625000
TCGCGTGGGAGCATAAGTCCTTTGGAGATACAATCAATGGAATCACAAGTAGGTCCCCAG
ATGCTTGCCAGTTGTTCATCGGGAAACGCGGAGGGCGTGTAAGGTAATCC
>NODE_7157_length_552_cov_14.565217
GTGAGGTTATAACATCTTACTATAATCAATATTATGTTCTATTTTCTTGTATCTTTATAT
CAAACAATCTGAACAGTTAAAACACTGACGAGGCCATCAATGGCAATCCCATGGTTGATT
CCATTTGCACCCACTGGTAGTAGTCCCGTTACAGACTCAGAACTTGTACTGTAAGTTACA
CCACCAAAGTTTCTACTACCAATAGCGTTGGCAACGAAATTGTCACGACCTTGGTTGTAT
CCATCTGGTGAAATAGTGTGGTTCTCTGTGGCGGGCTCTTCTTGCGAGACGGCTAGGAAT
AACGCGCCTGTAGGTGCCAAAGGACCATTCTGCCTGAAAACTCGGAAGTGGTTTCCCCCG
ACCAAGCTCTCAAGACAGGTACCCAGGTTGGGGTCACCGTAGTCCTGGCGCAATTCGACT
GTTTGATTCTGGGGACCGTTCCCATCGCCTAGATCTGCAGATTGGGGGTCTCCTATATGA
ATATTCAGACATTCTGTCGAGAATCCTATAGCCTTGGCGAAGTTAACGATCCCAAAATCG
GTGAGCACGTCCTCCGAGCTACTCCCAGATATGA
>NODE_7161_length_66_cov_3.606061
TTTATCCAGTTTCAGCTTCTTCCTCAATGGCTGTTCGTCCTCTTCCACCTCCCCTGACAT
GGTCCGTTTATGACGTACGACATCACCG
>NODE_7162_length_23_cov_41.652172
TTCAGTGGTAGCAATCGGAATCGTGAGGAGCGACTTTTAGGCATC
>NODE_7163_length_54_cov_4.185185
GCGAAAGACACTCCGTGAACCGAAGATTGATACTGAGCTCGCTTATGCTTATGCCAAGAC
TGACCGACTACATGAC
>NODE_7179_length_286_cov_3.891608
TGGCGGCAACAATGGTTCTACCTTGTGTGCGACTATCCTAGCCAATCGTCACAACATCAC
GTGGCACACCAAGGAGGGCGTCCAGCAGCCCAACTACATTGGTTCTCTTCTTCGTGCATC
TACCATTAGCATTGGTACCGATGCCAATGGCAAAGAAATATATGTTCCCATCTCCGACAT
TCTTCCCATGGTCCACCCCAATGACCTCGTCCTTGGTGGTTGGGATATCTCTAGTGCCAG
CCTTGACAAGGCCATGGTGCGCGCTCAAGTCTTGGATTACGACCTCCAGCGTCAGGTTAC
TCCTCACA
>NODE_7181_length_65_cov_70.199997
GAGTCCCCCTTAGGACACCTGATATCTTTCCCTCCCTACAAACATGAGCTATCGAGACGA
CAATCACAGCCGTGGCAACCACGGCAG
>NODE_7182_length_61_cov_4.344262
GGATGATGGAACTTTGGTCCTTTGGTGAAGTTGGCGAAGGTGGAATAGGCGGGAGTGGCA
TGAAGCAGGATGTAGGAGGGTCT
>NODE_7183_length_973_cov_25.482014
GGGAGGCCAACTTGAACTTGCAATCTATCACATCTATAACCACAAACAATGGGTGCTTCT
CGTGCTGACAAGGAACAGTACTCTCAGAAACTCAAAGAGCTTTTTCACGCATATCGTTCC
ATCTTCATTGTAAATGTGGACAACGTTGGTTCTAACCAGATGCACCAGATCCGTGTTGCC
CTCCGTGGCAAGGGTGTTGTCTTGATGGGAAAGAACACCATGATTCGCCGTGTTATACGC
TCTAATCTCTCGGAGTCTCCTGAACTCGAACGTCTCCTGCCATATGTGAAGGATAATGTC
GGTTTCGTCTTTACTTCTGAAAATCTCCCGGATATCCGTGACACTATCGTTGCCAACAAA
GTCGCCGCACCTGCCCGTGCTGGCGCCTATTCCACCAAGGATGTTTTCGTTCCTGCTGGT
AACACTGGTATGGAACCGGGAAAGACATCTTTCTTCCAGGCCCTTAGTATTCCCACCAAG
ATTGCCCGTGGTACCATTGAGATTATTTCTGACGTCAAGGTCGTCACTGCGGGTACTCGC
GTTGGCCCATCCGAAGCCACCCTCCTCAACATGTTGAACATTTCCCCGTTCACATACGGA
ATGACAGTTGTTCAGATCTATGATTCTGGCAATGTATTCTCCCCTCAAGTCCTTGATGTT
AGCGAGGACGAGCTCATTGATCGTTTCCTCACTGGTATCAAGACGATTGCGTCCATCTCC
CTTGCCCTTCACTATCCTACTCTCGTCTCCATTACGCATTCCCTCGTCAACTCTTACAAG
AATGTCCTTGCCGTTTCCTTGGGTACTGAGTACACTTTCGAGGGCTCAGAGAAGATCAAG
GAGTATCTGGCAAATCCTGAGGCTTTTGCTTCTGCTTCTGCTCCTGCTGCCGATGTTCCT
GCTGGGGCCACCGATGTTCCTGCCGCCGAGGAGAAAGAAGAGGAAGCCGAGGAATCTGAC
GACGACATGGGCTTTGGTCTCTTCGACTAAAAAAA
>NODE_7185_length_182_cov_5.758242
ATTACGTCGAAAATTAACCCCTTTGTCGGTCTCGGGAAATATGCTCGCAGCTGCCAACCT
TGCACCGACTCTTCCCTCAAATTCTCTCCTCAGCATCACACGTCGTTGGGTAAATAATAA
TGGCCAACTTCAGCTTCTTTTTGATGTGACGAATAATCAATCCTCTGCGGTGGAAATTGG
CTCCCTTGGTATACCTTTAGAGTT
>NODE_7188_length_1058_cov_28.903591
TGGCTTTCGCTTTTGCTAAGCTACTCCTCCTTCTCCCTTTTGTGTCATTCGTATCCGCTT
CCCCAACCAATTACGGTCCAGCGCCTTGTAAGGCCAATATTCTAGTAGTCAACGATGATG
GGTGGGCCGTAGCTGAGATTCGTTCGGAATTTGATGCTATCGTTGCAGAAGGGTATAATG
CTATCTTGTCTTGCCCCGCAGTCGACAAATCTGGGACCGGGAATTCAACGGCGACGCCAG
AGGTTCTCACTCAGCCTTGCGAGTTTGATACATGCCCCGTAGGCTCTCCTGCTATCGGTT
TCAATGCGAGTGATCCACGTCTCAATTATGTTAATGCATTCCCTCGTGATGCTACGAACT
ACGGCATCAACACCCTGGCACCTAGGTTCTTCCACGGCAAAAAGCCCGATCTTGTGGTTG
GGGGGACAAACATTGGAACCAATCTAGGCACAATCATTCAAGTCTCTGGGACGGATCACG
CTGCAATGGAATCTGTGAACCTTGGTGTTCCAGCTGTGGCTTTCTCCGCCAGCAGTGGCG
GTCATGTCTCTTACACGGAACTCGAGAGTAACCCGAAATCTTCAAATATCACCGCCACTA
AAATCTATAACGTCCTCACCGTGAAATTTGTCGACACTTTGCTGAACAATACCTTCAACA
AGGGACAGCAGATCCTCCCTCCCGGGGCGGTCGTTAATGTCAACTACCCTGCGATTACAA
ACTGCACGAGTCCTGACCAGTTCAAATGGGTCTTCACAAGGACTCTGCCAGCGCCAGATG
GGACTAAGGATGTTAATATATGTAACAATGGCGGTATCCTGACAGATGAGCAGACAGCTT
TTGATATGCCCGGATGTTGGGCGACGGTCAGTGTGTTCAGCTCGAAAACTTTGGGCGATG
TAGACGCAAAGACACAACAAGCTGTTGTAAATGTCCTGGATCCTCTTCTTAGCTGCCAAG
AGCCTCAGCAGCCCCCCACTTCAACGACCCCCGATCGCTGCCCGCAGACTCAGAAGCCCC
AGCCTCCAAAGAACTCCCACCCTTCCTATTAGATGGAGATTAGGTTATGGGTATACCCAG
>NODE_7189_length_50_cov_2.060000
TCGCCTGAAAGATGGTGCCTTTGAAGGTCTGATTTCTGGAGTTAAAAACTTCCTGCCCGC
GAATAAACTCCA
>NODE_7192_length_135_cov_3.340741
CCGTTCCCTTCGTCTTTTGTTCATTTCCGATACGAATTTGTCGAATACTCCCGTAACGGC
CGAATAAATCATACAAGTCCTCCCCAGTGATACTGTAGCTTAAGTTCTTGACAAACAATA
TACGATTTGCCCCAGGAGGTAATTTCGAAGTTGGTCT
>NODE_7194_length_23_cov_7.869565
CTCGAATGTAAGACTTTGCCTTCGCGAGGTCATAGCGTACAGGCA
>NODE_7195_length_80_cov_3.800000
TCTTCCCATTGGTGTTTCAAAGACATATGGTTTCCGGTCTGCACAGGAGGTATTCACCAT
GACTTATAACGGAACTGGAGCGCCTGCGGGATGGAACTGGAT
>NODE_7196_length_72_cov_2.597222
AGCCTGAGCATCTTTCCTGTTTGCATCAGTCATTTGTCCAAGGCACTTTGCGACCCATTC
TTTGAGTGGATGAGGCCAAGATTCACTAGACATT
>NODE_7199_length_383_cov_5.472585
TCGGCGGTGAGCATTAGAACCATTTCAATGAACTTGGTCGCCCAAGGTGGGAGACGGCGC
TTGAACCAAAGAAGGGAGACGACACCACCAATACCAATTTCCTCCTTGAAGACCTCAGAA
ATACGCATACCAGCATAAAGAAGTTCCTGGCCACGTTCATCCGAGATGGTCGAGATGAAT
GCAGCAGGCTTCCTGATAAGGCCAAGTTCCTGAGCCCACTTATAGTCCATAGGGATAACA
GGCGGATCAACCTCCTTCTGGGGGACGATAGCGCCAGACCTGACAAGCGTCTCATACGAA
TCTTTGATGACACGGGGAAGCTCTTCGAAGGTGTCTGGAACAATAAATCCAGCAGCCCTC
ATAGCACGGTTCTTGGCGTCGGCCGTTTCCATGTCGCTGTTGGTC
>NODE_7202_length_257_cov_4.961090
ACCATGTCCACCTCAGTGTCTCCCTTTGCACGCAGCAGCGTATTCGAGGACTCTCTCCTT
GCAGGACGAGAACAAACCATTGAGGAGATGTACAGCGTCCCTGAAAGTTTCCTCGAAATC
GAAGTCAGAAACCCCCAGACTCACGGTTTCGGTCGCAAGATGTACACGGATTATGAAATT
GTCTGCAAGACCAATATTCCTGCTTTCAAGCTTCGTCATTCCGTGGTCAGACGAAGATAC
TCGGACTTTGAGGCTTTTCGTGATACCCTCGAACGTGAA
>NODE_7204_length_130_cov_4.584615
GCGCCTTCCGGTCTTGACAGATGACAAAGAGAGGGAAGTAAGGCCAGGGAAAGCCACACG
AACAGAAGAGGGAGTTTTTTGCTTAAAATCGCTGAACTCGCCGGTTGCAAGGAAAGAGAG
GATTGGACCAGCGTCCAGCTCCTCGGGCTCAG
>NODE_7206_length_232_cov_3.215517
AGACAGGTTGATAGCGACCCACTCAATGATGTCGACGTATTTGGGGAGCATCACGATGGT
CTTGAGATTTCCCTTGACAAGTGCAGCGTCGATAAACGGTTTACATAGGTACAGCGGCTT
CTGTGCTGGAGGTGGAGGAGCAAATATCGAACTCGGTGCCACCGCCAGCATGCTGTTCGA
GGATGTCGAGGATTTCTTCTGCACACGCTGCGTACTCCAAGAAACAGACCGCCCAATTGA
CTCCAGGAAGGACG
>NODE_7207_length_77_cov_71.038963
GGGAAACCCCAGAGTCATGAAAAGGCGAAAGAGATCTTTGCTGGTTTCGCTGGTGCCTTC
GTTGATCGTATAGTTGAAACGAAAGGGATGGACTTCTTT
>NODE_7213_length_98_cov_4.663265
CGCACGAAAACCGTGATGGAGTAAGTGTAGATAGTAGAGATGATTTGGTGTAACTATAAG
ATAATCCATGGGCTACACGATTGTATAGGTAAAAAAAAGTCAGGGTACAGCCAAATGCAT
>NODE_7214_length_373_cov_6.989276
CAGTGAAGTTGTAAGTCTGCACCTGGGGTTGGGGCTTATTAAGATCATACTGCTTCAAAA
CACCAAGCTTGTGGAGGTTCTTTTGCATCGCATCGGGTGTCATGAATGCGAAGTAAGTGT
AAACACTATCCTCCGAATAATTGCTGGGAAGAGTACGAAGCAAGAGCCTGGCAAACTGGC
TACCAAAGCCAAACCCCTTGGGATCACGCTGGCAATCCGCGAAGCCCCAAGTGGTTAAGT
TATAAGGAGTGAAGTCATGAGTGAAAAAGCGATCTCCACGAGTCAGGGCAATAGCATCGC
TCAAGATGGCACGACTGGATGTGTATCCAGGACAGAGACCAGCACCTTCAACAAGAGGCT
TTGTCTCTTCAGCCTGTAGACCCACATAAAGCTCA
>NODE_7217_length_168_cov_4.077381
CAAAAATCAAAGGTACGTGTGAACCGACGGGAATGGATGCGGCCCGGTTATAATCCAATC
TCGAGAATAAAGCAAGGGAGTCACCAAAACCTCGTCCTCCAAGGCTCCACACCAGCTACA
GTCCTCAATAGCACCACATTTGCTGTCAAACTTGAGAACCCATTCCCCACAAACACCTCC
GCTCACTGCC
>NODE_7219_length_23_cov_11.391304
CTTGAGAAAATTAGAGTGTTCACAGCAGGCCTATGCCTGAATACA
>NODE_7221_length_60_cov_1.883333
CGTACGTTTACCCCGACCAGGCTCCACTTATTGATTTCTGTATGACCCATGGAATTGCCA
TTGAGGCTTATGGTGCACTTCG
>NODE_7222_length_107_cov_4.168224
ATCCTTCCCCCTACTGAACCTCCTCACCAACCCACCAACCCAGATGGTACTCCCGCCCAA
CATCAACCTCTTCCTCCGCACCCTCCCCCTCCTATGCTGCCCCCGTATTTCTACCCTTAC
CCACCCTTT
>NODE_7223_length_109_cov_3.311927
AAGGTGTTACTCAACCAGGCTTCGTTCAGGTCATCAAAGGAGAGGGTATGCCGGAGTTTG
AGAGATCTTCGCATGGGGACTTGTTTGTGGAGTACAATGTCGTATTACCTTCAGAGTTAT
CAATGCATACG
>NODE_7224_length_67_cov_5.104477
TTACGGATGCCCCTGGCGACTGGGAAGCAGTTGGTGTAGATCCCACTGAGATTGAGTCCC
ATGCTATCACGTATTTGAGGCGCTATCGG
>NODE_7225_length_69_cov_1.971014
GAGAGATTGAACGCTGGGACGCCGTGTCTGCATCTGAGCCCAGGTCTAAATTGTGATGAA
AATCCGGCGAAGTAGTCGGTAGTTGAGAAAC
>NODE_7226_length_368_cov_24.133152
ACTGTGATAGTAGGTGTTGAAGATGCGATCGACGCTGGCTTGACGAAGGACGAGCCGAAC
GAGACAATTTTATTGTCTTTGAAGGCAACATTTGCAACGGCATTGGCAAAGGGAATCCCA
TCATGTTGCTGGGTCAAGAAAGCATGAGCAGCTGTCTCAGTAACAGCCTGCGTCCTGAGA
TTGACGGTAGACGGGTCAATGGAGAGGTGCTGGCTGACAAAAGAAATAGCAGATTGCTTC
AGATCTTCATCAGCACGCTTCTGGAGTGGGTGGTCAATCCCAGAGCCGAAAGTCTCGAAA
GTGCTTAATGGATGAAATGTCTCAATCTGCAAATCGCGAGCAACCTGCCTCAGACGATGT
GTAGCATGCTTTTCATTCGAGGGCCAGGGA
>NODE_7227_length_108_cov_3.277778
TGGACATTGGCGTTCATCTTGAATTGCTGCAATGAGAGTGAATGCTGGAGATCCTTAAAG
TCCGCATCTTCGCGCGACTGTGGTACAAACAACGATGCCGACCGTACTGCCTGACCTGCT
TCAATGTCCT
>NODE_7228_length_654_cov_26.495413
CGGAAAGAAAGACCAGTGAGCTTGCCGTTGAGATGAGGAATGACCTTTCCAACTGCCTTG
GCAGCACCTGTGGAGGACGGGATAATGTTGTTGTTGACGGCACGACCACCACGCCAGTCC
TTAGAGGAAGGACCATCAACCGTCTTTTGGGTGGCAGTAGTAGCGTGAACAGTGGTCATC
AAGCCTTCCTCAATGCCAAATGCGTCATCGATGACCTTGGCAAGGGGAGCCAAACAGTTG
GTGGTGCAAGAGGCGTTGGAGATAACTTGATCTTGAGAGGTGTACTTGTCGTGGTTGACA
CCAACAACATACATAGGAGCATCGGACGAAGGTGCGGAGATGATGACTTTCTTGGCACCA
CCCTTCAAGTGGGCGGAGGCTTTTTCTGTGGTAGTGAAGACACCCGTGGATTCGACAATA
TACTCGGCTCCAACAGAGGACCAGGGTATAGCTGCGGGATCACGCTCGGCGTAGACAGTG
ATAGACTTGCCATTGACGACAAGCTTGCCATCCTGAGCTTCAATAGTACCAGGGAAGCGG
CCATGAACGGTATCAAACTTGAACATGTAAACCATGTATTTGAGGTCAATGAAAGGGTCG
TTCACCGCAACGACGTCGATATCCTGAAGCTCAAGAGCGTTACGAAGAACAATACGGCCG
ATACGACCAAAACCAT
>NODE_7229_length_137_cov_4.043796
CCCACATCATCGCGCAGTAGTTGACTGCTAGTCCTCTGCAAATTCAGCCATGCCTCCTGA
AATACACCCTCTCTCTCAGACTCCCATAACTTCTCATGCGTTCAGTGCCGATCGCCAAGA
ACTCGCAGTCAGTCTGAATAGCAACGATGTCCAATTGTA
>NODE_7237_length_139_cov_4.474820
TTACAACTATAGAGGATGCCCTACATGTAATATTCTGGCTTCCGACAATTGATGCCATAC
TCTGCAAGGGCAGCACTCAGATCCTCCATGGTCAAAGTCGTGCGTGTTTTATCCTTGACA
TGACCTGCTCCAGCAAATGGTTGATTTACACGAGCCCTGCC
>NODE_7238_length_268_cov_34.641792
CGACCACAGTTATAGCACTTCGGACTCCCGCTCTGCTGGACCCTCAAACTGGGGCACTCC
GCTTGGATGTGTCCAACTCCACCACATGAATAGCACTGTTTGGTCGCAACAGTGCGAGGA
GAGGGGCAAGCAGAAGACTCGTGTCCAGGCTGGCGACAGTTGTAACACAAACGCTGCTCA
GAGGAGCAATTTTCGGCAATGTGTCCGAGATTTCCACACTTGAAACAACCTTTCCTAGAA
AATTGATATGCCATACTCAACGAACGTCTGATCTCGCCTAACCCACTTCC
>NODE_7239_length_75_cov_4.666667
TGATTGTCCCTCAGAGTGATAGCGATTTGGAAGTGATTGGCCAGCTTTTCTCCGAGTTTT
TGATGGGACACAATTCGACTTTGACGACCAAAGGCGA
>NODE_7240_length_111_cov_130.522522
CTACCAACTAACACAATATACCTTATCATTGTGGGCAACTTAATAGTGTTATTCTTACAT
ATCATAAGAAACAGTGAAGATCTATTCCAAAGACTGCAATTTAAGTTACGATGGGAATAT
ACATTCAGTCAAA
>NODE_7241_length_478_cov_6.282427
CGTCGCAAGCATTAGAGATTCGTTCAACAACGAGTTGATACGCTTCTCATTGGCCTCAAT
CCCCACAACACAGTTTTTCGTGAACGATCGCACCCCATCACTGATGAGACGGATGCTTTG
TAGCACATTCTTAATGATCACAGGCTTGAACACATTGAGCTCAAATTGTCCACTGGCTCC
TGCAACACTGACCACAGTCTGATTCCCCATCACCTGTGCTGCAACCATCGTCAATGCCTC
GCATTGCGTGGGATTCACCTTGCCAGGCATGATACTACTTCCGGGTTCGTTTTCAGGCAG
GCTCAATTCTCCCAGACCACATCGGGGTCCAGACGCCAAGTATCGAATGTCATTGGCAAT
TTTCATCAGCGAACAGGCGATCACGTTCAGAGCACCATGGGCCTCTACGAGCGCGTCGTG
AGCAGCCAAAGCCTCGAACTTGTTTGGAGCCGTCTTGAACTCGAGTCCAGTCAGCTTGGA
AACCTCTGAAGCAAACTTGA
>NODE_7242_length_122_cov_4.877049
CTGCAGGGCTGATATTGGCTGGATCACCGGCCACACCTATATCGTCTACGGTCCTCTCGC
TAATGGTGTCACAACCACCCTCTTCGAGTCCACTCCCGTATATCCCACCCCTTCCCGTTA
CTGGCAGACCGTCGAAAAACATCG
>NODE_7244_length_240_cov_10.891666
GTCAGTTGTGCGCGAGTGAAATCAGTAGCATTCCGGGCTCCGCCAACACACTTGAGGCAT
TGGAAGTATTCGTTGACGAAGTTCGATTGGCAGCAATCTTGTGGAGAACATCCTTGAACA
ATTCTGGCATTAATGGGGTCACAATCAGTTTTACATGCATCAGGGACTGTGTCGCCGGTG
TCAGTTGGACTTTGTCTAGCCACCATAAATTTCCGAATAATCAAGGCGTTGTTAGGATGC
GTAATACTCAATAAAGAATTTG
>NODE_7246_length_274_cov_7.985402
CAGAATGTCCTATCGTATCCTTGGCCGTAAGATCCCAAACGAGTATCTCGCACTCAGTGT
TCTCTTCACCACCGGTGGATTGGCTTCAATGTTTGGGGGCGGAAAATCGGAGAGCAAACC
CGTACCTCGCTCAGTACAACAAGCAAAGGCATCTGTTCCTATCACAGCCAGTTCATCGAA
GGAAGAGGAATTCATTACAAAATTTATTGAAGAGGCCGAGAAGGAAACTCAGCACTGAAA
AAGCGCTTTTTTAAAAAGTCGCTGAAGTTCCGACCAGCCGACCGTATTGAAGCACA
>NODE_7250_length_459_cov_4.880174
CTCTCGTCTTCCTTTGCTGCCATTGATCAAGTAAAGCAGAAAGAACAAAATCCGACAGTG
GACTCTTCCTTGTTCGTGACGAGGATCGAATTTGAGGAGCTCCAGGCCAGGTATACTAAA
ATCCAGGCTGAGATTGATATCCTTCAGGCCCAATACAGAAAGTATAAATCCAGGTTCAAT
GCCAACGTTCACGCTGTTACGGAAAATTTTCACGCACTTGAAGACAAGATGAGTGATATG
GCTGCCCGATGTACTATATTCATGAACCATATGGAAGGCACTACTTCTGCAGATATATCG
GACATTCAAACTCGCATTGATGATCTACTGGATGCAAGTGATATTCATCAGACGAGTATT
GATGAATTGAGGAGGAAGTTTGATTTTTGGGAGATGAATGAGGAAGATGAAACTCCATTT
TGGGCAGCGGCAAGTGTGCAAGAGGAAAAAGAGGGAGCGCAGAAGTACTTGGATATTCAG
A
>NODE_7251_length_52_cov_2.250000
GTTGTATTCAAGCAAAGAGACGGCACGTATGAGCTTGTCACTCCCCCTCTTGACGGAATG
ATTCTCCCCGGTGT
>NODE_7253_length_195_cov_5.615385
GGCTACGTCGGCAGCGTTGAATGTCACAGAGCCTAGTTGTTGTGGGATCGGAGGGGACGC
ATTTTGCTTGTTCTATGATGCCAAGACTAAGGAAGTCAAGGCATTGAATGGGTCTGGACG
GTCACCAAGGAATCTGAACATAGAGCACGTCCGCCAGCGTGGTATCGAAGGGAGACAGAT
CCCACTCACCGATCTCAATAGTGTAACTGTTCCAGGG
>NODE_7254_length_101_cov_6.396039
TCTCAGTCATGCGTACTCAGATCCTCTCCACAGTCCTCCGTGCAGCTTCACGACCCTCGC
TATTTGTGCTGACTGCACGGACCACCCCCCTTCTGGCCCGTCATGCCTCGGGACACGCTG
GAG
>NODE_7255_length_49_cov_1.612245
GTTGGGTCGTCGGGTAACGCGTCCAACTTCTCCTGCCATGTCAGAATCATCATCATCCCG
TTCGATTTTGC
>NODE_7261_length_282_cov_19.308510
ACCACCAAGAATGCCTCTCATTGAGGTTATCGCAAACGATCGTACTGGTCGTAGAGTACG
AGTCAAGTGCAGCCCCGACGACACAGTTGGTGATCTGAAAAAGTTGATTGCTGCGCAAAC
TGGCAATGATGCCTCCAGGATACGTCTGAAACGGTGGAACGTGGAGTGTAAGGACGCCAT
CTCTCTTTCGGATTACGAGATTCATGATGGAACGAGTTTGGACCTGATTTGATTGTTCTT
TGTACTACTACTACTACTCGGACTCAATTTGGAGTGTCCAAGTAAATCAGTTTAACACTG
TCAC
>NODE_7262_length_23_cov_5.130435
CATACTCTGGGGGGTGCTTCTCCTTCCACTTCTGCTCCCGCTGTC
>NODE_7263_length_65_cov_3.184615
GTTGGGTCCTTGCATCCCGCCAGGACCAGGCATTCCTCCCCGTAAACCTCCGCTACCTGG
CGGCATCCCTGGCGGCTGTTGTTGCTG
>NODE_7264_length_103_cov_3.679612
AACAGAAAGGCAAACAACCGGCGAACGCTATCCATGCATTCAGCCAGGGGGCCACCTTTG
GTCTGATTGTCGCTGGTCAAATCCTAGCAAATGTCTTGACCGTCCTAGCTCTGGTTGCGA
CTATC
>NODE_7269_length_68_cov_2.529412
TTCCAGAAGGGGAGCTGAGGCGCTTGAACCAGTACTGGAGCATGAACAGACGGACAAACC
CAAGGACCCGCTATTCTCACCGCTGAATAG
>NODE_7271_length_118_cov_13.694915
GTGAGAAGTGGAATTATTTTGTCAGGGACAAGGATGGAAAGGATAGGATTCGTGTAAATA
GTCGAGGTCGGGTTGGGTTGTATTTCTGATTGCGATGGGACTCTACCTGTAGTGATTATA
AGATTAGACAGACAAATCAG
>NODE_7272_length_128_cov_126.578125
CTCAATCCCTGTTTCTCTGGTGTCGAATATAGTTCCTCTTTGTGCCACTCGGTGTACGAG
TGCTGCATGGAGGCTGAAAGTTGGCTTCTGATATCGGATTCCAACTAAGCAGGACAAACA
TCTTTGTTCTTGCTACTTCTCCATCTAGAG
>NODE_7273_length_58_cov_35.620689
TGGTGTTGTAAGAGACCCATGCCTGGTCCCTATGAGCGACCGACCCCGATATGGATGAAA
TCAAAATGATGCTGCCTCCA
>NODE_7276_length_84_cov_4.785714
ATTCTCCATTTAACACCACCGGTATCTCGATGCTCATCCTTGACCAGTTTTCTTGGTTTC
TTCGTGGCAGCATCTTTCGGAGTCTCTATCCCGGCAGCATCTCCCC
>NODE_7277_length_102_cov_4.598039
CGAGTGACACCACCTGCATCAACTCCTTCTTCGTCGTAGAAACGCACACTGAGCTTTCCG
TACTTAATCTGATCTCCAGTTTTGCGCTGCAGATATTGGAAGCTATCCTCAAAAACTCGG
GCTC
>NODE_7282_length_350_cov_7.542857
ACGGATCTGATCCGGGCATCACTGTCAACATCTACGCTAACCTCTCGGGCTACATTATTC
CAGGGCCTCCCGTTTTGAATTGCGATGCAAGTGGAGGAGGCTCCTCGAGTACCGTAACTT
CCCGTACTACTGGGCCCACTACTACTACTGCAACCACCACTACTACTGCACCCACTGGCG
CCGGCTCCGTTGCTCAATACGGACAATGTGGTGGCATCGGTTGGACTGGGGACACTGTCT
GCGTGGCGCCTTACACTTGCAAGAAATTGAATGACTATTACAGTCAATGTCTGTAAGATA
GTTGAGTTGTACGACTGTTTGGTGCCAAACGCAGCATACACCCTATAAATAGTCATTTTA
CGTGAAAAAAAA
>NODE_7283_length_79_cov_3.455696
TAGGGGAGCTTGTGCTTTGCGAAGTAGCTGCTCAAATTCATGCTGTTGTGCTCGGGGAAG
CGGAGGGGGAGCAGGTCTGTTCAGACTGGTAATGCTGCGGC
>NODE_7290_length_313_cov_19.616613
CGCTCCTCTGCAACGGACCTGAGCGATCTCTGAGGCTTGAGATGATTTACACCGTGGCGG
ACAGGTTTGCCGTAAGTAGCACCCTTTGAAACAGGCTTCTTGCGGTTACCACGCCGGACC
CGAACGCGGTAGATAACATAGCCTTGTTTGGCCTTATAACCCAGGCGACGGGCCTTATCA
GGACGTGATGGTCTGGAAGCACGGTGAATGACATTCAGTTGACGGTACTCCCAACAGCGA
ACACGAAGAAGGAATCGGAGAACATCCGATTGTTTCTTTTTGTACAGCTCCCCAATATAC
TTGTATGCTCCCATGTTGCCGCGCCTTGTTCTTGA
>NODE_7293_length_85_cov_2.400000
TCAGAATTCTGTAGGCCCTGGGCCTCCTCAGTCCCCCGGTTATGCTCTCTACGCCAATGG
CCCTGTTAATTCCCTCCCACACCCTCAAGCACACCACCCTCTTTCCC
>NODE_7294_length_50_cov_1.860000
TTTTGATGTCACTACCGTGTCACAGAGCAGCGATGACTCTAAACGAAGCTCACCATCCCT
TCTGGCACGTCA
>NODE_7295_length_101_cov_3.366337
TAAGCGTGACACTAATTCAACGCATATAATAAATGAGACTCCATCGAATACGCTACCTTT
GGACACGACAAGTGGCAATGTCGAGGTTTTGGATCAGCTTCAGAACCTCCTGGGAAACTC
GAC
>NODE_7296_length_922_cov_8.184381
TATTTACCTCACCCATGGGGGGACTTGGACCCCTGGCTAAATCTGCATATCCACCGACAG
GCACTGCACCAGCAGTAAAATCGTGGTCGGGAATAGGCTGCAAGGGGGAGGTGCGACCCT
GAACTCCACCGTTGGCATGGGCAGAAGAGGAATGGAATGAGGATGCATTCGATAGCGCCC
TCCTGGGTGTGGATATGGGTGCTGCATCCCGATCAGCTTCTGTTGGTTGCCAATCAATCG
GTTGCAAGCGCTCATCGAACTTGGATGAACGGCCGAGCTTCCATTTCCTGAAGATAGTCC
AGAGAATAGCGATTCCACCAAGTGAGGAAGCAATGATGATGAGAATCATCAATGTTGTAC
TCTTAACCTGGGCAGCACCGGTAGGTTTGGGTACTGAAGTTGCTTCCTCTGGGTTTCCAG
TGGCCACAACAGTCACAATAGGTTTGTGAGTCGAGGAAGCCAGGGGAGCATTGTCAGTAG
CATGAACTGTGGGGGTTTCAGGGACAGTGGTCGGCGAGGAACTCAACGAGGATGATGGGG
AAGAGGTGGAAGAAGTGGAAGAAGAGGAAGAGGTGGAAGACGCAGCAGAAGAACTAGAAG
GGCTGCTGCTGAAGGAGCTAGAAGTATCACCTAGAATACCATTGAGCACACTGACGAGGC
CGCCATCAGTTGAGGTACTGGAAGCACTGGTAGAGCCAGAAGCGAGGGCGAAATCAGAGG
CTGCTGGTGCTGGAGTCTGAACTTGGGAGGCTGGTGGGATAGAGGAAGAGGGAAGAACAG
AAGAGGGAACGGGAAGGAGCGAAAACGATGGGCTTTCCGAGGGATCGCTGCCAGCACTAG
TCACGGAAAAGGAATCAGCTGCAGTGTTCGTCTGAGGAGATCTTTGAATAATTCTGTGGT
CCCTGTGCACACGACGAAGTCGAAACTCGCCGCCGGCCTCGACA
>NODE_7304_length_42_cov_22.690475
CGAACAATGGCTCTACGAGTAAAGCGATAATTAGACATTACGTCACGTGTATTTACACGC
TGGT
>NODE_7317_length_70_cov_39.599998
GGGAGGGCTGTCTTACTGGCTGGTTTTTGGTAGTTCTCTTTGAAGGTCATGATTCTTGTC
GCATGGACGGCAAGGAGACATTGTCCTAGAAA
>NODE_7331_length_45_cov_96.088890
GCCGTTGATGTCCACTTGACTGCAGAGGAGATACAGCAGCTTGAAGAGCCTTATCAGCCT
GTCAAAG
>NODE_7337_length_766_cov_20.044386
ATAGCTGCAGCATTAGGAGGGCTCGCTACACCCCCGATAATATTCAGGGGCCAAGAAGAG
AAGAAAAAGGTGTATCTTCCCGTCTCTGCACAAACCTTGGACAGCTGCTCGAGGTCGAAA
AACTCGCCGATAGGCATCCCCCACAAGCCGAGAATTGTCTGATGCATGTGAGAACCAGCA
GCAGGTGGCCACGCTTCCAAAGCCGGCTGATCGGAAGCGATGGCTGCGAAATGGTTATTC
CAGATGAATCTCTTCATGTCCTCACTCTGTTCAATTCCCGCAAACTTCTCCGTCAGCCCA
TCTCTCTCTTCTTGTCTCGTGTGTTCACTCATATATTTCCTGATAAATCCAATTCTCAGC
ATCAAAATATCTCCCGTCCTAAACTCCACCCCTTGTGCTCTCGCAACTTCTTCCAACATC
GGCACCGTAATGCTATACGTCTGCCAAGGATTGTAAGGCAATGAACCATTTTTCTTTTCC
AGATAGGACACAAGGTCAAGTAGGACACCGCGCCCGCAGATACCGTGAGTAGCCCAGTTC
TGGATACCCAACTTCTTATGTTTGTCTTCAATGTTATTCGGATCGGGATGCAGAACCTTC
CCAAGGGGCAAACTCTTCGCCGGTGTATTGTTATAAAACATGTCGTGCTCAATGATCCCA
AAGTGCTTCATCCCGTCCCACTGCGTTCCCGATTGCGTATTTATATGCAACTCATCGTCT
CTTGGCATCCCAGCACCCGGTATCCTCACAAGCGTGTCCACGTCGGGCGACCTCCTCCCA
AACATCGG
>NODE_7339_length_161_cov_3.863354
CGAGGATACTCTTTTCGACATATTTGCCCACCATGTCGACCTCGACATTGACTTGGGCAC
GTGGGCGCATGCTGGCAAGGACGATCTTGGACTGAGTGTGCTGGACGAGCATGACGCTGA
AGGTGCAGTCAGCGTCGGACACGGCGGTGAGGGTGAGAGAAGCGCCATTGATGGCGACAT
AGA
>NODE_7348_length_23_cov_17.956522
CGCCGGAATCATTGGATGCTTTTGCTAAAGAGTTTATCAAGCCCG
>NODE_7351_length_180_cov_66.322220
GCCACTCTGATGTGACTTAACCATGACAACTAATTCACTACCAACATATCATTATCTGAG
TATTGATAAATCAGGCGAACTGCTACGACTGAATCACTTCTTAGAATCCAAGCGCTGCGA
TAGTTTCCGGCCAAGCCCCTTCGTCACGAAGAAATTGGGAGACGTCAAGCATTAGGATGT
GGACAAAGCCAGTAGCGCCAGG
>NODE_7353_length_799_cov_33.408009
GCTTTTTTCGTCTGGGAACTAATTTCTATCTGGTCCCACAAGACTCATTCTCCCGCAAAC
ACATCACCAGTCAATCTACCGTCTCAGATATCTAACATGTCCACAGACAATGGTAAATAC
AGCGTCGGATACTTCACCAACTGGGGCATTTATGGACGCAAATTTCCTCCTTCATTAATC
CCAGTCGAGGATCTCACGCACATTCTTTACGCTTTCGCTAATATCAAGCCTGACACTGGC
GCTGTCTTCCTTTCAGACCTCTGGGCTGATCAGGACCTCCACTATCCAGGTGATTCCTGG
AATGATCCTGGGACGAACCTTTACGGCAATCTTAAAGCTATCTATAGGCTCAAGAAGCAG
AACAGGCAGCTGAAAAATATTTTGAGCATTGGCGGTTGGACCTATTCTCCTTCTATGCAT
CCGGTCGTTGTCAATCCGACTCTTCGCTCTGAATTCATCAAATCTTCTGTTCAGATACTG
GAAGACTATGGTTTTGATGGACTGGACATCGACTATGAGTATCCAACCAACGATGATCAA
GCAAGAGGATATCTTGCACTTTTGAAAGAACTTCGTGAAGCTTTAGACCAACATGCGAAA
GTTAAGGGGGCCAATTACCACTTCCTCCTCACGATCGCTGCCCCCTGTGGTCCAGACAAC
TATCAGAAGCTCCACATCACTGAGATGAACAAATATCTTGATTTCTGGAATTTAATGGCA
TATGACTTTTCTGGTTCCTGGGACACGAAGACTAATCACCAAGCCAACCTCTATGGTTCG
CCAATCAATGCCAATGACGCTGTCCACTACTACCACTCCCA
>NODE_7355_length_58_cov_2.396552
TGAATCATCATCTCTGCCCACTCTTTTACAATACGTACATCGCTGGACAACCGCGCAAAC
AGAGAAACTCGCCATTGCCG
>NODE_7358_length_618_cov_22.266991
CCTCAGCCTTCATTTGGGCTAGTTTTGCCCTTTCATGGAAAGCCCTTGCCCAGTCTGGTT
CTGTAGACGCCTATCTTGCTACTGAGTCACCTATTGCCAAGGCCGGTCTACTTGCCAATA
TCGGACCCTCGGGGTCCCAATCCCAAGGCGCCAAAGCTGGGATTGTCATTGCCTCTCCCT
CGAATCAGAACCCGGATTACCTATACACCTGGACTCGTGATTCTGCGGTCGTTATGGCGG
CTGTCGTTGACCAGTACACTTTGGGTCTTGATAATTCTTTAAGAGGACAAATAGACAACT
TCGTGGCTTCTCAAAAGATAATCCAGCAAGTTTCGAATCCCTCTGGAACCGTCAGTACTG
GCGGTTTGGGTGAACCAAAGTTCAACATAGATGAAACAGCGTTCACTGACGCATGGGGCC
GTCCTCAGCGAGATGGGCCCGCCTTGAGAGCGAATGCACTTATCACCTGGGCAAATTTCC
TTCTCAAACAAGACAACTCGAGTTATGTCACTGATACATTGTGGCCAATCATCAAACTCG
ATCTCGATTACGTTGCAGAAAATTGGAATCAGACTACTTTTGACTTGTGGGAGGAAGTCT
CATCCTCATCCTTCTTCACAACTGCCGTTCAACACCGCTC
>NODE_7370_length_365_cov_31.386301
GCTACTACCTTCCAACCCTGCTCTGACCGTGCACTATCTAACCTCTTGAATTATGTCGAT
ATATTCCGAAACCTTTACGCCATCAATTCCGGTATTGCTGATAACATCGGAGTTGCCACA
GGAAGATACCCTGAGGATAGCTATATGGGGGGGAATCCGTGGTACTTGGCGACGCTCGCA
GTGGCTGAGCAACTTTATGACTCACTTATCGTCTGGAAGGACCAGGACTTCATTCAAGTG
ACTGCTGTCTCTCAACCATTCTTTGACCTCTTCTCCCCTGGAATCCAGCCCGGAAATATC
TCATCCTCGTCTGCCGCCTTTGATAGCTTGACCACGTCCATCAAGAATTATGCCGATAGC
TTTGTAGCTGTTGTTGCTAAGTATACT
>NODE_7386_length_209_cov_7.244019
GGCGGTCTCTTGAGTACCTCTATGTTGACCTTGCTTTGAACTCTTCCCTCCTCTCTGATT
TCCTGACCCATTTCCTGTCGCATGTCCCCCACCTCTCTGTCGTCTCCCTGTCGTCTTCGT
CTTCTTTGCTGTTGAGAAAGCATCCAGGCCACTGTTCAACTGTGAGATGGAAAGCAAGTC
CTCATTGATCATTTTATTCCTTTCAATCACTTCCTGTTGTGAGACCAGATT
>NODE_7389_length_66_cov_4.393939
AGAGCATTGATAATCATACATGCTTTTGAGGATGCGGAATAGCTATCAAAGCTTCCAATC
TTTCTTCCAAGCCCGTGCCCAAGCCTTC
>NODE_7398_length_390_cov_7.082051
AGGTCTGTCTGCGTGCCCACTCCAACCAGGAACGGCGATGCCTGTTCAAACGCCTGGGGA
TACCGGTATCGGTGCACCGGTGGCCGCCCTGCGCTCGTCGTCAGCCGAGTATTGTTAGCC
ACCTCCGCCCTGAGCGCCGTGTTCCGTGTATTTACTTCCAACCATTCCTTTGCAGGGGTT
GTGTACATCGCAATCCAGCGGGTAAGATAAACGTTGCTGCCGGGCTCCGGGGCGTATTTG
TACGTAACAGCAACAAGGCCAGCCAAGATGAGTGTATTACGCCAAAACGGAGTGGCAAAA
TCTTCTTTGGAGAAGTTGCTGTGCTGTTCACCCTGACCTGTCGTGGCCCACCTGCGATAT
GGCGCAGTGAGCTGCCTGCAAGGGACACCAGCGGAACGGAATCTGGTTAATG
>NODE_7402_length_163_cov_35.404907
TGATTGAGAGTGTTGGCCAGAAGGATGCGATAACCAGTGGACGGAGAGTAGTCGGACTGT
TCCTGGGTGACGAGCTTGGAGCAGTCGGTGTTTTGTTGGATGGAGATGAAGGCCTGGGGG
CCTGAGAGGACAGAGGGGTTAGTGTTGGTCATTATCACAGTAAAGTTGGTGAAGGGGCTT
GACCT
>NODE_7403_length_435_cov_7.597701
CATGAGTAAACTGTACCGACTTCACTCCTTAGATATATTGCGAGATCCAGCGGAAACCTT
CGGCATATCCTTGTCTTTGCACGACTGAACACATGAAGATTTCGATGGGTCTGATGTCAC
TGAGAGGAACTTTACCCTTCCCTGTGGTCTGATAAAGCCCTAAGTGATGCCTCAACTCCT
CCTCGCTAACTGCACCAGGTGCATCAATTTTGTTTCCAAGAATCAAGAACGGCACTTTCG
AGAGCTCTTCAATGCCAAGCAGCGCATCAAGCTCAGCCTTGCTCTCCGAGAAGCGCTCGA
AGTCAGCACTGTCGACCAGGAAAATGACACCATTAACTTCTGGGAAGTAATCCCTCCATA
GACGGCGTGCTTGCTGGTGGCCGCCCAAATCGTGTGTGGTGAATTTTACATTGCCAATAG
TAAGCTCTTCTGAGGTAGGATGAAGAGTGGGTTGCAG
>NODE_7453_length_130_cov_6.600000
AGTCCTAATATCTGTGGGGGAAAAAAGATTTCGAGAATTTGGACGAACAGTAACGTCAAT
ATACGCAATATTATGTTGACAATCCACGAATGCGTTATAAGGTTGAGGGAAGGTACGAAG
AGAAAACCAGGATTTGGCAGGAAGATGACTAA
>NODE_7466_length_49_cov_368.979584
GATCTGCTTCGGGGGGTTGGACGTATCCCAGGTCGCAGTTGCCTGTTGACCACTGGTCCA
AACGGTACCAG
>NODE_7468_length_143_cov_4.307693
GAGGTTGTTGGGTGATGTTGGGAAATGGGAGGAGAGGATGAAGGAGTTGGATGAGGCATT
GAGGTGTTGCTGTTGAGAGGTTGAGAAAGAGATTGGTTTGATGGGTTGATTTATCTTGTG
TAGTAGTTACCCTGTTTGTTGTACAAATAAAACGGAGAGAAAGAG
>NODE_7477_length_1530_cov_11.358824
GGTGACGAGCAAGAAAGAACAATGAAACAAGCCCGACGATATAATTCTTCTTGGTGTTCT
TTATTCTCCGTGAGGTTCGCTAGGGAGCAAAGTGCCTCGGCAAGCAGATGGGATAATTCT
AGTTTCTCTTCTTCAGCCTCTTTCAAATTACACTGACGTACTTCTGCTTGTGCGGTACAT
CGTGCTTCACTAGCTGCCAAGTCTTGCCGTTTTTTCCCGCGGATATGGGTGCTTGTCATG
ATTCCAGTCTCTTTCTCATCGTCTGCTTCGTCGTCATCGTCATCAATGTTCATCAGGATA
TCCTCGTTGTCCTCTCCTTCGAACTCCTCGTCATTCTGCGTGTCATCAGTAACATACATT
CTTGCCTCCTTGAGAAGATCGACAGCTTGGAGTAGAACATCTCTGGCTTCCTGTGCTTCC
TCACTATGTATGAGCCACCCGATAGCTTCCTCGCTTCCCTGGTCTATTCTTTCCTCGATA
ACTTCGGCAATAGTACTACCAATGACAAGACATGTCCGGCCACGAGCTTTAGCAAGTAAG
CCTTGCGGTAGAATGGATTGAGGATCACTCATGTCTTTGGAGGTCGACCCCGATGCACTT
GCAGCGCCTTCTCCATGATATCTATGAGACCAGGGGACGAGGATCTGGCTAAAGACAGAA
TTGGCATAGGTGGCCCATTCCTTTCGCTCTTGAGGGTCTGGCAGTTTTTCTGCAAGAAGA
AGCACTTCGTCGGCAATTTCGTAAAGTGATTTAGACCGGGAAAAGGGCGGAGCAACCGTA
TTACGAGAAGTATGTGGCATATGGAAGATGCCGCGGTAGAAATGATCCGCGGCAATTTGA
AGAAGGTCATGCGGCGTAGCATTGGCCAACAGCATTTGTCTGGAAATAGGAGGCCTGCGC
TCACTGATCAGACCAAAAAGACTGTCGGGAGGCCACTGTGGTTCGTCGTCCCAAATCGTG
CCGGTCTTGAGATAATCGGTATTCGTTGGAAAGGGAGAGGGAAAAGTATCAAGTGGGGGA
GGTGGAGGTTCCTTCCTGTAACGATCGACCATTTCGGTTGCAAGCGCCACAAGTGTCCGA
CCCCACATGACGCCCATACGCCAGTCCTCGCGTGGTGGGGGTGTGTAGTCGTCAGGCAAG
TCATTCGTTTTGTACGTGGTGAAAATGGAGCTATCAAAGCGACTGGGAAGGTTTTCGCCG
CTCTCAAAGACGTCCAGGGCTGCGATCCAGTAGGGGACAGGAATAGAAGATTCATCAGAC
AGGGCAAGTTGAGGACAGGCAGCAATTAGATTTCCAAAGAAGAAGAGTGTTGTACCCAGC
AGCGTGTGGAAGGAGGTGCAAATCTCAGTTGGTCCTTCAAATGAACAATGTACCCACGAT
TTGCGACGAGATGGGGTCATTGTGTGAGCTGCGGATTCCTGGGGCTGGGCATCTGGGGGA
AAGAACAGGACTGAGGGATCAGCATGAACGAGGAGGCATCGATGGCATTCATGGATGATG
GCGCGGAAGAGAGGAAGCGTCTCGACTGGATCGTTGGCTGTATGGCAATAGG
>NODE_7478_length_248_cov_95.568550
ACACGGTCACAAAACGGCTATTGCTGGAATTTTGATACACCGATAGGACACGCGACGAGC
TAACTCGCCGCCAGCTTCGTTATGAGGGGATACAGATGATGTCGTGAAAGCAGAGCGTAG
CTACGTGAGTACCAATGAAGGAATGAGAAAAAAGTGAAGAAAAAATGAATGCAAAGGTTC
ATGTCTAATTTATTTCTTCTTCGCAGCTTTCTCAGCAGACTTTGTCACCTTGCCGCCGCT
CTTGTCGGTCTTCTCAACACTCTTGATGAC
>NODE_7480_length_375_cov_13.586667
TTCACGGAAGAATAGGGTGCCATAAGATTATCCGACGAAGCAGACTTGGATTATACATTG
TGAAGACACATCAATATCAATAATATCAATGTTCGACAATCCTAGAACGAACTTTCCAAA
CTCAAGATTTGCCTGCCTTTTTGGCAGCAGTGCGTAACTTGTTGATTTGTTTCTTCCAGC
CGAAACATTGGTTGCAAGTAATTTGGCCATGCTTTTTGCATTGATAAACTCCGTCCTTGT
TTTGGGAGACATTTGGAGGATCGATTGGCTCACGATCGATAGGGTCGAAACCATAGAAAG
CGTCATTATCTTCCCTCCCGTCGTAGTTGCAGTCCTCGCACACTTCTTTGATGTGGGAGC
AGAAGTAAGCATCGCTAATCTCAATTGTCGCTGCCAT
>NODE_7481_length_89_cov_8.056180
GGCAAATGCGAGGGAGAGGAAATGCGGAAGTCGATGACTGATGGGAAATGAGCCTTTGAG
GGAAGGGCGGGGTCAATTTGATCTGGCTCAACCATCTTATCGACAAGAGCG
>NODE_7484_length_285_cov_5.870175
CGGATGAAGAGCAAGACCACGAGTCCATGGGGCTTTGATTGTCACCTCATTTGCGTTATT
TGAATCTGATATGCTAACATCGTAGGCATAACCAAGCGGAGCACATGTGTTATCTCTTTG
ACTGTCGTAGGTACACTGCGTCCAAATGCCAAATCGTATTTCTGTCAATGACCGTCCATC
TTCGAGTGCTCCATGGGGGAATTGAGTACGAGTAATATCCAGAGCAGGAAGATAAGGCAA
AGAGATGGTGACGATGACATTGAGGATAAAAGCTGCAAATAGGAGGATGGCCGCTGGAAT
GCAAAAG
>NODE_7485_length_368_cov_16.448370
CGCAAGTCCAGATTTGCAAGTTGTTCCCATTGGAGGGATTGCCATCCGTGACGTCAAGAC
ACTTATTGCCGAAAACTTTGACAGCACCATCCTTGAACTCCCATAATTGGGATTTGGCAC
CTGTGCAGCCTTGTAAAGTGACTGCGGCACCGTCGGAGTTGGAAGCGGCCGTCATACACT
TGGTGTTGGAGAGGACATTTTGAAGTAACAAGTCTCCCTGGAACATGGGAGTAGTCGGAT
CATCCGCCAAGACACCCAGCACGTTCACAAATGCCACGAGGGCAATTTTGTTCACAAGAG
AGGTCTTTGTAGAGGTTTTCATAGTTTGTGTAAGGATAGACACTAAAAGAATGTGAGGAG
ACCAGAGGTCGAGCGATAGAGTCAGAGACA
>NODE_7488_length_68_cov_2.867647
GCAGCAGGCATGATGATAAATGCGACGACGGTAACAGATGATTGGGCTTTCTGTAAGCGG
TAATTGAGACGGGCAAGAGACTCAATAAAC
>NODE_7492_length_524_cov_9.583969
GTTTTCCAGGGGTACAATCCATATAACGACTTCAGATCCGACTGTACAACCAGCTATGGA
TCCTCATTACTTTGAGCAAGACATCGACCTCAAAATGTTCATTGAGCTGGCAAAATTCTG
TAGGAAGATAGCTAATACTTTACCTTTAAAGGATTATTTCGATGAGGCTACCTTTGAACT
GAACCCCGGGGCTAATATCTCGGGAGACAAAGAATTGGCAGATTACCTCATTAGACACCT
CAGCTCAACCTTTCACACAACTGGAACTGCATCCATGCTACCTCAAGAGAAAGGTGGTGT
CGTGGATACTAGGCTAAAGGTATATGGCACAAAGAATCTTCGTGTCGCCGACTTATCTAT
TGTACCACTTATTGTTGGGTCGCACACTCAATCTGTTGCATACGGCATTGGCGAAATCGC
TGCGGACATCATTAAAGGTATCGCATAAACTTTGGTGCCAAATAAAGTCCAACTTTGATC
TTTATCTACGTATAACCTTGTCGATTTACAACTCATCTGATTGCCATACATGCCATTTAG
AGGTCA
>NODE_7498_length_46_cov_1.869565
GTTGTATATGAGATCCCTACCGCAGCAGCACCTGAGAATGCGATGGCAAATAGTAGAAAA
TTGCGAGT
>NODE_7504_length_23_cov_11.130435
GCTTACCAAAAATGGCCCACTAAAAACTCTCAATCACCGAGCAGT
>NODE_7505_length_287_cov_8.233450
TCTCATTTTCGTTCTCTTCTTTCTCTCTTTTTCTTTGTCCGAGTAGATCTCCGCGAGATC
GACCATTCTTTGCTCAGAAACTCGAGTAGTTGCCCTTTTTTAGTTTTCAGCTCAACGGCC
ATCTTTTTCAGCTCTTTTTCTTATCATTCGAAATGATCACATCTCGCGCTGTCATTGCTG
TTCTCTTCGCTGGCCTCGCTGCTGCGCTGCCTCATCGCGCCAGGGACAGTTCCATCAATG
AGCCTGCTGTTTCTGCTCCGGACGGTACGCCCGTCACCCAAGGTACTCAGCCTATGGCTA
CTGCAACAG
>NODE_7513_length_126_cov_3.968254
TAGCAGATATCAGGAATCAATGAGATGTTGGAGTCTATATTAGTTGTTTCAGGCTCCTTT
TTGTGGGTATCGATCCAAACACCTGCAATACGACGCTGATTTTGACTCGAGTCCACCGAC
ATTTCGGCAATCGTTTGGGCGATCCTGA
>NODE_7514_length_219_cov_76.808220
TGTCCTCCTCCCGCTCGTTTTTGTTGCTGGCACTTTTGCTCAAGGGCAATTGACCATTAA
TACCCCCCCCAATGTTGTACAATGCCAACCCGTCTTACTTACCTGGTCTGGGGGACAAGC
CCCATACTTTGTGAGCGTCCTCCCTGGTAATGACCCTACTGGTCAGGCTCTTGTGGACTT
CGGTCAACAAAATGGAACTTCCGTGAGTTGGCTTGTGAACCAACAAGCTAATACTGCTCT
T
>NODE_7515_length_124_cov_2.379032
GGATTATTCGTTTATTGGTGGAAGAAGGGTTGAACCATTTGCCGGTTGTGAAAAGAGTGG
TGGAGACACCCACGGGTGTGACCTATGAAGGCGTTGGATTTGAGGGCAAAATTTGTGGTG
TTTCAATTCTGCGGGCTGGAGAGGTG
>NODE_7516_length_78_cov_3.653846
GCCGGAACATGAATTTTCGACGGCTGAGCTTCAAGGATATCTGCTCTCGTGCAAGATGAT
GCCTGAGAAAGCAGCTAAGGGGGTTGAGGCTTGGGTAGCT
>NODE_7517_length_114_cov_1.824561
GGGGTTGTGACGCGTCGAAGTGGCGTCTTCCCACAATTGAAATATGTGAAATTTGATTGT
GCAAAATGTAATGCTACGCTCGGCCCGTTCTATCAGGATGCCACCAGAGAGCTCAAGATT
AGCTATTGTCCAAATT
>NODE_7532_length_64_cov_3.078125
AAAAAGACGAGAACAACTACAAAGCTATGTTTAGAAAAGCAAAAGGTCTAGGAGAGCAAG
GGCATTTTGAAAAAGCCAGTAAAATT
>NODE_7533_length_132_cov_5.636364
GGCTCACTTATCAAACGGATGTTGAGCTACAGAAAACATTTGGAACACTGGGGAAGCGAT
ATTACGAGTAAGTAAGAATGCGAATGCATGAGACATAGTACCATTCTAGTGGATCAAAGT
GAGAACAGCTGTCGAAACAGCCGTAGAACCCAGA
>NODE_7540_length_254_cov_87.047241
CCATCTTTCTCTCTGCAATACAAGTTGGCGAACGCTGACACCATCTTATTTAAAACTGGG
AAACACTCTTGACCCCATCTTTAACAGCCTGCCAACTCTCGCGGTTTGCTAATTTAGTGA
ACCATGCATTGACATGAGGTCGTTCTTGGATGAAATTAACTCCAGCAGCAGGAAGGAGAG
CACCGTAAGGGAGGTGGAATATATCCGCCAAGGTCATCTCGTCACCGGAGAGATACTGCT
GCTTTGACAAAATCTGCTCATAGATATCCATTTTTT
>NODE_7541_length_55_cov_3.763636
CCGGCCTTCGATGCCTGTGGGCAATTCAAGATAGCGTTGGATGGTCAAATCACCAGTAAC
CAACTCTATTCCTTCAA
>NODE_7543_length_72_cov_2.388889
CACTAGTAGTATTAGTGCTGTTGTTGAAAAGACTGGAAGCGGAGGAAGAATGCATGTTGT
ACATATTATCCTGTGCCGACTTGTGGGAATCAGG
>NODE_7544_length_75_cov_6.293334
GGAGTAAGCTATGAATGTAGTAAATGCTAGGGAAGGGGAGAAGAATAAAATTAGGCGACT
AGTGTTCTACGATAGTAACCCAAGAAGTTTATCGCTG
>NODE_7548_length_101_cov_11.019802
TTCGCTTCCGAGTCCTGTTTTCGACTCTGGAAAATCTCCTTTGAGTATGACAGTCACGGC
TTGCCCCATCCATTGGATGACTGCTGGTAGCACGTTTGCTGCACCTCCACCAACTAATCC
TTC
>NODE_7549_length_23_cov_11.608696
CACCTCCACCAACTAATCCTTCGTGTACTGGCACTAACATGACTT
>NODE_7550_length_65_cov_1.984615
GAGAACGTTCTATGGTCGAACACGGTTCTGGCAGCAGGTAATGCTGTTGGTTTTGTGATT
TACACGGGGCAAGATACGAGAGCGGTC
>NODE_7552_length_132_cov_5.742424
CAGTCTTATTGAACGTGTTGCCAGTGTTTGTAGTAATACAATTGCAATCGTACACTCTGT
TGGGCCGGTCAGCTTCAGCTGGAGCAATCACCCGAACATTACTGGAATCATTTATGCTGG
TGCTCCAGGTGAACAGACTGGACCTTCTCTTGTA
>NODE_7553_length_177_cov_25.451977
TGGATAAACGATTAATTTCAGATCAGACTTGATCTTCGTAACCAAACTACCAACGGAAAA
AAGCATATGTACCAATCACGATAGGAAAAGTTCTGCATAAATTTTGTCTGTAGGTAATCC
TTATTTTACGCGAAGGAAAGTAGTAGCATAAGAGGGTAACAACAAAGAGTGGACGAACTA
CCGTAGTTCCAGGAAAGGG
>NODE_7554_length_291_cov_7.250859
AGGCTTTCCCTCCGAAACCAAAATTCAGAGTCGAAGATATCCCAGATCTCTCCGGTAAAG
TCATCGTGGTAACTGGGGGAAACTCAGGCATAGGCTACGAAACGGTCAAAGCATTGTTAC
TGAAAAATGCCAAGGTCTACATGGCTAGTCGCTCGGAGGAACGCGCTAAAGAAGCTATAG
CCGCATTGAAGGAAGAGACGGGGAATGAGGCCATATTTCTCCAGCTAGATCTTTCCAGCT
GGGACTCAGTCAGGAAGGCATCCGATGAACTCAAATCGAAGGAGATTGCGCTTCATGTTC
TTTTCAACAACGG
>NODE_7559_length_40_cov_21.450001
CGAGATATGTACAAGTTTATTAGCGATGACAGAATGTATCCACCGAATATACAGTATATT
CG
>NODE_7560_length_234_cov_5.888889
CCCAAACGGTATCGAACACGGATATCGTGAAGCAAATGACCTTGGAAGATCTATTTTGAA
CAACTTTCTCAATCTCCGTCCCTTCTACCTCGACCGAAGAGACAGTATAATTCATGATTG
TCATCTTTCCGGACCTGACCGTTCCTGCTATCCACCAACGCCCTTGTCCCAATACAATCA
GCGCTCGCAGCATTTCTTCCTCTCTCTGTCTTGCAGCTTGTCAGATTCTACTTAGTCGCT
TTGTGTAGGTCTTTTA
>NODE_7563_length_73_cov_5.904109
CGAAACATTGAGGGAAACACTATCATCTCCTTGCACCCGGATCTAGACCTACCTACAACG
AAAGCAGAGAAACTTCATGACAGGATTCGGTTTGA
>NODE_7564_length_64_cov_3.093750
CTATGGACGATTCTTCAACCCAAGGTGCATGAAGATGAAGGACCAGGAAGCAAAGCCGAC
CGACAAAAGCGAAGGGCAGAGAACAA
>NODE_7565_length_304_cov_31.279606
AAAAAAATGAGTTTATATTGGTAACATTATAAATGAATTGGTGAAATAGATCATGAATTA
GTAACTCTATAAGCAGTCGGAATTTAAATTTAGAATGACGGCGTACCTTTTGCATAATGG
GTCAGCAACTTAATAGTAGTAGCAAGGTTAAAAGCCTTAGCGAAAGCGACTAGATAGTCA
TAAAACTAAAAAAAAAAGTTTACACTATGGTGGGTAAGTTACTATTATTAGACCCGAAGC
CAGGTGATTTTACTTAGACCAGATTATAATGGATCGAACGGGTGAATGTTGCATAATTCT
CCGAAGAGTTTAAGTAAGCGGTGAAA
>NODE_7566_length_254_cov_6.732284
CTCGACCCATCAAGATGTCAAGGTGCAGATTTGACTGAGGCAAGGCACCTGTAGAGCTAA
CGGCTTGACGCTCCATCAGTAGTCGCATGGGTGCATGCATACCAAATGTATTGCGCAACA
TGGTAAGCTTGGTCATATCCTGGGTTTCTTCCCAATTTTCTAGTCTATCCTTGAGACCCC
CTGTGGATTTGGCCTCTGTAGCAAGATTACGCGGCCCATAGATGAGAGTGTTGTGCGAGC
CGAGGCTATTGGTGGTATCGGAAACGGAGGCAACCT
>NODE_7567_length_140_cov_4.171429
GGCCAATCGAATCGAGCCGTTCGATGACAACATGGGAATGGCCTTGAATTTGCCCTTGGC
TGTTGATCTGTTGTGGAGCAGCGAAGTAATTTTCCTGGGCGTTGACAAAGAATCCAGTTT
GCATGTTTTGGATCTGCATCTTGATTGTGAACGCAGTGTTGG
>NODE_7571_length_67_cov_5.970149
CACTATATCGTGGTTTTTGGAGGAGACTTGACACTCCTGGAGTTTTTGTTACAGTCAAAT
TTCAGTCGTTTACCTGCATGCTTAGCCTG
>NODE_7572_length_852_cov_11.701878
TCCATACGGCGGCTTTGGAGCCGACAGAGAACTCAAGATCCTCGCGGGTAATGCTATCCC
AATATTTGTAAACCATCATCACGCTCAGGAGCATGCAAAGAGTGAAGAAGAACAGTCCAT
CGATATAATGCTTGATGGCGTCGCAAATCGTCACGCTGAAAGCGAAGAGAAGAACCTGGG
CAATAGTGAAAAATGCTGTACCAAAAACAATGTCACCCAGGGGCCAACGGTCATCAAGCG
TGCGGAAGACGAGAATGAGCTGTGACACGACATAGATCACAGTACAAATAAGAGGCCATA
GAATGTAGACAATCCATAGTCCAATGGGCTTGTCGTACTTGAAACCGGCGAATTGCTTGA
AGGTAGCGATAGCAATGAAGAAGGAGACACCAAAGACGACAAGACAAGAGATGCGTAGAA
ACCAGAGAGACAAAGGTGTGCCATCCTCAGCAAACTGGAAGCCGACGAAACCATTGATCA
AAAGACAGCAGTACGCCGCAGCTACGAGTCCTGTGTATACTGCAGCAAACCAAGAGTAAG
CTTCATTGGAAGTGGGTATTACTCCAGAGTCCAAGAACATGGCCAAAAGCTCTATCAGCG
CATACATCCAGAAAAACATGACGATTTCCTTCCGACCAACGGCAGTATATTTACTCCGAA
TATGAAGGATCATAATGGCAGTCATGATGATCGCGACTATATGGACGAAACATGTTGATG
GTTGGAAGATGAGCGTTCCACCGACATCAACGTTCCTGCTGTAACAAGTGGGCTCGATAC
CTTGATCGGATCCGATGAGGGGGCAGATAACGAGGGCGGCGGTTTGGCAAATGGCATCAA
AAGACCCAAACTGGAGGCCCATCGTTCGCAAAAG
>NODE_7573_length_186_cov_6.715054
TCTCAAATGCTTTCCGACAATTCAATTCTGTAGTTGAGTATAACACAAAGATCGGTACAA
AATAAACTCCATCTTGACACCATTCTATGTAGAGGGTGAGAAATGTATACAAGGGATGAT
CAATAGCGGCTAGTCGCCGTGACTTTGTCCTGACCTGATGCAAACTACTCATCTAAGAGG
GGAGGAGAATAAGGTGGCAGGCTGGCAA
>NODE_7581_length_23_cov_479.869568
AGTGACGCAAACCATCAATAGTATAGAAGCGAAGGAAACCTATGA
>NODE_7586_length_242_cov_6.904959
TTCCAACAATATGTTTTACAGCTTGGCCCAATACTTCGTAGCCTTCCCAGAACTTGGGCA
ACTCATTTCCGGGAACAAACAACCGTTCCACGCCATCCTCTGTAATGACGCACATACGAA
TGACACCACCTGACGAGCCATCACGAGACATTGCAAGTGCCAGAGTATTCTTTACGAAGT
TGACCGTTTCGTCACGACCCCAACCCTCCTTGTAGGTAGCATCACAGTAACCATAAACAT
ATGTCGAACCAGAGCCACCGATAG
>NODE_7590_length_64_cov_433.984375
GTAGGAGTGGGAAGGGCAGATACAACAGCCGAGAAAGCAAGAGAAGCAAATGCAACGACG
GCAGCGAAGGAACGCATTTTAGAGTT
>NODE_7591_length_81_cov_4.197531
GCAAACGCAATTGGCTAGGGAATTGGCGTCTGAGATGAACATGCACGTGAAACAACTCGC
AAAGTCAATTGACGATAAGGAACGAGAGCTTGAAGAGGAGATC
>NODE_7596_length_223_cov_14.820628
GGGCGGTGACATTGGGCGCAGAACAGTCAAGAACTCACTGTGGTACATAAACAAGAGCGG
GGAGACGATTGTCAAACATACAACGGTCACAGCTAAGACTACAACCTTCATCCTCTGAGG
TTGCGGATAGTATTACCATAATAGAATGCGACACTGGCAGACGAGGCTGTAAGGATAGCA
GGCACAGGTCCTTTGGCAACTCGAGGCAACGAAGATAGGAGGAGGAGAGCAGAGGCACCA
AGAGC
>NODE_7597_length_62_cov_2.403226
CAGAGCAATCGTACCATCAGGAGGCTGACAGGAAATTGAGGCCCTTCTGAATCACCTATC
GTAGTTGACCATCTGTGGTGTTCA
>NODE_7598_length_319_cov_26.730408
TTTTTTCAGGAAATAGTTGTATAAGCCACATCCCATGACTGGAAGAGTAAATTTGGATAG
GAAATACAGTACGGGAACTGACGATACGACAACAAAAAATAGACAGAGATCCCGAAAGAC
TTATTCAGCGAAGACGGCGGGCCTCACGCTCACTCTCATTGAGAGTAAGGATATCATTCT
GACGCACGGGACCCTTGACGTTACGAAGGAGAGTCCGATCACTATCCATGAGTTGTACAC
GGACTTGAGTGATACCACCACGAGAACCGGTTCGACCGATGACCTTATCCACACGTGCTA
ATGATGGTTTCTCCATTTTGATAATTACACGAAAAGTGGCC
>NODE_7600_length_98_cov_3.765306
AACAGATGTATCAATTTCTCTCTGTCTCCAGTCTGTTGACAATGTGGAAAATACCACTAA
AGCACAGGATCAAGCAGCAGTCATCTCCACATCCCGTGGCGAGAACGCGGGCACCGTCGG
>NODE_7602_length_157_cov_3.267516
CGCGCACGAACGTCCACAATATCTTCAGGTACCAAGAAGATCAATGCATTCATCTTTCTC
GCGATTGAGATGGCCAATTTGGCATTCTGTCTCTTTTCCTCATAATCACCTGTCTCACTA
ACAACAATAACCAAGGAGGGATCAACAATTCCAGGATGAATGGCATCCAACAAGTCCAG
>NODE_7603_length_84_cov_16.559525
GAGGAATTGGGCTCAGCCATTGAGAAAGCGATCCACACAGTTTCTTTGTAAAAGTAGCCT
GTATTCGATCGAGCATAGTCGCTTCCCAGAACATTGAATCAATGAG
>NODE_7604_length_73_cov_2.328767
CGAAGGTGAGCTATTGGGGTCTTGAGACTTGACATCTTCATCCTCCATTCTCGTTCTTTT
TCCCTTCCCCTCTTTCTGCTTCGTGAACATAGCTT
>NODE_7618_length_304_cov_6.325658
GATCAATGTTACCGATTGTTGAATCTCGCTATATAATTCTTCCGATAGACCAAAATTCTT
TGTAGACAGGTCACCCTCAACGAACACAACTTTACTTGACTTTAAGACATCAAGACTGAG
TCCTGCGGCCCGGAACCGTTCTCTATGTCTCTCTTCTACTGGTGGGGTCCTAGAGCGATT
CAAGGCATAGATACGATGGACGGCCGAGTTCTTAGTGAGGTAAGTCAGAAGATGACAACC
CAGATGGCCTGTGGAGCCCGTCATGAGTACAACAAGTCCAATAGAATACTGGGCTATCAT
TGCATCTATACTTCTGCAGTGCTCCA
>NODE_7619_length_301_cov_9.023255
CGCTCAACAGACACTTGCGATCTGAAGGTGGTGCGAACTGTAGGGAATTGCTGCGAGACA
ATAGCCAAGGTCATGATCAGGGGAATGGAAGAGTGAAGAGTGAGATGATGCCAGGAGTGA
TGAATGGTAGCGGTATGACGGCGAAATCTGCAGCCATTGCTTTATAGTGACTGTGGCACG
AGTTGTGTGTGTGTGCATTGGCATCATTGGTCGATTATTTGTTTGCTAATGGATCTTCTT
CTCTTCGACTTTTTCTGATGAATTTTCTTTGCGCTAGCTAGCTTGGTTGCTTTCATTTCT
TATGGATAATGTTCGAGTATGCG
>NODE_7620_length_285_cov_4.663158
ATGGTCGTGTTGTAACGACTGCATCTCAAGTTGGTATTTATGGTAATTTCGGACAGGCTA
ACTACTCCACGGCAAAGGCTGGAATCATTGGCTTGACCCGGACTCTCGCCATCGAGGGTA
AGAAGTATGGCATCCTTGCCAATACCATCGCTCCTTCTGCCGGGACTGCTATGACAAGCA
CAGTCTGGACTCAGGAGATGGTTGAAGCTTTCAAACCTGATTTCATTGCTCCTATCGTTG
GTTATCTTACTAGCAAGGATAACACAAGTACGAGTGGTGCTCTCTTCGAGATCACTGGAG
GCTGGGC
>NODE_7621_length_58_cov_2.827586
CTCGTTGCTTGTGCGGAACACCTTAAGAAGTCTCACATTCGTGGTGCTCTGACCACCGGT
AAAAAATGGGTCTTTCTTGC
>NODE_7622_length_631_cov_8.442155
GAATTACATCTAGACACCAGACCCATCACCCATGCCATTGTCTATGAGAAGGATGCAGGG
CCAATAGTCGAACCCGCAGCAATGGACTTGAACGAAATGCCGTTCGCATCAGCGTTGTTG
AGCCAAACATTGTTACCCCACCAATTGAGTTCGAAACCATTCTTCGGAAACTGCAAACAG
AAAAATATCACAATAACGCTGATAGCAACGCCTGCATCGAGGGCTGCAGATAAAATGTAG
TTGTATCTCATCCACCACTTAAAGTGGTACTTTCTAATCACATGATTGAAGAGGAAACCG
ACGAACGTCCAGGACATGTAATTAATCCCTGTTGCAGGAGGGACTGATCCCAGACCGGCG
AAGAAAATTGGAATGTTGACATATCGCCAGAATGAGAGAGGGAAGCGACGGGCGAGGAGA
TAGAAGGGGATAGGGAGGAGGGCGCCAATAAGGAAAAACCAAAGGAGAGGGCTGTATAAT
GCTCCAGGACCAAACAATCTTCGAGGACCAATTCCACCCCACACGAGGGTTGCAGTGGCA
AAGACGTTGGTGGATGGACAAATAAATCCGTTCTTTTGATCAGGAGTGCAGATATCTTCA
ATATTGGCCAGCATCCAGTCCTGAACACCCGTTACAACGAAGCAGCTCACGAC
>NODE_7623_length_24_cov_44.458332
TGACTCTGGGGTTTCCCATTCCGTTCACAATGGTTATTATACGCTT
>NODE_7635_length_75_cov_5.200000
CTTGTTGTTGCCGTTGAAACCCAATTTGACTTGAACGTTCACGTAACTCTTGCAACTGTC
CCAACTGCACCTGATGCGGCGTCAACAAAGGTGATAC
>NODE_7640_length_242_cov_38.764462
GGCTCACAAATTCAGTCAGAATTTGAATCTGGAAAGGAGCTTCTTGTTACCTGCGTGTCT
GCTGTGGGTATGGAGCAAGCTATCTCTTTCAAGGAAGCACCCCAGGGCTCTTGAATTTTT
CTTTCATGTACTATTCTTGATTTGGGCATATGTTGACGCTGGATGGCGGCTATACTCGCG
CTCCCTCATTAAATTCACATTCGGAAGACCTCCCTCGCACCTTAGCTTTTCCCTCTATAT
CTCGTTCGTAACTATATTGATGAC
>NODE_7641_length_732_cov_25.168034
GTCACCATTACCAACTTCTAGCAGGTCCATATCATTATGGCCATAGAAGTCGGCCGCCCA
AGAAATGAAAGAGTTCTGATGGATGATACTACGGACAGCATCCCAATGTGGACCAATATC
ATCCGTCGTTCTCCACGATTGGCCAAATCTCCTTGCCCACAACCAAGGTTGTTCCCTTCC
CCACTGGCAAAGCGAATACAACAAAGGAGGTTTTCCTGTACGATGGCTTAATCTATCGAT
GGCGTCTGCCATCCGTTTGAACTTTCCGACCATTCCTTCTTTAATAATATGATCAAAAGG
CACGGCACAGTTATCGTATTTCAGTAAGTCAAAACCCCAATCTGAGAATGTCTGGATATC
TCTGTCTTCGTTCCCATATGAACCGGGATATAGTTGGCATGTAAACCAGCCAGAGTCACT
ATAGATCCCTGTTTTGAAGCCCATTACATGAAGCTGGTCAGTCAAAGATCTCATTCCTGA
TGGAAAACGTTCCTTATTGGCGATGATATTCCCCTCAGGGCTGCGAGTCTTCTCGGAGTA
ACAGTCATCAATGTTGATATAATTATATCCAGCGTCCAGAAGTCCTAGCGACTTGATGAG
TTTGGCATTGTCAAGAACGATGGTCTCGTTTATTTCGCAATGATAGGCATTCCAGGTATT
CCAGCCCATAAAGGGTAATTTCCCAACACCATTGTCAAGGGCCTTGGAAGACTTGGACAA
TGTTGCGACTATCGCAGTGATTGCAGCAAGACCA
>NODE_7642_length_70_cov_3.042857
GCAGTCGTAAGATGTCGCTGAAATTGTTCCATATGCGAAAGATGCTGGGTGATATGTTGA
CTCGAAGCATCTGCTCTCCACCCTTCTAGATG
>NODE_7645_length_30_cov_104.533333
CTATACAGTGCTGCAATCAAGTCCAGTCTAGTGACTCCTCTGTAGTCAGCCT
>NODE_7657_length_177_cov_3.485876
TGGATTTCTTCCTGTTTATGGAAGAGGTGGACCTGGAAATCATACCGGAAAAAGAGAATC
TGAACATGAACGTGACGGGGACGCACGATGGCTTGTTTGAGACACTGATGGCGGAGTTTG
CACATCTGCCGAAGGAGGGGGATGAAGAGAAACTGGACGGGCTTGCGGTGGTGAACGTGG
CACCGTCGGTGGTGCCGAA
>NODE_7658_length_134_cov_29.104477
TTGGGCAATTATCCGCACTAAATTCAAGTACTAACTTTTACCAGGGTATAGTAGAATACC
CAAGGGGTGATAAAAACGACAGTCTATGCGCAGTGTATATATGGAAATAGCAACTTAGTG
AACCGTTCACCCAGAACCTCCCTTGTAGACCTTGCC
>NODE_7659_length_213_cov_26.253521
GCAACAATCTTGACTTTCATACTGGCGGGAGAAAGCGAGGTCAATTCTTTTTGCATTCGA
TCAGCAATACCGGGGAACATGGTCGTTCCTCCCGACAAGACGACGTTTCCATAGAGATCG
CGACGGATATCGAGATCACACTTGAAGATGGAGTTGTACGTGGTTTCGTGGATACCGGCG
GCTTCGAGACCGAGGAAGGCAGGTTGGAAGAGAGCTTCGGGGGAACGGAAGCGCT
>NODE_7660_length_294_cov_57.323128
GAGGCTATATTGAGGGTGCCACCGACTTTATCTTTGGACAACGAGGCCAGGCGTACTTCG
GCGGGAATACCATTGGCGTCAAAGGTGCTGGATGGGTAACCGCTAGCGGACGAAGCTCCG
ATGATAGCACAAGCTATGTATTCAATGCGAATACTATTGTGACAGCATCTGGTGCCTTTT
CAAACGCTACTTCTCGCCAATACTTTGGACGACCATGGAGCAATTATGCTAAAGTTATTT
TCAAGAATACTGTTGTCACCGCCCCGTTTAACACTGCGCTTTGGTCGGAGTGGAGCACTT
CCACTCCCAACACAGA
>NODE_7661_length_33_cov_353.606049
GAAAACAAGAAAAGAGAATAGATCTGCTCATGAAGGGTGACATAATACACAGAAT
>NODE_7664_length_50_cov_2.360000
CAACATCATCACGCGTTTCCTGGCTTGAAATGCCTATCGGATGACATGGACCGTCTTTCC
ATTCGTTAACGG
>NODE_7666_length_543_cov_6.412523
GGTCTGCAGGTCATCACCAGTGACGATATTGCCAACTGAACGAAGGGCAGGGGTTTGAAC
AGCAGTGGATGGATGCATGAGCAGATCAACAAGACGCCTGCACACCCCGGACTCGATGAC
AGCTTGAATCTTGTCGTTCGAGCCATCTGAGAGGTACGAGATAGCCCAGCAGGCATCAAT
GAGGATTTCATCATCGAGGGAATAGATTAGTTTGGTCAAGACAGTAAGAGCAGGGGATAT
GAGCTCCCAGTCAGGCTGCGGCGACTTTCCGCGACAGAAGTTGCTCAGAGTCCAAGTAGC
GTTTCTCAGCATGCTAAGCTTGTGTTGCTCGCTCAATAGGACTAAAAGGGGTTTCAGAGC
GCCTGCACGAAGAACGTAATCTCGGCACTGAGGGCTGTCGCCAGCAATATTGCCCAATGC
CCAAACGGCCTGTTCACGAACATCCAGGACGAGAGATGAAAGTAAATTAATGAATTCTGG
AACGGCCCCTGCATTGATCACAACTTGAGTGTGTTGAGCAGTACCAGAAGCGATGTTGGT
TAGAGCCCAAGCAGCCTCAAACTGC
>NODE_7669_length_63_cov_3.507936
TGAAAGTGTCGTTGAGAGCGTGTTGTCATCAAAGTAGAAATGTAGTAGATAATCTCAGGG
TCATTTCTATTTATCTATCCTTTTC
>NODE_7678_length_126_cov_7.206349
TTGGGTGAAAGGAAGGAATCAGATGCATTTCTCTATCAAGTGCGTTGTGTATAGTGAACA
CTGTTCGTTGCAAACTCTTCAGGAATGACTGGGTTATCCGTTTGCCCTCGTTTGTGCCCA
GTCAGTCGTTCATCCCGCTGCATCATCA
>NODE_7679_length_308_cov_74.201302
CGCACGAAGTTGATTTAGGCACGTCAAATAATATTGCCAGATTTACAAGGTCATGAATTG
TTAAATGATTATGACAGTCCCGAACCAATCAACGTCAACTGATCACTGGAGTTCCGCAGG
AAGAGCATCGTAAGCTGGGCAAAGAGCATTCCATGCTTGATTGACTTCAACGTTCTCACG
AGTGCCTTGAGGGTCAACGAGCTGGACTGAAGCAAGACCAGCGAATTTGTGCCAGAATAT
GTGACAATGGAACATGAAAGGTCCGGTCTTTTCAGTCGTGAAGCGGATGATGGTGCCAGT
GTTTGCTACACCAACGACGTCACGAGAAAT
>NODE_7680_length_57_cov_2.771930
CCATGTTTGAGACACCTCCAGCCAAGGGCTCCTTACTGACCCTCGCTGCCCAGTAGTTAC
AAGTTGAGACCCATTCATT
>NODE_7685_length_117_cov_58.230770
TCAACGCGACTTATTATTCCATGAGAGACGTAACTTTCCGCAACTCAGACGGCTTTGCAA
TTGCGAGTTTCATTGTGAATGCCGGTGAGAACCGTTTAGGTCGTCCTGTCGCCGGGGGCA
AGGTGCTCTCTGGTGCGCT
>NODE_7688_length_153_cov_3.254902
GCGGAGGTTGCCAGAAATTTTTCTCTCGCCGAGATGCCATCAAACGACATAAAAACGGAA
GCAAAACACGAGGCCCAAAGAGTGAGATATGTGTAAGCGCAGAGGTATTGGAGGTAGATC
TAGATGAAGAAAATGGTGAGGATTCGCTACGGGAAGAGAGACGAACAAAACTGTG
>NODE_7689_length_47_cov_2.021277
TCAACCTGGTGGAAATCGAGAATTTCATTGTACATCATGACCTTCCATGTGTCGACAGGT
AGATCAGCG
>NODE_7693_length_69_cov_20.652174
AACACGATTGCAGCTAGAAAGAGCAGGATGAAGAAACTCGAGCATAAGATTGCGCTGGAG
CAAGCGGTTGAGAGGCTGACCACCGAGAAGG
>NODE_7694_length_131_cov_56.213741
TCCTGAATCTTGGCCTTAACATTGTCAATGGTATCCGAGGACTCTACTTCGAGAGTAATA
GTCTTGCCAGTCAGGGTCTTGACGAAAATCTGCATTCCACCACGAAGACGGAGGACAAGG
TGAAGAGTGGACTCTTTCTGAATATTGTAGTCG
>NODE_7695_length_53_cov_2.415094
TGTCGAGTTGATCAAGGAGGGCAATGGCTTGGATAATCATGTTGTCGATACGGTTAACAT
TGAACTTGAGTTTTG
>NODE_7700_length_73_cov_2.095891
CTGTGATCGTCGTAATCTCCAGTAAAATAATCTTCTTCAACTTCGTCAGCTGGGCTGGCT
ATGATCGAGGTAGCCTGAGGTCTGCGGCCATAAAC
>NODE_7704_length_46_cov_23.521740
CGGTTCCTGCCTTACTACTTTTCGTCTATTAAGGGTGTCGGTGTTCTCGGGCACGCCTAT
AGTTCCGA
>NODE_7706_length_57_cov_295.736847
TTGTACAAAGTAACCTACGGTCTGGTCATGATTAGCTAACAGTCAAATCCAATTGAGCAA
GTCCGTATATCAAGTCCAT
>NODE_7707_length_95_cov_5.663158
ATTGGCGAAGATGGGGGGGAGATACCACCAGAGAGCTCTCCTACTGGTTCATCTTGCTTA
ACGCTCGAACGTCGATGATCCTGGGACTCGGAGACCCTCAAGATAAGCTGAAGTCCA
>NODE_7708_length_388_cov_8.512887
CTCTAATTATACACTGGACAAAAAGCTCTTTACAAAAATTCCACTGACAAGTCCATGTTG
AAAGGAAGGTCAACTGTGACGTCCAAAACCTTGTTCGCCGCATCATACATGACATCCGAT
GTGTCCACCTTTGCACTATTAACTCTCACCGTATTTGGCGCTTTATTGGTATTGAGGATT
CGTACACGTGCCACGTTCACTCCAGTAGCAAATCCAAAAGAACCCGTCACTCTCAAAATC
CCATTCTCAAACATCATCTTGATCTCAGTCTTCGTAGCCGGGTCGATAGACTCCCCATCA
TCTATGTACAATTGACCTTCTGCGGTGCCATCCTGACCAGGTGCCACGACGAATTCAAAG
TCTTTCTTCCTCAGCGCGGTTGTGGTGGCTGCAGATTCAACGCGGAGAGG
>NODE_7709_length_266_cov_5.105263
TGGAAAGAGTGCATTGGGCGAGAATGACAAGATTACACTTGAAGTTGCCAGGATGCTCAA
AGACGATTTCCTCCAACAGAATGGCATGAGTGAATATGATCGTTATTGTCCCTTCTACAA
GACCAGTGCTATGCTGAGAAATTTTGTGGCTTTCCATGACGCAGCGGTCAGAGCGGTGAC
GCAGCACGATCTCACATTCTCTAAGATCAAGGATTCTGCGGCAGATGTCATGTTCAAGCT
TTCGCAGATGAAGTTCGAGTCACCTTCTCAGGGCAAGGAATTCATCAA
>NODE_7710_length_149_cov_5.127517
GATTCAGTCTTGGTGGTGGATTGAGCTACCTCAATAACCGGCATGGTTTGTTGATTGATA
GCATAGTTGATGCTCAAGTCGTGCTAGCAGATGGGTCCGTTAAGTGGGCCAGTACGGATG
CAGACCTGTTGTTTGGAATCAAGGGTGCCGGTTTTTCTATGGGAGCTGTCA
>NODE_7717_length_53_cov_3.811321
ACCGTGCAATCAAATGGTGGGACGAAGAAGAGAAGGAAGGCCGATGGATGTTGGAGGATG
AAGAATTTAAAAAGA
>NODE_7723_length_118_cov_4.228814
CCTTATGTCAGGCTGAGCAAATACCTTGCTTCGTTCATCATTCCTGCTCGTCAATATTGT
TATGTTCACCCCACATATACGTTGTATCATCTTACTTCCATGTAACATCAGCCCTATGCA
TGGTTTCGACCTTTGTCCGA
>NODE_7724_length_196_cov_19.994898
GCACGGGCACCAGCACCACCAAACTTTTTGGGCTCCATCCGTCTGGGGTCGGCAATGAGG
AGGGTACGGTCATACGCAATAAGCTTCTTCTTCAACTCGAGTGAGCTGTAAGCATCAATA
TATTTCGCGTAGTAGGCAACAAGGGCCTTGGCGATAGCCTGACGGATAGCATAAACTTGC
GAGGTGTGACCACCACCCTTCACTCGCACACGAATGTC
>NODE_7725_length_121_cov_20.727272
GAGAATGATGAGGTTCTCATTTCTGGTTTCGGTCGCAGTGGTAAAGCCAAGGGTGATATT
CCCGGAGTACGCTTCAAGGTTGTGAAGGTATCTGGTGTTGGTCTCCTTGCCCTGTGGAAG
GAGAAGAAGGAGAAGCCCAGATC
>NODE_7730_length_175_cov_7.017143
CAAAACTGTGGAATGACATGAGGGAACAAATTTCGCTTGTCAAATACAAAGTGGCCACGC
CTGGCCAAGGCACCTTTAGCCATATCACAGGTGGATACGATGCTGGCTATTATGGGTACA
CCTATTCCCTCGTTTTTGCTGCAGATATGTATGCTACTATTTTCAAAGCAGATCCTCTTG
ATCCTGGTCGCGGAAAC
>NODE_7733_length_128_cov_99.195312
TGATATAGGAGTGGTCAATGTATATGGGTCACGGAAGGTGGAGCGGTTGACTTGCCTGTT
GGTCTGTAGCCTTGGTTGTCCGTTTTTAAATATTCATTGCTTTTGTTCCTGGTTCTCCTC
TGCCTTGATGTCTTCGATTGAAGCGAGGAT
>NODE_7734_length_145_cov_3.668966
TGATTATGCGTCTGGCACAAATCACACCCTACCCACCAATGGGTATGCCAGGCAATTCAG
TGGTGTCAATACGCAGTCGTACCAAAAGCATATCACTTCACAAGAAATCACTGCTACAGG
CCTTAGAGGGTTGGGACCTGTCGTCGCCACACTTGCGGACTGTGAGG
>NODE_7735_length_70_cov_2.814286
GCTTGATCGTGCTGTCATTGCCCGGTATTTTGCATTTTTGGTGATATCGCAGCTTGTTAT
CTTCACTTTGATCGGTGTGATCTTCAATTCTG
>NODE_7737_length_679_cov_8.876288
CCCCAAGCCGTCCCTAGCTCGACGCTTGTCGACCGTCCTCAGCAACGTAAACGAGGAAAA
CTTCCCAAAGAGACTACCGACTTCCTCAAGGCTTGGCTTCATCGTCACTCAGACCACCCA
TATCCTAGTGAGGAAGAGAAAAAGCAGCTTTGCCATGCGACCGGACTCAGCATGAGTCAA
GTTTCCAACTGGATGATCAATGCCCGTCGTCGTATTCTGGCGCCTGCACATCGTGCTGCA
TCTGGCCCAACTACAACTGCCCCTTTTCCTCCTGCTGCCCGTAGTTCATCAATGGGAGGT
GTATTAGACTCCGCCAGTAGGAGGGCGTCTATGCCAAACGCTGATAGCCTTCAACTATAC
CCTCCGATGACGCTCCAGTCGATGCCTAACACTCCTGCCAATCATCATGGTTCCTCAGAT
TACATGCCATCTCGGCATATGATGGGGCCAACGCGAGCTTCGCATCATTTGGGCCCTTTA
AGCAGTGGTGTTGAATACAATAACCGCTCAATGGGGTTATACGTTCCTGGGCAAGGGCCT
CCTCATTCTGCGGGTCCCACAGGTCCTTCACACTACCTTCCCCCGTCTTCGGATGTATCT
TTGTCTGCTCCCCCATCCATGCCCCACAACCCCTTTTCCTCGAATTCACAGCAGACATCT
CAGCAAAACATCTATTCCTCATTGAATCCCTCTCCTCGACC
>NODE_7739_length_240_cov_6.145833
CCCTCGAACGTGAATCAACACGAGTTAATATTCCATCTCTACCAGGCAAAGTCTTCACCA
ACAGATTCTCTGACGAAGTTATTGAAAGTAGGAGAGAAGGTTTGGAGCGCTTTTTGAGTG
TGGTTGCTGGTCATCCCCTTCTGCAGACGGGTAGTAAGGTCCTTGGTGCTTTCCTGCAGG
ATCCTAATTGGGAAAAGTCTCACTGGATTTGACTCATCAGCGCCGGTCCTTCTTACAAGA
TGCCTGCTGCGGACACGACTAC
>NODE_7740_length_222_cov_3.801802
GTGGGTTCCTGTCCCCTTGAATCAGATGTTGATGCGTATCAGGAATTGCAACAAGTCTTG
GTTTAGAGAAAATCATCATCACGATGGTGAACGACAGGTGTCATGGTTGAAGAAGGAAGA
ACGGGAAAGGGAGATGGAGTGTGCCAGAATGAGAGATGTGCGATTACAGTTATGTGAGAA
GGAGAGGGAAAAGAGGGAGAGGGAGAGAGCGAGAAAGGAAAGAGAGGAAGAAGAAGAAGA
AGAA
>NODE_7741_length_71_cov_4.760563
GCAGACTGTTGTTCTGCAGGTGAACAGGACGATGCACAGTTCTGTGCAGCTGTCATGAAC
GCATCGCTACACAAGCAGTCATTGGACAAGGGA
>NODE_7743_length_226_cov_71.230087
CTTTTCCGTCCTCTCATCGCCCTCAGTCTTTTCGGTACCGCACTCGCGAGCCCATACAAG
AGGCTCGAAAGCCTAGTCGTGTCCGTCACTGGACCTACTGGGAGCATTAGCTCCATTGAC
GATCTCAAGTTCACTGCCACTGTCACTAACAATGGTGAGGAGACCGTCAAAATCTTGAAG
TATGGTACCATCCTGGACGACAAGCTTCCCTCCAAGTCCTTTACTGTCACCAAAGACGGC
CAAACGGT
>NODE_7744_length_42_cov_6.928571
TCGCACCATTCCTAGAACTCGCGGAGCGAAAGATGGGTGTGCAAGACAAGACGGTGATTA
TCGA
>NODE_7747_length_74_cov_43.918919
ATCACCTATCAATGATGATGATGATAATGTCCATTTCAGAGCAGAAAGAAGAGAGTTAAC
CTAGAACAGGAGAACACCAGCGACAGCAACAAAGCT
>NODE_7748_length_23_cov_21.434782
AGAAGGACACAATCTGCGCAACACCAAAAATCATGTTACCTGTTG
>NODE_7749_length_231_cov_5.649351
AGCAGTGGTGATGGTAGAGGTGGTCGCGGAGGTCGCGGACGTGGAGGGCGTGGAGAGGGG
CATAGAGGCAGCCATGGGTCTGCCTCTACTGGCCCTCGTCACCATGACTCTCGTTCTCTC
GTGACCATTGCCACCTCAGACGGTCAGACAAGTATCGCAGGTTTGTAATATCGGTAAACA
CTGTTGTTTCCTATACACTCATTCTACCCCGAGAACACGTTGACTCTCTTAACGTTAAGA
GGCCCAACTATGG
>NODE_7750_length_70_cov_4.800000
TCTCCTGATCAAGTCCGGCTTGATGTACCTATCTCGTACTACGACCGCTTGAGAATTCGT
CAACCAGGAGACGCCAAGTTCACTCTCGGCCC
>NODE_7751_length_234_cov_8.179487
CTTGGATTACCATCCAGTGGAGCGGGGGCCATAGGAACACCCAGGGTTTGGGACGTACGC
TGTACTTGTATATCGATGTCTGTGCGCAATGGAGGATATGAAACATGAATAGGGCCATTG
CCTAGAGGTTTTTTCCCCAATTCCCTGACTGAGTCCGGCATTCCTCTCCTAGCATGCTCC
TCTTCCGAGAGGTCTGGTGGCGTGAATGTCACTGCTCGCTCCATGTATTTATTAAACCTG
TCCCAGTTCCATCCTT
>NODE_7752_length_39_cov_6.230769
ATTGCTGAGGATCTCGGCCTCGAACTGAAGTTCCCTCACGCTCCTGTCCCCCATGCTCCT
A
>NODE_7759_length_78_cov_4.166667
GGGACTACTGCTTGAAGAATTTGAAGATTCATGTTTGATCCTGGTGTTTTGAATTCGTAA
CATCTATGATTTTCCAGTTGGTTGGACGAGTGAAACCACA
>NODE_7760_length_247_cov_6.736842
GAACCGGTCAGGCAAACCACCGAGATTCAGGCCGTTTCTCATGTCATTGTCGAGAATGGT
GTCAGGCTGCGCTTGAACATCGTTGACACCCCTGGATACGGCGACCAGATCAATAACGAA
GGATGCTGGGATCCTATCATCAAATACATCAAGGATCAACACTCTGCTTATCTGCGCAAG
GAGTTGACTGCTCAGCGTGAACGGTATATTCAGGATACCCGCATTCACTGCTGCCTGTAC
TTCATCAACCCCACTGGCCACAGTCTCCG
>NODE_7762_length_46_cov_49.195652
GAATGGGTGAGCATCGTCATCTCCTGTGGGCATGAAACTAACTTGAACGGTCTTTCCAGC
GGGAAGGA
>NODE_7763_length_357_cov_15.156863
GATATTGCCGTCCTTTCCTTGGTTATCGTCAAACAGGGTGACGGTGAGATGCCCGGTTTG
ACCGATTCCATATTGCCCAAGAGGTTGGGTCCCAAGAGAGCGACAAAAATACGAAAATTC
TTTAATCTGAGCAAGGAGGATGATGTTCGCAAATATGTCATTAGGCGCGAGGTTAAGAGT
TCGAAAAAGGAGAATGCAAAACCTTATACCAAGGCGCCTAAAATTCAGCGATTGGTCACT
CCCCAGCGTCTCCAACGTCGCCGTCGCATTCGTACCACCAAGCGCCAGAATTTGGAACGC
CAGAAAGAAAACAAAGCCGAATACGATGCTCTCATTGCCAAGCGTGTCTCCGAGAAAAAG
GCAAAAGCAGCTGCAGCAA
>NODE_7764_length_23_cov_7.608696
CTGCTATTCATGCCAAGCGAGTCACGATCCAGCCTAAAGATCTTG
>NODE_7765_length_44_cov_26.272728
ACGATCCAGCCTAAAGATCTTGCTCTTGCTCGTAGACTTCGTGGAGAGCGATCATGAGTT
TCTGTG
>NODE_7773_length_638_cov_10.413794
ATATCCAAACGCGTTATGCACCAAAGGTCTTTCGATTGACTGACAAAGCTGTGCTTGCTG
TGAACGGCTTTGCTGCAGATGGGAACATGTTCGTGAAAAAAGTGAGACAGCGTTTGGAGT
GGTATCGTCATGCGCATGCTAAAGATATGCCCATCCGCGCAATTGCCCGTCTAATCCAAA
CAATGCTATACTCAAGGCGATTCTTCCCTTACTATGTTTACAACATCCTTGGCGGAATTG
AGGAAGATGGAACGGGTGCTGTCTACTCCTTTGATCCCGTTGGATCGTACGAGCGCGAAG
CATGTCGTGCCGCAGGTGCCGCACAATCGCTTGTCCAGCCTTTCTTGGACAATCAGATCT
ACTTCAAGAATCAAACCCCTGCTAGTGGCACATCGTTCCCTAGGCATCTTCCTCTGCCTA
CAGTGCTCTCCCTTGTGGTCGATTCGTTTACAAGTGCCACGGAACGGCATATTGAGGTTG
GCGACGGACTCGAAATTTACATTGCGCTTTCCAAGGATAGTTCTTCCATACAAGATCTTC
GAGACATTCGAGGGGTATCAGAACTTACCGGAACAGAAAATGGAGAGCGAGTATTTGTCG
TCAGGCGCGAACTCAAGAAGGATTGAATTTTCTATCACCACGCACACTTTGTATTATTCA
>NODE_7776_length_661_cov_17.883511
AAGGAATGGGTTCCTGTCACTAAACTCGGCCGTTTGGTGAAGGATGGAAAGATCAAGTCT
ATGGAGGAAATTTATCTCTTCTCACTTCCTGTTAAGGAATTTCAAATCATCGACTTCTTC
CTCCCCAAGCTCAAAGATGAGGTTATGAAGATCATGCCTGTTCAAAAGCAAACTCGTGCT
GGTCAGCGCACACGGTTCAAGGCATTTGTTGCCATCGGTGACTTTGATGGTCATGTCGGT
CTCGGTGTCAAGTGTGCCAAGGAAGTTGCTACTGCCATCCGTGGGGCCATCATCCTTGCT
AAATTGTCTGTCATTCCTGTCCGTCGTGGCTACTGGGGTGCCGCTCTTGGTGAACCCCAC
ACAGTGCCTTCCAAGGTTAGCGGCAAGGTGGGATCAGTCATGTGTCGGCTCATCCCTGCT
CCCCGTGGAACTGGTATTGTTGCAGCCCCTGCATCAAAGCGCCTGCTGCAGCTTGCTGGT
GTTGAGGACGTGTACACCCAGTCGAAGGGATCGACTGCGACGATGGGCAACTTTTTGAAG
GCGACGTTTGCTGCCATCACAAAGACATATGCTTTCCTTACACCAGACCTGTGGCGGGAA
ATTCCGTTGTCCAAGCAGCCGTACGACGAGCACAGTGCCCATCTCCAACTTGTGTCCAAA
AAGTACTAGAGTCTTGTGCTGTG
>NODE_7780_length_106_cov_3.537736
TTTTTGTTTGGCGCATCTGGAAACTCGCTGCGTTGCACAAGATAATACATTTTATGATGA
TGGGACTTATCAGCATAATTGCTTTTGGATCTCTTATTGGAGCTTTCTTGTCTGGTGCAG
CAGCAGGC
>NODE_7781_length_54_cov_1.907407
TCACATGTACTTGTAGTGACAGAAAGGATGTGCGTGCACATCATGGTTTAAAAAAACCCT
CAGGAGGGCGAGTATA
>NODE_7787_length_620_cov_5.830645
CTTTATACCCCATTCATAGTCAATGGAACCATATTTGTTGAGGACAATGTTCGCAACCTC
GTCCCCTAGTGCCTTATTCTGTCGCAGGTCGAACACTTGGCCGTAGGGTTGGACATCAAT
TTGACATCCAGTAGCCATTCCTGCAGCGTGGAAGCAGGGTATGACACGATTGACAGTCTC
CTTCATCTCTGAGCGAGTAGGAGCGCGAATGTAAGAAATGAATCTAGAATTGTCTGGGAT
GACGTTGGTAGCCCAGTCTTTTCCTTCAAAAATACCATGCACACGGTGGGTGGGTTTCAG
CTGCTGACGAAGGGCAGAGATGTTGTTGTAACCGAGTACAGCAGCATCGAGAGCGTTTTT
GCCTTCCCATGGTGAGAGAGCTGCGTGTGCCGTATGACCACTATAATCGACGGTAATTCT
CTGAAGAGCAAGACAGCTAGACAAACTGACAGATCCTATGGGACCAGGGGCGGGGTGACA
CATCAAGCAGACATCCATGCCCTCATAGGCACCCTTTTCGAGTAAGATAACTTTGCCATC
ACCCCCTTCCTCGGCTGGCGTTCCTAGCAGTACAATCTTTCCAGGTATGTTGTGTTTCTC
TAGGGCTGCACGCAAGCCTAAGGACACGGCGACACCCGCCAA
>NODE_7801_length_2224_cov_21.607464
GCATTTTCTGGACACTGGATTTCAACTAGGTAAACAGGTTCTTGTAGTGTCGGCTGCGCA
AGCAAACAGGCTGCATAACAGGAACGACGCATGGTAGGGATGATTTGACCTCCACCACGG
TGGATGGCATCTGTGTGAAGAGTGACATCAAGAATGTTTACGCGAACTCCGCGCATGTTT
TCTTCACAAAGCACACCTTCTTTAGTTGCCCACTGGAAGGAGGCAACGCAGGAATCCTTG
ATTTCATTCAGATACTGCACACCCTTGGTGGTATCGACCAATGTGTTAGGACCGGTGGTG
TCGGGACCGAAACACCAAATCTTTCTCGCTTCGGTGACATCCCATCCATATTCGTCCGCA
AGGATGCGAGCCCGAACCTTGAAATCGTCACGAGCATTGATCTTTCCTTCCTCGATTGCT
CTCGTGACTTCTTCTTCAAGAGGTGTGGCCTTGCTAAAGATACGATTGTGCTTGTTCTGT
GACTTGGAAAGGGCAACAATGCTGGACTCCGCCTTAACGGTCTCGCGATAAGGAATGACG
GGATCAGATATTTTGAGCGGTACACCGGCGTGATCCTCTTGAAGATCCTTGAGGCAAATT
TCGAGATGAAGTTCACCAGCACCAGCCACGATGTGCTCACCGGTCTCGGAGATCGAGGCC
TGGACGCAAGGATCGGACTTAGAAAGACGCTTAAGGCCTTCGACAAGCTTGGGGAGATCG
GCAGCATTCTTGACCTCCACAGCAACTTGTACGACAGGGGAAACGGAAAATTTCATGACC
CTCATATTATGAGCAGTTTCAGATGTAGTAAGAGTACCACTCTTGAGTAGGTATTGATCA
ATACCGACTAGACCAACGATGTTACCAGCAGGGCAGTCCTCGATAGGTTCAATGTAACGG
CCCATCATGAGAACAGTCCGTTGAATGGACTTGACAAATAGATCATCCTTTTTGCCGGGG
AGGTAATTAGGGCCTTGAATGCGGACTTTGGGGCCAGCTTTGACTGTACCAGAGAATACT
CGACCGAAAGCATAGAAACGACCCTTATCGGAGGTTGGCACCATCTTAGACACGTAGAGG
ACGAGAGGACCATGGGGATCACAATCCCTGACGGAAATGGCAGATTCGTCATCCATTGGA
CCCTCATAGAGAGTTTCAACACGATAGCGTTGAGCAGTAGCGGGAGAGGGAAGATGAAGA
ACAATCATCTCCAGAAGAGAGTCGCCAGCTGGAAGGAATTTGCGCATGACAACTTTGAGA
AGGGCTTTGCCCTCTAGATCACGCTCATCACTGGTAAGCTTGATGTCGAGCTTTTCGCAC
ATGGAGTTGACAACATCCTTTTTGAAATTCATGACGGCGTCAAAAATTTTGAAGATGGGA
TCCAGAACAAACATGTTAAAGGCACGTTCAAGAGGTTTGCCATCAGCATCGTTGGAGCTT
GTCGTCCATTTACGAGTTTTGGGATTGAAGAAATTATCACCCCAGAGCTTAGTCATCATT
TTACCCTTATCCACACCAAATCGCTTAGAGTAACGATTAGCGAATTGGAGGAGAGTGAAA
CACCAGCCATGAAGACCAGAACCGAAGGCAACAGTCCCTTGGTCAGGATAAACCTGGACA
TCACCAAGGGCTTCGTCATGATATGTAGAAATGATTGCATTCGTTGATTCGATGGTACGT
TGGAAAGATTGGAAAAGTTCCTCCTTCCCGGATTGCAGTTCAAGAAGGGCACGATCGACC
TTATTGATGATGACGACGGGTTTGATACGTTCTGTTAGTGCTTGGCGGAGCACAGTTTCC
GTTTGTACGCAAACACCTTCAACGCAGTCGACCACAACTAAAGCACCATCAGTAACACGA
AGAGCAGCGGTGACCTCAGATGAGAAATCGACGTGTCCTGGGGAATCGATTAAATTGATC
AAGAATTCGTTGCCGTCTGTCTTTTGCTTAATAGCGCTTACCTCCTCCTTATCGACCTCG
AAGTACATGGAGATGGCGGTGGACTTAATAGTGATACCACGTTCTTTCTCGTCATCTCGG
GTGTCGGTGAATCGCATGTCACCGGCCTTCGCAGTAGCAATGATACCGGCCTTTGAGACG
AGAGAATCAGTAAGGGTGGATTTGCCATGATCGACATGAGCGATAACGCTCATGTTACGA
ATGTTGGTCGGGCGGTCCATAAGACCCCGAATCTGATCTACGGTGAAGTTAACCATGGTG
AAATCTTTCTACGGTGAACAGAAGAA
>NODE_7806_length_60_cov_223.816666
CCAAGCCGATCAGCTTGGGAGAGTCGATGTTGATGCAGTGGAAATTGCTGCCTCCAGTTG
TGGATTGTGATGGCTATCTATC
>NODE_7807_length_38_cov_59.657894
GAGAAGGCTGAAACTTTGATTCATAACACTAGCTTAGTGGACTAGGCAAGAGACATTAGG
>NODE_7808_length_41_cov_3.439024
ATGTGGATATAACTTGGACTATTGAGAGTGGCACCCCTGCCGGGTCCTACCGTATCAGAT
ATT
>NODE_7812_length_183_cov_8.551912
GTCCAGGGGCTGGTGGTCGCGGTGATAGTGCAAGAGAGGAGAACATCAGTTTGCAAGATG
ATCAAGCAAAGGCGAAGGACGCTTGCAGCTGTTAAACTCCTCTTCCCATATGCATTCCTG
TTCTATTATTGCTTTTGTGTCACATTTCCATTACAATGGTCCACGTAATATCCTTCCAAA
TATACATGTCTTTTAGAGAGGAATA
>NODE_7816_length_91_cov_9.417583
TTTTTTTCTTGGATTGAACAATGGCCATATGAAATTTTAGACATAGGAAAACAGCCATAG
TGCACGCATAATAAAACACCTTTCCTCCCTCTCTAGCCACGTTTTTTCGAGAC
>NODE_7817_length_31_cov_59.612904
CGGGAACACATAAGCATAGACATCAGTATCCTGACATGTACAATCATATGTGA
>NODE_7819_length_29_cov_371.586212
TTCTTCTTCTCTTTATCCGAATTTCTACCGGCTGATTTATCCTTCTAAAGA
>NODE_7822_length_70_cov_3.242857
TGCCACGACGGTCGTACTCCTTGACACTCCCATAATGCAATGTATGAGAACCCGTCCTCC
CTCCTCTAGGGCCGCCTGAATGAATCGAGTTG
>NODE_7823_length_123_cov_3.959350
TTTTGCTCAGGAGGCATCGATGACACTTGGGGATTACAGAATCCAGCCTTATATTCTTGA
TGAGGTTTTCATTGTTCTGTCCAGGAGACACATCGTTTTTCGTTCCAGGAGTGATGTGCA
TGTTGCACGATGACTTTGATATTCT
>NODE_7824_length_165_cov_3.854545
ATGACTTCAGGCAGGTTGAATCGATAACTGTGTTCGAGAAAGGTGCTGGTCACTAATGAG
TAATGAGTAACTCTTTCGTCCCCAATATCCTGTTTATGATATGTAGCTCCTATCTCCAGT
CAACGCACTCGGAGTGCGTGATTCAAGCCAGGTACTATATTACAATGTGATCAGGATCTT
ATGCCGG
>NODE_7827_length_241_cov_9.261411
ATGTACACTGCACAAATAAGATTTACCAATACTGGTATTGTACTTTACAAGCAATGGCAG
AAATACCCAGCACCACAGCCAACACCAGCTTCCTTATCCCTGACTGCCGCCTCTCGGCTG
TCCAAACCTCCGCACCCACTGCCTTGTACCGTTCCCACACCGGCCTGAGCGAGAGCCACC
AGAACAGAGCAACGGGCCCTGGGAATGTCGCTATGATCTTGCCTTGCTTTCTGTCCGACC
GATAGTAGCTCATGCACTCTGTC
>NODE_7828_length_76_cov_3.236842
CCTTGGGCAGGGCTACATGAACTTTGCACCTCCCGACTGGATTGTCAAAGCAGCCGAACA
AGCTCTCAATACAGTAGCCCCAAATCATTACTCCCCCG
>NODE_7830_length_591_cov_15.463621
TCTACCATGGTTAAGGCTGTCGTTCTAGGTGCTGCTGGTGGTATTGGACAACCTCTAGCC
CTTCTTTTGAAGAACAACCCTCTGGTAGACGAACTTAGTCTATACGATATTGTCAATACT
CCCGGCGTTGCCGCCGATCTTTCTCACATTGCCACCCCAGCCAGGGTGGAGGGCTATCTT
CCCCCCAACGATGGGCTCGCCAAGACCTTGAAAGGTGCTGACATTGTCGTTATTCCTGCC
GGTGTTCCCCGTAAGCCTGGTATGACCAGAGATGATCTATTCAAGATCAACGCGGGAATT
GTCCGGGACCTTGCAACTGGGATTGCCGCTACTGCTCCCAAAGCTTTCGTCCTTGTTATT
TCTAACCCTGTCAACTCGACTGTCCCAATTGTAGCTGAGGTCTTCAAGAAACACAATGTC
TTTGATCCCAAACGCCTCTTCGGTGTCACTACGCTTGATGTTGTTCGTGCATCAACATTT
GTGGCCGAAAAGATCGGTAACCCTGCTTCGTCCACGGAAGTAGTTGTTCCTGTTGTCGGT
GGGCATAGTGGTGTCACGATTGTCCCCCTCCTCTCTCAATCTTCTCATGCATTGCCCCCC
AATTTCTCTGAGG
>NODE_7831_length_23_cov_30.478260
TGCTCCCGCTGTCCTCGGTGGTAAAGACCTCACTGTTCCAGGTGA
>NODE_7833_length_72_cov_2.833333
GGGTAGTAACCATTTGGTTGTAAAGTTACGCGAGTATCTAGCAACTAGTGCACCGATAGG
CAACAACACAAGGAAGCCGATCGAAGACAGAATA
>NODE_7834_length_326_cov_13.015337
CTGCATGTCGACACAACCCCTTTTGCAGCGTACTGCGACGAAGCGCATTGCTCTTCCTGT
TCGCGTTGAACCCAAAGTTTCTTTCGCCAATGAACGTACCTTCCTCTCATGGCTTCACTT
CACCGTGGTTCTCGGCGGTCTTGCTGTTGGTTTGCTGAATTTTGGTGATAAGGTTGGAAA
AATTAGCGCCGGAATCTTCTCTATCGTTGCAATGGCCATCATGGTCTATGCACTCTATAC
CTACCATTGGCGGGCTGCGTCAATTCTTCGTGGGGGCCGAGGACCATATGATGACAGGTT
CGGTCCGACCATCCTTTGCATCGCTTTATTGGTTGCTGTCATTTTTAA
>NODE_7838_length_105_cov_11.123810
GTATAACGTGTCTTAGTAATTTGAACCAAATTACGCAGCAACGAAGTGTCGACTAGGTAG
ATTTGCCGGCTTCTGGGTTTGTACGATGATAATGAGCAATCCGTGCTAACTGACTAAGGC
CAGACAT
>NODE_7840_length_245_cov_6.783673
AATGAAAGCAACGTCAACGCCACCAGGGGCCAGAGGGCCACCTTCAGCCGTCCAGCGCAG
CCCATTTTTGAGAATCCAGGCATCAAAGTTATCTTGTGCTTGTCGAGTAAGTCGGAGATC
AGGGGCCGCAACGCCTTGCAGGATGTTGTGGTTGTTTTTGGTGATCCTGAACACAGCTGG
AGACGGGTTTGGAACATACCAAGCGACATCTACGTCAAGTGCCGTCAGGAAACGAATCAA
AGCATGCCGCATGAGAGCGACACCACA
>NODE_7842_length_23_cov_3.217391
CATCAAACTGAACTGAGAGCTGCTGGTTATGAGAGAGCTCCCTTT
>NODE_7845_length_216_cov_6.652778
GGAGAGGAGTCCTCTTTTATCTGTCTCGTTGTATCCTGAATTTATTCTCCCCTGACTATT
CTCACAATCCCCTCGAAATTCTCAGCTACAAAATCAACTTCACCTCCCTCTTCCTTGCTC
TTAATCTCACCAGCTTCAGCACCCGAATCTTCATCCGGGCGCGGAACATAAATGGTCTTC
ATACCCAATTTTTGAGCGGCGCGGAGATCCCACATGTGTGCTGCAACCATAGCACATA
>NODE_7853_length_191_cov_4.094241
TTCCGTTCGACATCTCACCCTACACCATGTCCAGCTCTTCCCTTTTCCTCCACTTTCCCC
CCAACACCATGCCAGGCCACGCGGTAGATCCCCTACCCCCCGCACGCACACACTTGGTGC
CAAGCCCAACATGTCCTACCACCCATCACCATCGAACCATCTCCATCCACTTCATCTAGA
CTCTCTCGCTATCACGGGTCCGGCTGCTTCTGC
>NODE_7859_length_132_cov_4.636364
CCAACAGATAGGTCCCCAAGTGGAGGCGAAGAGCGCAATATAAATGCAGACAAAAGCGAT
CAAAACACGCTGGCCTGCAAGATTGTCTACTGACACAGTGACACCAACAATAGCAACAAT
AAACTCGCAGATGCACATGCCAGCAGCACCGAAG
>NODE_7861_length_152_cov_5.250000
AGAAAAACCAGTGACTACGGTAATAGATGTCAAGAAACGACCCATATCAACCAGGCCAGC
TCCGTTCTCGTAGGATGAGAACTCATCCGAACCACGACGTGAGGAAAGAGCATTTGGAAG
GGGAGCAAGAACAAATATAAGTGCAACAAGGAGTGGGAGCCAGTTTGACCAAAG
>NODE_7869_length_89_cov_2.932584
TAAACCGATTCCCAAGGAGGTTTTAACCTCATTCCCAGTCCCCGATGTTAAGGGTATCTC
CTGGATACCAGTTCAGAGTGTCCAAGAACCTGGCTCAGAAAGAAAATCCTC
>NODE_7872_length_589_cov_6.988115
CATAAAACACAATGCCGATATCCTGTCTCGAAGCGTTCGTTGCCAGCTCAGAAAGGAACG
TCATCGGCTCAGCACTAGGATCAATAGCATCAGGGTCACCGAAAACATTAAGGAATGTCA
TGACCCAATCTTTACTCGTGGGTGCATGTAATGCTGCTCTCGTGCGTGGGTCATTCATGA
AAATGGAACCATCTCCAATGGTACTGTCATCTAGACCGCGAGCATCAGGAATGTCATAAA
GATCGAACACAAAGTCGTCGTTATTCTTATTGAGATTCCAAGGGAATGTATAATTTACTG
CATAGTCGATATACATCCATAACAGGCCACATCCGTACCAAGGATCCAATTGATCAAATG
GCCTATTCTTGAAGAACTGACTCGAGTCCCGCTTCACAAAATCACTTCCCCCACGTCTGA
CCAATTCATATCGTTTCTCCGCACCACGTCGATACAATTGTCGTAAGAAAGTGCGGGCAC
TGAGTTTAGATGCTAAGAACGGGAGGTCGCGTTGGGTTGGATTTATCAAAGGTATTGAAG
GTAATAGTGAAGTTTGTGGGTATGTGAGGTTTACGTCGTATTGACATAAATGCGACTGAG
CTTCGAAGTAA
>NODE_7880_length_136_cov_18.169117
GACGCTGTACAGTGTGTTGCCGATGCTGGCTACTGGCCTACACAGGCTCCAGACCTGTAT
ACTGGCCCTCTCCAGTCTCGCACTTTGCTCCAGGAGCTTTACGACGAACCCACCCATGAC
CTTTGGTCTCAGCAGTTGCACTCTCAACAGCAACAGCA
>NODE_7883_length_106_cov_3.679245
TAAGCCTGATCATCTTGTGCAATGATAGACCTCGAGCAATGACGGGTGTCATTGGGGTCA
AGTCCGACATATGCGTATACATCTCCTTGTCCATCAACCAGAATGCAATCGTCTTGTCAC
CGACCAAA
>NODE_7884_length_700_cov_10.898571
CTCAGCCACACACCAAACTTGTTGTTAAATGTCTTCATTCGCTAGACTTAATTGTGTTCA
TAGTCCTGTTGTGTCGCCTCGGGAACAGTCGCCAGAAATTATCAGTACCAACACTCTCGC
AGTCACACCTCTCCCAAGATCCTTCTTCGAGCCTGTCATTCTCGAACTCTTGCGAACTCA
CTTTTCGTCATTTGGACCCATTAATCAATGGGTCTCTCTTCCAGGTTTTTCAAGAATCAT
CATAGTTTACGAGCAAGAGGAACACGCAGAAAATGCGAAACTGTATTCAGATCCTATCAT
TCTTTCTGCTACCAAGGAGCGATCTGAAGAACTCAAACTTCGCGTATATCGCGCCGACCC
AAACCCACTTGTTTCATACGATCCAGACGTCTCAGCGATTCCCTCAGAGGCGTACCTTCA
ACTCCCTATCTCCAACAAAAATTTCCTTATCTCTCCTCCGGGATCCCCACCAGTAGGCTG
GGAGTCTATTCATGAAGATCCACCCAATGCGACACCCCTTGCAGATGATCTCGTGGAGGC
CCTCAGAAGACTCTATATCCAGCAACGGAGCTCGGAGAGGAGAAGGAGTTTAGAGGTTCT
TATTGAACCGGATGAAAGTGGTGTTGGCGTATATGTGGAGGACTGCGATGTAGTCGTTGA
TGAAGATGGCTATATCATTGAGGTACAGGGGGAAAGGGAGGAGGAATGGATTTATGGTGT
TA
>NODE_7885_length_104_cov_3.990385
CGCCAGGATCAGCGTCCATTTTGGGTCCAGGAAATCCAACAGGAAGGCACCTCCGATAGC
CCCTGGTACTTTCATTAAGTTCAGGACCACATTCCAACCAAAAATTACTGCAATGGAGTC
GTTACC
>NODE_7886_length_67_cov_4.925373
CGCTAACAAAGTCTTTGGGGTTGATCATGAAACCCAGATTCCAGAAGATGACAAGGCCGA
AGACAATGTATTGTAGCAATCTCGGTCTA
>NODE_7888_length_95_cov_30.010527
AATTTATTTGGTACCAGCTGACGAGAATTTCGTTACCGACTTAGTACCTTCAGAGATAGC
ATGCTTGGAAAGTTCTCCGGGAAGGATGAGACGAACCGATGTCTGGATTTCACGAGA
>NODE_7889_length_277_cov_4.003610
TTTTCCATAACCGTGGTGTCCTTCATAGTGTCGTTGGAGCATTCTCTCCTGACCAAGTCA
GAGCGTTCCATCAATGTAACTTGGCTGCCTCCGATGAGCCTACTGGACCCACTAAAGAGG
ATGTCAAGAAGTATGCGTGATTAGGAATGATGGTGTAGTACGTGACCTAGTTCGGATCGA
ATACAAGTGGATTAGGCTAGTTCTCATCAGAGCTTTGACGATTTCTGTGGGTATCCTGCT
CCCATTCGCGAATGATAGCTATTCAGTTCTACATACACACACTGCTACTTGGATGACCA
>NODE_7891_length_119_cov_4.487395
CGCATTCAGCGGCATACACAGGTACAGTGGAACTCTTCGGCCCGATGCCCAGACCAAGAA
TAAAGCGTGCCACAAATAGGTGGGGCCAGGAGTTGGTGACTCCTTGCCAAATGCATGTAA
GGAAGGAAAAGAGGGCAGCAA
>NODE_7892_length_50_cov_5.180000
CTCCAAGACCTCTTCCTGCACCACCTGTAGCACCAGAGAACGAACCACCATTGGCCCACT
CACGACCCCAGA
>NODE_7893_length_117_cov_3.470085
TATTGTTGCTTCTGAAGACGAAAACACTAATATCTCCAGGCGCCTCGTCCGATTGAGGTT
CAATTCCAGTTGATGGATTTCCGCACTAGCCTTGCGTGTATCGTCCGAACTGTACTGCTT
GACAGGAATGGTGAACCAA
>NODE_7894_length_182_cov_5.285714
CATCATGGCTACTCCCTCCATCAGTACTCCCATTCCACAGAGCGCAGGAGGTGCTGCAGT
GCCTCTCGCCCCCCCTGCCCGCTCAACGCAGCGCGAAGCTGGGAACAGCCTCGGTACCTT
CGGGGTCAAATCGGGTCTCGCACAGATGCTGAAAGGTGGTGTTATCATGGACGTCGTCAA
TGCTGAACAGGCTCGCCTCGCCGA
>NODE_7895_length_66_cov_5.196970
CAAGGATGGAAAAAGCCAAAATTGCCATCGTCCAATTTCAGTTAAGCGCACCCAAGCCAG
ATATGGACAACACAGTCGTGATAAACGC
>NODE_7899_length_187_cov_6.973262
ATGTAGATTAGATTCTTCAAAGGGCTTTCAACAAGTCGTCAACTTCCACGTGATCTTCCG
TGTGCTGCATTCTGGAAGCAAAAGAACACCTGCAACCAGGCCCTAGAATGAATTCTCCAC
CAAGCTGAGATATATTTCCTTGTTTACCAATCAATCCCGGAGTGGTGACTGGACCGTTCC
ATATGCTTGACAATGTGAGGCTGACTATG
>NODE_7903_length_68_cov_1.970588
ACAAGTGCTCCGGATGATGTGAGCCAGTACAAGGTGTTGGATATGACCGGTGATATCATC
GATGTCCTGAATGACCTGGGTATTGATAAG
>NODE_7904_length_51_cov_3.549020
CTTCTCCTTCTCGACATCTAGTACGAACATATCATCCTTATAATTTTGCCAATGCCCTGA
GGTCTCCCATAAT
>NODE_7907_length_58_cov_3.637931
TTGGGTGGCGGCTTTGTAATCTGACAGTTGTTGGGAGACGGAGCGTAGAAATGTAAGAGT
GATTGTAAGGCTGTCTCCGA
>NODE_7909_length_71_cov_5.873240
TCATCACTACGAGTGGAAAATTTGTCCGAGTATCTCCCTCGGAGAACCCGGATCTCCTTT
GGGCACTGAGTGGTGGAGGTGGAGGATCGTATG
>NODE_7910_length_49_cov_3.122449
TTGGCGAAAGAAAGTTAGCGACGCAGACGTTATTTCATGGTCTGCATGCAGAGACAGAGA
AACCAGTGCAG
>NODE_7911_length_64_cov_65.000000
ACGTGAATCCCGCTAGGCGTAGGGAGCAAAGCCAAATGCAGACTTAGTCCATGTATGGAC
AGTCGTCGAACAGTCAAAGTGGACAG
>NODE_7912_length_155_cov_4.658064
TCACCACCAATGATGAGAATCTTGCCATCAGGACGAGGAGTTCCCCGAGTGATCAGATCG
ATAATGGTCTTTGCATATTCGTAAGTTTGACCCTCAGTGGGAGCACCAGAATACTCCCCA
TAGTTGGCGAGCTCATTAGCATAACCGTGAGCGGCAATAGCGTCAGAGTAGACAACA
>NODE_7913_length_796_cov_7.051507
GCCGAAACCCTGAGAGCCCATGAAAGCGAGCCGCCCACATTAACCCCTATACGTTGACCA
AAAGGACCACCACTATCTTTGGGTATTACAGCCTTTGAGGCCTGGGCCATCGCGTAAAAT
TCTTGATTCAATTCAAAGCTTCCATCAGTGTTGATGGTGACGAGAGGGCGACATCCTGGT
CCATTGCAGCTATCTGTCCCAGGTAATTTAGGATTTCCGCCCCCATCCAATGCAATATTC
CACATCAAGCCGCTTCGAGCACCACGGGAGATGCTGCCTACCCATAGATTGTCGAGATAC
CATTTAATATCACTCCACCAGTCAGAACCAAAAGTTCCGCTGCATTCCGTGAAATACACC
TCCTTGTCTGGGAATGCACTTGTGAACGCGTCCTGATTGGAGACAGATCCAGCATAACAA
TGGAATGCAACACCGGCAAAGGAATTCCCAAAAGCTTGCATCAGCTGGACTGGATATTGT
CCAGCGGTATCCCAATTATGCTCGTAGCCCACGACCTTCACATGAGAAAGGCCATTATCA
TTCAGGAGTACACGAAGCGCAGCTCCTATTTGTCCCTCGACTTGAGGGGTCATGATACAG
GTGGGATAGGTAGGGTTGCTATTTTGGGGCTCATTCTGGATACTGATCGCGTAGATGGGG
AATCCTTGACTCTCAAAGCCTTGTACTGCTTTCAAGAGGTAATTTGGGTATGCACTGACT
AGGTCGGATCTCAGAGAACCCCCGTTCATTTTTCCTGTCGTCTTCATCCAAGCTGGCGGT
GACCAGGGTAAGATGTGGAACTATGCCTGAATAGGGTG
>NODE_7914_length_54_cov_14.037037
TGTGTGGTATATAAGCATCGTTCAGCGGAACGGGCAGTTAGGGCTGTGGAAGCCACGGTA
GCCACCGTGGCAACAC
>NODE_7915_length_144_cov_9.631945
TTGTTCCTCTGCGAGAGACACACGACTTGCCAGTGTCTACTACTGATGGAGAACACGCGG
GCAAACGCGCCATGATTACTTCTGCACTTTTAGTACAGGATGATTTGGCTATCATGATTG
AAGGAAATGACGGGAGATATTACTTCCAAGCAGGAGCCATTTGTGT
>NODE_7916_length_38_cov_3.710526
TCCAAGCAGGAGCCATTTGTGTAGCCGGTTCCTGGAGGCTAAGGGATAAGATTGGCATGC
>NODE_7917_length_420_cov_6.733333
TTTGAAAATGAATACCTCACCAAAACGTACCTATATCAACAGGAGGTTGGGTACTCGGGT
GACTTCATCTATGATCGTGCTGTCGGTGACAAGATTAAATGGAAGGAGGATAAGGATCTC
ACCAAGGAGTTCGAGATTAAGAAACAGCGCAACAAGACTACTAACCTCACTCGACTTGTC
CGCAAAGCACACCCGACAGAATCCTTTTTCAATTTCTTTACTCCGCCTCTCCCCTTAGGA
GATATAGATCTCGAGGATCTTGAAGATGACGAAGCTGAGGAGGCTGAAGAGAAGCTTGAG
CTTGATTATCAACTTGGGGAGGATTTTAAGGATAAAATCATCCCTCGTGCAGTGGATTTC
TTCACGGGCAAGTCAGATGTACTTGAAATGGTAGCTGATGATTATGATGACATCGACGAC
GATGATGATGACGATGATGAAG
>NODE_7921_length_86_cov_1.941860
CGGATCGAAGATGCTTCAGCGGACTGTTTGATGGCCCGAGATACAATACTCTGCAGCTGC
GAAGAAGTGAACGTCCACTTTGCTTGATCCATCGTCCTTCCTCGGTCT
>NODE_7928_length_120_cov_4.508333
TCGGCGTGAACGTGCCCATTCCTGTTCCTCTACCGATGTTTTCTTGGAGTGGAAACAAGG
GATCCTTCTTGGGTGATATCAATTTCTATGGCAAGGGTGGCATCAATTTCTACACCCAAA
ACAAAACTGTTACTAGCCTTTG
>NODE_7932_length_93_cov_6.075269
TGGCTTTGAAAAATCTTCAGGATCTTTAACGACTAATGACGACCTTGAACCCTGGGGCAT
CTGGTTAAACGGAGGTCCTGGATCCTCAAGCATGTATGGGATGCTTTTCGAAAAC
>NODE_7934_length_275_cov_10.792727
GCGTAGAACGCATCATTGGCTGCACTGGTGTTCCCGCGGATTCGCATGATGTTATCTGGT
TCAATCTCCACAAAGATAAACAAGGCCGCTGCAAGGAGTGTGGTTCAGTCTATGCTATTG
ACTTCCAAGGGGACGAGCACCACGCTGAACACCACTAAATTATCCTAGAGTTAGGAATGA
GAGATAATGCTCCTGGAGTAAACACGACAGCGTGTTTCATGCCGGACTACGGTAGTCATG
TTGCTACATGTAGATTTCTGCTTGTGCAGGCAACGGAGAAGTCATCTTTCTTTTCTT
>NODE_7935_length_244_cov_51.688526
TCACTGTTGCCACAAATGCCAAGGACGAACATGCGTTGAAATTCCAGACCGACGAGAAAG
TTCTGGCCAAGCAAGTTACCGCGAAATCCCTGACCGAGGTTGATCCAAGCGACTACGCTG
CTATCTTTTTTATCGGAGGACACGGGCCCGTGATCGATTTGGCTGCTGATCCAGATTGTG
CCAGACTCATCGAAGCATTCTGGGGCGCAGACAAGTATGTCGCAGCTGTCTGTCACGGTC
CTGCTGCACTTGTCGGCGCTCGCAAA
>NODE_7938_length_215_cov_7.023256
GCTGGAATAACCACCACTCGTCATGGATCGATTGTGCGACTGGTGCCCGGCGATCAAGTT
CGTGTTGATGTCCTTGTTACGGGCGCGATTTCCGGACGAAATGCGACAGTAGAGTTGAGG
GATAATAATGGAAAGCTTGTTGGGCGTAGTACTGGATGGCCTGTAGAAGGCTTAGTGGAG
ACGTGGACGGCTGAAAAAGCGGTTCTTGAAAGGCATGAAGCGCCCACTTGGTGGAAG
>NODE_7939_length_108_cov_6.861111
ATCACTGCAGGCACCACAAATTTGGAACTCAGCTTACAAGACACGATTATATACAGGTGA
ATCTATATGTCTGACCAGAAATACAACTACACTCAGGGTGAACAACTTGATTCTTCTCTC
ATATTACATA
>NODE_7940_length_318_cov_4.257862
TTTTCCATCACGTTCTTTGCTAGGATCCCATCGATATAAAGGCCAATAGCCGGCGTCAAC
TGCCAGTTTGGTTTCCTTCAGAACTTCAAGCGCTGGTGAGTCCTCTGACCGGTATGGGAG
GTATGCTAGAATGACGCTGGGCCCATCAAATTTGTCTGCCTCTATCAAAGCCTGTAAAAC
TTGCGCGTAGGAAGAGAAGGCGGCGATACTGGCAACGTATACATCACCATGGTTCATAGC
ATAGAGACCCACATCGTGTTTCCTGCGCTGAGGATCTGCAGTATTGCGGGCTGTATACGG
CAAATTGTCGATGATGAGAATGTTGACGTTGAGGCCAGAG
>NODE_7944_length_429_cov_11.920746
TGCTATGCCGGCTTTGCTTCTGTCAAAATCTCTTCCACACTTTGGATAAGAATATCTACT
ATCATCTCGATCTCCTCCCTTCGGACATTATACGCAGGTGCGAGGATGATGTGATCCCCT
TTGGAGCCTTCCTTGTTCGCACCTCCAGTGAAGGCCATGATCACAACACCATTCTTTAAC
GTTCTAGCTTGAACCAGCATTGCAAATGAACCTCCTTTCAAGTCAATCGCTCCAGCTTCA
AGGGTCTCCCAGCTAAACTCAACGCCCCAGAACAAACCACCACCGCGGATATCATGAATA
TAAGGTGCTAATTTTGCGTTTGGTCCACTCAAGCGAAGTCTAAGTAATTCTCCCAGGTAT
TGACCTTGCTCTTGAACATTCTGGAGTAATTTCTCTTCTTCTATGGCTTTCTGCACAGCG
AGAGCGGCAGAACAGGCGAGCGGGTGTGCCT
>NODE_7946_length_177_cov_6.598870
GCAGGGTAAAAACCAAAGAACGAAGGATGTTGCCAGAGTGTCAATCCTGGTAATATTAAT
TTGGTATAACCATCCAGGATCTCATTGAAAGGTTGGCCTGTTTGCGGTAAGTCTGGAGGG
ACATGTTTTGAGAGGTAGCCTGGAGAGACAGAGGGTCTCACTGGGAGAGAGGACAGGGAG
TAATAGTAATCGCAGATTC
>NODE_7948_length_98_cov_64.469391
TCTGAGGATTTCACCATCAATAGCCCTTTCAAGTTCTGAGGGTCAAGGTGCTTGCTCTGA
CAACTACCCCCTGTTTGATTCATGTCGATGTTATGAAACGATTGGTGACTATGATGGACT
>NODE_7950_length_582_cov_19.726805
AAATCGCCCTGGCAAAATACAGGGTTATCACGAATCGCTATCCATGTTTGGACGGTGGAA
ACTGGTATGCTAATACCGGCAGCCAGGAGGGTGTTTCGGACTTGAGAAACCTTGTTCATG
ATGTTCGTTGGGGCATCCGTGTTCTCGTTACCAATACTTAATCCTATATATCGTTCAGCG
CCGAATTGGCGAACTGCATCAATAAATTGATTGACTTGGTCGTTAATAGCTGCATCATTG
GCAGCAACTGTTCCATCAAAAAAGATTCCAGCCATGACTCTGAATCCTACAGAAGTAGCA
GCAGAAGAAGCCAAATTGAGGGCGTCGCAGTCAAAGCCCTCAATCCTGATCGACTTAAAA
CCTGCCCCTGCTACAGCGTTGGCCAGGTCGTTCCATTGAGCTTGAGTACGGCATGTATAG
CTGCCAGAGCCACCGATGGAGTTAGACATAGTGAGACCTCCAAAGTTGTTGACAGCGGCC
GCGATGTCGCTGAGAGACACAAGCAGAGAAACAAGAGCACCAGTGAACTTCATTTTCTGT
AGTCAGCCACCGACAAAAAGTTACTATTGTCGTAGGGTAAAGGACTGGAACTTCAAATCC
GAGC
>NODE_7951_length_115_cov_7.243478
AAATTCAACCGGAACCATAATTACATTGCTAAGCGCCTGTTTGACATCAATGAGAGGGGG
GGTTACCAAGACCCTTCTACCTTGACACCTGACAAGCGTGCACATCAAGACGAAGAGATC
TTCCAGACTGCGCGGCG
>NODE_7952_length_134_cov_6.141791
AGGGAGAAGAGTTTTATGCATCACTGGCGCGTCACGAACACTACCTTGCCTCGCAAATGT
CGCTTCGACCTGGTATGCGTGTTCTGGATGTCGGGTGTGGAGTGGGTGGACCAGCTCGAC
AAATTGCCCTGTTTGCGGATGTTCAGATCGTGGGAG
>NODE_7955_length_323_cov_5.891641
TATCAGTCAACAATGGAAGTCCCTGACTTTCGCGGAGCGGAAGGTATGGGAGGACAAGGC
GAAGCAGCGAAAGAAAGAGCACGAGGCAATGTACCCCAACTATGTATATCGTCCTCAGCG
CTCCAAGGACAAGGCGAAGGTAAAGAAGGTTGGCCAGGCTGATCCCAAGGGCGATGAGCC
TAGTCCCGACAACGTGGCTTTCGTTCTTCCCGGGCCTTCTCAGCCCGAAGGCAGTTCCGC
TTCGGCCCCCACGCCATCACCATATCAAGCCATCCTGCTTCCCAATGTCTACCAAATGGC
TCCTCCGTGTCCAACATCTCCATCATTGCTACCAATTCTCACTTT
>NODE_7956_length_48_cov_1.541667
TAAAAATCTCCGGCATCAATAGTCTTGTGCTTGAATTCTTGGTTATTTGCGTGTCTTGAG
CCTCTGCACC
>NODE_7963_length_92_cov_3.173913
CCACCTCATCATAAGGCTTCATTTGTGGCCCCACATCATCTTGATGACTGTGGGCAGTGT
AACGCAATGCAGACCAAGTCAACACATGGAATGCAGACTCCCGATCATCTAGAA
>NODE_7964_length_269_cov_40.892193
GCTGATAAGACTAAGCTTGAGACTGCTGTTAATGAGGCCATCTCTTGGCTCGATAGTTCG
CAAGAAGCATCTAAGGAAGAATATGATGAGAAGCAAAAAGAGCTCGAGAGCGTGGCGAAC
CCTATCATGCAGAAACTTTATGCAGCAGGTGGTGCTCCTGGTGGTTTCCCTGGTGGTGCT
CCCGGTGGCTTCCCTGGTGCTCCCGGTGCTGGTGCTCCCGGCGGTTTCCCTGGTGCCGCT
GGTGGTGAGGAAGGTCCCAGTGTCGAGGAGGTTGATTAACGGGTGTCTGAT
>NODE_7968_length_270_cov_5.125926
GCAAACACAACACGGTTCCGAAGACCGTCAGAAAGCTGTCTAATGGGAGCAATTTGATGT
GCACCGGAAAGTCCAAATCTACCAAGTTGTGCACGCCACGCTTGCACGTCCTTGTCAGGG
TATTTTTCGGAAAACAAAGCCTGAAAATATTCAATTGGGCTCTTGTCGTAGGGAAGTTGA
TCGGCGGAGTGTTGCGAGTATTTGGCAAGTTTGAGAGAGATGTGTTTGGAGATGGTGCCC
TCGCATGGTTGGAGGACACCAGTGATGAGATTGAGAAGGGTGGACTTGCCGG
>NODE_7970_length_652_cov_16.981596
CCTGCCTTCAACGTTATCAACGGTGGCTCTCATGCTGGTAACAAGCTTGCCTTCCAGGAA
TTCATGCTCCTTCCTACCGGTGCAACCACATTCACGGAAGCCCTCAAGATCGGAACAGAG
ACATATCACACTCTCAAAAAAGTCATTAGTGCCAAGTATGGTATCGATGCCGTCAATGTT
GGCGATGAGGGTGGTTTCGCTCCCAATGTTTCTGGTGCTGATGAGTCCCTCGAACTCTTG
TCGGAAGCCATCAAGAAAGCTGGATATGAAGGCAAGATCAAAATTGCCCTTGATGTCGCC
TCTTCCGAATTCTACAAGGACGGAAAGTACGATTTGGACTTCAAGAACCCTAACTCCGAC
CCTTCCAAGTGGATCTCGGGCGTTGAGCTTGCCGATCTTTACTTGAGTTACATTGAGAAG
TACCCTATTGTTTCCATTGAAGATCCCTTTGATCAGGATGATTGGGAGGCCTGGACCCAC
TTCACCGGCAAGAGTGGCATTCAAATTGTTGGTGATGATTTGACGGTGACTAATCCTCGT
CGTATCAAGACTGCCATCGAGAAAAAGGCCTGCAACGGTCTCCTCTTGAAAGTCAATCAG
ATTGGTACCATATCAGAATCCATCCAGGCCGCTCAGCTTGCTCAGTCCGATGGCTGGGGT
GTTATGATCTCACA
>NODE_7979_length_105_cov_3.295238
AAAACGACATCACGAGACACAACACCTACCCAGCCCAGTGATCCACCGTTGTCAGTTTTG
TGAGAAGGAATTTAGTAGGGCCGATTCTCTCAAGAGACACCTTGATAATGGCTGTGACGA
AATGCCT
>NODE_7980_length_204_cov_5.352941
CACTGGTCTTTGCTGCGACGGATACCACTTCTTCTGCTCTCTCTCGCATCTTATATCTCC
TGACAAAATACCCTAATGTTCAGGAGAAACTCCGTACGGAAATTATGGAAGCGAAGCACA
ACCGCGGTGGCGAGGATTTAGATTATGATCAGCTTGTAACCTTACCTTACCTTGATGCTG
TCTGTCGTGAGACACTGAGGCTGTACCCTCCACTTGGAACAGCCAG
>NODE_7982_length_174_cov_38.890804
GGTCTGTACTTTGGTGTCTATGATTCGCTCAAGCCCGTCGTTCTCGTCGGTGCTCTTGAG
GGTTCGTTCTTGGCTTCATTTTTCCTTGGTTGGGGTGTCACCGTCGGTGCTGGTCTTGCT
TCTTATCCTCTTGATACCATTCGTCGTCGCATGATGATGACTTCTGGAACCGGGCACAAC
TACAGGTCCATGGCTC
>NODE_7984_length_77_cov_5.077922
TCCGAAACACCCTACGCCTCTTGTCAAAGGACTATCCCCTTCCTAAAAACAAAATAGCAC
AGATACAACCGTTGTTAAGCGTTCGAAATGTCCGAAGAT
>NODE_7987_length_638_cov_11.909091
CTAAGGGATAAGATTGGCATGCCTCTGGACGAAATTCACATCTCAGGTGGTGTACCACAT
TATCGCGAAAAATTGCATGTCAGTTTGGAGCGGTTCTTTCGACGATTGCCGGTGGAAAAA
CCGGTCATACGGAACAATTACGCCTTCCAGGCGATACGGCCGGCACTGGAAAGAAAGAAC
GAAGAGGCTGATCCTGAAGAGTTGGCATGGTCAGAGAGCACGAATGGACCGGAAGATGAA
TTTATGCTGGGGGACCGATTTGCACTTCCTAAGCATCGCGTGGCATCTACACCAGAGTCA
TTGCGCCTGCGCTCGGAACGGCAGACGCTGCGAAGGCTACCGCGCAGCGGTGCGATTGTT
TTTACGATCCGGACGTATTTGACGCCTTTAGAAGTGCTGGGCCAAGAACGGGGCGTGCCA
GGACGACTGGGGAGTTCCATGCGAGCGTGGTCGAGGGAAGTGAGTGACTATAAAGGCAAA
GACCGAGGCACATGGTACGAGACTGCGCTGGACTACCTCGACCAGTGCCACCAGCAACAG
GTGAATCGGGGTGAAGTTGAGGAGGGAGCAGGAGGGGGCAGATATCCGTTCTGATTGGGT
GCTGTATTAGTGGAGCGGCAATTATGTACAAGGACCAAATAAAGGGTTGTTTGATCGCAA
>NODE_7988_length_272_cov_5.933824
AAGACTATCCAGGTCTCTACCGCTCTCATATTTTTCATGTTCTCCGGCAGCACCAAACCA
CTTCAAAGTAGGGAATCCTTTGACATCGTATTTGTTGCCCAAGGGCTTTCCGACACCATC
AGCGTCGACTTTTGCGATTACAACCTTGTCCTTTGCGTGTGAGAATGCATCTGCAAGCTG
CTCATATATAGGCGCCAAGTTTTTGCAGTGTCCACACCATGGAGCGAAGAATTCGATCAA
AGCAGGTTTTCCTTGACCAATAATGTTGTCAAAGTTGTCAGGTGTCAGTTCAAC
>NODE_7989_length_47_cov_4.617021
TACAGAGGGCATTTCATGAATGTAGAGAATTTCGAAGCTGGGCCAGGGGAGGTAGAAAAT
ACTTGGAAA
>NODE_7990_length_60_cov_2.700000
TTCTTCTCAAGTCCAAATATCGGTATCGGGCTCTCAGGTCGTCATTCGGCAAGTTAAATG
GGTTTGAAGGGGTAAAAGGCAA
>NODE_7991_length_50_cov_87.839996
CATACCTAAGCAACCCGTCATCGTCTTCAACATGCAGTTCGTTGTTTATGCTTCTCTTGT
CTTGTCCTTGGT
>NODE_7992_length_144_cov_3.694444
TAGAAACGATGGCTTGATTGCTCAGGTTGAAATCCCGTTGGCTCTGTCTGCGACTAGGTG
GCACAATAGGCTGAACGCTCAAATCACGGCTAACATCACGTTCGCGTGTCTCTGGCCTCC
GTCTTTTTTGATCAGTGTGTGCGGCAGGAACAGGAGTAAGCTGTGC
>NODE_7993_length_65_cov_4.830769
CAACAGCCGACCTCCGATCCTACCCCCGACGTTGTGTGAGGGCACTGAGAGTGGACCGTT
GCGACACCTGAAGGAATCCAACTCTCA
>NODE_7994_length_62_cov_4.612903
CAACCCCACCCGCCACACCTTCTACAAGCTTGACGATCCGCCAGAATCGGAGAATGATCA
AAAGTGCAGCAAGTTCTTCCTCCC
>NODE_7996_length_96_cov_2.291667
CGTCACTTCCTAGACATTTCCCAAGGTATGAGGAAATAAGCGGACGACCGTTAACTTTGA
ACTGAGCTTGATTTGCAGAAAATTGATTGACAATGGTCACAACAGAATTGACGTCACA
>NODE_7997_length_55_cov_2.054545
CACGTCTGGGGTGAAAGTGGCATTTGTACCGAGTGTCGGGACATGGTTCTCGGGAATTAT
ATCTACCGCATCTGTTC
>NODE_7998_length_500_cov_7.480000
TCGGGTACAAGGGTATCTAAAAACCCATAGGATAAATATTTTGAAGGCTCCACACATTTC
AGCCCTTTAAGTGTCAAACTGGACAGTAAGAGAGCTAGGCCATGGCGAGATTAAATATTT
GCTGTCAAGATAGGCATAACAATACTGCGCATGCGTGCCCTCGGTAAATCTCTTTAGCTT
GCCGGACTTCCCAGGAGCGCGCCTGATATTATTATAGGCATAGACAGCACGAAGGACTTC
AGAGACGATTCTGACAGTCAAGGTTTCACCCAGATACTTGACAGTACCATCACCAAAGAT
GGCTGATGACAAAGGGCGAGTAGAATCAAACGTCGCAGCTCTGGCAAAGACCTTCTCGCT
CTGATTGGCAACACCCATGTTAACAAAGACGCGATCACCCTTCTTGAGAGCATGACCACC
AAAGTTTTGATCCTTGGTAGAAACACGGTAGAAACCTCTGAAGGGAGGATCAAGACGAAG
GCTTTCCAACACATAACCAGAAAAAGCGGAGGCATCACCGCT
>NODE_8006_length_1556_cov_17.207584
ATTACCTTGCTTTAAAACCTTCTTACAGTGCTTTTTCGATATCACAAAAATGGCTTCACC
GACTAGCGCTATTCCAGCTCTACAGCAAAGCGGATTCAAAGGCGACGTACTCGTCGATGG
GAAGCCCGAGTTTGCAGGTGCCACTGATGCGTACGGTCTCAACTACGCAAAGAAACCTCA
CATGGTTCTGTTACCCAACTCGCCTGAGGATGTTTCCTTAGCCATCAAATGGTTAAATGA
ACACTCTCTGGACTTTGCTGTTCGATCGGGTGGTGTAGCCTGTTCTCAATCAGATAGTGT
CATTTTGAGTCTTGCCAAACTGAACAAAGTGGAGTATATCGCTTCGAAGCAGATTATTTA
CCTTGGTCCTGGTCAGACATGGGGGAATGTTTATTCTGTATTGAAAGATCTTCCTGTTAC
CGCCCTTGGGGCCCGTCTTCCGTTCGTTGGTGTTGGTGGTTTTACTATTGGAGGCGGAAT
GAGCTATCTTATGAACCACCATGGACTTGCATCGGATAGCATCATCGATGCGCAAGTTGT
TCTAGCAGACGGTTCTATCAAATGGGCAAAGGATGACGCAGACTTGATGTGGGCAATCAG
AGGGGCTGGGTATACCGTTGGAGTTGTAACTGAATTAGTAGTGAAAGCATACCCAAAGCC
TACAGAGATATACGCAGGCTTTGTAGTCTACCCTATCGACAAACTCGAATCCATCAAGCA
AAGTGTTGCCGACTTTACCAAAACCAACGCCGATCCTAACCTTTCTCTTCTCCTTGCTGT
GGTTCCTTTCAATGGTGGCCCAGTCGTCTTGGTGAATCCTATTGTTTTCGGGACCGAATC
GTTTGCGAAATCCGCTCTTCCTTGGGTATGGGGACCTGGTTCCGTTATGGATACCACTGC
TTCTCTTTCTTGGGAACAGCTTCAAGACATGCAACTGGCTTTCGTTCATCATCCCGCAGC
CAACTCCAACTTCCAACAACACAGTGTTATCGTCGAACACATGACAGCTGACTTTATCCA
AGCTGCAGTAGACTGGCAACTCGGTCTCCTCTCAGACCCCAGGTGGGCTGGAGTCCAGAT
GCTCTTCGAACCGTTCGTTCCGAAATGTTTCTCTGCATATGCTGAGGACGGCGCATGGCC
TCATTCAGTGGAGAATGTGGCCGTCATCCAAGTTTTCATTGAGCAGAAGGATGCGACGAC
GAGCGATGCTGAAGTGAACGCTGCTCAACTTCGTGCTGGAAGTGACGTTATGGAACAGGT
GTCTGGGATAGGTAAGGTTCTTCCCAGATATCCTAATTATTATCTTCAAGGAACACATGC
GTCTGAATTTTATGGCGATAATCTTCCGAAGTTGAAGGCCATAAAGAAGAAGTTTGACCC
GAGTAATAGGTTCAATAAGAGTATCTCGATTGCTTGATTTATGGATTGTTTTTATGGTTA
TATCGAGCCTCTCGTATACATGGTACGAGTATCTTTTGATCCATATACAAGGACTTTGTT
TGTGATATTGTTGGTAGGACGTTTTAAAATACTCCATGTACGTTGATAGAATTACAAAAA
AAGCATCAGTCTGACCGG
>NODE_8007_length_322_cov_6.807454
AGTTCTTCCGGGGTTATCTTGGGCAACCCGTGGGAGGATTCCCTGAACCTCTACGCACAC
GCATCATCAGGAATAAGTCGAAGATTGATGGACGGCCTGGCACCACTATGGAACCCCTAG
ACTTCAGGAAGATCAAGGCGGAGCTACGGAGCAAGTTTGGCAAGCACATCACTGATACTG
ATGTAACCTCCTACGTCATGTACCCCAAGGTTTTCGAGGAGTATCAAGGTTTCTTGGCAA
AATATGGAGATCTCAGTGTTATTCCCACACGCTACTTCCTTGGGCGCCCTGATGTTGGAG
AAGAAATGCACATCTCCATTGAGCCAGGCAAGACACTGATCATT
>NODE_8008_length_46_cov_3.065217
TATTGATCCCCTCCAGTAGTTCTCACCCTGTCCAAAATCAGGATGTGATTTGGATAGACT
GCGCAGAC
>NODE_8009_length_127_cov_4.692914
GAGCAGAGGAGCTATCTTCAACAGCCTTCATGAGGTCGGATGCATGGGTGGTTGTCAACT
TGTCTGGAAGGTTCTTCAACTGCGCCAAAACCTGGAGCATACGACATTTCCTTGGGGGCT
TCGTCAGCCTGAATATGAGGGGATGCTTA
>NODE_8011_length_349_cov_10.378223
TTTTGCCATCTTGATTAAGAAGATAGCCACAACAACGAAATGCCGGGACGTCTGCAGAAC
AAGGTCGCTCTCATTACTGGCGCCGGATCTGGAATTGGTCTCGAGTCTGCGATCCTATTT
GCTCAAGAGGGTGCAAATGTCTTACTAGTAGATATCAATGTGGCGACTACAGAAAAGAAC
GCTAAAATTATTGCGGATCGATTTCCAAATGTCAGAGCCATTCCGACAAGGGCTGATGTG
GGTAAAGAGGCTGATGTGAAGGCGGCTGTGGACCTCGCCGTTAAAGAGTTCGGTCGGCTA
GATGTCATGTTCAATAATGCCGGTATCATGCATCCCGAGGATGATAATGCTTTGAATACT
GAGGAACGTAT
>NODE_8013_length_47_cov_5.382979
CTCTGGTGCCAATTGGTGCGATCATACTAGTAGTCCAAGAACACTGGAAGTTATTTAAGC
TGAAACTAC
>NODE_8018_length_147_cov_7.108843
CGTCGATATAATCCACTCCAATAGCTTGCAGGATTTGGGCTTCGACGAAGTGACCTATCC
GAACTTTGGCCATGACAGGGATGGTCACCGCATCTACAATCTCTTTGATCATGTAGGGGT
CGCTCATACGAGCAACACCACCTTCAGCACGGATATCGGCGGGCACGCG
>NODE_8019_length_149_cov_12.765100
CTCGTTTATTTATAAACACCCCAAAATCAAACTCGTTCGCTTGGTTCAATGTAAGCATGT
AGACGCAGTACAGGAGAAAGTCAGTAATTTGGGTGTAAGGGTGACTGTAGATTGATTGTT
GGCAAGTGCAATCATCCAGTAAAGGGCACGTTTGTTCTGTTATATATATAT
>NODE_8021_length_582_cov_7.113402
GCTCTGTGCAAGAATTCTTGGGTATTCCTTTTGCCCAACCTCCCGTAGGTAACCTAAGAT
TCCGACTTCCTGAACCAATTCATGCGTACAACGGGTCCATCGATGCGACTAGTTATGGAC
[truncated: 3,616,058 more chars]
