# Supplementary material for: The fungal symbiont of Acromyrmex leaf-cutting ants expresses the full spectrum of genes to degrade cellulose and other plant cell wall polysaccharides
Source: BMC Genomics. 2013 Dec 28;14:928. doi: 10.1186/1471-2164-14-928 (PMC3880420; doi:10.1186/1471-2164-14-928)
Supplement: Additional file 6 — Expressed sequence tag library ‘contigs25’. The 36 bp Illumina reads were assembled using Velvet [48] with 25 bp overlaps. The definition line for each sequence includes the coverage (cov). [file 1471-2164-14-928-S6.txt]

>NODE_25_length_153_cov_2.810457
CGGTCATCGTGGCCTGCAATGATTCTTGCAGCGTTGTAGCGACCCGTGGCAATGGTCTTT
TGGGAAGCAGCGGAGAGCTGGGTCTCGTGTCGGAGGAGTGCAGGCTGCACAAGAGGATCA
TAACCGAGAACACGAGTGTCCTGGAAGTCAGCGACAGTCTGCATGCTGTTTTCTGGA
>NODE_38_length_649_cov_18.120186
AGGCACTTGTGACGACGAAGGAACCTTTTTCTCTTTCTCAAACACAAACGTAACGACAGA
ATCACAATTCAAAAAATACATTCAAGACATGATATTGCCAGGAATGTCAAACGAAGATGT
TGATCGTCTCGCTACATTGTACACAGATGATATCACTCAAGGATCTCCATTCAATACGGG
TACTCTGAACGCATACACACCACAATTCAAGAGACTATCTTCGGTTCAAGGAGATCTACT
TTTCCACGCATCTCGTCGGTTTTTTCAGAAATATCAATCTGGAAAACAGAATACTTGGAC
TTACTTGAGCAAGCGGCTCAAGAATAAACCGCTCCTTGGTTCAATGCACACATCTGACCT
GGCCAACACATTTGAAGGAGGAGAGCTCGCCGACTACTTAATCAATTTTGTCACCGATCT
TGACCCTAACGGATCAGGGCAGGTTCAATGGCCAAAGTATACAACATCAAACCCACAAAT
TCTGACGTTTTTGGATGGTGATGTACCTGTTGCCATTACTCAAGATACTTATAGGCAGGA
AGAGATGGAGTTTGTGATGGAAATGAACTTGGCTTATCCGCTGTGAGCTTATAAGAGCTC
GAGGATAATGGTTTTGGTTTTCGGATTGCAACTCGTTCACGACTTTGAATACAATTGACT
TTGAATACAATTG
>NODE_49_length_325_cov_6.941538
AAGCGACCAATGAAGATCGAAATTGTTGTTGATCCTTCGCGCCCTCCTCCTTTATCTGCA
AGAGTTACACCCGCAGCCGTAACGAACGGTGCTCAAACCAAGATTGCTGCTGCTACTGGA
CGAACTGGTAACCCAAGACGTCGACGTGTTAGGAGGGGTGACAGGCCGCCAAAGTCAGTT
GCAGATTTGGATGCTGAGATGGAGGATTATACTGCCGCGAATGCTCCTACTGCTGTTACT
ACGGCATCCGCTTAATCTCACATCATGTCAGCAGCTGAGGAGTGAAATAAAAGTGTAGGA
TTCTCATCTTTCTCACTTCTATGTCCAATTCCTGTCCGTATTTCGTCTC
>NODE_50_length_585_cov_38.524788
TGTTCAGCCGGAGTGTTGCTATTTGCCAAGGTTCTGGTAGTGCCGATTGGGCTGACTATG
GAAGGGTTGGTACAATCTGCAAACTGGTAAAAGTATTTTGTATCTGCCTCCAGTCCTGTA
GCCTCGACTTTAACAGTAAAATCAATATCATAGCTGGTAAACGCTTCGCCGGAGTCTATG
GGATTCCCAGAAATATCGCTCGAAGTGCCAATTTTGTAGGACACGCATACGGGTACATTC
TGGTCGGGTAGCTGGCCAGAACCAGAAGATAGGGGCTCCGCGCGAGTCCAAAGAATGATA
GAGGTGTCGAGAGGGTCACCACTAGCAACAGAATGCGTGAAATTCACACCCGAACTCCAA
ACAGTCGGAGCATTACTGAAGTCAGAACCATAGAAACCTGGGTACACCGTATCCTTGAAT
TTGGATGCGTCAACAACATCTCTGCGAGAGGGCTGGATGTTGCGACGGCTTATAGCAACT
GTGTCGAGAGAAAACACAGGGTTACCAGAGAATGGTGAATGAAAACCTAGGTTCTTATTG
AATTTTTCCAGAATCCCGAGCACACCCGAGACAGAGAGCAGGGATATAGCAAAAGCCCGC
ATCTGGAGC
>NODE_63_length_220_cov_12.827272
TGGTAGCAGAAGCTGCAGCCGAAGATATAACCATAGGTGTTGGCTCATTCCCACCTTCCG
ATTCATCGGTACACTCGTCATCATCCCCGGCGGGGCTTGCCGGAATATCATTTTGGTTGT
TATCATCAGAACAATCATCGTCGGAGTCACATTCGCAATCATCATCTCCAGAGTCATCCG
AGGGCACGGTGCTGGCTGAGGGTGAAGGGATGGTGTTAGATGAGGGCAAAGGGACAGTGC
TGGA
>NODE_64_length_64_cov_1279.109375
GAAAATTAGAGTGTTCAAAGCAGGCCTATGCCTGAATACATTAGCATGGAATAATAGAAT
AGGACGTGCGGTTCTATTTTGTTGGTTT
>NODE_78_length_75_cov_25.600000
TTCCCCGACAGTGGGGGAAGCTTGCTCAATGCTCTAGCAATTCACACTCAGGCTACAAAT
ACTCAATCCGCAGTCGATGCTACGACTTCTGATGTCAAC
>NODE_83_length_61_cov_56.901638
TTCGCAAATTAAGGTACTGAGTTACCCCAAGGGCATGATACACCTGAGAACGGAGATATT
CGAATCATCAATTTATGACATGGAG
>NODE_115_length_25_cov_408.440002
TGAAAAACAAGAAAAAGGAAAGCCGGAAGAATCAGCAGAATTGAAAACA
>NODE_151_length_81_cov_1442.185181
CCAAATATCTGAATGAACGGTTCCTCTCGTACTAAGTTCAATTACTATTACGATAACACT
CCATCAGTAGGGTAAAACTAACCTGTCTCACGACGGTCTAAACCC
>NODE_153_length_286_cov_39.318180
CACCATTGCTGTATCCATACCCATCACTATTGCCAGTGCCATAACCGTTGTTGCCGCCAT
TGTAGCCACCACCATAGCCAGTAGGGTAAGTCGGAGTAAGGGTGGTGGGAGTAGCAGATG
GCTTGTGTGTGGTGGAATAAGGCTCAGGTTGTGGCAGGCACTGATAAAGTGCATTGTACC
AGTCGTATCCCCTGTTACATTGGGGCTGGGGTTGGTTGTTGTGAGGGGCGTAGCGAGGTA
CACAGCAATTCTTAGCAGGACTCCAGTAGTGGCTACTGGGGGGACAGGAGACATCCTTTG
GAGGAGGCGG
>NODE_154_length_785_cov_69.942673
AGACGGAGAGGCTTCTCAGACGGACGTACGGGAGGTTCAATAGCGTCAATAGCATCGAGG
AGAGTCTTGCCCTTGACGACACCAGCCTTAGTCTCTTTCTGCCAACCCTTGTACCAGGAC
ATGTTGGGAGATTCCTCCAACATGTTGTCACCCAACCATCCAGAAATGGGAACGAAGGCA
ACGGCCTTCGGGTTGTAACCGACCTTCTTGATGAAAACGGAAGTTTCCTTAATGATTTCA
TTGAAACGGTCCTCACTCCACTTAGTAGTGTCCATCTTGTTGACAGCCACAATAAGCTGG
CGGACACCAAGAGTGAAGGCCAAAAGGGCGTGCTCGCGAGTCTGACCATCCTTGGAGATA
CCAGCCTCGAACTCACCAGTACCAGCAGCGATGATGAGAATAGCACAGTCAGCCTGGGAG
GTACCAGTAATCATGTTTTTGATGAAGTCACGGTGTCCAGGGGCATCAATGACAGTAACC
ATGTATTTAGGTGTTTCAAACTTCCAAAGGGCAATATCGATGGTGATACCACGCTCACGC
TCGGCTTTCAGCTTATCGAGCACCCAAGCATACATGAATGAACCCTTGCCGGATTCAGCA
GCTTCCTTCTCGAATTTTTCAATAGTACGCTTGTCAATACCACCACACTTGTAGATCAAG
TGACCGGTGGTAGTAGACTTTCCGGAATCGACATGGCCAATGACGACGACATTGACGTGA
ATCTTTTCTTTTCCCATTTTGATGTAGTCTTAAGTATGTAAAGCCAAAAGAAAGAGGGGG
AAGGAGATGGGGGTGATGATGAATGACTC
>NODE_157_length_58_cov_176.603455
TTCAAATTGATTACCAATTGTTGTCGATGGACCATGGACCTAGTATGTTTGAATACCTTG
TATTGTGATACTTGATTCTATA
>NODE_158_length_25_cov_1785.119995
TTAATGAAAACATCCTTGGCAAATGCTTTCGCAATAGTCGGTCTTGAGT
>NODE_159_length_52_cov_1679.096191
CTTTCGCAATAGTCGGTCTTGAGTCAATCCAAGAATTTCACCTCTAGCGACTCAATACCA
ATGCCCCCAACTGTCC
>NODE_171_length_52_cov_4.615385
GATGTGCGGTGGGTCATGTTGGTTGGTTTTTACGAGATGTGTGGACACGAGAGATGGTCG
GGGGCCCGACTTTTTT
>NODE_225_length_1048_cov_11.443703
CTGCGCCTCATAATTTTCATTCGACATTCGCTCCAAAGACTTAAACAATTACAAGTTACG
CCCTAACGAACCAGAACCAATTCAAATCGGAGCACAGTCCGAAAATAAATCTACTTCAAA
GCTTGGCCGGCGCGAAACCAAGACGGTGATTCCCAATATCCCAGATGCTATACCAATGCT
TCAGTAAACTGCCACCAACAAGTTCCAAGCCGTCGAAAGCATTGATAAGAGTTTGGCAAG
TCGATGGATCATTTGCAAATGGTCCAACTGAAAGCTCGCTGCTAGGAATGGTCAAATTGA
ATGGCTCTCCACTTTGGGAGGTGAACGTGATGTCAATCACTGCAGGAAGGGATGAAATCC
TGTTGCAAGCAATTCCGTATGTCCCCGGTTCACGGGGATTCGGTTTAATGTCTGGGGATA
TGAGAGCGTACATAGCCTCTGTGGTGTCTGTGGAAAAAAGGACATTACTTGTCCCACTAT
CAAAAATGATGTTGCGTGACTGGGTCAAGATCGAGTTTGTCTTGCCGTTGACTGATAGCC
TCGGGGAGTTCAGAGTCCAAGTTGCACCGTTGGAGGCCAACGAAGCAAATTGAGGAGTTC
CGGTAAATTTGGTACTGTCAGTTCCTCCGAGCGTCAACTCTGCATTTCCCACCGCTTGTG
GAGTGAGATACATGCTGAAGAGGGATGGTAAACCTTGGTCCACGAGGCTCAAGAAGAATC
CTTGGGCACGAGCACTCATGCCTTGGATTCCGCTGAAGGGGTCGATATTGAAGGTAGGAG
TTTGATCTGTGATTAGGAACAAGTTGGTATTGGGAGCAGTCAGGCCCGAAACCGAAACTG
TGTCGACGGCGCTACGTAAGGTTAGGCGATAATTAGCCCCAACCACGGGATCTACACCGA
CACCAGTAGCAAACGTGATGCTAGATACTCTGCCCCCGTCTCGGAATGTAGAGCTTCGAT
CAGGGTCAAATAGGACTGGATTGGAGCATGAGGCGCAGAGTGTGCTTGCAAACTCAAGTG
TGGAGCTTCCTGTGTCGAATACAACGGAAACATTTTGAGGTGGCGTACCAAA
>NODE_232_length_547_cov_10.228519
TACAAGACACGTCTCAAAGCTCATCATGGTGGGGTTCCTTGCCCTCGATGACGATGTCCT
CGTCATCAGGAAGTTCCTCCATCTCAATAGAGATTTGGTCTTTGAGATGGTCAGGAAGCA
CAACTTTCGCTTTTCCGTCGTCCTCCTCGTCCAAGCCCTTCATATACTCTTCCATAAGTT
CCTCTTCAGTAGGCATTGACGGATCGACAGGTGGCGCAGGTCTGACACTCTCATCTGTAG
GAGCCGTCTCAGAAACGCCCAAAGACCTCCTTAGCGCACGGTCAATTTTAAACATGAACG
CATTACTATTAGGGACTTCAAAACCGGAGCGGACAAGTGCCCCATCAATAAGAATGGAGG
CTACTTCTTGGAGCTCCTCCTCGGCTTCAAGGTCTCGCTCGTCTTCCTCATTTGGGAGGT
CTTTAACACGACGCAACAGGCCTTCAATCAGAGGAGAACGAGGGTTGATCTCAAGATGTT
TGGCTTTCAGAGCATATTCATGGATAATACCACCCTGCTTGGCCTGGCCTTTCGATGAGG
TCATCATCTTCTGGACATTGGCAGTATAACC
>NODE_243_length_357_cov_94.817924
TCCTTCCAGCCGTATCCTCGTTCATGTTGAGACCAACTTTGCCAGCGATGTCTTGCACAG
CGTTGGTCATGAAGTTGCCACCAGAAGTGTTGGATGAACGATAGGAGTCATTGTTGGATG
AGCCATACTGGCTGCTGTCACTAGAACCGTGGCTCTTGTTGGACATCCCGTACGAGTCGT
TATTTGAGGAACCATAGTTGTTGCTGTTGTTGGACGTCCCATATGAGTCGTTGGAGGAGC
CATAGGTATCGTTGTCACGTCTGTTGGAGGAACCAAAGTTATCGTTACCACGATTATTGG
AGGATCCGAAGGAGTTGTCATCATTGTTACGTCTGTTGGAGGAACCATACGAATCGCTGG
ATGACCCATAAGAGTCGCTGT
>NODE_252_length_81_cov_2.320988
CTCCCATCTGACACGAAACATACTTGGAAAGTTATCGGAGATTACGAGGGTGTCAAGAGG
GTATTGACTACTGAGGACTCGGACTTCACTTCGAATATTGCCCGG
>NODE_264_length_60_cov_335.933319
GCGGCCATTGTTTCTGTTGCTGTTAAGCTTGATGTGTCTGTTCTTGGTCAAATTCTTGCC
AAGGTTGCCGTCTATATACCTGTC
>NODE_279_length_440_cov_18.927273
CGGCGTTGTTGGTCTTGCTGCAATCACTGCGATAGTCGCAACATTGTCCAAGTCTTCCAA
GGCCCTTGACAATGGTGTTGGGAAATTACCCTTTATGGGCTGGAATACCTGGAATGCCTA
TCATTGCGAAATAAACGAGACCATCGTTCTTGACAATGCCAAACTCATCAAGTCGCTAGG
ACTTCTGGACGCTGGATATAATTATATCAACATTGATGACTGTTACTCCGAGAAGACTCG
CAGCCCTGAGGGGAATATCATCGCCAATAAGGAACGTTTTCCATCAGGAATGAGATCTTT
GACTGACCAGCTTCATGTAATGGGCTTCAAAACAGGGATCTATAGTGACTCTGGCTGGTT
TACATGCCAACTATATCCCGGTTCATATGGGAACGAAGACAGAGATATCCAGACATTCTC
AGATTGGGGTTTTGACTTACTGAAATACGATAACTGTGCCGGTA
>NODE_280_length_458_cov_30.351528
GCCGGCGATCGCCACACCCCAGCTCGCGCGACCCTCAAACTCAACATGCTGGACATTGAT
GCCAGTGTCGATGACATAAGCGTCAACACCCTCACCACCCTGATTGTCATAGATGTACTT
GTTGAAGGTATTAAAGGTCAACTTGGCCCGATGACTTGTACGAGCCAGGCCCCATGGAGC
AGATTTCTGAGTCTCAAGTGTTGTCCATACAATCTGATCCCTTTCGACATACGCCACTTC
AGGTGAGGCTCGAATGCTGTCAATGACGCTGGGAGTGAAACTTCCCGCATAACCATTGAA
GGGACCGTCATAGATGTGTCGGATGCCAGATAAGTCATCATCCTGTGACTGAATATTCTC
GAGGAAGCTGATGTGGTTCTGCCTGAGGTCCAGAGGTACGTGGTCCTTGAAGGCGACGAT
GTACGAGTTATTGATGGTCCCGTGTGGATGGTATGTCTCCACGAGAGGAGCGAGTGCGAG
GG
>NODE_290_length_77_cov_2.610390
CAGCGAGTGACAGAATGCTGAGTCCCAGTATGGAAAGATGCATGAAGGTACGGAAAATGA
TGCCTAACACGGTCGGTAACTTTACCGGAGGCTCGATTGTG
>NODE_317_length_115_cov_47.895653
GTCTCCCCAGCCAAAACAGCCGACCGATTGAAACCATCTGGAGAGATGTCCTTGTTGACA
ATGTACATGTCTGAGGTCGGCCCAATACTTACGCCTTGGACATGACCAATAAACAGAGCA
ATAGAAACGAGGGTCCCAA
>NODE_330_length_38_cov_242.473679
GATGCGATTGTGAAGGCCCCTGTCGATGTCTCTCACACTCGCATCCTTAGGGATGATTCT
CC
>NODE_332_length_117_cov_42.290600
CTCTTTCTGAATATTGTAGTCGGAAAGAGTACGCCCATCCTCAAGTTGTTTGCCGGCGAA
AATCAAACGCTGCTGGTCGGGAGGAATGCCTTCCTTATCCTGGATCTTGGCCTTGACATT
ATCGATGGTGTCAGAAGACTC
>NODE_383_length_55_cov_3.745455
GGAAAGGCTAGTCAAAAGCGTATTAGGCTCGTCAACAACGTTGACAACAAAGTCACACCC
ATCTGGAACACAATGGCCG
>NODE_390_length_81_cov_5.666667
CAGCAGCTGCGGAGAAGTTGCCACGCTCCATGATACCAGATGGGATGAAGACTTCGGGAT
GCTTTTGGTGGATAACTTTCAACCCAGTAGAACCCTCCAGGTCAC
>NODE_391_length_72_cov_4.888889
GTGGTTTGGCTAATTAAGCAGATTTAGTTAGAAGGTGGCAGTAGTAGCATCGATGGTAAC
GATAGAGGAAAGTGCAGCAAACAGAACAGAGACAGT
>NODE_413_length_546_cov_13.080586
GGAAATTCAAGCAACATTGTTGCTCGTAACATTACATGTCGAGGTGGGAATGGGATAGCG
TTTGGTTCATTGGGGCAATATGCCAACATGAGCGATCTTGTTGAGAATGTTCTGATGGAA
GATTTGCTAGTAACGAGAATAGACTCGAGAATACAACCTAACATGGGAAACGGTGTCTAT
TTCAAGACATGGGACGGTTCGATCAATGGGTTACCACCCACAGGTGGTGGTGCGGGGCCT
GGCATGGTCACAAACGTTACCATCAGGAATGTCCGCTTGAATCAAGTTAGTCTACCTTTG
CACATCTACCAGACGAATGGGGGCCATTCAGATGATTTGCCTTCTCAAATGAACTTCAGC
AACCTGAATTTCTTTGACTGGTCGGGTACTACCCTCTCAACAAGGCTTGTGGACATAGAA
TGTAGCCCAGTAGCCGGTTGTAGAAACATTGCCTTCCTAGATTACGACGTGACTGGTCCT
GATGGTCAACCAGCGAGTTTAATCTGCAGAAATGTGGAGGGTTTGACGGGATTAGAAGCT
TCATGCAACACCACAGGGAGTGCATAACGC
>NODE_430_length_45_cov_1395.377808
ATTTGTCTGGTTAATTCCGATAACGAACGAGACCTTAACCTGCTAAATAGCCAGGCCGGC
TTCGGCTGG
>NODE_431_length_149_cov_112.758392
AGATGATGGAGCGGCCTCTCCCTCATATGTAATAGCTTCAAGCTTTGGCGAGTTCACAGG
AGTAGGAATTACTTCGTGCGTGAGAGCTGTAGGGATGACAGTCTCTGCAAACTGTTGGTG
GCGCTAAGCGCTCTGGCAGTGTTTTTGTAAATGAATTACCCCAGATCATTTTC
>NODE_445_length_179_cov_11.033520
TACTTCCGGTGCTGTCAAGGCCACCGCCAAAGGCAGTCTATATCTCATCGCCGTGGGAGC
TCTTATGTACCTGATCTGAGTCTAATGGCACGGTGTTATGATGTTATGATTTATGACAAG
AATATTCCTTTGCTTCGTACATTATCTATCCCAAAATAGGTGGAAATCGGTGAAATGGCA
GCGAGATGATAATTGTTCTGGCG
>NODE_458_length_208_cov_31.591347
CCCAAATGACAGTAGTATTGGAAATCAGGTAAGGTCATGGAATTGAATTCATTACTAAAA
CATTGATAGAAAAAAACAGGACGTGTATACAGCGCAAACCCGACCAAATGCTTCACAGCT
TTTGCAAAGAGTTGCCTAGATATTCCGACAATCCCTGTTACATAGCGTACTTCCTTGTCC
ACTCTCGAGCTGTTGCCTCGTAACGAGAACGATCTGTCTTGTACAGATGAGC
>NODE_485_length_78_cov_263.564117
GGTCTGAGGATTTCACCATCAATAACCCAAATGATCAGTAAATCAGGGTGCTTGAGTGCT
CGGCATTGGTCATGATGACGCTACGAAAATTTGAGATTGTTG
>NODE_486_length_142_cov_2.971831
TTTATATCCATCGATGCCGATGAGTCACCTGCCGATACTGCTTAATCACGGAGTTCCCGT
TGTCCTATCTTCAGATGATTCTGCCATTTTCGGTAATATGGGTGTTACATACGATTTCTT
CCAAGCATTTGTGTCAAGTGAGCTGACAGGATTGAGTACACTTGGG
>NODE_499_length_72_cov_796.986084
AAAGATTAAGCCATGCATGTCTAAGTATAAACAAGTTTGTACTGTGAAACTGCGAATGGC
TCATTAAATCAGTTATAGTTTATTTGATGATACCTT
>NODE_500_length_649_cov_11.166409
CAATCATGCGGGGACTCATTGTCGCTGGCAATTCAAATGCACCCCATACCCTCGAAGCAT
TCTTGGACTATGTTTGTCCTTTCAGTGCAAAATTCTCGCGAGCCATAGACAACCACATTG
CACCGCTCATATCTCCTGGTGGAAAGTACGACGGGAAAATTAAAGTTGTCTTTCGCCTCC
AAGTCCAACCCTGGCATGCTTCATCTACCCTGACCCACGAAGCTGGCCTAGCAGTTCTTA
AAGCTTCTCCTGATAAGTTCTGGACATTCAGTCGCCTACTCTTTGATAATCAAGGGGACT
ATTTCGACGAACCCACACTTGACCTGACTCCACGACAGATCCGGGACAATCTTGCTGCTT
TGGCAGGTCAGGTTATCTCATCCGAAGCAGTTGAGAGCGTCCGCAAATTTTTGACTCTGA
AAGACACTCCGAATGGAGGTAATGCCGTTACCGATGATCTGAAGTATAACATCAAATTCT
CTCGTCAGAACAGCATTCATTTCTCTCCTACTGTGCTATGGGACGGGTTAATTGCTCATG
AGGTCTCGAGCAGTTGGGGAGAGAAGGAGTGGACCGATTTCTTTACAACCGAAGTCACAC
CTTGACCAATGTCCAGAACACCAGACAGGACACCAGACAAATAATGTACACTATTTGTAA
ACCTTCTGTCCGT
>NODE_501_length_172_cov_31.901163
ATGCTTGAGATCTTGTCAAAGTCTTCATCACTCAACTCTATCTCCTTAAAGTTCGAGATG
ATCCTGTCTTCTCGTACAGATTTGGGTATAACGGATTGACCACGACGGGCACCCCATGCG
ATAAGAACTTGGGCAGGTGTAGCATCGCGTGCTTGAGCAATGGCAATGACAGTTGGGTGC
TCAGTCAACTGGACGA
>NODE_505_length_111_cov_5.468469
CACCATGCCACGAAGATTGGGACGAATTGGCGACTGGTCCAACGACAACGATCACGATGA
AGAATCTGGAGATGAAAATGACAAGAGGGAAAGCTGGTTCGCTGGGGGAGAAAGAAGCGG
CATCTCCATACCGAA
>NODE_580_length_84_cov_4.071429
TATGGCGGTTTCCCAGTCTTTGGCTGCGAAAGCTTTGTTGCCCTGATCTTTCAGCGTGTT
GACGTCAGTCATTTCGGATGTGTGCGAATGAAAAGTTTTGGAATTCGC
>NODE_598_length_1434_cov_27.919806
CCTAACTATAAGGTTCCCAATTTTTCGTTTCTACTATTTAAGAGATCAATATGCTATTAT
AAATAAAACATCATAAGATTTATTCTTAAATCCAACATCCCTATTCTCTCTAAATTAGGA
TTGTTCTAGATTCGCATGATAACTAACTACAGTAAAGCTGCATAGGGTCTTCCCGTCCCC
CTGGAGGCTAGAACGCGCATCTGCACGCGTAATTCAATTTCACTGAGCAAGTTGTAGAGA
CAGTGAGACCATCGTTACATTATTGATACCGGACCTCATTTAAAGGCCAACTGATTTTGC
TACCTTAGGATCCTCATAGTTAAGACCGCTATTAACCAGATTTTCGATTAGTCACTTTAA
CAGGTTATATGTTAAAATTTAACAAGAACAACCAATGACCTTTCTTATATTAATGGCATC
GGGCAAATTTCACACAGTATACTATCATATTAATGATTGCACTGTGATGTGTTTTTAGGA
AACAGTCGGGGCCTCCGATTATGTGCCACCGCTTTAATTTTATTACGAAAATGAATAAAT
TTATGCGGTACCTCTTATCATTAAACTTATGAGGTGAACTTGCCGAGTTCCTTAACAACT
TTTAGCTCTACGCCTTAGTATACTCTACCTACGAACCTGTGTCGGTTTAGGGTACGGTAG
CAGTTGATAAAACCAACTATAAAAACATTATTTTCCTGGTCTAACCATATATATTAAACT
TCTTTTTTGGTTATTAAGAAGAATATCTAGTAGCTTTACAAAAAGACTTTCTGTTTTATA
CTCATCAGTCATAGCTTTAGCTATTATCCTTAGAGGCCGCATTAAATCAAAGTGGATTAA
CCTGTCTTATTTGAAACCCTTTCGTATTCGGCGAGAAGTATTTTAACTTCTTTTTACGTT
ACTCATGTCAGCATTCTCTCTTCAGTAACCTAAAATACAATGAAACACTGTATTATCATT
AGTTTGACTGAATGTTCTACTACCTAAGCTAACTTCATTATAAATTTGAATAAAGTTAAC
CAACACGATATCGGTTGATTGTTTAAGACCCGTTAAATTTTAGGCGCCAGTATCTAATGT
TAAATATTTTTATATTAATGACTGCTGATGCGTTGTTACAAACGTTCATTATAAGTAGCG
ACTGCCAGGCTCACTTCACAGCTGTATACGATAATCCTACGTCCTTAATTTCACTTAACA
ATCATTTGGGACCTTGATCAGTGTTAACGGCTGTTTCCGTCTTGACTACCCAACTTAGCT
TGAATAGTCTGAATATCTACCATCAATTTATGTCATTCCGAGATTCGCTTCCAAAGGTAA
GATTTTCTAAGTCCCCGCAACCTGAACGCATATAATTTATTTATCTTGTCTTGCTCATGC
AAATAAAGTAAATAAAGTTAACTTGTTGGGAAACTCCTTGCTGTACCTCCATAAATCTTT
AAGTATACTTAATTAATC
>NODE_608_length_1333_cov_55.939236
GTTACACTTAGCTCTTCTATCGCTGCTGGAGCTTCAGCCATTACAACGGCAAGACCCACG
TCCAGATGCCAATCGATATGGCAGTGCAGAATCCAAGGACCAGGGTTATAGGTACTGAAA
CGAATCGTAACATTATCCCCTGTTGTTCCCGTCGACACGACGTCCCTGCGGACCGGATTG
TCGTAGTTGTAGGTACTGCTACCTGCACTCCGTACTACATCGAAAGTATGCCCGTGAAGA
TGGAAAGGATGTGGACTACCAACTGCTCCTCCAGGTATAGATATTTCAACAGTACTATTG
CGAGGAAGAGTATAGACACTCCCTTCGGGCAACAAGTCCTGAGCAGAAGTCGTTCCACTC
AGAATTTGAAGCAGGACGGGTAACGAGACCTCTTCAATATACGTGGCATCATTGATTGCG
AAGGCGGTACCGTTAAAGGTAATTGCGAGGTTATAAGAAACATCTGCAGAACCACTACCT
CCAGGGGCGCCTGGATTATCGAGGGGCACGAGACTGGTCTCGTCGAGTAGATTCGTAGTC
GAAACTTCTGGCGTTGTCGGATCTTCATCTGATGCGGAAATGTATCGTAAGATGGCGGAA
TTAATCCCGCCATCGTAACCGGTAGTACCGACGTTCGGTTGTGCACGAATCCAATAATTA
TCGATTGACTGGTTGGCATTGAAGATGAACGAATAACGCTGGCCAGCAAAGATCTGTATC
GAGTCGGCGATAACCGGTTCGACGTTGACCCCGTCGACTTCAATTATTGTCATAGTGTGA
TTGTCAATGGAGAAAGTATAGTTAGGGTCGCACGAAATGGAAACCAGACGGAACCTGTAT
TTGACTCCTTGTTCCACTTGAATGACAGCAAGGGAACTTGTGGAGCCAGCGTAGCGACCC
AAGCCATTGATCAAAGTAGCGTCAGCAGTGGGAACTGCACCAGCAGAAGGCGCAGGCGTA
TGGTACCAGTCCGCCAACGTGATGACAGTAGTTTCATTATCAACCGAATATTCAGACAAA
TAGACGTCATCTGGATCATAAATAACTAATGCACCTCGCAGGCCATCGCAGTACTGCGTA
GAACGATGGGAATGGTACCAGAAGGTACCAGCTTGGCCAGTCGCAGTGAATTGATAAAGG
AACGAATTTCCAGGAGATATTGGACACTGCGTAACTCCACTAGTTCCGTCGGCCCAAGCA
GTACCATTTTGGAACATTCCGTGCCAATGAATACTGGTGCTTCGCAACATGGTAGTGTCT
GTGAGGTTGTCAATGACATTCAACTTGAAAGTTGAGCCCTTGGAGCCTACGACCAATGGA
CCGGGAAAGCTGGCACTGTCTTCAGTCTCCCCAGCCA
>NODE_622_length_25_cov_480.440002
ATAACCAGAATTGATGGTTTCAATATAAGTGCGACCTTTTAACCAAAGA
>NODE_623_length_32_cov_445.593750
TAAGTGCGACCTTTTAACCAAAGATCATTCAACTCAGCTTTTGGGACACCGAAGAC
>NODE_646_length_60_cov_720.533325
AATGAAGCATCACCGGCACAAGGCCATGCGATTCGAAAAGTTATTATGAATCACCAAAGG
AGCGGCGAACCGCGTTGGTTTTTT
>NODE_658_length_1733_cov_28.905367
CCGCCCTTCCGAATGCTTTGCACGTTGTCATCCCCACAGGGCGTAATGGAGGTGTTGGTT
TTGCGAACGCCGGTTTTTCAGGTATTGCAGTGACTTCTGGTACAACATATACGGGCTCTT
TCTTCTATCGCTTCCCCGCTTCTTCAGGCTTTAGGGGTTCTGCCACAGTGTCTCTGCAAT
CCTCATCTGGCTCGACTCTTGGGGACACTACCGTCTCGTTGTCTGGAGCACAAACATCCT
GGGCACAAGTCAGCTTCAGCATCCGTGCCAACAGTACTCCTGGTGACCTGAACAACCGCT
TCGTTATAACTCTAGACGGCGGAAGTGCCGCTGGCCAAACGATTAACTTCGGACTACTCT
CTCTTTTCCCGCCTACATTTAGGAATCGGCAGAATGGAATGAGGAACGACATAGCCTCTG
CATTAGCAGAGGTGGGACCTTCTTTCTGGAGGTTCCCTGGTGGAAATAATCTGGAGGGCG
GCACTGTTGATCAGAGGTGGCAATGGAACGCGACTGTCGGGCCTCTACAAAACCGTGCTG
GACGTCAAGGTGACTGGGGTTACATTAACACCGATGGCCTTGGTCTTTTCGAATACCTTC
TTTGGTGTGAGGACTTGGGCGCGGAGCCCATTATGGCTGTTTGGTCAGGATTTGCACTCG
GTGGTACTAGTGTAGCCCAGAACCAGCTCGGGCCTTTCATCCAGCAATCGATTGATCAAA
TCAACTTTGTGATTGGAGACGACAGTACGGAACCAGGTCGTCTGAGGGCGTCACTCGGTC
ATCCGGACCCATTCAAGCTGACCTATGTTGAAATCGGAAACGAGGACTTTTTCGCTGCTA
ACACCTATACTTTCCGGTGGACCACCTATGCAAACGCACTCAAGAATGCTTTCCCTCAGC
TTCACTTTATTGCAACCACTAACGTCAACAGTCCCGTCCTGACCCCGAAGCCGACGGAAT
ATGATGTCCATGTATATCAGACACCCACTTGGTTCGCGCAGAATTCATTCTTCTATGATG
GCTTTGCTAGGGATGGCACCCATTACTTTGAGGGTGAATACGCCGCCATCTCAACGAACC
CAAATGATATTTTCGGTCCTCCTTCTGATGGTCGTCTCATTTTCCCGACAGTAGAGAGTG
CTGCTGGCGAGGCTGCGTTCATGACAGGATTAGAGCGCAACAGTGACATTGTATTTGCTG
CATCCTATGCACCTCTTCTCGGGCATGTTACCAATAATCAATGGACCCCCAATCTTGTTG
CTTTTGATGCCGGAAACGTTTACCGGTCAACGAGTTTCTACGTTCAGAAACTCTTCAGCC
AAAATCGTGGTGATCAGTATATCCCAAGTACCTTGCCTTCGAGTACTGGGACTGTGTTCT
GGAGTGTCGTTCGCAAGACATCTACTGGCCAACTGATCATCAAGATTTCTAACACGGGCA
GCAGTGCGGCTCGCCTTACGTTTAACTTGGCGTTCAATAACGTAGCGACAAGCGGTACTG
CGCAAGTTCTTACTGGAGTTCCTACCAGTAGCAACACTCCCCAGAACCCCAATCTTATCA
CACCTCAAACCAGTAACATCAGTACTGGGAAATCGTTTACGTACAATGCTCCAGCTGTCA
GTGTCAATGTCTTGACCTTTGGTGCCTCTTAAAAATACCTCACCATTTCCTTCCACTCTC
CCTATTATGAATCGATTTGAGCGTGATCTCTTTGTAAATTGATATACTGCAAAAATGAAA
GTAACTTTGTGATCAAG
>NODE_659_length_175_cov_5.657143
CTTTTCTATTATACTACAAGGATCTTTTGTTTGGGTCAGATGTATAGTTTGATAAACCCC
GCCCTAAGAAATCATAACACTACAAGCAGGTGCCACACAATGATTTATGGGTCTCGCGAT
GCCGACGAAGAATAAAGAAATGGGCATGAAATTTTTATCTATGGTTGAATGGATATAGAG
AGATGCAGGGGGAAAGTAT
>NODE_678_length_54_cov_395.685181
AGTTTATCGAGAAGGAAAGATTGAAAAGCTTCAGAATGTACGTGGGAAGTGAGACCATCA
TAAGCACGGTTGAAAGCA
>NODE_682_length_300_cov_11.020000
TTAATATTCTTCTCCTTCTTTCTGTCACGAGGAGGCTCCTTGAGAGCACGGATAACAAGT
GATGATGCTGAAGGAACGACTGCAACGGTGGCTTGACGGTTTTGTACTGTAAGTTGAACA
GTAACGCGTAGACCCTTCCATTGCGATGTCGATTTTGCGATATCTTCACCGACCTTCTTC
GGTGAAAGACCAAGAGGACCAATTTTAGGTGCAAGGGCAGACGAAGCGCCAACTTCACCA
CCTGTTGCACGAAGATAGATAATCTTCACTTCATTGGGGTCGAATTTTGGGGCCATAGCG
AGTAGAACAAGAAGTTGGCGATGC
>NODE_688_length_108_cov_17.064816
GTTCAACTTGGTACAGACAGAGCCAGATACGCAGGTGATATCGCCATTCCAGCCAATACC
ACCACATTGAGCGTAGAGGGGTTGAGAACCCTTGGCAGTGGAGATAAAGAGTGCTGCAGC
TGTAATCAAGGA
>NODE_689_length_25_cov_16.799999
GTTCAATGTTGTCAGTAGGGATGATAAGCCTACTATTCAAGTTGAATAC
>NODE_701_length_1118_cov_37.574238
ATTATGCCTGCTCAAGCTGTATTTGAATCCAATGACGGTGCTATCTACACCACCTCCAAT
GGTGCGCCCGTAAATGAGCCCTATGCTGCTCAGAGGGCTGGTCTCCATGGTCCACTCCTT
CTTCAAGACTTCCACCACATTGACCTCCTCGCCCATTTCGATCGTGAGCGTATCCCGGAA
CGTGTTGTTCATGCCAAGGGTGCTGGCGCTCACGGGTACTTCGAGGTCACTCACGATCTC
AGTGATATCACCTCTCAATCCCTGTTCCAAGGCGTAGGCAAGAAAGTCCGCGTCACTGCC
CGTTTCTCCACCGTCGGTGGCGAATCTGGTTCTGCTGACACTGCTCGTGACCCTCGTGGT
TTTGCTATCAAGCTCAGGACTGAGGAAGGTAATTGGGATTGGGTGTTCAATAATACTCCC
ATTTTCTTTATTCGTGATCCTGCCAAGTTCCCCCACTTCATCCACACTCAGAAGAGGGAC
CCTCAAACTCACCTTAAGGATCCTGATGCTTTCTGGGACTACCTTGGTCAAAATCCGGAG
TCGATCCATCAGATGTTGATCTTATTCTCTGACCGCGGAACTCCTGATGGTTACTACAAG
CAGCACGGTTATTCTGGGCACACTTTCAAGTGGCTCAAAAATGATGGCACTTTCGTATAC
GTCCAGGTTCACGTTCGTGCTGACGGTGGTTTCAAGACCCTTGATAATGCCACTGCAACT
CGCTTGGCCGGAGAAAATCCTGAATATGGCACTCAGCAGCTCTTCGAGGACATCGAGACG
GGTAACTTCCCCTCTTGGACTGTCTACATTCAAACCATGACACCCGAGCAAGCTGAGCGG
TTCCGCTACAATATCCTCGACCTTACAAAAGTCTGGCCTCACGCAGAGTTCCCTCTTCGT
CCCATAGGAAAGCTCGTCCTTAACGAGAATCCTCAGAATTACTTTGCTGAGATTGAACAG
GTTGCCTTTTCTCCGTCACACCTTGTTCCGTACATCGAACCTTCTGCTGATCCTGTCCTA
CAATCTCGTCTCTTCTCCTATCCCGATACCCACCGTCACCGTCTCGGTGCCAACTATCAA
CAGCTTCCAGTGAATGCTCCTATTGTCCCCGTAGCCAATTTCCAGCGTGATGGAGCCATG
AC
>NODE_714_length_82_cov_5.207317
CGCTGAAGAGGTCATGAAGGATGTCGAGGAAGAAGACAAGTGCAAGTGCAACAAGGGAGC
ATAGACCTAGATGTCCTATGCCCTAGAATAGAGTAGAATGTGATGA
>NODE_715_length_25_cov_976.679993
AATCGGTAGTAGCGACGGGCGGTGTGTACAAAGGGCAGGGACGTAATCA
>NODE_716_length_642_cov_33.271027
CCATTATCACCTATTCTTCATTGAAGATGCGCTCTTTCGCCGCTTTCACCACCTTCGCCG
CCTTTGCTTTCTCGACTCTAACCCTTGCCCTTCCAAGTAGCACATCTAGTAAAGACATTA
GCATTGCTGTTTCACAAGGTGGTGGATACCAGGGTGTTCCTGATTGCATCAACAACGCGA
ATGGCGAAGTTACCCCCATATTGGAGGGCTTGACTGCTGAGATCAATGCTGGTGTTGAGG
CCAACGTTGTTCTTTCTCATTGTATCGATGCTTTGGCTGAGGTCAAGATCATCCTCGGTA
CTGCCAGCAGTAGTATCTCGACCATTCTCAAAGATGACCCCTCCCACGCACTTTGCTTGA
ATGGTGCTGTGGTTGGAGTTAGTGTTGTCGTTGACCTCCTTACTACTCTCTTCAAGACTA
TTCTACTTGTCTTTCCTGTTATGCTCAGGGCCTGCGCCTCGGTCAACGTTAAGGACCTCC
TTAGTGTTATGGCCGATATCTCCGTGGTCCTTGCTGATATTCTAGGCAAGTGCAAGGCTG
TGGGTGACATCATTGGTCCGCTCACCATCTCGCTTGGGGGCGTTATTCCCATATGCATTA
ACCTTGGCTTCACTGCTCTGATTAAGGCTTTCGGTCTCAGCCTCTGATCGATACTTGCTT
TTCGGA
>NODE_722_length_166_cov_81.246986
GGTGTTCTCTGATGGTGTGAAAAATTAATTACCCAGATCATCTACGGTTAGCCTTGTTAT
GAGTATTGTTGTTTGTGCAATACATTGGCTACTCCCATGTCCAGACATCTAGTGGGATCA
ATGCAATACTCTACTTGTTCAGTCCTGTTTGTAGTCCCATTCCTTAATCCCAACATTTCC
ACCAAAAAAA
>NODE_728_length_146_cov_4.335617
TTTTGATTTGAAGTTCATCGACTCGTTCCCGAAGGAAAAGGAGGTGATTGTCACTGGAAA
ATAGAATTTGTCACTAGTCACTATATCGTGGTTTTTAGAGGAGACTTGACACTCCTGGAA
TTTTCGAATGTTTTTGTTACGATCAAGTTTACCTGCATGCTTAGCCTGGA
>NODE_731_length_35_cov_832.885742
CATTCAAAGACTGATTCTCTGTGTTATCGAGACATCATGCTTGGTCTTGGTAAAGAATC
>NODE_732_length_1258_cov_45.353737
AATTGTTGGAGGTTCGCATACACAAGTAATATTTGCCAACGACGATCCCGTTAACAATCT
CGAGTTTTTTCCGAAAAAGGATGGTGGACAGCCCCGACCTCTTCAAGTACTGGAGCGTGC
TTTCCCGGTGAATATGTTCCCCCGTATCTTCGCACTGTCGGATGGTAAAATGTTCCTACT
AGCTAATAATCAAAGTATCATCTATGATATCGAGAAGGATCAGGAGACTATGCTGCCAGA
TTTGCCAAATGGTGTACGTGCCTCTAACCCTTATGATGGCACGGCAACTCTTTTGCCTCT
CCACCCTCCTGACTACGTCTCGGAAATACTCGTCTGTGGAGGATCCAACGCGAGTGATCT
GGCCCCACTAGACCAACTTTCCACTCAGGATCCTACTTCAGATCAGTGCAGCAGACTTAC
TATCACTCCAGAGGGGATCGAACGTGGCTGGCAAGTTGAAAGGATGTTGGAAGGCAGGAT
AATGAATGAGATGGTATTGATGCCAAATGGCAAGGTTCTCATCATCAATGGTGCTCAAAC
TGGTTATGGTGGTTACAATGCTGTTCCGATCACTCCGGGTATTGATACAACCTCTAATGC
TGATCATCCTGCGTTCACACCATCGTTATATTCTCCCGACGCACCTCTTGGAAAACGCAT
CAGCAATACTGGGATGCCTGCAACCGATATTCCTCGGCTATATCATTCCAGCGTGACCTT
AACACCCAGAGGTAATATTCTACTTGGTGGGTCAAATCCTAATGGTGGTATCATTAATGA
TACAATTTGGCCTAGCGAATTCCGCATCGAATATCTGAATCCACCTTACATGACAGTTCC
TCGTCCCCAGCTCCTGAATGTTCCTCAGCGACTTGATTTCAATCACGAATATACCGTGGA
TGTTGTTATCCCCCCAGGACTTGACACAAGTGCATCTTCTGTCCAAGTTGCACTGATCGA
CTTGGGCTACTCCAGTCATGCTTTCCATTCAAGTAACCGTCTAGTTTTCATGACTGCACA
ACTAGGTCCCAAGTTGGGTAATACACAGAAGATGGTGATCAAAGCCCCACCCAACAATCG
TGTTTATCCTCCCGGTCCAGCCTATATATATTTGACTGTTGACGATATCACTAGCACTGG
CGTTCGCGTTATGGTGGGCGATGGAAGTTCACCGCCAGTGAAGGACCAAGGTGTTCCTCT
GTAGATATCAGAAAGGCACTGGATCTCTCACGACAAAACTTAGCTTACTTAACAGACCAG
CTGAATTTCATTGTCGTTTCCA
>NODE_742_length_377_cov_27.514589
CTTTGGGAATGGACAATGTCAACACAAGTAAATTAACAAGTTTCCAACAGATTTCTTTAT
CCATCAGCTACATGGATAACAGCCTTCGCTTTGTTGGTACCCTTCTGTACCGCTAAAATA
ACATCGCCAACTTTATCTAACCCGTGACTCACATCTTCTCTGTATTTAATTTCTCCCTTG
GCTAATTTCTCCGGAACGGTGGTGTAGAATTCGTTGAGATATTTTCCCATTAACCTGGCC
ACGATAAAGCCTCTGATCGTGATGTCCTTCCCAATCACATTGACCAAATTTCGGATAGGA
GCACTTCCCGTGTTGTATCCACTGATCATTCCACATTCAATAAATCGAGCACCGATGTTG
GCAGCGTCCAGAGCAGCTTCAAGAGTCTCTCCACCTACATG
>NODE_743_length_279_cov_13.491039
ACAATACGGGCTTTCTTGTTATCACGAGCGGCATTGCCAGCCAACTCAAGGATCTCAGCA
GCGAGGTATTCAAGGACAGCAGCAAGATAAACAGGAGCACCAGCACCAATACGCTGAGCA
TAGTTGCCCCTCTTCAAAAGACGGTGAATACGACCAACAGGGAACTGGAGACCGGCTTTC
GAAGAGCGGGACTGTGACTTGGACGCATCAACACCAGTAGAGGTCTTGCCAGACTTTCCG
CCAACTTTTCCAGACATTTTTAGTATTTGAGTTTGGTGATGTTAAGTGGTGACAGTAACG
GGC
>NODE_745_length_185_cov_19.459459
TGATCATTTCTATACCACTGACTTCAATGAATTTGAAACTGTGGTGACTCAATCAGGACT
TTCTGATGAAGGAATTACTGGTTATGTCGTCTAGTGTATTGTACCGTATAGTTGTTTTTC
GAGTATGTTGTGCTCATGAGTCAACAAGTCTGTAAATAGCTTTTGATCCGTCCCACTGTT
GAATGTCGACGTCGTCTCTTCGTCGTCTA
>NODE_787_length_529_cov_31.090736
ACTTGCATTCTAGCCCCTGATACTCCCAGAGAAAATTACGTTCCAGGAATGCTTGCTACG
TCTAATATCGCAGATGGGCAAGACGGTCTCGAGTTCGTTCTTGATGTTGGCCTCATGGAT
ATGACTACCTGCAAGCCACTCACCGACACGATGGTCGAGGTCTGGGCGCCCAATGCCCTT
GGCGAATACGGAAACTTCCTTCGAGGAGCTACAACCTCCAATTCTGGTGGCATTGCCGAA
TTTCAGATGATCTATCCAGGATGGTCGAGTGGCGCTAATCATGTCAATATAGCGGTTCAT
ACTTCGTCAAGCATGTCTTCCTCGACCACTCATGTCGGGAAGCTCTACTTCACTGACCAG
TGGACTAATCTCATTGGAGGCACTTCCCCATATACGCAAAACACCCATTCCAGGATCATG
AACGATGCTGATTCCGACTATAAAAATGCTCTGTCTCAGGGATACTCCCCCGTCGTTTCT
GTCACCTCTATCCATGACGACTGGCCAGAGGGTATTGTTGGTATCATTACTGTCGGTGTC
AATCCCCATCAAA
>NODE_789_length_232_cov_8.043103
GCTGATGCTTACGAGATCTGTTATAATGCTGGTGGGAAGTGGAGTGGCGAGGCACAAGTG
GATGGTGTGCTGCCGAGCCTGTTAAGTGGTGCGAATGTTGCTGGGTTTATCAAGGTTGCG
GATGCAATGAGAGAGCAGGGTGATTGGTGGTAGATGATGACAATTATTTTTTGGCTAAAA
TCTGATCTTTAAGCGGAAATTGCTCATGTATTTATCTTGTTGCTTGTACCTTTGTTTCCG
TGTGTTTTATACCCGG
>NODE_803_length_63_cov_2.730159
ACTTGGTTAAGAGCTCGGCGGGAATGGGTTGATCGGGAGGAATGGCATTAAGAGCTTCAC
GGAGATAATGGACTGCCAGGAGGGGGA
>NODE_804_length_335_cov_6.767164
ATGGTCCGGTAATACTCATATTTCATTCCAGAAGGCGATGGTTTCGTTGGGCATTCAATT
CAATAGTAACAGCAATGGAGGGAATAACCTCGGGGTGTGGAATGCTAACCATTCTATTCA
CCCAGTACAAGCGTCACGCAGCTCCTCCGCCACAGCATATTACGACCCAATCAAGTCCAG
GACAAACCTACATGTGATGACAAACGTCATGGCGACTCGCATTCTTTTTGAACCCGATAC
AACCATCCGAGAATTAACTGCTCAAGGCGTGGAATATCTCCAAGATGGTGTTACCTTGCG
GATGCTCTGCAAGAGGGAAGTCGTCTTGTGCGCTGGCGCCTTCCAAACGCCGCAGTTAC
>NODE_825_length_263_cov_9.250951
AAAGGAGTGGCGTCGTCGGATGCCAAGAACATCCGGACTCGGATGGAGCTCCAAGGTGAC
GAGATTGTGATCAATGGACACAAATGGTGGATCTCAGGGGCTGGTGATCCCCGATGCCAA
GTTCATCTGGTCATGGGGAAATCAGAACCTACGCATCCGAACGGTTATCGTCAGCAGTCT
GTTGTGTTGGTTCCTGCAAAGACACCTGGAGTCAAGGTGATAAGGCCAATGGAGGTGTTT
GGGTACGATGATGCGCCAGAGGGACATTGTGAAATTGTCTATGAGAA
>NODE_843_length_459_cov_14.237473
TCCAGCACACACCCACGACGAAAGACTATTGTCTGAAACCTTTCATCTCCCTCAAGACCT
GTCATGGCTACCACCAAAACAACCAAGGGCAAGACCGTTGCCAAATCAAAAGACTCGAAA
GCCAAGGCCGCCAAAAAGGCAGCTCTGCAGGGCACACGGTCACACAGCGCACGGAAGGAG
CGGTTCTCGGTGTCGTTCCACCGGCCCAAGACACTGAAGCTTGCTCGTGATCCCAAGTAC
CCGCGCAAGTCGATTCCCCATGCGCCGCGGATGGATCAATTTCGTACCATTGTCTCGCCA
TTGAACACTGAGTCTGCGATGAAGAAGATTGAGGAACACAACACATTGGTGTTTATTGTA
GACATCCGGTCGAACAAGCGCCAGATCAAGGATGCCGTCAAGAAACTGTACGATGTGAAT
GCGGCCAAGGTGAACACGCTGATCCGGCCTGATGGGAAGAAGAAGGCGTATGTGCGGCTG
ACA
>NODE_851_length_31_cov_223.677414
GCCGAACAAAGTGATGAAGAAAGTAAAGAGGTTCATAGTTGAATAGGAGGTCGTG
>NODE_863_length_558_cov_26.629032
CTGTCTTACAATGTAAGGCAATATTTTATTAAAAGTACGATGAGAGAAAACTTGTCGGAA
AAAAGGGGAACCATCCTCTAAGGCTAAGTATTATAAATTTAGCGATAGTGAATAAGTACT
GTGAAGGAAAAGTTTGAAAAGCGAGTAGTAAACAAAAAAAATGAGTTTATATTGGTAACA
TTATAAATGAATTGGTGAAATAGATCATGAATTAGTAACTCTATAAGCAGTCGGAATTTA
AATTTAGAATGACGGCGTACCTTTTGCATAATGGGTCAGCAACTTAATAGTAGTAGCAAG
GTTAAAAGCCTTAGCGAAAGCGACTAGATAGTCATAAAACTAAAAAAAAAAGTTTACACT
ATGGTGGGTAAGTTACTATTATTAGACCCGAAGCCAGGTGATTTTACTTAGACCAGATTA
TAATGGATCGAACGGGTGAATGTTGCATAATTCTCCGAAGAGTTTAAGTAAGCGGTGAAA
TGCCAATCTGACCTGGTGCTAGCTGGTTTTCTACGAAACATATTAAAGTATGACATCTAC
CTACCCTTTCCTTATAATAACAAAAATTTTATGGAAAAGGAG
>NODE_864_length_183_cov_488.355194
TGAGCCTTCCATTCCTTCGTAGCAACGACGGTGCACTCGAGTTTAAGAAAACGCGGAAGG
ACTCTAAATTCGAAGTGATTTCGGATAGCAGAATGGAGTTTATGAGGGCAATCCCGGGAA
GAAATTCTTGAGGAGTTGATCCCGACTGCAGCGAGGAAAGATTCCTGCTCGGGATTAAGG
AACCAAGGACAAATCTCATCAATCTTT
>NODE_881_length_53_cov_4.358490
GCTTCGTGGGCCTACTATCATGAAGGGTTATCTCAACCGCCCCGATGCTACTAAAGATGC
CATTACCCATGATAAAT
>NODE_896_length_873_cov_27.715921
TGTAGACGTATTTGTTTGTACAAGTGCCGATTTCTGTTAACCCAACCTCGACGACATCAC
CATCAACCAGCCAGACTGGATTAGGGCTTCCAAGGTTAATACCGGCAGGAGTTCCAGTAA
AGATCACGTCCCCAGGCTGCAATGTTATACCCATAGAGAAGAAGGACACAATCTGCGCAA
CGCCAAAAATCATGTTACCTGTTGTTTCATTCTGCTTCATCACCCCATTGACTTTAGTCG
TGAGTTGAAGCTTCTGTGGATCCGGAATGATGCTTGTGGAAACGATAGCAGGACCCCATG
GACCCCAACCGTCAGCGTCTTTACCCATCGAGTACTGGGGTTCAGGCTCCCCTCCACGGT
CAATTTGCCATCCACGATGGGAGACATCATTGCCGACGCTATATCCCAAGACATGATCAA
GCGCAACGTCTACGGATATATTGAATGCTTTCTTTTTGATAACAACGACCAACTCTCCTT
CATAGTCCATAGTTGAAAGGAAGTCTCCCTGTGTTTGGTACCCTTGGGTGATAGGCACGT
TACCAAAAGGTGTATTCAAGGCGGTGAATGGTTTATAGAAAAGAATAGGGAATTCTGGAA
TGGGGTGACCAGACATATTGTCATGGGAGAAATAGTTGAAACCGACACATCGTACACTCC
TCACCCTTTCACTTGGAAGGGGTGAAAGCAACTCCTTGATCAACTTCGTTTCATTTGTAA
CAGTAAAATCGCCCAGGATATCGCCCAGGATTACGCGGGCACTCTTACTCTTGGATGCAT
CGATGGTACCCGGGGGTAAGATGGCATCACCGGTGTATTCCTTGCCATCGGTTGAAATGA
AGCGCACAAAGCGCTCGGCGTTGGCTAAAAGGGGGAAAAGGAGGAGGGACGGCGAGA
>NODE_899_length_25_cov_8.720000
CTTTGGCGAAAGCATCCAATGATTACGGCGATTCCATAGCAGACATAAA
>NODE_900_length_62_cov_2.612903
TTTTCGGCGGCGGTGTTCAGGGAAAGTATACTTCCCTAGAACCTGCTAAGGAAATTGTGC
AGACTTGGATGCTTAAGTCGCCAACA
>NODE_901_length_125_cov_3.696000
GACAAATACGACGACCAAACCCGAAAACAGCTGTGGGTTCACGGACATCAGGGTTCAGCT
TGCCATTCTTCAGAAATCGTTCTGGTTTGAACTCGAGGGGGTCTGGATAATCTTCCTTGT
CATGTGTAATTGCCCATACGTTCCCAAGT
>NODE_902_length_750_cov_10.761333
ACGCGGGCGATGCGAATTCTACGCCTACCATCAGACCTTTTCCACGGACGTCGAGGATGT
AGGGAGAGACCTCGGGTGAGGTCTGGAGTTTGCGGAGAGAGGTAAGAAGTTGTTTTGACC
GTTCGGCAACGTTGTCCAGTACCTTTTCCTCGCGGAACACATCGAGGACTTCAGCGGCAG
CTGCACAGCACACCGCATTACCTGCATACGTTCCTCCCATGCTCCCAGGCTTTAACCTAT
CTGTCAGCTCCTTCCTGCTGATCACAGCACTAATCGGAAACCCATTCCCAAGCCCTTTAG
CAATAACCATGATGTCCGGCCTGACCTTGCTCTCTTCAATCGCAAATAACTCCTTCCCGC
TACTCGCTCTACCAAATCCAGCTTGAATTTCATCGACAATGAGTAAAATTCCATGTCTAT
CACAGACTTGACGCAATCCCTGAAGGAATCCTGCCGGAGCAGGAACGTATCCTCCTTCTC
CTAAGACAGGTTCGATGATGATGGCTGCAGTGTCTTTTGGCGCCGTCTGTTGCGCAAGGA
CGAGATCAAGCTGGTAAAGTGATTGATGGACGAGCACGTTTTCCTCTGTAGATGGTGGTA
GATTAAATTGATGCCAGTACGGGAATGGGATAGAGTACACCCCGGGCATCAGAGGCCCGA
TAAACTCGGAATAAATCGTCTTACTCTTCGTCACGGCCATAGCACCGTACGTTCTGCCAT
GATATCCACCTTGCATGCAAATCACATTCTGCCTCCCTGTAAAGTGCCTAGCCA
>NODE_903_length_76_cov_4.842105
TCAGCGGTGAGCAAGAATATGCCATCGACAAAAAAACAGGAAAGACAGTCGTCAGAATTG
ATCCAAAATATTTCCGTCCAGCCGAGGTCGACCTCCTGCT
>NODE_915_length_275_cov_7.429091
AGTTGCGGCAAGCCAGCAGCTTTGAGGTCCGCATTAACTTGCTCAAGATGATTCATGAAG
TTTGGTCCTAAATCATCCCACATCTTCGGTTCATATCCGTTTTTGACACCACTACGATTC
ATGGCATAGTCGGTGATAGTGAGGGGCATGCTAGACTCAAACATGATCATCAAACTACCC
TTAGATATCTTTTCAGGAACTAATTCCTCATTCGATGCAGCATTCCAGACGTTGTAATCA
ACTCCATGAGGACAAAATCCGGTTTCGAGACTAGCACCCCCTGGTAAGAAGCCGTCGCT
>NODE_916_length_1217_cov_10.264585
GGTCGTAAACCAACCGTTATTCTTGCTGGCATGATCTGGGTTATTGGGTCCATCTTGCAG
TGTGCTTCCGTTAACCGCGGTATGCTCGTTGCTGGTCGCATCATCTCTGGTATCTCTGTT
GGCTTGTCCAGTGCCGTTGTTCCTATATATCAATCCGAGGTCACCGCTCCTAGGATCCGT
GGCCGTATTGTCTCCCTTCAGCAATGGTCTATCACTTGGGGGATCTTGATACAGTATTTC
ATTCAATTCGGTTGTTCGTATATTGATGGCGTCGCCTCGTTCCGTATTCCCTGGGGTCTT
CAAATGATCCCTGCCATTATCTTGTCCCTTGGTATGCTTTTCTTCCCAGAAAGCCCCCGT
TGGCTTTTCGATCACGGCCGCGAAGATGAAGCCCTTCAGGTTCTAGCAGATCTTCACGGA
GGAGGTAATAAAAATGACGAACTAGTCATGCTCGAATACGAAGAGATTAGGCAGCAAGTC
GAATTTGAACGTACAGAAGGCGCTAGGTCTTATCTTGATCTATTCAAGGGTGGTAACCCT
CGTCGTGTCTTCCTTGGATGTGCCCTTCAAATGTGGTCTCAACTTTCTGGAATGAACGTC
ATGATGTACTACATCGTTTATGTCTTCCAGGGTGCCGGCTTGACAGGTCGTCGCAGCAAC
CTCATCGCCGATGCGGTCCAATACGTCCTCAACGTCGCTTTGACTGTTCCTGCCATTATT
TACATTGACAAATGGGGTCGCAGGCCCATGATTCTCGCTGGTACATTGCTTATGGGTTTC
TGGCTTTATCTTGTCGGAGGTTTACAGGGACGTTTTGGAAACTGGAGTTCAATCGATAAC
AGTCCGATCTGGGTTGTTGAGAACAATGATCCTGCCACCAAAGCTATCATTGTTTGCTCC
TACTTCTTCGTTTGCAGTTTCGCTATCACTATGGGTCCTGTCTCTTGGACATACCCCGCT
GAGTTGTATCCATTAAAAATCAGAGGGAAAGCAGTATCTTTGGCAACGGCAACTAACTGG
CTTTTCAACTTTGCTCTCGCATACGCCGTCCCTCCGGGCCTTAACAAAATCGCATGGAAA
ACTTACTTCATATTTGGAACGTTCAATTTTGCTGCTTTCATCCATGTCCTCTTCATGTAC
CCAGAAACCGTCGGACGATCTCTTGAGGAGATTGAAGAAATCTTCCAACAGGGTCATGTG
TTCTCTGCATGGGCCATCGGCAGGAACATCGGTAAGAAGAC
>NODE_953_length_180_cov_16.388889
TGCTACCTTAGTCGCGAGGGGAAATATAATCATCGTGGTTGTGTTTTGTTAAAAGAATGT
GTGTGCTGTGTCGTGTTGTGAAATGGAGAAACCCCTTAGTATTCGGGTATACTACATTAA
CTGATGAAGATGGCAAACATTCGGAAAAAGTGATAAGGCTCTGACATAGTCCTTTGTTGT
TGTGTATGTTCTGCAGGATGAGGG
>NODE_956_length_180_cov_6.916667
GCGATAGGCGCAGGACACGTTCGTGGATACATGAACGATTCCCCGATTTTGACTTTGAGG
TGGGATTCTCAGAAGAGGATCCGCTTTGGGATCCAGAGGTTAGAGAAACCAAGGCAGAGG
TAGCTGAACGTGCTCGAAGGGCATTAGATCATATTTTTGAGGATCCGTCATATTATGTCT
CAGTCACTGCGCATGGCGGAATCA
>NODE_959_length_79_cov_3.911392
ACCGACAGGTTGTTCCACCCAAAGTACACTCGATAGATTTGTCCAGCTGAATTCATTTTG
GGTAGGCTTCGCCTGACCCCAGCTCCACGAAATTGGACCATTC
>NODE_960_length_991_cov_11.481332
GTCATTTCCACCTTGCTCGAATCAATACATATGGATTTTCTTCGTAATCTCACTACAAAG
ACCTGATACTTCCCGGGAAGAAGGCATCCCCCCCTTCATTCTCCTCGTACCAGGGCAAGT
CATGAGCTAGAAGTACTCGGACCCTTGGAATGTTTAGCAGCTCTCGCACGCGTCGAATGT
GCTGTTCGGCTAATTCCTTGTCCTGATGCGCACTGCTGTGCAGGTGCCCAGGGTGTCCGC
ATGCAATGGCAGACTCGCCTGTGAGCAAATTCCAATGGTGGGCAGTGTCCCCAGCAAGAT
AAATCCAACCCCCATCAGCACTTGTACGCACGAGAAGGTTGATATGACCCAAAAGATGCC
CTGGAGCATCAATGACGTAGACGCTACCATCACCATAAAGATTATATGCACGAGGGAAGG
GCCCAAGCGGTTCCCAATCAACAAGGAACCGCGTCCTCTCGGCAGGGAGGAGGTTGGTTG
GGAAGAATGAGTCAGGGTTTGATGGCCAAAAACCATTGACAAAGAGATCACGAGTATCAC
CCCCAACTATGAATTCGCTACGAGAGAATGGGGCAGTATGCCCAGTATGATCGAAATGAG
AGTGTGATAAACACACGGTATCGATGTCAAGAGGAGACAAGTCCCCCTTTGCCAAAGAAT
CGACGACATCTTGTGGAACATCAACTCTGTAAACCGTCTTGATCCAGTTGACGATTTGAG
GTGGAGAGTTCTCCCAATCTTTGCGTATTCCGAGATCAAAGATTAATCTCTTCTTATTCA
CAGTGTGTTGGATGAGGAATGAGAGGGATGGGTTTTGCTGCGGTAGCGTTGACGTCGCAT
TGTCGATGAACATGCTGGGATTTAGATATACGCTACCCGCCTCAAGTGCGGAGACGATGC
AGAATGGCTGATTCTCTGCTGGGGAAGGAAGCGCCATAATAATGAAGTCCCAAGATCTTG
TAATGCAATCAGTGGTGGAACAGATAGTATGTGGGGTTGAGGGCTTTTATATTCA
>NODE_963_length_87_cov_712.172424
TTTTTTATCTAATAAATACACCCCTCCCAGAAGTCGGGGCTTGATTGCATGTATTAGCTC
TAGAATTACCACAGTTATCCATGTAGCAAGGTATCATCAAATAAACTATAA
>NODE_989_length_61_cov_279.836060
AACAGCAACAGAAACAATGGCCGCGACATTTGCAAAGACTTTAGCGATAACACCAAGAAC
GACACTGATGTCGATAGAATCGCAT
>NODE_993_length_76_cov_4.434210
CGAGGTTTCCGTCAAGTTCACCCTGAAACCAACAGCCCGGATCACGACCAAATATGAACC
CAAATTTGAAATTTCATACATTGTCACGCTGCTGGAAAAT
>NODE_1004_length_35_cov_9.942857
GAATAATGTTCGGGTTACCAATCCTTTTGACGGAACTGCGACGCTCCTTCCTTTGTATC
>NODE_1016_length_203_cov_11.945813
GTATTGCAGACTAGTTGGGATTGAGAGAACATGCAGGTATTAAGGGATGCATTCAAGTAA
ATGACAAAAGTATCTCTAAGCGGACGAACGAGCAGAATAGTACAGAAATATATCCTGAAT
GAAGGAGCGATCACTGGTTCGCGCACTGCACTCGGGGCTCACCCTCGTCCTCGTCCATCG
GATCATCTCCAGCTGCCGCCTGTGCAGATTTAAAGCCACTCTTCGCT
>NODE_1027_length_34_cov_1941.529419
AAGGATGTTTTCATTAATCAAGAACGAAGGTTAGGGGATCGAAAACGATCAGATACCG
>NODE_1045_length_217_cov_9.576036
TCAACAAGTTCATCCGCCCTCCCAACTACAAACCCACCAGTTCAATAAGTCCATCATGTC
CGACGCCCAGGTCATCGAGAAAGGCGTCCCTCCGACTGCGCAAGACAACGTCGAAGAGAT
CGGGTTCAAGGTTTTTGCCGGTAATCTTGCGTATTCTACAATGGAAGATGGGCTGAAGAC
TTTCTTTGCTGACTTTGACGTTCTATCTGTTCAGGTTATCACACGTGGTACGAATTCCGC
A
>NODE_1049_length_90_cov_5.133333
GTACTAGATAAGCGGTCATCACCTGTCAATGATGATAATGATAATGTCCATTTTAGAGCA
GAAAGAAGAGAGTTAGCTAGAACAGGAGAGCACCAGCGACAGCAACAAAGCTGG
>NODE_1074_length_164_cov_7.207317
TAGCTTCGATGAGTTATTTCAAATGACTAGAATACCTTTGTCCCTCGGTGGTGTCTGCCG
GAAAGTCCACGAAGTTCTCACTGGTGCCAAAGCCGCGAAGTGTGTCGAAGAGCATGGCCT
GATTGAAGCTAGTGGAATGTGGGAAATTTGGCGAGATCTTGACCGCTTCTGGAGAGAGCT
TGTTGCAA
>NODE_1075_length_98_cov_3.234694
TTGTGTCCCGGGACTGTTTCCAGGATCTCCTTGCTGACAATTATTTCATCGAGCACACAG
AGTTCTCAGGCAATTTTTATGGCACCAGCTTTGCAACTGTGCGCGGAATCCAGGAACAGG
GA
>NODE_1080_length_47_cov_1490.297852
AGATTTATGTGGTAAAGCGAATGATTAGAGGCCTTGGGGTTGAAACAACCTTAACCTATT
CTCAAACTTTA
>NODE_1085_length_178_cov_33.780899
CTCTCTAGAAGAAATGGTAATCCAAATATCCTAGAATATAAAATGTACTAATTGCATTGT
CTTGTTCATGGTTGACTTGGTTGTACAATTGCAGCATTGGATGAGACAAAGAAAATATCC
GAGTCCAAAGTAGGAATGGGTGGGGGATATAGAAAATAGCCTTGAGTAAACTATTTTGCT
TCTGCAAAAGCGAAGCTATCCC
>NODE_1087_length_61_cov_2.557377
CTCGACTCCTCAGAACCAGCCAAAAATCCTTACGATATCGCGAAGTCTATCCTAATTCCT
CTTGGGGAATACTTCCAAATTCAAG
>NODE_1093_length_25_cov_13.400000
ATTTGACTTCTCTTTACCGTGTTATTTCCAACAACTCTGTTGACTCTTG
>NODE_1107_length_787_cov_198.195679
AGTCCCACCTGATTTGAGGTCAAGATATTCAGTTAAGGGTCTTCACAGACCGAGTTGGAA
GCCAAACCACAACAAGGCAAACCCCACTTGGCACAGAAATTATTTATCACGCCTATAGCA
AGGTTGCAAGCAGCTCCGCTAATGCATTTCAGAGGAGCCGACCCATGACATAGTCATAAA
GGCCTGCACATATTTTCCTCCACATCCAAGCCTCACCCAGCAAGAAACATAGGTAGGTTG
AAAAACAACTGACACTCAAACAGGCATGCTCCTCGGAATACCAAGGAGTGCAAGGTGCGT
TCAAAGATTCGATGATTCACTGAATTCTGCAATTCACATTACTTATCGCATTTCGCTGCG
TTCTTCATCGATGCGAGAGCCAAGAGATCCGTTGCTGAAAGTTGTATGATATTAAATCAC
AGGCATAGGTTGCCCGTTAGAAGACATTCCTGCTATACTCGTCTATGACAAAAGCAAACA
TGCCCCTCCTCAAGACCTCATAGAGCCTAGAAAGACCAAGCCCACTTCGACCTTGAAAGA
AGACCACAAGAAGTGCACAGGGTGGATGAATAGTAAGAAGAGTCCAAGACAGGTGTGCAC
ATATGCCTCAAGAGGCCAGCAACAACCCATCAAGAATTATTCAATAATGATCCTTCCGCA
GGTTCACCTACGGAAACCTTGTTACGACTTTTACTTCCTCTAAATGACCAAGTTTGGTCG
GCTTTTCAGCAAAGGAGTGCCGTTTCCGGCTCCCCAACGCCAATCCGGAGACCTCACTAA
GCCATTCAATCGGTAGTAGCGACGGGCGGTG
>NODE_1112_length_398_cov_172.962311
TCGCCGCCCTTTCGGCTGTTGTATTCGCCTCTCCATCGACTCTCAGCTGGGATACTGTCT
ACGACAACGGTAACACCAGCCTTGACGTCGTTGCTTGTTCGGATGGCTCGAACGGCCTCC
TCACTCGTGGTTTCACAACCTTCGGCAGTTTGAAAAACTTCCCCAATATTGGTGGTGTTC
CAGCCATCACAGGCTTTAATTCTGCCAACTGTGGTACATGCTGGAAAGTAACATACACTA
ATGCCCAGGGGGCCCAGAAGAGCATCAATATACTTGGTATTGACACCGGAGAAAAGGGCT
TCAACGTCGCAAAAGCTGCGATGAACACTCTCACCAACAACCAAGCCGATCAGCTTGGGA
GAGTCGATGTTGATGCAGTGGAAATTGCTGCCTCCAGTTGTGGATTGTGATGGCTATCTA
TC
>NODE_1116_length_388_cov_17.548969
AGCACGAGCTAATGCACGGAGAGCGCTTTGAGCTCCAGGGCCAGGAGTCTTGGTAGCAGT
ACCACCAGTTGCACGAAGTTTGATGTGAAGGGCGGTTACACCAACCTCACGACAACGGGC
AGCGACATCCTGAGCAGCCAGCATGGCAGCATAAGGGGAGGACTCATCACGATCAGCCTT
GACCTTCATACCACCAGTGACACGGACAACAGTCTCTCGGCCCGACAAATCGGTAACATG
AACGAAAGTGTCATTAAACGAAGCATAGATATGAGCGACGCCGTAAACGAGTTCTCCCTC
AGCGACTTGAGGACCAAGAGAGGCTGGCTCTTCCTTTTGCACTTTAGCTTTCTTGGGAGG
CATTTGGTTGAGTAAGGCTTGAGGACGACGACTTGAGGGGCGAGCTCGTCTG
>NODE_1117_length_25_cov_61.520000
GATAACGCAGGTGTCCTAAGGGGGCCTCATCGAGAACAGAAATCTCGAG
>NODE_1134_length_237_cov_9.717299
TTCCGTTTCCGGTACAATGGAACGGAATGTGTTAGAATATGTTGACCATCTACATGAACA
CTTTGTCAACCCGTGTTCGATCAATGAAGAGGGTCGTTATAACATTCCTACCAATCCCAG
CGAAGGATACAGCATTGAGATGCATGAATCAAGTATCGTGGAGTATGAATGGCCGAATGG
AACGTATTGGGAAAAACGCCGAGCAGAAGGCACCATATAAATAGCATTATCAATAATATA
TCTGTGTGGCTGTACCCCAAC
>NODE_1136_length_963_cov_22.991693
ATTTGTTCATCCTTCTCGTCTTCCGACTCTAACCTTCTTTCCTTTATATACACATACGTA
CTCCCCTGCTTTCCTTCCCCAACTGTCCTTTGAGCTAGCTCTCTACCTGTGTCCACCATG
TTCAATATCCTCTCTCTATCTGTCCTTGCCCTTGCTGCCTCCTGTGTCTCTGCTCTTGCT
GTCCCTCGTGCTCCCGATGCTTCTCACTGGGATTCTTCCCTTGAGGACTATGCAGTGTAC
CATGAGCGTTATCTTGCCATTGGGTGTGAAAACAAGCATTCCGATGTCAGTTTCTTCAAC
CGATGCTGCCATCCTCTCGCCAGCGGATCTCAGCCTGATCCTTCTTGCGGAATATCTGCC
GCTACCAGGCTCACTAACAGTGACTCGGGTTATGTTTCTGGTGGCTTTGCCACTTTCTTC
TACCAGAATGGCAATGCCGGCGCCTGCGGTCAATACCACAGTGACAACGATTTGATTGCT
GCCATGGATGTTGACCGATACGGAGATACGGGCCGAAAATCTGGTCTCTGCGGTAAACGT
GTCCAAATTACCAACACCAAGAATGGAAAGTCCGTCACCGTCACCGTTGCTGATGCTTGC
CCTACTTGCCAAAATGGGAATTCTATCGACCTCTCTCGTGGTGCTTTCACAAAGATTGCT
ACAGAGAGTGAAGGCGAGGTCCCCATTAAATGGAAATATGTCTAAATTTTTCAACTATAG
ATTTCGTGCTTCATCAATTCTTTCTATCTTGGGCTGGTTCCCTGTGTGATGTCGATGAGT
GACAAATTCATAGCGGTTGTTTCGAGGCTATCGACACCGGGTGACGGTAGAATTCTCCTA
GTGAGACCTCGGGTTTTCCGGAGAGCATTCAAGTTGGTGTTGCTCTGGTTGTATCAATTA
TGTTTTGGATACTCTGCCACACCTATCAAACTATGTTGTACAAATTTGTTGGGTGACAAT
CACAAGAATTGAGTAACCACAGTTCGG
>NODE_1142_length_28_cov_533.107117
CGCAAACCATCAATAGTATAGAAGCGAAGGAAACCTATGAAAGTGAACCAAT
>NODE_1144_length_148_cov_15.317568
CCCCTACCTCCAACTCCCCCAGGGTGACAAGGTCCAGGCCGAATATGTTTGGGTTGATGG
CAATGGCGGTCTCCGTTCCAAAACCACTACCGTCAGCAAGAAGGTGACTGACATCGGCCA
ACTCCGTATATGGGACTTTGATGGTTCTTCCACCAATCAAGCCCCGGGTAGA
>NODE_1145_length_340_cov_12.005882
GGTGGCGATACACTTTCAGCAGCTCTCGATGCTGCGTCGATCGGTGCAAGATTCATAATT
TGCGGCATGATCTCAGGTTATAATAATGGTGGTGCCCCGGTCAGAAACTTGGATCAAGTT
TTTGCAAAATCCCTGACTATACAAGGCTTTCTTGTGGGCATGTTGGAGGCAGAGTACAGA
AGAGAATTCTATGAGGTCATGCCCAAGGCAATTTCGGAAGGTAGAATCAAATGGCGCGAG
GAAGTCTGGGATGGACTTGAAAAAATGGGCGAAGCGATACTGGCTGTTCAGAAAGGCGAG
AACAAAGCAAAGGCAGTAGTGAGAGTTGCTTCGATCGAGGATTGATGAGGTGGCGTAGAG
GAAC
>NODE_1155_length_25_cov_35.360001
GTCAAATGTGGGATTGAAAGTGGCCGATGGATAAATGGAGAGGAAGTAC
>NODE_1161_length_679_cov_21.650957
TGGCGCAATATAGAAATATACCCAGCTTTACCAAGGCTTACGACCTTGAAACTTCAGGAG
CGGGTGTTTGCTCCGGGAACCTAGGTACAAACTTCTTTTCCAAAGAGCGTTTGGTGCGGA
CGGGACCAGCGGTAATGGTGGGGATTGTCTGGCAGTTGGAAGAGGAGGGTACAGGGTGTG
CGGCAGGAGTTGGAGGTGTGCCTTGATGGAAGGTACTAGTACCGTAGATACCCATTGGAA
GAGCGTCGTCACCTTGGCATTGTTCGAACACTCCGGATTCATAATTAGCAGGCATATTCC
ATTCACAGCCCATCTCGTCGTAGATATGATTACACAGTTGAGTAGCTTGGGGACCTTTAC
ATGCACGAATGCAGAACATGGAATCGGATATAAAGCTAGTCCATTCATGGTATTGCATAT
CTTTGCTGAACGTGTTACCAAACAATAATCCACCGACAGGATTACCCTTGCCAGTAGCTC
CACGGTTATCAAGTTCACCTCCATAATCGCCTTGAGGAATGTTGATATTGGTGAAAGCAC
CTACACCAGTGATCTGGACATAGTCAGGGGTTTCAACAAAGTGTACGCCTTGGAGAGTTC
CATCTGGGATAACGCGAGTGCCACGACCGGATTTAGTGCACCATGCGACTTCATATTCTT
CAGTACTGCCAATATCACCGGGGGTAGGAGGTGCCCAAAGACA
>NODE_1163_length_596_cov_10.380873
TGGCAATGCTCCTCAGCCGTGGTCTCCTCCCACTCAAACTTCGTCTGACAGTGGTAGCAG
TTATGGATCTGGATCTGGATCTGGTACTACCCACACGGTCATTGTTGCTCCTAGTCAGGG
TGTTCTCCGCTACGTTCCCTTTGCTGTGAATGCCTCTGTCGGTGATACTGTCAGATTTAT
GTGGAATGCCAACAACCACACTGTCACTAAATCGTCTTCTCTGGAACTCTGTAACAACAC
GGCTGATTCCCCTTTCACTTCCGGACTTCAGCTCAAGGACTTCGTCTTCGACCAAATTGT
CAATGACACTAATCCCACCTTCTTCCATTGCACTGTTCCCAATCATTGCCAGAAAGGGAT
GTTCGGTATAATCAATCCTCCTAGCAACTCTGGTGCCGGTACCTCTGTCTCTCTTATGAT
GTCTAGCTGGACTTCGAGCAATCCTGATCTCAGCGTTTACGCCGCTATAACCACTAACTC
GACAATGAACAACTCTGTTGCGTCTGGTTGGGGAGGTAACATTGATGTTGCTTCACTTCC
TGAGTGGTCTTACCCCATGGTCGCCGAGAACGTCCTTTATACTCGTAACTTCTTGGCTAC
CAACCCTGATACCATTAAGG
>NODE_1164_length_25_cov_7.760000
CTACCAACCCTGATACCATTAAGGAAGACGGCACTGTCGATCTCAGCGG
>NODE_1165_length_67_cov_4.074627
ATGTATCTCGCCTAGAGAGACCGTCTTGGTGTGGAATACCATCGGCATCGTGAGGATTAT
GTGCAACTGCTGAGGACAAGGGAATGGAAGG
>NODE_1215_length_254_cov_9.803149
CTGCCCTCAATGCTGAGCCCGGTGATGCCGAATGTAATTGAGAAATCAGAGAGGGTCGTC
GTCGTTCACGGTCTAGCCGATATGATTTTGATCGCAGAAGGGACTCGAATTGCGATCCAG
AATATGACCTGGCACGGGTCACAAGGCTTCCAAATGCCAATTGAACCCGAAAGCTTCACA
GTTGACGGTTTTGGCGTCTTTGGCCACACTCACACAGAACGTGGTTTGACTTATGTTGAA
TTCTTCTACAGCGGACACATGACGCCCCAATTTGTTCC
>NODE_1216_length_286_cov_3.723776
GCCGCAATGGCTGTTTTCGAAAGCGGGTGGAAGGCCAACATGAATCGACAAGAGGCTCTG
GATCTCGTTTTCAATGCCGTTTCAGCAGGTATCTTCAATGATCTTGGCTCCGGATCCAAC
GTCGATGCATGCATCATCACCGCCGAGAATACGGAAATGCTTCGAAACATCAACTTGCAA
GTAGACAGAAGTACCGTACGCCCTCCAAAGGAACGCGAGTATAAGTTCAGAAGAGGAACG
ACAGCATGGACCAAGGAAGACGTGAGGAAATTGGTTGTAGAAGAGGAGATCACTGGTAGT
GATGCGATGG
>NODE_1217_length_80_cov_4.750000
GCAAAGAGCCATTGACTTCGATTCCATTGCTTGTCTTTCCAATCCAGGACAACGAGATAC
GAGTGTCGAAAATTGTGATAAGTTTGGACTTTCTCTGGCCAAGC
>NODE_1221_length_579_cov_37.316063
CGAGCACTAAGTCAACCGTCAATATTTGATTAGCGAGTGCCATTTTTCTTTCTTCTACTA
GAGTCTATGGGCCACACAGTCCAGCTCACCTCCCAGATCCAGCTGACTAAGTACGATTGT
ATAATTCCGATTTTGGCACCCCTCAGAAATAAATGGATTTGACTCATTATTTTGCATACA
CGATTTCCTAGGAACCGTTTCAAAATTCAGACATTGTCACTGTGGTTCAGACTTCATCAA
AGGTCCACAACTGGTTAAGTCCTTCCCATTGCCCCCAAATCTCAATGTCTGGTCCCGCTC
CATGGTTCGATAAATCAAGGTTCATTCTGGCATTCGGCACGGAGATCCTAAAGTGCTCAT
CGCTTCCCTCCTCCCGCCAAATGTGCCAGATGTATTTTTCCTCAAAAGAGATAACCTTGG
ATCCATTAGACGTGCTCCAATTCTCTACACCAGCATACATTCCGGTCTCAAGACTCCTGA
TGGTCCATCCGTCGTCCTCCCTATCAAGCATCCACCTCTGATTTGACCCTCCATTATCAG
AATATCCAATGAGCTGACTATTATTCTCGCCGGACAGATCGAGAACACATCCTGTGTTCT
CGA
>NODE_1225_length_52_cov_26.076923
CAAAATCATCGTTGACTAAGTTCTACGAATACACATTCAATCCAGCCGTTAATCGAACAG
ACCAAAGCCCATATCA
>NODE_1232_length_129_cov_4.131783
CAGCAACACTTACCTAAACAAGGCCCTACACTTGACTACCTCGATGAGGCATTCACATCA
GAAAACTGGATCGTTCGTATCTATAAGGTCAAGAAGGAAGACCCATTAGGTCGAGATCTT
AAAAGTGCAAATGCATTTGAAAAGGGCAAGAAA
>NODE_1233_length_246_cov_3.528455
CTGGAAACGAGACCTAATACGATGTACATAAGGACCAGACCATGACCAAGAGGATACCAT
GGTGCGTCCCGAGCTCGGTACACATTTGAACTAACAGCCCCATTGATGTTGCCGAAACTG
ATGACCATAGCCAAGGTCACACTACGCTTATACGAACCTTCCACATTGTTGGATACCCAG
GCAATTGTATTGGGAATGACGGGATAAATACCACAAGTAGCCAGGTATACAGCAAAGTAG
GAAAGCGCAGGACTGCGAGAGGCTATCAAA
>NODE_1234_length_28_cov_1135.107178
CTGAAGTTCAACTACGAGCTTTTTAACTGCAACAACTTTAATATACGCTATT
>NODE_1250_length_52_cov_3.423077
TGCGATGATTGTAACGACAGCAGGGATGACCATTGTCGCTGTCGTTTCGCTATTACTATA
GAGATGGGGAGGACAC
>NODE_1293_length_207_cov_8.613526
TAGGGACACATGAACAATGCCGGGAAACCCATTCAAGAGGCTCAGTCAGCAGTGAAGAAA
CTAGCAGTAGAATGGAAGTCTATGACTCCGGCTCAGCAGCGGCCATACTATGATCAGGCA
AGGGAACAATCGGAGGAAATTGCGAAAAAATTTGAAGAGTGGAGGACCAATGTTGACCCA
TTGATATTGCGAGAAATTAACAAGCGCCGCAAGCTCAAGGGATTACCAAGG
>NODE_1294_length_425_cov_7.863529
AGGGCAGAGAGCCAGGAGGGAAGGAGTCAAGCTCGAGAGAGATGGATGAGAAATTCTGCA
TAAGACGGACAAGCATAAACGACATCTCATTGTAGGCATACTGTTGGCCAAGACAAATAC
GAGGGCCTGCATTGAAAGGCAAAAAGATGAACGAGTTGTTAACGAGGTACTTCTTGACGC
GTTCGTCAAGGAAACGGTCCGGATCAAACTCATCGGCATCAGGTCCCCAGAGATCTTTTC
GTCGATGCATCATGAAGACAGAATATCCAATTTTCGTACCAGCAGGAATGTAGAAAGCCT
TGTCGTTAGGATCAGGGTTGGGAAATGTCGCGGGATGAATGCTTTCCCGGACGTTGAAGG
GAACGATGGGATATAGGCGGAGGGTTTCATTCAGAACAGCCCGTAGATACTTCATATCCC
TGATGTCGTCGAATGTAGGACGACTTGTG
>NODE_1304_length_1326_cov_41.617645
AGCGACCAAACGTGATTTATTCACGAGAAGGTCGAACCAATATCACCGAAACGAATGTTG
GAGAAAGTGACTTGCGCGTTGGGATTTTGGTTCTCGACGGTAGTCGGGACGCCAGATTGC
TGGTCACATGTACCACGGGCAACACCGGGTTTGGAGGAATCGGCACCGACGGGATAGTTA
GAATCGAGCCACAACATATCTGCAAAGTGGTCGTCCCAAAGGGACATAACAAGGACCATA
CCCTTCGCCAAAGCCTTGCTCATGTTAGCAAGACCGCCGTGTTGTTGGAAGCTCGGTGTA
TCACCGAAAGCTTGCTTCTGTGCATCACAGAAGTCGGTAGTGACAGAATCGAAATCGCTC
ATGCCTGGGATGTTAGTCTTGGAGTTTTGGATAACACGTCCATCTTGGACATAGAGGCGG
CGAATCTCGGAGAGTGTGCCGGAAGTGGCGTTGTTGTTAGTGAGGAATTGAGTAACAACT
GTAAACGGACGGGTGGTGTCGACTGTCATTCCGGGACCATAGAAATTCTTGACGCCCATG
CGGAAGGAGTTGAAGTCACAACCATCAGGGTCACAGAGACCGTCAAAGCGGCTTTGAATA
GCACAATCCTCGCCAGTGCACCTAGTCTGTCCATCAACGGTGCAAGAGTGAGGTGTAAAG
GCTGCAGAATTGGAATTTGCCTCCCAAATATCCATCTCGTTGCAGCAAGTGCCGAAGTTA
CCAGTACCGGCATTGGGATCACTGGTCGAAGGAACCCATCCTTCGGAGTTGGCGACTCCG
TTAATGAACTTGATATCTCTAGCGCACTGTGAGTCACAGTAGCCAGTCCCGTACTGGGCA
CCAGCCTTGTTTCCAGAAAAGCGGGAGAGACCACCATCTGCGTCCATCTCAGAGAAGTAG
AGGGCGCCATTGATACCACAAGGAAGCTGTGAGAGGTCAACGTCGAACGTGAACTCCTTG
TTCAAGAGCTGGAACAACTGATAATGTGTGTTATCGGCCATGAGATAGACCCGAGATCCA
ACGTTTTTCTGTTGAGAGAAGGTGACAAATTTGAGGGTAAGGGCGTTGCCGCTGGTGGTG
ATACCGTAGGTGCCAGCGTAGTCGGCACCATCAATGGCACAGTTGGCAGCGCAAGTCACG
CCATCGGGACAGAGTGTGTTATCCCAGAGGTTACCAGTATAGCAGTTGGTGAACCCACCG
ACGTTGTGAGTCCAACGCCAGTTTGAGTCGAGAACAACAGCACCACCACCCACACTAGTG
CAGCTTCCACTGCCGGTGCAAGTTTGCCAGGAGAGAGAAGGGTGATTCTCTGCCTGGTTT
GTGCCGATATTCTGGCAGAAGGCCATGGCC
>NODE_1354_length_56_cov_1644.821411
AACACGGGGAAACTCACCAGGTCCAGACATAACTAGGATTGACAGATTGATAGCTCTTTC
ATGATTTTATGGGTGGTGGT
>NODE_1369_length_220_cov_4.954545
CCCAGAGAAACCCAGAGAAACAGACAAGAACACTAGAGGTGAATAATGATAGTCAAAGCG
AGATGAGATGAAGGCAGCCGGCTATGATACAATTGCTTATTCTTGATTTGGATATTGTGA
TGTAGAGATAGTGCATGATGAAATGGTTCGTTTGGGTCTGGGCAATTTTTGAGAAGATAA
AGTTGGCGGGGTCGGACCAAAGAGCGAACGATAGAACGACGAGGACGATGATGTTGACAC
GAAC
>NODE_1372_length_443_cov_9.778781
CTTGAACCATATTGTTGCCCTGATTGAGGCCAAGAAGGCTTCTCTCGTTGTCATTGCTCA
TGATGTTGATCCCATTGAGCTTGTTGTTTTCCTGCCTGCCCTTTGCCGCAAGATGGGTGT
TCCTTATGTCATTGTCAAGGGCAAGGCTCGTCTTGGTACTGTGGTCCATAAGAAGACAGC
CGCTGTTGTGGCCCTCCAAGACGTCAAGAGCGAAGACCAACGTGATCTTGCCACTCTTAT
CAGTGCAGCTAAGGCCAATTTCATCGACAAGTACGAGGAGCAGCGTCGTCAATGGGGTGG
AGGTATTCGTGGTTACAAGTCTACTCAGATGCTTCGTAAGCGTGCTAAGGCTGCTGGCCA
GAATCCTGCCGCTGCCCACCTTGGCAAGCTTTAGATATTTTCAGAAAAATAGTGCATGAT
TTTATGTGATCTTCTGTCTGCTATGAATACGTGATATTCGCAGTTTA
>NODE_1373_length_267_cov_57.220974
CGCGTTCGCCTACGAGTGCCATGAGATGTGTAAGTCGGAGATTGTAGGCACAAGATAAAA
TAGAGCAAAAGAATGTGATAGAAAGAGAGCCTCATACATTAAGTTTACTATTACATGAGG
GGAGGTATATGACATAATCTAGGCACGCCTTGATGATCCAGTCGAAGTTCGAACGAAACC
TTCCTGGTCCTCATTGGATAACTCCTCAAGTGTCTTTTGCTTGGTCTCGGGAATGAGGAG
TGTAGAGAAAACGCCAGTTAGCATAAATAAGGCGAAAATTTCGAGAATGTG
>NODE_1395_length_666_cov_6.840841
TTCTATTACCATCACCAAAGAAGATACCATATTCCTTAATGGCGAAGGTTCCAAGGATGC
TATCCAGGCTCGTTGCGAACAAATTCGTTCTCTCATTGCCGATCCTACTACCTCTGAATA
CGACCGAACAAAACTTCAAGAGCGTCTTGCCAAGCTCTCTGGTGGTGTTGCTGTTATCAA
AGTTGGTGGTTCTTCTGAAGTTGAGGTTAGTGAGAAGAAGGATAGATATGACGATGCCTT
GAATGCAACACGTGCTGCTGTCGAGGAGGGTATTCTTCCTGGTGGTGGTGTTGCTCTTCT
CAAAGCTTCTCTCCAACTTGCTACTTCCTCTCCTGGTAGCGGTGCTGGGTCTGCTAGTTC
ACCCGTAGCATCTGACACTAAACCTATCCCCACTCAAAACTTCGATCAGGAACTTGGAGT
TGCGATTGTCCGTCGCGCTATTACCAAACCCACTCGTGCAATCTTAGACAATGCAGGTGA
AGAATCGAGTGTCATTGTGGGTACACTTCTTGGACAATACGGAAGTGTGGATAAATTTGC
ATGGGGCTATGATGCTTCAAAGGGAGAGTACACGGATATGATTAAAGCTGGAATTGTTGA
TCCTTTGAAAGTCGTCAGGACTGCACTTATTGATGCTGCTGGTGTCGCTTCGCTTTTGAC
AACGAGTGAGGCCTGTGTTGTAGATGCTCA
>NODE_1396_length_56_cov_2.571429
TTCTGAGTTTAGTCCGTGGTGTACGACTGTGAAAAATGAGAAGGGGGTTACATTGACGGA
TGTTTGTTCGACCGTCTGGC
>NODE_1397_length_39_cov_273.410248
CAAGGACAAATCTCATCAATCTTTTCCTGCTCACGTGTGAGTTTATCGAGAAGGAAAGAT
TGA
>NODE_1405_length_1179_cov_30.584394
AAGCCTACTATTCAAGTTGAATACCGTGGCGAGAAGAAGGAATTTTCGCCCGAGGAAATC
TCTTCTATGGTGTTAACTAAAATGAAGGAGACTGCCGAAGCTTATCTCGGCACCACTGTC
ACCAATGCTGTCGTCACAGTCCCTGCATACTTCAACGACTCTCAGCGTCAGGCTACCAAG
GATGCTGGGACCATTTCTGGCTTGAATGTGCTCCGTATTATCAATGAGCCTACTGCCGCT
GCTATTGCATACGGTCTCGATAAGAAGGTTACTGGCGAGCGCAACGTCCTCATCTTTGAT
CTTGGCGGAGGCACTTTCGATGTTTCCCTTTTGACTATTGAAGAGGGTATTTTCGAGGTC
AAGGCTACTGCTGGTGATACCCACCTCGGTGGTGAGGACTTTGATAACAGACTTGTCAAC
CACTTTAGTCAGGAGTTCAAGCGCAAGCACAAGAAAGATTTGTCTGGTAATCCTCGTGCT
GTTCGTCGTCTCCGTACTGCTTGCGAGCGGGCCAAGCGTACCCTGTCTTCTGCTACCCAA
ACCTCCATTGAGATTGATTCTCTCTATGAGGGTATTGATTTCTACACCTCGCTCACTCGT
GCTCGTTTCGAGGAGCTCTGCCAGGATCTTTTCCGTGGTACTCTCGAACCCGTCGAGAAG
GTCCTCCATGACTCCAAGATCGATAAGGGTCAGGTGCATGAGATTGTTCTTGTTGGTGGC
TCTACTCGTATTCCCCGTATTGTCAAACTCGTATCCGACTTCTTCAATGGCAAGGAGCCC
AACAAGAGCATCAACCCTGACGAGGCTGTTGCTTATGGTGCCGCCGTGCAAGCTGCTATC
CTTTCTGGTGATACTTCTGAAAAGACTCAAGATTTGCTCCTACTTGATGTTACCCCCTTG
TCTACTGGTATCGAGACTGCTGGTGGTGTCATGACTCCTCTCATCAAGCGCAACACCACC
GTCCCGACCAAGAAATCTGAGATCTTCTCAACTTATTCGGATAACCAACCCGGTGTGCTT
ATACAGGTGTACGAGGGTGAGCGTGCTCGTACCAAGGACAACAATCTTCTCGGAAAGTTT
GAATTGGCTGGTATTCCCCCTGCTCCCCGTGGTGTTCCGCAAATCGAAGTTACCTTCGAC
ATCGATGCCAACGGTATTTTGAATGTCTCTGCATCTGATAAGACCACTGGCAAATCGAAC
CGT
>NODE_1406_length_67_cov_3.582090
TCCGCCACCACTGTCATATGTTCTACAACAATACTACACAGAGGGTATACCAAGGAACGC
AACTTTGCTGCTGCTGCCTATTCTATTCACC
>NODE_1407_length_82_cov_4.304878
CAACGGAGGAGGAGCATCTGGCTGAGGAGCAAAGATAATACTTAATGGAGGCGTTGTCTG
ACTGTCATCCGATAAAATGGTTGCAATAATGGACCGACCAGCAAAT
>NODE_1419_length_84_cov_4.904762
GAAGACAATACCAATTTTAACCCTAGTGTCTTGAGTCCGCAACTTGTATTTCCTGACCCT
ACCACCACAGTGCCTTACCCTGAGGCTACAAAAATGGTCGTTGGTAAA
>NODE_1423_length_94_cov_49.723404
GCTGCCTCAGCTAACTTCGCCGGCGTCAGTACTGCCGGTGTCATTGGTGCCATTTTCGCT
GTTTTCTTTGCTTAGATAGTGTATGGGGTGATGCTAAGCAGCTGAGTTGTTTCTACCT
>NODE_1431_length_47_cov_1438.723389
GTCTTATAATTGGAATGAGTACAATTTAAATCCCTTAACGAGGAACAATTGGAGGGCAAG
TCTGGTGCCAG
>NODE_1444_length_79_cov_2.556962
TGGTACACTAGCAATCTCAGCTCTTGCGAATGGAGAACTGTCAGATTTCTTAGCGACAGA
TTTGCCAGAAAGAAAGTCGATAAGGGTTTGGCAGTCTTCAATG
>NODE_1445_length_118_cov_6.127119
ACGCGTTTTCTTCCGGACTGCCACCAGCAACCTTGTTCAAGCTATGTCGATTCAATCCAA
AGTCTTCGGGTGTCAGTGTATCTTCTGTCACTTGGCCATCTTTGAGTTCCCAGACCCATG
TGGGACCGGCACAGCTAATCTC
>NODE_1447_length_278_cov_8.305756
CGATAATCAAGACTACAAGATTCAACAATGGCATCCCGCCCCACCGTCTCCGTGCGCTCC
TCTTCTGGCGAGGCGTCTTCCTCCCTTCCTCTACCTGCAGTCTTGACCGCCCCCATTCGG
CTTGACGTTGTCAGGCAGGTGCACAAGAGCATTGCCAAGAATAGGAGGCAGGCCTACGCC
GTGAGCGCCAAGGCTGGTCACCAAACTTCCGCTGAATCTTGGGGTACTGGTCGTGCCGTT
GCCCGTATTCCCCGTGTTGGTGGAGGAGGGACCCATCGTTCAGGACAGGCCGCTTTCGGT
AA
>NODE_1471_length_30_cov_30.600000
TGTCAGGAATATATAGGCTGGACCAGGAGGAAAGACACGATTATTTGGAGGGCT
>NODE_1472_length_103_cov_10.679611
AAAGACACGATTATTTGGAGGGCTGGTAATTGATAAACTCTTTCCGTCTTGGGAGAGCTC
CGCTTGCATAAAGACCAGTCGTGAACTTGAATGGAAAGCATGCGTGGAGAATCCCAAGTC
CATCAGT
>NODE_1475_length_54_cov_1118.425903
AAACTCGCTGGCTCTGTCAGTGTAGCGCGCGTGCGGCCCAGAACATCTAAGGGCATCACA
GACCTGTTATTGCCTCAA
>NODE_1497_length_32_cov_475.000000
CTTCAAGAGTGCTAGTTTGTTAGGCGATGTCTTACCTGATGTCAGTCTCGAATCTG
>NODE_1526_length_191_cov_72.628273
AAAAGAGAAGCCGTCGCCATCAGTGTTCACTGCAACGAGGATTTTTCGCACCATAGTCCC
AGAATCACCCTTCCTTGTAACGGCTACAAGCACCGTTGTTTGGACTCAAAGTCCCACCAT
GAAGACTTCGCCTACAGATATTTGAGCTTCAATTATTTGACGTTCATTCATGATCCCTCT
GGGACAGATCCCTGTCGTGAATTGCGATTACTTGT
>NODE_1533_length_28_cov_20.321428
TGTCCTGAGGTGCACAGCTTTTATCTAAAGCTCTACATGTTGCTCAGAACCA
>NODE_1534_length_86_cov_8.383721
GAGTGCATGGATAATTCCTGGAATATAGCCCAAGATAGTCAGGAGGATGTTGATCAAAAG
GTCTGCACAGCAGCCGCGTTCCAGAAAGACGCCTAAAGGCGGGAAGACAA
>NODE_1548_length_1006_cov_72.825050
AAGCGGAATTGATATCAGAAGGACAGGAAAATAATAATCAGAAGGCCAAAGTCTGACCAG
CGGAGGCAGTTACAGAAGACCGGACGCTGTCGACTGGAAGAAGAGTATAGGAGTAGGGAG
CTTGAACGAAGTTTCCGACGGGTGCAGTGTTAGAAGCGCCTCCAAAGTCATTGCCGCGAG
CGACTGCAAAGCCCTCGTCTGTATCATAGAGTGGCTTATCGGTGCCAGTCCAAACGTTAT
TCTCAACGAGGAGTTGAGCACCATCACGAGTGTTGATACCATCGTTGTTGTCGTCAAAGA
CATTGTTGAAGATGTGACCGTGGCCGAAACGGAAGGAAGGAGTGCGAGAGTTGAGGTCGA
ACCACCAATTGTTGGCGTAAGTAACAGTGATAGCTACATCTTGAGATCCATTGTTGTCGG
AATGACCAACAAGAGAAGCTTTCCAGTGAGTATAGAGCTTGCTATTAGTGACCGTGATAC
CAGTGCAGCCATGGGTGATGTCGAGAAGTCCATCGTAAAAGTCTTTGTTGTGATCCCTGT
CACTAGAGAGGTCGCAGTGGTCGACCCAAACCTGGTTTGCAGCCTGAATACCAATGTTGT
CACCAGGAGCGAGAACCTTGGCAATTTTGACATTGCGGATGATAACGTTGTTCTCGTTGA
GAACACGAAGACCAATACCCGTGAGGGAGGAGCCTTGCTTTCCGATAATTGACGTGTTAG
AACCGACCCTCACGACGGCATCTCCAGATAAGTTACCGCTAATAATAACAATCTTCTTAT
CGTTACCTTGCACAGCAGCAGTGAGGGCGTCGAGGGTGGTCACAGTTGTCTGAGTTCCGC
CTGAGCCGCCAGTGGTCCCTCCATTGAGGGTTGCATAGCCAACATCAGCAACGTCGTTCA
CTGAAGCACGTTTTTGAATGACGCCGGCCGAGGCAACTTGTATAGCTGCAAAGGCGACTA
CAGAGGCGAAGAATTTCATGTTGTTTGAAGCTGAGACTGGTAATGAGCTCAAAAGTGGAG
ATGAGTCCTG
>NODE_1554_length_485_cov_32.354641
TTTGCCTCTGGCCCTGCCCTTGTTGCCGCCCTCATCCTTCACGAGAAGAATATTCCCTTT
GAATGGGTCGACGTCGACATTATAGCAGGAGAGAGTAAATCAGAAGACTACCTCGCCAAA
TTTCCTTTCGGATTGGTTCCCGCCATTGACGACAATGGGCTAGTTTTATACGAAAGCAGA
GCCATAGCACGCTACCTTGAGGAGAAGTACCCTAATCAGGGAACCCAACTGCTCCCGAAA
GACCTTCAAAAGCGTGCATTGGCAGATCAAGCCACATGGGCAGAAGCACATCACTACAGT
CGCTTCGCTGGGACTCTTGTTTTCGAAATCCTCAATAAAAGATTGTTCGGGGCTCAGTCC
AATACCGATGAAATAGAGAAAGCTAAGAAAACGCTGTTTGCAACACTCGACATCTACGAG
AAGATCCTCTCTAAACAAAAGTATATTGCTGGTGATGAACTCACTCTTGCTGACCTCGTC
TCTGTGCCAGTCAGCGGCAGACTCATTGA
>NODE_1555_length_308_cov_9.561688
TTCGCGGATTCCCTCCCAAAATATGAGGATCCTGCTGACTCTATCCCCATGGACAATGTA
GACATGGATCCTCATCACAATTTTAGTCCGCCTGGTTGCATGATTGTATGAGTGAAAGTT
CATTTATTTTGACGACATGCGACGTCTATCATTTTCTGTATCTGTTCGCAACCTATCACA
CCGTTGCATTTCGTCTTCTAATAACTGTCTGTCTTGAAGGAGGAGGAAATCCTCTGGGGT
TATTGTGATGGGTTTCCAATTGATTATGTGCTATAGGCACGTGTTATGCGTACTCTTTTG
CGATTGTCAATCAAATTATCTTATGCTTCGAT
>NODE_1558_length_584_cov_79.239723
TCTTGCCTTTGTGGTGACTACTTCGGCTCGTACATTCACTGTTTTCAATCAATGCCCTTT
TACTATATGGCCAGCATTGTTTACTGATTTGAATGTTGGTTCAAGCACCCCAGACCAGGC
TACAGGATGGGAAGCACCCGAATTCACCAGCGTTAGTTTCAATGTTCCTAACGACTGGAA
GGCTGGTAGAATTTGGGCCCGTCGTGATTGTGATTTCAGTACCAATCCTGGACCGAACTC
TTGCATCGATGGAGGATGTAATGGTGGTTTGTTGTGTGACCCTGTTACAGGAACGGGTGT
TCCTCCTGCCACTCTGGCTGAGTGGACTTTACAAGGCGATGGAAACCAAGACTTCTACGA
CGTTTCGTTGGTGGATGGATATAACCTTCCTGCAAGAATCACCAACGACAAAGGGTGCCC
TGTCGCTGATTGCCCTGTAGATCTGGGTCCCAATTGCCCGGCAGAACTCAAGGGACCCTT
TGACAGCACTGGTTTCCCCGTCGGCTGTAAGAGTGCCTGTGAAGCGAACTTGGACGGAAA
TCAGGCCAATTCACCCAATTGTTGTTCTGGACAATTTAACACTCCGGAAACTTGTCCAAG
CTCTGGTG
>NODE_1574_length_25_cov_24.280001
CTCCTGGAAATCTCTCAATACATCCTACCCTAGACGACATAACTTGTAT
>NODE_1587_length_268_cov_8.167911
GTTTTTTGATATCAAAAGCGAATAATCTTGTGTAGCGAGAAGTTGTCTTATCTGCTCCTC
CATCTTGAATAGTGGCCGATTGTAGCATAGCATAGAGTGTCCCCGTCGTCGAGTCAACCG
TTAAGCCCTCGAATCCTTGATTTGCCGAGCGGCCAGCTACCGGATCGACGACTGATGTGA
AGTTCAGATTTCCGGCCGCATCCCTGGGAAGTACAGCATCGGGCAAAGGGATAGATTGAA
AAAGGTGGCCATCATTTGAAAAGTGGTATATACCGGGAGCGTACTCGTCACT
>NODE_1588_length_86_cov_7.313953
GTCAACCCTTTCCCCGTTGTTGGCGCCAACCCTCATGATGCCCATGACCATACTGTTAAC
GGCACTGATATTCTTTCCACTCATTCACCGACTGATGGTGTCAACCCTCC
>NODE_1593_length_161_cov_7.204969
CATTGGGGTCCAGTACGAGGTAGACAGTAAAACTGAGACTGCCTACGGTCCCGTTATCCT
TGCAACAGGTGGTTATGCTGCTGATTTCACCGAGAGTTCGCTACTCAAAAAGTACCGCCC
TGAATATTTCAACCTTCCTACTACCAACGGCGAGCATTCCACTGGTGATGGTCACAAGAT
TGCTC
>NODE_1594_length_56_cov_5.000000
CGAAGCTCCATGTTCAAAGAATAAACGCCTCACAGATAGGAACATCTCAACGGTATACCA
CGCTTCTCCCCTATCGCACA
>NODE_1595_length_628_cov_16.136942
GCTTAAAGGCCGAACAAATGACAACAACACCCTCCAATCCCATGAAAGAACCCCGTATTG
ACAAGCTTGTCATCAACATCTCAGTTGGCGAGTCCGGTGATCGGTTGACTCGTGCTTCCA
AAGTGCTGGAACAACTTACTGGACAAACACCTGTTACATCAAAAGCCCGTTATACGGTTC
GAACATTCGGTATTCGTCGTAATGAGAAGATTGCCGTCCATGTGACCATTCGTGGACCCA
AAGCTGAGGAGATCCTGGAGCGGGGTCTAAAGGTGAAGGAGTATGAACTCCAACGCAAAA
ACTTCTCAGATACTGGTAACTTCGGTTTCGGTATCCAGGAGCACATCGATCTGGGTGCTC
GTTATGACCCCACCATTGGCATCTTCGGTATGGACTTTTACGTTGTTATGGGCCGACCGG
GAGATCGTGTGTCACGGAGGAAGGCTAGGAAGGCCCGTGTTGGATTCAATCATCGTATCA
AGAAGGAGGACACAATGGCATGGTTCAAGCAGCGGTTTGATGGTATTATCCTCAAATAAA
CGTCAACAAAAGTTACTCTATCACTCCCACTTAGTGTCGCTCGTGCTTCCTTGATACACT
ATACTCTATGCATTTGTTACGTATGTGCTATGAACGTATCATTGGCTCGATT
>NODE_1599_length_74_cov_15.040541
CAAGGCGATGGTTCCGATCGCTTAGGTTTCGACCCTAGCTTGCTCCTTGAGGCTATCTCC
CAACACGGTCTGGAACTGTCACCGGCCCATATACAAGA
>NODE_1601_length_382_cov_29.958115
CGCTAAAAAGGATTGGAGTGGACAATACACTGTTGATTGTGCCAAACTCCCTAGCCTTCC
GGAGCTCACCTTTTGGTTCGGTGGAAAGCCTTTCCCTCTCAAGGGCACCGACTATGTCCT
TCAGGTTCAGGGCAGCTGCATCTCTGCCTTCACTGGTCTGGACATTAATCTTCCATGGGG
TAGTCTTTGGATCATTGGTGATGTTTTCCTCCGCCGCTACTTTACCGTTTACGATCTCGG
CCGCAACGCTGTCGGCTTTGCTGAGTCCACTTGAGGAGCTACAGTATATGAGTTAGATGG
GAGGCTCGGTGATTTTTGATGGTGTCTCGATATTTCTTCGTGATTGGTACATTTCCTGCG
TACATACCCTCTTATATGATGAATGGATGTCTCGTTACGTAAGGAA
>NODE_1604_length_396_cov_18.441919
GTGAGAGGGAAAACAAGCGAAGAGAGAATATACACCATTAATACTTTACGAACGACCAGC
ACCAGGAACATTTCGCCTCTCACGCCTCGGTCTCTCTGGAGCAGCAGTAACAGGTAAAAC
AACATTGACAGGGATGGAATCAAAGTTGAGTTGATCAAGAAGAGCCTTTGTTTCAGGATC
AATCTCGAGACCACTGACAGTAGTATCCAGAGCGGAAATTTCAGGGACATAATTGTCTTT
ACGTTCGCGTTCTTCTTCTTGGAGTTTGAATGAGATACCACGGACAGGACCCTTTTGGAT
ACGCTTCATAAGATGGGTGGTGAAGCCTGCGACCTTGTTACGGAGACGTTTTGAAGGGAC
AACGGCAACTTCATCGATGATACGCTTGTTGGTGTGGAAATCGAGGGTAAGACGGGGGTA
>NODE_1605_length_87_cov_4.022988
GGCAAGAGCGAAAACAGCAGCAGACAACATATTAATATGGCTGAAAGGTATTTGATAGGT
GTATTGGCGTGAAAATGCTTTTGAGCTCTGCTCGTCAGAATAAAATCAAAG
>NODE_1617_length_316_cov_43.873417
GCGGGGAGTGTACTCTACATTTTTACATATGAGCACGTCCCTCGACAAACAACAATTTAT
GTCGATCATCTCATCTCATCTCATTGTTCAAAAATCTACCCACTCATTTTCACAACTTAA
GCCCGATATTGATGTGCACAGCCTTGGTTTGAGTATACATATCAAGTGCATCTTGGCCTA
GGTCACGTCCAATGCCTGACTGTTTGTATCCACCAAAAGGAATATTTATTTCTGCATGCT
GCGCACAGTTCACCCAAACACTTCCAGCTTCAAGATGATTTGCGATTCTGATCGCTCTAC
TTGAGTTTTCGGTGAAGACATTCGCTCCTAATCCATATGC
>NODE_1626_length_122_cov_31.155737
CGTACAGTAGCCAACAGCAATGGTGGGAAGCTGACATGCCTTTGTAAAGCACAATTTGGA
TTGCATACTTTACGGCACGGCAAGTTCAAATTTAAAAAAATTCTCGCTTAAACCGCACCG
AATATTATTGTGGTCTTTGTGGCTAA
>NODE_1627_length_66_cov_3.212121
TACCACACTATAGACAACTCCTGCAACGCTCCTGTCGTAGCAACACCGAAAATTATACCA
ATGAGTAAAACGACTGAGGAATGTCAGCCG
>NODE_1628_length_51_cov_2.882353
TGAAATATCCCTTGATCAGAAGACGAATGATGAGGTGTTCAATCTCATCCCTCGACAAAT
CAACTATACCACCCG
>NODE_1629_length_243_cov_4.971193
TAGTTCGAGTTCCTTTTGTCTCTCGATTAGGTATTTGCCGAAAGATTGAGGGATTTCTTC
ATCACGGGCCATCTTCTCCCTCACTTCGTCCAATTGCGACTTGAATAGGTTGAGTTCTTC
CCTATGCCCATCCTGTAGTTCCTTGAGATATCCGGGTACATAGCGAAGAAACGGCCAGTT
ATCTACCCTCCATAGCCCCGGTTGCAGGTTGTTTCCAAGTCGGGTGAGACAGCGGTTCAC
GGCGAGGATAATGGGATCCGCCGACGA
>NODE_1630_length_88_cov_27.022728
GGAATTCATCCATTGAGATAATGCGTCCGATGCCTGTGTGTCCGTGGCAAATGGCTGTTG
ATCGGGGGGTACACTCGTCATATCATTAGCAAACGGTGCAATTGTCGTATTG
>NODE_1631_length_277_cov_65.895309
TCTGGTAGACTTGAGTGGTGAAACAATTGAAGTTATCAGCGTTGTCAATCTGTTGGCTGG
CAGAGAGGCTTTGGTCACTAGAACAGCCATAAATAATATCATCAGTTCCACTAGTGGCGT
GGGTCATCTCGTGGAGGGTGGTTCCACCGCGGATGTTACGGGAGGCAACAGAGGTACCAG
AGCAAAGGCGGTTGGTGGCAACCTCGGCAAAGAAAAGGCTGCAGTAGTAGATGTTAGTGG
TAGAGATGACAGTGTATGCAATGACACCACTGCTGCAAGCACCAAAGCTATCTATGCAGC
T
>NODE_1634_length_1124_cov_11.790925
AATGGTAATATTTATTGACCGTCGAACCTCCATATTTTTGTATGATATTTCTCTTACATC
ATGAACATATCAGCGGTGACAGAATACAGAATAATTCTCGACTACTAGCTGTTGGACATG
TTGTTTCCACTTCAGTCGTTGACCGTGGATCCAGATACTAATTATAGGCACTGGGAATAC
CATTCATTCAAGGCCTGACAAGTGTAAGGAGCAGCACAGACGGTAGGCCCTGCCCATCCA
ATTCCGCCACACTGGCCCCAGTGGGTCTGAGTTGCCCCGTTGGCGGGAGGCATAGTAGTG
GTTTGGGGTGGGTTGCTGGTGTTGGGAGGAGGGCTGCTACCGCTAGTGATGCCGAACCAG
TTCAGAACGTCGTCGGCTTGAATCGGAATATTGTGGTCTACATTAGCAGCACTGATGGCC
TGGAAATCGGGTCCGTAGGTTGATCGGGTCCAGCCAGACAAGGGCGAGTTCTGTTGAGTT
GATGCGGGAGTCTGACTATAACCGAAAACGTTAGTCCACTGCTTGACGCCTTCACCGAAG
TTGTGATAATTGAGGGTAGTATCCAAGGTACCTTGCCAGATTTGCATCTTCGGCCTGGCA
CCAGTATAGCCTGGGTAGCCGGAACGTACGAGATCGCCCCACTCTTGGGCAGTTTTCGTA
GTCTGGCCAGTAGCACAAGGAGTGTTCCACATGTCAGGGCCAGCAAAGCAACCATAAGGA
ACACCAGCAAATGCAGAACCGGCTTTGAACAGGTCGGGGTAAGCGCCAGCCAGAACGTTT
GTCATCATAGCTCCAGAAGAGAGCCCAGTCATGTAAACGCGAGACGCGTCAACACCCCAA
CTTGAGATAGCAAAGCGGACCATGTTTGCGATAGCGATCGAGTCACCACCACCGTTGTGG
GTGAGGGTAGCTGTGGTATGAACATCCCAACAACCCCCAGAGTCAGGAGCGTTGGGGTAA
ATGACAATGTACTTGTATGTATCGGCTAGATTGGCATACTGGGTGCCAGTGAAGAAAGCC
TGGGCAGTGCCTGAACAGTAGTGCATGGCAACGATGAGAGCTGGATTTGCTGGGAGGTTC
AGGGGTTTGTAGTAGAAGAACCCGACGTTGGTGGGGTTTGATCCCCAATTACCGGTTTGT
TGTTGAAG
>NODE_1643_length_1256_cov_11.299363
TATCTGCTACATTCTGCTCCGGTCTTCTGGCTTTCCCAGGCGCTGAGGGTTTCGGTGCTC
AGGCAACAGGGGGGCGGGGAGGTTCTGTTTACGTTGTTACTAATCTCAATGACTCCGGGA
CAGGTAGTTTCCGTGACGCTGTCTCCCAATCGAATAGAATAGTTGTTTTCGCCGTCGGAG
GAATCATTAACATCAACGACCGAATCGTAGTCAGCCCTCACGTCACTATAGCTGGACAAA
CTGCTCCAGGCGGGGGTATTACAGTCTATGGAAACGGTGTTTCCTACTCGGGTGCAACCA
ATACCATAACACGATACATCCGTTACAGGATGGGAACGGGAGGTGACTCTGGAAAAGATG
CCATCACGATAGCAAATGGAGAGAACATGATTTTTGACCATGTCAGTGTATCCTGGGGAC
GCGATGAAACTTTCTCCATCAACGGAGACGTTTCTAACGTCACAATTTCCGATTCAATCA
TAGCACAGGGACTCGAGACGCACTCTTGTGGCGGCCTCATTCAAACAAGCGGCGGCGTCA
GTATCATTCGCAGTTTATACATTGACAATAAGACTAGAAATCCCAAGGTCAAGGGTGTGA
ACGAGTTTGTTAACAATGTGGTTTATAATTGGGGAGGGGGTGGAGGATACATCGCCGGTG
ACTCCGCTGGCGACTCTTTTGCAAATATCATCAATAATGTGTTCATAAGTGGTCCTTCAA
CCTCAGTAACTGCCTTCACACGTGGAAATGCGAACTTTCACGCGTATGTATCCAACAATT
ATTATGATCCAGACAAGGACGGTAGCTTGAATGGTTTCGTTCTTTCTCCAACATCCCAAA
ATTACTCTCCAATTGATTTTCAATCTATTCGGTACCCTTATCCGACCGTGAAAACACTGT
TGGACCCCCTCGATGCCTACGCCAAAGTCAAAGCCTCTGCTGGTGCTAGCAAGTTCAGGG
ACAGCGTCGATAGCTACCTCGTTAATACCGAACTGTCGTCCTTAGGGAAGGTCGGTGCTT
TGATTTCAGATCCTACTGCTTCCCCAATTGGTGGACCAGGTGTGATCCCAGGTGGGACGC
CACCCGTGGATAGTGATGGAGATGGTATCCCGGACGACTATGAGTCCACCCACGGAACTG
ATCCTCAAACTAATGACTCTGCGAACATCGCCACAAATGGATATGCAAACATCGAGAACT
ATATCAACTCTTTGGTATAAATGCATGTGATGTAGAGATGAGCTTTATCAATGCATATAA
CAATGATGATCAAAGCGAGC
>NODE_1646_length_247_cov_27.044535
AAACGACGGTGTACGACGAATCCCAGACCATCGACATCGACAATATCCCCCTGCATGGGG
GTTTCTTGCTTAAGACCCTGGTCTTATCGATAGATCCATATCTTCGTGGGCGTATGCGCG
CTGGTGACGGTAGTTATGTTAGTGGATTTCCTCTCGGGAAGCCTATTGTCAGCAATGGCG
TGGGGGTGGTTCTGAGGTCTGAAACTCCTGGAGTCAAGGTTGGGGATCACCTCCACGGAC
ATATCCCGCATGAAGAATACAGCATTTGGCC
>NODE_1653_length_158_cov_6.202532
TCGTGAACTTGAGAATCCGCGTCGCGATGCCTCAACGAGTACAACAGACCTCACGGGGAA
TGAGAGCGAGAATATCAAAAAGGTTCAGAAGGGTCAAATCAATGCCCTGGCCAAAATGTT
ATCCGCCTTGTGTCGTCCTTGACTTGTTGGCAGTGTCTTTCCTCTTCGCCCGCCCGCCTT
CA
>NODE_1655_length_66_cov_4.984848
TTTCTTCTCTGTACTCTCTCTCCACACACTATGCCTGACAAGGTCCTCGAAAGTGATCGC
GAGAAAATTGACGATGATGAATTGCAATTG
>NODE_1666_length_543_cov_29.990791
CCTCGGTTCCTTACATCCTTCCTTTACTCGAAAATTGCAATGCGCTTCACCGCTCTTTGT
ACCGTTGTCGCTGTTGCAGTCACCTCTGCTAGAGGAGTGCCTACTGCCAACACAGTTCAG
TCGAGGGACATCGGCATATCGTTGAATCTTGGTAGCATATTCGGTGGTGCCGACCTTTCC
AGCACCAACCACTACGGTGCCCCAATTCCACCTTGGGAACCCGGATGTAAGCCTGGCTGG
TATTATGGCCCTCACCCAGGAGATCACCCTGATCTTCCGTGTCTGGGAGGACTCATTTGT
AAAATTTTGGACCTAATTCCCTTTATCATTCACTGTCCCCCTTCATTTCCTCCACAGACC
CCACCATCCAAACCTCCTCCCTCAGGTGGATATTCTCAGACCTTCCATAACATCACAGCT
GCTGTTCAGGCAGATGATTACATGACTTTTGGTCTCGTCGAGACAGTGCCTGACTGCGAG
GCCATGTGCGACTCTGTGAGCGGTTGTAACTTCGTGAACACTTACCACGATGTGAACGGC
AAGGATGGCAGCCCTCTTCTCACTTGT
>NODE_1688_length_1039_cov_7.579403
GTGGCTGGCACATGCAAGGGTGAACCCAAGTTGCCTGGTTTCTGGGAAATTCCTATGTAT
GCGTTCTTTGATAATCTTGGTGTAAACGGACCTCATCTTATGGACCCTTGGCTCGATAAT
GCCAACGGTGAAACGAGCGCCAACGACACCGCCACATTTGAATACATGAAAGCTACTTTC
ACTGCTCACTACAATGGTAATAGGCAGCCAATTGGTCTTTACACACACCCTATTCATCTT
TCGAGGACGTATCCTGGTGTTGATGTTCGCAACTCGACAATCACTATGATAAATGCTTTT
CTTGACTGGGCGCAAGTGCAGCAGGATGTCTGGATTGTCTCTAACGAGCAGCTTCTCGAC
TGGGTCCGACATCCCGTTCCTGTATCTCAACTGGATCAAACTGCATCACTCAGATGCTCA
ACTCCCCAAGTAGATGCCAGTACACAGATCTGTAATGGTATACCCCAGAACGAGAATGGT
CTTCTCTCCCACTGCGCTTTTTCCGAATTTCCCTTCTATACCTGCTATGGATGTCCGGAG
GTTCTGCCTACACCTGATAACCCGAATCCATCTCAGCAAGTTCCCGATGGACAAAGTGCT
CGTTTCCGCCTTCCTGCTAATTGTTCGACTCCCTTCTGGGATCCCGTCCAAGGACAATGT
ATATGCACATCAAGCACATGTGCCTTCGTTGACAGCTCGCGTCCTATTGGACCCAATGGC
TCTAACCTTACTGGTGGCGGAACTGGTAGCTCATTTGAAGGTAGTGCCTCTGCTACTCCT
TCCTATGTCCCCTTCAATGGTGATCTACCACGATTCTGTCCGGGTATCTGGAATGTTTTC
CTCGTTGGTCTTGTTGGCGCTATCCTTAGCCCTTTCGGCGTCATCCACCGATTCTAAAAC
ACTTCCAGTATTTATGAATCCCGAAATTCTCTCCGCAGACAGGGACATTGCATAACGGAC
TCGAATGACAATCATCACTTTCGAATAGCACTTCCACTACATTCTTTACTATCCGGACGT
TCCAATACTTCGTATATAAATAGTATCACATATTTATTGAGCA
>NODE_1689_length_522_cov_13.000000
CCCAGTGCTATTATTGACCAAAGAGCGCAATTTGTCCCCTGATAATATAGAATATTGATG
AACATCTGGAAAAATAGAATCACAATCCTGACGACCAAATTCCGGTAGATCGGCAACTTT
TTCATCAAGGGCAACGGCCATTCTAACGCCAGAATGAAGAAACCCAGTGTCATAGCAACA
ATTTGGAGAAGCGGAATCTTGACAATAACCGCAACAAAAGGTGTAGCACCAACTGAAGGT
TGGATACCTCCTGGATCACGCAAAGTGCCGCCGATGAAGTCCCAGAAGAATTTGCGGTAG
ATTAGGCCCCAAAATCCAGCCCAGATGCCGTAAACGGTCGCCGTAATAGCGACGAAACGA
GCGTATTCATGCCAAATCAAATTACCCATCGCAGAATTGGTGTTTTATATGTAAAGGAAT
ATGTTTCTTGCACGCAGTAGAAGGGAGAGCACGGCTCGACAGAAATGGTTACAAAGGGAC
TCGCTTTGGACAGACGCAGGAGTAGGGGAATGTATAGCGGGAAAAAAAAAAGAACGAAAG
CACACC
>NODE_1696_length_504_cov_8.097222
TTACAGTGAGGGGGTGACGGGTTCCCCATTCATTTCGCCTCGCAGTGAAAACTTTAATGT
CTGGCTGTACCGCATCAGACCATCTGTTTCCCACCAAGGTTTTACTCCCTTACCAGATAA
TCCTGACTTAGAGTCGACCTTCCTGACGATGAACCCAAAGGTGCACGTCAGTGCTGCGCA
GTTGGCGTGGTACCCGTTCAAGCTCCCGTTAGATAGCGACAAGATCGATTTTGTGGAGGG
ATTGAAGACACTCGCAGGAAATGGTGACACAAATTTACGTGAAGGATTGGCTATCCATGT
GTACCTTGCCAATACTTCTATGGACAAGAGGGCGTTTTGCAATGGGGATGGAGAGATGTT
AATTTGTCCTCAACAAGGTCGCTTGAATATCCAAACAGAGCTTGGCAAGATGATGGTCAA
GCCTGGAGAAGTGTGTGTGATTCAGCGAGGGATCAAATTTAAGGTTATTCTTCCTGATGG
ACCTTCGCGGGGATATATCCTGGAGGTATTTGGATCACGTTTTACTCT
>NODE_1718_length_163_cov_6.030675
CTGGCGAACCGCTTCATGAGACCACGACCGACGTAATGCTTGCAATGCCATTCAATTTCT
TTTGAAGCCTTCCCATTGAGAACGAGTCGAATGGGGAATTTGCCATTCTCCCAAATTTTG
CCCGTGACATAGTCACGATGTTGTAGCTCGTCAACAAAACGCTTGCCGGTATTGTCAAGG
AGGAGAC
>NODE_1719_length_71_cov_4.056338
TGCCAAGGAACTTGTCCAACGGGGCTCTGGCCCCTACTTCTACTTGCCCAAGATGGAACA
CTATCTCGAGGCCCGTCTGTGGAACGATATCTTCG
>NODE_1720_length_25_cov_25.400000
TCATCGTCTTTCGCATTTACAATCCCCCCGCCAGCAAGGACAACTTGAG
>NODE_1743_length_669_cov_16.714499
CAGGCCTGCTAGCCAATCAGTCAAGCTCAATACCGGTGTCTATATGCCCACTGTGGGTTT
TGGCACCTGGAAATCCGAGCCTGGAGTTGTTGGGCGTGCTACAACCATTGCTTTGGAATG
CGGCTTCAGGTCCATTGATACAGCAACTGATTACGGAAATGAAGCTGAGGTTGGCGAGGG
TATCAAAGACTCAAACGTCCCGAGGAGCGAGATTTTCCTGACTACCAAGCTTAAGAACTG
TGATCACAGAGATATTGAAGGTGCCTTGAATAGGAGCTTGGCCAGACTCAAGACGGACTA
TCTTGATCTTTGGTTGTTGCACTGGCCTGCCCCCATGAATGCCGATTGCACACAAGCTGA
TAAAAGTCTTGACTGGCTCGACACATGGAAGGCGATGGTTGAGGTCTACAAGGCTAACCC
CCAAAAAATTCATGCTCTTGGTGTATCGAACCTTTCCGTTAAATTCATGACTCGCTTGTT
GGGAAATTCTGACATCGTACCAGCCGTTAACCAAATTGAACTTCATCCCTCTTGCCCTCA
AGAGGAGCTTGTCGAGTTCTGCCGTACCAGAGGCATTGTTGTTACCGGCTACTCTCCCCT
CGGCTCCAATGACTCCCCTCTGCTCACCAACCCCATAGTTGTGAACCTTGCCCAGAAGTA
CAATGTTCAGCCCGCCAATATCCTTGTATCTGT
>NODE_1750_length_677_cov_15.626292
ATCAACTTGGCCACCAGTAATAGAGGTCCCCCTTTGAGCACCGCCAGTCATGGTCCACAT
AGCATCGCCATGGCTTCTCCAGATGGTGCTTCGCCTGTCAGTCCCGGTGCTGGTAGTCCA
GTGTACGACGGCTCTTTCACTATTCACCGACCCCCTCCCAACGCTCCCAATAATAGCTGG
AGAGATCAAGCTCCGCCGCAGCATGCACAGAATATGATGGGTATGGGAATGGGTGGTGGG
ATGATGATGAATGGTATGGGTATGGGTAGTGGGCTTGTTGGAAATGCGATGGGAACTATG
GTTTCAGTCGGAGGTGGAGGGAATGGGGGAGGTTTTGCAATGATGATGTGATTTACACTT
TTTCCCGTCGTCGTTCATCATACCTTTCTTCCAGCCTCTTATTGTTCTGCTCTCCCCTCA
GACTGGATTATGGATCATTGAAAAATGAAATCAAACATGATTTGCCTGTTCCAACAAGAA
AGAGTGTTTGCCTTCTTTTTCTGCTTGCCCTGTGTGCCCACCTTCTATTTGTCGTTGCCG
TTTATTTACTCGTCCATCTGGCCCACTTGCCGACAATTGTTTGTCCTGCCCCCTGGTCGT
TGTGCATTCAAGTTCATCTGTCTCCTTCCTTCTTGTGGCTGCGTTAAACTCGTGGTTGAT
GTGTTATTCTCTCCCGTCCTTCCCTTTGCTCGTTGAGGAGT
>NODE_1751_length_369_cov_73.094849
TTTCCGACTACTCGCAAGTCGTTCCAGTGACTATTTGTTGAAGATACTCTCAAATGTAGT
TCCTTGATACCCGATGTGGCTTCTTCCGGGATCTTGGAACACTATGTATCCTCGATTGCT
TTCAAGGTTCAATTCACTCTTCAACCATTCGGAAAACTTGGAACTATAAACTTCATTCTG
GGCATGAGTCAGATTGTCCAAGCTGACGACTGTTAAAGTAAAAGCGGGCTGATGACTGCC
TCCGAAAGCGATGGTGTCGTTGTAATCGTACTGGACAGTGATGTAGGCCTCGGGTTTTCC
CAAACATTGCGCGGCAAACTCCGAAAACTTGAGAGTGAACATTTTCGTATCTTGAACCAG
AACATTGGTGGTAAGAGTGAGAGACGGCATTAT
>NODE_1752_length_375_cov_7.037333
GTCGTGAGCTGCTTCGTTGTAACGGGTGTTCAGGACTGGATGCTGGCCAATATTGAAGAT
ATCTGCACTCCTGATCAAAAGAACGGATTTATTTGTCCATCCACCAACGTCTTTGCCACT
GCAACCCTCGTGTGGGGTGGAATTGGTCCTCGAAGATTGTTTGGTCCTGGAGCATTATAC
AGCCCTCTCCTTTGGTTTTTCCTTATTGGCGCCCTCCTCCCTATCCCCTTCTATCTCCTC
GCCCGTCGCTTCCCTCTCTCATTCTGGCGATATGTCAACATTCCAATTTTCTTCGCCGGT
CTGGGATCAGTCCCTCCTGCAACAGGGATTAATTACATGTCCTGGACGTTCGTCGGTTTC
CTCTTCAATCATGTGATTAGAAAGTACCACTTTAAGTGA
>NODE_1753_length_65_cov_3.523077
AAACACTCCGCTGTTCATGCTGGGGGTGTGAGACAAGAGTTTTCGATGGTTAAGATGATG
ATTTATGTATCTGCCGCGTTTGTATTGGT
>NODE_1757_length_25_cov_20.400000
AAGCTCGTGCTGCTTTCTTTTCCGTATTGAAGTCCCTTATGGGTATTCC
>NODE_1758_length_176_cov_5.431818
CGCCGTTCTATGTCCTTGGAGTCTTTGGATGCATGTATTTTCTGTTCCATCTATATGTCT
CCATGACCTACCACCACGCTGCCTTGGATGATGGGCTGCAAAAACTAGGAGAAGAGATGC
ATGTCATGATAAAATTACAGCGTGCCAGTAGAAATGTTTCCGCATTCAACACGGTCAGTT
CTCCGGTTGTGACTCCTGTT
>NODE_1762_length_481_cov_11.043659
GCTTGTATTGGTGCTTGGCATCCTTCCAAGGTCATGTTCTCCGTGGCTCGTGCTGGTCAA
AACGGTTACCACCACCGTACCGAGCTCAACAAGAAGATCTACCGTATTGGCTCGGGTTCA
GATAATTCGAATGCTTCTACTGAGTCAGATGTCACTAAGAAGACTATCACACCCATGGGC
GGCTTCCCTCACTACGGCATCGTCAAAAACGACTTTTTGCTCCTCAAGGGTTCCATTCCT
GGAACCAAAAAGCGTGTTATCACAATCCGCAAGTCACTGATGGTTCACACATCTCGTCGG
GACCTCGAGAAAGTACAGCTCAAGTTCATCGACACATCCTCAAAATTCGGTCATGGCTCC
TTCCAAACATTCGAGGAGAAGGCTGCGTTCCTGGGTGCCCTCAAAACCTCGGCGTAGATT
TATTTTCCTACCACTGTCATCCATCGCTTGTACTATGTCTTACTCATTTACCAAGTCACA
TGACTATATATTTTTATTGTGTGTG
>NODE_1795_length_58_cov_215.258621
TCGTCGTTCAAGCTGCGCCCCTCAACGAGCGTGACATCTTTGATCCTCCTATTTTGGACC
CTCATGCTGGTACCGTTTGGAC
>NODE_1796_length_25_cov_20.040001
GTGTTTGAAGTTTGAATATAAAAGACCTCAACACCAACATTCATGTTAA
>NODE_1807_length_56_cov_29.857143
ATCCTACAACATCCTACAATTATCAGTGGCATATTTGACTTACAATTTCTCAGTGTAAGA
TAAGACCGGTGATATCTGCA
>NODE_1808_length_109_cov_18.743120
AAGATAAGACCGGTGATATCTGCAAACCAAGCCTTTTGATCCCTTGGCGAAGCCCAGTCT
GAATCATGTCCTCCAAAGAAGGTTTCGAAATGCATCCCCTTGATGATAGACTTGTCAGAC
GTTCTAAGGAGCA
>NODE_1810_length_80_cov_2.087500
CCACGAGCACCCAGGACCGGTCCAGTATAGATAGCTTCAATAGGAAAAGTGCCAGCACCT
TTCATCCCGCCACCCAGACCGACACTCTTCTCCTTGAAATTCTT
>NODE_1813_length_1400_cov_31.539286
CTTCAACACCTACTATCACAGTCGAACAGGCCATCTCCTCGGCTGAACAGACGCTCCAAG
GGAAATTCAATGATCACCCAGCAACTCTTGAATACTTGGTTAGGGAGGACAACTCTGTTG
CATTGACTCGCGTCGTCCAGATTGAAAACGCAGAAACAGGCGCTTGGTTTGAGGCCTTTG
TTGACGCTCATTCTGGCCACGTTCTTTCTGTCACCGATTTCGTCACCAAAGCCTCGTACA
GAGTTCTTCCTATCACATCAGAAGTCCTCACTCAAGGATTCCAAGTTCTCACCAATCCCC
AAGATACGACCTCGTCTCCTTCGGGATGGCATAACACCGGATCTGGCGCTGACACGACTA
ATACTTCAGGTAACAATGTCATCACATTCAAAGGTAGTCAATCATCTACAACACAAGAAT
CAAGCACTGGCGATGTCTTCAATTTTGTGCAGAATCCCAACCAGGCCCCCACTGTCCAAG
CTAACCTCAACGCTGCACGAACAAATGCTTTCTATCTCGTCAATACTGTCCATGACTTCA
CTTATCGTTACGGCTTTACCGAGGCAACATTCAATTTCCAACAAGACAACTTTGGCAAGG
GCGGTGCTGGCAATGATCGTGTAACGGTCTCGGTCCAAGACGCCTCTGGTCTCAATAACG
CTGATTTTGCTACTCCTGCTGATGGTCAATCCGGTCGTATGAGGATGTTCTTGTGGGATG
AGACAAATCCTGAGCGTGATGGTGCCCTCGAAAATGACATTGTTGTTCATGAGAATACCC
ATGGTGTCACCAACAGGATGACGGGTGGCGGAACAGGCCGTTGCTTGCAAACAACCGAGG
CTGGAGGTATGGGTGAAGGTTGGTCTGACGCCATGGCTGATTGGACTGAGAAGACGTCCT
CGGCTGTTCCTGACTATTTCATGGGCACATACGTCATCAACGATCCTGCAGGTATCCGCA
CTCATCCCTATTCAACATCCCCGACGACAAATCCTCTGACGTATAGCAGTCTTCAAACCC
TTCGTGAAGTCCACGATATCGGAGAAGTCTGGGCCAACATGCTTCATAATGTCTACGCTG
GCCTTGTCGCTGCCCATGGCTGGACGGCAGACGCACGCACAAACCCCAATGGCACGCAAG
GAAACGTAGTTCATCTTCATCTTTTCCTTGATGCTCTCCTTCTTCAGCCTTGCAATCCTA
CCTTCCTCACTGCACGCGATGCTTGGATCCAAGCTGACCAGAACCGTTATGGAGGCGCCA
ATGCATGCACGCTTTGGAGGGAATTTGCTAGCCGAGGTCTCGGTGTTAATGCATCCAACC
ACCGTAATGACAATACTGTTCCCTCTACTTGTACTTGAGGTGAGACTGTGTGGTTTGAAT
TAATCATTAAGTGTAAATATGTAGAGCTATTAAATATATGGCCT
>NODE_1814_length_167_cov_13.203593
GTTTCTGCCCATTATAATCTACCCTTAGGTTTCGCACCTCCTGAGTGTACACACATACAT
TCGAGCTTTGATTGATCCCTCGTGAACAGTAATTCAATGTATCTGCTTGCTGTGCTCAAA
TATCTACCGCTCGTTCTTGGCAAAAATATAGCTTTTTATATCCTACGCCTGACCCTGACG
GGACTCGTTGA
>NODE_1834_length_51_cov_4.725490
TCGACACATACATCAAGGACCCTGTTCAACGTGAATATCTCTTTGACGCTATTGAGACCA
TCCCTTGCATCAAAC
>NODE_1847_length_233_cov_8.763948
AAACGGCCGACACTCAATTTCTACGAACACAAATGACAAGCACCAGCCGTAATGGGAAAG
GGAGATACAAGGATGCGGGGAATGAGAGATACAACAACATCAATCATCACAATGAAAAGC
ACGAAAGATGGCATGAGGATCAAAAGAGGGGACGAGCCATAAAGCCCAAAGCAAAAGATG
AGTCGACTTGAGGATTATTGAGGCTGTTGGGCAGCATAATCCTGAAGAACTTTCAGGGCC
TCCTTAACCTTACCTTC
>NODE_1848_length_242_cov_6.913223
ACGCGAACCAATGGCAGCAAAGGGAAGATAGAAAATCTACAAGCAGTTTCCCGGAAACTA
CGCGTACAGATCATCGTCTGCCTCTTCTTGGAAGCCAGCATTGCCAGAGGCCAAAGGTGC
ACCCCCTGTTGATGGCTCACCAGTTTCGGGGAACTTGAAGTTGTTGCCAAAACCGCGCGT
TTGTTGGAGATTTTGGGAAAACATCTCATATCGCCTGATGTCCGAGTCTTGAACAGAACG
TCGGGCAAATTTCATTGCCTCTTCGA
>NODE_1855_length_683_cov_40.402634
GGCCAAACCGGTTTTTGGCTCTCCGAGGCCGCACACCCTTACTACACACTAGCTCCCAAA
TTCGAGATCGATTTTGCATCCCCCCAGAAAACCTTCCCCGTTGACTCTAAGAGTGTCACT
GTTGCCACAAATGCCAAGGACGAACATGCGTTGAAATTCCAGACCGACGAGAAAGTTCTG
GCCAAGCAAGTTACCGCGAAATCCCTGACCGAGGTTGATCCAAGCGACTACGCTGCTATC
TTTTTTATCGGAGGACACGGGCCCGTGATCGATTTGGCTGCTGATCCAGATTGTGCCAGA
CTCATCGAAGCATTCTGGGGCGCAGACAAGTATGTCGCAGCTGTCTGTCACGGTCCTGCT
GCACTTGTCGGCGCTCGCAAAAATGGAAAATCAATTTTTGCAGGTAAGAAAGTGACCGGA
TTTTCTAATACGGAGGAGGATGTTTCTGGGGGCGCCAAGTCCGTGCCCTTCCTTTTGGAG
GACAAGATCAAGGAACTGGAGGGCATCTATGAGAAAGGAAAAGATTGGGAGGCTCACGTC
GTCGTAGACGGAAAGCTCATCACAGGCCAGAACCCTGCCTCTGCCGAACCCCTCGCGAAG
AAACTGTTCGAGGCCTTGGCGTAGTAATGTACAATCTAGATATATGACACAGACATCTGC
CAATCCTTTTTGAGGACAAATCCATCTAGTCCTGTTTTTGCTGCAAA
>NODE_1856_length_294_cov_8.098639
CAATAACACAAAGCCGTCAGCCGATGCAACTTACGACCGAGTGGAGTCTACAACATCTAA
TCTAGATACGAGGGCTGCACGTTCGGTTGAGGGCTGGATTGTGCTCGTCACAAATGTTCA
CGAAGAAGCCACTGAAGAGGATGTCCAGGACAAATTTGCTGAGTTTGGCGAGATCAAGAA
CCTTCATCTGAATCTTGACAGAAGGACAGGCTATGTGAAGGGATACGCTCTCGTAGAGTA
CGAGACGATGGCAGAAGCACAAGCTGCAATTGACAGAGCATCAGAAACGCCTCTCCTCGA
GCAGACTGTTCAATGTGA
>NODE_1860_length_743_cov_65.862717
TCGAAGGCGAAATGTTCCCAACTACACTTCTTACTGCGCTTTTGCTGGCTCTGTTCGTGG
CGGCAAAGCCGATCGTTCAAGTCCGCGACTCCCCAGTCACGCTTCCCTTGTCCAGACGTG
TTAATATTACCAGCGCACAAAACCTCTATCAACATGACCTTAACCGTGTCAAGGCTATGA
AGGCCCGCGCGAAGGTGGTCCTTGGGGATGAGCTCACCCTTGAAGAGGCGGCAATTGTCA
ATGAACCTGTTGACAATCAAGCAGTGACTTATATCGCATCTGTTGGTGTTGGTTCTCCTG
CCACAACATACCAACTTCTCGTTGACACCGGGAGTTCTAATACTTGGGTCGGAGCTGGGC
GTGCATACGCTCGAACATCAACCAGTCAGCAGACCGGCAACAGCGTCGCAGTTTCATATG
GTTCAGGATCATTTTCAGGCAACGAGTTCACGGATACTGTTACCCTTGCCTCGTTGAGTA
TTCCTGGACAATCTATCGGTGTCGCAACCAGGTCGAGTGGTTTTGAAGGCACAGATGGCA
TTTTAGGCATCGGCCCCGTCGATCTCACGCGAGGAACGCTGTCTCCTGCAGTAAACTCCC
TCGTACCTACAGTAACCGACAACCTCTTCTCCAGTGGCAGGATCACCTCCAATGAGATTG
GAATTTCTTTCGAGCCGACCAATACCATTGAAGTCGAGAATGGGGAACTTACATGGGGTG
GAACCGACTCTAGCAAGTTCACCGGGGCCATCAACTTCACTCCTCGC
>NODE_1861_length_54_cov_8.333333
GTTTTGTTGTTGAACGAGCCTCTTGATGAAATAATGTTTGGCAATATCCGAGAGTGGAAG
AAAATACCCTTCCAAGAT
>NODE_1877_length_25_cov_21.320000
ACACAGCCAGAGCTGCCACATTCCACAAGCCTTTCTCCAGCAGTCGAAA
>NODE_1902_length_419_cov_36.916470
GCTTGACGAAGTAACAGTTCCTACCAAAGTCGGTGTAGTACCAGGTGCAGTAAGCGAGCG
GGTGCCAGTAGAGGAGATTGGGGTAACAGAGGAAGTAGAGGGGGTGGAAGTAGATGTAGT
GATAGCAGCACCAATGGTGAAAGAAGGTGACTGAGCAAGTACTTTATTGACATTATCGAT
GGGAACGAGGATAATAGAATATTGCTGATTATTCGGCACAGCTGGAACCTCGATAGTCAA
AGTCCCTTTTGACGCATCAACATTGTTCGCAACACCATAAACACTGTTGAATGTTGGATT
TTCCAAGTATACAGAAAACGTTGAAGGGTCCCCACTGGCAGTTGTCCAAGTGAAGGTCAT
GTCACCGCCATTGTTGACAGCTTGACTCGGCTGGTTCACCGTCAAAGCAGAAACGAAGGG
AACGGCAAGAACGGCAAAGATGC
>NODE_1903_length_25_cov_1270.560059
CAAGGGTCAAAGGTGTGAGACACACGAGAGAGTTTCTTATTGAGAAGAA
>NODE_1905_length_782_cov_44.953964
GGCACCCTGGCCAGTAGTTGGATCGTATGTCGTAGTATCATTTGCGTGAGCGAGGTCAGA
CGCCCAGTTCGCGTGGCTGTCTCCCGCTAGAATGGCAACGTTGCTGATCTGATTTTCATA
CAAATCATTCAATATACGGTTTCTATTTGCTCGATAACCATCCCAGGCGTCCCAGTCGAT
GAATCCCTCCCGAAGGAGTTGTGAAAAGACGATCTGTTGGCCAATAACACGCCATATTGC
TCCTCGAGATTTGGACTCGGATAGAGTATCTTGAAGCCACTTTTCCTGGTTAGCTCCCAT
CAAACTTCGCTTGGGTTCATCAGCAAGTGCCGCGACAATAGCGCGATTATAATTAACATC
AGTCACATCGCGATTGTATTGACGAGTGTCAAGCATTGTGAGGTCGAGGAGCTTTCCAAT
CTGGAAATTCCTCCAAATGCGAAGCTGATCTTTTTCGTCCACCTGGCGAATCGGCATCCA
TTCATGATAGGCACGGACACCGGCAAACTTCCTATCCGTAAAACAAGCACCGGAGGGAGA
GAATGCACAACCCGCGGCTGTATCGTTAGAGTCCGTCGTCCCAGCCTTCCATGCATTATC
CGCAACCTCATGATCATCCCAAACAGTGATCCAAGGCGCATGTTGATGGGCCGCTTGTAA
GTCGAGATCTAACCTATACTGACCCAGACGTTGGCGGTAGTCGTGAATAGTAGCCAGCTC
CCTGCCAAGAGTCTGACGACCAATCGCTGCACCATCACCAACAGATTCGTAAATATAATC
CCCGAGATGAACAAATACATCAGCAG
>NODE_1909_length_25_cov_30.520000
TATTCATTTTCAACAAATTATAGGAAAGAGTGTTCGAGAGGCGGAGAAG
>NODE_1911_length_25_cov_4.080000
AGTTGAAGCATAAATTTTTGAAGGGTACTCAGGTCATGGTGAATAAGGA
>NODE_1912_length_114_cov_5.122807
TACTCAGGTCATGGTGAATAAGGATTGGTTTTGGATGTTGTAGGTTTTTGCCCCAAGGAA
CGCCTGAAGAACGCTGAATGAAACAAAGAAGACAATACCTTCTACCATCGATGGCCTTCG
CCAGAACCATTCTGTACC
>NODE_1916_length_416_cov_10.004807
GCTGCTGGCTGCCTTCGAGCAGTACAGCTATTCCAATCAAATTGGTCCTGGCGTTTACGA
TATCCACTCGCCCCGTATCCCTAGCACTCAGGAGATCAAGGGTCGTATCGTGGGTATGCT
CAAGTTCATCCCCAAAGACCAGCTTTTTATTAATCCCGACTGCGGTCTCAAGACTCGTGC
CTGGGAAGAAACAGAAGCTTCCCTAGCCAATCTTGTTGAGGCCGCTGAGTGGGCCCGCCA
GACTTACGCATAAATCTCTCCTCTTTGCTTCAACAGCACTCCCTACCTGGTTATTTAAGT
GGTCCAAGCCTTTTCTTCAAATCGGCTTGGGTTCCTGAATTATGTGGGTAGTCAGGACGA
TGAGCATGTTCCTAGCTGAGAACGAGGGGTGCATTCAATAGGGCCGTGAAAATACTACTT
GGGCACAGGGCTCCCAGGGG
>NODE_1929_length_78_cov_3.923077
CTCCGTTTCATCATTAACAGCAGAAGATCGAAGTGACAAACTCCAGTCTCTCCAGTCTTC
TCCTGCTTCTCAATTCTGTATCCTAACTAATCCGGAAAGGAT
>NODE_1930_length_62_cov_43.790321
GCTACTTGGAATGCCTAGCAAATCGTTCCTCGGAAGTACGGTGAATCAGGTAATCCATGT
GCATTTACCAGGGTAACAATACAGAT
>NODE_1931_length_956_cov_36.427826
ACATCGTTCGCAATTTCAAGAACCTCTTCCTCAGTCTTGAATTTCACGATCGAACAAACA
GGTCCGAAAATTTCATCCTGCATGATGCTCATCTTTGGATTCACGTTGGTAAACACTGTG
GGTTTGATGAAGTATCCCTCCTGCCCATACCTCTCTCCACCAATAACGACTGTTGCACCT
TCCTGTTTTCCGGAATCAATGAATCCCATGACACGATCAAATTGCGTCTGCGATATTTGA
GGACCGTGTTGAGTGTCAGGGTCAAACGGTGAACCAGTGTGATCTGTGAGATCTTTGGTA
AGAGCAGTGAACCTTTCGAGGAAGGCTGGGTAGATAGATTCTTGGACGAAGATACGAGAG
CCAGCAGTACATGCTTGACCCATGTTAAAGAAGATCCCTCTAGCTGCCCACTTCAATGTT
TGTTCAAAGTCTGCGTCATCGAAGATAATAGTAGGACTCTTCCCACCCAACTCAAGTGTA
ATGACTTTTAAATTCGTTTCACCAGAAGCCTTGAGGAGCTTTCTTCCCGTGAGAAGACTT
CCTGTGAATCCCACCTTTCGAATTTTGGGGTGTGCACTAATGGCGGCTCCGGCAACAGCT
CCATTACCATTGACGATGTTGACTACACCAGGAGGGAACCCAGCTTGGTTGAGTAGATCT
CCCAATCGGAGTGCAGTAAGGGGCGTGATTTCGGAGGGCTTGAGAACGACAGTATTGCCG
GTCGCAAGCGCGGGACCCAATTTCCATGCCGCCATAACCAGAGGGGAATTCCAGGGCAGG
ATGCATCCAACAACGCCAAACGGTTCCTGTCTAGTATATGCCATCTTATTTTCCGTGGTC
TCGATTGTCTTGCCGTGAATTTTATCTGCCCATCCGGAGAAATACCTGATCGTGGAGACA
GCACTCTTCACATCGATGTTCTGAGCACTGTGGTATGTCTTTCCAACGTTCAAGGACTCC
AATGCAGCGAGCTCATCCCC
>NODE_1950_length_101_cov_6.000000
AAACTTAAAGCCAAGCGGTTGTGTTGTTATCTCTTCTTGTTCGCAGAAAAAAGACACAAA
ACAGTAACGACCCCTCAATTTCCACTAAAAAAATGTCTTCTCCTGTTGTCCAGCAGCCTG
AATCC
>NODE_1963_length_248_cov_10.661290
TCGCCAGCGTCTACCATATCCGGCTTCACCATCGATGTTGGTGTTATGCAAGGTGCACCG
GAAAAGATGGCAAGTAGGGTAGCCAAAAAATGTATCGAGAAGGGGATGTTGATCCTGACG
ACGAGCGTGTATGAGGTCATCAGGTTTATTCCGCCGTTGAATATCAGTGAGGCGGACCTT
GAGAAGGGTACGAGTATTTTCTGCGATGCTGTTAAAGAGGTTGTCAGGGAAGGATGAACA
GTATGTGTTGAGTGTATCTTCCAGAATATCTG
>NODE_1969_length_46_cov_16.782608
TTACCGAGGCTTCGTCCCCTCCGTTGTCGGTATTGTTGTTTACCGTGGTCTGTACTTTGG
TGTCTATGAT
>NODE_1970_length_97_cov_7.742268
AACGCATCATGGAACTGAGGGGGGTGAGCTACTACGTACGATATGCAAGCTGTGTAGTTA
TAATATAGTGGTGCAAGATGCTATACTTTTTGATCAAAAGTTAAGTCTAAGGAACCAAAA
G
>NODE_1971_length_52_cov_45.903847
TTTCTGACTAGATGATAGCAGACAGGCCGAACGAGTAGAAGAGAGGGGAGTAAAGTTATA
AAGTATTCAACCTGAG
>NODE_1977_length_100_cov_11.130000
GGCCGCTCAGCTTGCTCAGTCCGATGGCTGGGGTGTTATGATCTCACATCGCAGTGGCGA
AACTGAGAATACCATCATTGCTGATCTTGCCGTTGCTCTTGGCGTGGGTCAGATCAAGAC
TGGT
>NODE_1979_length_173_cov_7.976879
TGTCTGGATGCACATATAGGGTTCCGCTAAATTTGCCATCCTTTCCCCGTTTCCAGCTGC
CTGGTTTCAATGCAATGGCACTCCCAATCCCACCCAAGGTGTCTCCAGTCGACTCCCGGA
AATCAGATGGAATCAGGCCAAATCCAACTAAACCCTTGTTGATATAAGTTACATCATTCA
GTGTAACGCGATTAATT
>NODE_1980_length_288_cov_6.506945
GACTCGACATATGAGTCTTCTTCGAGTCATTCAGAGAGTGCCTATAATCCCCCCTCTCCC
AACTCCGGTTCGACATATTCCTACCCTGGTTCCGCGTACTCCTCTGCCTACGAACTCGAA
GCAATGGCATTGGATTTCCAAGGTGTTTGCGTCGAGGATTACACTGTGTCGTCCACTATC
AACGTCAATGATTCGGTTGATCCAACATCTTTCGGTACCTTACCTCCCACGCCCCTACAC
AACTCTCCTGTCATATCTACAGTGAAGCCCTACAATAGGACCGGTTATCCTGACTATGCC
TCACCTGGGTGC
>NODE_1988_length_108_cov_2.842592
CCCACCACCACCACCACCCTCCCCACCGAGTGCCAGGGGTATCATTCTTTTGTCCCCTTG
GAACCACTTCTACCCAGCCCTGATCGTCGTAAACTAGGCAACTGGTACTCGTCCGTGTAC
AGAGCTGTCCGC
>NODE_1993_length_94_cov_6.765957
TGGACTGGGGACAGTGACGATCTTATCGCCATCGGAGTAGTTCGTGCTTTCGACTCCTAG
ATATTGACCGGAGGAAACGGAGCGGATGGTCCATGAATCGCCAGTCCCGTTGAACGTC
>NODE_1994_length_144_cov_16.708334
AAATACGATAACTGTGCCGTGCCTTTTGATCATATTATTAAAGAAGGAATGGTCGGAAAG
TTCAAACGGATGGCAGACGCCATCGATAGATTAAGCCATCGTACAGGAAAACCTCCTTTG
TTGTATTCGCTTTGCCAGTGGGGAAGGGAACAACCTTGGTTGTGGGCA
>NODE_2044_length_62_cov_5.016129
CTGGTATAGTCCCACCCATCCTGAGTCCTGATGTCGTCCTCTATCACACAAAGCGCACAG
GATCAACGGCATTGATGACAGTCCCG
>NODE_2057_length_346_cov_6.803468
TATCGCATCGATGAAGATGCTGGAAGGCGCGCTTTTGGCCCTGATACCACAGCTACAGGC
GCTGTCAAGTCCAAATTGGGCGAGCAGGTCGGGCGAGCCAAGGCAATTGACGAAGCCAAG
GGATACTCTAAGACCACACGTCACTACTATGAACAAGCCATCGCTTCTCAGGTTGGACAA
CGTGTGAGGCGTTTCTACACAGAAACCTCTAAACAAGTTCACGACATTCATGAAGAGGCA
CGCCACATTGCTCAATCAGAGAAGAAATCATCTTTGGAGACGGCTGTCTCTGGCACGGAG
TCTAGTCAGGACAGTTCGGGAAAGGCCCCAACGGCCTAGTCGCTCGCAACGGCCACTTCT
TAAACTCGCG
>NODE_2059_length_97_cov_5.804124
GAAATCCAGGACGGTAGTATTGGGATTAGATAGTAGTTTCGCTTTCTTTTGTTCACGATC
TTGATTGAATCACTGTACACGACTCATACGGTACTTATAATATAGACACGCATGACCAGA
G
>NODE_2063_length_79_cov_4.443038
GTATCTGCTCAGGACCAAGTTCCTGGTAGCTGGGTTCCACCATTTTGTACTGTTTTGGGA
GGTCAATCCAGAGTTGAAGTCCCCGAGGATCTGGTTTTCCTTT
>NODE_2066_length_504_cov_18.007936
GTCGATACGAAGGATGGCATGAGGGATTGAAAATCCTTCATAAATAGGAACGGTGTGGGT
GACACCATCGCCGGAATCCAAGACGATGCCGGTAGTGCGGCCAGAAGCATAGAGAGAAAG
GACGGCCTGGATGGCGACGTAAAAGGCAGGGGTGTTGAAGGTCTCGAACATGATCTGAGT
CATTTTTTCGCGATTCGCCTTTGGATTGAGGGGAGCCTCTGTGAGGAGGACGGGGTGTTC
CTCGGGAGCAACACGAAGTTCGTTGTAAAAAGTGTGGTGCCAGATTTTTTCCATGTCATC
CCAGTTGGTGACGATACCGTGTTCGATGGGGTACTTGAGGGTGAGGATGCCACGTTTTGA
CTGTGCCTCGTCGCCGACATAGGAATCTTTCTGGCCCATGCCGACCATGACGCCCTGATG
ACGTGGGCGACCGACGATGGAAGGAAAGACGGCACGAGGAGCATCGTCGCCAGCAAAGCC
AGCCTTGCACATGCCAGAACCATTGTCGATGACAAGAGCCGCGACTTC
>NODE_2081_length_161_cov_22.037268
ACAATGTCAACTTGTCCGTTGGTAATGTGCGGAGTATCCCCAGAGTCGTGAAGTGTCTCA
CAAATCCATGTGCATATGTAGATGAGCAATCAACACATGTGGTTTAATATGTTTTTGCTA
TACTAGTCTGGCTCTTGGTTTGTAACACCGGTCGACAACTGTTCCCAATAAGTTTACGAA
CAAGG
>NODE_2082_length_635_cov_9.403150
ACCCCTAGACTCGCATGTCCCACTGATAGGATGAATACGACGCCTCTCCAGAAAACGTTG
AATCCACACCTCGACGCCAGACATGAAGCCAAGGCTGAATGGCTTGATTAATCAAGTGCA
ACTGCCCTCTCACTCTCCTGTTCCGCTTCAAAGTTCTCCACCAGATCGGGTACGTCGTCG
TCGTCATCGTCGTCGGCACCAGCGGGTTTTTGTTGTGTCTGGATAGCCTGGTATGATTCT
GCCAACTTGCGCAGTGAGGCAAGAGAATCCGGTCCAAGCTGGTTGAGAATACCAGGGACG
AGTTCCGTAAGCTCCTTGACTTGGCCTTGACCGTGGACGACAAACGTATTACCCGAGATC
ACTGTTTGCACCTTGGGTGCTGTGAAGTGTAAAACGTTTCCATCCTCACGGAACATGTTG
ACCTCCTCCACACCAGCTATAGGCTGAGCGCCCAGTTTCTTCAAGGCAGCCTGCAGTTTC
TTATCATCCTGAGTAGTGGATGGCTTGGGTTTCCGCACGATCTTTCGGCGGACAGTACCC
TTGCCACCAATTCGGTTAGCAGAGCCTCGGGCCTTCAGGTTAGCCAATCTCTCTTGATCC
ATGATAGCTTCAACGAAATTTAGGGCCAAACAAAGAGGGAGGGCTGGAAAGAGAGACTG
>NODE_2088_length_620_cov_8.748387
CCCCGTGAATGCCCCTGAGGCCAGGACGAAAGTCACACTTTACCCAGTCCACAGTCTCAT
CCTTGCCGCTCATTGTGCCAAGCTCCCAGCGTTCCCGCCTCTTGAAGTTGCTGATCCTGT
AGAGACCCCTACCTCTCAGCAGTTCACGCTTCCTATCCGTCCTCTATACCTTCATTCACC
GAAGACTTTCCCTGTCATCCTTGAGTACCTCTACTTGAGGAGCCCCGATATCCTTCTTCA
ACGCCTCATTCCATTGCCGCTACCAACGATCATGATCGAGAAAAGGGATCAGCACGCATC
GCTCGCACGGTTCATAGGCACCCGGTTGAGTATCCCAGCACTGTTCTTCCAGGTCTCCCT
TGTGCATGGTATTTGGCAAAACACCTGTGCATTAGGCATATTTGATGATGTACTTTGGGG
TGCTATCAATTTTGCATGGAAGCTCTCAGTAACGAGTTTGGCCGTGGCTACTAAGAAGCC
TGGTGTATTTGAATCGTATGAAAAGTACGAGAAGCAATTTGAGATGGAGGATGAAACTGA
TGCCGAAGAGTCCTCAGAGGAGGATAAGTAAACTAAACTAACTTTCTGCACTCCTCGACG
ATTTCGTTGTTCGCATGCTGCGTGTTGACTATGCTGACTATGTG
>NODE_2102_length_25_cov_20.040001
GGACCAGAACTTCTTGGGATGGATATGCGGTAGAGCATGTATGTTGGGA
>NODE_2103_length_40_cov_749.349976
AGAATAGGACGATTGAGAGAAGAAAGAGCATGAGCTGAAGCGATAGAACCATGAGCAACA
GCCA
>NODE_2109_length_99_cov_48.868687
TCGCCTTGGCAATGCCGTTAGCGAGTTCTGGGGAAACAGTGTAGAAGACAGATAGTTGTC
TAGCCTTAACCTCATTGCTCTTAACTTGACCGAAGTGACCAGAGACATTGCTGATGTAGG
TTT
>NODE_2122_length_414_cov_26.253624
GAGTGCATCCGTTCCACGTTCTCCGTATCAACAAGATGTTGTCCTGTGCTGGAGCTGATC
GTCTTCAGACTGGCATGCGTGGAGCTTGGGGCAAGCCATATGGTACTGTTGCACGTGTCA
ACATTGGGCAGATCATCATGTCAATCCGCTGTAAGGACAGCAATGCTCATGTTGTTCGGG
AGTCTTTGCGTCGCGCTTCCTACAAGTTCCCTGGTCGTCAGAAAATTATTGATTCGAAGA
AGTGGGGGTTCACGAATGTGAATAAGGAAGATTACCCCAAGCTTAAAGAGGAGAAGAAGG
TGTTGCAGGATGGTGCCTATGTACAATTCATTCGACCCAAGGGCAACTTGGAGCAGAACC
TACGCAACCAGCTCCGTGCTTAGAGTATGACATGTACTTGTACAGTGCAAATAATGTCAA
TGTGATCTGGGGCCGAAG
>NODE_2129_length_133_cov_245.744354
TGAAAACTCCATATTTAACCTCAGAACATTTATTCACTTGTTGTGATAACCGTCGACTAC
TCTCTGTCGAGCTCCGGCTTGCCGGAACCGCGTCTTAGCACTTTGTGTTTGCTTGTAGCG
GTATAGAAATTGGGAATAAACAACAACAACAACAACA
>NODE_2142_length_59_cov_6.898305
CCGATATTTGTTCGTGGAAGTAGCAAGATGATTGTGGACGAGGCTAAGCGAGCGCTGCAT
GATGCCATCTGTGTAGTCCGGCA
>NODE_2143_length_233_cov_11.210300
AATAAATTTACGTTGCAACGGGACATAAAGGGCAAGTAGAAACATCTTTACACAATGTCA
TATCAAGAGAACCAAAACCATGAACAATTACTAGACAATCAAAAATATACCGGGAAGGAA
GCAGGAATGTAAGCAAGGGATATGATATGCGACAAGAGGAAAAGAAAACACTGAAAGAGC
CCAAGATGGCACGATATCATGTTCCCCATTTTAACGCCACTCACAAACGAACTCGCACAT
CCGGGTTAAGACGAGAC
>NODE_2144_length_740_cov_21.774324
TAAAATTTCCAAACTGTCTGAATTTGTAGCGAATCATCCTATCCAAGCTTATGGTTTCGT
TAGCACCAGCACATTTACTTGTACAATGGTGTTATTATCTTCCTACCCTCCGATCTGAGT
CAATACGAACTGTGCCGCCGTGTTCCGATATCTATCGAGATAGGTCAAATGAACGGTAAC
ATCAACGCCAGAGCTGCAGAAAGGATCGTTGAAATCGCAGAATGATTTGATACGCGGCTG
TAGAGTAGAGCTGTATTGCTGACTCGGGAGACGAGGGAACAATCCATTGGTCAGGGATGT
TCCCACGTCAAAAGACTGACCAACAACATGGCGGGGATCACCCATCTGGATGATGGCGTT
CACTCGGTTTGCAACATTTTCAGCCACAGGAGGAGTGATAGCCCCTAAACCGATAGCACC
TCCACCTCCGGCCACGGCGTCGCCGATCACATGGGCTCCCTGGGAATACCCAACGAGAAC
AATCTTCTGGTCAGGACATGCGGCCGCTTGGTTGTTTAACAATGTCTTGGTAGCAGCGGT
ACCTTCAGCAGAACTACTCGCGTAGTTTGTCAAGGTTGCGGGATAATCAACAGCGACGGT
GGACACTGTTTGCCTGCTCTGTGTTTGGACTTGAGCCACGAGAGCACCGATGATACCTGC
ACCAGGCAGCTCTGTGGAGGCTCTGGCAGCAATGATGTGCACAGCTGCGCAAGGCGACGT
TGGTGCAGGAACAGCACTGATGGAGACTGCTGAAACAATTATTA
>NODE_2159_length_173_cov_6.317919
TTGTGATGAAGCAAGACGATGGTGAGTGTAAAAACCTTTGTACGATGATAAGTATGTATA
AAGGTGGACAGTGCGAATGGGAATGCAATTTAGATGAGTGAAAGCATGACATTGAATGTA
CGATAGAAAACCAGCCCTATTGCATAGACGGAGTGATGACCAAAAAAGAAAAAGAATGAG
TGTTGGTGAAAAAGGGA
>NODE_2160_length_337_cov_28.379822
CCTTCTCTTCTTTCTTCTCTTCCGCAGGCGCAGCACCACCACTTGCAGCAGCAGCACCAC
CACCACCACTGGTTGCCGCACCACCACCAGAAGGCACAGAAGAGAGCTTGCTGTTACCCT
CAGCAATTAGGGTGTTGATATCCTTGTCCTTAAGCTCAGAGAGGAGATCACTGATACGTT
CTTCATCAGGTTGGATGCCGCCGGCCTCAAGAACCTTAGTGACAGCTGCCAAATCAGGAT
CGGAGCAGCCAGCAATATTGAGAAGGAGGACAGCAGCAATATTGCGCATTTTTAATCAGA
TAGTCTTGAGAAACGATAGCCACAAATCACGTTTAATCCGAAGAGGACTTATGGATTCTG
T
>NODE_2185_length_178_cov_75.550560
CAACCGTGGCAACCACGGCAGCCATGGTGATTCGCATGGTTCCAGGAATGACGATTCTTA
TGGCAGAAACGTTGACAATTCCACCGACTCGTATGGAAGTGGCAACAAGAGCAGGCACAA
CGACTCATATGGTTCTTCTAATAACGATTCATATGGTTCATCGAATGACAACTCGTACGG
GTCATCCAACACTTACGGAGGC
>NODE_2186_length_224_cov_4.825893
CCTCATTCATCCGAGACGATGCACGTCATTCAGCTGAACATTCAACAAGCTAATGCTACG
ACCGAAGATGCAACAGCTGATGCCGCAATGCTTCGCGCAGGGGCGAAACTCATTGAAACC
GCTGCTGGATCTAGCTCTGTTCTTCCCCGATACCCCAACTACTCCCTCCAAGGAACTGCT
GCTTCTGAGTTTTATGGATCGAATCTTGCGAAGTTGAAGAGGATCAAAAAGAAATTCGAT
CCTTCCAA
>NODE_2194_length_92_cov_3.945652
AGGCACTGTTGCTTCCACGACCACTGAGCTAGAAGCAGGTGCAGTTGTTTCCGAGGCCGC
TGAGCTGGAAGTAGGTGCTGTTGTTTTCGAGCTGGTAGTAGGTTTTGTTGTTTTCA
>NODE_2197_length_148_cov_4.560811
GTGTCAAGCTCACGTGTGGAAACGTTGGCAAATTGACGCGTATCGCCGATGAAATTTCCC
AGCCCTCTTTTGCTGTCAATTATCCTCGTCGGAATGCCGACGCTCCTTTCCTTGTTCTGG
GGGGATTCGTTGATTTCCTCACGACCTCTACTTTCGCGAATGCACATGGTGC
>NODE_2213_length_64_cov_3.828125
TACGATCCTCATTTGTATACCATGGCCAGTCCATTCTACAAAGATCCTGAATTTGATACT
CTTCAACTTCATGCGGGTCAGGCCCCTA
>NODE_2214_length_76_cov_78.355263
ATGGTGATCATCAGATAACCGACCCGGGAGCAGTTCCTGTGTCTTTTTGCTACGACGGAG
AAGAACTAGTTTTAATAAACAGCAGTAGAATCCGTGCTAG
>NODE_2215_length_75_cov_3.000000
AGCAGAGCTTGTACGGTACAAATTGCTGTATGCGGAAGCTATGCATCAGAACGAGGATGC
GCAGTCATCGCAACGGGTGTCTTTCGCGATGAAGCGGGG
>NODE_2224_length_65_cov_435.092316
TGGGCCAGTGAGCGACGGTAAAGAACCAAGAGAGAAATGAAATGATGAAGAGATGAAACA
GGGAAATAACCAGAATTGATGGTTTCAAT
>NODE_2226_length_321_cov_5.853582
CCCCCGGCGACAATGATGCCGTTGCTGCGCACCTTTACGACCTTCTCACTGATGAGAGCT
TGTACAGAACCATGAGCGAGTATGCTAGGACCCACGTATCAGATGAAGTTGGAACCGTTG
GTAACGCTGCCGCTTGGTTGTACCTGGCTGTGATGTACTCCCGCGGTATCAAGATTAAGC
CTAATGGTGCATGGCTTAATGACCTCCTCCGAGCTGAGACCGGTCAGGAGTACGTCGAGG
AGGAACCCAGATTACCACGTGAGGGATTAAACATGCAGGGATAATCTACATAGTCGTTCT
TGGCATGTAGATATGATTAAAGCGAATGAAAACGCTCGTCGTAAA
>NODE_2228_length_115_cov_4.608696
TAATTCGTGGGCGAAATGGGACAAGAGGGCGTTGTCGATGTCTCTGCCACCGAGGTTGGG
ATCGTAAGCGGTGCTCTTGACGGATAACTGACCCTTGGTAAAAGCGACGATAGCGACGGA
GAAGCCGCCATGGCCCGCA
>NODE_2245_length_423_cov_5.848700
CGGGGATGCCACACCGCCCAAACCACCAGATAACAACTGTTGCATTAAGGCAGGATTGAG
TGCGAACGGACTAAGAGGAGCGTTAGGGGAATTTGGGTTATTGGGAGTGGTACTCGAGGG
TGGCGTTAATGTGCTGGGGTGAGTCGTTGAAGATGTTTGTCCAGGAACACCGGGTGCGGG
GAAGGAAGGCTGAGGAGCAAAGGGGTTGATTGGCCCTCCTGCACTAGAAACGCCTCCACC
TTGAAACTCCCGCATCATGTTGGCCATATTCACCATCGCCCTCAGTTGATCGGGGTTTGA
AACCAACTGCCTAAACTGCTCGCTCTGAAACATCTCCCGAACTTGAGGACCCATATGATT
GAGCTGTGGGTTCATGGAAATGACGTGATCGATGACATCGGGGCTGGACATCGTTCGAGC
CACCTGCTCGAGTACACGAGGGTCATT
>NODE_2246_length_180_cov_5.438889
CACAAAATTCACTATTACCAGGTTATCAATGATCAAGGCTCACGATTCCAGCTTCCTTCC
CTCACGCCCCCGAGCCTCTACTCATCGGCAGCCTCGGCTTTTATCTTGGCAAGCTTTTTC
ATTCGTCGAACATAATCATCGTACTGACATCGTTCGTACTCATGACGCTCGTGTTCACAT
TCCCAAGGAAGGTATAAATTCTTA
>NODE_2254_length_62_cov_19.258064
ATCTGTATTGTTGCCCTGGTAAATACACATGGATTACCTGATTCATCGTACTTCCGAGGA
ATGATTTGCTAGGCATTCCAAGTAGC
>NODE_2255_length_67_cov_13.865672
TGACCCTTCAGAACAACGCAAATACCGTCAACGCCGTTGCTTGTTGCCCCTCTGTCTTTT
TGGGGCTGCTTTTTTCGTCTGGGAACTAATT
>NODE_2274_length_356_cov_38.497192
TTCCACTGTTCCAAGGCCCAAGGCCTGATTTTCCCGCCAGCGCCATCTTGAATGACAGCT
GTTATGAAATCCTTCTCTATACCAGGACGAGAGCTCGTAACTCCACTGGAAGCACCCTTA
ATATTCAATTTATAGTGATTCCCCGAGAGAGGTTCGTAATTCCATTGACCATTGATGGTT
GATCTTGGAGGGAGCGTGAGGATTGGTTTTGGCCTGAGGGTCTGGTCCAAAATAGGTGCA
CAACCAATGTTTTGGCTTGTTCCAATGTTAAGAAGATAATAGGTTTTGGCAGGAGAAGTT
TCGGTCATGATAAGAGTCACTGATGAGAGTGAGTGTGGTTGGGTGCAGTTCTTCGGTTTT
GGGTGGATTATAAAAATCTG
>NODE_2282_length_135_cov_6.014815
TTTCCTGTTGGGGCCGCCCTTCTTGCTGCGGACGGTACCATTATCAAGGGAGCCAATGTT
GAAAACGCATCTTATGGGGCTACGATCTGTGCAGAGCGCACAGCACTCGTCAAGGCCGTT
AGCGAGGGAACAAGAAAATTCATCGGACTGGCTATCACA
>NODE_2293_length_223_cov_61.179371
TTGATTTTGTATGAAAGTCGTGCTATCAGCCGATATCTGGACGCCAAGGTGCCTCACTCG
GGGACAGCCCTTATCCCACAAGGTTTAATCAAGCAGGCTGCTTTTGAGCAAGCAGCTTCC
ATCGAGCAGTCGAATTTTGACGCATTCGCTGCGCCTCTCGTCTATGAGCGTGTCATCAAG
AAACGCTACAACATGCCGGTTGATGAAGTAAGGGCTGATCAACTCCAGGCGAAACTAGCA
GAAAAAA
>NODE_2295_length_43_cov_379.930237
ATCCTTCTAAAGATTCTTCTTCTTTCATCTATCAGCTTGAACCTGGTTCTGGTTTGTGTG
ATCATTA
>NODE_2302_length_355_cov_6.402817
AGTCATATATGTTTTACAAGGCTCTCTCAATGAGTGCCAGTCCCTCGATCTCCAATTCCT
TACGGAGCGGATTGCATACCTCAGGAGCATAAGGAGCGTGGACACCGGGCTCTTTGAGGA
CACCATCTAAGACTAATTGGGCAGCGATGCCGCAAGGAAGTCCAACAGTAAGAGCCATAG
CAGAGTGACCACCAGGTGTCTTCGATCCGTAGGCTTCGAGAGTAGAAGTCAGTGTTTGTT
TAGTTCCATCCGCCCACTCAACAACGAACTTGTGCTGAAGCATGACAAGATCCCTTTCGC
CTGCATCGTATTTCATCAGAATTTCCAACCTAGCGCAAAGGGTGTCCAAGAGAGTTCCAG
CACGAAGCTGTGCCGGCTC
>NODE_2330_length_99_cov_4.161616
TGTGGCGTCTCGATACTCTGTATCTGCCATGCCTACATTTGTCTTTCTCAAAGGCAGCAC
AAGGGTGGATCAAGTAAAAGGTGCCGATAAAAATGCCGTTGAGAGCATGCTCCGGAAACA
TGC
>NODE_2343_length_309_cov_4.491910
AAAGAGCCGTATGCTCCAATTGATAGAACAAAACTCAGCAAAGCCCTCATCACCGATCCT
ATTGCAATTATGTGGAAGTCACCAGCTGATCTCAAAATAATGCACGGAACCACTCTTCGC
CTTGGAGCTGAAGTCACATCTGTGGATTTGAAGAACAAGACTGTTACTATTGACAACGGT
GCTGACACGCTTTCGTATGAGAAAATCATTCTCGCTCCTGGTGGGATACCTCGCAAATTG
CCAGTTGAAGGTGCCGATCTTGAAAATGTCTTTACATTCCGCGATATTGCAGATGCAGAG
AAGGTTGATGCAGCTGCCAAAGAAGGCAAGCGG
>NODE_2346_length_33_cov_187.151520
ACATCAGCAATCAGTTTAACAACGGCTGTGACAACGACGTTAACATCGACATCAGCA
>NODE_2364_length_1073_cov_8.405405
CCAGAACAAATATCTGAATGCGTGCACAAATGTAGGAAAACAAGTAATGACAAGTGTAGT
ACAATATCACAAAGGAGAGTAGGCAATTCACGTACAAGCACGTTCCTTTTCTACTATTCT
ACCACACATATGTAGTGCATGATACAGGCCAGAGGACGACAAACGAATCACAGCTACAAC
TCTTCGGTATCTTGAAGCTGAGAACCTCGGTCAAAGTGAGAAGAACCGGACACAACGTGA
CAAGCACAATCAATGAGCGAGAGGCTATACACTACAGTGCACTGATTTATGCAGACTTAG
CCTTGGCAGCCATAAGGTTGAGAGCAGAGCCAGCCTTGAACCACTCAATCTGTCCCTCAT
TGAAGGAATGGGCAAGAGAGATTTCATCTTTAGTTCCATCAGTATGCTTAGCAACAAGCA
TCAAGTTCTTTCCGGGCGCAAAGCTCTCAAGGCCAAGGATATCAACCTTATCATCCGAGC
GCACTTTATCGTAATCTGCAGGATCCGCAAACGTCAAAGCAAGCATACCTTGCTTCTTCA
GGTTGGTCTCGTGGATACGGGCAAACGAGCGAACAATGATCGCAAGTCCACCGAGGAATC
GAGGTTCGAGAGCAGCGTGCTCGCGAGATGAACCTTCACCATAATTGGAGTCACCAACAG
CGACCCACTTGATACCATGGTCACGATAATGAGCAGCGGTCTGTGGCACACCGCCCCACT
CACCAGTGACTTGGTTCCTAACTTTGTTGGCCTCGCCATTCTCAATGTTGATAGCACCTA
TGAGACAGTTCTGAGAGATGTTCTCGAGATGTCCACGGTACTTCAACCAGGGACCACCAG
CGGAAATGTGGTCAGTCGTACACTTGCCCTTGACCTTAATTAGGACAGGAAGATCGGTAG
GGGCCTTTCCATCCCAAGGCTTGAAGGGCTGGAGAAGTTGGAGACGATCGGAGGTGGGAC
TGACAGCAACCCGGACAACAGCACGGTCCTCAGGAGGGGCTTGGAAGGTGTTCTGTCCAG
GGTCGTAACCGCGAGGAGGAAGTTCATGACCGCTAGGGTCCTCAAATTTGAAAGGTTTAC
CATCACCACCGATAAGA
>NODE_2388_length_1252_cov_14.999201
TACAAGCTGCTCACCATCGTTTTTCTTGCTGTCTTATCCAGACAGGTTATTGCCCAGCAA
CAAATTTGGGGCCAATGTGGTGGAATTGGCTGGACAGGACCGACTACTTGTGTTTCCGGT
ACTACTTGTACATACATTAACGACTGGTATTCTCAGTGCCTACCTGGTACTGGTGGTGGC
GGTGGAACGATCGCTCCTCCCCCTTCGACTACTACTCCTAATCAACCTCCACCCACCGGA
ATACCTACTGGTGGTCTCAATGGTCGTTTTGTTTCCCATGGAAAGAAGTTCTGGGGCTCC
GCTGCTGACCCCAACACTATTAACATTGCCACCAATGCTGCTATCCTGAAATCTGACTTT
GGTGCTGTCACCCCCGAGAACTCCATGAAGTGGGATGCTACTGAGCCTAGCAGGGGATCA
TTCAACTTCGGTAACTCTGACCAACTTGTCAACTGGGCTACTTCAAACGGCAAAATGATC
CGTGGCCACACCCTTGTCTGGCACTCTCAACTCCCATCTTGGGTCTCCTCTATTGGTGAC
GGGGCTACCCTGACCTCTGTCATCCAGAATCACATCTCCAATGTTGCTGGCAGGTATAAG
GGCAAGCTCTATGCTTGGGATGTTTGCAATGAAATCTTCAATGAGGATGGCTCCCTCCGC
TCCTCTGTCTTCTCCAACGTTCTCGGCGAATCCTTCGTTAGTATCGCCTTCCAGGCCGCT
CGTAACGCTGATAGCACCGCTAAACTCTACATTAACGATTACAATCTCGACTCCAACAAT
GCCAAAGTTCAGGGAATGGTTTCCCTCGTCAAGCGCACAAACGGCTCTCAGAAGCTCATC
GATGGTATTGGTACCCAAATGCATCTGAATGCTGGTGGTATTGGTGGTGTCCAAGCCGCT
CTTACTGCCCTTGCTGGTGCAGGAACTGAGGTTGCTATCACTGAGTTGGACATTGCTGGT
GCTGCATCGAATGATTATGTTGCCGTCGTAACGGCTTGCCTGAACACCCCTGCTTGCGTT
TCTATCACTAGCTGGGGTGTCGCAGATATTAACTCGTGGCGCGCAAGCTCCACTCCTTTG
TTGTGGGACAACAACTATCAACCCAAAGCTGCTTACAATGCTGTCATGAGTGCCATGTAA
AGGTTTCCTGTAGAAGGCAGTGATATTATGACTGCGAGAGTAGAACATACAAAGCTGTAA
CCTTGGAACTATATCTCGTTCCCGAGAGTGTACTCACGCATACTTGATTAACATGAAACA
TTTGAATCAAGTTTCA
>NODE_2393_length_109_cov_6.440367
TGGGCGTGGTCAGATCGGCATGTGACCGCTATTGCGCTTGGCCTGTCTACTCTGTTTCTG
TTACCTCTATGCGGAAAGTGCCTCGGTAGTTTGATGTTATTCGCTGTACAGCGGTGCTGG
TAGTTTCGACGAC
>NODE_2405_length_70_cov_2.871428
CGCACATACGATATTCATGGCAGCTAAACAGTCGTTCCGTCCATTTACTTTGGCATTCAT
CCAACTAGGACAGGTAGGACCCAACAAAGCCGAG
>NODE_2430_length_129_cov_4.674418
ATCCTATTCTCCTTGGGCTTTTGGATGACATAGAAATACGTGCCTCTGGGTTTTCTGTCC
TCAAATGTTTCTATTTCGTTTTCTCTCCCTTCTATTTTGTCACTCGGACTCGGTTCAGTA
AACTTATGCGGAAACGGCATACAGCCTACTCAT
>NODE_2437_length_162_cov_5.401235
TCACGCGGTGGAAACCTGATCCCTTATAGTGTAGGGGCTTTCCCAACTTGCCTATGCCCT
TTTCACCAGTACATAATGCGCGGAAATTCTCTGTTGTTTTGGGTACAAGATCATTATACA
GAGAGAACGCAATGCGACCTGCGGGTTTTTCTCCGATACTGATATCGAAATATGTGATTG
GTCTTT
>NODE_2438_length_164_cov_12.195122
TCAGGATCTGTTTATAGAAACTGACTGAGTCTCGCATTTTCACAAATGCCACGCTCTTCA
TATCCATTCGATGACATTCGCACTCTCTCGTTTTGACTGAGAAAGTGGCACTGTTTTATG
CGGTGTCTCGAGGACGTTTTGGCTTGTCAATCCTTTGTGTCTTCACTTGGAGTGGCTTGC
CAGCGAGA
>NODE_2439_length_625_cov_58.724800
CTTGAAATAAGCCCTAAAGAGGGAATCGGATGCACCACGAGAGGAAACATATGAGGAGGA
AATTTGGGCCAAAGTTTTAGCCTCGGAGTAGGAAGCATCGATGAATGACCTTCGGCTGGA
ATCGGTACAAATGTCGACAGCGCGTTTGTTGACCTTTGGCAGCTCACGCTTGGCAAGGTC
ACCAGTCACTTCAACTTCTACACTACCGGAAGCAGCGGCAACTTTCTTCAAGGCAGCCTC
AGAAGAGATGGCAAAGTTGGCAACGGGCTCGAAAGTGAACTTTCCCGGCCCAGCTTTTGC
GAAATCAAAGAGATGGGCGACTTCGTGGTTTGCAGTGACAGTCTCACCAGGTTTGATGGA
CACATATGCAGTGTCATCGGCATCTTCAAGAGACACGGACATCTTGATACCAGTGAAATC
AACCGTTTGGCCGTCTTTGGTGACAGTAAAGGACTTGGAGGGAAGCTTGTCGTCCAGGAT
GGTACCATACTTCAAGATTTTGACGGTCTCCTCACCATTGTTAGTGACAGTGGCAGTGAA
CTTGAGATCGTCAATGGAGCTAATGCTCCCAGTAGGTCCAGTGACGGACACGACTAGGCT
TTCGAGCCTCTTGTATGGGCTCGCGAGTGCGGTACCGAAAAGACTGAGG
>NODE_2440_length_71_cov_3.112676
ATCATATCTGACTTTATGATTCAAGGGGGTGACCCCACTGGTACAGGCCGAGGAGGAACG
AGCATATATGGTCAAAACTTCGAAGACGAGATTCA
>NODE_2450_length_264_cov_76.981064
CTCACAATGTGGACACGATTCCTTAGCCTTCTTGTGCTTGTTGTCTCTGGATATGCCTCA
AGTGACTGTACTGGAACCATTAATTCGATGGCTGACGTCGCAGCCGCTGTAGCCTGCACG
ACTGTTAACCTGAACAGCTTCCAAGTTCCAGCTGGCCAAACTCTTGCGCTGAAACTTCTT
ACAGGCACCACAGTCAATATGAATGGCGACATCACTTTCGCACATGAGAATTGGGCAGGA
CCCCTTTTCCAGATTAGTGGCAGCTCGATCACATTCAACGGAAACGGT
>NODE_2452_length_77_cov_7.974026
CCTTAAGAACGGCTTTGATCAGCTCAGTGAAAGTGAGGCGTTTGGTTTCTCCTTGGGAGT
CGAAGATGTACTTGGTAAGGATAGCAACAGCCTCGGTATCG
>NODE_2458_length_1128_cov_13.377660
CCTCTATCACCATCATTAAAACCCTTCGTCGTCGTCGACAGTAAACACGTCCGTTCCTTT
TTGCAAAGTTATGAAGACTTGGGTCACCCTCTCCCTTTTTGCCTCTTCTGCGTTGGCACA
GTCATCGTCCTTGAAAGCAACTGCTTCATCGGCGTCGGTGGCGAAGCCACTTCAAACAGG
GCTTAGTAGCGGATGCCAAAGTTTCATCAGCTCATTCAATACGGATAGTTCTTTCACCGC
TTGCTCTCGCTCTTTGATTGAAGCCACTCAGGGCTTTGATCCTGGGCAAGGTGCAAGTGC
AAGTTCAGAAAATGTTACCAGTGCTATCGACGGCATTTGCGCGGGTTCAGTTTCATCCGC
TTGCCCTGACAATCTCATCCGGGGCAAACTCGCCGATTTCTACAGTGCCTGCTCTGACGA
GCTCACTTCGGCCCCCAACCAGCAAATTCGTGACCTGTATGACGTTCTTTATGTCCTTAC
GCCATTTAAGCAGGCCATCTGCTCCAAGGATGACAGTGGTAATTACTGTGTCCTCGCTGG
CAGTAATTCCTCTTCAAGCGATAACAGCACCTCCCTTCCGTCGCAAAGCAGCTTAAACCA
AATTCAGAAGTCCCTCTCTTATGCACCCAATAACGGCACTTCTCTCTTATCTCGTGGTGA
AGATGTTGTCCTCGCAAATCTTACCACCTTCCACAATAACAATATCGTGTTCCTTTTCCG
CAATGAAAACTGGGGTAACTCGGGACTTTGCACTACTTGCACTCGTAATATTCTCACGAG
CCACCTCAATTACCAGTCCGAGAGTCTTTATGCTCCAGGTCTGCCCAATAGCCAATTGCT
TGGTGGTCAGGATTTGCTCGTTGGCGCCACTGAACAGAAGTGTGGAGCTAATTTCCTGAA
CGGTGCTGTCCAGGCTGCTGGTGGTATCAAATCAGGTTCTTTCACTTCCGGCGCGGTCAA
GGGTGTCAGTGACAGGTTCGCCGGCATCATGACTGTTGTAGCTGGTGGATTGACAGTTGC
CATTGCTTTCCTTTGAGTTGATTCTGATTCATCTCTTGGTTACTCCGGAATTCTGATTTG
TTGTGATATTTTCTCATTTATACCCGTATCCTATACTAGGTGGCTATCTGTCTACCTCAC
TTTGACTTTTTT
>NODE_2470_length_101_cov_4.168317
CGCCCCCAATATACCCATGTCCGTGCCACGTACTAGTTTTGCGGCGCCTGCAACGATAGC
AGCTACAATTATGGTTGGAAGGCTGTTCTTCAACCTTCAAAATAGTTTCTTGTCTATGAA
TGGCG
>NODE_2478_length_274_cov_5.383212
GCGTATCACAAGTAAAGAAACTATTAGGCGCGGAGAAACACCCTCTTTCCAAGTCCAAGC
ATTCGAGAAAGTAGAACTACCACTATGTGCACCATTGGTGGGAGTTGCAAGGCTAGTTCC
CGCCAGTGACGGCATCGATGTAGTACTGATATCCGTAAGGCTCATGTTGTTACCGATAGA
TACAGTCGTTTGAGGAGAATTGGTAGCGCTGGCTGTTGGAGCGGGATCGATAGTCTTTTC
GAAATTGCCTCCATTATTCAATGCATCATTGACAGCTGTAACATAGAGTTCGTCTGCA
>NODE_2479_length_227_cov_14.823789
AATCACAATCAGATCAAAAAGGCTCATCGTAATGGTATTAAAAAACCCAAGTCCAACCGG
ACAAGATCGCTGAAGGGGGTTGATCCCAAGTTCCGCCGAAACGCTCGTTTCGCTCTCGTG
GGGTCGCGCAAGGTCCTCTTCGAACAGAAAGCTGCATCGTAGGTTGCGGAGAGAAGGACT
TGTCATAAACGAGACCCTATGCACATGATCCATGTCATATTCATTTCAAATTATGATATA
CAAGACCGACT
>NODE_2490_length_154_cov_10.058441
TTGTTCGCCGATCTCGCAAACATCAAGTGGGTCATTGTCACCTTTAGCCTTGGTCTCAAC
ATGAGATTGTGTAGGATCTTCCCATGTCTGAGGGAAAGCACCATAGTTCCATATGTAACC
GTGATGAGGGAAACAGTTCCTGACATAACGTAGGCGACCTTTCTTGATATCCTGTCTG
>NODE_2491_length_670_cov_10.007463
CCGGAGCTAGCCCCAGGTTGGCCATCATCGGTTACTGTGAAATAAACAGCATCATCGAGA
GAACCGTGCTGAGCTATTGGGACAAGAACAGGTTGATGGTTGGCAGCAGAGTTGATCGAA
GATAACTTATAGACACCGGCTGGGAGACCTTGGTCAACAGCAGCCGTGAGCTGTCCATTC
TGAGCAGCAGCGTTCAGCCCTTTGAAGAAAGCGAACTTCTGCGGATCCAAAGGTGTTGTT
TGATCAATGGCATCCAATGCCTCAACGACAACGTGTGAATGACCTTGAATCTGGCCATTG
TTGTTCAAGAATTGAGGTGCCGCGAAATAGTTCTCGTCTGCGTTCACGAAGAAACCAGTT
TCCATCCCTCTGATGGCCATTGTAATGGTAAAGGCAGTGTTTGACTTGATCGTATCGCCG
TTCTTAGGGGAGACAAACTTGGAAGATGGCATGTTATCCGTTGAAGGGAGAACGCCCATG
GGCGCTGGGTTACACGATCCAGTCTTGATCTGCTGGCCATTCGTGATCGGAAGGTCGGGC
ACAGTCAAGCAGAAGTTGATGAAATTGTCCTTCGAGGTCAGCGATGCTACTTGACCGGCA
GCAGGAACATCCTGGCCGTCGTTGGCAAAGCCAGTGGCAATAACCTTGGGGTCGAGAGTG
AGAGATTGCTGAAGATCCTGGCTATTACTGCCAG
>NODE_2492_length_25_cov_1279.079956
AAATAACAATATAGGGCTCTTTTGGGTCTTATAATTGGAATGAGTACAA
>NODE_2498_length_81_cov_67.740738
TCGAAACGAAAAGAGACTGACCCAATTCAGAAGGGATATACTACTGATAGTCCCTTTACT
CAGGAAATCATCAGGCGTGTTGGAGAAGTTGCGAAGGCGAAAGGG
>NODE_2507_length_264_cov_6.700758
TCATACATAGGAAACATCATGGCAGGCGATATCTCTCTCTCTACAGCTTTGTCTGTTGTT
TGGTAGCGTCTGTCGTGTTACCCTTCATGAAGAGACCATGGAATCCTAAAGGAACACATC
TATCCATCTCAGCCCTCGCAACCTCTGACAAATCCTTCGCATCAAGGACGACAAGCATAC
TCCTCTGTTTGACACCATCCAATACAACACTCAACACCACACCATCATCTTCGTCTTCTT
CCTTCACACACCCAACATTCCCAGTAGCAAACTCAGAAGAATGAGGGA
>NODE_2508_length_437_cov_8.116705
GAAGATAGATGCCATTGCAGAGGAAAGGAACTACAAAAACAGAGATATGATCAATGTGTC
CAAGTTAGCCATGGGCAAAGTTTACGAGGTTAAGATCAAGACCTTCTTCGAGGAACATAT
GCACGAGGACGAGGAAGTTCGATATATACTCGATGGAAGCGGGTTCTTCGACGTTCGTGA
AACGCCCACCAATACATGGATTCGTCTCGCAGTAGAACCTGGGGATCTCTTAGTGCTTCC
TGCAGGCATTTACCACCGTTTTACCCTTGACGAGAAAAATTATATCAAAGCATTGCGTCT
CTTCCAGGACGAACCGAAGTGGGTACCCCACAATCGCAGTGAAGCAACGGACAGTAATCC
TTATCGCCTTGCTTATCTCAAGACTACCGGTGTTGGTGCTTAGTCCGTGCTTCAATACAT
GCTACTGAGATTCAGACTATATGCTGTTCATCTTGCGTGTA
>NODE_2510_length_130_cov_4.146154
TAGCGAAACTTCTTCTTGCCGGATATGTACTTCCAGTCAAAATGAAGAGACGTGAACCAC
TCCCATATATAAACCCCTAGCAGTGCATGCATGAACCGGTCAAAGACGACGGCGTCCTTC
TGGATCTCTTCCATTGAAGACCAGTTAACCATTG
>NODE_2526_length_171_cov_44.450291
CCGAAGCAGATCACCAACAGGGAAGGCTTGATTATCTTGAGAAAAGCCGAGTCCGAGCTT
CCTGTGGTCCTCGCTGGAAATTTTGACATCCTCAGTGGCAAGGCTTCATTCACTGTGCCA
GAAGTTATTGCGGGTAATGACTGGTCGGTAGTCCTGTTCGGTGACTCTGGTAATTGGTCT
GAGGATTTCACCATC
>NODE_2546_length_712_cov_19.171349
CTCCTGTTCGCAAGCGCCAAAATAAGCGCTGTAGGCCTCGCTCTTCTGCGGCATCTTCTT
CCCATGCCCAGCATTCCACAAGGGTCTTTGTCCCATCATCGGCTACCACTCACGAAATCT
CAGTGCCAGTCACCATCCATGCACCGACTTCCTCACATGAGGCGTCCCTTACCACTGCCC
TAGAGTCCTCTACCTCCACATCCAAGCAGGCGGAATCCTCAATGACGACGGAGAAGCCTT
CTCCAACTTCCACCACCAAGGAGGCAGAATCCCCAGTGACGACCAAAAAGCCGTCTCCAA
CATCCAGCAAGGAGGTAGAAATTCCGGCGACGACCAAAAAGCCGTCTCCTCCTACTTCTA
CCAAGGAGGCGGAACCCCCGGCAACGACCGGAAAACCGTCTCCTCCTCCGTCTTCCAATC
TCCCCAGCTTCCTGGTCGGCACCCAAACAGGGCAAGGTACCTTCTATTCCACTGGTCTTG
GTGCATGTGGTATTACGAACAAGGACACCGACTATATCGCTGCCGTCTCCCACCTCTTGT
TTGATGTTTACCCGGACTACAATGGTGTCAATCCGAACAATAACCCCGTTTGTGGACGCA
AAGTCACTGCCACTTACAAGGGCAAGTCTGTCACGGTCGCTATCACTGATCGTTGTACAG
GTTGCAAACTGACAGACTTGGATTTCTCTCCCTCTGCCTTCGATGAGCTCGCTGACCCTT
CTGTTGGTCGCCTTAG
>NODE_2552_length_162_cov_3.598765
CAGGCTCGAAGGAAGATGGACGCCAGGAGATGGGAGAGCCAAGGAAGTGACGAGTGAAGG
AGGCAGGATTAAAAGCGGCAGCGCCTGGGAAAGAGGCATCGGCCATGGGGACATCGTCGG
AGTGGACAGTGGGCAGGGCGATGGGCTGGGAACGAGTCATGTTGGGTGAGTAGTGACCAA
GTCAAA
>NODE_2554_length_133_cov_85.533836
ATTAACATCGACATCAGCAGAGACCCCATCGGCATTGTTGACCTTGGCAACAACGGGACC
AAGAGCAGCATCAACGTTAGCAAAGAGATCAGCTACAACATTAAGGTCGACATCGACATC
AGCGTCAACATCAAGTGCAGCATTGATTTTAGCAATA
>NODE_2555_length_99_cov_9.050505
TTGCGCCTGCCTGAGCAAGAGCAAGGGCGCAAGCGGCACCTATACCACGTGTTGAGCCCG
TGATAAGGACATTACTACCGTGAAGTTCGAAAAGAGAGAGAACTGATACGTCTGGGGTCG
GAT
>NODE_2575_length_150_cov_4.486667
ACATGACCTTCGGAAATTCGCTCTATATTTAGCATGATAGGATTTCCTCAGGCAACATGG
GTCCTTCACGCTGGCGTGCAAAGCATGAAGGATAATCTAATGGGTGATCGTTGTGTCAAG
AGTTTTGCTTTCTGTAACCATGTCACCACCCAATGAGGGATTAGTTAACGAGGA
>NODE_2578_length_742_cov_102.500000
AACGGAAACGGTCACACATTCGATGGAAATGGACCTCTGTACTGGGATGGCTTGGGAGGC
AACGGTGGTGTGACTAAACCAGCTCCAATGATGAAGATCTCAATGTCTGGAACATTCTCC
AATGTCAAAGTGCTCAACTCACCCGCCAGAACCTATTCTGTTTCTAATCCTGCTCCTCTC
GTTATGGACGGACTTACCATTGATAACTCTCTCGGTGACCAGCCAAATTCCAACAGTAAT
GGACTTGCTGCAGGCCATAACACTGATGGGTTCGACGCAAGCACTGAAAACCTCACCATT
CAGAACAGTGTTATTATGAACCAGGACGACTGCCTTGCCATCAATCGTGGTGCTAACATT
GTTTTCAAAAACAACCACTGCTCTGGTGGTCATGGAATTTCTGTCGGATCTATTAACTCT
GGCGTCACTGTGAACGGAATAACTATCACTGGAAATACAATTACGAACAATGACCAAGCT
CTGCGCATCAAGACTGATGCCGCCGCCACCGGAAGCACTGTCACAAACATCACATACTCT
GGTAATACTGCTACTGGCTGTAAGAGATTCGGTGTCATCATTGACCAGAGCTATCCCTCT
ACTATCGGTACTCCCGGTAGTGGCGTGTTGCTTTCGGCCGTCAACTTTGTGTCGCCTCAA
ACCTCAATTACAGTTAATAGTGGTGCTGAAAGAGTGGCCGTTAATTGTGGTGTCGGCTCC
TGCACGGGAACATGGAACTGGTCCAACCTCAAAGTTTCTGGCGGTA
>NODE_2579_length_28_cov_70.535713
ACAACTTCACCAACTCCGGCGAAGACACTTACTCAATCGAGCCTCTCAAGCC
>NODE_2581_length_98_cov_37.469387
TCCTCCCACCAAAATTCAGTAGACTTGCAATTGTCCTCCACATTAGTTGCCACAGCAAAA
GAAACGGTAACAGAAAATGCGACAAGGATAACTGAGAAACGCATTATGGGTTCAATTACA
AA
>NODE_2624_length_281_cov_23.007118
ACTAGGCTATGGATACTAGTACGGACTCAAAAGCTGCAGAAATAATGGGCCCCAGAAGTC
GGAGTGCAAGGAGTCAGAGGCAAACGATGGTGGTGGTGATGATGATGATGGAATGGATGA
GCGTCGACAACGAGCTTGATAGCTTTTCCTTCCGTTACACCAAAGCCATGAGCCAGAGTC
TCGGTGATGTTAGTATCTTCAGCAAGCCTCACGCCACACTGGGTCTCCCAATAAACGAGA
GGCCTGTAGGGCGCAGGAAGGTAACCCTGAGTGAAAATGTGGTTGGTGAGATGAGCAATT
TGCTG
>NODE_2626_length_148_cov_5.121622
AGCGGGGCCCTATGCTATTGTTCGCCATCCAGCTTATATCGGTGCCATCCTTGTAGTCAT
CGGAATGTTTCTTGTACATGGACTGAAGGGCTCTTGGATGAGGGAGAGTGGTATACTGGA
GAACACAGTAATGAAGACAATAATAGGGATTACCTGTGCATTCGTTGCAGTA
>NODE_2628_length_567_cov_98.308640
GATGACACCAACAGCGACAGTCTGCCTCATATCACGGACAGCAAAACGACCAAGAGGCGG
GTACTCATTGTAGCTCTCAACACACATAGGCTTGCTTGGAACAAGTTTAACAATGCAAGC
ATCACCTGACTTGACGAACTTGGGACCTTCTTCGAGGGCCTTACCAGTTCGGCGATCAAT
CTTCTGAACGAGCTCAGCAAACTTGCAGGCAATGTGGGCTGTGTGACAATCGAGTACAGG
AGCATAACCGGCACTAATCTGACCGGGGTGGTTGAGGACGATAACTTGAGCATTGAAAGA
AGCGGCCTCCTTAGCGGGGTCGTTCTTCAAGTCCGAGGCAACATTTCCACGACGAATATC
CTTAACGGAGACGTTCTTGACGTTGAAACCGACATTGTCACCAGGGTTACCCTGTTCGAG
TTGCTCGTGGTGCATTTCAACGGACTTGACTTCAGTAGTCACGTTTGTAGGGGCGAAAGT
GACAACCATGCCAGCCTTGATGATACCAGTCTCGACACGACCAACCGGCACTGTACCAAT
ACCACCGATTTTGTAGACATCCTGGAGGGGCAGACGGAGAGGCTTCTCAGA
>NODE_2629_length_50_cov_3.840000
ACGAGATCAAGAAGATTGAATACGTGTAAATCAACTGGATTACTGACTAACAGAAAAATG
CTTAGGGACTGAGA
>NODE_2638_length_94_cov_4.085106
GCTTTGGAGCCGCCATACACCCTGAACACATGAAGCTCTCGCAGCATGGGTTCGCCAGAA
GCGAGAAGTGGACATTTGATGGTATCGCTATGGACAATGATATCGAGGTTTCCGTCAA
>NODE_2652_length_223_cov_12.977578
TGAGGATCATACCCACGAAAAGTCTGGGCTGTTGCGCGGTACCCCTTACACCAGCATCAC
CAACAATCCCAATGGCAAAGCCAGCTGCGAGACCTGCGAGGCCAACAGAAAGACCGGCAC
CGAGTTGAACAAAACCCTTAGCAAGCGACATTGACACGGCCAAGTCACCAGCGATGAGTA
CTGAAACGACGAGTCCGTAGATAGCAATGATACCAGCCATGATAACCGGGACGACACATT
TCATCAT
>NODE_2655_length_230_cov_6.556522
CCGGCGCATTGTCTAAAGGAGGGACGAAGAGTCACGAGATGTGCGACCGATCTGATCAAC
AAGATGAGGGAAAACTGCTCGCAGCAATTCGAGGCTCACTGGAACTGTCTGGAGCGGAAT
AACCAGGAATATTACCATTGCCGTAAGCCAGAGCGGGCTCTGAATGCTTGCGTATTTGAA
AAGCTCGGTCTTACGAAAACCATTCCCGGTTCACTAGCAGGCCAGAAACCCATCCACGAA
GTGGAGAACCCGAA
>NODE_2657_length_59_cov_4.152543
CTGGTGTAGGGAGTCTCGAAATCGGCCTCGTTTTTGAGAATTTGGACAACATCATGGTAG
TCAGTGAAGTTGTAAGTCTGCAC
>NODE_2658_length_1470_cov_8.413606
TTCCACCATGCCGCGCGAACGCTCTCTCTCGGGCACCATCCCCTCCATGGAGACCAGCCA
TGAGGAGCTCAAAGATAATACCATCGTCATCGTCCTTGGTGCCTCTGGCGATCTCGCAAA
GAAAAAGACTTTTCCTGCTCTCTTCGGTCTCTACCGTCAGGGCTTTCTGCCTCGCGACGT
CAAAATCGTCGGATATGCTAGGACAAAGATGGACCAGGACGAATTCTACAAACGCCAGAC
CTCATACATCAAAAACCCCAATGATGACCCCGAGATCGCTAAATCCATCGAGTCATTCAA
AGGGTTCTCGTCCTACGTCTCAGGTGGATATGAAGATAGCGAGTCCTTTGACAATCTCAA
CCGATATCTCGAGGAGATTGAATCAAAGTATCAGTCCAAGGAACGTAACCGTATTTTCTA
TCTTGCCCTTCCACCCAGTGTTTTCATCCCCGTTGCCAAAAACCTCAAAGAACACTGCTA
CATCGCTAAGAACGGCATCAATCGGATTATCATTGAAAAGCCTTTTGGTAAGGACCTCGA
GTCTGCTCGGGAACTCTTGAGCGCTGTGAAACAGTACTGGACTGAGGATGAGACATTCCG
TATCGATCATTATCTCGGCAAGGAAATGGTTAAAAATCTTCTCGTTTTGCGATTTGCAAA
TGTCGCGATGGGCGCTGGTTGGGACAAGAACTCGATCAGCAATGTTCAGATTACCTTCAA
GGAACCCTTCGGCACAGAAGGCCGCGGCGGATACTTTGATGAGTTCGGTATTATTCGTGA
TATATTGCAGAACCACTTACTGCAGGTTCTGAGTATATTGACCATGGAACGTCCTGTTTC
ATTTTCTGCAGAGGATATCCGAGATGAAAAGGTCAAGGTGCTCCGTGCTATTCCTCCTAT
TGAGCGAGATGACTGCTTGCTGGGCCAATATGTTTCTGCGAATGGAAAACCTGGCTACCT
CGACGATGACACTGTCCCTCCTAACTCGGTTTGCCCAACCTTTGCTGCTACCACACTTTG
GATCCACAATCCTCGCTGGGAAGGTGTACCCTTCATCCTCAAAGCTGGTAAAGCCTTGAA
CGAGGCCAAGGTGGAGGTCCGGATTCAGTTCAAAGACGTCACACAGGGTATCTTCAAGGA
TATCGCCCGCAACGAACTCGTCATTCGCATCCAACCCTCAGAGGCTGTCTATCTCAAATT
GAATGCAAAGACGCCTGGTCTTTACACGCGTGCCATCCCTACGGAAATGGACTTGACCTA
CAAGAGACGGTTCACGGATGCCAAGATCCCAGAGGCATACGAAGCGCTTATCTTAGATGC
CTTGAAGGGTGATCATTCCAATTTTGTACGACATGACGAATTAGATGTTGCTTGGAAGAT
CTTTACACCCATCCTACATTGGATAGAAGGTCGACAGGGACCAGTCCCTAAACCAGTAAA
CTACCCCTATGGTTCGCGAGGACCCAAAGAACTCGATGGGTTTATTCAGAAATA
>NODE_2661_length_212_cov_4.481132
GGGACAGGGATTACGACAGAGACAAGGATAGGGATAGGGACCGTGACCGTGAACGTGATT
ACGATCGTGATAGGGACAGACGGGACAAGGACAGAGAGCGCGACCGCGACAGGCGGGAGT
CTGGTCGCTCAGGACGACGTGTTGGAGATCATTGGGAGCCAGACAGGCGTAACGGTGATA
GGAGGAAAAGATCAAGGAGTCGCACGAGGTCTCGTTCCCCTCGCCGTCGTTCGGCG
>NODE_2662_length_113_cov_17.619469
TCACTCGAGTTGAAGAAGAAGCTTATTGCGTATGACCGTACCCTCCTCATTGCCGACCCC
AGACGGATGGAGCCCAAAAAGTTTGGTGGTGCTGGTGCCCGTGCGCGCAGGCAAAAGAGT
TATCGTTAAGCGGTTGC
>NODE_2665_length_66_cov_368.348480
CATCCTTAGGGATGATTCTCCCCTTGCCACTGTTATTGTTGATGTGAACGCTCAAATTGA
ACCCATTATTGCTAAAATCAATGCTGCACT
>NODE_2679_length_245_cov_36.979591
GAGGGAAATATTGGACCTGCTTATACTATTCGCGACCCGGAGAACTCGTCGAAGGTCTGG
ACAGTTTCAGATGAAGTAGAAAGATCACTTGGAGATGAATATAAACCTCTCATTCTTCAG
GATTATCAAGTCGGAAATTTAAAGCAGGTTTTTGCTTTCATGACTGACCCAGTTGGTGTC
ACTAATCAGTAGTTCTAACGTCCTTCTGACGTTTTGTAATGACAATGTCTGGAGTGTAGA
GCTCAGATTCGGAGAAAGGATAAATTCTT
>NODE_2681_length_65_cov_2.661538
ACATCGACAAGATACAACGTATCGATCTCAACAACGGTCTTTGTTTGGGCAAGACTCTAT
GACTTGTCCGACAACGAATACTGGAACGA
>NODE_2689_length_759_cov_33.715416
TATAAGCAGTTACCCGGAACCGCCCTCCCGGCAGAATTAACCTTGGATGCAAGAAGGCTG
TCGCTACATAACAATCCCCGAACGAAGGCTTCTGCAACAACAAGCGCTCCAGCAGGACTC
GTATGAAGATGATCATTGGGATAAAACGTGGTCGTCTGCGTTTCACCAAGAGCATCATAA
GCAGCGGCCGTGTAAGCGTAGTGATCAACATAAGTGATATTCCTCCTGATTCCGATGCTT
TGTGCATAAGTTACAAACCGATTCGGGCCCGCAATCTGACCATTATCCCAGATGTTGTCT
GGTGTCACAGATGAGATGATTGGGGTGGCGCCTTTGTCTAACGCTGCAGCGATCGCGTTC
TCGATGTAGAATGCGAAACTGTGGATTAAAATAGTCTGACCGGTTGCGGTTGTGACGGTG
CTGGTAATGTCATATCCATCTCCTACTGCATCTTGCTTTCCATTATCCACAGCCCCTGCA
CTTACATCGTTGTGGCCAAATTCAATGATGACAAAGTCGCCTGCCTGGGTACTGCTAACG
AGGGAATTGAAGAGTCCTTGGTCGCTGTACGACCTAGCACTTTCCCCACCGACCGCATCA
TTGACAACAGGGATAGTCAGAAACTGGGACAAGAAAACGCCCCAACCTTGGGTACCACCG
CCACCTCCACCTACGGCCATAGTGGAATCGCCAGCAAGCCTTACGGTCTGTGATACAGCA
TGGAGGATAAAGAAAGATAGCCCAAGTAATTGGAGCATGCACATATTGTTCAGGCGATTA
AAC
>NODE_2690_length_124_cov_4.967742
ACAACATAGAAGATTCTCTTTCATTTTATTCTATTGCTATCCTCAACGGGGTAGGTATTC
TTGGACGCTTAGGGGGTAGTTGGCTGGCAGATCGCTACGGTATATGGAACATGCAGATCC
TAGTGACCGTTGGAACTACAGCATCAAA
>NODE_2702_length_54_cov_2.444444
ATTTGGGATATGAAGACCTACAAGATCAAAATGGACCTCCCAGGCCACACAGATGAGGTT
TATTGTGTAGATTTCGTG
>NODE_2718_length_191_cov_5.664921
GGAGAAATGGTCTCCTGCACTGCAGATTCGAACAGTGCTCCTGTCGATTCAAGCACTGCT
GAGTGCACCTAACCCGGATGATCCACTAGCGACAGATGTTGCAAAGCACTATAAAGAGAA
CGAAGCCGATGCGCAACGTGTGAGTCGAGAGTGGACACAGAAATTTGCAGTCTGAATGTG
GCGTGTTGTCGATTTGGTGGCCAGTCCTTGGATAA
>NODE_2730_length_25_cov_10.800000
TCAAAACGGACGGGGGAAGCGTCGGAGGAGAAAGTGTCGCGAAGGAAAC
>NODE_2732_length_148_cov_3.912162
AACAAAGTCCCCACCCACTCAGCCACCACCCCCCGCGGTCATCCTCCTCCAGACTGCGAT
CCTCCGAAACAAAAGATGTCTGCTCGCTTACCATGCCCACCGTCTCGATGATCTGCGAGA
TATGTACTGGGCTGTCGGTGGTGCCCTGCCCCATATCCTGAACCATCCTGAA
>NODE_2735_length_792_cov_30.212122
GCTAATCCTCATCATCCAGTTTTTTTATAAATTAGTACTGCTAAACTAAATACCTTACAG
TACTTGCATTCGCAGCCTATCTAGAAATGTTCTATTTCTCAATTTTGGCTTATAAATAAA
CCATTTAGTATCTAGGGGTTAGATTCTTGCTTGATAGACATTCAGCACTTATCTATTATG
TTTGTGGCTACCCAACTATGCAATCATTATCATTCTGCAGCTTTTTAAAAAAAGCATGAC
GAAGTAAACAACTTAAATAATTAAAACAATTGGTACACTAGAGAAACACAGCCTATTGGT
CCTTTCGTACTAGAAGGTCTGCCCCTTTTTACTAATTATCCCTCCAGAAGATAGGGACCA
TACTGACTCACGTCGTATTAAACCCAACTCACGTACCCTTTTAATCGGCGAACAGCCGAA
CCCTTCCAAGCTTCTACCCCCGGAGGATAGGATGAGTCGACATCGAGGTGCCAATCAGCC
GAGACAATGTGTACTCTCGTCGGCTATCAGCCTGTTATCCCTAGCGTAACTTTTATCAAT
TGATCCCCGACTATTCCATACTATAGCGGGGGGTCACTATGCCCTACTTACGTATCTGTG
CGACTTTTGAGTCTTTCAGTTAAGCATGCTTACCGCCATTAAACAAATGCGCAACCCTTC
ACTGGTTGATTGATCTCCATTCAATTTCTAGCTATACCTTTTGAAATTTTAAGATTATTT
TATAACTATTTATTGCCGTAGCAAAACAAGTTAATTTATTTGTTAGCTTCACTAATAAGC
CAAAGGCAAAAACAAAAAGTAAAGTATTAAATTTAA
>NODE_2742_length_763_cov_16.161205
CCTGAGAACAAGATAGCATAGATCATAATGGCTTAGTATACGGCTCATCATACATAAGAC
ATTTTTGTGGCAGGATAAGTAAGGAAAATGAAGTACAAGGCTAGATCTAAACCTCCTTGA
CTTTGACCGTACCACGCAGTAGACCAGTGCGACGAGCAGCAACAAGACCGACTTTCTGTC
CGGGTACAGCGGAACGAGCCACTGTCGAGGCATGGCCGATGTGTTGATGGTTACCACCAC
CATGAGGATGGTCAACGGGATTCATTGCAACGCCACGAGTACGAGGCCAGTTGTAGCGCT
TAGCCTTGAACTTATGATACGCACGACCAGCTTTCAACAAAGGTTTATCAATTCTTCCGC
CACCAGCAACAATACCAACGGTAGCACGAGCAGAGCCCGAGATGGTCTTCTTGGCACCGC
TAGGAAGTCTGATTCTTGTTTTGTTATCATCGGGAGAATGTCCAATGATAGTAGCATAAT
TTCCGGATGTGCGAGCAAGGGCACCACGGTCACCAACCTTCTCCTCGACATTGCATATAA
TGGTACCCTCAGGGCACTGTGAAACAGGGAGGACATTGCCAACGTTAAGAGTGGCTTTCT
TGCCACAGTAAACAAAGGCACCGGTATGGAGGCCCTCAGTAGCAATGAAAGTCTCCTTGC
GAAGCTTATACCGGTAGGGATCACGAAAAACTACACGGGCGAGAGGAGCACCACGACCAG
CATCATGAATAATCTCCTTCACGATACCCCGAATGTAACCATTGCGCTCAGCAAAATCGA
GAGCGCG
>NODE_2744_length_336_cov_17.639881
CGTCGGACCTGCCACCCCCTGCCAAAGCATGGGAAGCATTTTACCCTAAGGGCAGCATTA
ATCCTGGAAGCACCAATCCTGGAGGATTCGGTTTCTATCTCTCAGGCCCAGCTTCCTTCG
CAAAACAATTACAGGACGGTGCAAAGGAAGTCATCATAAGCTATCGCATGATGCTTCAGA
AGGATTGGCAGTGGGTCAAAGGCGGAAAGCTTCCTGGATGGTTTGGTGGCGTAGGTGACC
TCGCATATAGCTGTACCGGTGGCAGACAAAACGAACGATGCCAATGCTTTGATATGAGGC
CAATGTGGAGGACCTCTGGTTTAGGGGAGCTATATACATACCTTCCGCTTACGGCAGGGA
>NODE_2745_length_443_cov_9.268623
ACACCGGTCCACTTGAGTAGCCTCATAGTATCCAACAAAAGATCCTCGTTGCCATTGGGG
TGGTTGTCGTATAACCATTGCAGAGTTATGACGAAGTCTTCCCAGCGGGTAGCGGTCCAG
GCTTCGACACCCTGACCATCGTTATTGAGCATCGTATTTGCCAAGGCAACAAACTTGTGC
AGTGCGAGGACGACTTTGTCGGTCAGGTCAGGATAAAATTCTGTCATCTGGATAGCACCA
AAGAAGAAGGGGTATCTTGCCCACAAGTAACGCGGTTTGTTAGTTCCTACCTCGGGACCG
AGCCAGCCAGTTGAATCTTGGTGGTCCAGAACATAGGTCAGGAAGTCCATGGTCTTTTGG
TTGATCACGGTGTGATTGACGAGCACCCCGTTTGGTACCATAGCGTTAAACCAATAGCTT
CCAGCTTCTTCCAAGTTTGAGTAAGCTTCGGTTCCACCGGTCCAGTC
>NODE_2747_length_46_cov_13.826087
GAATTCGCTGTGGTATTTTGTTCCATTGACTACGTCACCGTTGGGATTAGACCCAGCAAG
CATGAGATTC
>NODE_2752_length_84_cov_77.440475
CGTGAAGAAGAACGCGAGATGTTCCCGACCCTCAATTGGTTCAATGTCGCCTCCATCCCC
TGGTCTCCTATTGCTCGTGGACTCCTTTGCAGGCCTTTGACCGAGGTT
>NODE_2757_length_25_cov_5.760000
GGCACCGGTAAATGGGACATTTGATGCGTCACATTTGCCACCGTCCCCC
>NODE_2758_length_448_cov_14.180803
GCGTCACATTTGCCACCGTCCCCCAAGTTGCCGAAACAATTCAGGACTTCAACTGCAGAT
ACCGCCTCAACTGGCGTGAGCTCGCAGCGGAGGTCGGTTCAACCAACACTACACACTCAC
GGAAGCATCATCCACGAAACAAATGCAATTAAGAATGATGAAGTCAGGAGGGTGACAGAG
CTTGCGTTTTTGGGTTAAACCGAGACGGGGATTTTTACTGTAAATGCCACACAGATATCG
TTTTGCCAGGAAAACAGGTTCTTTTCACTTTGTTCTCTACAATACGTTCTATTTCTTTTC
CTTTTCCTTAAGTTTAAGTGCATTTTGCCTTTGATTTGCACTCGTTTGCACTCCACCATT
GCATCCGCCTCGAATCTGCATTGTTTTAGTAGTATCTGCTTATTATACCATTGATCAGTT
TTTGCAGGAATTCGTGCAAGTTAATTAGAACTTGAGCTAGCTGTTTTAAATT
>NODE_2759_length_355_cov_87.138031
TTAGACATGCATGGCTTAATCTTTGAGACAAGCATATGACTACTGGCAGGATCAACCAGG
TAACTACTTTCCTATTCCCTGCGCACCACAAACAGAACACAGAGAACAACCACCAGGTAG
TCACAGAACATTCACAAGAACGTCATGCTTTCCCCAGCTAGGATTTCATCAAGAATTGCA
TCCGAAAAGCAGCCCAGCAGCAGCTCTAGATAATGTTCAAACCAAGAGGTCGTACTGATC
AATCAAAGAGCCAACTACCATGGCCACCTTGTCCCCAGGTCTCACAATTTCTAGGACAAT
GTCTCCTTGCCGTCCATGCGACAAGAATCATGACCTTCAAAGAGAACTACCAAAAACCAG
CCAGTAAGACAGCCCTCCC
>NODE_2760_length_64_cov_3.265625
GCGGTTTCTAAGTATAGATCTTTCCAGATGATCCCACACGATCTCAGCTATGCCAGCGTC
ACTGTTTACTCAATTTCTGTACATCACA
>NODE_2766_length_765_cov_43.777779
CTTCCTGTTTCATTGGTTATTACTGCACTTTTCAGCTATACTGTGAACAGTCAGACTGTT
TACATGGCTGGAGACTCGACGATGGCACGTGGAGGCGGAGGCTCTGCTGCACCTGGTACA
GATGGTTGGGGTCAATATCTGGGCCAATATTTGTCAATCCCGGTGGTGAATGATGCCATT
GCCGGTCGTTCTGCGAGGTCGTATACCGATGAAGGTCGATTCGATACTCTGATAAACACT
GTCAAAAGTGGAGATTTCGTCGTTATTGAGTTCGGCCATAACGATGGTCTGAGTGGAGCT
GTTGATAATGGCAGAGAGGACGCCTTCGGGGATGGATACGACACCACTTCAACTGTGACT
AATGCCGCGGGACAACAGATTGTGGTCCATACCTTCCCCTATTACATCCAAAATGCGGTC
ACAGCTCTTCAGGCCAAAGGCGCAATTCCTATCGTATCTTCTCAGACCCCCGACAATATC
TGGGTTAATGGGGAAATTGGAGCTGGACCTCGATTTGTCGGATATGCACAAACGGCTGCT
AGTCGTACAGGCGCAGCTTACATTGATCATTACGCATATGTTGCGGAAGCATATGATGCA
CTGGGACAGACAGCCGTCACTGCTTTCTATCCGGTTGATCACACCCATACATCCGTTGCA
GGTGCAAATGTTGTTGCCCAAGCCTTCGTCAGGGGTCTGTTGTGTGGGAACAGCGCATTG
AAGCCGAAAGTAAACTCTGCTGGCCAGAATGTTCCGAACCAATGTCTGTAGTAGAGTAGA
AGACGTTTA
>NODE_2767_length_544_cov_22.034927
TGGCGACTGCCGTACTAATGACGGTACAAATACAGTCCTTTTCCAACCTGCCTTCCCAGC
ATCCTGCCCCTTCGTGACGACCGTTGGAGGCACAACCAGGGTTAACCCTGAAATTGCTGT
GAGCTTCTCCGGTGGTGGATTTTCCCGGTATTTTTCCACACCATCATATCAAAGTGCGGC
TGTTTCGCGGTTTGTCGCTGGACTCGGGACTACCTTCAATGGTCTATACAATAAAACTGG
CAGGGCTTACCCGGATGTCTCAGCGCAAGGTAACGGCTTCCAAGTTGTCATTGGAGGCCG
TGTCGGCTCCGTTGGAGGTACCAGCGCCAGCTCTCCAACCGTCGCTGGCGTCTTTGCACT
CCTCAACGACTTCAGGCTTTCCCAAGGGAAATCGACGTTGGGTTTCATTAACCCTCTCAT
TTACTCGACTGGTTCGAGTGGTTTCAATGATATCACAGCTGGCTCCAACCCAGGCTGTAA
CACGCGAGGTTTCACTGCCGGTACCGGTTGGGATCCTGTCACTGGCCTGGGTACTCCGGA
TTTCGTGAAGCTACAACAACTTGTTTAG
>NODE_2772_length_198_cov_5.146465
CGCAAATCTAAGAAACCGCCTCAATTTGCTAAAAAGGGCCAGAAGGTCGTCGCACTTATT
GAAGCGACAGCACCCATCTGTGTTGAGAGATTCAGTGACTACCCACAGCTTGGCCGATTC
ACTCTCCGTGATGAAGGTCGAACAATTGCCATTGGAAAAGTAACCAAACTGCTCGAACAT
ACAACAATGGACGAAGCCGTTGAGGGAGTAGCTGGCTTGAAC
>NODE_2774_length_150_cov_13.580000
GTCGAGCAGGAAGAACATTGGACAACAGTCGAGGGATGCGAAAAGACGATATTGACATTC
AAGCAACCTGGGCACTTAACGTCTATGAAGCATGATTTCGGTTGCTGCACGAGACATTTA
AGCTTGTGCTGCTTCCTCTGGGACTCGAGAGAGGGGTTAAGCAAATCAGCAGCG
>NODE_2775_length_103_cov_2.475728
TTGGTAACGAAGCCAACACCGCCTTTCCAGTCAGAGGGAGGGTTATTAAGGACATAGAAG
AGTTTGAACTGGGGGGAATGATTAGCGACAAGCTGATCGAGATCGTCCTTGAGAAGGATG
TCTTGGT
>NODE_2776_length_104_cov_3.298077
CTGGCACCAGTCCGAAATGGCCGAATAACAAATCGCAGACCTACTGTTCGAGTATTAAGG
CATTAAGAATCCTTGAATCACACCAAACTCAGCTCCAGGGTCCACACTCGCCGTGCCCAG
AGTTTTAT
>NODE_2777_length_52_cov_1.673077
CTCCGCACTAAGATTCCCGTTTGTCAACGGCTTATTAAAGCCTGTTATCGATTCAGCTCC
CGACTCACATGTGCAC
>NODE_2790_length_53_cov_3.433962
GAAGTTCGAAATGTACTTCACAGTCGCTAATCGTGCTATTCAGGCGATTCAAAGAGCTCG
AGAACAGCTACAATCTG
>NODE_2791_length_354_cov_29.926554
TTGCGTCTCCCATTATCGTTTCGTGATGGCTCTCAAGCGCATTAATAAGGAATTAATTGA
TCTTGGTCGTGACCCTCCTGCCTCTTGCAGCGCTGGTCCTACTGGGGATAACATGTTTCA
ATGGCAGGCAACGATAATGGGACCCGGTGATTCTCCGTATGCTGGAGGCGTTTTTTTTCT
GTCCATCACGTTCCCTACGGACTACCCATTCAAGCCCCCCAAAGTCAGCTTCACGACCAA
GATTTACCATCCTAACATCAATGCCAATGGTTCTATTTGTCTCGACATCCTGAGAGACCA
ATGGTCTCCTGCATTGACCATCGCGAAGGTTTTACTATCAATTTGTTCAATGCTGACTGA
TCCCAATCCCGATGATCC
>NODE_2794_length_264_cov_6.681818
TGGTAAAAGAATACAGCCTTCTTAACAGTCCCGTCACCATTCTGGATTGAACCATGTAGG
ACGACGTTCACAAATTGTTCCAACTTAGTCACCTCAATAGCATTAGGCTGAACGTATTGT
TTCATTGTCGCTGCCAACCAGGACCCTGCACCAGCTTCGTCGCTCAACCCAGGTATCCAG
GCGCGAGGATCATTTCTGACTACAGCGTTGACTTCGCGGTCATAACTGATGACGGATGGT
GATCGCTTGAAGGGGTCTGTGGAATCATTGAACCATTGTGAAGTAGTC
>NODE_2795_length_191_cov_7.486911
TCTCCAAGCGATGAAAAGATACCATAAACAACAGCGAATGCTCCGATATGACCAGGAGCA
GTCAGTTGTTTATAGAGTCCGCTCATGATGAAACCGACGATTGCCTGAAGGAGAAGACCT
GTTATCATAGTGTACTTGGGACCCAGATAATCGAGGATAAAGGCACCACCAAGCGTTCCC
GGGATATTGAACAAGTTGATCACCACGCTCCATCA
>NODE_2796_length_362_cov_5.707182
GGAAAATACCGAAGAGAAAACCAATGCGACTGCCAAGAAAGCCGCACCTAAGAAGCGTGC
TCCCAAGAAGAAGACTGAGAAAGACGAGGAGTCTGGAGAGGACTTTTCCAAGGGGCTTGC
TGAAGTCTCAGACGAGGCAGATGAATCAGAGGCCGAAGAGGAAAAACCAAAGAAGAAAGC
ACCTGTTAAGAACGCCGCTGCTAAAAAGATGCCTGTGTCCAAGAAAGCACTAAAGGCTGA
TGAGGATGTCGATATGCAAGACGAAACAAGGGAAGACATGACGAAGGAAAACGCCGAAGA
AACCACTGGCAAGAAGCGTAAGCGTGCTCTCACCTCTAAATCAACTACCAAGCCTGCTTC
CAAGAAAGTCAAAACAGCCACCAAAG
>NODE_2802_length_217_cov_11.465438
CAGAGTGGAATATTTTAGTCATTGAAGCAGGTCCCTCAAACAGAGACATATTTGCATCAT
CCGTCCCAGGACTTCTGGGGCAGCTACAAAACACCCTTGTAGACTGGAACTATACTACAA
CTCCAAGTCCAAATGGATTGCCTGTCCATTACTCAAGGGCGCGGATACTAGGTGGATGCA
GTTCACACAATGGTATGGTATTTACAAGGGGATCGAGGGACGATTGGGATCGATGGGCTA
A
>NODE_2803_length_52_cov_2.730769
GCTTGGTATCAAAGGCTGCTTCAATAGACCCTTTGGTATCTGGGAATTACGCTTTCAGGC
TCAATCCAAAGACGCT
>NODE_2808_length_483_cov_64.608696
CATCTTGGGGACTACTGCTGGTATCGTTGACACTGGTACTACTCTCCTTCTCCTTGCTTC
GAACGCTATCACCCTCTACCAACGAGCCACGGGTGCTGTTTTAGATAACAACACAGGATT
GCTTCGCCTTACTCCGGCCCAATTCGCAAACCTGCAGAGTTTGTTCTTTACCACTAACGG
TGTCACTTATGAACTGACCGCAAACGCTCAAATCTGGCCTCGTGCGCTTAATTCTGCTAT
TGGAGGAAATGCCAACAGTGTCTATCTAATTGTTGGCGATATCGGTACCCCAAGTGGTGA
AGGTTTCGATTTTGTCAACGGTTATGCATTCCTTGAGCGTTTCTATTCGGTCTTCGACTC
TGCGAATGGTTCAGTTGGATTTGCGACCACTCCTTTCACAACGGCCACAACAAATTGAGA
TTTGATAGATGAAGGTGAACTGAATTGTATATCTACATTTGGGTTTCTCTATTTCTGTTG
TGATTTTAGTATCTGTATTGCTTGGAA
>NODE_2809_length_688_cov_63.763081
TCATGTCATAGTTCGGACTTGAGTCGCTTGGAGGAGTAGATACAACGACGAAAATAACAG
TGTTGGTATTCCTAAGCATTATTCATTCTGTTTCAGTCGAGAGCTAGTCCTTTGATGAAC
ACGATCTAGGGACATAGCAAATACACTTTCACTATCTTATACAATTTCAAGCTTCGAGAG
TCAAGTTATTTAGAGTTTGCTGCCAGAAGTGGCATCTATCAAGCGCTGCTGGGCCTCATC
GAAGTTGATGACGCTCCAGATGGCATTGAGGTAATCGGCTTTGACATTGAGATATTGGAG
GTAAAAGGCGTGCTCCCAGATATCAACACCAATGATAGGGACATGGGTAAGGAGAGGATC
TTGGTTCACCGTCGTGACAATCTCGAGACCTTGTGTAGACGGATTGAAGCCGATCCAACC
CCATCCAGAGCCCTGAATGGCAGCAGTGGTAGCGTTAAACTGCTGTTTCATGTTTTCAAT
GTTGCCGAAAGCAGCATCGATGGCATCTTTGAGAGGACCAGGCTTGATTTGGCCACCGGC
ACCCTTGCCCTCGCTTGCGGATGGTGCGAGGTTCTTCCAGAAGAGAGCGTGGTTGATATG
GCCACCGCCATTGAACTTGAGAGCAGCCTGGAGGGCGATACGCTCCTTGGGAGTGCTAGT
TTTAGCATAGGCAGCTTCAGCCGCATTCAGAGCATTGACATAGGTCTGGTGG
>NODE_2810_length_332_cov_6.575301
GGCCGTTCGAATCGGCTATGAGAATAACGGATTTAGTCGCTTGGAGCTGATAGAGTAGTT
CGTTGACTGAGAAGTCAGGATTCGCTCCCGAGATGATGCCACCGAGTTGATGAACCGCCC
AGATCAGAACGGGGTAATCAATATGATTACGACCGAAAAGTAGGACAACGTCATCTTCTC
CAATGCCAAAGCGATAGCGAAGAGCGCTTGCAAGTGCAGTTACTCGTTCGCGGAGCTCCT
GTTTACTTAGGAAACGCCCTGTAGCGTCCTCTACTAACCAAGGCGTGTCTTCCTTTCCCT
TTGGCCTGGCAGGATGAGTAGCATCGAACACGAACTGACCTATTGTTTGGTCATCA
>NODE_2815_length_47_cov_97.191490
CGACTCTAACCTGAACGCTGATTACACTCTCACCTTTTGTCCTTGAGTGAATCCTCGACC
AGATAGTAAAC
>NODE_2823_length_954_cov_21.054508
AATCAAAATCAGCTGCAATGATCTATGTCTATCGTCGTAATAAGAGAATATTCCAGGCCC
AATAATTGCAAACACACTAGTCTAGATATCTGCCACCAGTTAAAAACTAGCGTACTAAGA
GGGTAATACAAAATTCCAGGAGGAATGGAAATATGTGATGATACAGAATACTTATTTGTT
CAGGACGGTAGTTTCAACAATGATGCTCGTGACACGGTAAGGATCAATATTGGATGCGGG
ACGACGATCTTCAAGATAGCCATAACCCTGAGCAGCGACATGACGAGGAACACGAATAGA
AGCACCACGGTTAGCAACACCAGAGCTGAAGTTGCTAATATGATTTGTCTCGTGAGCACC
AGTAAGACGGAGGTCATTGTCTTCGCCATAAACAGCGATATGCTCGTCATGCTTCTTGGA
AAGCTTCACAATAGCTTCTTCGATGACCTTCATGCCGCCAACCTCACGCATGGCTTTGGT
GGAGTAGTTGGTGTGGCAACCGGCGCCGTTCCAGTCTCCCTTAAGGGGTTTGGGGTGGAA
AGAGACCTTGATGCCCCATTGCTCGGCAATGCGGACGAGGAGATAACGGGCCATCCAGAG
GTGGTCACCCATTAAAATACCTTCACAGGGGCCGACCTGGAACTCCCACTGAGATGGCAT
TACTTCAGCATTAATACCGCTGATGTTGATACCAGCGTAGAGACAGGCACGATAGTGGGC
CTCGACAAGATCACGAGCGAAAACCTTGCCAGTCCCAGCACCACAATAGTAAGGGCCCTG
AGGACCAGGAAAACCGCCCTTGGGCCAACCGTAGGGCTGATCATCATGGTCGAAAAGAGT
GTATTCCTGTTCAAGACCGAACCAAGGCTCGGAATCCTTGGCTTCGTCGAAAACCTTCTT
GGCGTGATGGCGGTGATTAGTCCTGTTGGGAGTGCCATCGTTGTTGTAGGTTTCGGCAAG
AACAAGGATGTTGTCACC
>NODE_2827_length_264_cov_84.723488
TTCGCTCTCAACCTCCATCGAATACCTCATTGCAAATGAGTCCCAAACAATCACAGTAAC
TCAAACTACCATTCAACTACAAAGGCACAACACATTGATTCCGATATGGGTTTCCTACAC
TTGACTCCGAGAAGAAACATAGTGTAATTGCAGTTTAGGAATAAATCTGACTGGCCCAAC
CACCTGTAGAATAGGTTCAGAGGTTTATAGAAATAGGAGTACAACCCAGAACGAGGAGAC
CCGAGAAGTTATTGCCAGTGCAGCAGACGGGTTGGGCAGTACAAGAGT
>NODE_2836_length_179_cov_9.022346
TATAATTATAATTTGGCATTAGCGCAACAAGGAAAGCATCTACGAAAAACTAGTCAACGT
AGCCGATCAAAGAATCTTGCTCCAAGCAAGACGGTTGGGAATTGAAAAGACTTGAAGGCA
CCCAGCTCACTACGTACAACGCAGGATGATAACAGGTAAATTCAAAAAGTAGTGAAGAAT
CTTCATGATGAGTTTTAAAAAAA
>NODE_2846_length_117_cov_4.290598
AGCAGTAGCATTACTACTAGGCCCAGACTCAAGAGAGTACCAATCCAGTCCAATCTTAGC
CACCGCTGGATATGGGACGATTCGTGAACCAAAGGTGGTTGAGCCGGAAGGAAGACTATG
ACAGCAAGCATTGATACCGGG
>NODE_2853_length_219_cov_9.867579
CTCGGGCGCCGAGTCACCTCAACTATACCTCAACTTCCCGAGTTCGTCTGGAGAGCCCCC
TGCTGTACTACGTGGATTTGACTCCATTGTTGTCAACAATGGTCAGACAAAGCAAGTGAC
GATGATGTTGTCAAGGTATGATTTGAGCATTTGGGATGTTGTCGCACAGGGATGGAGGAG
GCCGCAGGGAATTATCGGTGTGACTATTGGTGCTAGCAGCCGTGATAAGAGGTTGAAGGC
GAC
>NODE_2872_length_79_cov_4.632911
GCCAGCTGCCCAGTGATACGTGATGTATGCTGACGAGAACAATGTCGTCCAGTGTAATCA
ACCCCTTGCCGTTTAATCCTACTTGCCAGCGCGAATCGGTAAA
>NODE_2878_length_173_cov_9.173410
GCCAATTATGATTGTCCGCCCGATGCAGATACGTACTTGCATCGTGTTGGCCGTGCTGGT
CGATTTGGCACTAAGGGTCTTGCTATTACTTTCGTTACCTCAGATGTTGACCAAGAAGTT
ATGTCTACGATTCAGGCTAGATTCGAAGCTATCATCTCCGAGCTGCCCAATGACATCGAC
CCTGCCAGCTATATGAC
>NODE_2883_length_146_cov_55.006851
GTGGTGGGGTCCTGTTGAGGAGCACCAGCGTATCGGAAGATAGCACGAGAAAGAGTAGCA
TTTTGATTGAGATTGCGTGTGGGATTTCCACCCACGAAAGGAGCATTGAACCAGTAGTTG
TCAACTGGCTGGTCGGCTTTGACAACAACGTCGTAGCGTTGTCCAGCAAG
>NODE_2895_length_102_cov_2.686275
TCGATGTGGGACTAGATTCAAACTTGGTCATTTATCGCGAGTCTGATATGATGTCGCCCG
AGGAAGAGGATTTCACGAGGACCGGTGTTTCGAAAGCACCAAGTACGGTTAGCACCGGCT
GTGGGA
>NODE_2903_length_1060_cov_9.083962
ATCAGCATCGTCCAGAGTAACCTCTTCGAGTGAGATTTCTTTGCCATAATTCTCCAGTGG
TACTCGAGGTGGTAAGGCCCTCTCGAGTAGGGGCACTGAAGCAGCATCGAGGGTTTCCGG
CAACTTAACATTGACCTTAACATAAAGATCTCCAGCATCGTGATGCCGTTGTGAAGGCAT
ACCCTGACCATGGATAACCTTGACATCACCATGCTTCGTGATGTCACCAGGATGTACCTG
GACGATCAAGGCTCTATCATCAAGATGTTTGATGGAAAATTCACCCCCAGCTAGTACAGT
CAAAAGATCAACCTCGACTTCAGCGATAAGATCGTTCTCTTGTCGGCGGAATCGGTCATG
AGGCTTCTCTTCAATAACAATGACAACATCCCCAGGTTCAGCCCCAGGCGACTGGTCGGA
CTCGCCACGGAAAACAACCGTTTGTCCACCTTTCATACCCTTATCGATGTGAACCTCCAA
CATCTTTTTATCAGGAATGACTTTCTTGCCCTTGCAGACGTTGCAGCGATCTCTGGCATT
GATGTATTCGCCGGTACCAGAGCAATCATCACAAGCAGTCTGAATCTGTTGGATCATCGG
ACCCATCTGTCGCATAATGACCTTGACACCACGACCATTGCATCCGGGACAACTCCGAAC
GGCACCATCCTTGCCGCCCTTTCCCTTACATTTGGAGCACAGGATATTACGTGTCAGTGC
AAGTTTTGTAGTCTTGCCTCTGTATAACTCCTCGAGGGTAACGTTCACACGGTGAACAAG
GTCTTTAGTTTTGCGGGGTCCCTGCTGGCGTCCTCCGCCGCCACCAAAGAAACCACCAGC
ACCACCAAAGAGCTGACTAAAGAGATCCTGAGGATCCATGCCGCCCATGCCACCAGACTC
AGAAAGACCAGCCTCCCCCCGAGTATCATAGATAGAGCGCTTCTGGGGATCAGATAGAAC
TTCATAGGCATGCGACACTTCCTTGAACAACTCTGGATCTCCACCTTTATCAGGATGTAG
CTTTAGAGCTTTCTTACGATAGGCCTTCTTCAACTCGGCCTCGGAGCAATCTGGGGAGGT
TTCC
>NODE_2904_length_73_cov_9.945206
CTGTTCGACCCAGGCAGCCTGCTGCGAACGCCCTACATCTAATGGGATTATTAACTTCAA
CTGCAGCCCTATTAATATCAATGGTTAGATGTGCTGG
>NODE_2917_length_168_cov_5.261905
TGAGGAACTTCTCGTCCTTCTCCTCGTTGGATTTAATTGCCTTTTTCGTTTCGTCAATGT
TCAGCTCCTTGCGTTCAATCGTTCTGCCTGGCGGCACAAGGCGAAGTTTGATCACGAGGA
AGACAATAGATGACGGTGTCACAACGCGCTCCCCGATGACTTTAAATGTGACATTTACAA
TCTCAGGCGCAC
>NODE_2918_length_498_cov_6.863454
TTGCCCGGCATCAAGCAGATTATGGGCCATTGGTGCAATAATCTCGCCTTCGGCGTTTGG
CCCAATGTCCAACAAGAAGTTCCCGTTCTTGGATACGATATCAACCAATGTGTGAATGAT
CGTCGTCCCATTCTTGTATTGAGCTGCACTTGTTGCTGAATTGAGTCCATAACTGAACGG
GTCCATTCCCTCATTTGATTCCCAATCGCGAGTCTGGATCGCACCAAATGTAGCGTGCTC
TGGAGTATCAAAATCAGGAACGGCTCCGCAGCGATTATTTAGCGTAACTTGACGTCCTTG
GCTTTCTGCGTGGTTGTAAAATTGGGCAGCGACTTCCAAGGTCTTGTTTGGTCCTCCAAT
ATCGCACCACATGATTTCAGTATCGTAAATTGTGGCGAGGTTCAACATTTGAGGAACTTG
TAAATCATCGATGTAATCGCTGATATTTAGCCTTCCTGTGTAGGGCTCGATCTCACTGCT
GTTAAAGGCATTATGTGCCAAACCACCCGGCCAGGAACCGAA
>NODE_2919_length_948_cov_9.040085
TCCAAGACGCAGGCTGATCATATTAGAGCAGTATCCAATAATCTATAAAGTCTGGGCAGC
AAAAACTTTCCCTTTCTCAATGTTCTTCTTGAGTTCGGGCAGGCAAGCTTCAAGGAGCTT
CTCTTCCGCAGGAGAGACTTTACCAATGGGATGAATCTTCTCAACGCCATTGGGGCCGAA
TTCAACAGGCGACGAGAAAAAGTCGATGCCTTGGTTGGCAAACAGTGGGCTCTTTACAAA
CGTTGGTGAAACCAATCCCTTCTCTCCATTTAGCGCCTTCAGCAGCACACTGGCAAACTT
AGCACCCGCGTACGCCATCGAAAGTGTGGCAGATCCAGCACCGTCCTTCGCCTTCACAAC
CTCATCACCACCAAATTGAATCCTATGCACCAACTTTTCATATTGCTCACCAGTAACAGC
ATTTGCATACGCCGTCTGCGAAATCAACGGCACGATCGTAGGACCAGAGTGTCCACCAAC
AACGTGAACAGGTGTTTTCTCAGGATCAGATTCGACTATACCAGCAAGGAAACGTTGTGA
GCGGACAACATCGAGTGTCGTTACGCCGAATAATCGGCGGGGGTCAAAGACACCAGCTTT
TTCGAGGGTAGAGGCGACGATGGGAACGGTTGAGTTGACAGGATTGGAGATAACAAGGAT
ATGAGCGGAAGGAGAAACACGTGCGACTGCAGCAGCAAGGTCGCGGACGATAGAAGCATT
AGTATTGAAGAGATCATCACGGGTCATACCGGGCTTGCGAGGAACACCAGCAGGGATGAC
AACAACCTCGACATCCTCAAGAGCCTGATCAAGTTGGTCGGCAGGATAACCGTTAACCTC
GGAGGCAGTGTCGACGTGGCTGACATCGGCAGCAACACCGGGGGCACCTCGGATATCGTA
CAGGCTCAACTTGGTAACCAAAGGATTGCACTTGAGCAACAGTGAAAGAGGCTGGCCGAT
TCCTCCCCCAGC
>NODE_2924_length_466_cov_14.281116
CTTCTGTCATCTCTTCATCCACACCACCCAAAAAACCTTTGATAACGAGTCCTGATCCAA
CACTCGTTTCGTCAGCAGGGGTCAACAATCTGCCTTGCCCTTCATCCTCGAAGTGTGATA
GTGTCGATCATGCACCAAATTCTAATAGACACAAACGTTGGGGATCTCATCATTCAACAT
CATCGGCGCCACCCTCCGCGAACCCTATTATCTCATTGACACCTCCTGGTCAGATGAGTT
CTTTTAGCCGGTCCTCTTCCATGTCCTCTTCCGCCCACCGGCGGTCGGATTCGTTGACAC
GATTGCCTTCCATTTCTGAGTCTTCGATGATGACGCCATCCTTGGATTATTCGTCTAGAT
CATCCACTCTCAATACGACTGACTCCTTGAGTGTCGGTGGTAGACACAAGGGTAGGAATG
GTTTGTTCATCATCAAAATGCCGGAGCATTTCCGGTCAGTCCCTATGATCGTTGAGAGTC
CAGTGGAAGA
>NODE_2937_length_264_cov_10.053030
CGGTCCTACTTTCATTCGAGAACATTTCCATTTTTCAGTTCGATGACACGTATACGAACA
TAGTTAGTTTACATAGTTAGTTTTACAGAAGGCTCGTTTCGCCTTCAACATTTCTCAAGC
TGATGTTCCCTGACCCTGAAGTGGTGAACTTTGAAAGTCGTGTAGTCACCAATCTTCTCG
ACCTCGTATTTGATGCCTTCAGGATCCACAACGCAGTCAAGATGGTCCTGTTTGGAATCC
CAGCCTCCAATAAAGATGTAGGAACTAGAGCTCTCTAGCGTTTCGCCG
>NODE_2960_length_1011_cov_11.038576
GTGGAGACGGAGGCCCTCGTTGATGCACGCGTCAAGGTAGGGGAGGTGCTTTACTTGGGA
TACTGCTGTCGCAACTTCGTCCTCAGTGCCCAGCTGCTCGTCCAGTTCCCGCTGAAGTTT
GTCTTGAACATGACGGTTGCGAGCGAGATAGTAAAGAATTGCACAGGTTGAGTTGGAAGT
CGTGTCAGATCCGGCAATGAGAAGTGTGAGAGCTTCTGCAGTCAATTCTCCACGTCCTAA
GGGATTACCATTGCAGTCTCGTCCGGCCTGCAGGTTACTCAGGAGATCACTACGGTCGGT
GGGCGTAGCCAAGCGTTTGGAGACAGCAGCAATAGCAATGCCCGCTAAGGTCTTGACATC
CGCTCCACCCTGTCTCCAACCCGGTAGATGACGGACAATTGAACGCCAGTGGGGAGGGAT
GCTACCCATGGACATTGAATATTCACCACGGCTGTTCAGGATTTTGACAGCAGGGATAGT
CTTCAATTCTTCTCTTGTAGCTTCTCTCCCGTACGAATTCATCATACTCTTTGGGTCCTT
AGCTACGTGAGCAACATCCTGGGCTGCCTCAATCATGCCAAACGGGGCACCAAATGCGAG
GTCACCGATGATGTCAAACGCCAAGTAATTTGCCCAGGGCAGGCAATCAAACCACAGTCG
TCCATCCCTACCTTCCCAGCCACCTTCACCATCGCTTCCGGACATGCCCTTGACGGCCAT
ATCAAAGAGGCGATCCCATTGCTGCAGAAATTGCTTAATGTGTGCCCTGACGTTGGGCTC
AAACTCCAAAACATTCTTCTGCGAAAAGATATGGGAGACAATCTTGCGCTTGCGTGTGTG
CTCGTTGCGGTCTCTGACGTTGAAAATACCTCGTTGAATTGAGACAAATGCATCGTAAAA
GTCAGTTTTCGTAGTGCCATTTCCATGCGCATAGACGACGGCGAGGGCATCCGGGTCGGC
GATGGAAATATGATTCGGGGCAATACGGACGATAGAACCATACTTGGAATGCATCTCGTG
AATGACCTCCGACCG
>NODE_2962_length_25_cov_21.000000
AGAAACGACAAGCACAAGAGTCAAAAGAGTTGTTGGAATTAACACGGTA
>NODE_2963_length_155_cov_6.348387
GTCGCGAGTGACCAAACTGAACAATGTTCTCCAGCAGTCGGTCTGAAGAATGTGATGCGC
TTTGGAAATAATGTCTCTTGCACGCTGCATCCTGTGTACCCTCACGTTCATTGGTTGTCC
TACAGCCATTAGTAGTATATCCCGCTACCCTCGTCCTCCCTTGGCCCGACACAAGGATC
>NODE_2965_length_58_cov_4.224138
CGGGCCTCCTTGCGCTCATCGGAGGACAGGTCTGAGCGAGGGCGTTTACGAGAAGGACCA
GAGTCGGAGGAGGAGGGGGAAG
>NODE_2966_length_562_cov_11.581851
TAAATAAATTAATAATGATTTAAAGCTAGAATCAAAAAGAGGATAAACCAAATAATATTT
AGTGTAGGGATACAATCTGTAGATACTAAATGGAATACTTAAGGTGTAAGCTTTTATCCA
ATAATGATTGACGCTGAGGAACGAAGGTGAGAATAGAAAATAGGATTAGAGACCCAGATA
TCTCTCACTGTCAACGATGAGTGGTAGTTGTTAGTCTTATTAAAGGCTAGTAACGATGTT
AACGCGATAACCATTCCGCCTTGCGAGTACGGTTGCAAAACTGAAACCAAAAAAATTAGT
CGGTCTCGAAGCAAACGAAGTGAAGCATGTTATTTAATACGTATGTACGCGTAAAATCTT
ACCAGTTCTTGAATAGTTTCTCTTTAATTTGTGTTCTGCAGCTTAGGTTGCAGCAGCCTG
TTTTGTTATTTTTAATTAAAAGCAGGAAGATACTACTACTAATGTTGATAAAATAATTAA
CTTAGCAGTAAAGACACTTATGGGGGAAAATTACAGGTGTTGCATGGCTGTCGTCAGTCC
GTATCTTGAGAAGTTAGGTTAGCTCCACTAACGGACGCAATCCCTG
>NODE_2968_length_133_cov_8.578947
CTTTTCCTCAACCTCGTCATCGACGATACGATCGAAGAGACAATTCCTGCTCAGAAACAT
TCAATTGGAAGTGTTGTCATCCGGGGAAATAGTGTGACATCGATGGAGACATTAGAAGCT
ATACGACCTTAATATTACTGTAGGACTCGTGGAGGAT
>NODE_2969_length_397_cov_33.141056
CACAACATGAACAGACACTAGTGGCACCTTTGATCAATTACCTTACAGAGACAAAGCAAT
GGGCGCGCGGCGTCAGGCTTGTTGGCGATGCATCAATCAATCTCATGCGGGCACCCACGA
TCAGCTTCGTTGTAGTAGGTGATCGGGCGATTAAGAGTAAAGCCATCGTCGAGATCTTCG
ACGAGAAGGGTGGAGTTGGCATTCGATATGGGCACTTCTATGCCTATACACTTGTCGATG
AACTTGTACCAAAACTAGACATAGATGATGGCGTCGTCCGTATCTCCTTGGTGCATTACA
ACACTGTCCAGGAAGTTAACCGGATCATTGAGATTCTCAAGGAAATATTGGAGTAAGCAG
TAAGCACGATGTATCAGAGCATTCTAGTTAATGCAAATGTTGTACAAAGTAACCTACGGT
C
>NODE_2972_length_25_cov_8.520000
TTAACCCGAATGACATCCCTATGGTTTATTCTTTCATTCCATCATCTGG
>NODE_2982_length_262_cov_4.339694
TACCAACGATTGCAGGAACTCCGAGGTATTGTGCAACATGACTTCGAAAGCGGGAGACAT
CCCAAACCTTTGACGACTCTACTGGAACGACTGTTAAACGAGTGTGATTTGGTCGTCAAA
CAACTACAAGATTCACTTGCGATCCTGGATATCGAACTTGTACCTGTACATCAGAAGTTG
GTTGCCATCCGTCGACAACTCGTAGCACTAGCCGCCAAAGAAGAGCCCCACAAAGCTGAG
CTTAAACCACTGCAAGAAGAACTTCGAAAGATAGACTCGACACGGG
>NODE_2983_length_59_cov_3.711864
GCCATCTGGTGTGAATTCGCCACAGTTGACAGGACCGGTGTGTCCAGCGAATACTTGCAT
TGTATTTCCAGAAGGTAATTGCA
>NODE_2984_length_251_cov_47.398407
TGTCTGCTATCATCTAGTCAGAAATGCTTAATGAGCCATTGAACGGTTTTCTCGAACGAT
CCCTCCTTTGCAGCTTTCGCCTTGGGGTCACTCAAGTCGCCACGAACAGCAAACCCATGG
GTACATCCTTCATAGTAATTCATCTCGTATCCATAGGAAAATTTTCCTTGACCGAAAATC
TCGTTAGCTTTGGCTTGACTTTCGTGAGGGAACTGAACATCGGTAGTGCAACTGTTGATA
AGGAGAGGTACTTGGGATTTTTCGAAGTATGTCTC
>NODE_3019_length_63_cov_8.809524
GGGTACGGCTACGTCTGGTACTACGAGCACTGGAACAGGCCTCAGTGCAAGTGGTTCACC
TGTCTTCCCAAATGTTGGATCATACAA
>NODE_3043_length_194_cov_16.216496
GTGTTTATGGTGACTCTTGCCACTACGTTGGTAAACGCCTTCGTCCTTCCTCGTCAGGCA
GCCCCCGAATATACCCCTACGTTCACCAATGCGACAGCGGCTGTTCAAGCAACTGACTTC
ATCACCTTTGGCCTCTTCGACACGACCACTGAGTGCACAGGATTCTGTGATACAGTAGTC
GGCTGCAGTTTTGCAAACAGTTACCGCGACAACAACGG
>NODE_3044_length_94_cov_4.840425
TTACTGTTAAGAGCTTACTGGAGGTAGTCCAGACTGGAGCCAAGAACATAGAAATCAGTG
TAATGGAGGGATATAGCAAAGTGACGAACCTGGAATTGGCAGAAATTGAAGCTATTGA
>NODE_3053_length_25_cov_21.200001
ACTTCTGCTCCCGCTGTCCTCGGTTGTCAAGACCTCACTGTTCCAGGTG
>NODE_3056_length_1371_cov_32.873085
GCAAACGGTGCAATTGTCGTATTGAAGGGCACAAAATCCTGGGCATTCTGCTGTGTAACA
AGGCCGACACTGGACATTGTTACTGGTTTCCCATATACTCGACCAACATTGGCATGTTGT
CGTATCCATTCCAAGCCTTGGGTCAGGGTATTGTTAAATGGTGACAGGTTGGGGTCATCT
GGTCCATAACTATTTTGATCAGGAAATAACTGGAAACTACTGAAACCAATGTCCGAAATC
CCGAGAATATCATCACTGTCGACGCCGAAACTACCGTCTAGAGTGGAGTCCTGCCCTTGG
TCTTGTTGTCGACGGGTAGGAGTCGAAATCCAACGTCCGCGAATTCTTATACCTTCCTCC
AAAGATCTCTTGGCTGTAGCTCGTGTCTTTTTGAAGGCTTCTTTACGCTCTCGTAGGATC
CGTTCTTTGGTTAAAAGGGTAGCAGTGTTGCGACGAACTCCAGGAACAGGAGAGGGTTGG
GGAAGAGCTTGAGGAACCGGGAAAAGTTTTTCACAATCTAGGCAACGAAATCCTTGCGTT
CCACTTGACACAAGGTGGTTAGGGTCGATGCCCCTGACATGTTGGGCTAGTTCAGAATGC
CAGCGAGTGATATTTTGCGTAACACAGCCAGAGGAGCCTGACACAGACGAGTTGCACCTG
GGATCATTTGCGAGTTCCCAAGAAAGCACGTTGGGATGATCGCGAAACCTTGTGACAATT
TGTTCAGTGTAATTTTTGAAAGCGTTAATCAGAGTCATATTGGTATAGAACTGATCATGC
TCCAAGGGGCCACCAAAGTTTCGAACATAGGCATCCATGCCACCATAATCATTACTCAAC
GTATTTCTCGGACGGGTATCGTTAATTCCAAGTAAAGTGTCGCGTCTCCCGAACCGAAAT
ACGGTGAGAGGATCAGTAATGTTAATGACATCAGAGGGTTGAGGGTTCCAATTGTTCGTC
AGAGAAAGGAGGACGTAGAGACCATGTTTCTGAGCAAAATTCATGACCTTGTCAAGCTTT
TGAAGCCCGTTGGTGCCATTATTGATGGTCAAAGTCCCGTTTTGAATCAACTGGAACCAA
GTCCCGTTTTCTGGAATTTGTTCGACATCATTAAACGCCCATGTTCGCACAGCATTGAAT
CCTGCTTGAGATATGTTGCCTAGAGTGTGATCGATATCTTCATCAGTATTCAATGAAGAC
AACCAGTATGCAGTGGTGCCAATATAGGTGAATCGACTTCCGTTGACCATCAAGTTGCTG
CCTTGTTGGGATACGAAATGGCTCTTTACGGCATTGCTGTTGCGCCGTGCGACGTTTGCT
GTCGTTCTCGTGATTGAGTGGGCAAAGGCAGTAATGGACAGGAGGGAGAACAAGACGAGC
CCATGGGAGAAGACG
>NODE_3057_length_298_cov_5.241611
ATGGAATCACGTGGATAACTAAGTCCTTGGCAAACATATAGTCGTCTAATGACGCTCGTA
AGATCATGATGCAAGCAGGACCAGGTAATCGAACGTCCTCCCTTCCCTGTGCCTGCTTCT
GGAATAACGTGAGTGGAACCAGGCCGTCGGCTAGGGAGCAATGCTATCTAACGCTTCTAG
TATCCCGTCGGCTCCCTTTGCTACCCATTGTGACGGCGAGATACGCTGGTGTCCTCCATC
AAGTAGAGTGTCATTCTCATCTACAAAAGCCCAGTGAGATATATCTGGGGAAGCGGATGT
GAGAGCTCTAAGCTCATCCCTG
>NODE_3059_length_65_cov_3.369231
TCCTAGGCTCTAATGGCATTTGGTGCGCCAGGTGGACGAGGTGGATATGCTGGTCGCGGC
GGAGGAAGGGGGGCTGGCGGTGGCCGAGG
>NODE_3060_length_244_cov_9.729508
TAGTCTTTGAGGGCGGCAGGAGCCAAGACAGGGAAGTTAGGCTTAGGGGGAGCCTTTAGT
TTGTCGAGGACCTCTGGAGAGAGTGTTTCGGCAACTTGGAAAATTTGTGCTTTGCCGCCA
GCACTCTCAATACCTTGTTTGACAGCCTGGGCCATGTTGCCAACGTGCTGGTACATGGTA
TAGATAACAATTGCGATACGGGGAGACATTTCGGTAGGTGCTGGGAGCTCTGGTGCAATG
GAGGGTGCGGTTGGCTCTTTTATATCCT
>NODE_3061_length_572_cov_10.325175
CTTCAAGCTCCTCCTCATCGGTGATTCTGGCGTCGGAAAGTCCTGCTTGCTCCTTCGATT
TGCCGATGACACCTATACCGAGAGTTACATAAGCACCATTGGCGTTGATTTCAAGATTCG
GACTATCGAATTGGAAGGAAAGACGGTGAAACTCCAAATTTGGGATACAGCTGGCCAAGA
GCGGTTTAGGACTATAACTTCATCCTATTATCGTGGTGCACATGGCATTATTGTTGTGTA
TGATGTTACTGACAATGACACCTTCACCAATGTGAAGCAATGGTTGCAAGAGATCGACCG
ATATGCTTCCGAGGGTGTAAACAAACTTCTAGTCGGAAACAAGTCAGATCTTACTGGAAA
GAAAGTTGTCGAGTATGCTGTAGCGAAGGAATTTGCAGACCAGCTCAACATCACTTTTCT
AGAGACTTCTGCAAAGAATGCGACCAACGTTGAGCAGGCTTTCTTAACGATGGCGAAGCA
AATCAAGGACAGGATGGGTTCTACTGCCACACCATCTGGTGCTGCTAAGTCGACGACCGT
CACACCGGGCCAATCAGTACAGTCAGAGCAATCGAGCCGATGCTGCTGAACGAAAC
>NODE_3062_length_852_cov_10.618545
TGGACAGATCTATTCAAAAATCGGGACATCCGCATTTGTCGAAGCAGACTGCGAAAGTAT
AATATACAGACAGATTAGAACATGCATAAAATCCTAGATATGCCAAGTAGATCGACCGCA
TCGGTCAATGACCATCCAGTTGTAAACATTGGCCGAGCTAGTCGTTCACCAGTCACCAGC
GGCATCGTCAAAGCCATTATCAAAACCATCCTGATAAGCCTCTTCTTCCCTATCTTCTAT
CGCATCCATAAGTAACGCACCGCCTACCAGTCCGGCACCTCCCGCTAACAGCGCAGTACC
CATACCCGGACCTGATTTCCTCTTTTGTTCATCCACAACTATGGTTTGAGGTTGAACCTG
AGGAGGTCCATATCCGGAGTAACCACTGTAACCTCCTGAAGGAGGCCCATACCCTTGAGG
GGACCCATACCCTTGGGGGGGCCCATACCCTTGAGGAGGTCCATACCCTTGAGGATAATA
GTTTTGAGGAGGAGGATAGTAGTTTTGTGGTGGAGGCCAGCCATGTAACTGTGGGCCCCA
GTTTTGTTGAGGTGGTGCAGGGGCGGAATAACCTTGGTTATGATTCTGCTTTTTGTGATC
CATAATTTTCGCCAGTGCAAACCCGCCAACGGCCCCTGCCCCAGCGGAGAGCATTCCTCT
GTCTCGAGAGTTTTCCGTGTCTGACCGGGGATAGCTCGTATTTGCATCTGCGAATCCAGG
GCTAGAAGCTGTGCTGGGGTCATATCGAGGAGGCAGGCCGTCGGGGCGGCCAAGAGGGTG
GTCCCATGTTATCCTAGGGGGATCAACTCTGGTGTCCACATAAAACCAGGTCTTGTAGCT
TTCATCGAATTGGGTAACCCAGCCCTCAGGAAGGGG
>NODE_3066_length_74_cov_2.581081
TTAGACACAATCTCTCCCTTAATCAAGTTTTCCGCTCATGCGATAGACCAATCACTGAAC
CCGGCAAAGGCCGCTATTGGTCCCTCGACATATCCAAG
>NODE_3070_length_54_cov_2.185185
CGTCATTATGACTTCAATATCATCCCAGCCAAAGGTCGAAGGCAAGATCCACTTTGAAGA
GCCTCAGAACTTGAATGA
>NODE_3071_length_77_cov_37.870129
GTCAAATATTCACTGAAGTCAGTGCCTCCCATCTTCTACGTTTGTCACCGACAACATTAT
CATACATTCTCCTGCACCAAGCACTATGAAGTCTTTTTCTT
>NODE_3077_length_222_cov_11.081081
CACCAGTTTGACAGGAATCCGATGATTTCATTGTAGCGAATTGAGCATTCTGCTTTTGGG
CGTCGAGCCCGTTCTGCTTTACAAAACCAGATCTTGAAGCATCACGTTCTGAAAGTGGCA
CAAGAGGTGCAGAGCTAATGGGAGCAGAGAAGACAGCGAGTACAGACAATAAGACCAGGG
TATTCTTGCGCATTGTTTGGAGAATAAACGAGTTGTGAGTGAAGTTGGGGCACCTGGCCT
ATACAG
>NODE_3078_length_120_cov_173.216660
GATGGTGAAATCCTCAGACCAATTGCCAGAGTCACCAAACAAGACTACCGACCAGTCGTT
ACCCGTGGTAACTTCTGGCACAATGAATGAAACATTGCCATCGAGGATGTCAAAGTCTTT
AGCGAGAACTTCATCAGGATGCTC
>NODE_3084_length_215_cov_8.511628
ATTCGATGTGTAGCTACACACGAGTTTCGGACACTGGAAAACAAGTAGTGTTACTTGGAA
GAGAATTCGAACACTGAGTGACCTAGAGCAGCACTGCAAGGACCTGCTGATGAGGAGACG
AAAACTCTTTACCGCGATATACCCTATCAACCTTCCATCCTGCGCTACGAAGCAGATTGT
CTAGTTGAGCCAATGTACGCTCTGTCCCGTTCATAAGGGTCATCATCTGGCTATTGACC
>NODE_3086_length_1051_cov_10.769743
TCCGAGTCTGTACGCAGTGGAACGTGGAAAGGATATACTGGGAAGACCATTAATACCATT
GTAAACATTGGCATTGGTGGATCCGACCTTGGTCCGGTTATGGTCACCGAGGCGTTGAGG
CCATATGCCAAGCGCGACTTGAAGGCGCACTTCGTCTCTAACATTGATGGAACTCATTTA
GCAGAGACGCTCCTCGAGTGTGATCCCGAGCGCACTTTGTTTATCATTGCTAGCAAGACA
TTTACCACCCAAGAAACTATCACCAATGCAGAGTCTGCTCGGGACTGGTTTCTCTCTAAT
GCCAAGGACAAAGTTCATGTGGCTAAACACTTCGTCGCTCTCAGCACTAACACCCCAGCG
GTGACAGCTTTCGGTATCAATGAAGCCAATATGTTTCAATTTTGGGACTGGGTTGGCGGC
CGCTACAGTCTTTGGAGTGCCATCGGTCTCTCAATTGCTTTGGTGATCGGTTTCAGCAAT
TTCGAGAAACTCCTTCGTGGTGCTCACTCCATGGATCTCCATTTCAAGACAGCGCCTCTT
GAAAAGAATTTACCTGCTATCATGGCCGCTCTAGGCGTCTGGTACAACGATTTCTACGGT
GCCCAAACCCTGGCTTTGTTGCCGTACGATCAGTACCTACATAAATTTGCGGACTATTTT
CAGCAGGGAGATATGGAATCGAATGGAAAATTCATCACGAAGAATGGTGAACGCGTGAAC
TACCAGACTGGGCCGATCATCTGGGGTGCCTCAGGGACCAACGGACAACATTCCTTCTAC
CAGCTTATCCACCAAGGCACAAAAATAATTCCCGCAGACTTCATTGCACCTGCCAACACC
CACAATCCTATCGCCAATAGCAAACATCACCGCATCCTTCTATCTAATTTCTTTGCCCAG
ACTGAGGCATTGGCCTTCGGAAAGACCGAGGAGGAGGTAAGAAAAGAGCTCGAACCGAAT
GCAAGCGAGGTTCTTGTGAAGAGCAAGGTATTCGAGGGTAACCGACCCAGCTCGAGTTTG
TTGTTTGATGTACTTGATCCTGCTACTCTCGGTGCACTTATTGCTCTTTATGAAC
>NODE_3088_length_181_cov_71.602211
CTCAGCCCAACCCACCATTTTTCGACATTAACGGTATTTCCTACATTTCACCCACTGTCC
CAGTCCTTCTCCAAATCTTGAGTGGTGCGAAGACACCACAAGATCTCCTCCCTTCAGAAC
AAATCTTCGTCGTCCCCAGGAATGCGTTGATTGAGGTCAACATCCCTGGAGCCGGCGCTC
ATCCATTCCATTTGCATGGCCATGC
>NODE_3089_length_465_cov_60.619354
TCCATTCCATTTGCATGGCCATGCCTTCGATGTCGTCTTACCATCCAATGATGACGTCTT
CAATTTCAAGAATCCTCTACGTCGCGACGTGTATCCTATCAATGGTGGCAATACTACATT
CCGATTTTTAACCGATAATCCGGGTGCTTGGTTCTTGCACTGTCATATTGATTGGCACCT
GGAAGCTGGTCTTGCGGTCGTATTTGCTGAAGCACCAGAGGACAATGTCGAGGGCCCAGC
GTCCCAAATCACTCCTCAGGATTGGAAAGATCTCTGCCCAGAATTCGACGACCTTGCTCC
CACGGATCAGTAATCATATCCAAGTTTCTCCAGCTTCTTTGTTTTGTTCAAGTGATTTAA
TTCATCCTACTGAATCATTTGTCCATTATTTTGTACGCGATAAAACATAAGGAGCTAACT
TTATGAACATCGGAGTATGAGTCATAATGTAATCAAACCACCCTCCGTCCTTTCAAGGTT
AAATCCAAA
>NODE_3109_length_184_cov_16.804348
CGATTTCACTCGCCATTACTTTCGGAGTCTCGGTTGATTTCCTTTCCTTTCCCTACTGAA
ATGTTTTACTTCGGGAAGTAATTAACTAATAAGGTTTACCTTAGGATCGCTTAAATAGTA
TATAAAACCTAATTATTTAGATTTCTTTAAGCATTTGGTTTACCCTCCTTATATTTATAA
ATTTGCCTTAGTTTTCCTTAATAACCCC
>NODE_3110_length_56_cov_2.160714
GTTTGGTGGGGCGAGCCTTAGGCTTCGTAAGTGACTGCTGTTTTGGTGGATGGGGTATTG
GATCTGGAACGGGAGGTACA
>NODE_3111_length_330_cov_7.248485
ATGTACAAACAAATCACAATGCAGTCGTCTCCCTTCTCAACCAATTCAGAGCCCTCTGAT
CATGCTGTAAAAGCGGAGAAACCTTCTCCCAAACTTCAGCATGATAATCGTCAACCCACT
TCTTCTCTTCAACATTCAACAACCTAAGATCAATAAGCTTCTTATGAATGGGCGACATCG
TAACATGCTCAAACCCAAGATATCCTTTATCTCCAAAATTATACCGTGTCTTCGCTTCCC
TTACAAGGACAACGTTCTCCAAACGAATACCGTACTTCCCATCTTCATAGTATCCGGGTT
CATTCGAAAGAGTCATACCAGCCTTTAAGGCGGCGCTGCTGTAGGCAATTCGTG
>NODE_3140_length_65_cov_2.461539
TCGGCAATGTCAGAACTAGCGAGGTTCGCATTGAAAGCAGCAAATTCAGGGCGCTCAGGG
TCAGGACACGTCAGGTTTGTGTCCGCAAT
>NODE_3141_length_107_cov_3.336449
CTGGGACTTTGGTCGCGAGTTTCACCACGGTTGACGCACGGCCTGTCGCCCAGGATTGTT
CCTTTCGTTGCCTGCCTCGGCGGGTACGAGGTCCTGATATTCTACTACTGGGTTCACCTC
AAGCTTGGGCA
>NODE_3143_length_817_cov_24.221542
CTCATGGATAAACGATTAATTTCAGATCAGACTTGATCTTCGTAACCAAACTACCAACGG
AAAAAAGCATATGTACCAATCACGATAGGAAAAGTTCTGCATAAATTTTGTCTGTAGGTA
ATCCTTATTTTACGCGAAGGAAAGTAGTAGCATAAGAGGGTAACAGCAAAGAGTGGACGA
ACTACCGTAGTTCCAGGAAAGGGGAATCAAGTTCAGTGCAGAAATTATCCAAACAAATCT
GAGCAGGGTAAAGATCACCGTGCAATGTTCACGTAAGATAAGCAATACCAGCAGCAATAC
CAGCGCTGAGGCCGAGACCAAGAGTCTCTAGGGAGGTAGCACCGCTAGTGTTACCACTGG
TGGAAGAAGCAGCAGCAGTAGCGCTGCCAGAACTCGTGGCAGAGGTGGCATCAGCTGGAC
TAGAGGTCATGGGGTATGCAGAACCAAGAGGTTTGATCTCAAACTCATCCGATTGAGCAT
AAATGTCAGTCTGATTGAGAGTGTTGGCCAGAAGGATGCGATAACCAGTGGACGGAGAGT
AGTCGGACTGTTCCTGGGTGACGAGCTTGGAGCAGTCGGTGTTTTGTTGGATGGAGATGA
AGGCCTGGGGGCCTGAGAGGACAGAGGGGTTAGTGTTGGTCATTATCACAGTAAAGTTGG
TGAAGGGGCTTGACCTGCAGGTCCAGGTGAGAGTGTTGGCGGACTTTGCGACCCACCACA
AGTTGCTAGCAGGGAGGGTGATTGAGAGACCCTGGTCCTGAGCAGCAACGAGACCGATGA
CGGAGGCAGCACAAGCAAGGAATTTAAAAGCAACCATGATGTGTGAACAAAAGAGCGTGG
G
>NODE_3150_length_60_cov_3.216667
GGAAACATGTCTTGAAGACTTACGGAGTCTACAAGGACATCAAAGTTCGGTTCGCTGGCG
TTGTATATCCAGGAGAGACTATCG
>NODE_3152_length_352_cov_15.883523
TTACTCTCTAGTCCAGTTCAATCATCTCTCTGGTTTATCACGAACTACATCATGGACGAT
TTTTCATTGTTCACTTATATCTTGTCGTACTCGAGAAATGAAGATCCTGCTGAAGCTATC
CCCAAGAACAATGTGGATCCCAGTGCTGACAACAGCCTGATGCAGCAACCATGCGTAATT
GCATAACCTACCACCGCCATTTACATTTCGTTTTCCGATACTTTTTTGTCTTTTTTGTCG
GAGGAGAGAATTAACTTGTGAAATTATGATGGGTTCCGAAACCCATTTGATTGTGTGCTT
TTTGGGCAGTATTTTGTATTATTATGCGTACAAACTCTTTTCAGATTATCAATTAAATTA
TGAAACCCTCTTTTCC
>NODE_3166_length_154_cov_11.857142
GGAAAATCTATGAGACAATCGCAAGCTTTCATGACGTAAATGAGGCAACATGGTCCTCGA
CAACCTTCTTAATCTTGGCCTCAAGTTCTGGTGTCACAGCACCAGCAGAGATCTCCTGGA
GGAGGGGAGACTGAGTGGCCGTGAGGTGTTCACGGAACTCTGCCTCCCATTTCGTAAT
>NODE_3167_length_46_cov_17.195652
GTAATTGCACGCATCGCGGTTATCGTTACCAGCAGCCACGGCAAAGTGCAATCCTGCATC
AGCTGCACGG
>NODE_3168_length_31_cov_431.709686
TGTTAGACTCCTTGGTCCGTGTTTCAAGACGGGTCGCTTAAAGCCATTATGTCAA
>NODE_3170_length_294_cov_32.619049
TTCCTTTCGAAGTCATTCATTCATTTACTATCCTGTTAAATAACAAGTCTTCCATTCTTC
CAATCATCTGATGATGAAGTACTCGACTTTTGTTGCTGCTGTTGCTCTTGCTTCTGTGCA
GTCCGTCTGGGGACTGATGATTAATACTCCCACGAGTGTTGTGCAATGTCAGCCGATTTT
ACTTACATGGAGTGGTGGTCAACCCCCGTATTTCTTGTCTGCTCTTCCTGGTGGTCAGGC
GTCGGCTCCTGCTCTCAAAAGTTGGGACTCCACGAGCGACACGAGTGTAACCTGGACTGT
GGATCTCCAAGCAGGGAC
>NODE_3171_length_88_cov_4.170455
CTTGTGGTTAGGCCTACGTTTGCTAGGTGTAAGAAATGTTGCCCTCTACGATGAATCGTG
GACTGGATATGCAATGCGCCCATCAAGCAAAATCGACAAGGATTAGATTTAG
>NODE_3182_length_337_cov_16.400593
TATCATGGGAGCCCAGAACAAGAGTACCACCTCCATTCAACAGGGATACACCAGCTTGAT
CAATGAATCCACCTGTTGGTGAAGTAGAACGCCCAACACGAATGTTGTAAGTGCTTGAAG
TTCCTTGGCAACAGTTATCCCAGCTAGTGAAGAGATAATAGAGATTGTTAAACTTGAATA
TAGAGCTAGCTTCGATGGCACCACTGTTAGCAGTACGTGTGGCAAGAGAGGTGACACTGC
TGTCCCGGAGTAAACCTGAGGAAGGATTAATGTTCATAGATTTGATGCCAGTCCAGAAGC
TGCCTAAGGAGAGGTACCAATTGCTGCCGTCAATCAGAAGATTGGGGTCGATTGCATTGT
A
>NODE_3191_length_74_cov_3.675676
GTCGGCTCTGATATTGCCTCACTGTGCTCAGAGGCCGCTATGCAACAAATCCGTGAAAAG
ATGGACTTAATCGACCTTGACGAAGACACCATCGACGA
>NODE_3193_length_202_cov_7.252475
CAATGCCAGGAATCATCATGTATGCACCAACACCGGAACCCGTCACGCCATGGACTTGGT
CCTCAATGAAACGGATACTGGAATAGAACTTGGACCGAGTCTGGCCATTCACCAGAAAGA
CGTCGGAGCCCTCGATAGCACTCCCACCCTGAATTTCAGACTGTGGGATGCCACTCGGAA
GTGATGATTTCAGCAAACGTGCAATGAAACGAAGTTCCCCTACTGT
>NODE_3194_length_572_cov_15.269231
AACAGAGGAATCACATCGGATGCACATAAGCATAGTGTTGCATGATACCGCTTTCGTAGC
AAAAAGGAGGACTACAGTGGATCATAATAGCGAAAAAGTATAGAGTGACATAGCCTTTCC
CAATTGGCAAGACCTTCATTTGAGAGGGATGAACCGGGAGGAGTGTGTAGCACCGATACC
AGGTCGACCGTGCTTGACAGGTCTGTACGACAGCGAAAACTCGCCGAGGTAATGGCCAGT
CATTTCAGGCTTGATTTCGACAGAGTTGAAGACCTTGCCATTGTAGATACCAATAATACT
GCCAACCATTTCGGGAACAATGATCATGTCACGAAGGTGTGTCTTGACCACAGCAGGCTT
CTCATTGGGGGGAGCCTCTTTCTTAGCCTTACGGAGCTTCTTGATGAGACCCATTGGACG
GCGCTTGAGACCGCGTTGGAACCGACGGCGAGCACGGGCGTGAACGAGTTCAACAAACTC
CTCGTTACTCATGTCCAAGAGCTTATCGAGCTCAACGCCACGGTAGGAGAAGGTACGAAA
CGTCCTCTTCTTCTTGAGATCAGCGGCAACTTGAGGGTCAGTGACATCAGCCATGA
>NODE_3197_length_579_cov_53.227978
CTCTGATGTGACTTAACCATGACAACTAATTCACTACCAACATATCATTATCTGAGTATT
GATAAATCAGGCGAACTGCTACGACTGAATCACTTCTTAGAATCCAAGCGCTGCGATAGT
TTCCGGCCAAGCCCCTTCGTCACGAAGAAATTGGGAGACGTCAAGCATTAGGATGTGGAC
AAAGCCAGTAGCGCCAGGTAAGGTGGTATTCAAGGCGTTAATTGTAGCGGCCACTGCGGG
ATCAAGCTGGGCGATCATGGCGCTGAAATTGGGTACAGATTGTTGGGCCTGGAGACCGGA
AAAACCAGTAGCAGTGATCTGGAGCGATTCGCCGAGGACTCGGCTCAGGTCTATATCTCT
TGGCAGGTCGGTCGTCGAGCCAGCACTGACTGGAATGGCTAACAAGTCTGAAGTCGCACC
GTTGAAACCCGTAATCAGGTTCTGGACTTGGACGCCGATGGTGCCATCGGTCGCAGTGTT
ATTAGCCTGCATGGTCACTATATTGAAAAATATTTCGCGGTTAAGAATGGAAAGTTTGTT
CAGGACATCTCCAATCTGGGGGTTGGTGTTGGTGGTTTGCCTAGTGATGAGGGTGATGAT
GAA
>NODE_3204_length_563_cov_25.030195
TCCCAAGTGGGTCCACAGGCTGCGTAGCACGCATTTCTTTCTCTATATTTGATACCCTAT
TCTCATCTCACGAGTCACATTTTCATAATGTCTGCGCCCGAAGCCGTCGCTACCACCACT
CCTCCTGTTGAGGCTCAGCCCGTTGAACCCATCCCAGCTCCCACTGCTGAAATACACAAG
GATGAAGAGCCTGTCGCCGTTGCCACCGAGCCTCAGCAGGAAGCTCAGACCGAGGAAACC
CCGGTTTCTGTTGAGCCTGTTGCTGTTCCAATCGAGGATGAAGTTGCTCCCGTTGCCTTG
GAGGAGCCGGTTAAAGAAGAGGTCAAGCCCGTCAAGAGTGAGACCCAAAAGGAAGAGAGG
CCTAAAAGCCCCAACGCGTTCATCAAGTTCTTCGCTTCCATCAAGGACAAGGCGAAAGGT
AGCCCTAAATCTCCCAAGAAGGAGAAGAAGGAGTCCGAGGCCGACGCGCCTGTAGCTGAG
GACTCCCCCAAGGAGGAGGTGCTCACTGCGGAGCCTACCGTCGCGACTCCCAAGGCTGAG
GATGCTCTTGTTGCTGACCCTGTGAAGGGGACTGAAGCTATTACGGC
>NODE_3209_length_74_cov_19.581081
ACCAGGTCATGCTGGCCACATACACTAGGTAATAACATCAACTAGTACAGACTCAAAGCG
AAGCATTAACCCACGAGAACAAAATACTCAAGAACCCC
>NODE_3210_length_352_cov_6.414773
AACTCTATATACCATGTGTCATTATGTAGCCTTCACCGACGGGGCATACCCCTCCCACGA
CCTCTCAGGGCCCTCTGTGCCGTGCCGGGAGGAACTTTTGGGCCGTGACTTGGTGTTTCA
CTTTGGGGGTTTCGTACTGTTTCATCCACACTGAGAATCAAACACGCGGCCTCAGTTGCA
CTGCTGATGGCATTTAGCTTGACAAGACTTGGTTCCCACACGAAGGTCTCGTAGTTGTCC
CGGATGCCTTCAACACCATCAACATCAACCCCATACCATTTTTCACCTTTTGCATGCTTC
ATCCGTAGCTTGTTAAGGATATCTGTGGAATCGAGACCAGCATTATCACAAATTTGGCGA
GGGATGATCTCAAGTG
>NODE_3213_length_56_cov_2.196429
CGCCCTCATCCATCTCTAGCCCAGAAACCCTATCGACCTGTCTAGATCCCTCCACCATGA
ACGCTCAGGCAGAGTCGTCC
>NODE_3216_length_114_cov_5.131579
CCCCCCACAGACGTCCCAACTTGTTCCCAAACGCCTTCATCCAAGGACGATGGAATGCTG
ATAACCGATTCCGTATCTGAACCAACTCCTGACCCCAGATCAAGTGTCCCTTGTCCCCCC
GAAACACTCGACTGAGGC
>NODE_3217_length_72_cov_5.083333
AAGCCGGGGCATTAATCTCTTCTAATAATTAGGTTGAGGATAATTAGGTTGAGGATAATC
AGGTGCAAGGACGCACTTTCGGATGTTGGGATTTCA
>NODE_3222_length_332_cov_25.328314
GCGTTTGTAGATATTGCTAAAGCTGGGGGGACAACCGTCAGAACATGGGGTTTCAACGAG
GTAACATCGCCCAATGGTAATTACTACCAGTCCTGGACTGGGAGCCAGCCGACCATCAAC
ACCGGTGCTACTGGCCTCCAGAATTTCGATAATGTAGTCGCAGCTGCAAAGGCAAATGGA
ATCCGCCTAATTGTGGCACTGACAAACAACTGGGCAGATTACGGTGGTATGGACGTTTAT
GTCAACCAAATTGTTGGCAACGGTCAACCCCATGATCTCTTTTATACCAACACCGATGTT
AAGGATGCATTCAAGAATTATGTTAAGACCTTTGTAGGTCGGTATGTGAATGAACC
>NODE_3223_length_642_cov_8.383178
ATTGAAGGAGTGCCCGTGTAAGTGGAAAGGATGGGGGCCGCCTATGAGGCCGCTGGGGAA
GTTAATTTGAACTGTCTTATTTCTCTCCACAACCAAGAAGCTGCCTTTCGGAAGAAGCTC
TTGCGCAGTATGCGCGCCACTCAGAATCTGGAGCAGGACAGGAACGTCGGGCGCAGTGAA
CTGCACTCCATTCATGGTCCAGGTAAAAGCTTCTTCATCAAAACCCATGGTAACGTTGAA
GACATAATCAGCACCGTCAGGCGTACTCCTACCAGGAGCAACGGGATGATTCAAAGGATG
TAAGTCTGTTTCTAGTAGTTTATCGTTCTGTGTCTGCTGGGAAGTTGTCGGGTCTGCGAC
TGGTGCCCCTTTGTATCTGAGGATGGCCGAGTTGAGGCCGCCGGCGAATGTTGTGTTTAG
ACCATTTCCGCCGGTATTTGGCAATGCACGGATCCAATAGTTGTCAACTGGTTGATTAGC
ATTCAAGACCGCAGAGTAGCGTTGCCCAGCAAAAAGCTGTACTCTGTTCACGGTCTTGCA
TTCTGTCTCTTTACTGTCCGCTTCGATGACGGTAAGATTGTGTCCATCGACAGAGAAGGT
GAAGTTGGGCTCGCACGACATCGCGAAAATTCGGAATCTATATCGTTTCCCTTTCTGAAC
GTTGAC
>NODE_3226_length_60_cov_2.666667
GTGACAGTAACTGATCCTATTTTGTTAGATGACTGGAATGTTGACTGCCTCGAAAAGAGA
TTATTGCCGTGTTGGGGGCGGGGG
>NODE_3234_length_186_cov_24.123655
TTGCATTAGACTTTATCCTAGCCCTCATTCGAATATCATTCGTGTACGATACATAGATAC
ATGGTTTCGTTGAATGTTTTATTTCTTTTTGGGCTTGTCGATTTCGATCGTTTTGAGAAC
TGGTGGTAAACTCTGTCTGAGCTTCTCCGCTTTCTCGGGGTCATCTATGGTGATCGTATG
CAGGTATCGCGCACAGCGAACCTTGAGTTT
>NODE_3235_length_421_cov_6.717340
GTTCGGGTTTAATGGGGACGACATCTGGATTGGACGGCGGGATACTCTTTTGGCTGCCTT
GCACTCAATCCCGAAGGCTAAATGGGTTACCCGCGTTTTGCAGTTTGGTTCTGAGCCCTT
GTTCGATAATGTCTTGCCACATGATCAGTTGGCACAGCAAGTGATTCAAGCAAAAAGTAA
CCTGTCTAGTCTTCGCATTCCCGTCACTGTTTCTGAGCTTGCATATGGTTTTCAGGAACG
TGGAGGAGCACAAGATGTCCTCGATGCCATTGACTCGATCAATATCCACATGCTGCCCTT
CTTTGCACAGACTGCTTCCACTGCGAAGAAAGCTTGGCCATTGGTTTTAACAGACCTCCA
ATTCTTCATTGATCACGGAAATGGCAAAAAAATGTATTTTGACGAGAACGGATGGCCATC
TGTCACCTCCGAAGGCGTGCAACCC
>NODE_3236_length_787_cov_9.536214
TTTCGAATTAATGTAGCATGAATCAAATCAGGGGGATAAATTTTTACGTCGAGAAACAAA
GGAGTCAAGAATCTTTAAAGACCCGCAGGAGTGCGTATAAAATGACCATCCCTACATTTG
AAGCCAACATCGTTGTCGACTGTTTCCGGATCACACATGACATCAACTGGGGCACCAGTT
TGAGTCCTAGCAAATATTTCCTTTGTACGAATATTTGATGTGGTGTTAGGGTAGAGATCA
AGGATAGCAACTTCTTTCCCAGTGGCATTTGCAACAGAGTACCAGCAAGGATCACTGACA
CAAGAGCCTTCAACATACGGAGTGTCTCTGATATCGCCCACGAAATACTCGAATAAGAAA
TCTTGAATATGCGTATTGTTTAAGTCAGTCGAGTTGGGCATCGGTCCTGCATTTTGGTCC
CAATAATTTTGAGTGACATAGATAGGAAATGGTACGTCATGAAAGATAATATTTTTCCAA
GTGATGTTCCGGGCCAAACCATTTCCACCTGTCCAACTCTTAAACCGTGCACCATAGAGG
GTGCTGATCATGGTGACATTTTCAATCAGTACGTTCTGTACGTTCGCAACCTGACCTCCC
TTTCCTAATGAGCCAATTGAAAGTCCATGACCACCTTCACAGTAGGAGTCCCTGAATATA
ATATCTTTGCCACCATTTCCAACGGTGAGACAATCATCGCCATTTTGGACGAAGTTTCTC
TCAAATAGCATGTTAGTACCGCTTGCGGAAAAACCATCAGTGTTGAACGGGAATGAATCA
CTGTCCGAAAGGGCATGTATACGGTTGTTTA
>NODE_3238_length_250_cov_37.436001
CACAAATTCAAATGCTGCCTTAACTACTCTAAAAGCAAGATCTGTAATATATGGGTATTG
TACCTTTACAATAGCTATCTTGTCCTAGAGCTATTGTAACAGATCGTGTCCGAGATGACT
GAACTACAGTATTGAGTATAGGTATGAAGTGAGAGTAACTGTTCATTTTGTTTCACCACA
TTAACTGAAGAGATCAGAAATTGGCAGGTTTCTGAGCCCTCCTGCGCCTGCTCCAGCCAT
GACCACTGTTTCCATACCCATTGCCTGCACCATT
>NODE_3239_length_165_cov_7.818182
GAGACCGACTTTAAGCTCAATTACAACAAGGCTCTAAATGAGTACAAAGAAGCTCAGGCT
GCAGGCGTCACCACTCGTCCTGTCATTATTGGTCCCATCAGTTATCTCCTCCTCGGAAAA
AGTGACAAGACTGCTCCATCAGGTTTCCGTCCCATCTCTCTTTTATCCAAGCTCATACCC
ATCTACAAG
>NODE_3264_length_186_cov_5.881721
TGATCACCACCATTGACACTAAAGAAGGCATTACGACAGTTTGAGCATTCAGTATTTCCG
AAAACGAAGTCAGCATTGATGTAGTCGACAGATACTAGTTTGGTCGTCGTAGTCGTAGAT
CCTCCATCAATGTTATTGAAAGTCAGTGTGCCCCCATTTCCAATGAAGCCGACAACACTG
ATAGAAGATGATGAAATGACTCGAATGCTG
>NODE_3267_length_62_cov_605.854858
AAGACAGCAGCAACATCACCTTGAGTTAAGTAGTGGCCGCATTCCTCGAAGTGGACAGAC
GGCGTGGAAAATCGAGAGAGGAATGG
>NODE_3268_length_102_cov_4.745098
TACGAATTTCAATGTGAGAGCGATACACAATCGGGAGATCAGGTCTGATCCTCTTGATAA
GTGGAATCAGACCAGGCATCTGAGGGTCATCAATGAAAGCAACGTCAACACCACCAGGGA
CCAGAG
>NODE_3269_length_178_cov_245.426971
GCTTCTTCTGCCTGATACACATCTGTCTGCAGCATCAGTTCAGGAATGGACCTCTCTAAA
GTTTGACCGGCCCTGAAGTTTTGAAGGAGAGGAAAGAAGTTCAACAAAGTCGAACAAATC
TATAGAACAAGGGCTTAACCTCAGCGGATCGTAGCAACAAGGCTACTCTACCACTTACAG
TACCCCGTTCCCATTCAAGTCG
>NODE_3292_length_88_cov_2.659091
ATAGCCTTCATATTCTTGTTTGGATTTGTCTTCAGCCTTGCGTACACACCACTTCAGGCA
GTATATCCCACCGAGGTGCTTCAATATAATACCAGAGCTAAGGGAATGGCAC
>NODE_3312_length_365_cov_24.079453
ATGATGGCATTTACCACAAAAATATACACATTACACATGAATCAGAGAAAGGGAACATGA
TTGCTTATAATTCGGGGAAACAAGTAATACACAGAATGAGCGGACCGGGCGAACGCTTTT
ACACATCGATGCGAGTTCCATTCTGATCCATGCACCATTCAGGTCGTGCACACGGGGGCT
CAGTCCCATCAGGCTCATCTCCAGCGTCCTTAAGCAAAAGAGCAACAACACCGTGAGGCG
GTACATTATGTACCGTCATGTTACGGACAACGGTACCATTGTCAGTGTGAGTCCACAAGT
CGCGGACAGAGTACTGTCTTCCGGCACGAATCCACGGAGACTCGGTTAAGCTGAAGAACA
TATCGGAAGGCTCGTCAAGATCGTTGATC
>NODE_3327_length_154_cov_8.201299
CCGCCGTAGCTGCTTGCACTCCACAAAATCACACCCTGTCTTGGCCCGAATCTCTGCCAG
CGACACACCCTCTGCCATGTCCGTCAGCTCTAGCACACCCCGAGCTCGGTCCACAGAAAA
TACTGCAAGCTCCGTCACAATTGTGCTCACCACACCCGACCCCGTCACCGGCAGCCTC
>NODE_3334_length_132_cov_71.469696
CGACAAGCACTATGAGAGATATGTGCAGGTAATCGATTACTGATCTGTCCGAGTCTTGGA
GATATGAAGAAAGAAAGCATAAAGAAGTCACAAAGAGAAAGCCTTGATGAGCACAATAAC
GATAACGTTCCCGGCCCAACCCTTGATGGTATCCTT
>NODE_3342_length_54_cov_1.944444
TACAACGGTAACGACGAGAAGGTCCACCCGATCTCCGACAACAGCTTGGGAGCTGGCAAT
ACTATAGTGCCTCGGCTT
>NODE_3343_length_547_cov_43.356491
AAGTTGAATTACTTACAACTTCTCTCAACATTGTCTAGGATGTTTCGTGTTCTCAACTAC
CTCACCATCTATCTCTCATTTCTTCATATCGTCCATGCCACTTCACGTACAAGCCCGCCG
ACAGGGGCCAAGATTGTCCGGGCTGGGACCGCCAACTCTGGAGAATTTTCTACTCTTTCG
GCTGCTGTCAACTCACTTCCAAATGATAGTAGCTCTCAGTCTATATTCATATATCCTGGG
ACATACACCGAGCAGGTCTCTATCACTCGGGTAGGGCCTCTGACTATATATGGATACACT
ACTGATACCTCTACCTACAAGAATAATCAAGCGACAATTCAATTTGGCCTAGATGCTGGT
CAAGCCGGTTCCGACGATGCAAGTGGTACTCTTCGCATCCATAAAGATAATTTCAAAATG
TACAACGTTAACGTGAAGAACACTTTTGGCGTTGGGTCTCAGGCTATCGCTCTCAGCCAA
TACGGTGATCGTGTGGGCATCTACGCGTGCGGATTGTATGGATATCAAGACACACTCCTC
GCAGAGCAGGGTGCCCAGGTCTACCTGCGAG
>NODE_3346_length_55_cov_6.818182
TCAGACCGGGAGTGGAAAAACAATTTCATTTGCTCTTCCGGCTATGCTACATATCAATGC
GCAACCTTTACTCTCTGCT
>NODE_3348_length_417_cov_10.676259
TGGCAAGGAGACCTTAATATTTGGCATAAGCCCGCCGTTACTGGTTGGTATGAGTTCTTC
GTTCCTGGTGTTATTGTTCCTTTGATCGCTACTGTCGGTACCAACTACAAGGTCAGTTTC
CTCGAGAAACACGGAACAGGATTCCCCAACTCTACTGGAGCATTTGAACTGGATCTCAGC
TTGGTCAACGATTTCGATGCGGCATGGCGGGAGCTCAATGGTGTCAAGACTGATGTTTTC
TGTGCCGGAAGTGTTATTCTTCCCGACAAAATTGGACGGCAGATTAACGTTGGTGGATGG
TCGGGCGAGTCGACCTTCGGTGTTCGTCTTTTCACTCCTAACGGTGCTCCTGGTGTCAAT
TCGACTGGTGACTGGGAGGAGGATTATCCTGCTCTTGCATTACAGAGAGGTCGCTGGTAC
CCCACTGCCGCTGTTCTCGCC
>NODE_3349_length_101_cov_4.099010
TGAGGATGTAGAAAAAACAAAACATTTCAGCAGTGCTGTCCAGGGTTGTGATCAAGAATG
AGATATCAGTGCGTACATATATGATTGATCTTGCCACGGTTTAAATCGAAAAGCCACACA
CCGTG
>NODE_3350_length_854_cov_115.817329
CAGTACGCCAGACATGATCGCGAGGAGCGGGCTGGACATTCCATACATCACCAGCATATC
CATTCAACTGTCCGCTCTTGAGAGCAGCGGCAACATCATTCTCATTACAAATGGCACCGC
GAGCAGTATTGACAAGCCAAGCGCCTTTCTTGAAGTGCTTGAGCAAATCAGCATTGACAA
GTCCACGGGTTCCTTCGTGCAGAGGGCAGTTGACAGTGACAACGTCACATTGAGAGACAA
ATTCTTGGAGGTTGGTGACTTTGCGTGCTCCCACTGCCTTGGCAGCTGCCTCTGGAAGAG
GTGCATAGTCATAGTAAAGAAGCTCCTTGCAATTAAATGGGACAAGACGTTCAAGGACAC
GGTAACCGATGCGGCCTGCGCCGATGGTACCAACGACCTTGCCTTCAAGATCAAAGGCAT
TCCTGGCGATTTCAGATACTTGCCAGTCTCCACGTTCAATCATCTCATGAGCTGGTACAA
AATTCCTAGTGAGAAGCAGGATGGTCATGACAACATGCTCAGCCACTGAGACGACATTGG
AACCAGATACCTCCAAGACCTGTATACGGCTTTCAACAGCAGCATTCAGGTCAATGTGAT
CGGATCCGACACCAGCAGTAATGCAAATTTTGAGGTTCTTCGCCTTCTGGATTAATTCAC
GAGTGAGATAACCAGGGTGGAATGGGGTAGTTATGAGAACTTCGGCATCCACGATGTGCT
TCTGGAAGTCGCTGTCAGGTCCCTCTTTGTCGTCTGTTACAATAAATTCATGACCCTGAT
CTTTAAGCCAAGATTGAATCCCGAGCTTGTTTTCAATGGTGCCAAGGAGACGGGGCTCCT
GCTCGGCAGCTTCTCCGCCTTTGTAGAGGATGGCCAAA
>NODE_3361_length_147_cov_3.775510
CTTTGACGAAGTCGACGCCATCGGAGGCGCTCGATTCGATGACGGTGCTGGTGGTGACAA
TGAAGTACAGCGGACGATGCTTGAGTTAATAAATCAGTTGGATGGTTTCGATCCAAGAGG
GAACATCAAGGTTCTTATGGCTACAAACAGGCCAGATACATTAGATCCTGC
>NODE_3363_length_263_cov_5.395437
GTGGCCCTGGCAGCCTTGACCTTCTTCTTGTATTCCCTGTACTTGGTATCGGTGCCGAAG
ACCCAGTCCCACAAGCGGAAGGAAGTTGCGTAGTTATTGGTGAACGCCATGTGGTGAAAA
TCATGGTGTTCAGCACCAGACCAGAAGGGGACGATGTGGTGGAGCGACCAAGGAAAATCA
TACCCACTGTGGGCATCGATAGCCTGAAATAACCTCATGATAATCCAAATATAAACGGTA
ATGATGTGGAGATCGCGAGCGAAGGCAGTGTAGACGATGGGACCAGC
>NODE_3407_length_25_cov_10.880000
TTATGAGTGATGACCCAAGAAGTGCACTCGGCGTCAATTTTAGTGAAAG
>NODE_3415_length_76_cov_3.000000
ACGACATATTACACATACAACACCGCCATCGATTCCCTCCATCAATGAACTGCACATACG
GATTGATATAGGTCCTACACCTCCTACACCTCGCAATAAC
>NODE_3430_length_68_cov_21.367647
AGACCTTTAGGTACATAGCATCGACTCGCTTTCGGGAGCAAACAAGAGTAAATAATTTGT
GACACTTATAAACGTCTTCTACTCTACTACAG
>NODE_3432_length_80_cov_8.737500
TAAAGCCACTATGAGACAACGAAGAAGTATACAAAAGGAGACATTGAGGACATCTACAGG
ACATGGTTGATGGACATGAATAGGTTGGCTAATGTGGAGAGGAG
>NODE_3433_length_57_cov_2.964912
TCTTGTGGCGTGGAATTGGGACAAAGTGACATTTCTGTTCTTCGCAAAGCCGAACTTAGC
GACAGGCTAAGTGTAATTCGG
>NODE_3446_length_80_cov_5.150000
TGCCTTGAGGCGGCTCAACTATCGTGGCCAGAATGCCTCCAAGATATCAGGAGATAGAGT
TGTTGAAGAGCTTCTTAAGCCCTGAAGGGGTTTTTTGCCGTGAA
>NODE_3467_length_776_cov_19.925259
AATAACAACATATCATCATCATCTCCGCGGTCACCTCGGGAATCAATAACCACGCATGGC
CAGGCCGTGGATGAGAGCAGGACCACTCGACGTCCCCAGCCGTGATGCTCCCGCTGCAAA
CAATTTCTGCGCCTGCTCAAACGACCGAATCCCTCCCGACGCTTTCACCTTGACACGACC
TCCCATATAACTCACTGACCGGTACATCAGGCTCACATCCTCAGGCGTCGCCCCTGCACT
CCCAGAAAACCCTGTGCATGTCTTCACCCATGCCGCCCCTGCCTCAGCTGCAATGTAGCA
CGCAATAATCTTTTCCTCCGTCGTCAGAAAACTCGTCTCAATAATCACCTTGACCGGATA
CGGATGGCATGCCTGCACCACAGAATCGATGTCCAGATACACCATCGCAAAGTCAGACGA
CTTGAGTGCCCCCAGGTTGATCACCATGTCGATCTCCCGTGCCCCATCAGCGATCGCCTG
GGTGGCTTCGTACGACTTGGCCTTGATCGCCGCTGCACCCAGGGGAAATCCAACAACACA
GCACACAAGCGTGTTCGAGTTGCAGTCTGCCATGTAGTTGAACACCTGGGGGACATTGGC
TCCGTTGACACAGCACGTCTTGAATCGGCACTCAACCGCCTCTTTGCACAGACGGTCGAT
CTGGGCTGAAGTGGCGTCTGGCGTAAGCAGGGTGTGGTCGATGGCATACGGAAGGCGGGG
GTCATCGGGCGACGCAATGGGATCAGACGGCGGCAAGTGTTCGGCGTCGTCGTCCAGCAC
AGAGGCCACTTTCGCCCGGC
>NODE_3471_length_56_cov_10.017858
GAGATCACGGGAATTGTGAAGACTCAGGAGTAGTGCCTCCATCAGACAATGGCCGTCAGC
AGAAGCATAAAAGATTCTTC
>NODE_3472_length_446_cov_47.109867
AGATCCTCAGGCACCTTCAATAGGGATGGGTGGGAGACGACGCTAACTTTGATGTCATTC
TCAAATGCGAGGTCAAAGACGTAGCGACCACCGAAGCAATAGCCAGTCGCAGCAAACTCT
GTTACACCTTGTTCTATGAGGCCAGCGATAGCCCGGTTCAGAGTTGGACGAGTCTGTGCC
TCTCCATGATTCACAAACCATGCCGCGAGATCAAATTTACCATTATTCAGAGCATCAGGA
GCTAAAGCATCGCCGTTGAAATAATCAACAATGACAGTGTAAAATCCATTGCGTGCAAAA
TCATCGGCAAGAAGCTGAGCGTTGATTAACTTATGTCCAAAGACATCGGGGAGGAACAGG
AGAGCTTTGTCCTTGGGATAGTCGATGGTTGGTGTGGCAATATAAACACTGACGCCGTTG
ATGGTAGTTTCCTTGCCCTCGGGCGTACCCTCGTGCCTAGCACCGCTAAT
>NODE_3483_length_302_cov_18.748344
CGCCAGCAGGGATAAGCCGGGTACCATACCCGGGTTTGGTACACCAAGCCACCATCTCGC
CTTCCTGATCACCAACGGTAGAATCCGGAATGGAGGGAGCCCAAAAGCAGAAATCATCGA
GAGCATTGACAATCAAAGTCTGGCAAAGAGAATCAGGGCCCTCGGTGGTAGAATTGCAAC
GGTTGTAGCCAAATTGAGGACCACGAGCGAGGTGCGTATCAGGATCCACTTTCTCGGGGA
TGCCTGAGGGATACACAAGCCCTGTTATTGAAGCGAGGGGAGTAGCAGGGAGGGTCCCCG
TAATCTGGGCGTGAGTAGACGCCACA
>NODE_3492_length_1028_cov_18.307392
ACGTGATCAGAAATCCAATTGTCAATGGCCTCATCATCCTCGGCAGAGTACTTGATACTG
TCATGAATCTTCTTGGCATCGTATTCTTCTCCTGGTTTGTGCCAAGTACCCATATGCAAT
CCGACAGTGAAACCATCGGGAAGAATGCCTTGGGCAGTCCTCAGATCAACGTCATGGCAA
ACAGCAGGAGAATCGGGATGGAAATGTGGGTGATGAGAAGTCAATTCACCACGGAAGGCA
TCCATCCGTCTGGCGACTTCACGCGTCACCTTGTAACTCCATCTGATAGGCGCAAAATCG
GCCTTATGGTTCATGAAACCGGAATCGAAGAATGGTTCTTGGTAAGGGGATTTGGATGAA
ATATGAATTTTGCCACGGCTGGCTGGATATTCTAAATATTGGAACATAGTGATATACTTG
CCAGGCGGCAACAATGTATGGTCCGCATAAGCACCCGACACGATAGAACCGAACATGACT
GGCTTGTCAGGTTTGTTTCTGAAGTACTCATTGAAGAATTTGTTGAATTCCGGTCCCATC
TCTTTCAACTCTTCTTCAGTGGGACGAATCTTGAACCCTGCATCGATAAAGTTGGAAGAG
AGACGGGCCTTTTCGGGTGAAATTTCCCATTCTTGGAAGAGCTCATTTCGGACTTCGGGA
ACGCCACGAAGGAAAGCATCTGCAGTGGTCGATTCGTTTGAAACACGGTAGATGGAAAGT
GTGGTATAATGATCCTGATACTCTTCACCAACACCAGGTAAATTGCTGACAACGTTGATA
TCCAGTTTTCCCAGCAGCTCTTTATTACCCACACCACTCCTTTCCAAGATTTGTGGGGTT
CCTAATGTCCCAGCACTCAAGACGACACACTTCCGCGCTCTCACAATGGTTTCGATCAAC
TTCCCGCCATCACCACGGTTGCGAGCAGGAACATATGCAACACCAACGGCTTTTTTATCT
TCAAAAATAACACGGTTAACGCGTGCATTGGTGCGGAGGTACAGATTGGATTGAACGTCC
ATTACACTATGGACGTAGGCCGTTGCGGCGTC
>NODE_3493_length_72_cov_106.055557
TGCCTGACTTGCCCTATGCTTACGATGCTCTCGAGCCCTACATTTCTCGTCAGATCATGG
AACTTCATCACAAGAAGCACCACCAGACCTATGTCA
>NODE_3501_length_73_cov_13.397261
GATTCTTAGTAGAGGACAAACAACACGGCTATCCAAGAACAACCAGAATTCATGTAAACC
ATATAGAATAGAAAGAGAACATAAAAAGCCAAACGAT
>NODE_3503_length_331_cov_5.033233
CGTTAATGGTCGAGATGAAGAAGATATTGAAGATGAAGAGATGCAATATCTTCTCGAACA
GGACGATGAAGCACTCATTGTATGGAGGGAAGATTATTCCGAAGAGACTCTGGATAAGGC
CGGGGCTAGGTGCTACAAGGATCGAGCCCGCATCGACGACTACAGATCAAGGAGTATCCA
TGTGCAATGGGTCACACCTCCAAGTGCAAATCTCGCGGGAGAAACAATCTATACTGAATC
AGGAAATGAACCCATTCAAGAGATCTATTACTACAAGGTTTGTATCATTGTTGATCTTAG
TTCTGTCCAGTATCCTGGAGCTTGATCAACCGTCAATATTTTTCGAGAATCCGAA
>NODE_3513_length_70_cov_3.514286
GGGATGGGTCGGAAGGCGACTGCTGGAGTTGGGTAGTGTCAGCAGAAGTCTGGATGCTGC
GCAGACCGAGCTGAGGGATGCGAGAGGAAATACG
>NODE_3514_length_50_cov_2.960000
ACGGAAGGTGCTCGCCGTTCCCAAGAATATGAAGCTTTTGGCAATCCCCTTGTTCGAGCT
TTACGACAATGCAG
>NODE_3515_length_71_cov_3.056338
CGCATCACAGTCTTGGAACTGTAATCCGGTAGCTTGAGGTAGTTGACGCAAGTCATAACA
CTCGGAAGGTAATCATCAGCTTTAAGCGGTGCCTC
>NODE_3529_length_238_cov_6.743698
TCATTGGCGGAGTCAAGACTGTCCAAGACGCATCAAGCAGGGTGAAACCTGCCTCTCTCC
ACTCTTCAGCAGTAACTCCTGGAAAGCTTCGCTACAAGGAGAACTCGGGTGTTTGTGAAA
CAACTCCTGGTGTGAATCAGGTATCTGGTTATGGCGATGTATCAGCATCCAAGAGCCTCT
GGTTCTGGTTCTTTGAGTCGCGAAGCGATCCCGACAATTCGCCTCTCGCTCTCTGGTTTA
ACGGCGGACCTGGCAGTTCCAG
>NODE_3530_length_168_cov_5.244048
ATACTAACTCAAGTGGAGGTGAACTTGCCATGCTGTTGACACAGGACAATGGAGGAACCA
GGCTTTCGTCCACGAGATATATCTATTACGGAACCATTACCGCTACACTGAAAACTGGTC
GATGGGGAGGTGTCGTCACAGCTTTTATCACAATGAGTGATGTCAAAGATGAAATTGATT
GGGAGTTTCCTG
>NODE_3536_length_421_cov_17.244656
TTTGCTCCGTCTTTCCAACTACAATCTCTCTCTTTTTCTCTCTCATTCATTCTCCTGAAA
TGGCTCCCAGTGGTGAATTTTGGGTAGCTTACCAATTTGCTTCCCGTGGCAATGCTTCCC
CGACAACACAACTCATTGAGCTAGAACTCGCTGGACAAAAATTATCTGACCTTGAAGATG
TTCTAGATTATGTCTTTTGTCAAGGATTTGTTGAGGCTCACTTTCGTTCTGTTTGTACTT
GGGTCCGTCATGACGGTGCCCCCGTCCATTCCTCTGACACCGTGGAGGAACTTGTGAAAC
AGGGCGTCGGAAAGTGCGTTAATACTGCTGTCAATCTTTTCGTCGAGGATGTTCCGACTG
CCTTGTGGTTCACATACCGCTATGTTTATTCCCCGGCCGCCAAAGTCGCCATTCAACGAA
TCCGTTTGAACCAGAATATCAAGTT
>NODE_3541_length_25_cov_80.720001
TCCGGTTAAAATTCCGGAACCAGGCTGTGGATCTTTAACGGCAACGTAA
>NODE_3542_length_239_cov_4.949791
ATATCACAGTTGAACGTAGGATCAGTAACATCGAATGCAGTTTCCCAGACGTGAGTGAAC
TCGTCCAGGATGTAAGGCACTGAGCCATCTGCCCCGTTGTCCATAAAGGTAACCAGACGT
TGGTTGGAATTAATCATCGCACCAAGAGTTGGCCAGGAAGCAGCTGGAAGAGGTATAGAC
GGTGGTTTAAATGAACGGACATCCAAACCCACTGCCTTGAATATCTCGTCATACAGACCG
ACGGGCAAATTGTCAATATTGAC
>NODE_3548_length_519_cov_7.911368
ATACTGTGGAAACCAGCACCAAACCGAGGAAGACAAGCCTAGGATATCGTGAAGTTGTGT
ATAGCCTAAAACAAACAACAGAAGGATATAATAACAACATGCTAGCTGCGAGGAATCAGC
AAGCGGGGGAAGATATTTCGAAGAGGGCGCAGGCCAAATGAATTACGAGGCCGTCTTTTT
CGGTCGCCCAGGTTTTCTCTTTGTGGCCTCCTCTGTAGCAGCTTCGCCACTGACAGTAAC
TTCCTCGCCACCATCAGGAGCGGAGGGCCTAGGGTTCTTAGGCGGACGACCACGGGGTCT
CTTTGGTGTAGGTTCACCCTCCTGGTCGGTTTTAGGCTTGGGAGGACGACCGCGCTTACG
CGGGACAGCGGACATGGCCGAGGTCGCGTCAGTAGTGTTGGCGGCTGTCTTCTTGTTTTT
GCTGCCCTTGGGCCTTCCACGACCGCGTTTCGCTGGGAGATTCTCGGTAGTTTCAGTGGT
GCCGCCTTCGTTCTCGGCTTCTGGGTGAGGCTCGTCCAACTCGTCGATGGACTGCTGTCG
CTC
>NODE_3549_length_347_cov_7.740634
GTTTCCTGTGTTGAACAATGTGGAAGTGGCTATTGAGGGGAACTTGTCATACCCAGAGGA
TATCCCCACCGTCCAAACGATTGTTGGCTCATCTAGTTTTCCAGGCTCCTGGTTTTCCTT
CAATGGGGGTCGCAATGTTACCTTACGGGGCTCAAAAGATCCGGAATGGGGCTGGATCGA
TGGACACGGCCAAGCATGGTGGGATGCTGCTAAAGGAAGTTCGGGACTGGATAACCGACC
ACATGGAATTTCCTTTAGCAAGATAACTGATGGTGTAATCCGGGACATGAAAATATGGAA
GCCGGTGGCTTGGAACTTCCTTACTAGCGGATCAGTGAATTTCCATGCCGTCAACAACCG
TATACATGCCA
>NODE_3552_length_25_cov_573.599976
TAAGGGGTTGCGACTATGAAGACGTTGAGCCTTCCATTCCTTCGTAGCA
>NODE_3555_length_63_cov_7.190476
GGCCGAGCTAGGTGAAGGCACTGGTGGAGGAGCCGAGGGTGGCAAGTCCTGGAGTGGTCC
TGGTATGGGTCATGATATCACGGCAGG
>NODE_3565_length_537_cov_36.273743
AAGACCACTGGCAAATCGAACCGTATCACAATCACCAATGATAAAGGTCGTCTCTCGAAA
GAGGAGATCGAGCGTATGGTCAACGAAGCTGAGAAGTACAAGGCTGAGGATGAAGCTGCT
GCCGCTCGTATCCAATCCAAGAACGGCCTTGAGTCGTATGCATACAACCTTCGTAACTCT
ATCACAGATGAGAAACTCGCCGACAAATTCGAAGCCGCTGATAAGACTAAGCTTGAGACT
GCTGTTAATGAGGCCATCTCTTGGCTCGATAGTTCGCAAGAAGCATCTAAGGAAGAATAT
GATGAGAAGCAAAAAGAGCTCGAGAGCGTGGCGAACCCTATCATGCAGAAACTTTATGCA
GCAGGTGGTGCTCCTGGTGGTTTCCCTGGTGGTGCTCCCGGTGGCTTCCCTGGTGCTCCC
GGTGCTGGTGCTCCCGGCGGTTTCCCTGGTGCCGCTGGTGGTGAGGAAGGTCCCAGTGTC
GAGGAGGTTGATTAACGGGTGTCTGATTCGCTTTTTGCTTTCCGCTCTTCCTCACCATTT
TCTGCATGTCTATCTGGACTT
>NODE_3569_length_28_cov_722.785706
TTTGCTACCTCTTTCAACTTAACCGATTGAGGTAGCAAAAGAAAAGGTCTGT
>NODE_3575_length_767_cov_10.916558
AACTCGCACCCGGAATTGGAAGCCTCAGTCGTTCCCAGCTCTTCGCCAAGCGCGGTCTCT
TCAAGGGCCTCAAAAAGTCCGAAAAACCTGTCGCTGAGGAGTCTGCGACAACTATTGAGA
AGACTGTGGGTGGTGCAAATAACGGAGGCCAGCGTCATGTCCCTGTTCACAAAGCGCCCC
GCTATTATCCCCCTGAGGATGTGCATCAACCTAAGAAGAGCCGAAAATCTCATAAATCCC
CCACCCTCCGTACCTCCATCACTCCTGGAACCGTGTTGATTCTGTTAGCTGGTCGTTTCC
GTGGAAAGAGGGTTGTTTTCTTGAAGCAGTTGTCCAGTGGATTGTTGCTGGTGACTGGTC
CTTACAAGATCAATGGTGTGCCCCTTCGACGGGTCAATCAGGCCTATGTCATTGCTACTT
CAACCAAGATTGAGTTAGAAGGGCTGACGGTTGATGAGAAGATCAATGATGCCTACTTCA
CCAGGGCTGCCGTGAAGAGTGCCCGCTCCGCCGAGGATGAGTTTTTCGAAGACGGAAAGC
CCAAAGCCAAGGAGGCCTTCCCGGCTTCCAAGGCTGCTGACCAGAAGGCGGTTGATAAAG
TTGTGATTGATGTTGTAAAGGAGACACCAGAACTTGGAAAGTACCTCAGATCGAGCTGGG
GCTTGTCGAAAAACCAGTTCCCTCATGAACTCAAGTTTTGATGTCAAGGAGAGACAGGTT
CATAGGATAATATGTTGTTTATGCAAGTACCATACAGTTTATGATTGAAGTCATTTCCAT
TTTGGTGGGGA
>NODE_3576_length_1308_cov_34.151375
GCTTTTTTCGTCTGGGAACTAATTTCTATCTGGTCCCACAAGACTCATTCTCCCGCAAAC
ACATCACCAGTCAATCTACCGTCTCAGATATCTAACATGTCCACAGACAATGGTAAATAC
AGCGTCGGATACTTCACCAACTGGGGCATTTATGGACGCAAATTTCCTCCTTCATTAATC
CCAGTCGAGGATCTCACGCACATTCTTTACGCTTTCGCTAATATCAAGCCTGACACTGGC
GCTGTCTTCCTTTCAGACCTCTGGGCTGATCAGGACCTCCACTATCCAGGTGATTCCTGG
AATGATCCTGGGACGAACCTTTACGGCAATCTTAAAGCTATCTATAGGCTCAAGAAGCAG
AACAGGCAGCTGAAAAATATTTTGAGCATTGGCGGTTGGACCTATTCTCCTTCTATGCAT
CCGGTCGTTGTCAATCCGACTCTTCGCTCTGAATTCATCAAATCTTCTGTTCAGATACTG
GAAGACTATGGTTTTGATGGACTGGACATCGACTATGAGTATCCAACCAACGATGATCAA
GCAAGAGGATATCTTGCACTTTTGAAAGAACTTCGTGAAGCTTTAGACCAACATGCGAAA
GTTAAGGGGGCCAATTACCACTTCCTCCTCACGATCGCTGCCCCCTGTGGTCCAGACAAC
TATCAGAAGCTCCACATCACTGAGATGAACAAATATCTTGATTTCTGGAATTTAATGGCA
TATGACTTTTCTGGTTCCTGGGACACGAAGACTAATCACCAAGCCAACCTCTATGGTTCG
CCAATCAATGCCAATGACGCTGTCCACTACTACCACTCCCATGGTGTTGCCCGCTCAAAA
CTTGTCCTTGGAATCCCACTCTATGGTCGCTCCTTTTCAAACACTCAGGGTCCTGGCCAT
CCCTTTTCTGGCATTGGCCAAGGAACTTGGGAAGCAGGCATTTATGATTACCGGGTCTTA
CCTCTTCCTGGCTCTCACCTATCCAAAGACTCAAAACTAGTTGCTAGCTGGATATATGAC
CCTCAGAGGAAGGAGATGGTTAGCTTCGATGATGAAGCGGTTGGAGAATGGAAAGGTAAA
TATATCAAGGAGGAAGGTTTGGGCGGAAGCATGTTCTGGGAACTGAGTGGTGATAAGGGC
ACGCAGAGGGATGGCATGGAAGGAGGCTATGGCAAGGATCTTCAACCCGGTAAAAGTCTC
ATCAACATTGTGAAGAATGCCATGGGTCCACTTCACAGAGGCGAGAATTGGCTCAAGTAC
GAGAAAAGCAAGTTCGATAACATGCGTCAAGGAATGCCCTGATTTATTTGGACACGAGAT
GTTGACGGGAAT
>NODE_3579_length_25_cov_19.559999
AAAGGGAATCCGGTTAAAATTCCGAAACCAGGATGTGGATCTTTAACGG
>NODE_3593_length_94_cov_23.095745
CTTTGCAACGCACAAGCCTAATTTCATGAAAACATGGAACATGTCTTTGCATATCGTGGT
AGCATATGAAGAACTGTCAGAGTCAAGGCCAAGACGGATACACAAAACCCGCAATCTC
>NODE_3600_length_166_cov_3.650602
GCGACTCGAGAGACTCGACATGAACAAAAACCCCGGGTGCATTAGTTTGCAAGGGCCGTA
GATTGATAGCATCATTATCCCTTACATCCAGTTCCCTCGATCCGCTCTCACCATTTATTT
GTGACAATTTCCATCTTGACCTTGATTCGTTAGGGTATCGCGATACGACTTCCTGACCAC
TTCCTGACTG
>NODE_3608_length_29_cov_63.586208
TGGTATCATATCCTGGCGCCAGACGGCAACAATGCATTTTTCTCAACTGGTAT
>NODE_3609_length_78_cov_71.115387
CAATGCATTTTTCTCAACTGGTATTGTTCCGGTACAGGACTCTGGCCTGATCAACGGAAA
GGGAAGGTTCAATGGTGGTCCTCTCGTTCCATTTGCCGTCGT
>NODE_3610_length_25_cov_52.599998
GGGAATCCGGTTAAAATTCCGGAAACAGGATGTGGATCTTTAACGGCAA
>NODE_3612_length_49_cov_7.612245
CAAGAGGGGCAACTATGCACAGCGCGTTGGTGCCGGTGCGCCAGTCTATCTGGCTGCCGT
CCTCGAATACCTG
>NODE_3614_length_74_cov_5.216216
TCTCCCTGCATCGAAGTCGCATGATATGAACCTCCCGAGTATGACATTGCGAGCGTATCG
TTAAGTTCTGCATCCCTCCATGCACCGTCTGGGGCATA
>NODE_3615_length_75_cov_48.706665
TTCCCCGACAGTGGGGGAAGCTTGGTTAATGCCCTGGCAATTCACACTCAGGCTGCAAAT
ACTCAATCCGCGGTAGATGCTACGACTTCTGATGTCAAC
>NODE_3616_length_67_cov_14.134328
ATCCCAAGTCCATCAGTGCAACTTTAATGTTCCCATTCTCAAGTCCAGAGGGAATGGCTA
CATCAATATGGAACTTGGAGTTGAAGGGAAT
>NODE_3618_length_823_cov_12.776427
AGCAACCGCAAGGACAAAATGGCTCGGGGTCCCAAAAAGCATTTGAAGCGCCTGGCAGCA
CCCTCGTCATGGATGTTGGACAAGTTGAGCGGAACCTACGCTCCTCGTCCTTCTCCTGGT
CCCCACAAACTCCGCGAATCCCTTCCTCTCACTGTTTTCCTTCGTAACAGGCTAAAATAT
GCTTTGACTGGTCGAGAAGTCGTAGCGATCGTCAAGCAGCGCTTGATCAAAATCGATGGC
AAAGTCCGCACCGACCCTACCTACCCTGCTGGTTTCATGGACGTCATTTCCATTGAGAAG
TCTGGGGAACACTTCCGTCTCCTTTACGATGTTAAGGGTCGTTTCACCATTCACCGTATC
ACACCCGAGGAGGCTAGTTACAAACTTCTCAAAGTCCGTCAAGTCGCCGTCGGTAGTCGT
GGCGTCCCTCACATCGTGACTCACGATGGCCGAACAATTCGTTATCCTGATCCTCTGATC
CGTGTCAATGATACCGTTAAGTTTGATCTTGAACAAAACAAGATTGTTGATTTCGTTCCA
TTCGACACTGGAAATATTGTCATGATTACTGGTGGTCGTAACATGGGTCGTGCCGGTGTG
ATCACACACCGTGAGAGGCACATTGGTGGCTTTGATATCGTGCACGTCAAAGATTCACTC
GACAGGTCTTTTGCTACTCAAATATCTAACATATTCGTGATTGGTGAGGGCACTAAGCCC
TGGGTCTCATTGCCCAAGGGCAAAGGTCTCAAGCTTACTATCTCCGAAGAACGTGATATC
AGGAGGAAGCGTGCACAGCAGGAGTAGTTTTCTCAATTTGTGTCTTGTATGCCTGATCCC
ATGACAT
>NODE_3623_length_743_cov_20.915209
ATGGTTGATACGATACACAATGCCAAGTGCTCAAGAAACTATCAAAGTTTGTCATAGTAC
GTATCGAGAGGAGGAACTTCTTCCTTGAGACCTTTTCGTTTACGAACACTCTTAACCAGT
TCCTCCATTTTGCTGCCTTTCTCGAGAGGATCACCATTCATCTGCTCCCAGTGGTCGAAG
ACTGACTGGGGGAATGCCTGGCCACCGGTGTGGGCGCGTAGCTCACCATTGAATCCCAAT
GAGTCAGCGACGGGAAGGTAGGCCTTCACTGTGAACATGGGTGTTCCTGGTCGCTGTTCT
TCGCTGAAGACCTGACCACGACGTTTGTTCAAGCAACTGTAAATTCCACCAATAGCATTT
TCTGGACACTGGATTTCAACTAGGTAAACAGGTTCTTGTAGTGTCGGCTGCGCAAGCAAA
CAGGCTGCATAACAGGAACGACGCATGGTAGGGATGATTTGACCTCCACCACGGTGGATG
GCATCTGTGTGAAGAGTGACATCAAGAATGTTTACGCGAACTCCGCGCATGTTTTCTTCA
CAAAGCACACCTTCTTTAGTTGCCCACTGGAAGGAGGCAACGCAGGAATCCTTGATTTCA
TTCAGATACTGCACACCCTTGGTGGTATCGACCAATGTGTTAGGACCGGTGGTGTCGGGA
CCGAAACACCAAATCTTTCTCGCTTCGGTGACATCCCATCCATATTCGTCCGCAAGGATG
CGAGCCCGAACCTTGAAATCGTCACGAGCATTGATCTTTCCTTCCTC
>NODE_3627_length_77_cov_65.532471
TGGCAAGCACGGTCTGGGCTGTTCAGAATCTCATAGTAGAACACGGAAAAGTTGAGAGCA
AGACCAAGACGAATAGGGTGCGTAGGAGGAAGCTCCGTGAC
>NODE_3628_length_56_cov_1.839286
GTGGTGGAGACTTGGTACTATCTACAATGTCCTCAATAAACATGACAATTTCTTTCTCTC
GCTCCTTTGCCTGCTCCTCT
>NODE_3629_length_162_cov_73.327164
GGTCGGTTATCTGATGATCACCATACAGATGATCCAAAATCTTCGCAGGCGATCTCGTAT
CACCTGGAGGGAATGTCGAACGCCACTGTGGCGCCTGGAAATGGCTTCATGCCCTGGTGC
AATCGCTGCACATATCAGTTGAACAAAATGCAAGAAAAAAATGAGACACACCAGCCCCTG
CGTTAG
>NODE_3640_length_238_cov_6.857143
TTGGATTGATGATTCGATGTTGTTCTGTCTGTGAGTCCCTTAGGGCAGAATGTACGGAAC
TGCTGGCGTCATTTTCATAAGCGTGGCAACGTGTTGTTTGACTATTACACGTAGGGTGGG
GTGACGTCGGAATCAAAGCAGAATTGGAAGCAGGACGAACATGTGGTGGCTGATGATCAC
TGATGGTTTGCGATTTGTTCGGTGCGGGAGAAGCGGTCTGACACCAATGTGTGGGCTCAA
TGATCACACCAGGAAACTCCTC
>NODE_3657_length_130_cov_7.838461
TGAGAATTAACTGTCATGACAATACAAGCTACTAGATACACAGACGTATCTAAACAAGTT
TAGCCAGAGACATCTTGTTGTTTCCAACATCCGTCGAGAAGTAGGCATTCTTAAGGAAAA
CATCACCAACAAGCCACTCAGTCGCACCACCAAT
>NODE_3662_length_25_cov_22.160000
AAGTTTGAATATAAAAGCCCTCAAAACCAACATTCATGTTAATGCGCAA
>NODE_3663_length_27_cov_31.037037
CATCTCGACGATCTTGCACGGATGGCTCTTAAGCATGACATGACCGTTTTT
>NODE_3664_length_114_cov_41.631580
CTTAAGCATGACATGACCGTTTTTGCGGAGAGCAGAACATTGTACGGGATAAGTGTGAGA
AGCTCCAGCCCCGCCCTGATCAAAGTCCTGGTTGTGCTGCTCGTCGTCGGACATGATGAA
GAGCCTAGGCTGTGAAGA
>NODE_3670_length_150_cov_33.193333
CATCCATCGCGCTTCTTGTTTGGATGCAAATCGACCTCCCTTCCGAATATGTCTCCGGTT
GCGACGCCGTTTCACATCCAATCCAGAAGCAACGTAACGAACGACCGCAGTATGGCTCTA
TGTATGGCAGGGGAGCCGTTATAACAAGCAGCACTTCTGGAACTTGTAACATAC
>NODE_3671_length_90_cov_2.666667
AGCAAGGCATGAATTCATTCTCAAGGATGACCAAGACGCGGTTTGGGGCTATTTCAAAAC
TCTGAGAAATGCGCGTGTTGATATCGTGCTTGATAACTCTGGGTTTGAGCTCTT
>NODE_3685_length_229_cov_22.829695
ACAACAGGACCAGAAGCCATATACTTGACCAAACCAGGGAAGAAGGGCTTATTAGCAAGA
TCAGCGTAGTGCTTCCTGAGGTGCTCTTCCGTGGGCTGGACGATCTTGAGGGCAACGATC
TTGTAACCACGCTCTTCGAAGCGGCTGATGATCTTTCCGACGAGTCCACGCTGGACACCG
TCAGGCTTGACCATGATGTAAGTACGCTCAGTTGCAGACATTTTTTGTCGAGGAAGAGAA
GTTTTACAAGGAA
>NODE_3689_length_95_cov_3.768421
TGAGACGACGATATCGCTTCTGACGACAGGATTCATAGCCCATTCAGTGCCGAGGAAAGT
AATGCCTGGAGGCGCATCACGGAAGACATCGCGGTCCTTGGCACGTATGTCGGCCCCAG
>NODE_3701_length_152_cov_5.276316
GCCATGTTCCATTTACCATCTCTTGGAACAACAGTTAGCTCCTTGCTGCCCCGCCCATAC
TGTAACTGTGGAGTGGGCAATATCCTTCCTTGAAATTGGAGCAGACCATCTGCAGTGTTG
ATAGTCATGCCAAAATCACGAATATAAGATGACTGTCCATATTGGAGCAATTGCGC
>NODE_3702_length_80_cov_3.862500
TGGTCACTTCCATCGTATTGAGCCAATTCAGTAGTAGTGAATGGATCGTTCTTGGGCGAT
GCCAAATCTGTTCTTGCAGGTTGCATAATGGACTTGGCTTCAGT
>NODE_3703_length_333_cov_51.618618
TGCTACCATACCCAAATAACAATACATTTCCGGAAGTCTCAGACAACACCAGAGCTGGCG
ATAGTAACCTTCTTGTTGACTTTGCCAGAGTCCGATCCCAAACTTTCAATCTTCTTAACC
AAGTCCATACCCTCGATAACCTCGCCAAAGACAACGTGTTTTCCATCAAGCCAGGAAGTT
ACAACGGTTGTGATAAAGAATTGAGATCCATTGGTATTCTTTCCTGCATTAGCCATGGAG
AGGAGCCCAGGTTTTTCGTGCTTGAGCTCAAAGTTCTCATCTTCAAAGCGCTCGCCATAA
ATAGACTTGCCACCAGTGCCATTGCCCCTGGTGAAATCACCACCCTGAAGCATGAAC
>NODE_3704_length_87_cov_3.137931
GAGGATCACAGCACTAGATATATTCAAGTTAATTTGCTGGGCGCGACCTGGGTCGGTGGT
GGTCGAATAAATGCCTTGGTTAACGTATTAGTGTGTGGAAGCCGATCACCA
>NODE_3707_length_78_cov_19.153847
TTCGGGATCATTACAACAAAGGATTCCCACGATAGAGAACACGTGCTACGTAGGTCTAAA
TGAAACCAATCTTGTTGGCCACGTCGAGAGCATCGTGGTCAG
>NODE_3708_length_492_cov_11.101626
GTCCACCCACTACTATCACCAGCTACTCAGTATCTTCAGCTCACGATGAGGTCCAAGTTT
AAGGATGAGCATCCCTTTGAGAAGCGTAAGGCTGAGGCCGAGCGTATCCGACAGAAGTAC
CCCGATCGTATTCCTGTCATTTGTGAAAAGGCGGACAGGACAGACATCCCTACCATCGAC
AAGAAGAAGTACCTGGTGCCTTCTGATCTCACAGTTGGCCAATTCGTTTATGTCATCCGG
AAGCGTATCAAGCTTGCACCTGAGAAGGCCATTTTCATTTTCGTAGACGAGGTCCTGCCG
CCTACTGCGGCTCTAATGAGTGCCATATACGAGGAACACAAGGATGAAGATAATTTCCTT
TATGTCAGCTATTCAGGAGAGAACACCTTTGGCCAGACTGGCTGGATCGAGCTCCCGTTA
GATGCATGAAACCCGTTACATTGTTGGGCGACATTTGACTGCAGACGGTACATTGCGGCC
ACGACGATCATCTCTGGTACGATACGAAATTTCAGT
>NODE_3709_length_237_cov_5.683544
GGACACCATATCTCGCCGAGCGTTTTGACAGCTTGGTCGACTAATCCAACAGCGAACTGC
TTCTTGGAGGAATCTCGGGGTGGCGGTGTTTCTTTCTGATTGAGGGTGTGGGAAAATTTG
GATTCTCGGAGGGTGTTACTTGGGGGAGAAGAAATCGAAGATGATGGGGTGCTGGATTGA
GTAGTTGAAGGGGATCTGATAGAGGAAGATTGAGATGAGACAGGGTTGTAGGGCTGCCAT
CGGACCCGGGGGCGGGTGGAG
>NODE_3710_length_258_cov_5.178295
TCCGTTGTAAAGGATTCGGCTGAATGCAATAGTGGTGAACTGGTCACGAAGTGCACGAAC
ATTACGGTCAAGGGTAAGACCCTCGAGGTCCATGTGAGAGATACGTAAGATAGTCGCCGC
AGGAGACTCGTAGCATCCACGAGATTTCACACCAATGAATCTGTTTTCTACGATATCAAT
ACGTCCAATACCGTGTTTCCTAGCAAGAGCATTCAGTGCGTTGAAGATATCGACAGCATC
TGTATATTCCTTTCCGGACTGGGGGATCACAACCTTGACAGG
>NODE_3711_length_88_cov_2.977273
GGATAAACAAAAGAGGTATGGCAGAGGTCATTGAGCTCTTCTTGTGAACATAGTGCACAT
TGAGAGGTCCAAACCCCTCAACATCGATATCACATGTGAATTGAGGTAACTC
>NODE_3714_length_447_cov_93.693512
CATAACACGTGATGACTATCTCTACCTGCTTGGACCGGCAGTTTAAGAGATGTTGAAGCT
CTCAAGATTGAATCCAGCGGGCCCAGTGGCACATCCAGAGCCAGCGCCGGTGACAATAGT
CGCGCCATTGGTGCAACGATCGTGTGCACCGCCAGACTCGAAGAAGTTAGCGTGGTTGGG
AACACCGGAGTAGCTGATTGACTTCGCGGAACCGCCATTGGTGAGGAAGACGCATTCGTT
CGGAGTCACGCCGGGGCTGGTGGCGATGACTGTGCCGGTGCAGCCTGCGCCAGTGAACCA
CACGAAATCGGCCCCCAGCACCGGGACGGCGGTGGTGAGGAGAGCACTAGTGAGGAAGAT
GACTTTGAATTGCATTTCTGACTAGTTTGTAGCTTCTGATTAAGTAGGATGAGGAGCTGA
ATCAAAAACCTCCAGAAGACCAGGTATTTATACGTTTTCTGTGAAACCTTT
>NODE_3723_length_903_cov_17.283499
TATTAAAGTAGAACTTAGACTAATTGCTGTACCTAGTACGTGTTCCCAATAGGTACGAAA
TACTATAGTCGTTCACACATCTTCGTGTCCGAACTGAGTACGTGTTCCCAATATTATTTA
CAGGAAGGGCTTGAGAGCCTCAGGAAGGATGCGAGTTATAGCAGCACCATCAGGGGGCTC
AATAGACTGGAAGTAGGTACCCCACCAGGGACCTGCTGCCCACCACAAAGCACCAATCCA
AACACCACCAGCAGTTTGCAGAGTGCACAGAGCACCTTTGACGGCAGCAATGCAGGCATC
ATTTGAGCCGGCACCAATCTCACCAAGGAAACCCTTCTTGTCATTGTCCTTCAGCCATTG
AGTAGCATCCTGTACCCGCTCAGCACCAATGGTCGAAGAGACACACGTGTCAGAGGTACC
AGAGCCGTCGGAGTCAAGGTACTGGTGCATCTCGATTGCAACGTTATCGATAGGGTCAGA
AAGGGCGGCGAAGGCAGCAGCATTACCGGAAGAAGACCAGGTCCACGCCCCAGTCCAGGA
GGTACCCTCGACGAGAATGAGCTGGGCAGCACCAGTAGCACGAATAGCATTGACAGCCGC
TTGCATCGATTGATATACGATGCCAGCGTCAATCCCATTGGGTTCATTCATAAGATCAAA
AATGACATGATTGTCCGACTTGAATTGGTTGGCAAGATTCGTCCAGAAAGTGGCGAACGC
ATTGTTGTCTGAGATAATAGCGCCATTATATCTCATGTAGTTGTGGGGTTCAATAATGGC
AAAGGCACCCTTTCCTGTGATGTAACTAACAATAGTCTTCAAACCGTTGAGGTAGGCACT
ATCAAAAGTGCCAGTGATCCCAGATGCAGGAGGAGCAAGGCGCTCCAGCATGAATGGGAT
TCGGAAGGTGTTGAAACCCTGCCCAAC
>NODE_3731_length_132_cov_3.227273
TTTCTCAGTGTCTGAATAAAATAACCCCCGGTGCTGTTAAAGTCGACGATTATAAACTTG
TGCCTCCACCACGCGCTACAATGAAAGAAAGCATGGAAGCCCTCATTCACCATTTTAAAC
TTTTCAGCGAGGGCTACTCCGTGCCACCCGGAGAGA
>NODE_3732_length_240_cov_6.995833
GATCCTTTGACCATTAACTATCTCATTCGACTCCATCTTGAAAGTTGGATTCTTGACGAT
GAATGTCCAGACATCGTCGCACAGCCGATATGTATGCAAATGTCCCTTGAGAGTGGTCTT
AGTCTTGACTTGGCGCACCATCGTATCTGCTAGTGATTTATCGAACTGCTGCAAGACCTT
CATTGCCAGCTGCGGGGTGATTGCACCACTTGTAATCAGCTCGTCTAAGGAATCTGTCAA
TGCCATGCCAATTGATGACCCACG
>NODE_3743_length_165_cov_4.836364
ATCGTCGACTGCTCTGCGAGCGATGATGGAGAGGTATATGAGAATGAGGATGGAGAGAAG
GATGCCAGCACCTGTCCATATTCTTGGCAGGGTATGATCTTGATGGTCATCATCACTGAA
GGAATGGATGGAAGCGCCGATGGTGGTGTGAATGATGACCTTGAAGAGGGAGAGGGCGGT
GCAGACGGA
>NODE_3747_length_79_cov_12.164557
CGGGTTGTCGACCAGTGTCTTTATACCAACGGCTTCTAGCTCAGTACGATTTCCAATACC
AGAATTTAGCAGGGCCTGTGGTGAACCAATAACACCTCCCGCT
>NODE_3755_length_110_cov_2.681818
GTAGTGATCTATGTTTCCCCTTTGTATCATAAATCATGGCACTTTTCAACTTGATATCGT
TAACTTTCGGTCCATCATTTTTCAGGGACTGAGGCCCATTCGATGTGAGATCTGAGGAAT
TACGATTATGCATT
>NODE_3756_length_342_cov_6.497076
GTCTGGCATGGCTTCCATTTCGAGAATTGCTACAAGCTCACTCAGGGCAGCCATGTGCCC
TCGTATTCTTGCCCCTGTTGTTCATGCCCGTAGCCTCGCAACACCTCCCCCTTCTCAACG
TGCAGATGAAATTATTGAGAAACTCCCTTCCAAGCCTGGTATCATCACCAAGACTGGCAC
TGCTCTCCTTGGAACTGGACTCGCTGCTGCTGCTATTTCGAGTGAACTCTACGTGGTGAA
TGAAGAAACCATTCTTCTCATCGGTTCCATCATTGTCTTCACCTACATTGGCAAGATTGC
ACGTGAGCCGTACAGTCAGTGGGCGGAGGGTCATATTCAGCGTATCAAGAAGGTACTTGA
CGGTGA
>NODE_3758_length_97_cov_4.628866
CACGAAGCTGTGGGCAAACTCTTCTGCAAATCGGCAAGCTCTTTCCTAATTTCTGCTTCT
CCATCCATTTTCTTGATTTGGGTGGTCTCGAGACGCTCTCCTCTCTTTGCCTTCTCCATC
A
>NODE_3761_length_522_cov_26.461685
TTTCTGTGATGGCTTCACGAATGTTACTACGGACCGGACTGAATTTCCCCTCAGTGGAGG
TTTCATCACGCTCAACTCCGAACACCCTCACTGGTCCGCTGCTTTCTACATATCAAATAC
AACGAATCCGAACAGCTTCAATGATTTTTCGCAAGTCAACCGATTTTTCCAACTTGATGG
AGAGGGTTCCTTTTGTATTCCGCTCGACCTTGCGGCGTCCAACTTCACGGGTCTGCAAAA
TGGACAGAACATTACGATCCAAATGTTGTATGACGGAGGAGACGGCAACTTGTTCCAATG
CTCTGATATCACCTTGACAAACAATACTTCTAGTATCAGCTCTGTGTCATGTACAAACTC
GACAGACACAAACTCGACCACAAACTCGACACAATCCGGTACTCTGGGAGTAACTCCGTT
TTCTGATATCAAGCATCTGGGCCTTTTGGCCATAGTCTTGATAATTTCTCTTATCATGTA
AATTGTTTGATATCCCCTGTTGACCATCCACCTCAGTTGTATGGCATTGATTCCCGTCCG
TAATGA
>NODE_3763_length_304_cov_8.131579
CAACCGCTTGGTCGCTCACCGTGACATCAAACCGGACAACCTTGTATATTCACCCGAATT
TGGATTGCAAATCATCGATTTTGATGTGGCGGTTAAACTAGACAAGGATACTGACATGGT
GGAGGACATTGTGGGCACTGAGGGTTATATGGCTCCTGAGATTGACAATAACCGAGGATT
AGTCTATAGTCCGTTGAAAGCCGATTTATGGTCATGTGGGTGGGTCATTTTGGGATTCCT
TCTTTGCATGAGGGTGGGGGAGCTGCATGAGGAGTTGAAACGGTTCGCGAATGAACTGGT
GGCCTACAATCCGAGGCAAAGGCCACCA
>NODE_3764_length_109_cov_4.504587
GTGCAACGATACTTCGCTGATAACGTGAGGGATGACTATGCTGCAGGACAGCTTGACGCA
CAGGTGGTCAGCGGGCTAGAGGAAATGCGAGGTCTGTCCATTTGTGGTGGCAACTGAGGA
CTCAGGTCTCGTT
>NODE_3772_length_89_cov_5.056180
CAGGGTCTAACTTCAGATTCTCTGAGAATTCTTCCGTCGAGAAATGATAGCGCGAACCAC
GACATAGGAAATAACCGAAACACACATAAGCGTGCCTGAAAAAACGACTGGGC
>NODE_3773_length_697_cov_34.892395
GTCCGGTCCCAAAATTGCAATCATCATTTACACTCTCTACGGCCACATCGGTAACTTGGC
TGAGGCCGTCAAGGCCGGTGTTGAAGCAGCTGGCGGGCAAGCTACTATACTACAAGTCGC
TGAGACGCTCGGTCCCGAGATCCTCACACTCATCAAAGCGCCTCCCAAACCCGGATATCC
CCTTGCGAAAGTTGATGACTTGGCCCTATATGATGCTTTCATATTTGGCATTCCTACTCG
TTTCGGTAACATGCCAGCTCAATGGAAGACGTTTTGGGACGCTACCGGTTCTTTGTGGTT
CAATGGTTCACTCATAGGAAAATATGCAAGTCTTTTCGTCTCCTCTAATTCGTTGGGAGG
AGGTCAAGAATCAACTGCTATGAGCACGATGTCGACTTTCGCCCACCACGGATTGATTTA
CGTACCCTTGGGTTATGGCAATTCAATGTCCATTCTCACCAACTTAGAAGAGATTCACGG
TGGCTCTCCATGGGGTGCTGGAACATTTGCTGGTGCAGATGGTTCACGGTTGCCATCCAA
ACTTGAAGTAGATCTGGCCAAAAACCAGGGCAAACATTTCTACAGCATCGTCGCAAAAGC
CTTCAAGGCTTGACTTGGTCACATCCCTTTTCGATAAGCACCTCTGCATGTAGAATAATA
TGATATAAACAAAAGAAACTTGTTGTCATTCCATATCTCGATGAGAGACATGGGGGTTGG
G
>NODE_3781_length_25_cov_24.000000
GTCGAGTTGTTTGGGAATGCAGCTAAAAATGGGTGGTAAATTCCATCTA
>NODE_3802_length_499_cov_8.458918
GGTACCCTTCGCAGCGTCTGCCGTTCCGAGCGCAGGCGCAATGACTCTGGTGTAGATGCC
ACGCGATGCTTAGGAAGTGCAAATCGGTCCCCCAGCATAAATTCATCTTCCGGTCCATTC
GTGCTCTCTGACCATGCCAACTCTTCAGGATCAGCCTCTTCGTTCTTTCTTTCCAGTGCC
GGCCGTATCGCCTGGAAGGCGTAATTGTTCCGTATGACCGGTTTTTCCACCGGCAATCGT
CGAAAGAACCGCTCCAAACTGACATGCAATTTTTCGCGATAATGTGGTACACCACCTGAG
ATGTGAATTTCGTCCAGAGGCATGCCAATCTTATCCCTTAGTCTCCAGGAACCGGCCACA
CAAATGGCTCCTGCTTGGAAGTAATATCTCCCGTCATTTCCTTCAATCATGATAGCCAAA
TCATCCTGTACTAAAAGTGCAGAAGTAATCATGGCGCGTTTGCCCGCGTGTTCTCCATCA
GTAGTAGACACTGGCAAGTCGTGTGTCTCTCGCAGAGGAACAA
>NODE_3803_length_177_cov_6.107345
GTTTGGCTGGTCAACATGGTCAACATGTTATTCTGGTTTATCATCAAGCCCACAGGTCCT
GAGGATCCCGTAAAAACGATTGTTACTAGTATGGCGGCGGTTTTGACAACATCTATGACC
CTTCGAATCATCCTTTCTGTTCGGGGACCGCTCGATGGTGGTGGCTCCTTTGGTCAAATG
AAAGCCACCGGCTCTCATGCA
>NODE_3818_length_397_cov_6.627204
CATTGATAAGCTTTTGAATTTTTTGACGAACGACTGGATTCTTGAGATGTTCCTGGAGAG
CCTGAGGGTTCTCCTGTGCTTGCTGAAGGATTGACTGCATGACAGGATCATTCATGATTT
CCACAATCTCGGGATCACGCATTGCACGATTTAATGTTTCTTCTTGGGTTTCATTACCTC
GCTGAGTGAAGAGAGCCTGCTGGCACTTGAACTCTTGCTGTTGGATCTCCTTTGTGTGTT
GCTTCTCGGTATCATGTTCCACAGCCTCCTGGACGGCTTCGATGGCCTTGGTGTAATCAC
GCATTGAATACAAGACGTTCGACTTGCGAATATAGGCCTTGACAAATCCAGGATCGACCT
TGATGGCCTCGTTGACATCTTTCAAGGCTTCAGGGAGTGCGGCTAGCTTGATATAAGCAG
C
>NODE_3821_length_335_cov_9.250747
GACTGGAGAGCTCCAGTCGCAGGGTCTTGGGTCGAGAACATCACGAGGAGCGCATTCTTA
CTTGACAGTACATCATTCAGAGCAACTAGTTCCGTATGGCTCGAGATTCCCATATCACCT
GGCCAGACATTTCGGTCACGCTTCGCACCGTCGACCAAGATAGGCCCCTCGACTGGACCT
CCAGTGGCATTATTAGCCCATCCCTTTGGACGCGGACAAGGCTGCTGTCGACCCTGGTGT
ACATCAATTGTGTTCGTCTGAACCGTATACGCCCCGGCATACCACAATTTGGTCAAAAAG
TCGGGATCATGAAAGTCGGGATCTCGTGTAAAGAAGTAACCAGTATAGGCTGTCAAGTC
>NODE_3823_length_869_cov_21.263521
GCGGTTTCATCAAAAAATTTTCTGATTTTTCATACCGAAGCTATCAACTATAAACTGTTG
GGTTCGTCGACCTCATACACACAAGAGAACCCTCGAAGTGAATGTTTACTACCTCCACTC
AGTGGTTAACTGCTACATTCAGATGGGTAGCAACTGCTTCGGACATGGCGCTGATATCAC
TCGTCACGTTGATCATATCGAATCCTTGAGCAGCTCGCTGCGCAGCATGGGTCCCAGATG
CACAGTAAATAGCGCATTTCTTTCCAACGGCATGCGCATCTTTCAGGATCTTTTGTATTA
TTGCTTCAACGTCAGGATGCGGATCCGGCGACGGAGGAGGATAACCCAATGAAAGAGATA
AGTCATATGGACCTATCAATAGAACATCGATACCCTCAACGCTCGCTATTTCCTCCACGT
TTTCGATTGCTTCCTTGGTCTCAATTTGTACCATGACAACAACATTATCGTTAGCTGCTG
CTAGGTATCCTTGCACTGACAGTCCCCAAGTTCCGTGAGTGAAGGGACTTCCAAAACCCC
TCCGACCATTCGGAGGAAACTTGGAGTCTGCAACTACCTCTCTAGCCTTTTCGGCACTAG
AAACCATCGGTACGATAACGCCGCGAGCTCCTGCATCGAGAGCATACTTGATCTGCCAAC
TTGTACTCCCCGAAACGCCCGTCGCTGGGATCCTGATAATTGGGGTGACGCCTGCACTCT
CAATAGCACTGACGCTCTCCGCTGCGCCAGGAACCAGTGGAACTGTGCCGTGTTCGCAAT
CAACAACAATCCATGATAAATGGGGACTTGATCCAGCGAGAGTACGAGCATGCAAGAGTC
CAGGAAGCGTCAACCAAGCGCCAAAAGCTGGTTTGGACGACCGAAGAGCTTTT
>NODE_3825_length_91_cov_12.450549
GGAGTACCGTACTCATCCCCGTTCTGGCAAACGCTAATAGGACACAAATGGCACCTCTAA
AGTCCATCCACCTCATGCTTGCAATACCTGCGACCGGACTACCAAAGTCGATGAG
>NODE_3826_length_25_cov_9.560000
GGACGATTGGGATCGATGGGCTAAAATCGTGGAAGATGATGGCCTAAAA
>NODE_3836_length_128_cov_4.578125
TTCTCATGGATTTCATGTTGGCCGTAGCAAGGCTTGGACTCCTCGCCCTCGGTGCCATGG
ACAAAAGTGGAGGATTTTGTGTAGAAGCAGTGGAGCCGGTTGGGCTGTTTGTTGACAAAG
GTGTAGTACTGGGGCACAAACTGCCAGCCAAA
>NODE_3837_length_164_cov_3.213415
CTGGAGTCATCAGGAAATCTCAAATCTAAATGAACAATGCTTTGGTGAAAAGTATTTATG
ATTGTTCTCCTACTTCAGTGCTTTCTTCATTTTCTCCTCCATCTCATCCAAATCATTCGT
CTCAATCCTGATAATTTTTCTCCCAAGTGCTTTCTCAATCTGATCCATCTGCTGCCACGT
CTTTTTAT
>NODE_3842_length_456_cov_9.416667
TTACACAGTTTCGCGTTCCAAATAAGTTGGATCATTCTCTTCGCTTCTTAGGAACGTCAC
TCCGCGCGGACCCTTCGACCATGTGTAGAGTTGCAATTCAGATCCGGCCGGATAAGAAAT
TTCACCAGTGCAGCTTGTGGGTGGGGCATTGATATCCGCTGGGGTTCTTGAACAAATAAA
GTTGGTGGTACTCCTCGGCGTTCCACCACTGCGAAGCGGGGGCAATTTCTGTGACAATTT
TCTTGCCTTTCGGGGTAAAATACTTTTCCTGAACTTCCTTTGTTACACGCTGCGCAATGG
TTTGCTGTTCTTGAGTGTGGAAATATATTGCTGAGCGATACTGAGTCCCCATATCTGCGC
CCTGTTGATTCATGGTAGTGGGGTCATGTGTGCGATAGAAGAATTCAACAAGTTCCCCGT
AGGACACGATGCCCGGATCGAACTCAATTCTCAATGCCTCAGCATGATCGGTCGCACCAG
>NODE_3844_length_308_cov_99.025970
CGAAAATGGTCTCCAGTGGGGAACCCTCCAGGTGGAGGTGGGATATTTGAACTGTGATCC
TGGCCTGGAGATCCGCCATCAATGTAGGAGGAGATCAGGGCATTGTAAGGAGGTTGTTGG
CGCGTCAATACAACGGCAAAAGCCTTGTTGTCAGTGTTCACGCGGTTCCAGGTAACACGG
CCCACATGATGAGAGCTCCAACCCTCATTGTCATTGGGGGACTTGACGAGGTACGCCAAG
GACGAGGTAACCAAGGACAAGACAAGAGAAGCATAAACAACGAACTGCATGTTGAAGACG
ATGACGGGTTGCTTAGGTATGACGAGCGGTAA
>NODE_3856_length_50_cov_3.020000
CTCCTTGCAACTGCTATAGCATATCGAGTGTGCCTGGACACTGTGATGCTGCCTTCCACC
AGATGACCCCGAAG
>NODE_3860_length_116_cov_5.672414
TTGGTCCTCTTCACTTTTCATAATGCCATGAGCCAACGCACGACGATACAATGCCTTGGC
TTTGTCCGCGGAGCTCAGTCCGAAGTTGTCCAAAGCACGAGTGGTGTTCGCAATGGCAAT
CATTGCATTGCTGGATGAAG
>NODE_3861_length_237_cov_6.156118
TGAGATCAAGGATTATCTTCCTATTTTCAAGAAGATGGTAACCTCGGAGAGGCATCAGAA
GGCTTTGCTTGGAGGCTTGGAGCGCCTTGTCGGTTTGATAAACATCGAACTCATCTCTGC
CGTCCCGAAACTTCTTATGGGGCTGTATCAGGCCGACATCCTTGATGAAGACACTATCAC
TCAGTGGGGCACTCATGTGAGTAAAAAGTATGTGGACAAAGACACGAGCAAGAAGGTTAG
AAAGGCAAGCGAGCCGTTCCA
>NODE_3870_length_86_cov_119.186043
GGTGTAGAATTTTACAGCTACTTCAAGGATAATTGCCCGAACTCATATGCGTATGCCTTT
GACGATGAGACAGGACTCAAAACTTGCGACTCTAACCTGAACGCTGATTA
>NODE_3879_length_498_cov_9.610442
GTGGGCTGGTAACCGACGGCGGAGGGGATACGACCAAGGAGGGCGGAGACCTCGGAACCG
GCCTGGGTGAAGCGGAAAATGTTGTCAATGAAGAGCAAGACGTCCTGGCCTTCCTCATCA
CGGAAATACTCTGCAATGGTGAGACCAGTGAGGGCGACGCGAGCACGGGCACCAGGAGGC
TCGTTCATCTGACCAAAGACGAGAGCGACCTTGGATTCGCCGTCGAGGTTGATGACACCG
GTCTCGATCATTTCATGGTAGAGATCGTTACCCTCACGCGTACGTTCACCGACACCACAG
AAGATGGAGAAGCCACCATGGGCCTTGGCGACGTTGTTGATGAGTTCCTGGATCAAGACG
GTTTTGCCGACGCCAGCACCGCCAAAGAGACCGATTTTACCGCCACGAGCATAGGGGGCA
AGGAGGTCGACGACCTTGATGCCGGTTTCCAAGACTTCTGCAGTGGTGGACTGGTCGACG
AAAGCGGGAGGGTCGGCGTGAATGGGAGAGAGCTTGACACCG
>NODE_3888_length_25_cov_22.040001
CAAGTTCAGTTACGTTGCCGTTAACGATCCACATCCTGGTTCCGGAATT
>NODE_3896_length_121_cov_9.388430
TATTTTTTCCAGTTCTTCGCCCTTCGGTACAGCTTCCTCCAATGATTTCCCCCATTTGAT
GGTACGAGTGCGAGTGTAATACTCCAGACTTGATTCTTTGCTCAAAAGGTTTGGAACGTT
AGGGAGAAAAATCGCTGCAAGATCT
>NODE_3898_length_235_cov_8.268085
GTCTCGCTTCTTGAGAACGAGGTCCTTGTCCATGACGCGTCTCCAAACATCCTGCACATC
CTCTACAACAGTCTCAAAGTGGGATGTAGCATCGTAAGAGCGAGTGATAAAGATGTTATC
AGCACGGCCGTCGGCTGTGGGAGTGTACAAGGGCTTGATCTCAACGAACTTGTCGTAAAT
AGGGCCAAGGAGCTGAAGACCGGGTGCAATTTCCAGTTCTGGCTTGTCGGTTTCGACAAT
GGTGCTGACGATAGCGATA
>NODE_3901_length_622_cov_17.856913
TGTCACCACATACAACATAAATGGAGAACCCTAGCGTAGTATGGATATGGAGCATATACA
TTTATATTGAGAATGATAAAAGCGCCATTCTTGCATATCAAGAGATCATAGGCAGAGGAT
ACAAAACGACTACAAGAAATGCTTAAACGGATTCGAGAGGTGCAGGTTCCTTGAAATCCT
TGACTACCCGTGTGCCAGTCTCATCAGTGGATTCACCGTGAAGTTCGAGAAGTTTAGAAA
CATCGAACTTGGGTGACTTCAGAATTTTGGCCTTGAAGACATGGACATTCTGCAAGGGAT
AGATACTCCTCGACGCCTTCTCTATCTCCCGACCAATAGCTTCAGGGATGAATTTTTGTA
CCAATTCCTTCAAGTCACAGCTTGTCGCCTCGCGGTTGATGATCTCGAACATCTTCTTCC
TGATTTCACGCACCTGAGCTGACTGTGCGTATGTAGTCTTCTTTACTTGAGAAGGCCGAC
GTTTTGTGAAGCCAATAACGAAGAGGCGGAGAAGGTATCCATCAGTGGTTTTGACATCAG
CGTAGGCTTCAATGAGAGTTTGCCACTTGCGAACAAGGGAGCGGAGTTTGTCAGAGGTAA
AGTCCATGCCATGGAAGTTGGTCAGGCAGTTCTTGCCTTGAATCTC
>NODE_3907_length_419_cov_12.742244
AAGCAGAAGGTAAATAACAGGCGGTATTATGGATGTACACTTAATGCTGAGCAGTACATG
AATGATCAGGCCAAACCCGAGTAGTAGCGCCAGGCAAAGTAGGCACCCAAGATACCAAGG
GGAACAAAGTACATAAGATTTGAACCTTGTTCCACAGCGTTGGCAACTCGTCTTGCCTGG
GCTTCCGCAGCACCCGACTTGAGCTTGGTTTCACTTCCTTGTTCGAAATCACCGACAAGC
ATATCAGGGAGAAGAGCGCGAGCTTCATCTGAGTGGCCAACGTCTTCGAATGCTTCGGTG
GCATCCTGACAGGCTTCAGCTAATATTACTTCATCGCCTCCTGGATGCTCATCAAGAAAT
TTTGTGACGTCGTAGACCTTTCCATGGAGGAGGATATAGAGCCCATCGCGAGTCTTGTGA
GCACGGAGCTGGTCAGCCGTAAA
>NODE_3908_length_177_cov_6.570621
GATTTCTTTCCTTCTCCCTCTATTACCATGGCTTCTCAGTATACATCTCGCCTTATCGGT
GCTCCCAATACGCTTGAACATCGTGTTTACATCGAACAAAATGGATCTGTTGTTTCTCCC
TGGCACGATATTCCCCTCTTCGCTGATCAGCCCAATGGCATTTTCAACATGATCGTTGAA
GTCCCCCGTTGGACCAATGCA
>NODE_3909_length_219_cov_8.264840
CCTGAGGAGCTTGCTAATCAAGGGGTACGGTTGAAGGAGGAGCAGTTGCGACGGGAAGAA
GAAAAGCTTCGGGAGGCGGAACTGAGGATGCAGCGGCAGATCAACGAGAAGAAACAGGAG
CTGCTGGCCAAGGAGGAGACACTGCGCAACTTGGAGAGCCGGCTTGCGAGTCAGGGCGAG
TACCGGGAGTGAATTAGTCCTATTAGTGATGTAATAAGCCATGTGTGAAATTGTGATGGT
CAC
>NODE_3910_length_494_cov_18.376518
CACCTCATAGTAGTCAGGAAAATGGGGCGTCATGAATTAGTGTTATGCATAAGTACATGA
GTGCTTTTGAAATCATGAGCCCTCCGGTGCCATAAATCAATCAGCCATCTCAACATCACC
ACCAGCCTGCTTTTTCCTGTCCTTCCTCTCAAGAATGTCCCGACGATCCTTGTCGAGCTT
GATCTGTGTGATAACAACTTTGCTAGGATGGATACCAATGGGTGCAGATGCACCATTTGA
CTTATCGCGCTGAACACGGTCGACGTGGACAACCCATTTCTTACGATAGACCTGGGTTAC
CTTGCCTTCACGTCCCTTGTATTTCCCTCGAACGATCCGAACTTCATCATCCTTGCGAAT
TGGGAGCGAACGAGTGTTGTATTTTGCCCTCAGGTCTTTTGTAAGACTGGAAGACATGAT
CTTGCGACGAACAGAGGAAGGCGCTGTAAAATGTGCTTTGCGAGATTTGCGCCGTGAGGA
GGAAACGTCAGGGTTGTACTTCATTTTTGTTCTGGGTG
>NODE_3911_length_274_cov_8.583941
TTGAAGGGGTTGCTCCGGGGTGCTCGCAACATTCAACCCTTCCGCAGAGATGGTAGCATC
TCTCCAAGGATCACGCATGCCATTGGCAAAAAAGATGTTCTTGATGCGGACATCCCAGCC
TTTGTATTTCTTGTTTGTACCCTCTATGTCAACTTTTGGCGGCTCTGGGAAGGCATCCGG
GAACATGAATTGACATTGTCGTAGATCATATGGCGGTTGGACCAGGCGAGTGACAAGCGA
GGGGTGTCCTTCTGGCGCGCCCTCTTGGAGGTATCCGACTTGATTGCATACAATCCAG
>NODE_3917_length_132_cov_269.863647
TTAACATCGACATCAGCAGAGACATCATCGGCGCTGTTGACCTTGGCAACAGTGGGATCA
AGAGCAGCCTCAATGTCAGCAAAGAGATTGGCTACAACATCAAGATCGACATCGGCGCCA
ACATTGACATTGAGTGCAGCATTGATTTTAGCAATA
>NODE_3918_length_41_cov_39.487804
GAGCTCAATCTACCACTTACCGAAGGGCGGCCCAACGTTGAGAGATGGCTAAATGAGCTC
CTTAG
>NODE_3920_length_25_cov_8.360000
CGATCGTGACTCTATCGACAACTCCAGTAAACCTTCAGCTGCTCAAATC
>NODE_3924_length_59_cov_74.881355
TTGCCAAGTGGGTGGGATCAATCATCAAATGTTCAATGCTAAGCCTATGTACTGAATTTT
GGCTATGTACATGCATGCGTCTC
>NODE_3935_length_272_cov_5.066176
GTGCAACATGGGATCGCTTCAACGCTTCTGTCGACGGACGCCTCATCCATACCATCCCCA
TTGCTACTCCTTGCCATGGTAACGATTACGATGCTGAAAAGTGCGACCTGGTGCAGAAAC
AATGGCATCAGCCTGCGTTCCACGAAAAATATCCGTCGTCCATCATGACACCTGTATTTC
TCAACAAGAGCTGCGATCCATTCACCCAAGTCAATGATCAGTGCATCATTGGAAATTATG
TCGAATACTCCGTCAATGTCTCGTCCCCTGAGCACGTCATTAGAACGCTTGCATTT
>NODE_3936_length_483_cov_7.236025
GCCCCGATGGCCAATTGAATTAGGTTCGTTTTAAGCCGATTTCTGTCCATTTTCCTTGGA
TTCCTCACTCTCCTTCCCTTATCCACATTCCTTCGCTTTTTCGTTCTCTGATTGTCCCTC
CCTATTTCCTGTCGAGTCTCAGTCTTGAATGTCTACCATGTCCCGGCAACCTAGTGAAGA
CATTGAACATCGGGTCGCCGAAGTTGGGCCTGATTTTCCTCACGCATGGACATTTTCTGC
CCAGCGATATGTGCCGCGTCCTCGCCCTGTTGCCCGTATTATTTTACCGTCCCACCAACG
CCCGAGCAGTCCTGTCCGCCCTGAAGTCCCATACACCATTGTAGTGTCGCGCAGCAGTAG
TATGCAGTCGCTGTTGAAATTTGCTCGCGAGGATGATGAGTTGGTGAGGATGGATGAGGA
TGTTTGGATTCACAGGCCATGGTCGATTTGCAAGCTCATTGTCAAGCTCACTGCCGCTGT
GAAGTCAAAAATTGTCGGGTGTTATCG
>NODE_3939_length_25_cov_16.920000
CATACATGCTCTACCGCAGATCCAACCCAAGAAGTTCTGGTCCGGGCGT
>NODE_3946_length_57_cov_3.140351
CCGGTGGTGAAGTTGTTGACATAAAGGGGTGGTAGTGCACATGGAGAATGAAGAAGACCT
CTTCCCTCACATATGGAGGAC
>NODE_3949_length_429_cov_8.447553
GTGTCGGTCACACGATATACATCAAACACTGGATTCAGAATTCCAACTGCACGTTGTATG
GTTCTATGCAGACGACATTCTGGATTAGCCCCAACCAGAGGCAACAAACCGTTCGGAGGA
TAGGTGACAAATTTATCCAAGTAATCTGTGAAACCGCAATCATCGGATATGCCTTGTAAC
TCTGCCCAGAAAGAGCTATTGAAGGGGAAAACATTTTTATTGGCTTGAGCAAAGCGTAGA
GCGGGAATATCTTGTTGGACAACACCGCTTGATAGAGATGGATCAGCTATCCAAATACCC
TTGAGGTTTAATGCTAATCCTGGATGCTCGTATATCCAATTGGCGATGTAGGGTACATAG
AATCCGGCATAACTTTCTCCAGTCACATAGAAATTGCTGCCCTTGAGTTCATCGAAAACT
TCCAAGAACTGCCCGAGGAATCCAACGACCTCC
>NODE_3967_length_92_cov_46.184784
TTGGACTCGCGCAACAAGCTTTGGATGCTTCTAGCCACTCCGATGTGAGCAAGACAGGTG
GTCAAGAATATAACTCACCTCACCATTCTGGCCAAGGCGATGGTTCCGATCGCTTA
>NODE_3968_length_67_cov_2.970149
ACTCTGGCGTTTCAGCGTAACTGTCTCTGTCCCACTCATGAAGTACCAAGTAGCCAAGAC
CGTCGATTGTAGGACCCTGGCCTACAAGGTC
>NODE_3970_length_31_cov_1908.451660
ACCTTAACCTATTCTCAAACTTTAAATATGTAAGAACGGGCTGTTTCTTGATTGA
>NODE_3976_length_118_cov_4.398305
TTGGTATGGGAATGTCATCTATAACTTTTGACTGGAGTCAAATAGCATACATTGGATCAC
CTTTGGCTACTCCTTGGTGGGCCGAGGTGAACATTTTCGTCGGATTTTTGTTCTTCTTCT
GGTTCCTGTGCCCATTATTGCA
>NODE_3977_length_58_cov_3.827586
TCACAAACAAATATCTGCCGAGGTCTCCAGATCTTCACGCCGCCTTCTTGAAGCATCATC
TGACGCCAATGAGCAAGCCAAC
>NODE_3991_length_1333_cov_10.607652
TAAAAAAAGACTGTCGGGAGGCCACTGTGGTTCGTCGTCCCAAATCGTGCCGGTCTTGAG
ATAATCGGTATTCGTTGGAAAGGGAGAGGGAAAAGTATCAAGTGGGGGAGGTGGAGGTTC
CTTCCTGTAACGATCGACCATTTCGGTTGCAAGCGCCACAAGTGTCCGACCCCACATGAC
GCCCATACGCCAGTCCTCGCGTGGTGGGGGTGTGTAGTCGTCAGGCAAGTCATTCGTTTT
GTACGTGGTGAAAATGGAGCTATCAAAGCGACTGGGAAGGTTTTCGCCGCTCTCAAAGAC
GTCCAGGGCTGCGATCCAGTAGGGGACAGGAATAGAAGATTCATCAGACAGGGCAAGTTG
AGGACAGGCAGCAATTAGATTTCCAAAGAAGAAGAGTGTTGTACCCAGCAGCGTGTGGAA
GGAGGTGCAAATCTCAGTTGGTCCTTCAAATGAACAATGTACCCACGATTTGCGACGAGA
TGGGGTCATTGTGTGAGCTGCGGATTCCTGGGGCTGGGCATCTGGGGGAAAGAACAGGAC
TGAGGGATCAGCATGAACGAGGAGGCATCGATGGCATTCATGGATGATGGCGCGGAAGAG
AGGAAGCGTCTCGACTGGATCGTTGGCTGTATGGCAATAGGATGAGTACTATTCGCATTG
GAGACGAAGAAAGCGCACACTCATACTGCTCACAGGCCTTGACAAAGAGGTGTTTAATGT
CGACCCAGTCGTCGTGAGTGAAAGAGGAAGAGGAAGGGCCGCTGGGGCCAGCAGTGGTTG
AAACGTCCATGATCTTTATGTGGGTATTCCAAGTTCTGAGATCGTCGTCGGAAGAATCAC
CAGCTTGCTGTGGGATTGCGGAAAAGTATTTGAGGTAGTGCGGGTGGGCCTGGTGTTTGG
TCACGAGTGCTGATCGCTGGCTAAGAACGAACAAGAATCCTTGTCGCTGTCCGAATCGCT
GCTCCCTGGGGTACTCGATCGGTGCTCAGGGTGCAATGGAGCGGCGGCATGCCTGTGTTT
CCGGGATTTCCACAGGCCGATGGGCCCTGGTCTTTTGGCACCAAAAGACATGGGAGATCT
GGAATTCAGGGAGGAGGAGGAGGAGAAGGGGGAGGGAGGCATTGAGGAAGGATGTCGGGT
GGAAGAGAAAGACAACGATACCGAGAACGGCATTTTTTTGTTTCGGACTTTGCAGAGAAA
CAGACGATAACAACAGGGATATATATCTTATATATAACTTGGGCCAGTGATCCAATGGAC
CAACCACCAGCCCAGCAGCGGTCTAGAAACACTCGAGTGCCCTCCGAATATCTCTCCTGT
CTCACCAGGTCTAGACCAGATCCAAGATCTACTGCCA
>NODE_3996_length_193_cov_22.341969
CACTCACGAAGACCACGAGCAAGACCATCATGGACAAGAGCATTTTTCAAAACTTGTTGG
AGCGCCTCCTCAACGGTGAGTTTTCCCTTGGGTGCCTCAGTGGCTACCTCAGCGGTGACT
TCAACCTCTGGGGCGGCGTCAACAGGAATGTCATCTCCAGCGTCAGACATCTTTTTCAAA
GGATTCAGTAGATACGATTATTGATGTCTTCGTCCGC
>NODE_3997_length_80_cov_3.837500
TTTGGTAATGGTGCTGTCTATCAGCAACGTTCTGAACCTTATAGCAACTCGCAAATTCCT
CTGTCACCGTTCCGAGATCAAGCCCCATCATCGCCGTACCAAGA
>NODE_4003_length_160_cov_18.987499
TAGGAAAACCAAGGCTCCCCCAGCCAGTCCAACTTGGATGACAAACACGGAAATGACTGG
TTTTGTCGATGCTCTGTAGTTCTGCAAGTTCTTCCTGAGTAAGGTCAACAACCTTGAGAT
TGGATCTGATGCGAGCTTCCGTCACGGATTTAGTGAGGACGTTGACACCTGGTCTGTTTG
CCTG
>NODE_4006_length_205_cov_5.214634
TGTCGCAACCAGAGGCACAAACAACGCCCGGCGTAAAGCATTCAACCGATCAACCACCAG
CTGATTCTCCCACCAAGTAGATACCAAAGTACTCAAATTCTCCGAAATCCCCGCCCAAAC
GAGATATTCTTTTTCATTCTTTCCAATAACATCAATCAACGCCAATGCACTGCTAACCTC
TTCTAGTCCAGCTTTCGACAACGATACCGCATCATAAACAACTCCCATA
>NODE_4012_length_25_cov_23.040001
ACCACGGTTCTGCTTGCCGACACTAGTAAGACCACGAGCTTCGCGGCGC
>NODE_4013_length_808_cov_12.371287
GTCAAGAGAGCCGTGCTTGCTACCAGTAGGAGGTCCTTCCTTCAATACCTTAGCAGGGTA
CATATGGTCACCGAGACCAAGACGACGACCAGTTTCCTTAGCAATGGCGAGCTGGTCACC
AGTAACCATCTTGACCCTGACACCGAGGGCGAGGGCGTCATCAATGGTTTGTTTGGTATC
CGCACGAGGGGGATCAAAGATGGCAAGAAGACCGATAAGTTCAAAGCCGTTGCCCTCAGC
CTCTGGATCATCACCATCCAACTCCTCGTAGGCAACAGCAAGGGCACGGAGACCACGGCT
AGCATATTCCTCGACATCGGCTTCAAGCTTGTTCTCTTGCTCTTCGGTCTTGTTCCGGGT
GCAAAGCTCAATAATGATACCGGTCATACCCTTAGTAACACGCTTTAACTTGCCCGTTGA
CTCCTCAAGATAGGTAATTTCAGTACGCTTGTCAACAGGATTGAAAGGCTTGAAATCAAG
AAGCTTGATCCCAGCACGAGCACGCGAAGGATCACCAATGGCAGCTACGACGGAAGCATC
AATAGCATCTTGGTTCTCGGTACGAGAGGCGTAGGCAGCGAGGAGGATGACATCGTCGGC
AGAGAAGGGACCGTAGGTACGAACGGTATTATGATCGATGGTAAGCTTGTTGGTAGTGAG
GGTGCCGGTCTTATCGGAACAAAGGATGGTAACACCGGCCAACTCTTCGATAGCGGTGAT
ACGGGTAACAATAGCTTTGTATTTGGCAAGTTGCTGAGCGCCGACGGCGAGAGTAACAGA
AAGAACAGTAGGCATAGCGATGGGAATACCACCAATCAAGAGAACAAGGATG
>NODE_4025_length_77_cov_27.883118
TATCTGAACACAAACTACCAGAGCTATTGGAACAGTTAAGTACATGACCCAGCAAGTAGA
GGCTTTGTGGAGAACATCGAGCCAGCTCGATCGAGGAAGGT
>NODE_4030_length_93_cov_34.064518
TGACCCTGCAGTGCGAGATCCCACGGTTGCGGCATTTGGATATGGGCGGAGAATATGTCC
TGGGAGGTTCTTTGCCCAGAATTCCTTATTTATTTTCATATGTCATATTCTGGCTGT
>NODE_4052_length_77_cov_3.194805
CAAGAATAGATATAAATATCATAGTTTCGCTAGGAACAACTAGTTCAGTGAGTTCTTTTC
CGGAAGTAGTTCGCAGAGGTTTAGAGAGTGGTAGAATCATG
>NODE_4053_length_444_cov_8.831081
CCTGAGTCCCCTCATGTCCCCAAGGAGAATCTCGTATCTATCAAGATGATGTTCCTTATC
CTTGTAGCCGATCACGGCGCCTTTCTTGAAAACATCCGAAGCCTTTCCAGGCGTGACATT
GCCGTCGATCCAGGCGCGAGCTATATACAGAGTCCAATCATGCTCCACGCCTGTTGAGAC
GGCGCTCTGGGGGATGTTCTTTCCCTCGTTATAAACCCAAGTAGCTGGGCCACGGGGACC
ATACTGGTGAAATTCGTTTCCATGTGCTCTAGCAGCACTGGCCCAGGCCTCAAATCCTTC
TTTCTCTTCTTTCTTGTGCCCATGGTGCATGACAGCCGCGCCAAGAGCACCGAGACCGAG
AGCCAAGCCGCCAGCGACCCCGATTTCCGTCTTGTGCTCCTCAAACCAGTTCTTATTTTC
CCCTTCATCTTGCGGTGTGGAGCTTTTTTCGTCTTTATTATAGTCCCA
>NODE_4054_length_210_cov_18.652382
CCAATGCATAAAACTGTGACATATATGACATAGAATTTTGCCTAAGAAAACACGAGTCAT
ACAATGAAAGAGGTCTCCACAACACTGATCTTTCATCGACCGCCCTTGCCACCCTTCATC
TGCTGCTTAGACACCTTGGGTCCGGAGGGGACGAGGGGACGAGAAGCCTTGGCCTTCTTG
GCCTCTTTCTCCTTCTTTGCACTCTTGGCCTTGGCGATGGCAGCCGTCCGTTCA
>NODE_4058_length_101_cov_3.712871
GGAAACCAGATATCTCCCAAGGAAGCCAGTGGCACCAAAAACTGTGACTGTGTGCCCAGA
TACTGCGCTATATCCAGGTGGTCCTGATGAAAGGACTGGTTTCTGGGTAGGAAGTGTAGT
AAGGA
>NODE_4061_length_490_cov_33.075512
TCTGTTGCTGCTGTTGTTGTTCTACTCTACACACGCGGGGGGGCTGAGAGCGTGTTGTTT
GTTTGTCCTCAGACGCGTCGCGCCGCTGATAACACTCTCGTCGCGTACCTGCTTTTGCTG
AACCACTCCTCTCCCAGATGCCCAAGGACACCACCAAACCAAAGCGCAAGGCCGCCGAAA
AGGCCGAAAAGGCCCCCGCCCGCAACTCAAAGTCCAAAAAGGACCCAAAGGCCCCCAAGC
GTGCCCTTTCCGCCTACATGTTCTTCAGCCAGGACTGGCGTGAGAGAATCAAGGCCGAAA
ACCCCGATGCTGGCTTTGGTGAAGTCGGCAAGTTGCTCGGTGCCAAGTGGAAAGATATGT
CAGATGCCGAGAAAAAGCCTTATATCGATGCTGCCGCTGCTGACAAGGCCAGAGCTGAGA
AAGACAAGGCTGCCTACGATAAACAGAGTAAGAAGAGCGCAAGTGCAGATGAAGATGAAG
ATGAAGAGTGACACCCTCTCTCTCTCTCTCTCTC
>NODE_4069_length_264_cov_11.060606
TGGGCATAAGGAATATTATATTGATTCATTACCCTTTTTGAAGGCGCTTTCCGTCATGAC
TCATACATGTATTCATCTTCGTGGGAACCGGACATGACCATTTCCATACTTTGTACTTTA
TGACCATCACATTAGGTCATCACCGGAAACTCACTAATTCTTAATTTTGTAGTACCAAGG
GGTGTTAGAGACAAAGTCATGTTAGTGCCAGTACACGAAGGATTAGTTGGTGGAGGTGCA
GCAAACGTGCTACCAGCAGTCATCCAATGGATGGGGCAAGCCGTGACT
>NODE_4070_length_25_cov_14.560000
AAGACTTTGATTTCTCGTAAGGTGACGAATGACACATCAATTTTGAGGT
>NODE_4071_length_709_cov_14.844851
GGCCAAAAGCAACTCGTTCAAATCGTCGTCTATGACTTGCCTGATCGTGATTGCGCAGCT
CTTGCCTCCAATGGTGAATTCTCCATTGCTGATGATGGTGTGAACAAGTACAAGGACTAT
ATCGATCAGCTTGCTGCTCAGATCCAGAAATTCCCTGATATCCGAATCGTTGCTGTCATT
GAACCTGATTCGCTCGCCAACTTAGTTACTAACTTGAGCGTTCAGAAGTGTGCAAACGCT
CAGTCTGCGTACAAAGAATCCGTCATTTATGCTGTTCAGAAACTGAATGCCCTCGGCGTT
TACATGTACCTTGATGCTGGTCATGCCGGCTGGCTCGGCTGGCCTGCTAACCTCACCCCA
GCAGCTCAGTTGTTTTCTCAGCTGTACACTTCAGCTGATAGACCGGAATTTCTCCGTGGC
CTCGCTACAAATGTTGCCAATTACAACGCCATCAATGCTGTTTCCCCTGACCCCATCACT
CAAGGCAACTCCAACTATGATGAAATGCACTACATCAATGCCCTCGCTCCCGCACTTTCA
AGCTCTGGCTTCCCTGCCCACTTTATTATTGACCAAGGTCGATCTGGTGTACAGAACATC
AGGCAACAGTGGGGTGACTGGTGCAACGTCAAGGGTGCTGGCTTTGGTATCCATCCTACC
ACCAGTACTGGTTCCAGTCTCATTGACTCTATCGTTTGGGTCAAGCCTGGCGGTGAGTGC
GATGGTACCTCCA
>NODE_4074_length_188_cov_14.414893
CAAAAGAAATTTGAACCCAAACACCGTTTGATCCGGTCCGGTCTTCAAACAAAACCTCCA
ATAGTATCGCGTAAGCTTCGGAAGGAGCGTAAGAACCGTGCCAAAAAGTTCCGTGGTACC
AAAAAGTCCAAGGCGGCTGAAGCCCCTAAAAAGAAATAATTACTTGCTTCGAATTATTTT
TTGGCCCACACATACTGCGGTGTCTTTTGTAC
>NODE_4075_length_137_cov_5.364964
TGTTGCCACACAATGTAATGACAATATTTGGATCCGCTTGTCTCTGGAGCTCACGTATCC
AGGTGCGAGCTTTCTCGAGGGACGATGACTGTGTGATGTCATACACCACTACGGCACAAT
TGGCATTGCGATAATACATGGGGGCCAGAGACTTATAACGC
>NODE_4076_length_436_cov_9.185780
GACTGTACCAATTGGACAAGCACCTCGGAATCCATCTCAAGTAACATGCCAGTAATCTTC
CCGGAAAGGTCACCCTGGGTGGGAAAAATCTTCATGTAGATAAGTTCACCAAGCACTTGT
TTCTGCTCCGCAGAAGGTATCGCAGCCAATTGTTCCGCCGTAATAATGGGAGTTTGTTCA
GAAGAAACGGGTACCACAGCAGCGGGAACAGTAGGTTCATCAGCCGGAGCTCCTTGAGGG
CGAACATGAGGCTTTCTATGGCTGGGCTGAGGGGCGCGACTAGCAGGAACAGGAACCTCT
GTTGAAGCAGTGCGCCCGGGGATGGGTGCACCTTGAGGACCGGGTCGAGGAGCGACGACA
TTGGGAGGTCCGTTTGCACGTGGAATAGGGGCATTCGGGAGAGTCGGCGATGAACCCGGA
CCGCGAGCAATGGGGGCACGGGGAGCTCCACGCGAGTAAA
>NODE_4080_length_70_cov_79.042854
CCTTTTCTACATAGACTATCATTGCAGCTTTCTACTGTCTTGTTACACCTAGGGAAAGTT
GGCGGGCCAAGTCAACTTCGCTTCTTGCTCACAT
>NODE_4081_length_88_cov_46.534092
GTCAACTTCGCTTCTTGCTCACATTTAATCTTGTTACCACACGCAATGGCCGCCGTCAAC
GACAATGTTGCTACCCATGCAGAAACTCGATGCATCACTAGCCAACCATGCT
>NODE_4083_length_108_cov_4.981482
TGGCGGGGATGCTACTGCTGTTGACGCAGAGTCCAACAATAAGAACGTAACCCCACCGGA
TACCTCTGACACAACTGGTAGCGAAGACACTACCTCTAATGACTCTTCTGACATTGGAAC
CGGCATTTCGTC
>NODE_4084_length_292_cov_8.434932
ACATCAAGTTTGACACCGTCAGCAACCTGGTTATCGATTTCAACGGTGTTGCGGAGGATG
TTAGAGGTGGTCCAGGCTTGAGTGACGGTCAAACCATTTTTGCGGTCAAACCACTTGGCC
TCCATGTCACCAGAGATGGTGTCAGTCTTTGAATCACGATTTCCAGCGACCTTAAAAGTG
ACGCCGGAAGGAGTTTGGGTCTTGACTTCGAGCGAGGAGCCGGAGAAATAATAGTCCTTG
CTGAGCAAATCATTAGCAGACTTGCCGAGGTCCTTCCAAGAGGGGGGAACAGGTTGAGAC
ATGATCGTTGGTCCCG
>NODE_4090_length_62_cov_8.048388
GATTTCCCTACTCCAGCTGGACCCCACATCCATAACAGACGGTGTTGCGATGACTGGTTT
ATACGAGTTGTCCAGGCAGTGATGTC
>NODE_4094_length_236_cov_11.788136
GGTATCAGAGAATACCTTCAAACGAACGAACCTGAGCGTGTTCCCTCGTTTGAAAAGGGT
GCCTCGGCGTTTGCCAAACTAGTAAGCACTAACTTCAAGGACTACGAATTTTTCATCGGA
AAATCTATGGACCCTGATGGGATGGTCGCTCTTCTCAACTACCGCGAGGATGGCATCACA
CCTTATCTCATTTTCTGGAAAGATGGTCTGAAGGTTGATAAATACTAGTCCATCTGTCAT
ATAATCAATGTGGATCACGT
>NODE_4104_length_99_cov_5.323232
TAAGAAGGCTGTGAAGATCGTCGGCAAGTGTTTAGCTGACCTCGACGTTGTTGAAACTAT
CCCCGAAGACAATTGTCATTGAATATTCATCTACTGGTACTCAGGTGGTCTTCTTAATAC
CTA
>NODE_4109_length_297_cov_12.383839
TGTTGTCTCCATTCAACTGGATGATCCGTTGATTTTGAGGCGTGAATTGTTCCCAAAGTG
GACGCTCTAGTCCCTTCCCGTCATTTGGATTCAAACTTGTTGCAAAGGAGACCCAGTAAT
CAATCATTAATTTACTTATCCTCAGCGATGAAGCAGACTGATCATCTGGTTCACCATAAA
CATAGTTTATCTCGGAACCATGCGGAACCCCAACGAAATCTGGTAACTGAGGCTGTGGCT
GAGTAAACAAGTAGCCCCATGTCCTTACACCTGCTTTTGCAGCTGTTTGCTGCCAGAATC
GTCGTTGCGATGTAAATCCCA
>NODE_4110_length_66_cov_3.696970
CAGATTCTTCGCTTGCCCCCGTCTCCAATCTTTTGATCAAGAGGCACTCAGAGAAGGCCA
GGCTTCCAACACGAGGGTCGCCATTGTCAG
>NODE_4111_length_121_cov_7.553719
TCGCAAAGGGAGCCTTCTTCGAAGGAGACGTTATCAGGAAGACGATGAAGCCATTGTGCG
GGGTGCAAATGCCATCTTGTCAAAGTACCATGATATGGTGGGGTAGAAAAGAATACAACA
TCAGGACAACCGTTATATCTCCCCG
>NODE_4114_length_86_cov_14.802325
TACTCGTGGTCTTGTTCCCAGCACTTGCATTGCCAGCTCCAGTATCTGTGTTTCCAGCTG
CGGTACTATTGTTACCTGTCAGAGCACCGGAGCTAGCCCCAGGTTGGCCA
>NODE_4116_length_938_cov_13.111940
TCCTGGTTCCCCGATCACACCGACTTCGAAATCCAGTGGTTGCGAATACTTTGGCCACCA
AAATGTAGACAGTGCCCCTGCTTCTCCAACTACGACAGATTTTATTACCAATGATGGTGG
TCGTGTGAAGAAGCCTCGAGCATCATCCAGCGCTGGGGGTGTTCCAAAACCAATGGCCAA
GGGACGTCGCCGTCCTAGCTCGGCTGGCTCCGTCTCAAGTCGTCGTGGCTCGGGTAGCGA
TGCTGGTGTGTCCTCTGGTGCTCTTTGGCAGGTAGACATCGGTGAAACTAGCGTGTGGAC
AATTGTTGGGACGGATCAAATTCGCTACAACTTTTACGTTCCTCCTATTTTGTTTGACAA
CCAACATGCCCCTCAGACCCAGTCCTTCCCAGTTCCTTCAAAACCCGTGACGCCTTTCCC
TGGTGTTGTCAAATACCTTCCTCCTGATCGTGCCGCAGAGGTGCCTAAATCCAATTGTCC
ATCGTCGCGCATGGTTCTCGCAAAACCTAATCCTCATGCCTCAAAAATGTTAACCGTCTA
CGGAGAAAACTTCTCCAAGACGGAGCCTGTCAGTGTCTTTTTTGGGTCTGATCCATCACC
ATATGTCGAAGTTCGCTGTACGGAAGTACTGGGCTGTCTTCCGCCTGAGAACCAACCAAC
TAAACGGCGCCCAATCATTCTTGTTCGTGGTGATGGCGTTGTTTTTCCTTCAAGTGTTAT
GTATCCGTAGATGACTCGGACCTGTATATTTTGTATGGCCACCCTATCTGATTGATCGTG
TGGAATCATTTTGGAATAGTCGTTCCTGCTGTGTTTTGTGCATCTATGTTCTTTTTACGT
GTTTCTGGGCTTTTTATGGAACGCTCGTCTTGCTTTGCGGGTAGTGCTTAACAGACTAAC
TTCCCTGGTCTTATACTAGCCAGTTGTATTATGGTAGACTTGTCCAGTGTTAGGAACATA
AA
>NODE_4122_length_52_cov_4.288462
CAACGTTCTATTCCCCTACCCGGTCCGGACGATGTAATCGTTGAGGTTAAGAAGACTGGA
ATTTGTGGTTCTGATA
>NODE_4123_length_278_cov_3.798561
GGAGTGGGAGGTGAAGAAGGCACATTCTGTTTGTGTACGTTATGGTGTGTAGAAGCATTG
ACAAGAGCTGGTGAGACGGATAGAGTGTTTTTGCGAAGGGCTATTTCGATGTTTGAGGAC
TTTTTGTTATACCTGAACCATGTTGGGTTGTGCACTGAAGAGATTTCCGAGTCGGGTGAA
GGTTTGGGTAATGCTGTTCAAGGATTTACCCATGTTACGCTTATTTCGGCTGCGTACAAT
TTGTCGAGAACGTTGAGCAAGAAGGGTTTGGTTTGATGTGATTTGAGGGTACCCTATTCT
CC
>NODE_4130_length_806_cov_46.029778
TTGAGTTCCGTTATCTCTTCCGAATTCGCAGCAACCAGAATCCGTGGTAGGATGATGACC
GCCGTGTTTGCGAATCAGGGCTGGGGCAATTTTGCTGCATGCATTGTTGCACTCATTGTC
ACTGCCGGCTATAAAAATGCCATCCTCAGAGACACCATCGTCGAAGGCAACCTCAACAGC
ATCGACCCCCTCTGGCGTCTGCTTATCGGCCTTGGCTGTGTCCCCGGTGTGATCGCGCTT
TACTTCCGATTAACTATCCCTGAAACGCCCCGATTCACTATGGACATTGAAAGGAATGTC
CATCAAGCCAGTTCCGATATCAAGGATGTCATGGCTGGAGGCCGCGGCGGGAACGAAGAC
GATTCTCCTATCCAACGAGCCGATGTTCCCAAAGCTACGTGGGCCGATTTTGCGCGTCAC
TTTGGACAGTGGAAAAATGGCAAAGTACTTTTCGGGACTGCATATTCTTGGTTTGCACTA
GACATCGCTTTCTATGGCTTGGGCCTTAACTCTTCAATCATCTTGCAAACCATCCACTTT
GGTGGAGTCACCGGCACAGACACTCGAGGAGTTTACAACAACTTGTACAATACATGTGTT
GGCAATCTTATTCTGTCGGTCGCGGGCTTGATTCCAGGGTACTGGGCGACTTTCCTTTTA
GTTGATTCCTGGGGGCGCAAGCCCATCCAGCTCATGGGTTTCACCGCCCTTACCATTCTT
TTCATCATCATGGGTTTCGGATACGACAAGCTCACCGCGACACCACCCGCCCAGAAGGCT
TTTGTGTTCCTCTACTGCCTGGCCAACTTCTTCCAGAATTTTGGTCCCAA
>NODE_4131_length_246_cov_8.735772
AGGTTCCTCAGTCGTCGTGTTAGCATCACGGAGGACTCGAACGAGATTGGTAAAGAGGCG
ATCTACATTTTGGGCGGTCTTGGCTGAAGTCTCGAGAAATTCACAGCCAAATTGACGTGC
CAAGGCAGCCCCTTCCTCCTTGGTAACTTCACGTTCGTTCACCCTGTCAGATTTGTTTCC
AACAAGCATGAAGATCGTATCACCACGTTTTACACGGCGCATGGATTGACGGAACATCTC
CAATCTCTGGAATGATATCCTGGATGCAAT
>NODE_4135_length_56_cov_198.250000
AGCGAGAACTTCATCAGGATGCTCAATCCCACCCTTCCTTAGAATAAGGAGACTACTAAA
CCTATCGGTGATCTGCTTCG
>NODE_4137_length_182_cov_6.626374
GGACAAACAGCGAACTCTGGGGTATTTGACAATGTCTTGTTGGTGCAAGGGGCTCTTGCG
TCGCTTGACATTATACCGCTGGGGGTCATGGACATTAGTGCAGCGACGACGATTCGGATT
GGTGGAGAGGATGGCTATCAGATTCCATGGCTAGAGTTTAAGCAGACGAATGTGCCTGTG
AGCTATGATCTGAATATTTAGGGCCG
>NODE_4138_length_198_cov_4.313131
TATACTTCAAAACTTCTCGTTATGTTTGGTCCCCTGGGCATTTCTCTAGCGCCTTATATT
CGGTCCTCGAAGACACTCTCAAGCTACATCCAGCCTATTGCCAACTGGTACGTCAACGTG
TCTGGCTATAGGAAATACGGCTTCAAGTATGATGACCTCTTGGTGGAAGAGAATGACCAA
GTCCAAAGGGCTCTTGCACGCTTGACTCCTCGAGAATGCTAA
>NODE_4139_length_140_cov_4.585714
CGATGTCAGACACAGAAAAAAACATTGCTCCACCTCCTGCCGCTGAAAAAAAACCAGGTT
CAGCTCTCGAAGCCGATCTTACCAAATATAAGCTTGCAGCAGATATTGTTCGTGATGTAA
TCAAGAAAGTGATTGAATCGTCTGTCGAGGGTGCCAAAGTGGTA
>NODE_4140_length_237_cov_9.409283
AGGTTGCGCCTGAGCTACTCGACGAGTCACCACTTGCACTGGATCCCTCTCCACTTCCCG
AGCTGCTGGCTACACACGTAAAGTTGGGGACTGTGTGTCCAGCAGAACCACAATTTTGAG
CGTACGTGTCATAGGTCGATTGACACATGGAAACCTCTCCGGAGTTTCCAGGAATGTTCA
ATAAGCATTGTAAACACGACTGAAGTCCTGTGCTGATCTGAGTATCGCAAGTACAGGCCA
CCGTTACACAAGTTCCGTTGC
>NODE_4145_length_560_cov_16.437500
CTGAGCCAAGATGGGTATTGACATTGCCAGGCACCACGTCAAGAAGGGTCAGCGTACCGC
TCCCAAGAGTGAGGATCCTTATCTTCTCCTCCTCGTCAAGCTTTATCGTTTCCTGGCTCG
CCGCACGGATTCCAACTTCAACAAGGTTATTTTGCACCGCCTTTTCCTCTCCAAAGTCAA
TCGCCCTCCCCTTTCCCTTTCTCGCATCGTCAAGGAGACCTCGAAGACTCCGGATCGTGA
TTCCAAAGTCATTGTTCAAGTTGGCACAATCACCGATGATATTCGTCTAACGGAGGTTCC
CAAACTCTCAATTGCTGCTCTTCGATTCACCCGTGCAGCTAAGGAACGTATCCTTAAGGC
TGGTGGTGAGGCTATAACCCTCGATCAGCTCGCTCTCCGGGCACCCACAGGTTCAAACAC
TGTTCTGCTTCGCGGTGTGAAGACTGCTCGTGAGGCATACAAGCATTTTGGTATGGGTCC
TCACAAGCACAAGAAGCCCTACACAATTTCGAAGGGCCGCAAGTTCGAGCAAGCTCGTGG
CCGCCGCAAGTCTCGTGGTTTCAAGGTGTAAGAAGTTGTATCCC
>NODE_4147_length_111_cov_35.549549
GGTTCCTCGGGCAAGTGCCAATACAGCTGCACAGTACATGCTCGCTGTTACGTTGGTCTA
GTCAGCATTATTTGCTACGTTAATATGACTAGTCAATAAGGAAGTAGGAATGTATAGTGA
GCTTCGATTCTGAAC
>NODE_4155_length_25_cov_15.080000
ATCATCTCGACGTTGACGAGGATAAAGCAATTGAAGATATGGGAGATAG
>NODE_4160_length_35_cov_652.914307
CCTCCAAGAGATGTTCGTCGTGTCCTCAACGTCTATGATCCTCGCTCTTTCAAACATAA
>NODE_4161_length_545_cov_9.952293
GAGCCTCGTGTCACTCTTTCAGAATCCGACCTCGGTGATGAAGAAGGTCTCCTTGAAAAG
AGTACTCCGCCTGCAGCCTCGATGTCGAGGTTGTCGAAGATAGCAACTCTCATTGCGATC
GCATGCACAGTTTTTAATCTGGCATACCTGGCATATATGTCAATACCACGTTTCTTGTAC
AAGGAGCCAGACTTAGCATCTCTCCCTCGCCCAAATCAGTTCATCGGGCTCGAAAGAATT
AACTTTACTCAGTACCCCTTCCCGGATGTCACGATAGCAACATTTGCAGGTGTTATTGCC
CAAGTTGATCGCAGCCGGCCGAACTTCGTCTACCCTGTGGATCCTCGTCGCAAGTCCACC
TATTTTGGAACCGTCTCACCGGATGATCGAAATGTCTTAGCGACTAACCAGATCTCAACC
GTGATGCAATTCAGAACTCGCGATTTCGGGATGGAATGGTGCAAACTGAAATTAGCTCTT
CCTGGAAGTGCTCATTATGATCAGAGCAGCGCACATGATGGAACCGAACGCGAAAGGAAC
TGGTTTTTGGAGGGCGATACAAGTGACTT
>NODE_4166_length_477_cov_6.085954
GTACCGGAATCAGTAACAGGGATGGAAGCCGCTGCACTGGAGTCGTAAGTGAACTTGGCT
TGATAAAGGAGTTCGAGGGTCTGGCGAGAGTAGTTGAGAAAAGGAGCACGGAAGCCTTGA
ATGGAGTTCATGGGGATACCAGCCAAAGCATTCAGGGCAATAAGGTTGCCATTGATTTCG
TCTGCAGGAGGTGATCCAACGTGGGTCATCGTGTGATCGGCAATCTCATTTCCGGCAACA
TACCAGTCCGTCACAAGGGTGTAATTGGTGTAGTTGAGTGACGTGAAATAGGTCATTCTA
GGTGTGCAACCGTTGGGATTCTTGCGCTGAGCCAGGAACTGGTTAACAGCATCAAGTGTG
TAGGTTTGGATAGCATCATCTGCCGTAAACACAATAAATTGTGGTACATCAGAGGGTTGC
AAGCCTCCTGGCGGACTTGTACTTGCACAGTTACAGTCTGGCAACTTGCACTTGGACGAG
TCACAAGAGTATCCAGCAGCC
>NODE_4168_length_134_cov_7.574627
GAAGGCACCAAACCTCGAATATCAAGTATATTTTGCTAGCCAAGGGTCGACAACCAATAT
CGAAGCCAACCTCCGAACATTCTTACGTCTCTGTTTTCATCCGCCTGAATCACTCTTGGA
TATTTCAAAGGGAGAGTTCTGGAGCAAACCGCTATCCC
>NODE_4175_length_347_cov_11.305475
CCAGCCTGGAATTGCTCGATCTTCTCTGCAATACGAGCCTTGCGTTGCTCGAGAGTGAGT
TTGTTGACTTTATATTTGAGGGACTCGGCTTTCCAGTCCTTAGTCTTTTCTGTGGGCTTG
AACACAGGGTTCTCGCGGATTGCGGCATAAGCATTGGTATAAATCTCTTCAATATCTTCG
GAGCCAATACCATCAGCAAGATATGATGAAAACTGCTTCTTGAATCTCTCGTCATCTTCC
TCTTCCAAGTTCTCCATATATTCAGCAACATGACCACCAAAAATGTATTTCCTCAGAACT
TCAGCATCGAGCTGCTTAGCTTCTGGGTCGTAACCGGGAAAACGTTTGTCGTTGTGGGGA
ATAAAGATCCC
>NODE_4184_length_80_cov_85.462502
TGGCTATGTACATGCATGCGTCTCTGCAATAAACGAATAAATCGAAGTCCTAGTTCGTAA
ACGATACACTCTCGACACACCACATGCAAGCACGAGTCTTACAA
>NODE_4190_length_96_cov_4.927083
GAAGATGGCACCGATGTTGCCAGCAAGCTCATGCTCTCCTCCATCCCGACCCAACTATCC
TTTTTCCAGCACAAACTTGGCTTATTATCATCTTAGTCGCTGATCCGATCCTCCACCCTC
>NODE_4191_length_123_cov_2.780488
GGATGGGTGAGGGGGCGGAGGGGAGATGACGAGCTAGGAGGGGCATTAGTTAGGGGACAA
GGAATGTAGAGAGAGATGGCGACTGTTGAGCTGGGGGTCGTCGTTGAGGGCAGTGCGAAT
GCCGATGAGGATGGCGTCGTGGAGGGG
>NODE_4193_length_80_cov_3.212500
TCCCACTGCTGTAAGAACGATTGACAGGACAATCCACAGGAGGAGCGACCGCTCCGCCAT
TTTCTTCCGATTGAGCCACTCTTCAAGCCCGATCCCCGTATAGA
>NODE_4194_length_90_cov_3.133333
TATCCTGTTACGTTTCCTCTGAACCGTTCCATCTACGCCGATTTCTCACACGATAATCAA
ATGGTTGCGATTTTCTCAGCAATGGGACTGCTGAACGAGAAGCATGAAGTTCTC
>NODE_4195_length_306_cov_41.787582
TAGTGGTTCGGCTTCGTGTTTGAAGACTCGTGTTTTCAAGTAACAATTGTAAAGGCTTAC
CACCATGTCTGCTAAGATATATATTGGAAATTTGAGTTGGAGTTCAACGGATGATACCTT
ACGGGAGGCGTTTTCTCCGTATGGTCAAGTTCTGGATTGTATCGTTATGCGAGATCGAGA
TACCGGTCGTTCTCGTGGATTTGGATTCGTAACATACGGCACTTCACAAGAAGCTGATGC
GGCCATAAACGGTATGAATGAGAAAGAGTTAGATGGTCGTATGATCAAGGTCAATGTGGC
CAATGCTCGTGCCTCGGGAGGTGGTGGAGG
>NODE_4196_length_122_cov_15.163935
CGTCGTATCAAAAACAAAGCTATTCGTGAGCGTCGTGCTGCTCGCGTGGCAGAAAAACGC
CAGGGTCTCGTCGCCATTGAACACGAAGATGCTCAAGAGTAAAGAGGTCTTCGACTTACC
AGTCGTTCTACTATCTTTGCACGTCT
>NODE_4206_length_505_cov_15.417822
CATCCACTGACTTGCATAGTTAGTCATAAATTCCATCCCAGGTGTCACCGTAATCATCAA
TCTAATTACAACATGCTTCAATCCTAGTTTAAGCACCTCCCACTTGATGTAGTGCATGTG
GCGTATTAAGTGCATAAAGGCATGTTGGGGTGAATGTGACTACGATACTGGATGACGAAT
CTACTTCCGCGCACTGGCAGCTTGCTGCTTAATAACCCTTTTCACAACCTTGGCTTCCTC
AACAAGGAAAGCCCGGACAATTCGGGATTTGACGCAATCTCCACACCTCGAGCCGCCATA
AGCCCTCTGCACGGTCTTCTGACGCTTAGAAACGGTGGCATACGCGCGTGGTCGGAGTGC
GATTACACCAGGTAGCGCAATACCACAATCACCGCACTTAGGTGCTGTTCCACGCTTTTT
GAGGTGATGGTAGACAAGTTGACCACCAGGGGTTTTCACCACACGTCGGAGGTTTGATTT
GGTGTTATACGGGTTGCGCTTGCGAAGAGTAACACGTTGGGCCATCGCT
>NODE_4207_length_60_cov_36.599998
CACCCATTCCATTTGCACGGCATGTCTATGCAAGTCATCAGATCTACGTCCTCCAATGAC
ACCAACACTGTCAACCCGATTTCT
>NODE_4208_length_129_cov_42.992249
CATCTACAAGATCAATGCACCGACATTATGCTTGGTCAAGGCGTAAGATCACACCTCCCT
GATAACCTCAGGTAGTCAAACAACGCAAACAGATCCCTGGTTGTCAGCCAGTCTCTGCAC
AGTGGTTCTCGCTGCTCGGTAAACGCCGTGCAC
>NODE_4222_length_202_cov_6.554455
GCTTCAGACAGCCTCTGGGATCTATTCGCTCGTGATGTTCTATCGCTTCCGCGAGTTCCC
AGGAGCTAGGACAGACTGTGTTAACAGTACATCGGATACTACAGTGGTTGACTTCTGCAA
AGCCTTGGAAAAGATATCCACTATGCCGCTGTGGAGCATCTGGGTGTCCACCCTCGTTCC
GATCGTTGTCGTCGCCTATGCTTGCTATGTCGTACATGGCTACGCC
>NODE_4230_length_75_cov_12.800000
CATACAAAGTACAAATAGGCAACGGCAGAAGAGGCAGATACCGACTGATCAATGCGAAAA
CATATACAGCACTACATGTGTTGTACAATATCTAGAACA
>NODE_4237_length_187_cov_5.481283
GTCGTGTAAGAATCCAGAGACCGATCTTGTCATCATCAAGAATGGCAAGATGGAGGTCAT
TATCCGCGATTGCAAGGCATGCGGTGAACGCACAGATATAGACATGCGTCACAAGCTCAT
TACATTCATTCTCAAAAATCCACCAGTCAAGTCGAAGAAGGACAAGAAGCATAACGCTGG
TACTGCTGCTGCCAATGTGGGTGGCGGTACA
>NODE_4240_length_173_cov_6.121387
CCTCGGTGGGTTCATCGTCGTCCGTCCGGAGATGAGAGAATCGACTGCACTCGGTTCCGC
ACTGTGTGCCGGAGCTGCAATTAAATTATTTGGATGGGATTTGAATAAGCCTGAATCCTT
GCGGAAAGTTAACGTGAAAGGCAGTATTGAGTTTAATCCCAGTCTGTTTGATTTCGAAAG
GGAAAAGAAGTGGGCGG
>NODE_4242_length_206_cov_10.844660
TAGATGCAATAAAGTAATCATAAAACAATGACAATGACATTAATTACTAAGATTCTTCTC
TTCAGCAGAAAACGCATTCCAGGTAGGGCACAGTTGATTGTAATTGTCTGAGAGAGGAGG
ATTCAATGGGGATACGTCTTCAGTAGCTTCAGCTATGACGAGGGCTAAACCGTTGACAAG
ATGGAAATCGATGTGACAATGTAAGATCCAGGGACCTGGATTGTCCGTCA
>NODE_4246_length_101_cov_3.178218
TGATATACAGCAAAACTTTTCCAGGTGACATTGTCGGGCCAGATGACCTGCTCAGGTCCC
AAGCTGATCAATTCTGTCTTCAAGTCCGAGTACTCCTTGGCCAGTGCAGACAATGAAGGA
TCGGG
>NODE_4249_length_58_cov_2.913793
CGGTATCGCTGTTTGTATCACCTGGAAGGTAAGGGCGAATAGCCTGTGCACAGCGCAAAG
CAAGCAAGGAGGAGGAGGAGGA
>NODE_4258_length_158_cov_18.689873
GAGGTGGGGCTAGGCCAGGTGTAATCAGTTCCGAGGACACCAGGAATCTTGCCATCACCA
AACTCTGCCCCAGACTGGTTTACACCGAAGTAGGTGAGCTTAGTCCTCGTTGCACTACAA
AGGGTATCAGTAGATCCCCCGTTGGGTGCGGAAGTAGTTGTGGTGCCGCCCCTAGGGTTG
CT
>NODE_4259_length_176_cov_7.000000
TCTGCTTCGTATTTTCCCCAAGGAGCAGCTGAACCGGATCAATCCCAAGATCATTGCCGA
GTTCTATGCGAGGAAGGCGATGAAAAAAGCGACGGCTGGTGGCGAGAATGTTGTGCGGCA
GGAGGACAAGTTGGTTGATGCCTAATAGACGACCGTGTGTGTGCTGTAAAATTGGCCGGA
AATGAAAAAAGTGTACCAAG
>NODE_4268_length_98_cov_2.785714
TGCTGAACATCTACATTTCTACAATTGTATGTTACACTCCATCGTGATGCGTGTCTTATT
ATGATCAGGTCAGTCTTCCCACAGATCGACCATTTCTGCTTCGTGAGTCATCACAGCTGC
AT
>NODE_4269_length_374_cov_17.462566
TAGACGCGAGAGCCGATATTCTTTTGTGCACTATCGGTGACAAATTTCAGCGTAAGGGCA
TTCCCGCTAGTGGTAATACCGTAAGTGCCAGAGTAGTCAGCACCATCGAGGGCGCAGTTT
TGAGTGCAAGTCTCTCCATCTGGGCAAAGAGTGGAGTCCCAGGTGTTACCAGTGTAACAG
TTGGTGAAACCAGTGGTAGTATGGAGCCAACGCCAGTTGGCATCGAGAACAACCTTTCCC
TCAGAGACAGTCGTACAACCACCGGACGTGGTACACTTTTGCCAAGGAAGGGATGGATGA
GTTTCGGCGGTGTTAGTACCTACTTGTTGACCAAATGCAACAGCGGCAAATGAGAGGGCA
AGAAGAGCAAGCTTAGGGAACATTTTAGTGAGTTGGGT
>NODE_4274_length_129_cov_5.007752
AAAAAAAGAGATAGCCACAACTCCATCATTGCGGGAAATTATCGTGGCCACGGAAGCTGG
GGAGGAAATAATGAGGATAAGGCCGAAAGGCAGACAAAAGAATAGGAGGAGGGTCTCGAG
AGGATGCGTTGAGTTGGCAGTATCAGAGTGGAC
>NODE_4277_length_56_cov_3.678571
TGTGGGGTGTCGACCCTCCTCGCCTTGCATCAAAACTGTGCATTTTCTGTGCTTCACTAC
ATCTTTCTCCGTCAGCAAAG
>NODE_4278_length_172_cov_4.889535
TGCTATGCCGCATTCATTCTCTGGGTGACTTTTCCGTCAGTAATCTTTGCAATCAATGTT
GAATCTATTGTTCTGGATGCCTGCCCGGGATATCGAGCTTCTGATATTAAAACAAATGGT
GGAAAGTTGACTGCAAACTTGCATCTCACAGGTAAGGCCTGCAACGTGTTCGGTGAAGAT
CTTCAAACTCTTTCCC
>NODE_4285_length_464_cov_8.978448
GCCACAAAGGCTGGGGCAATTGCCTCCTCAGCGCGAGAGGAGACGATAATGGACCTTCTG
GCAGAACAAGCCCTTTGGCCTAATATTATTATGCTCTTCAGGGAGGCCTTCAAAGTTCTT
CAAGAGGCTGGATGCTCAGATGAGGCATTGTGCTATGAAATGTGGATGTCCAAGGAACCA
GCTGAGATCTTTGAGCGGGCTGCTGAAGAAGGATTCATCACTCAGCTGAAGCATCATTCG
ACGTGCTCTCAATTTGGCCAGTTACGAGGGGCACTGAATTTGGATGGAGCTGGAGCAAGG
GAACACTTTAAGGATGTTCTAAATAACCAGATCCTGAGCGGGAAATTTGCGGAAGAATTT
TCCCAACTTGAGGATGCTTTGGAAGAGGAGGGTGAAGGGAATCCCCTTAATGACCTCTAC
CGCCGATCAGAAGAGTCAGAACTTGGTCAGGCTGAAAAGAGAGTACGATCTCGACTCGGT
TATTAGAA
>NODE_4296_length_25_cov_22.200001
CTCCCTCTCCGGAATCGAACCCTTCTTCCCCGTTACCCGTTGAAACCAT
>NODE_4308_length_75_cov_5.720000
TATGCAGACCCTAGTATTTATCTAGAGGTAACGAATTGAGGAAAGTCACCTATATCTCCT
AAAAAGCTCTCAATGTCGTGATCAATCGAACTGCCTTGA
>NODE_4311_length_450_cov_4.906667
GTTTCAATCTTCAACACCTTGGCAACCTGAGCAGTCTGCGATTGCTTAAGTGTACCCTCA
AGTCGAGTAAGCGTAGCCTTGTCCAGCGGCGCAGCCGAAGTGACCGTCACCGTCAACTCT
CCCTTATACTGCGCTAACAAAACATTAAATTCCTCAATAACCTCTTGGGTCTCTGGCAAC
CGTCCATTCTCTGACAAAATCGTCAATAAATTCTTCGTGATATCCGACACAGGCTCCTTC
TTCGCTCCAATTCCCTCCAACTTGGTGAAAAGCTTTTGCAATCCATTAGCACGTTCCTTA
GAGGACAACGTAGGATTTCTAATAAGTTCTGCGATTTCTGGATCCGATTTTATTGCAGCA
GAAGTGTTGGACAAGTCTGTAGCGACTTTGGTAAGGGCTTGAGATGATTTTTTGGCGGAG
GCATCGAAAACGGCTTTAGAGTAATTGGAGGCAATGGCTGAGGCTGCACGACGG
>NODE_4318_length_204_cov_5.509804
AAATGGACGTCGACCACCACGAGGAGCAGAGCCACGAAGACCACCACGGGGTCTGGGACG
GACGTCGAATTTCCTTTGGTTGTCCGTTACAGGGTCATCTGGTTGGGCTTGTTGAAAGAC
TTTTGGGGTGGATCTGGCGCCACCGCGGGGATAGTAATTGCCGCTGCGTGAGGGTTTTGG
TTTATTTGAGACAGGAAGAGGCAGTTGAGGGGCTGGAGGCGGGGGGGC
>NODE_4320_length_102_cov_7.215686
CCTGGTCATATTCGTTCTTGCTGTCTCGAACGTCTGTCATTATGTACCGGATTTGGGGAG
GTTTCTTGATATCCATGTTCGGGTCATTGAGGTGCTCCATGAGGAATTCGACATCTTCTG
GCACAT
>NODE_4328_length_46_cov_568.804321
CTTATTCTCGAGATTCCTCCCGTTACGTATTGACGGTAAAGATCTCAATCGTTATGAAGC
GTCTCAGGCC
>NODE_4329_length_258_cov_21.286821
GATTGTAAATGCGAAAGACGATGAAGAGCTGCTGTTTGCTTTGAAAGGTGCTGGGCATGC
TTTTGGTGTGGTGACGGAGTTGATTGTGAAAGCGTACCCCAAACCACCCACTGTATACGG
TGGCGTTCTCCTTTTCCCAATGGACAAATTCGACGCTCTAGCTTCGCATCTAATCACTAT
AACCGACCCAAAGGTGAACGCAATGTTAGGCGTAGCACGTATGCCACCCGATATGCATCC
TGCAATCCTCCTCGTAGCAATGGTCTTCGACGAAGAATCCTA
>NODE_4330_length_128_cov_6.117188
GTCCAAACAAGGAAAATATGCTATTCTCATCTCTTACAAAAATCACCCTGGCTTTGGCCC
CTCTCGGTGTAGTGACTGCGCAAACTAGTTGCACATTGACTGCCTCTGGTGGCGACGATG
CGCCTGCACTCCTTCAGGCCGTACGATCCTGC
>NODE_4345_length_76_cov_13.828947
TGGCGGATCCAACAACCAATCATTAGCCGCTGCCGGTGCTGAGGCCAACTTGGATGTGCA
ATTCGCTTTTGGAATTTCTCACCCTGTTCCTGCGACATTA
>NODE_4346_length_158_cov_4.740506
TCAGGAAAATACTTCCTTTGCTAATCCAGGAGTCATCCGACCATCCGAGTTTTCATGTCG
TAGCCATAAGCTTACCAGGCTATGGATTCTCAGAAGCTCCCAGAAAGAGAGGTTTTGCCA
TTGATCAGTATGCAGAAATATCACACAAGTTAATGCTGGCTCTCGGCTACAACGAATACG
TG
>NODE_4347_length_115_cov_4.521739
AGGTCAAGCATCCCATCCTTTTGTATAAACTGCGTCAGGAACTGTTGCGCCGTAGTATCG
TTGGCATCGTCAGGTTCATAACGGAACTCGGTCGCATACGCTTGTTCACCAGGAACCAGC
TCAAAGTCATTGATCACAG
>NODE_4353_length_211_cov_7.331754
ACTACAGGAGATAGATACAGGAGCTTGACGAGTTCAAGAAATTGCCACCAAGGACTTGTC
AAAGAATGACAACGAGAACCAAATCCAAAATCTTTCGACAGTCGGAAGTTTACCCAGATG
TAATATAGCACACGACCAGATCATGGGTAATTAATCGTTGAAGATGAGATGCAAGCCCTT
GACGATAGTTTCTTGAGAGCAGACACTCTTACTATGCAATTCCACAAGATGAAAA
>NODE_4354_length_107_cov_51.383179
CGATCACCCATCTCTATCAGAGTAATGCCAGTACAAGCTCAATCCGTTTCTCCTCTTGCC
CCTATCGGTGTAAATGCTGCATTGGACCCATCAGTCAAACCACGTCCAAAGATCTTCGAT
GAATTTGCGTT
>NODE_4361_length_1035_cov_11.068599
TCGGGAACTATCACCCAACTACTTGCCGTATGGGAAAATCTGTGGGCAGTCAAAGGAGCT
AATGAATTCGTACAAAAAGTCCAGGTTCCTGTTCAACGCCTCCCGCAGTACCCCTGTCGG
ATTGGGGTACAGGCCTTTGATCGTCTTATTAACAAAATTTGTATAAAGTAAACAAGTTGT
GGAGAAGTCAGCAGAAGTGGGGTCAGGTGTGTAATTATTCAGAGCCCCATTGTTGCCACC
AGGTGGAATGGGGTGAGCAGCAATTACGGACTCAATTCCCTCACCACCCGATGGTTGTCC
AGCACGGAAGAAACCATCTGGAAATTTCATGTCACGGAAGAAGCCAAGAGCATCTGTGAG
ATCCAATTGTCCATCTGTCTGGCGGCCATCGATGAAGAAATTGATAGGGAAGACGGATTC
TGCGTAAGCGGTGAAGTAGCGGGGTGAGACGAAAGAAAAATTCGGGTTGGTAGCTATTGA
ATCCTGAATTCGGCGGAAGCGTAGTTCTCCAGCAACTGTCAAGTTGTATTTTCCGGCCCC
AAATTGGTTACTGAGTTCGACGAATTCGTCCCAAAGAGTTTGATTAAAACTGTGGTTGTC
TCCGAAGAACGCATCACCACGGGTCATGCTTGCATCACCCTCGAACACTGCATGCGTATC
CAGACCACCGACAATTGCGGGTGAGGGAGGGTCTTGACCAGTCAAAGAGCTCTTGCCTCC
AATGCTCATGAGATTGGTGACAGGATTACCATCGACTAGGAACGCCGCGTAGGTGACAAA
TTTGGCGAGGCTATTTTCCATATTGAACCCCTCCATGGCAGCGGTAATTATCTGTGCTGG
AGTGGCAATACCATCTCGGGGTAGATATCCGTGAGATGCAAGAGTGTTGAGACCTGGGCA
GGGTCCCCGCATATCGTTCGGTGCTGGTAATCTCCAAGGATGAGCAGCATCATTTACCAG
TTTCGCAGATGTATCATTGAGAGGGCCTGGAGGGTTTTCCGGAGGAGCAACTGAAAGCAT
CGGAAGAATCAGATCCAGTTGCTCGCGGGAGAGTCCAGA
>NODE_4364_length_25_cov_62.919998
CGACTGCTGGAGAAAGGCTTGGGGCATGTGGCAGCTCTGGCTGTGTTAT
>NODE_4367_length_52_cov_3.961539
GCGCCGCCCTTCCCTCCTAATGGGCCACCAGCAGGAGTGCCTCCTCCCGGTGCCTTTCCC
CCTGGTGCTCCTCCGC
>NODE_4371_length_885_cov_11.897175
ATGTTTGCTCCCACAAAAACCTGGCGCAGATGGCACGTTAAAGTTAACCAGAATCAACGC
CGTTTCGCTACCGTCGCCGCTCTTGCAGCATCAGCTCTTCCTGCTCTTGTTCTTGCCCGT
GGTCACCGCATCGAGCAAATTGAGGAAGTTCCTCTTGTCGTTTCCAGTGCCACTGAGTCG
TTCACTAAGACTAAGGAGGCAATTGCCCTCTTGAAGGCATTGAAAGCTCATGCTGATGTT
GTCAAAGTCTCTAATTCTCGCAAGCTCCGTGCTGGAAAGGGAAAACTCAGGAATCGTAGG
CATCGTCAACGTCGTGGCCCCCTTGTTGTTTACAATGAGGACAAGGGTATTGTGAAAGCT
TTCCGGAACATTCCCGGTGTCGAGCTTGTCAATGTCCAAAGGCTCAATCTCCTTCAGCTT
GCTCCTGGTGGTCACATTGGCCGTTTTGTCATTTGGACTGAAGGTGCTTTCCAGGCTCTT
GATAAGGTCTTTGGCACCTTCGACCAAGTCTCTGACTTCAAGAAGGATTACATTCTCCCT
TCCGCCAAGATTTCTAACCCTGATGTTACCCGTCTCATCAACAGCGACGAAATCCAATCC
GTTGTTCGTCCCGCCGGTAGAAAAGTACAGAAGCGTCCCTGGACTCAAAAGAAGAATGCC
TTGGTCAACAGGAGCATTCTTTTCCGTCTCAATCCCTACGCTAAGACACAGATCAGGCAC
CAACTACTTTATCAGAAGCGCATTAAGAAGCAGAGTACCAAGAAGCCCAAGGCACCAAAG
ACTGCTGGCAAGGAATTCCTTAACAATCTCCTTGCTCCTTGAAACCACTGGAGTTATGTG
TTACTGTTGTTTGTTGTCGTAATTCAGTATCAGGTAAAATATAGCGGGGTTTCATTTATG
AGCCTTGTG
>NODE_4375_length_92_cov_3.836957
CGGCAGCATGCATGAGCCCTCTCCGACATCCAACCCACGCCCAGCGGAAACCACTCCACC
CTCATCGCGTCTCGACCCATCAGCTACAGTAACTAGTACTCCAATTGCATACAAGG
>NODE_4376_length_75_cov_2.440000
TAATAATCTCCATTGCACTTACATCTCCCCGGCATCCTCCCAGAACTACAACTCATGTCT
CACCCGCCACCTTCATCGTCGTCAACACTTCCCAGCAAC
>NODE_4377_length_25_cov_20.400000
ACATCAGCAAGGATACGCCAGTGACGAGGGAAATGTTGGGACTAACGGC
>NODE_4378_length_217_cov_34.414745
TGAATCCTCGACCAGATAGTAAACCAATAGTTGATACTGGATGTGATACACAGAATTGAT
AGGATGATGGTATTTTGAGAATGAATATCGAGTATCGTGACTCGAAACAAGTAGAGTATG
CTACTTGTTGCGAAGTGGCAGTGTGATCCATGTAGTGATGGAAAATGTCCTGTAACCCAG
AGTTCCCTAGTTCCCTTATTTTCACTGTGACACACAAAACTCTGTTGCACTGCAATACGT
G
>NODE_4379_length_58_cov_115.689651
CATCATCTGCTTCTTCTGCTTGAGCACATTGTTGAGCACGGCTCATATTTAGAATGAGCT
AGCACGGATTCTACTGCTGTTT
>NODE_4381_length_270_cov_8.818519
CCGCCCCCGCCAGCATCCTCTTGACTGTTCGTAGAAGACATGGAAACGGGAGCGGAAGTA
GGCTCTGCAGCATCGTAGGCATCGAGTTGTGAGGAGAGATTGGCAGTGACCGTAGGTGGC
TGGGGCGAAGGGGGAAGGGAGAATTGCTTCACAACACCAACATGTGCGTCCTTGGCCATG
GACGGGGGCTGGTAGCCCTGAAGCGCACGGATGTAAAGTCCCTGCACAGGATCCTTTCGT
GCAACAATGGTCGAGCAGAATGTACGAACGTGTGACACCTGACGAGCAGCAGCC
>NODE_4382_length_213_cov_29.877934
CTTGCCTGTGAGTGCAAGTTCATTAGCAGCGGCTATTGCCTTTGCTGTGGCCTGTCGAGC
AGCCCATTGGACACCAGCGATTACATCTGACGTAGAACCGCTACCATCAGAACCAAGCAC
CTTGACAGCAATAAGTTTCGCCTTCTTGGCGATACCGTACGTGCGTGAACCAATAGTACC
AGCACAGTGAGTACCATGACCAACACCATCTTCATACTTGTTGTCGGCGATCCCCCC
>NODE_4383_length_73_cov_6.493151
GTAGACGATAGAGCGACAACAACAATGAAGAATAGTTTGATGTACAAGATGAGTTATTAC
AGGTTCGAGGAGCTGTATGGTGGTGGACAGCCTGTTG
>NODE_4384_length_25_cov_6.920000
TAACCCGAATGACATCCCTATGGACTATTCTTTCATTCCATCATCTGGA
>NODE_4395_length_365_cov_5.487671
TAAGAGCGGATGAGAAGACAAAGGGAAGAGAGGGAAGAGAGAAGGAAGGAGAGAACATTA
GTTCACCAGAAACAAAGACAGTGCCACACACGCAAAAGAAGAAAAGAGGTAAACTTCGCT
CGAAAGCCAAAGCATTCTATTTGATGGACATCCGAATATGCAAGGATACGTTGGGGGATG
CGTTGGGGAATGAACGGAAGAGCGTGTCGGGTAGATCACAAGTGTACAATTTCAGCAACG
TGAAGTTTGAAAGAGTAGACATGCATTGCATGCGCGATGTACGAAGGAGTAAAGCAGAGT
GACCATGAGTGGGGATAGTGATGATGGGCATTACGAAGAGATCGTCTTGATAATGTTACA
ATTATCATTCGTCAATTTGCAAACGCGGA
>NODE_4396_length_61_cov_29.213116
ATATTGCACACTCAATTCGGAGTGGTACCAGAAAGAACCGGCCTGGCTCTTGTCAAGGTC
AACATCATAGACGAAGCTAGAACCA
>NODE_4411_length_282_cov_14.953900
TCGGTTCCTCATCGGATACGTGTGAAGCTCGAGCGAAAGCGTAATGACGATGAGAGCGCT
AAGGAGAAGCTTTACACGTACGTTTCACATGTTCCTGTAACGACATTCAAGGGCCTCCAA
ACAACGGTCGTTGATGCAGAGTAAAATGTACCTTTTGTTGGTTCCGTGGTTGCTTTCCTT
CCTTGCATGCCTCATGTGCACGCTTTGCGCCTGTGTTGTATTTTCCTTAGCTCTCCAAAT
CATGTTTCAGCGTCGGATTTTAAGTAATGGCGTTTCATATGGTTTAAGGAAGAATGGTGT
TTAAGA
>NODE_4412_length_50_cov_1.600000
CCGGCGAGGCGAGAGTATGATGCAGCCTTGGCATCAATCGTACTCTTTCGGCGGTCAGAA
CCCCATTCAATGCC
>NODE_4419_length_412_cov_31.315535
CGGGGAATGAGGCAAAGTTATCTCGGCCATGCGAGTAATATCAGATTTGATGTATACATA
AAAGCTCGATATATCCTTCAAGCTACACTGCCTTTTGCCCATTTATCTCCAAAAGCTTAA
CCTCGAAAACAAGGTCGGCGTAAGGTGGAATGCGCCCTCCACCAGCACCGCTTGCACCAT
ATCCGTAGTCCGAGCTGATGATCAGTCTGGCTTCCTGACCAAGCGACAACTTACACACCC
CTTCATCCCATCCTCTGATAACTTGCCCAACACCGATCTGCGTCTCAAACGGCATGTTAC
GATCGACACTAGAATCGAACTTTTTCCCATTGCTCTTAAGAGTGCCTGTGTAGTGCATCT
TCACCTTATCCCCAGGTTTGGGAAAATTGAGACCGTCGCCCGCTTTGATAGTTTCTATTT
CTACGCTACATATCAC
>NODE_4423_length_599_cov_11.666110
CGCCTTTTCCGACCATTCCAGCTTGCCCTCTATCGAGAGAAGCACCGATCAAAGCAGGGA
CTTGAATGGAATGTTTATTGCTCAACCCCGCTTTCGCGTACTTATTGGTGGATATACCAT
AGACTGTAGCGGGAGTAACCAGGTAACCCCTGACATAACCCTCCTCATCGGCCTGAATGA
TCTCAAGATCAACGTCACGGTGAGGCGCCGTTGGGGGGAGTGTTGCGATTTGGTCAGGAT
TAGCATCGTCCCAGATGACATTTGAGTGTGTCAACCCGGCAGCATTGTCCGAAAGGAGAC
CAGTTCCAGAAGTATGTATGAAAATCGGTGGTGTCCCTGTCTCTTGGAACTTCCTCTTAA
AACCGCGAAGCATGGTTTTTGTGGCGTCTAGAGCATCGGCGTCAACTGTGTCAACAACAA
CATCTGCAGCCGCTGTCAAGTCCTCGAGAAGCTTGGTGTCGCTAAATGAGCCGACGACGG
TGTTCACACCATATTCCTTGAATCCCTCTGCTTTCTGCGGACTTCGAATGAGTGCAGTGA
TCTCGAACTTGTCAGCATCTGGATGGCTTTGTAAACGTTCCAGTACAGAACTACCGATGT
AGCCAGTAGCTCCGGTGATAAAA
>NODE_4425_length_78_cov_19.769230
GGACAGGAAAATATTAAGACGGTGCATGAACCGAAGCCCATACAAACCGCAGATTCCCCC
TGAGGACAAGGTCGCCGTGCTATGGGGGGCCTCCACGGCCCA
>NODE_4426_length_57_cov_10.666667
GACCCTGTTGAGCTTGACTCTAGTCCGACTTTGTGAAATGACTTGAGAGGTGTAGGATAA
GTGGGAGCCCTCGGGCGCAAG
>NODE_4434_length_59_cov_3.067797
AAGATGGCAACATAGAAACTACCTCCCTCTCCTCCTCCTCATGGCTTTCGCTGTTCCTAC
CATTATTCCCTGGCTTTTCTGGA
>NODE_4436_length_489_cov_9.842536
ATTTCCCGACTCGACTCTGGTTATTTGAACGTTGTATCTCAGGTCAGCGTTTTATCTGGA
TCAACACTGGAATCTCCTGGCATCATAAAGCGCAATGGGGTTTATTATCTCTTTGCATCA
CACACGACGGGATGGGATCCGAACCCGAACAAGTTTTTCTCTGCTTCTTCACTCTCGGGT
CCTTGGTCGGCGCAAGCAGATATAGCACCAGCTGCAACTCGTACCTACTTCTCCCAGAAC
GCGTTTGACATGTTGCTGAGCTCAAATTTTGCAATTTACATGGGTGACCGCTGGAGACCA
TCATTACTAGGTAGTAGCAGATACGTGTGGTTCCCCATGACCTGGGACACTGGAAAACCT
CAAATCGTGGCCGCCGATGTATGGAGCGTTAACTTGTCCGCAGACACCTTCAATGCTGCT
ACCGGCACGAGTTATGAAGCTGAATTTGGTACTCTTAGCGGAGCAGCTCAAATATTGACT
GATACGTCTTTCTCTGGTGGAAGTGCCGTTGGC
>NODE_4444_length_530_cov_9.694340
TTCTACCATCTCTCGTGAAACTCACTGCGGTGTCCACATTAACGCCGGTCCCGAAGTTGG
TGTTGCCTCTACCAAGGCATACACTTCACAATACGTTGCTCTCATGATGATCGCTCTGCA
ACTCTCTGAGGATCGCATCTCCCTGACGGAACGCAGAAATCAGATCATCAGCGGACTCCA
TGCCTTGCCTAAACAGATCAAGAGTGTCCTCGAGCTGGATGCCAAACTTCGGGAGCTTGC
GGAGATTATCTACAATAACACGAGTTTGCTAATCATGGGTCGAGGATATCAGCATGCGAC
GTGCTTGGAAGGTGCCCTCAAGATTAAGGAAATCAGTTATATGCACTCTGAGGGTATTCT
TGCTGGCGAACTCAAACATGGTCCTCTTGCGCTCGTTGATGAGAACATGCCTGTCATTAT
CATCATGACACAAGATTCCCTGTACCCCAAGGTTCAGTCTGCATTCGCTCAAATCACTGC
TCGTAAGGCTCGGCCTGTCGTTCTTTGTAATGACGGTGATGAGGGCATCCCCGCGAACTC
TACCACTATCCGCG
>NODE_4445_length_25_cov_24.240000
GAAAGACTAATCGAACCATCTAGTCGCTGGTTCCTGCCGAAGTTTCCCT
>NODE_4446_length_67_cov_3.074627
GAAGAAATGGGATTCGATCCCACCGTGAAACGTGTGAGGTTGAACAAAGAAACGTGCTAC
GTGTATGAAGTGAATGGCAGGTTCTTTCGGA
>NODE_4447_length_145_cov_26.841379
TTCTAGCAGCCTTCAGTTGCCACTGCAATTAAATCGGACAGGTATAGGCGGCATGTACGA
CGACGGTTATTTACAAAGGCCATTGAATACGCTCGCCAAAGTTCCAGTGTACCGCTTTCA
CCGAGGTATATTCCTCCAGGGCATAACTGCCAAGCTCGCGACCTATTCC
>NODE_4448_length_276_cov_6.173913
TAATAAAAGTGGAGGATTTCCCATTTGCAGAACTCGCTGCCCATCTGCCAACAACTACAA
CTTGGATTCGAGATGCCCTATCTCGCGATCCCAACTCTCGTGTCCTCGTGCATTGTGTGG
AAGGAATCAGTCGGAGTACCAGTGTTGTAGCGGCGTTCTTGATGGCCATGTATAACTGGA
GTCCTCAAGAGGCTATTCAGTACATCAAGAGCAAGCGAAGGGTCGCTGAGCCTAATTTCG
GGTTCATTCAACAATTACATGAGTACGGAAAAGTATCACTTGGGAGGGCGCAGTCATGAC
>NODE_4451_length_900_cov_9.096666
TGGGTCGCAGGATGGTCTGTTGGAGACCAAGTCTTGGGTCTGGCAGGAGGGGGTGCATAT
GCGGAGTATATCGCCGTAGCCTCGACACATATCATCAAGAAGCCTGCTTCTCTGTCTTGG
GTGCAAGCGGCCAGCATTCCAGAGGCATTTCTAACCGCATATCAGGCCTTGGCACTGATA
GGAAAAATTCAGAAGGGCGACCATATCTTGATTCACGCTGGTGCCTCTGGTGTAGGAATA
GCTGCTATACAACTAGCTCGATTCTTTGGAGCTCAAACAGTCATAGCAACCACCTCGACA
CAGACTAAGATCGATTGGCTCTTGAGCATTCCCGGACGCCCCAGCCGCGCAGTGAATTAC
AAAACTGAAGATTTTTCTGCGATCGCGAAAGAAGTTACGGATGGCCAAGGCGTCAATATG
GTCATTGATTGTGTTGGTCAGAGCCACTTTGCCAAGAATATTGACGTGCTAGCTGTCGAT
GGACGAATGGTAATGCTGGCCATGTTAAGTGGTTCCGTTGTTGAGAGTGTGAACTTGGCA
CCAGTGCTATACAAGCGCTTGCGACTTGAGGGCACCACTTTACGCTCTCGCTCGACACAA
TATCAGGCCGATTTGATACATGAGTTCACGTCAAATGTATTTTACCACATCTCGGGGAAA
GAAGGGCATGAACCTATCAAAACGTACATTCACAAGGTATTCCCATGGGAGCAGATCAAG
GAAGCACACAAGGAAATGGAGGCAAACTTAAGTATCGGGAAGATTGTAGTAGAGGTTGTC
TGACGTCCACGAACATGCAAAACACAATTCGAGGTCTGGTCAAACTGCAGGAGGTTATAT
ATAATATGTACTACACCGGCGTCTTCTGGGATCACATCAGACTAAGGAGAATCAAACATT
GAAGCCTGATCGTTCAGATCTCTG
>NODE_4453_length_132_cov_7.871212
CCCGGCTTCTTGTCCAATCGACACCATTCTTCAGCTGCTCAAGCGTGAGGAAGATGAGCA
CTGTCGTGGGTTGCAGCCTGGTCCATGCAGGTACCCATCCCTTGAACATGAACATCGGAC
CCTCGTTCTTCATTGACTGACGAATCATCGCCATTG
>NODE_4455_length_132_cov_5.969697
TGGCTCTGAAAAGGTCGCCGGAATTGTCGAAAAGGCGCAGAAGAATAACGTCAAATTGGT
GCTTCCTGTCGATTATGTCGCTGCCGACAAGTTCGATAAAGATGCCGAGACACAAATTGT
GACCGATGCCCAGGGCATTCCAGATAACTGGCTCGG
>NODE_4459_length_230_cov_5.782609
AACTTATTAAACACCTCCCTCCTCATCCGTCCACCCTTCTCCATACTCGATACGGGCGAC
ACCACACTTGCAAAAATCGGCTCAATAGATGGAGTCCACCCCCACAGACGTTTGGACGCC
GGTTTAAGGATTGGGTCAAATCTATTTTTGGATTCCCTTCAACTGACACCACAGCTGCAT
CCTGGGACGTGGCCAAGCTATTCCGTGACGATACCTGGGAGAGTGTACTGGAATATGCTC
ATACCACATTGAAC
>NODE_4470_length_29_cov_68.620689
GGATTGTGGGTCTGGGTCCTCCCTTCTATTACTCGGTACAGGTCCTGGTCTGT
>NODE_4471_length_200_cov_39.740002
CAGTGTATCCGTAGCTTCACTATTGTTCATCCGTACTCGTATTCTTACTCGCTAGCCCCT
CCCGGTCCTCCCCGGCTTACCCGTGCCCGTTCCTCATCGGTCCGCGGCCTCTCCTACACT
CTCCAACAGCCATCCCCTACTGCTCTCGCTGTAAGGCAAAGAGAAGTCCGCTCAAAAATC
GTTGCCGGTATTCTCCTCAATCGCGTCTATGCTGTTGGCAAACC
>NODE_4475_length_169_cov_39.639053
TTTTTGAGGTTACAGCTTGTTATGAGGAAGGATAACATCCGAACATCCGAGCAACGTAGA
TCACAAAGTTACCAATAACTCTGAAGGAAAAAAACGAGTCAATGACATTAGTAGCCCTGT
CCTTAGATGTTGAGACCAAGGTTAACATGAACGGCCTTGACGCTTGTATAGTTTGCAAGA
GCATACTCTCCCA
>NODE_4476_length_197_cov_13.746193
CCAACAATTGCGTCTAATCCATATGTGGTGGGCTCCTTTGCCTGCATTGGAGGAGGCCTC
TTTGGTCTTGATATCTCCTCCATGTCTGGCGTTTTGAACAACGAGGCCTACCTGAACACG
TTCCACAATCCCACTAGTGACGCTCAGGGTGCCATCGTGGCATCAATGCCCGCGGGATCA
TTTGTTGGAGCATTGCTCGTAACACAATTGGCGGATCGTCT
>NODE_4479_length_115_cov_8.165217
TACGATGAATGTTCCCATACCCAAACTGTGACCCGAGAAGTTGGGACCATAATCTCCTGA
ATACCCATCCCACTTGAGAGTATCCGCGAACGAATGGAAAGATGCGGATGCGAAGCCACC
TTGATCGATGTTGGACAGC
>NODE_4480_length_353_cov_7.008499
AATGGACCAACCGTCACAAGCGAATTGATCAGGTTTGATGCCAACTTCTGCAGCTAATTC
TTGTACGCGTTTGGACTCCTTCACGATCCTTTCGCACTCAAGGAGCTCCTGTACCGAAAT
CTGTGGCTGAACTCCTTCGGGGAGTTTGTCCAACTTTTCAACTTGCCACTGTCCATCGTG
GAGTTCGACTATCACATTGTACGAATATCCGGTGACGGGATCAAGAACGTCGACCTGAGC
CTTCCTAGTCATAGGAACAGGTTTCTCGGGCTTGGCTCCGGGTTCCAGAGGGATACCAAG
GTAAGCGAGGACCGCTCGCTTCGGAGGAGGAAGTAATTCACAAAGCATGAATTTCATTGC
TTTGATTGAAGTGTTGA
>NODE_4481_length_102_cov_21.039215
TTGCAAGCTTGGATGACGTTGGGCTACTGGCCTATTATTCCTATGAATGGGAAGCCATGA
ATGAGGATGACAGACGATCTTGGATGAAGTTGATTGAGGGAGATGATCACAGACTCACGA
AAGCAG
>NODE_4484_length_693_cov_10.836941
TCTGCTTGGACAAGTCATCGTAGATGATGAGGGCGTGTTTGCCATTGTCACGGAACCACT
CTCCCATAGCGCATCCAGAGAAGGGAGCAAGGTATTGGAGAGGAGCAGCCTCTGAGGCAG
TAGCAGCGACGATGATACTGTATTTCATAGCATCATTCTCCTCGAGAGTCTTGACGAGCT
GGGCGACAGTGGAACGCTTCTGGCCAACAGCAACGTAAACACAGTAAAGCTTCTTCTCCT
CGTCATTACCATTGTTCCACCTCTTCTGGTTAAGAATGGTGTCTATGGCAACGGCAGTCT
TGCCTGTTTGACGGTCACCAATGATAAGCTCACGCTGACCACGACCGATAGGAACCATAG
CGTCGATGGGCTTGAGACCAGTCATCATAGGTTGATTGACAGAGCGACGGGGCAAGATAC
CAGGGGCTTTGAGAGAGGCACGACGACGTTCGGCAGCCTCAATAGGACCTTTACCATCGA
TGGGGTCACCGAGAGCATTTACAACACGACCAAGAAGGTTAGGGCCGACAGGGACATCAA
CAATTTGGCCGGTACGCTTGACGGTATCGCCTTCCTTGATGAGACGATCGTTACCGAAGA
TAGAGACACCAACGTTGTCGGCTTCCAAATTCAAGCACATGCCACGAATACCCGAGGAGA
ATTCCACCATCTCCTCAGCCTGCACGTTCTTCAAACCCCAGACACGACTGATACCAT
>NODE_4485_length_144_cov_3.472222
CTACGATGAGGTTGTCATTTGGTCTTATAGGAGATCTGGCATGTACATTCCCACACGGTC
AGATCAGCCAACATCTATCGGCGCAATGGATCACGAATGAGTTGAGGAGCAAGTCCAAGA
TGCCTGGTGAAACGAAGAAGATTTCAAAGTGGGCAAGGGAGATGGCCA
>NODE_4486_length_404_cov_10.537128
CAGTATCGTATTCAGGCCCTCAACGAGACTGCTACAAGTTGCAGCTAAAACGTCACCAAA
GCACAGGCTGCTAAGTGCAAAGGAAAAACAAAGACGCCTAACAATCATATCAAAATCATA
ACAGGACATAACAGAGTGAGGAGGTCGTTATAAGGGGATCGCTGGCCATCATACGGCAGG
AGTGGCCGTGACGGTATCAGTGATAGTGATACCATTGGGGTTGGCTTCATCCTGGCTGTC
CTCAGTGGAGGTGTTCACAGCAACCTTGACAACAACGAGTCGGCCACCAACTTCCATGCC
TTGAAAAATTTCCATCGCCTTTTTCTGCTCTGCTTCATTGCCAACATCAACAAATCCATA
CCCTTTGCTCCTCCTGGGATTACCCCAGCGCATACGAATGATACGGGCAGAGATGGCTTT
GATTCCTG
>NODE_4489_length_77_cov_2.064935
TGATCCTACATCACGCGCTTTATTTGAGGACATGGGTTACGCTGGTGGAGGCATAAATGG
TACTTTGAGATGGCGAGATTTGGCTTTGGACGAACTTCTAA
>NODE_4490_length_25_cov_80.360001
AATCCGTCCGCTATGGTTCCACCAACATCTTGGGGACTACTGCTGGTAT
>NODE_4516_length_25_cov_13.360000
CGAAAACAAACTCCAGGAGATAAGCTTGAGTTACAAGGTGGAGAGTGCC
>NODE_4517_length_25_cov_14.160000
CAGGAGCGGAAGTGGAAAGAGAAGGGCCACCCAGAGTATGAGCAGTAGC
>NODE_4520_length_652_cov_15.674847
CTCGCTAGGGAAGCGCAAGGTCATTTTCAAGCGTGCTGAATCCTATGTGAAGGAGTATCT
TGCCAAAGAGAAGGAGGAGATTCGTTTGAAGCGTGCTGCCCGTGCATCCGGTGATTTTTA
CGTGCCTGCTCAACCTAAAGTCTATTTTGTCATCCGCATTCGTGGTGTGAATGAAATCGC
TCCGAAACCGCGCAAGATTCTCCAGCTTCTTCGCCTCTTGCAAATTAACAATGGTGTTTT
TGTCAAGGCTACGAAGGCCACTCAGCAGATGTTGCGTCTCGTTGAACCCTATGTGACATA
TGGCGAGCCAAATCTCAAGTCCATCCGTGAACTCATCTACAAGCGGGGTTATGGCAAAGT
CAATAAGCAGCGTATTCCTCTTGTCAACAATGGTATCATTGAAGAGAGCCTTGGGAAATT
CGATATCCTCTGTGTTGAGGACCTTGTGCACGAAGTTGCCACTGTTGGTCCCAACTTCAA
GCAGGCTTCAAACTTCTTGTGGCCTTTCAAGCTATCCAATCCCACTGGTGGCTGGAGGAA
ACGCAAATTTAACCATTATGTTCAGGGTGGTGACTTTGGTGACCGCGAGACAAGTATCAA
TAAACTCATCCGGCAAATGAACTAGGCATGTTTATTTATCAGCATGGAGGCTTTGGGAGG
AATGGTCGCAGTAGGA
>NODE_4524_length_114_cov_5.438597
TTTCGGGTCGAAACAGCTATTGAAATAAAGTTGATAAACGTAACGTCTTCCGATGTTCAA
TCTTTTGTCTGTTGCTCGCACTGTGGCCGTTTACCTGTAATTCCAGGACTATCCTAGTGT
CTTGTCAATGTGTCTCTG
>NODE_4526_length_153_cov_4.503268
CAGTGAAGTGTCCAATAATCTCCGATATACTCATATGCATTTGTACGCTTCTTCTTCATG
CGGTGAGGAAGTTGCATAGTCCCCCAGGACTCAATTTTGCGGACAACTCCCCCCGCGTTC
ATGATTTGTGTTGCAGATTGCTGAACGAGGGAACGTATGTGTTGATATTCTGGAAAG
>NODE_4528_length_87_cov_8.080460
AATGCGCAAAATGGCGCTCGTATCAAGGCATGGGCTGGTCCAAACGTGGGTGGTGGCATT
GTCAAGAATGTTACTTTTGACGGCTTTGTCGAAAGTAAAGTTGACAATCCC
>NODE_4532_length_274_cov_7.197080
GGCTGGAAAAGAAATCCTGACTGCTTGGCTGGACGATGTCAGTGCGCGTGCCGGAATGCG
CAATATCTCCCGGCGACAATGGGCTAATGCAACCCTTGCATGGATTCCTGCCACCCCTGA
GGGTAAAAGTGGATTTAAGGAGCAACTTTTGAAGTTACTGAGGGAGGAGAATGCACAACA
GTCCGGGAACGTGCGGTTTTGGGAATGGGAATTTTTCAAACACCAGTTCTTTCACTTGTG
CGAAAAAGAGGTCAAAAAATATTACGCCAAAATAGGTGCCACGGCAGTAGGAAGCGCA
>NODE_4533_length_411_cov_5.583941
CCCGTGGGAAGCCGAGTTTCTTTATAAATTCTATCATGCGGGATGTCAAACAGTTAATAC
ATATACTACTTTCGTTGCTAACATAAATAAATCACAGAGCACCAAGGGGCTGGATCTCGA
GGTCAACGGGATCAACAGGTACAGTCAAGATACGAAGAGTGTTGGTATGGCCAAGGCCAC
CCTTCCAGCCTTGAATAGCAATAATGGTTGCACCGGGGTCAACAAGTCCCAATTCAAGTG
CATTACGAAGACCAAAGCGAATGCGGTTATCGACGTCAGTCTGCCATTGGTAAGTTTGTA
TGCCACGAGGCTCAGGATACCAGAAGGGATAGCATCCGCGGTGCAAGTGAATCTGCCTTG
CTGTCTGCTCGTTGCGAGTTACAGTGATGATAGGAATGTTGGGACGATACTTGGAAACAA
GGCGCGCCGTGTTTC
>NODE_4535_length_46_cov_7.847826
ATAATGCTTGATAACCTCGATGGAAAAGGCGATATCGACACTTTTTGCCCATCCGAATGT
CTTGCCAGTG
>NODE_4546_length_66_cov_2.333333
CCATGATAGAAGTAGGTTTCTGGACTATGGGAATAAAATCTATCTCCGAAACCCGGAAAG
AAGCCGAAGAACGGACGAAAAGAGCTCTTG
>NODE_4547_length_100_cov_9.200000
TCAAAGAAGAGGGTACCGGCAACACCTATGAGGGCAGAGGTATAGAGGAGGATCTTCAAA
GCGTCACCGGGTTGACTCGACGGAGTCCGAGGTCCATGAGGGCCAAAAGCCACGTAGTAG
GCAG
>NODE_4555_length_172_cov_5.651163
TTTCATATGTCATATTCTGACTGTCTACGATGTCAGACCTGGTCTGGATGATGATGGAAG
AGAACTTGATATTACGCCTGAAATGACGAGTGGATTGCTCTCATACCCCGTGCCCTTCTC
ATGTAGAATTATACCGCGCTCAAAGAAGGCTGAAAATTTGATTTCTGGCTCTAGCTTGAT
AAACTAGACAAGAGAC
>NODE_4575_length_468_cov_18.220085
GACAACTTGAGCATCCACGATACTATCCGCAGCTACACCGTACATATTAGCTAGGTAACT
CAGTCCACCGCCCAGTGTGAACCCGCCCACGCCGACGTAGCCTACGCGCCCGCCGAGGAC
GGTGACAGGGAGGGAGGAGAGTTTGGAGTAGACTTTGTGCCATGTTTGTCCGGGGCCTAG
ATGTACGAGGTTCGTGGTTGAGTCGTAGTGCACTTTATCAAAGTACCCCATATCAATGAT
CACCCCGTCAGATGGACTCTCTCCAAGCCCCCCTGAGCGCACTGCGAATGGGATATCGTT
CGCACTTAACCACGATAAAGCTATAGATACGTCTTCTGCACTTTTGGGGCGCAAAGCAAG
CTTGGGCGACGACTGGCCCTGGTCACCCCACGTCTGAGTTGCAGCTGTGAACTGAGTGTC
ATTTGAAGGCTCAATTATGTCGCCTTTGAACCCAGACGAGGCGAGTGCATTGGTGGGCAG
AGACATTCTTGT
>NODE_4580_length_250_cov_6.508000
CTTGCAGACTCTTAACGGCCGCAAAATTTTCGACACCGAAATCCGAGTTAATTGGGCTTA
CCAAGGCCAACAAAATAAGGAGGACACATCTGGCCACTACCATGTCTTCGTCGGTGATCT
CAGCCCTGAGGTCAATGATGAGGTGCTTGCCAAGGCATTCAGTGCCTTCGGAACTCTGTC
TGATGCTAGAGTCATGTGGGACATGAATTCTGGCAAGTCTCGTGGTTATGGTTTCCTTGC
CTTCCGCGATAAGACCGACGCGGAGCAGGCTATA
>NODE_4583_length_62_cov_69.370964
GATTCGATTGTCGAGTGTAAACATCGAACAAGGTATCAACTCAATTAACAACTTGCGATT
TGAGCGCACCAGAGAGCACCTTGCCC
>NODE_4588_length_70_cov_16.185715
TGCAGTGTGCGCAACAACATCAGGGTGGATAGTGATTATGTCGTTAGAGGAGTTATCAAC
CACATAGAAAGGCTTGAGAGGCTCGATTGAGTAA
>NODE_4589_length_64_cov_3.671875
AATGAACTGTAACGTTGAGAGGTAGACACCAATGAACGGAACGCAGGGAGGTTCGATAGA
AGACATGAGATGACGATACTTGGCAAAA
>NODE_4591_length_144_cov_4.590278
AAACCATCTTCCACAAACACTCTTCCGACATCGCCGGTAAAATCCTCAGAGTCAAAGAAT
TAGTTGAGGTGCAGAATGTACCTGCGAGTGAGGTCAGGAGCAAGTGGCAACAGCGACAAG
AAAGGAAGGCAGTGAGAGGGTATAAGGTTGTTGGGAGTAAAGGAGATA
>NODE_4592_length_58_cov_1.844828
CAAACCCTTTGCTTCTGCCGGTCTCACGGTCCAGCATGACTGTTGAATCAATAACTTTGC
CGAACTGGGAGAAAAACTCGCG
>NODE_4594_length_62_cov_3.000000
TTCAAATATTCCAGGAGGCGGAGTTGCGGGTTGTAAGGATGAAGTTCCAGCTGATCCACA
GCAGGAATAACATTGGCCGTTGGAAG
>NODE_4595_length_191_cov_16.837696
TCGTAGATCGATTTCAGGTCAGGCTGGTTGATTACAGTCTCCATATGACGAATTAGGTTA
GAGTATTTGGTACGGCGCTTGGCGTCCAGGACCATGACGCAAGCCTTTTGAGTGACAGCA
GCAATCGAGATATCGGCGAGGGTAATACGCTCTGTGACGAAGAAAGTGCGAGTATTCAGG
TGGTCATTTAGGACATTAAGCGTACGCTCCATCCT
>NODE_4596_length_116_cov_56.051723
AAGATGTTGTCTCTAGTGCTGTGTCGACTATGATGAAATTTATGGTGCAGTCAAAGTTGA
CGAGTGGAGGTAGTAATTCAGGAGGATTGGGTGGACTTATGAATATGGTTTCACAGTTCG
CAAATTAAGGTACTGAGTTA
>NODE_4598_length_590_cov_14.628814
TGCCTTGCCATCGACGTCAAGTGCGTCTATGAAACGGCTCACGAAGTTGTAAAACCCAGT
AGTTGCAGTCGCTTCAACCAACTGCGTGTCATTGAGGAAAGCACGCAGATCGTTGAACAC
TTGATCTGGGACATCTACGCTTTTAGTGTTCCAGTCACAGAATTCCATCGCGGTAGTGAG
TTCTGGCCCAAGAGTTGCCTTCACCGTTTGGGCTGCAAATGGCGGAGTAGATCGGATGGC
TTGGAGTTGTTCGGTGGTCAATCCCTCTGAACGTCCGACAGGCTCATGCTGAATCCATTC
GTACGCTGCCTTGTTCAAAGTAGCAATACGTAAAATAAACAGCTCGCGCATGGTTCCAGG
GATTGAGTTTTGATTACGGATGACTTCCGCAATACCATTCCAGCTCTGAGCGAGTAGAGG
TGCGTTCAAAAGGACGCCGTCAAGGGTCAGTAAAGTTCCATTATCACGGCGTTGGCGAAT
CTCATCCGCAATTTCATTTGTTCCTGGTGGAGGAAAGACGTAGGGAACACGGGCAGGGAG
GCCGTCATCTCGTTTATGGATAGAGATTGCGGCAGCGGCGACGAGGGAGCTCTGGCAAGC
AAACAAGCAGAGAG
>NODE_4599_length_338_cov_11.180473
TACACCCATGTAATTGAGAATATAATCTGCATCGCCGTCATAGATGACTGTCCTTACACC
AGCGTCGATGACACTCTCCAGATCTGGTCTTGAATTCCGCATCCAATCACCTGCGACTGC
GAAGTTCTCATAGATCAGCTCACTAGACTCTCTCCAAGTCGACTCAGCTCCAACCGCACT
CGCAATTGAATTCAGGTAATTGGTGATATCAGGTGGATACGGATCGGGATTTTCTGTCAA
GACATAATAGACATCCCAGTGTCCTGCTAGAGCTCCGAGGACATTTCCGTTGCAATATGC
CTGAGCAGCCGTGCATGTAAAATTATCGATGGCGGCATAGCAGGCGGTGATCTGATCCTT
GC
>NODE_4601_length_206_cov_7.723301
GTTCTTGATTCTTGGAAACAAAATTGATGCACCTGGTGCAGTTAGCGAGGAGGAGTTGAG
GCATCACTTAGGGCTTTATCAGACCACAGGGAAGGGTAAAGTTCCTCTCAGTGACATCAG
ACCCATCGAAATCTTCATGTGTTCAGTCGTGCAAAGACAAGGATATGCCGAAGGTTTCCG
CTGGATCTCGCAATATATCTAAGGAGTGAAGTCGGTACAGTTTACTCATG
>NODE_4602_length_195_cov_31.200001
AGAGTAGTTGGATGAGCGTTTCTCAAATAGATCATAGGTCCTTTCTACGCTCCCGAGGAC
AAGAAATGGTTGGCCAAGTATCTTGAAAAATACCATATCTCCGTATATCTTTGACCATTT
ATCAAACGTTTGCCATGACTTGTCGGTGGGCATGTCAAACAGATTATCAATGATCGGGTA
GCCCTTGGGACCAGGTGGTAAAGGCAGCCTATTGGAATC
>NODE_4603_length_163_cov_4.509202
TCTCTTGACCAGCTCGCAGGACATCCTGAACGGTTCCAGACGATCCATCCCTCACTTTGT
ACACACCAAATATTGTGCCGATGTTTACACCAGCATCGATGTTGCTACTACCATCCAGTG
GGTCAAAGACGACACAGTATTTACCCTTGAACTCATCCTCGATGAAGATGGCATCCTCAA
GTTCCTC
>NODE_4604_length_25_cov_33.880001
AAGGGCCGTACTGTAAGCAACTCGCGGATAAGAAAGCCCAGGTTCAGGG
>NODE_4605_length_85_cov_8.094118
TCAGGACATGTAGGTACAACCAGGTCCACTGCAAGTGAAGTACAACAATCATATTGACTC
GACATTTCAGTTAATCATACACTTTGAAATTTGACGACGATCTAAAGAC
>NODE_4606_length_51_cov_4.137255
CCAACTGACCTCAAGACGCCGTGGAGCTATTATGGTTGCGTTGAAGAAGGTACGACGGGA
TCTCGTCGAGCGCTA
>NODE_4612_length_375_cov_25.210667
GGCTCTCGCTTCTGCTGCTTTGGCACTCCTCACCTCTAAGGTTCAGGCACATGGTGGCGT
TATTGCTTATTCTTGGGACGGCCAGTGGTACGATGGATGGCACCCTTATAATACTCCCGT
CGGCCAAACCACCATTCAGCGCCCTTGGGCTATTTACGACCCTATCACGGATGCTACTGC
TTCCACTGTTGCCTGCAATGATGACGGGACAGCTGGCGCCCTGCAGTTGACTGCCACTGC
CTCTGCAGGTACCTCTATAACCGCATACTGGAACCAAGTTTGGCCCCATCCTTATGGACC
TATGCTCACATACCTCGCCAAATGCCCAGGTACCACTTGTGACACTGTTAATGCCCAAAC
ACTCCAATGGTTCAAGATCGATCAGGCGGGTCTCTTGTC
>NODE_4613_length_51_cov_774.470581
AGAAGTAAGGCCCAGCCAAGCAGTACACGCCGTTAAGCGGACCACCCAGCCAGGTCTGAA
GTTCAACTACGAGCT
>NODE_4630_length_57_cov_3.526316
GGAATTCGGTCTTGAGGCGTTCTGTATGAGACTTTGGGCATGCACCAAGATCCATTTTCG
TGTTTGTGAAGAGTGTATGTA
>NODE_4631_length_261_cov_4.111111
CCAGGACATCAACAACCCTCAACCAGTAGTTCAAGTTGGCGCGAGCGGCTCACAAGGCTT
GGTCGAGATCACTGACATGTTGTTCACGACCATTGGTTCCACCCCTGGCGCGATTGTCGT
GGAGTGGAATGTGAGGCAACCCAATGACCAAAATGGCGGTGCTGGCATGTGGGATTCTCA
TATCAGGCTAGGTGGTGCCGCTGGTACAAACCTTCAAGATGGACAATGCCCAAACTCTGG
AGCTGGTGGAACAACCGACTGTTTTGCTGCTTTTCTTGCTCTCCA
>NODE_4637_length_25_cov_27.600000
GACTGCTGGAGAAAGGCTTGGGGACTGTGGCAGCTCTGGCTGTGTTATA
>NODE_4653_length_408_cov_7.784314
GTCCTGTTCCACGGAAACAAAGCAGGGGAAACCCTTTCCTTTCACGTAAAGCGAACGGAC
AGAAGAACCTATCATTCTGGGAGCAACCATCACAATGTCATAGGTAGGCTTGAATTGCAG
GGCCTTGAAGAGTACATTATAGCCACTGGCAACCACAATGGTGGTGTTGGCTCGAAGATG
TGGCACAAATAGGCCATTGAACACTCGGGGTTGCACTTGGTCAGGAATGAGGAGGAAGAC
AATATCGGCCTTCGCAGCTGCTTTCTCGAAGTCGTGCTCGACAATGAAACCTTTGGTTTT
AGCATCCTCCGCATATGAATCTTCTTTATTGGCTATCAAGATATTTTCGTTGGGAATACC
AGAATCCCTCAAGTTTTGGGCCTGTGCAGCACCCTGGTTTCCAAACCCAAGGAAGACAAT
CTGCTTGTTGTA
>NODE_4654_length_412_cov_12.970874
CAGTTACATAGATGTCATGTCAAATGTGGTCGTATTAACAGAATGCACGACATTGATCGT
TAAAGGGTATGGTATTGATAAACAAGTCGTAAGAGACAACGAGGATGTATTAGGAACAAG
ACAAGAAATCATTTGCACACGGCTTCACCGCGGAATTAGCAGGGATTTGAAAAAATTCCA
ATACGGGCGTGCAAGGTATGAGGGATGTGGACAAGAACGATTATTAGGAGATGCGCATCT
GGGCCTTTAGAGGACAAGACAACCGTGCTTCTTGGTCTTCCCGCCTCTGCTAAGTAGAGC
GGCGCGGGTGGCGTACTGGAATACTTCGCGTACACCCTCGCCCGTCTTAGCGGAGCACTC
CAGATAATGCTTAGCACCAATCTTCTGGGCAACAGCCATGCCCTCCTCGGGCGTCACAGG
GCGCTGGCTGGTCTTC
>NODE_4662_length_295_cov_7.789831
CGAAGAGAAGGACGCCCATGAGAAATTGCCATTTCACTCGCATCCATACACATATGTCTA
TCTAGTTCAACTTGTTGACTGGAAGGGAGGCAGCTTCATTTTGAGAAAGTACACGGGTGC
CAGAGATGCGGGCGGGATTGAAAGAACGATCACAGTCAGCATACGCTCCCCCAACACCGA
AGCCAGTCGAAAAGGCGATAGGCCATGTTCGCCGACGGAAGAAAATCACCGAGGCAACAA
CTCCTACACTGAAGCCGATACCAGATTTTACGAGCAGCTCTGCCAAACAGCGGTCATACT
TCTGACCTAGGATGTCTTC
>NODE_4667_length_698_cov_24.061605
GAACAAAGAAACAAAGACAAGGCCGAAAACTGAAACACCGGAAATAGCCGAAGTCTCTGC
ACCACTAGTGCTACTAGTATTGCTGACACTTGCAGCAGAGCCAGAGCGAGTCGCGCTGCT
ACCACCTGTGGCAATGGCCCCAGAAGATGAACTAGGAGGCGGAGGAAGGGTAGGAGAAGG
AAGAGCAGTGTAAAGGTCGGTACTGGCATGGGTAACACAGTTCGACGAGGCAGGAATAAT
AGCAGTGTAAGGAATACTGGTGATGGGGCCTAGATCTTCCGGTGGTTGAGTGTAAGTCAC
GACAGCACCATTAGTAGTGTAAACACCCGGGAAGTCACCGCTATCCCCGTCGCAGGACTC
GAAAGTTCCGTTTTGAGCGTTGCTAGGAGCATTGAAGGCGCAGCCGATACGATCAAGAGT
GTTTCGGCACCAGGCAGCATCATTGGGACCTGCAGGGTCACAAACCTTTATGCAGAATTG
ATTACCACCCATAAAGTTGTTCCACTCAGTAATCTGCTGGAATTGACCAGTGAAGATTTT
GGAGAAGGCGATACCACCGATGGGATTTCCACGCAAGTCCTGACCATGAGGGTCCATCTC
GCCACCAAAATCATCCGGATTCAAGTTGATGAGCTCTTGGTTGATGAACCCATTAAGGAC
TGCATAATCAGGAGTCTTCCTGTACTGGACACCCGTGAGGGCGCCAGCAGGGATAAGCCG
GG
>NODE_4670_length_77_cov_3.350649
CATGAAGCTGCATATGAGATTTTCGGTAACATCGTGGAGTATGAAGAACTTCGAACAATC
CCAGATATCTTAAGTGCAGTTCAGGAGAGTGTACAGATAGG
>NODE_4678_length_408_cov_18.735294
AGGAACTTTCTACTCCTCGGACCGCAGACGACCGGTAGCGTTGATGACTTTGATATTCAT
GGACTGAGCCTTTTTGACAATAGCGATACGCTTGCGACTGCTCACATTGCCTGCAATCTC
AGCAACAATGCTATCCCTGTGCATAAGAAGAATGTCAAGCTCCCTCTCGTTGTTGACAGT
GAGCTTCTTATAACCGTTAGGGAGGAGGTGGCGTGTTTTCTTGTTGCTACCATAACCAAT
CTTGGGCATAGGTGTCTGGCCCTTGAAGCGACGCCTCACCCTATTGTCAATACCCTTTGG
TTTCCGCCATGCCTCTTTCACGCCATGATACCGATCTGACTGATGACGCTTGAATTTGTT
GGTGCGTTTTTTGACGATAGGGATTTTGACGGCCATGACGGTCTACTTGTTAAGAAAGAA
TGTAAGCTGTAC
>NODE_4679_length_42_cov_40.904762
GTATTCTCTTGTTCTCAGTTCCAAGCTGGATGGTTTAACGCATATGGTTTTGCTGCTCGC
AACACT
>NODE_4680_length_28_cov_13.142858
CAATGCCCTTCCTGAAAAGAGCCAAGAAGGTCAGACCGGCATTAATAACTGT
>NODE_4681_length_64_cov_3.203125
GGCTTATCACCCGCCCACCATCCACGAGCAATACAGCTCCGTTCATGTAGGCACTAGCTC
GGCTCGCCATGTAGAGTATCGTTCCAGC
>NODE_4682_length_440_cov_12.731818
GTGGAGAAGTTGACACGATCAGATTGTAGTAGAAAGCAAACGGATTTCTGAAAAAAGGAG
CATTTTGATTATGATGACCCTCCAACCTGTTCAACCATTACATCGATAGTATCATTATCC
TCCATTTCCAGGCTTGCAGGTGTATCGTCATCATTTATCCGGCTTCCATCATATAGAAAC
CTGATGCTGCCCACATCCTTGCCAACTTTGCTTGCATAAGCGCCCTGAAGCTTACTGAGC
TTTGTGCTCCTTTTGATCTTGAAATACGTTTCATCGCCCTGGGAGGTTACAACCTTGATG
TTGATGGGGGCATTAAGGTCCTCCTTCACATCCTCAGCACCAGAAGGAGAGTTTCTCGGC
TGTTGTTCAGACATCTTCAATCACGGACGATATGGAGCGGTATTAAGAAAGGAAATAGTA
ACGAAGAACACGGACAGGGTAGTGTTGTGTGATGTTGTGTGACC
>NODE_4683_length_220_cov_7.136364
CCCCTAGCGACTGCTGCCATCCCGCGTGTCAATCGCTTGGTTGATTACCTCCTCGCACCT
TGGGGAGAATTGGGTTCAATGACACTGCCGACCCATTGTTCAATCAACGCCTTCAATTTG
GCATAAATCTGGCTAACGATGGGATTATTAGCCTTGATAACATAGCCATCGATAAATCTA
GTTGCTTTGGTAATAGCGTCACGGGTGAAGACGGATTGGTAGTAGCGTTGGCGGAGGGAG
TGGG
>NODE_4685_length_51_cov_1.725490
CTGGAATAGTCTTTCATCGTCTCACTTGCAGCCTTGATGTTCCCTCGCGCTACCTGCAAC
AGATTCGATACCAGA
>NODE_4693_length_48_cov_4.541667
GTGTTTGGGTTCAAATTTCTTTTGCGATGCCTCGTCATCATAGATCAAAGCGAAAGCAGT
ACTCTTGCCACC
>NODE_4697_length_516_cov_6.226744
CCCAGTTTGTGTTCTCCGTCTGATGAGACTCCAAAATTCAAGGTTGATCATTTACCGTTA
GGACGGAATGTGTCCAAGCGTTCCTCAAGTAAAGCCTCGTGTCATTCGACCAGATTTCGA
CCATTGAAAATGCGGTCCGCACAAACAACACCAGTATTGAGAGACCAAGAATAAAAGCAA
AACAATTCATCGCAAGTCGACCATAAAAAAAACCGCGTTGTCCCGGCTGTCCATTTAAAG
AACCATTAACGAGACCAACCACTTTCACCATTCACATGTCTGGCTCTTTCATCGTAGCGT
TCGTCCTTCTCGTCACGTCTTCTATCGTCCCTGCGACGATCGAAATCATCCCTGCGACGG
TCATAATAATAATCAGAGAGTCTGCGGTCATCATAGCCTCCTCGCCGGTGATCATCGTAC
CCTGCAGGCCTTCTATCATAATCCTCCCTCTTGTAGGGCGGAGACCTGGGTCGACGATCG
TCATATTCTGGACGGCGAGGAGGTGATCTGGAACGGTCCCGGCGGTATCGATCATCCCTA
>NODE_4710_length_90_cov_68.877777
TGCACCTGCGGTGCCAATGATCCCCTTAAGGACCAGAGTGGTTGCGGTTCTTCCAGTTGT
ACCTGCGGAGATGCCTGCCAGTGCAAGCCCGGCGAGTGCAAGTGCTGAGCGCCG
>NODE_4711_length_57_cov_2.807018
GACGTGCCTTTGGGTTCGAAGAAGCCTCCAGTTTAATCTTGTGCCTGGCAGTCACTTGCT
TCATGATCTCACCCATCGTCA
>NODE_4712_length_259_cov_5.517375
GGGTGGGGTCAACGTGTCGCATGGCCTTCAGGAGACTGGGGTAGTCTGCCCCTGGAGGGT
GGGATAGAAGCAGCCTACAAACGACAGCTGGACGCTACACAAACTCCAGAAGAACGCGAA
AAGCTCATGAGCGACTTACTCGCCAAATTTGAAGAAGTCCGAAATCCGATCAAGACTGCC
CATAGCTTTGGAATCGAAGAGATCATTGACCCTAGGGATACACGGCCGATGGTTTGCGAG
TGGGCAGTTCATTCATACGATAACGTCTTATCCCAGCTGGTTA
>NODE_4716_length_582_cov_17.290379
CATTAGTTTCGCAAACAAATGCATCATCGTCACAGGAGGTAATCGTGGAATTGGATACGC
ATATACAAGGGCTATCGCTCAAGCAGGCGGCAACGTCGCTGTCATTTACAAAAGTGCTCA
AGACGCGGAACAAGTCACCCTCGCTGTCGGTAAAGAGTTTGGCGTCAAGACAAAGGCATA
TCAATGCGATGTGGCTGATACACAATTCGTGAATGCAACCATGAAACAAATCGATTCTGA
TTTCGATGGAAATGTCGTGGGTCTCGTTGCCAATGCTGGTGTATCGGTCGTCAAACCCGC
TGCTGAATTAACGCAAGATGATTTCTCAAAAGTCTTCAATGTCAATGTTTTCGGCGTATT
CAATACTTCTCGTGCCATTGCCAAACATTGGATTGATACTCATAGAAAGGGATCTATCGT
CGTCACTTCATCTATGAGTTCTCAAATCATCAATCAAGCTGCTTTGAATAGACCTCTTAC
TCAAGTGTTTTACAATTCTTCCAAAGCGGCTGTGTCCAATTTAGTCAAAGGTCTTGCGGC
TGAATGGGTGGGTCATGGTATTCGTGTGAATGCGATTTCACCTGGATATGTGAGGACAGA
TCAAAC
>NODE_4717_length_96_cov_3.885417
GCTCCCTGAGGTACCAGTGGTACCCAGATGTTGATTGTCCCGACAACGTCGGAACAAAAT
GCTCGGCCCTCTAGGAGCCCGGTCCATCCTCCTCTTCCTACTTGCTTGCCTTTTGGACCC
>NODE_4721_length_442_cov_8.219457
CTCCGCTGGAAACGAGGCGGATAGCCTTCGGATACTGGTTAGCATAACGATATTGGAATC
TGATATCAATTTCGTTGGCACTGAAATGCATAAATGGAAACACTTGTTCATTCTTCCCGA
CGCCAATGATAAACACCTGCCCACCGAATTGTGTTGCGTTGGCAGCTGTGTGGACACTGC
TCTCCACGCCTGTACATTCCAATGTCACTTTGACTGGGCCGTTGGCAGCCGTCTTGATCT
CTTCTGCCGACTCCTTTGGTGTTGTACCTCTCTTGATCAGTACGGTGCGTACGCCTGGTA
CTAGCTTTTTGGCGAAGTCAAGACGAGATTGGAAGAGATCGGTGATGACGATGGGCTCAG
CGCCTGCTGCACGCGCCGAGAGAAGAGAGACCAAACCAATGGGTCCAGCACCACATATAA
GAGTAGCGTCACCAAGGCGGAGGCCAGACCGCTCGATACCTGCCAG
>NODE_4722_length_1110_cov_21.562162
CTACCGTTGGTTCCTTTAGTTCTGGCAGCGCCAGGGCCACCATCTCACGATTGGTCTTTA
AACACGAATGAAACACATGAAAGGAGGGAACCCAGTAGTCCAAATACAGTCATCATACAA
ATGTTTGAATGGGACTGGGACTCTGTCGCTGCGGAATGTGAGAACTTCATCGGGCCTAAT
GGGTATGGTTTCGTCCAAGTGAGTCCGCCCCAAGAACATATCACTGGAGATCAGTGGTGG
ACGGATTATCAACCTGTTTCCTACAATCTTGTTTCAAAACGTGGAGACAGAACACAGTTC
CAGAATATGGTCAATACCTGTCACGCCGCTGGAGTGGGAGTCATTACAGACACGTTATTC
AATCATATGGCTGGTTTGGATTCTGGAATTGGAGTTGGTGGTAGCACTTTTACGCATTAC
AACTACCCCGGGATCTATCAAACTCAAGATTTTCATCACTGTGGCCTGGAACCAGGCGAC
GATATCGTCAATTATGGTAATAGGATAGAGGTCCAGACATGTGAACTTGTCAATCTTGCG
GATTTGGCAACTGACACGGATTATGTGAGAGGTCGTCTGGCCCAATATGCTAATGATCTA
TTGTCGCTTGGTGTGGATGGATTTAGATTGGATGCCGCAAAACACATTCCGGCCAGTGAT
ATTGCTAATATCTTAAGCAGACTATCGAGGATACCATACATTACGCAAGAGACAATTTGG
GGCGCCGGTGAACCTATCCAACCAACTGAATATGTTGGAAATGGGGATGCGCAAGAATTC
AGATATACAACAGCTTTAAGAGACGCATTTTCGGGTGGAGGAATTTCTAGTCTTCAGAAT
CTAGATAATAGAGGTTGGGTTTCAGGAAGCCAGGCTAACGTGTTCGTCGCAAATCATGAT
ACTGAACGTAACGGTGGATCTCTGAGATACGATTCTCCATCAAACACATATATCACAGCA
ACAATATTCTCCCTGGCTCATCCTTACGGAACACCAACAATCATTTCCAGCTACTCCATC
TCAGATAATGATGCTGGCCCCCCGAATAACGGTGCAGGCGCATGTAGCGCCACAGGAGGT
ACAAGCGGCTGGCTTTGCCAACACCGCTTCATTGCAATAACCGGAATGGTCGGC
>NODE_4727_length_93_cov_4.827957
GCGCGTAAGCATCCTCCCATGATCGTAGCGTGAACTGAGCGGAACTCTGAGAGACCACAG
CTAGGAGAACTACTGCCTTGAAAAATGTGATCATGTAGAAATTTCACGCCTGATAGG
>NODE_4739_length_106_cov_2.688679
CCGGTGTAAATGGCGATAGCCAAGACAGAGATACCTGCAAATGATTGCGCTATAGCATCT
GCGGAAAATAGCGCAGCAATTGCCCTGAACCACCCCTTCATTGCAATCGTCATCGTGAAC
ACGAACAGAA
>NODE_4740_length_118_cov_4.796610
TTTCAAACCTCCCTGTAATCGTAGATGTCTTGATCTTGGTTTACTTTCACCTATTTACCC
AACAGCTTGTTGACTAATACCAGCGTAAAGAGAAGATGGTATTATCTTTGCTATATCTTC
TCTAGAGTCCGGAATTGCTATA
>NODE_4741_length_196_cov_7.892857
GCACCATCTGGACTAGGCCCGGACTAGAATTGAAACAAAGGAGTTTGATAGTGATTGCAT
TGCTCACAGCACAGGGAAAAGAAGCCGAGTTGACTGGGCATTTAAGAGGAGCTGCTAACA
ACGGCTGCACTGAACTCGAGATACAGGAAACGATGCTTCAAACTGCTGTCTATTCTGGTA
TTCCGACCGGGGTCTCCATGTTCCGGGTAGCAGATCGCGT
>NODE_4742_length_294_cov_8.955782
CAATACCTGCCACCTCACCGTTCCCTCAAGTCTGACATGAAGTTCATTCTTTACCCTGTT
ATTGCAACAGTTCTATTCTTCGCCTCAGCTGCAATTGCTTCTCCCACAACTGACCAGTGG
AATGGTGCCACTACCGCGGAGAGACGCTCTTCAGACTCCAACCTGAATCTCGGTCATTGG
CATGGAGTGACTGAGGCAAACGTTCCAGCCACAAGGGAAGGTTGAGTACTCCAACTGTCG
CGGTGCATCCATTTTCAGTTTATAATCCACACATGTTCTGACCAAGTGCCCAAATACATT
TCAACTCGTAAATGTTCT
>NODE_4744_length_440_cov_24.234091
CCAGCATAGTTCAGGTTCCAATTAAACTCTTTAGCAGTCTCGCGTAAGAGCATGAAGCCT
TGAGTGTAGGATATGATCTTGGCACCGTAGAGTGCTTGTTCCAGATCGTCAATAAACTGC
TTCTTGTCGCCTTTAAACGGTTCTTTAGCAGGGCCGACGATAACCTTGCTAGCGCGAGTG
CGCTCATCCTTGATAGCAGAAAGGCAACGAGCGAAGACAGCCTCGCCGATCAGAGTGACT
GGAACTCCGGTGTCCAATGCGTTTATGGCAGTCCATTTACCGGTTCCCTTCTGACCAGCC
TTATCTAAAATTTTGCTCAAAACAGGTTCACCGTCATCATCCTTGAACTTGAGGATCTCA
GCAGTAATCTCGATCAAGAATGAATCGAGAACACCCTTGTTCCATGAAGTGAAGATGTCC
GAGATTTCATCTTCGGGAAGACCCAAGCCACGCTTCAAGATATC
>NODE_4747_length_493_cov_21.407707
GGATGAGGCCGTGCCATGGGAGTCATTAACTGGGAGTCAATAATCAACCACGCCTCCTGA
TACATATCGATTATGTAAAGTCTACTACGCAATCAGCTCGACTACTCCCCCTGCCTCTTT
GATTTTTCGTTCGGCCTTTTCAGATACAAATCGTGCCTTGACAATACATGGGAGCTTGGG
CAGTTTGCCATTGCCCAACACCTTTCCATACCCATGTTGCAGCGTGTCAATCACTGGCAC
AATCTCCGAGTCTTCCTTCAGTCTTTTTTTCTCCTCCTCAGGTACCAGACTCCACAGTTT
ATCAACATTGATCGTCGGCCGCCAATACTGGTTCCGTGTAAGATGGAAATGCCGCATACC
AACCTTACCAAAGTAACCAGGGTGGTACTTGTCAAAGTTGATCCGGTGGTGGTGTGCACC
ACCAGCAAGACCACGTCCTCCCGGATGCTTGCGGTGCTTGCCTACACGACCATATCCAGC
AGACACATGCCCGCGATGTTTTCGAGTATTCGAGAAT
>NODE_4760_length_71_cov_4.647887
TGCGGGATAGTAGGTTGGAGGTCTTTGGCTGATCGGGATCATGCCGTGAAAGGAAGCCTT
GCCTCGACAATCACTCTTATACGAGAAATCGGCAG
>NODE_4764_length_254_cov_10.744095
ACTCACTCCCTGACAATGCCCAAGAAACGCTGCCAGTTCCAGATGACCACGGATGCTCTG
TGCACTTCTTCTGCCCTCCGTGTTGCTGGTGACTGTCCACACTGCCGTGCAGCCTTCTGT
AGTGTGCATCGACTTCCCGAGCACCACAACTGCACTCACTTGGAAGACTGTCGACAGCAG
GCATTCGAACGAAATAAGAGCAAGCTGGAGAGTGAGCGGACTGTGGCATCCAAGATGACT
GCTGCATAGCATTTGTGTCTCTCTTCATGTCTCATTTT
>NODE_4765_length_166_cov_4.156627
AAGCGTGTCTCCGCTGCAGAAAACGGAAGATGAAATGCGACGGTGTCAAGCCTGCCTGTC
AGCAGTGTACGCGAGCAAGGAAGCCCGATGAATGTGAGTATGACGATGGGAAGGGCAAAA
CCCGAACCCAGATCATGCGCGAGACCATCGCACGCCTCGAATGCCGTATCCGAGAGCTCG
AGGATCCAGA
>NODE_4772_length_180_cov_8.794444
GCGACGGGCTCATCTCTATGTTGGAAATTTGAGTCCACGTGTCACGGAGTATATGCTGAC
AGAAATTTTTGCTGTTGCTGGTCCTGTCCAACATGTCAAAATCATCCCTGACCGTAATTA
CCAGCATGGTGGTCTCAACTACGGTTTCGTGGAATATATGGACATGCGCTCTGCTGAGAC
CGCCTTGCAGACTCTTAACGGCCG
>NODE_4773_length_149_cov_12.718121
TCTCGAACTGATGCTGTGAAGACTCTTTACCAGGACATGGCTGCTCGACACCGCGCCCGA
TTCCGGTCTATCCAGATCCTCCGGGTTGTTGAGATTGAGAAGGCTTCTGATGTCCGTCGC
CCGTACATCAAACAGCTCCTCGAACCTAAACTCAGATTCCCCCTTCCTCATCG
>NODE_4774_length_57_cov_25.894737
ATTTTCATGCAAACAGCACAGCGCCCACTTGCAAACGAAACGCACTGCCATAACTGTCAA
TAAACGACCCAATGCATGGGC
>NODE_4775_length_77_cov_9.688312
AGAAAGACTCGTCAGCTGTTCACTAGCAGCTAGCCTACTAGCCCGACAGTCATACCGACC
CTTTGGAGTATGGCAAACCAGCTCCCTGCGGGAATGTTGCC
>NODE_4777_length_57_cov_2.631579
CCCGTGGCGTACTCCTATTCGAAGCAACTTCAACAACAACAACATCAACGCGCTTCGTCG
ACTTCTACTCCTATATCCTCT
>NODE_4778_length_77_cov_24.623377
GTGGGGCAGATACAACTGTTTCAACGATTCAGTCTTTTTTCATGGCCATGGCACTCTATC
CTCAGGCCCAGAAGAAGGCACAAGAGGAACTTGACAGGATC
>NODE_4779_length_25_cov_30.719999
GCACAAGAGGAACTTGACAGGATCATTGGCAACCGTCTGCCCGAATTCA
>NODE_4783_length_32_cov_25.718750
TAACAACATGATCGATAACGTGATGCGCAGTCTGCAGAAATCTTCTACAGTTCCCA
>NODE_4786_length_77_cov_3.545455
GCCACTATGATATTCTCTTTCTATTCGTATGAACCAGTCTACAGTGATGGGTTTAAAGTT
TTGGTAATGAGCTTCCAAGTGGAGTCTACACCTTCCCCTCC
>NODE_4787_length_127_cov_14.732284
CGCGACAACCATATCACCAACACTAGCAGAAGGCAGCCTGTTCAGACGGGAACCAGAGTG
AAAGGGTTCGATAATGTAGAGGGTCTTGGCACCACTGTTATCTGCACAATTCAAAACAGC
GCCAGTTGGAAGGGCGCTAGTGACGCGAAAT
>NODE_4788_length_124_cov_15.443548
TCCTGACTATACAATAGATACAATGTATGGGAGAAGGGAAAGGGATACAAGGTGATATTT
TAATCAAAGAGACCGAAACCCATGTCATCATCCGACTCTTCCTCTTTCTCCTCCTTCTTC
TCTTCCTTTTCCTCTGCTGCTGCTGCTG
>NODE_4789_length_153_cov_4.555555
CATTCGACGCGGATCCCCTGGACTCTTCAGACAACTTGCTACGGTCGCACCAAGCAAACG
TCAGGCAAGGGAAGGAGGAACAATTTCAGATATCTTCACTACCCTAAAGCCCGGAGAGGA
GCATGCTGCTTTACCTGATCGATTTTCAGCACTTAAGAAAGAGATGTTCAAAGACGA
>NODE_4790_length_178_cov_5.983146
TCGATCGATCCCCAGACCAGTTCAGGATAGAGAATTTTCATATGCGCCGCACGAGCACCC
GCGTAAGAGCCGCCATAGTAGATCCAGGGAGTACCTGGAGCGGTCAAGTCTGCATCAATC
CCGTCAAACTGAACATTCGCCATGAAATTTGCGCTATCAGCGGCCGCTTGATCATTGTCA
AGCCAGCGAAGGGAGTCGGTGG
>NODE_4791_length_801_cov_9.584270
GTCGACAAAGTTAACCTCTAGCAGAAACCCCCTGCCCACCAGCACCTCCCCTCCTCGGCC
TGCCACCTCTCCTTCCATATCCACCCCAACCACCAACATACGCACCAGGCCCCATCAACC
CAACGCCGCCCGGCTCTCCAAACGTTGCAACATTCCTCTCCCTCTCTTCTTCCCTCCTAT
TCCTTCCAACACTTCCACCTCCGCCAGCTCCACTGCGCCTTCCCCCACGCCCACCAGCAC
CACCTGGTCCGCCAGAGAGGGGTGTGGAAGTAGATGATGAAAGAGAATCAAAGAATGACC
TTTGACGGTCATATGCTGCTTCTTTCTTCTTTTCTGGCGCAATCGAGTCATTAGATGGTG
TACCCCTGGACTCAGTGTCAGGCCCATCTGCTGTAGTAACAGTAGTTTGCTGGTGTGCGA
GAGCGGCTTTGTTGAACTTGGCATTCATACTCTCGAAATCGAAATCCGTCGAGGGAACTT
TGATCTGTTCGATAGACTGCTGTTGTCGTCCACTACCGGTTCGTTTCCCCGTACCCCCAC
TGGTGGAATGGACAGTACCATTTTGAGCATTGCTGACACGTAAATCTCCGAGAGCACGTT
CAACGGTTTCAAGAGAAGCTGCAGCATTCTGTATAGAAGCTCCACCGCCCGTTCGACGAG
TTTGTCCTCCTGCTTTGGCGCGTGACTGTCGTGGTTGTTGGGTTTGTTGTGGTTGAGACT
GAGAAGGTTGATGCTGCTGGGTTGGCTGAACAGGTGCTTGGGCCACTTGCGGTGATCGTT
GAGCAACACTTGCAGGTTTGGATTGTGAACCTTGACGACTATAAT
>NODE_4794_length_28_cov_142.892853
TGGTGGAACCATAGCGGACGGATTGGTTGATACCCCAGAATAGGCTGGACGG
>NODE_4797_length_1155_cov_24.225109
TGCACACAACAGTGACTCGGGAACGGTCCAGATTCACACCTCTCTCAATGTTATTCGTAC
ATCGTTCCCAATTGATATGGATACAAGATGAAGATGAGTGTAAGGGTTATCGAATGTCAT
TGTGGTATGTATAATTGATGCTACCATGAAGAAGGCACTGCAAAAGCGAACATCTCTCCT
TTGAGCGGATGCACAACGGGAACTTGGTCAATCTTGAACGGGAGTAGCGCATCCACGCCT
CTGATGCGTGGATGCGATACCTCGTCATTATTCGGAGTCCGTGGAGACCCTGTGGAGATA
GGCGAAGACGAGTTTGATAGTGATGAAGGTGGGGTGTCCGGCGTGCCTGAAGCAACCCAG
GAAGCTGAGGACGAAGATGTTGTTGCTGTTGTGGGTGGGGACTGTGACTGAGAGGGTTGG
GATTTTGAGGGCGACTTGCGCTGCGCGAATCCGGGTACAGGAGACGTTGTTGAATTCGGT
TGTGGCATGGGGGTATTGGAAGTCGAGGCCGCTGCCCTTGCCGCTCTCCGGGAGACCATA
ATATTCGAATAATTTGGATATTGTTCTCGATCCACACTAAAGTCCTGGAGCACGGTGGAC
TCGAATTTGCTCAAAGTCTCGTTGTCAACAGTGATCTCCCAGTCGAGGTAACCACACATT
TCCCTCTCCATCTGATTTACCTCCCGTAAGCTGAACATGCCCTGGGCAACAATTGCCCAG
GACTTGTTGGAGTAGGTGTCATCACAAATTACCTTGGAGGCAATCATGAAGGCGGATATA
AATAATCGGTGTCCTGACGACCCACGTGCGGTAGGAAACCGAGCTTTCAGACGCTGTAAG
AGGACAAGAGCAGCATAAGTGACAGCAGGGTGCAGCTTTGTACGGTGGAGGGCATAGGCA
ATGAAAAAAGGAAGTTTGCTGTGTACAGGAGCAACACCTGTGGACGGAGGATTTTCTGGG
CATGCAAATAGATGGGTGATGAAGCGAGCACAGATGCAAGCAGTTTTCTCATGGCCATAG
TAAGGATCTCTAGTCTGGGTATTCTGAGGCGTAATGGGGGCATGCAAATTACTGTGCGGC
CTTGCCCTGGGAGCTCCAATGGGTACAGGTGCAGAAATTGAGGAGACTCGTCGCCGGGAC
ATTTCTTGAGGAGGGGCAATGCTGGAGGCCATGGAGAGC
>NODE_4798_length_433_cov_14.623556
TCACCCTCTTTCTTCCTCTCTCCCATCATGCCCCATCATCCCGAAATTCTCTGGGCTCAG
CGCAGCAGCGAATCAGATCAATCCAAAAACATCATATACCTCACCGTCAATCTCCCCGAT
ATCAATGAGCCGACAATGGACTATTCTCTCACCGAGAAATCCCTCACCTTCAAGGCCACA
GCCGGAGTTGACAAGGAGCATCAAAAGGAATACGACTTTGAAATCAAGTTCTTCGATGAA
ATCGTTCCCGAGAACACCTCAAAAATTTTCAGTTCTCGTGGTCTTGATCTCAAGCTCCAA
AAGAAAAATGTCAAGGCGGAATATTGGCCTCGCCTCACAGAACTCCGAAACAATTTTGTT
AAAACCAACTTCAACAGATGGGTAGATGAGGATGAACAGGATGGTGCGCCTGATCAAAAT
GATTTTGATGCTGATGGCATGGGTGGCATGGGTGGGA
>NODE_4801_length_287_cov_21.881533
TTGATACAATAATTCGTGTGTTATACATCCCTTGCTGTCAGCAGGGCATGGTTTCATTTT
GTCGCTCACGACCTCGATCTCGTAGCATGAACATACAATTGAAAAGAATACAGTATTGCT
TTTGGGGGTCAATAATTTACAAACATTGAGAGTAGTAGTCGTTTAGCTGTTGGCATGAAG
TACCAGATGCGCAAGTCGTTGGGCCATTCCAGCCGATCCCACCACATTGTCCGTACTGGG
TTTGAGTAGCCCCCGGTGCTGGAGTAGTTCCGGAAGGAACAGGAGAAGTGGTGGCAGAAG
GATTGTCGGGG
>NODE_4802_length_25_cov_25.240000
GAAACGCTTGAAGTCAGTCGCGTTTGCCAGGGATCAGCCTTGCTTCTTA
>NODE_4803_length_119_cov_19.352942
TCGACCAACGGTTCGCTCTTCAGTGGGTACAGCAACATATCAGCAAATTCGGTGGTGACC
CGACCAAGGTGACCATTTGGGGAGAGTCGGCTGGGGCCGGATCTGTCCTTCAACATATCG
TTGCAGATAACGGGGATACACGG
>NODE_4806_length_25_cov_18.639999
CAAGAAGGGTGACTCATCCGCGGATGACCTCAAGGCCTCGACAACCCGT
>NODE_4808_length_499_cov_11.408817
CAGAAAGATGTCTGAAGCTTCGGCGCAAATGGCAGAATCAAACAGAGGTCGAGGTCCCAT
GAACCCTCCCGCATACTCTGCAGCACATCGTGGTGGCAGTGATTTTCCAATTCAAACAAC
TGACTCAATTTCGGGTCAGAATGGTCCTTCATCTATTATCACGACTTCCTCCAGACCACC
TAATGAGAAAAGACAATCATCATCGAGTACAGTGATTTCACAAAGTACCAATATGTCAAC
ACCAACTGCATTTTGGTCTCATGGTGGTCCAACGAGTTTGGATGGTGCTGCCGAGTTGAT
TAGTCACATGAATACTCCTGCTCCTTCCGAAGCTACACCTGCTTACAGTGGACCTGGTCC
AAATGTGGATGTACCACGAGATGAGAAGCGAAGACCAACGATCATGAATCCGACGTCTAC
TGAAGATGGAAAGAGCTCTGAAACCACCTGATTATTATTTCTATTTTGTCGAGTTTTGTG
TGTACGTTTCCAAGGACTTGCTAAATATATGTGTACGTTTCCA
>NODE_4816_length_129_cov_5.565891
TAGAAGACCGTCGTGTTGAAATTACCGGGCCGACAGATAGAAAGATGGTCATTAATGCGC
TCAACAGTGGTGCACAGACGTTCATGGCCGATTTCGAGGACTCGAGCTCACCGACATTTG
CTAACATCCTGAACGGCCAAGTCAACCTTCGCG
>NODE_4817_length_976_cov_15.688524
GACATGTGCCCGGAAGAAAAGCATCAAGGGGAGCCTCTCAATCCCAACCACCTCCACTAG
CAGGAGCATCAGCTGCCCAAGTTCCTGAACCCACGGGCTCTGCTGCCCAATCACCACTGC
CTGCACCGCCATCAGCCCAGTCAAGGCTTACTGCCTCAGTCGGGTTGACAGCACCAGCTT
GATGTCCACTAGCAACCTCCCACTCGGTAGGTTGAGCAGGGGTCTCTTCACTGGTAACAA
GAGCTGCTTTAGCTGCAGCCTCCTCTTGTTGCTGCTTCTCGACCTCTTCAGGATCTCTGT
AAAAGAACATATCGACCATGACATTCCAGCCATCACTTGATCTGGGTATCGTGCCACGAA
GCCTCAGAACCTCACGGGCGAGCATCCACCAAATGAGACCAATCGAGTGCTTGGTCTTGT
TGTTTGTAGGGATGGCAACATCAACGAATTTGAGGGGAGCATCTGTGTCACAGAGAGCAA
TGACGGGTATGTTGACATAGGACGCCTCACGGATGGCCTGGTGATCCACACGGGGGTCGG
TAACAACGATAAGACGAGGCTCCTTAAACGAACGAGTGATGTAGTTAGTGAAAGAACCGG
GGGTGAAACGACCAGCGATTGCTTGAGCACCGGTGTTAGCGGCGAATTTCAGGACGGCAC
GGTGACCGTAAGGACGAGCCGAAATGACACAGATATCATTAGGATTTTCGATAGCAGCGA
TGATACGAGCAGCGAAGACAAGTTTCTCCCAAGTCTTGCCAATGTTAAGAATGTGAATGC
CGTCAGCTCTCCTTTTCCAGACGTATGGTTCCATTTGCTTGTCGCAGTTTTTAGTACCAA
TGTGGCTTTGAGCAGCTAGCAGAAGTTTGATATCATCCTCTTTTACACTCAGGCAGGACG
GAAGTTTTGAGGCCATATTGTGTTAAACCAAGAAGCTCTTGCTAGCTTGGGAACGACGTA
TGCAATATTCACGGTCGGTTTCCGTGGTTTGGCTGTAGTG
>NODE_4818_length_25_cov_4.640000
ATAGTTCTCGAAGACCGTCGGGACGTAAACCTCTGGGAATGTGCCTTTG
>NODE_4819_length_56_cov_10.660714
TAAACCTCTGGGAATGTGCCTTTGGAAAAGACAATCAAGAGACAGGTCTTTCCACAAGCA
CCATCACCGACGATGACACG
>NODE_4820_length_156_cov_79.974358
TTGACGAATTTGTTAGTTCCACCAATGTTCCTCAGACGAGCGAAGCCAACCTGTGCGACG
ATAGCACCGAGTTTGCCGGAAGCAGCAGAGATACCATGGCCTGTTGAACGATAGCGAGTA
GGGAAGATTTCTCCGGGGACGATGAAGGTGGTGGAGTTGGGACCAAAATTCTGGAAGAAG
>NODE_4821_length_787_cov_8.278272
TGTGGTTCTGGTTCTTTGAATCCAGGGAGTCGCCCGAAACCGCACCATTCACTCTATGGT
TAAACGGTGGTCCTGGTTGTTCGTCTATGATTGGCTTATTCCAAGAGAATGGACCTTGCA
TGGTCCAATCAGACGCCATAACTACAACTATTAACCCGTTCAGTTGGAACAATCTGAGCA
ATGTGATCTATATTGATCAACCAATCGGTACTGGGTTCTCGTTCGGCACAGATACAGTCA
ACAGCACTCTATCAGCTTCACCATTTGTGTGGCAGGCTTTCCAAGTCCTCTTCGAAAGTG
GAGAATTCTCCAAATTCCAAAGCCGGGAATTGATCCTTGCAACAGAGAGCTATGGAGGAC
ACTATGGACCCGCGCTTGTTACGTATTTCGACCAGCAAAACAAGCTGATTCGTGAAGGGG
AGCTCAAAGGAGAGGAGGTAGTGGTTAGCGCTTTGATGATAAACAACGGCTGGTTTGATC
CCCTTATCCAAAACCAAGCCTATGTTGACTTCGCCACCAATGCTCCTGGTTACGGTCAAT
TGCAAAGCGATGAAGTAATTCAACGATTGAATACGGCATTCTTTGGCCCGGGAGGGTGCC
AGGAACAGGAACGAGCATGTTTTGCCGCAGGCGATTCTGTCGCCTCAAACAGTATCTGCC
GCAACGCTGACGACTTCTGTGTCGAAAATGTCTTTGTTCCAGCAGTTGGCAATCGCGACG
ACGCGGACTTGCGACAGAATTCATCTGCTCTATTCCCGCCTGAATTCTACGTAAACTACC
TCAGAAATCCCCTGATTCAGAAAAAGATAGG
>NODE_4822_length_85_cov_2.282353
TCGAAAACCAATATTTACATCAATTCGCGCAGCAAGCTTCTAAATATTAATCTTGTTGAG
AATATCGCACAATGGGTCGGAAGAATGCTTCGTATGTTCGGTCTCGGTG
>NODE_4823_length_223_cov_8.058296
TTGCGACTGCGAGCGTGGGGGGACGGGGAAAGAGGTGGATTCAGAATTTCAAGAAGATCC
CAGCGGTGGAGGTCAGAGGGTGCAGGAACAGGACGTGGGGCAGTAGTAGATGAAAAGGTG
TTGTCAATGCTCATACCAAAACCGGTGTTTGTTGGAGGCGACCAAGAGGCAGTGAGGACC
AAGTATCAGGTCCCTACAGCTGGTCTTAGGTGCGCGTTGGCCCAGTTTGTCGCGAGGTAG
ATCCTCG
>NODE_4824_length_90_cov_94.633331
TGTATCTGCCCTTCCCACTCCTACTAACCAAGCTTCCAATGGTCTTGTCGATGCGGTTGT
TGAGGCCCCTGTCGATGTCACTCACAATCACATCCTTAGGGATGATTCTCCCCT
>NODE_4826_length_26_cov_13.346154
TTCTTGTTCGTGATGTGAGTGAGATTGAGATGAAGATCAACGTAATCAGC
>NODE_4829_length_310_cov_5.874194
GCAAATCAACCAAAAGACTCATACCAGCAGCTGCAGCCCTCTTCCCCAGTGCTAATCCAT
AGTTTAAGCTATACTGCCCGTCGGACGTGCTCGTCCAAATTCTGATCCTCGCGAGGTTTG
CACCGTGGTTATGCAAGATCTCCTCGAAGGGTGTAACTGCACCACCAGAAGAATCACGGT
ATGTACGTCCAGATGATTCAAGGTTTGCAAGTGAAGAAAAGTCGGCTCCTCGCCATGTAA
TTGCGTGAACAGAGACCAGTAGAGCAGAAAGAAGTAGGAAGGAGAGGAATCGAATCATAG
TTTCACTGTCTGCGGATTGGGAATTGTAACCAAG
>NODE_4830_length_114_cov_5.254386
CAAGCTTCTGGAATTTCTCCCTCAATATTTGTACACTTCTACTCCTACTCGAATCATCCT
TCGCCGGTTGAAGCAGGGGTACGGATTCAATTGCCGGCGGACTGAGAACACTCATCCCAC
AATTCGTCAACTTCTTCG
>NODE_4838_length_25_cov_8.560000
TGGCACTCTCCACCTTGTAACTCACTCTTATCTCCTGGAGTTTGTTTTC
>NODE_4842_length_55_cov_3.254545
TCGATCCCGATATTCGTTGGTCCTTAGTGCATGCGTGACACCTTCGATCGAATCGACAAT
AGGGCAGGCAAAGTCGTAG
>NODE_4843_length_63_cov_7.365079
TAGCTAATCATTATAACCCCGCTTCTTTTGCAAACCAACGGTTCCATTCTGGAGAGCGGC
AACGTCAACACCTTGTTCTTTCCATAT
>NODE_4848_length_105_cov_72.552383
ATTAAGCAGTTTCAAGTTCTCATCTCCGGTGTTCTTAACGGTGGTAGCCACCTTAAGGTC
TCCGACAGAGGTAACTGATTCAGGACCGGTAAACTCAAGCGACACACTCTTCGCAGCATT
GACAGCAAT
>NODE_4849_length_72_cov_1.847222
GGAAAGAAAGGGCTCGAGCACAGAAAATCAGGTGGAATTAACCCCGACACCCCTGAAATG
CGGTCAATTGTCACACCGTCATTCAAGAATCAGTCA
>NODE_4850_length_178_cov_5.842697
ATAACCGACAAGGTAGACTCGGGGTTGAGTGTATACGGTGTCTCGACAGGTTTCGGTGGA
AGCGCAGATACTCGCACTGATCAGCCTATACTACTTGGACAGGCTCTTCTACAACACCAA
CACTCCGGTGTTCTGCCCTCATCACAACAGTCCCCTGATGTCCTCCCACTCTGTGATCCC
TTCAACTCTGTGATGCCAGAGT
>NODE_4852_length_339_cov_13.362832
CATTCACGGACAACATCATGCAACGACCAACGTGCACTGGAATGCGCATTCGAACGACTC
AGGATGCGCAGGTCATATTTCATGCTGTTCATCTAAACCTTCTTCCTATGATAACACGGC
GTCTGGATAACGAAGAACGTCGGGAAATACGTTCAGGTTGCATCTATGTTTGGGAGGAGC
GCAGTCCTAGCACCGAGACGCACGGCATGGTCGGAATTGAACGATGGACAGATTCGCGTA
GTTGGGGGCCTAGTCGGGTTAGGGATGAATTTCTATATTACCATGAGAGGGATCGCTCGC
CTGCCGAATTGGAAATGGCCTCGGACTCTGACACCACACTTACGAGTCACGGACCATCAC
CGC
>NODE_4866_length_76_cov_3.342105
GTCACTGGGGTTCGAACCTGAACACCGAAGATCATCTTGTCCTTCATAACGCTGGGCCCA
AACTGAAAGGGCACTTCTCTCGAGTTGACTATCAACAATA
>NODE_4874_length_38_cov_793.947388
CTTGGCTGGGCCTTACTTCTTGGTGAGCCGGCGTGCCCTTTATTGGTGTGCGTCGGGGAA
CC
>NODE_4876_length_57_cov_3.754386
CAAAAAGTTCAGGCGCTCTGATTTCAAGGACTCGCGGATCTTCACCCAACCCAACGAAAA
TCGTAGATGCACCGGCCTCAA
>NODE_4879_length_193_cov_12.839378
CTCCTCTTCCCCCCGCTTTGACTCTCATTGTGCTCTTTCTGATGCTGCCCAGCCCGCTCC
AGAGGCTGGCACCTGGTTCCAAGACTACTTCGTAGCCCTCGTCGAGAACGCCAATCCTGC
TCTTTAAAGACATTTACATCTCTCTTGTATTGTTTGAATCGCAAAAGTTTCTTCCTGTAT
TTATTATTGTTTAATGCAACACATCAGAACGTTCGAC
>NODE_4882_length_304_cov_12.654605
ACAGATCGTCACTACACTCCCCTCAGACGGCCTCGTCAAACCCTCAGACGATGACAGTCT
CTACTTGTACGCCCGCTTCAAACAAGTGACTGTTGGTGATGTGAACACCGCAAGGCCCAG
CGTGTTTTCGTTACGCGAACGATACAAATGGGACGCGTGGGATAAAATCAAAGGAATGTC
AAAGGAACAAGCAATGAAAGAATATGTCGAGAAATTGATCGAGCTGCTGAAGCAGGCTGG
GGATGCAGATTCCCAAGCCCGCATCGATGAGATTGAGAAAGCGTAAACAGGATATTGCAT
CGTTGTAGCTTTTCTCAACTATCAACGT
>NODE_4883_length_91_cov_4.483517
CTTCCCTACGACGATCGTGAGGGCGCATCCAAAGTTCGCAACATGTTCCATAAGCTATGT
CCCAAATGCACTGCTGCAACCACTAACCGTGGCAGGACCAAGTAATGATATGAAG
>NODE_4884_length_75_cov_23.986666
CTTACAATTGCACTATGGAGCGGTGGCCTTATTACAGGATGGTGGCTCTCTCGCTTTCTC
CGGGGACGTGGAAGTGATTCCAATAGGCTGCCTTTACCA
>NODE_4885_length_334_cov_7.497006
TGGTAATTTGAATCGAACCATTTTTTCATCTCACAAGCAGGAACATCGACACCTTCTGAC
TGGCGTCCACGACCCATAGCAAAATAAACATCTAGTTCAGTTAAACCCAGGCCAGTATAA
CGACGGGGAACGACGTTAAAGGCAGAAGAATGATCCAAAACATGGTCGTAAAGAGAGAAT
TCACCGCTAGGGACCAGGTCAACACCCTGAGCCTTGACTACGCTCCAACTAGCCTTTTTT
ATGTCGGCAGCGACTTTGTTAAGCTCTGCTGCAGTGATTTTGCCATTCCAATAGCTTTCA
ACTCCCTTCTTGATCTCGCGATTGGAACCGATGCGAGGGAAACCAAGGACACTGGAAT
>NODE_4896_length_357_cov_4.938375
TGTTAACGTCGTCCCTGTCATCGCAAAGAGTGACAGTCTGACTTTAGAAGAACGTGACCG
TTTTAAGACCAAGATTCGCGAAGAGGTTGTGTTCAACAATATCCGTCTCTACCCCTTTGA
CACTGACGAGGCTGATGAAGAGGAGGTCCAATTCAATGAGTCCATTAGGGCTATCATTCC
ATTCGCCGTTGTTGGTTCAGAGAATAGTGTTGTGATTGATGGCAAGTCTGTCCGTGGCCG
TAGGAACCGTTGGGGTGTTGTTAACGTTGAGGATCCTGACCACTGCGAGTTTGTGAGCCT
CCGCAACTTCCTCACTCGCACCCACTTGCAAGACCTCATTGAAACGACTGCTCAAATCCA
CTACGAGGCCTTCCGGTCGAA
>NODE_4900_length_122_cov_2.926229
GTACCATTGATAGGTGCCAACTTGGTTGGCCCATGACCACTTATCGAAGTCTGCTGCACT
TGAAAAGTTATTGAAGCTACCATCCCAAATCATGGTCCCTGCACGTGCCCCGAGAGTCAA
AGCAGCAAGCGTTGCCCAAGATAATA
>NODE_4901_length_35_cov_221.485718
CAATCGCATCGACAAGACCACTGGAAGCTTGGTCGGTAGGAGTGGGAAGGGCAGATACA
>NODE_4902_length_30_cov_118.133331
CACCGGCAAGCCCCAGGACCCACAGAACATCATTGTAGGTCTCGGGAAATACGA
>NODE_4903_length_50_cov_2.460000
TAAAATACTGTCACATTCCCCTCCTGCTGTGGTTGAGCGTGACTGAATCTGAAGGTCTGG
CCTCGGCCATACTT
>NODE_4904_length_489_cov_6.746421
CTGGTATAAGGGGCGGTGAAGCCAAGCAGTGGCGGAACCACCTTCGACTGAAGGGCTAGC
TTCCCCACGATCCCAAGCACGAGCAGCGGCAATATCACCTCCGGTCGTAGAAAGCTCAGT
GATAGACAGCCTTGAATACTCAAATTCAGTATAACTCAGACCAAAACCGAATTCGAAGCG
AGGCTCGATGTCATGAGCGTCAAAATGCCTGTAATCAATTTCAAGACCCTCGGTATAGGG
GATGGAGATGATTCCTGGGATGCCAGTTCCAGGTATAACCTGTGCAGGATAGTCTTCAGG
ACGCTTGGCTATGGTATAAGGTAGCCTTCCGGAAGGGTTCCAGTCTCCATACAGGACATC
GACAAGCGAGTTACCAGCTTCTTGACCAGGTGCACCAGCCCAAAGGACAGCTGTAACATT
AGGGTGTTGAATCCAAGGTTCAAGTATGAGGGGGCCGACTGAATGTACGACAACAATGGT
ATTGTTATTCTGGGCAGCCACAGCCTGAACGAG
>NODE_4908_length_331_cov_6.474320
CACTGAAGCGCGTGCTTTCAATAATGCCGGACGTGCTGGGCTCGACTTCTTCACGCCTAA
CATCAATCCATTTAAGGATCCTCGCTGGGGGCGTGGTCAGGAAACTCCAGGAGAGGATCC
ATTCCATGTTTCGCAATATGTATTTAACTTGATTGATGGCCTTCAAGGTGGAATTGATCC
TCGTCCTTACTTCAAGATCGCTGCGGACTGCAAGCACTTTGCTGCTTATGACTTGGAATC
CTGGCAAGGAACGGACCGATTCCATTTCGATGCCGAGGTCACCATCCAAGATCTCAGTGA
ATATTATCTTCCTTCATTCCAGAGTTGTGTTCGCGATGCAAAGGTGGCTTCTGTG
>NODE_4910_length_147_cov_4.482993
TATTGAGATTATCCATCTTGTATTTCGCCAACAAAACTTTGATTATCTCCAAGTCTTCAG
GCGGAATATCCGAAATCATGAGATGCTGGTTCGCTGTCAACCTGAAGGAACCTTTGTGCA
CTTTCGCAATCTCCCGCAAACCGGTCTTGAAATCACGCCCTGGCTCATCCA
>NODE_4911_length_149_cov_5.442953
GACTGTTTTTGTCTCGACTGGTGCAGGTCCTGTGGGATCTCTTGTTATTCAGCTCGCCAA
GATGGACGGAACTCGAGTCATTGCGTCGGCTGGCTCAGAGGAGAAGGTGAATTTCATGAA
GGAAATAGGGGCTGATGTCGCTTTCAATTACAAAACAACCGATACGAAAGAAA
>NODE_4912_length_60_cov_3.733333
CAGGATACAGGGTATCTGAAAAAATAAGTTCGGACCACACGAGGATACCGAGTTCATCAC
AGACGGAATAAAAATCGTAGACAA
>NODE_4917_length_371_cov_4.795148
TGTGTAGCAGAGGTAACCTTCCCGACAGGGATCGCATGAGTCCAAAATGTCTGGTCAGTC
GGTCTCCATACGACCTCATAGTTTGCTGCGTGAGGATCGCTGGTCCATCTCAAGGTTGAA
TTATTCGACAATTGGCTGGTGTCCATGACTACTCCCTTTGGTGCCCCTGGTGCATTTGCA
AGTGACCACAACCCAGCACCATTGACCCTTGCAACTCTTGCTACGAAATCAAAATCAACG
AATTCAAGGAGGTCTCCAAACTGTATACCATTCTGTACGCGGACATCCTGATGTTGATGA
GCGAAGTTCTCCGCGGGTTCTGTGAACCGAACTGCAGGAAAACCATTGCGAAGGAAAGAC
AAGTGATCGCCACCACGAAGGAAACGATCGGGGCG
>NODE_4930_length_50_cov_3.740000
CCTCTGTCATCGAGTTGCAAGCTAATACCTGGGCCGTTTGAATTCTCTATCATCATACCC
GCCTGGACCTTCTC
>NODE_4931_length_52_cov_3.673077
GTCACAATACAACTCAAAGCCTGCATTATCAAGCACAAAATCAATTCGGCCACCCGTTTT
CTCTCGAAGATCCTTG
>NODE_4933_length_116_cov_10.500000
TTCCAGACCTTCGTATAGACCGTCACCCGACGTGGCACAAGCAGCCTGGATATACCAAGT
TCGCTGCCTCAAACCCTGTAGGCCAAGCTTGTCGGTAATTTCAGCCGCATTCATGGCATT
AGGCAAATCTTGTTTATTTA
>NODE_4934_length_97_cov_2.938144
CGCCGAGAAGCCCCAGGAGAAGACAGTGTTTAACGTCATATTGAAGTCTTTTGACACTGG
TGCTAAGCCCAAGATCATTAAGGAGGTGAAATCTTTGGTGCCTAACCTGACTCTCATTGA
G
>NODE_4944_length_53_cov_2.849057
CGATGGATCTCAACTACGGAAACTGGAAGGAAGGTTCCTGCTTTTATTAACGTCTCAGGT
CGGTACCGCATGAGGAA
>NODE_4945_length_25_cov_21.120001
TAAAATTCCGGAACCAGGATGTGGTTCTTTAACGGCAACGTAACTGAAC
>NODE_4946_length_76_cov_12.447369
CCGTTCCATCTTAATAACGCCACACAAGCGAGTTGTTTACTCGTCGTCGTCATCATCACC
ATCAGCATTACCCTTGGCAGCAGCAGCACGCTTGCGCTTA
>NODE_4947_length_144_cov_14.090278
GATGCCGGTTCGTCCATGGTAATACTTGTGGGGCATACCCTTTTGTTGGGCAGCATTGGC
TTTGATATCGACAATGTCACCAACACGGTAGATGGTCAGATATGTCGACATTTTGATGGG
GCCATGCTCCTTAAAACCACGCTTGAACATGTGGCGCGTGCGCGCGCG
>NODE_4949_length_308_cov_10.652597
GATGAGTTTTAAAAAAAAGAAAGCCAATCAAGATCCAAAGAGCGACCATTGGGTTCCAAA
ACCAAGTGAAAAAATGGAGGCGTTTAGATCTCGTCGCAATAAGGGAGATCCTCGTCATCA
CCCGCATCACCATCTGCATCATCACCGCTATCATTTTGAGGAGTAGAGGTATGGATGGGT
GCAGAGGTACGGATAGTTACAGAGGTAGGGATGGCGGCTGAGGTAGGGATGCTTGCAGAG
GTAGGGGCGGCTGCAGAAGTATGGGCGGCTGCAGTGGTATGGGTGACTGCAGTGGTATGG
GTGACTACAGAGGTGGAAGGTGTGTTGACTAC
>NODE_4950_length_72_cov_4.236111
TGGACATTTCGCCAGTCCAATCTTCACGATGTGTTTTTCGCTCCACAAATATAGTTTTAT
TATCGACATCACCGTACCAACGCAGACGAATCGCTT
>NODE_4953_length_118_cov_21.372881
ATTGATGACAGCCCAAGGAACTTCTGGTCCTCCGTTAAAACGGCCGACACCATTGACAGT
ACCAGAGTCAGCGACAGGAACAGAACCAGTAGCGATGTAGCCGTCGAGGAGTGGAAGGGT
GGTTTGCTGCCACCAGTCACCA
>NODE_4954_length_120_cov_5.558333
TGGTCACGCATTTGATCACGCTCCGCTCAAACAATTATGCGTAAAACTACAATTTCCCCT
ACCTACTCGACTATCGCTCACACTGGTGGTTACTCAGGTCCTGAAATAATCGCCTTGATG
ACCCCCTTGCCGTCTTCACTCTTG
>NODE_4955_length_95_cov_5.252632
TCATTATGATATCTCTGGTCGTGCTCGCAAGGGTCCCGCTCCCCTTAATCTCGAGGTCCC
AACCTATGAGTTCACTGAGGGTGACTCTAAGCTTGTTGTCGGATGAAATACAATCATAG
>NODE_4957_length_638_cov_15.785267
CAAAAGCCACGACCATTCACTGGTCTTACATCGCTGAAACTCTGGACCTTGTCCAACCCT
CCTCTGGTCCAGCTCAACAGCCAACACACACGTTCTCCAATCCTCCCCCCGATGATCAAC
TCGACTACCTCATTGTTCCTGGGGCAGACCCAACAAAGACTCTTTCCCCCGCTTGCATCA
AATTCTTTCAAGTTATCAAGCCCAAAGTCAAAGCCATGTTGCTAGTTTGCGTGGCCTCGC
TCCTTCTGGCCCAAACGGGTATCCTAGATGGACATCGAATCTGTTCTAATAAATACACTT
TGAAGGAATTCGCAGGGCTGGGTATGTTGAAGAAGGAAGTGGCTTGGGTTGGAGACCGGA
GATGGATAATAGATGGGAATGTTTGGAGTTGTGGGGGGATTACTGGGGGGATCGACCTAG
CAGCTGAGTTTGCGAGAATGCATTTTCACCAAGAGATGACAGAGCTCGTGAAGGCAATTA
GTGAGTGGACGCCAAGACCTGAATGGCCAGACGAGTGGGCAAAGTTGGTAGATGGTGTTA
ACCTGGGAGGGTACTACGATGGAATAAAGAAATTTATCTAATGCCAGTGACTATGATTAT
TGCTTATGCTTTTTTGATGAGAAATACAAGTGCATCACCTAGATGCTTTCGTTCGAGTAC
TA
>NODE_4958_length_327_cov_69.568810
GATGCTACGACTTCTGATGTCAACAGCATTCCATCCGTTTCTGAAACGGATGCCCAAGCC
ATCCTGGGTAGTGTTCAAGCACTCGAATCTCCTATCGAAAAAGCCCTCAACGATATTGTG
GCCAAGAAAGCAGCTTTTGATGGCCTCCCCGTCGGAGGCATCTCCGGTCTCGTCCTGCAG
GATTTAACCGGTCTTCGCCAGAGTACTGCTGATCTTAGCAGTGGGCTTCTTGCAAAGAGT
CCTGATGATTTAAAACCCCAAGGCCAGGCTGTTGCTGATAATATCGATAATGCTTTCGCT
GCAGCTATCGCGGCATATTCCTAGAAGTCAATCATATACGTACGAATTGCG
>NODE_4959_length_140_cov_5.828571
TCGGTCTCACAGCATACTTCGGACTCAAGAGGATCGGAGAAGTTAAGCCAGGGGAAACAC
TTGTTGTTTCAGGTGCAGCTGGGTCCGTCGGTTACATTGCGTGTCAGCTCGGTAAAGCAG
CTGGGGCAAAGGTCTATGGTATTGCCGGTTCACAAGACAAGTGG
>NODE_4961_length_116_cov_3.387931
TGGCGCCTTCATATTTGACGGGTTTCACCGATCCCGCAGGAAAGACGAGGACTTTGGTGT
TCTCACCGAAACCGAAAATCTTGGCCACCTTTCCATCCTCGTCCCGGTGAGCAGCCAACT
CAAGCTTTGCAAAATACTGA
>NODE_4976_length_242_cov_5.004132
TTTGGAACGTCAATGATGCGCCTCGTGAAACCTGGATTCACGTAGACGCTCTTCCAACCT
GTTGCAGGATGAACCCTGACAACGGGATGAATAGTTTCAATTTCTTTCCTGCGGACAGTG
AGTCCAGCGGCCCTAGCTCCTTCGGCTTGCGCAACCGCAGAATGGAGAGCGGACAAGCCC
TCGAGATACTTCTGGAACCCAGAGCTTAGCGAAGAATATAGAGCATATCCGGAACTCCAT
AAAGTGTCACCGCCAGTCTCTGGGCA
>NODE_4977_length_156_cov_23.294872
CCGTGAGGTTGTTGGCTACTCGCCCTATGAGCGTCGGGCGCTGGAATTGCTGAGGAACTC
TCGGGACAAGAAGGCCCGGAAGCTGGTCAAGAAGAGGCTCGGAACCTTGCTCCGCTCGAA
ACGCAAGCTGGAGGAGCTTACAGAAGTGATCCAGGAGAGCAGAAGGGCCCACTAGCTTAG
>NODE_4978_length_68_cov_4.602941
ATGGGTTCCGCTCCCCCCTTCCCAAGCTCATTTTTGACTTCGAGGACAAGATAGATGGCC
GATTTTCCAAGCTCGTTGATACGTACCTCCAA
>NODE_4979_length_207_cov_6.884058
ATTATAGTGGGAGCCGCTGCTCCAGCTCGAACTTCCCCAGTTAGAACTTCCAGATCCATA
GGTTGGAGTTTGGTAGGACCCCCAAGCGACAGTTGTCATTGAGGCCTCTGCAGAGGTCTC
CATAGACCCAGTAGCAGAATCCACCATCTTGCTCGAATCCATAGTCGAATCCACACTCGA
ACTCGAACCGTAGCCAGACCAAGAATCCGATGAACCATCATCTGTTGCAGT
>NODE_4987_length_172_cov_14.697675
GGATTGTATTCCGAAGAGAAGACCGGTTTGCAACAACTATGCCTTAATTTACTAAGAAGA
TTTACCCTTGACGAGCGAAGTTGCGGCGAAGAAAGTGGACAGCATGCCACCAGCGAAAAG
GACGGCGTAAGCACCAAGGTACAGTCTTTGCCTGGGACCACGGAGATGCACAAGGCTGGA
ACTGGCCTGATAGTAA
>NODE_4989_length_161_cov_5.596273
CCAAGATCTGCTCGGTGTCAAGTTTGTTGAGATTGAGACATCGACATGGCATCCTGATGT
TCAGAAGTTCGCTGTTTGGGAGAAAGATGCCAAAGATGAATCTGGATTTGTGGGTTACTG
CTACCTTGACCTCTTCCCTCGTGATTCAAAGTACTCTCATGCTGCAGTCTGGCCCCTCCT
TTCAG
>NODE_4990_length_245_cov_12.648979
TGGCTGCGAGGAGCAAAGTGAAGCCTTTCATCAAGGCCATCAATTATTCACACCTCTTCC
CCACACGATATGCTGTCGAGTTGGAAGGTCTCAAGAATTCTGTGTCAGCAGATACATTCA
AGGAACCTTCACAGCGGGAGGGTACCAAGAAGAATATCAAGAAGTTATTTGAAGACCGAT
ACACAAATGGCAAAAACAAGTGGTTTTTCCAGCCTCTCAGGTTTTGAGTTCTTTTCGTAT
CCATCCCTTATCAAAACCTTGTATGTAAT
>NODE_4991_length_149_cov_5.315436
GTCAGGCCCCTGACAAGGCCACCAATGCTCGCGCCGTCCCCATTTATGCATCCACTAGTT
TTGTGTTCAATGATTCTGCCCACGGCGCCGATCTCTTTGGATTGAAACAATTCGGACACA
TCTACTCGCGAATCGGTAACCCCACGGTGGATGTTTTTGAAGCACGAGTTGCC
>NODE_5000_length_422_cov_19.760664
AAAATGAACGATAAAGGCTTCAATGTTGTCGCATATAACCGTACTACCAGCAAAGTTGAC
CACTTTCTCGAGAACGAGGCCAAAGGAACTAATATCCAGGGTGCTCACTCTATTGAAGAA
CTTGCCTCAAAGCTCAAGCGTCCTCGCAAAATTATTATTCTCGTTAAGGCTGGATCTGCT
GTCGATGATTTCATCGCTCAGCTGATCCCCTATCTTGAGCAGGGCGACGTCATCATTGAT
GGTGGTAATTCCCATTACCCCGACTCCATCCGCCGTACGAAGGAGTGTGAAGCTAAAGGC
ATCCTTTTCGTTGGGACTGGTGTCTCCGGTGGCGAGGAGGGTGCACGCCACGGTCCTTCT
CTTATGCCCGGTGGCAATCCGGCCGCTTGGCCAGAAATAAAAACCATCTTCCAGAAAACT
GCCGCTCAGGTCAATGGTGAGCCTTG
>NODE_5011_length_346_cov_11.632948
GCGGGCTCTTCTTGCGAGACGGCTAGGAATAACGCGCCTGTAGGTGCCAAAGGACCATTC
TGCCTGAAAACTCGGAAGTGGTTTCCCCCGACCAAGCTCTCAAGACAGGTACCCAGGTTG
GGGTCACCGTAGTCCTGGCGCAATTCGACTGTTTGATTCTGGGGACCGTTCCCATCGCCT
AGATCTGCAGATTGGGGGTCTCCTATATGAATATTCAGACATTCTGTCGAGAATCCTATA
GCCTTGGCGAAGTTAACGATCCCAAAATCGGTGAGCACGTCCTCCGAGCTACTCCCAGAT
ATGATAACATTAAGCGGTTCTCCCAGGTCACCGCCAGCATTATCAAGCATGGAACCACTA
TGAATGCGTG
>NODE_5012_length_51_cov_3.705882
GCGAAAGACACTCCGTGAACCGAAGATTGATACTGAGCTCGCTTATGCTTATGCCAAGAC
TGACCGACTACATGA
>NODE_5017_length_99_cov_3.969697
TGGCGGCAACAATGGTTCTACCTTGTGTGCGACTATCCTAGCCAATCGTCACAACATCAC
GTGGCACACCAAGGAGGGCGTCCAGCAGCCCAACTACATTGGTTCTCTTCTTCGTGCATC
TCC
>NODE_5018_length_79_cov_4.772152
CATCACACGTCGTTGGGTAAATAATAATGGCCAACTTCAGCTTCTTTTTGATGTGACGAA
TAATCAATCCTCTGCGGTGGAAATTGGCTCCCTTGGTATACCT
>NODE_5019_length_1058_cov_23.242910
GATGGCTTTCGCTTTTGCTAAGCTACTCCTCCTTCTCCCTTTTGTGTCATTCGTATCCGC
TTCCCCAACCAATTACGGTCCAGCGCCTTGTAAGGCCAATATTCTAGTAGTCAACGATGA
TGGGTGGGCCGTAGCTGAGATTCGTTCGGAATTTGATGCTATCGTTGCAGAAGGGTATAA
TGCTATCTTGTCTTGCCCCGCAGTCGACAAATCTGGGACCGGGAATTCAACGGCGACGCC
AGAGGTTCTCACTCAGCCTTGCGAGTTTGATACATGCCCCGTAGGCTCTCCTGCTATCGG
TTTCAATGCGAGTGATCCACGTCTCAATTATGTTAATGCATTCCCTCGTGATGCTACGAA
CTACGGCATCAACACCCTGGCACCTAGGTTCTTCCACGGCAAAAAGCCCGATCTTGTGGT
TGGGGGGACAAACATTGGAACCAATCTAGGCACAATCATTCAAGTCTCTGGGACGGATCA
CGCTGCAATGGAATCTGTGAACCTTGGCGTTCCAGCTGTCGCTTTCTCCGCCAGCAGTGG
CGGTCATGTCTCTTACACGGAACTCGAGAGTAACCCGAAATCTTCAAATATCACCGCCAC
TAAAATCTATAACGTCCTCACCGTGAAATTTGTCGACACTTTGCTGAACAATACCTTCAA
CAAGGGACAGCAGATCCTCCCTCCCGGGGCGGTCGTTAATGTCAACTACCCTGCGATCAC
AAACTGCACGAGTCCTGACCAGTTCAAATGGGTCTTCACAAGGACTCTGCCAGCGCCAGA
TGGGACTAAGGATGTTAATATATGTAACAATGGCGGTATCCTGACAGATGAGCAGACAGC
TTTTGATATGCCCGGATGTTGGGCGACGGTCAGTGTGTTCAGCTCGAAAACTTTGGGCGA
TGTAGACGCAAAGACACAACAAGCTGTTGTAAATGTCCTGGATCCTCTTCTTAGCTGCCA
AGAGCCTCAGCAGCCCCCCACTTCAACGACCCCCGATCGCTGCCCGCAGACTCAGAAGCC
CCAGCCTCCAAAGAACTCCCACCCTTCCTATTAGATGGAGATTAGGTTATGGGTATACCC
AG
>NODE_5020_length_25_cov_13.440000
TAACACCTTTTGTGGTGTCTGATGTGCGTGAATTCCGGCACCTTAACCT
>NODE_5022_length_43_cov_9.534883
CAGTGGTCAACAGGCAACTGTGACCTGGGATACGTCCAACCCTCCGAAGCAGATCACCAA
CAGGGAA
>NODE_5023_length_25_cov_8.920000
CAAAATAGATCCGTAACTTCGGGAGAAGGATTGGCTCTAAGGGTTGGGT
>NODE_5025_length_78_cov_3.179487
TCTTCCCATTGGTGTTTCAAAGACATATGGTTTCCGGTCTGCACAGGAGGTATTCACCAT
GACTTATAACGGAACTGGAGCGCCTGCGGGATGGAACTGGAT
>NODE_5029_length_343_cov_4.507288
CGCCCAAGGTGGGAGACGGCGCTTGAACCAAAGAAGGGAGACGACACCACCAATACCAAT
TTCCTCCTTGAAGACCTCAGAAATACGCATACCAGCATAAAGAAGTTCCTGGCCACGTTC
ATCCGAGATGGTCGAGATGAATGCAGCAGGCTTCCTGATAAGGCCAAGTTCCTGAGCCCA
CTTATAGTCCATAGGGATAACAGGCGGATCAACCTCCTTCTGGGGGACGATAGCGCCAGA
CCTGACAAGCGTCTCATACGAATCTTTGATGACACGGGGAAGCTCTTCGAAGGTGTCTGG
AACAATAAATCCAGCAGCCCTCATAGCACGGTTCTTGGCGTCGGCCGTTTCCATGTCGCT
GTTGGTC
>NODE_5030_length_100_cov_3.980000
ACCATGTCCACCTCAGTGTCTCCCTTTGCACGCAGCAGCGTATTCGAGGACTCTCTCCTT
GCAGGACGAGAACAAACCATTGAGGAGATGTACAGCGTCCCTGAAAGTTTCCTCGAAATC
GCAG
>NODE_5032_length_77_cov_2.935065
CGGTGCCACCGCCAGCATGCTGTTCGAGGATGTCGAGGATTTCTTCTGCACACGCTGCGT
ACTCCAAGAAACAGACCGCCCAATTGACTCCAGGAAGGACG
>NODE_5033_length_222_cov_49.085587
CGGGGCTCTCACTCATTCCCTCTTTTGATAAGAAATCACCATGGGTTGGTTTTCAGATGA
ATCTCATCAGGCTCAAGCGTATAACCAGGTTCAGAATGCGCCTCATGAAGCTAAGCTTTC
ACATGAGTTGATTGCAGCTGCTGCTTCCTATGAGGCTGCGAAAGCGTATAATAACCATTG
TGAACGGAATGGGAAACCCCAGAGTCATGAAAAGGCGAAAGAGATCTTTGCTGGTTTCGC
TGGTGC
>NODE_5036_length_25_cov_20.000000
CTCGACCCCTGCCCTCAGCGAGTTCAGGCAGCCTACTCCTCCTGCTGGG
>NODE_5037_length_227_cov_6.127753
TTCCTCCGAATAATTGCTGGGAAGAGTACGAAGCAAGAGCCTGGCAAACTGGCTACCAAA
GCCAAACCCCTTGGGATCACGCTGGCAATCCGCGAAGCCCCAAGTGGTTAAGTTATAAGG
AGTGAAGTCATGAGTGAAAAAGCGATCTCCACGAGTCAGGGCAATAGCATCGCTCAAGAT
GGCACGACTGGATGTGTATCCAGGACAGAGACCAGCACCTTCAACAAGAGGCTTTGTCTC
TTCAGCCTGTA
>NODE_5046_length_58_cov_1.603448
CGTACGTTTACCCCGACCAGGCTCCACTTATTGATTTCTGTATGACCCATGGAATTGCCA
TTGAGGCTTATGGTGCACTTCG
>NODE_5047_length_62_cov_4.000000
ATCCTTCCCCCTACTGAACCTCCTCACCAACCCACCAACCCAGATGGTACTCCCGCCCAA
CATCAACCTCTTCCTCCGCACCCTCC
>NODE_5048_length_106_cov_2.726415
TGGACATTGGCGTTCATCTTGAATTGCTGCAATGAGAGTGAATGCTGGAGATCCTTAAAG
TCCGCATCTTCGCGCGACTGTGGTACAAACAACGATGCCGACCGTACTGCCTGACCTGCT
TCAATGTCCT
>NODE_5049_length_1048_cov_21.200382
CAATTACCAAAAAAAGAGGCATTTCTCTTTTATTTCTAATAACACAACTCATCTAGTTTC
CAGTCTGGGCATCTACCTTGGCCGCATGAAGAAGCAATTCACAAACACGGCGAGAATAAC
CCCATTCGTTATCATACCAGGAAATCAGTTTGACAAAATTCCCGTTCAAAGGAATCCCCG
CTTTGGCATCAAAAATCGAAGAATGGTTGTCTCCAATAAAGTCGGTGGAAACGAGATCTT
CATCGGTATAGGCAATGATGCCTTTGAGGGGCCCATCAGCCGCAGCCTTGACAGCAGCCT
TGATCTCGTCATAAGTAGCAGACTTCTTCAGGCGGACAACAAGATCAACAACAGAGACAT
CAAGGGTAGGAACACGGAAAGAAAGACCAGTGAGCTTGCCGTTGAGATGAGGAATGACCT
TTCCAACTGCCTTGGCAGCACCTGTGGAGGACGGGATAATGTTGTTGTTGACGGCACGAC
CACCACGCCAGTCCTTAGAGGAAGGACCATCAACCGTCTTTTGGGTGGCAGTAGTAGCGT
GAACAGTGGTCATCAAGCCTTCCTCAATGCCAAATGCGTCATCGATGACCTTGGCAAGGG
GAGCCAAACAGTTGGTGGTGCAAGAGGCGTTGGAGATAACTTGATCTTGAGAGGTGTACT
TGTCGTGGTTGACACCAACAACATACATAGGAGCATCGGACGAAGGTGCGGAGATGATGA
CTTTCTTGGCACCACCCTTCAAGTGGGCGGAGGCTTTTTCTGTGGTAGTGAAGACACCCG
TGGATTCGACAATATACTCGGCTCCAACAGAGGACCAGGGTATAGCTGCGGGATCACGCT
CGGCGTAGACAGTGATAGACTTGCCATTGACGACAAGCTTGCCATCCTGAGCTTCAATAG
TACCAGGGAAGCGGCCATGAACGGTATCAAACTTGAACATGTAAACCATGTATTTGAGGT
CAATGAAAGGGTCGTTCACCGCAACGACGTCGATATCCTGAAGCTCAAGAGCGTTACGAA
GAACAATACGGCCGATACGACCAAAACCATTGATACCGACTTTAACCATATT
>NODE_5053_length_153_cov_8.346405
AGAGAATATTGTGTTGACAGGTGGCGGAATGCTAGATGGTGCTGGTCAGGCTTGGTATGA
TGGACTTGCATCCAATTCTTCTCTACTTCGTCCGATTGTGCTCACTGTCTTTCAAGCGAG
CAACGTGCTCGTCAAGGATATTAACTACGTCAATGCACCGTCATGGCATAATATGGT
>NODE_5057_length_130_cov_3.669231
TTACAACTATAGAGGATGCCCTACATGTAATATTCTGGCTTCCGACAATTGATGCCATAC
TCTGCAAGGGCAGCACTCAGATCCTCCATGGTCAAAGTCGTGCGTGTTTTATCCTTGACA
TGACCTGCTCCAGCAAATGGTTGATTTACACGAG
>NODE_5058_length_462_cov_26.569263
GAGCTTCGCAGCAGGTCCCGTGGGAATCGATTCAGCTGTTGCCCCAGAAGGAGCGAGGCA
ATCTTTCGCCATATGATTGGGGCCACCACAACGGTAGCACTTGACTGGAGGCAAGGTGGA
GGTATTCAACGCCCTGCCAGGGGGAGGGGCTCGGGACGCAAAACCACTACTACCAGAACC
ACTAGGGCAAGCACGGGCGATATGGCCAACACGACCACAGTTATAGCACTTCGGACTCCC
GCTCTGCTGGACCCTCAAACTGGGGCACTCCGCTTGGATGTGTCCAACTCCACCACATGA
ATAGCACTGTTTGGTCGCAACAGTGCGAGGAGAGGGGCAAGCAGAAGACTCGTGTCCAGG
CTGGCGACAGTTGTAACACAAACGCTGCTCAGAGGAGCAATTTTCGGCAATGTGTCCGAG
ATTTCCACACTTGAAACAACCTTTCCTAGAAAATTGATATGCCATACTCAACGAACGTCT
GATCTC
>NODE_5059_length_103_cov_3.805825
TGATTGTCCCTCAGAGTGATAGCGATTTGGAAGTGATTGGCCAGCTTTTCTCCGAGTTTT
TGATGGGACACAATTCGACTTTGACGACCAAAGGTGACAGCGTCCAACCACCTGGTGCAG
ATGGGCC
>NODE_5062_length_419_cov_5.536993
CGTCGCAAGCATTAGAGATTCGTTCAACAACGAGTTGATACGCTTCTCATTGGCCTCAAT
CCCCACAACACAGTTTTTCGTGAACGATCGCACCCCATCACTGATGAGACGGATGCTTTG
TAGCACATTCTTAATGATCACAGGCTTGAACACATTGAGCTCAAATTGTCCACTGGCTCC
TGCAACACTGACCACAGTCTGATTCCCCATCACCTGTGCTGCAACCATCGTCAATGCCTC
GCATTGCGTGGGATTCACCTTGCCAGGCATGATACTACTTCCGGGTTCGTTTTCAGGCAG
GCTCAATTCTCCCAGACCACATCGGGGTCCAGACGCCAAGTATCGAATGTCATTGGCAAT
TTTCATCAGCGAACAGGCGATCACGTTCAGAGCACCATGGGCCTCTACGAGCGCGTCGTG
AGCAGCCAAAGCTTCGAACTTGT
>NODE_5063_length_120_cov_3.975000
CTGCAGGGCTGATATTGGCTGGATCACCGGCCACACCTATATCGTCTACGGTCCTCTCGC
TAATGGTGTCACAACCACCCTCTTCGAGTCCACTCCCGTATATCCCACCCCTTCCCGTTA
CTGGCAGACCGTCGAAAAACATCG
>NODE_5064_length_224_cov_6.633929
CCCAAACGAGTATCTCGCACTCAGTGTTCTCTTCACCACCGGTGGATTGGCTTCAATGTT
TGGGGGCGGAAAATCGGAGAGCAAACCCGTACCTCGCTCAGTACAACAAGCAAAGGCATC
TGTTCCTATCACAGCCAGTTCATCGAAGGAAGAGGAATTCATTACAAAATTTATTGAAGA
GGCCGAGAAGGAAACTCAGCACTGAAAAAGCGCTTTTTTAAAAAGTCGCTGAAGTTCCGA
CCAGCCGA
>NODE_5066_length_90_cov_85.622223
CTTCTACACTATTGATGGTTTGCGCCACTTCTTCGGCAAGTTTTTCGAGCGTCGGCTGGA
CAAATTTATCCTCAAGGGAACCCCTGCTCCTTTATCATGGGTTTTCCCTCTCGT
>NODE_5067_length_217_cov_4.018433
CTCTCGTCTTCCTTTGCTGCCATTGATCAAGTAAAGCAGAAAGAACAAAATCCGACAGTG
GACTCTTCCTTGTTCGTGACGAGGATCGAATTTGAGGAGCTCCAGGCCAGGTATACTAAA
ATCCAGGCTGAGATTGATATCCTTCAGGCCCAATACAGAAAGTATAAATCCAGGTTCAAT
GCCAACGTTCACGCTGTTACGGAAAATTTTCACGCACTTGAAGACAAAATGAGTGATATA
G
>NODE_5068_length_98_cov_3.806123
GTGGGATCGGAGGGGACGCATTTTGCTTGTTCTATGATGCCAAGACTAAGGAAGTCAAGG
CATTGAATGGGTCTGGACGGTCACCAAGGAGTCTGAACATAGAACACGTCCGCCAGCGTG
GT
>NODE_5076_length_182_cov_15.780220
CTCTGACTCTAACCACCAAGAATGCCTCTCATTGAGGTTATCGCAAACGATCGTACTGGT
CGTAGAGTACGAGTCAAGTGCAGCCCCGACGACACAGTTGGTGATCTGAAAAAGTTGATT
GCTGCGCAAACTGGCAATGATGCCTCCAGGATACGTCTGAAACGGTGGAACGTGGAGTGT
AAGGACGCCATCTCTCTTTCGGATTA
>NODE_5077_length_350_cov_19.511429
CGACTGTGATAGTAGGTGTTGAAGATGCGATCGACGCTGGCTTGACGAAGGACGAGCCGA
ACGAGACAATTTTATTGTCTTTGAAGGCAACATTTGCAACGGCATTGGCAAAGGGAATCC
CATCATGTTGCTGGGTCAAGAAAGCATGAGCAGCTGTCTCAGTAACAGCCTGCGTCCTGA
GATTGACGGTAGACGGGTCAATGGAGAGGTGCTGGCTGACAAAAGAAATAGCAGATTGCT
TCAGATCTTCATCAGCACGCTTCTGGAGTGGGTGGTCAATCCCAGAGCCGAAAGTCTCGA
AAGTGCTTAATGGATGAAATGTCTCAATCTGCAAATCGCGAGCAACCTGCCTCAGACGAT
GTGTAGCATGCTTT
>NODE_5078_length_64_cov_2.515625
GGTTGGTTCCTTGCATCCCGCCAGGACCAGGCATTCCTCCCCGTAAACCTCCGCTACCTG
GCGGCATCCCTGGCGGCTGTTGTTGCTG
>NODE_5079_length_25_cov_4.480000
CCACGTCGAGAGCATCGTGGTCAGTTGTCAGCCGCACATACGCCTTCTT
>NODE_5081_length_293_cov_7.696246
TGCATCCTTGGCAAGTCGAACAAAGGTCAAGTGATCCATTTGGAAAGGTCGAGTGAGAGG
TCCAGTCCGCGTCGTCTTCCATTCTTTCAGAGCCGCATCCTGGTCAAAACTTGTCTTTGG
CATGTTGGTGGAAAATAGGGTCGGCACCGATACATGGTCAGTCAAGTTCTTCCCTACGCT
CGGATTGTTGACAAGAGTCTTAACACCTGCTGCCTCAAGCTCTTCTCGATCTCCGATACC
AGAGTGCAGGAGGATGTGAGGCGTTCCAAATACACCACCCGATACAATCACTTCCTTCTC
GGCTATGATCTTCTTGA
>NODE_5082_length_289_cov_8.847751
TCCGGTCAGTTGCTGTTTTCAATACAGAAGGTTGGACAATGGGAGGGGAGTAATTTGTAA
CAATGAATGTATGAAGTTGCGCTTCTGAGTTGATTGTCGTGGGAATAAAAATCGTGCCTT
CGTCAAGATTGGTACCACTAATGAAGGGCAATTGCGCAAAATTTCCCCTGGTTAGTAACC
TAGATGGAATGTCAGGGTAAAGTCCTCCCGGTCCATCAATAGTAGGATCGAAGGCAAATT
CCTCGGGCGCTTTACTGATGGCGGCCTGGAGACCAGAAAAGATCTCAGTTGAGGTGGCAT
TTCTTATGCAATC
>NODE_5084_length_241_cov_10.290457
CAAGAAATGGGCCGATGAAGTTGACGTATAAGAATTCTGGATTTGATGGTCTTCTCAGGG
TTCAAGCAAAGGAGTTGGAAGCGGTGGGGATGGAGAAGTTGGATTCGAGCAACGTGCAGA
AGGGTGAGAAGTGGAATTATTTTGTCAGGGACAAGGATGGAAAGGATAGGATTCGTGTAA
ATAGTCGAGGTCGGGTTGGGTTGTATTTCTGATTGCGATGGGACTCTACCTGTAGTGATT
ATAAGATTAGACAGACAAATCAGCA
>NODE_5085_length_60_cov_29.383333
GCTGGTGTTGTAAGAGACCCATGCCTGGTCCCTATGAGCGACCGACCCCGATATGGATGA
AATCAAAATGATGCTGCCTCCATT
>NODE_5086_length_25_cov_35.360001
ACTGCCAAGCTCGCGACCTATTCCTGACTGTTTCTTGCCCCCAAATGGA
>NODE_5088_length_82_cov_4.060976
ATTCTCCATTTAACACCACCGGTATCTCGATGCTCATCCTTGACCAGTTTTCTTGGTTTC
TTCGTGGCAGCATCTTTCGGAGTCTCTATCCCGGCAGCATCTCCCC
>NODE_5090_length_198_cov_6.111111
GGCTACATTATTCCAGGGCCTCCCGTTTTGAATTGCGATGCAAGTGGAGGAGGCTCCTCG
AGTACCGTAACTTCCCGTACTACTGGGCCCACTACTACTACTGCAACCACCACTACTACT
GCACCCACTGGCGCCGGCTCCGTTGCTCAATACGGACAATGTGGTGGCATCGGTTGGACT
GGGGACACTGTCTGCGTGGCGCCTTACACTTGCAAGAAATTA
>NODE_5094_length_56_cov_9.535714
CCTCAAGACCCATGGCCCCGTCTACCACTGTTCCAAGCGCTTCGGCAATTGAAGTCCCGG
AAACTCTCCTCAAAAAGCGG
>NODE_5096_length_65_cov_1.953846
TCAGAATTCTGTAGGCCCTGGGCCTCCTCAGTCCCCCGGTTATGCTCTCTACGCCAATGG
CCCTGTTAATTCCCTCCCACACCCTCAAG
>NODE_5098_length_25_cov_10.440000
TAAGATCGATGCTGAGTTCACTTCATGGGTTATCACTCATAAGGGCGTG
>NODE_5107_length_108_cov_5.361111
GTCGGGTATTGGCAACAAGGATATTCTCGCCTCTCAAGGAATCACAACATTCATTGATCT
TCCAGGCGTCGGTGAAAATCTCCAGGATCATCTTTGGTGCCCATACACCACAGAGGTTGC
CGATAGCTGCGG
>NODE_5111_length_44_cov_19.272728
TTCGAACAATGGCTCTACGAGTAAAGCGATAATTAGACATTACGTCACGTGTATTTACAC
GCTGGTTT
>NODE_5122_length_1118_cov_13.575134
TCCAAAGCGACTTCCTCGTAATCTTTCTCAAGAGCTGCAAGATCCTCCCTGGCCTCGGCA
AATTCACCCTCTTCCATACCCTCGCCCACGTACCAATGGACAAAGGCTCGCTTGGAATAC
AAGAGATCGAACTTGTGATCAAGACGACCCCATGCAGCGGCAATAGCGGTGGTGTTGGAA
AGGGTGCACAGAGAGCGCGTCGCCTTGGCAAGATCACCTCCGGGGACATATGCAGGAGGT
TCATTGCAGATGCCAAGCTTGAAGCCGGTTGGGCACCAGTCAACAAACTGGATTGTCTTT
TTTGTTTTGATATTTGCTACAGCACCCTGAACATCCTTGGGGATAACATCCCCACGGAAA
AGGAGACAGCAAGCCATGTATTTACCCTCCTTGGGGTCGCATTTCACCATCTGGTTTCCA
TTCTCAAAGCACGACAAGGTCATGTCTAGAACCGAGTTTTGCTCATGGCCAGCCTTCTCA
GCCGAAAGAAGAGGAGCATAGGTGGCAAGAGGGAAATGGATACGGGGGAATGGCACCAAG
TTGGTCTGGAATTCATTCAGGTCGACGTTGAGCGACCCGTCAAAGCGCAGGGACGCTGTA
ACAGAGGATACCACCTGAGCAATCAAGCGGTTGAGATTCGAGAAGCTCGGAGCGTTCACG
CCAATCCTCTTCTTGCAGATATCGTAAATAGCTTCATTGTCAACCATGAATGAGCAGTCA
GAATGCTCGAGGGTGGTGTGAGTGGTAAGCACCGAATTGTAGGGCTCGACGACAGAACTG
GACAGTCGGGGAGCAGGATAGACACAGAACTCGAGCTTAGACTTCTTGCCATAATCTGCC
GAAAGACGTTCAAGCAGTAACGCGCCAAACCCGGAGCCAGTGCCACCTCCGAAGGAGTGG
AAAACGAAGAAGCCTTGGAGCCCTGAACAGGCATCGGTCAAGCGGCGAACACGATCCATT
ACTGGATCAATGAGCTCCTTGCCAACGGTATAATGTCCTCGCGCATAGTTATTTGCTGCA
TCCTCTTTGCCGGCAATTAGTGCTTCGGGGTGAAAGAGAGAGCGATGGGTCCCGGTCTTG
ACGTCATCAATGACACCGGGTTCCAGGTCTACGTAGAGAGAACGGGGCACGAATTTTCCT
GA
>NODE_5145_length_363_cov_25.683195
GCTACTACCTTCCAACCCTGCTCTGACCGTGCACTATCTAACCTCTTGAATTATGTCGAT
ATATTCCGAAACCTTTACGCCATCAATTCCGGTATTGCTAATAACATCGGAGTTGCCACA
GGAAGATACCCTGAGGATAGCTATATGGGGGGGAATCCGTGGTACTTGGCGACGCTCGCA
GTGGCTGAGCAACTTTATGACTCACTTATCGTCTGGAAGGACCAGGACTTCATTCAAGTG
ACTGCTGTCTCTCAACCATTCTTTGACCTCTTCTCCCCTGGAATCCAGCCCGGAAATATC
TCATCCTCGTCTGCCGCCTTTGATAGCTTGACCACGTCCATCAAGAATTATGCCGATAGC
TTTGTAGCTGTTGTTGCTAAGTATACT
>NODE_5146_length_332_cov_14.891566
CGCGACAAGACACACACCTCAAGATGAAGCTTGAGATCGACTCTTTTTCCGGTTTTCGTA
TCTACCCCAGCAGAGGCACCCTCTTCGTCCGCGGTGACAGCAAGGTCTTCCGCTTTGAAT
CCTCAAAAAATGCCTCTCTCTTCGCCCAACGCAAGAATCCTCGCAAAATCGCCTGGACAC
AAGTCTACCGTAGGATGCACAAGAAGGGTATCACGGAGGAGGTCGCCAAGAAGCGTTCTC
GCCGTACCGTAAAACACCAGCGTGGTATCGTCGGTGCTGATCTAAACTTCATCACTGCCA
GGCGGAACCAGGCCTCTGAAGTCCGTAATAAGGAACGGACGGCTGCCATCGCCCAG
>NODE_5163_length_211_cov_8.886256
TTTATCTTTTCTGACGACAGACATGTAGGGCATCTTGTTTGATATGGTCCTTATACACAT
GTAGTTGTCCACCACCAAGGCGGTCTCTTGAGTACCTCTACGTTGACCTTGCTTTGAACT
CTTCCCTCCTCTCTGATTTCCTGACCCATTTCCTGTCGCATGTCCCCCACCTCTCTGTCG
TCTCCCTGTCGTCTTCGTCTTCTTTGCTGTTGAGAAAGCATCCAGGCCACTGTTC
>NODE_5171_length_375_cov_5.621333
GGGCTCTCAATTAGGTTATTTATTCTCACAGTCACTATTTAGTCTTTACAACAAGATCAC
TCAGGTCTGTCTGCGTGCCCACTCCAACCAGGAACGGCGATGCCTGTTCAAACGCCTGGG
GATACCGGTATCGGTGCACCGGTGGCCGCCCTGCGCTCGTCGTCAGCCGAGTATTGTTAG
CCACCTCCGCCCTGAGCGCCGTGTTCCGTGTATTTACTTCCAACCATTCCTTTGCAGGGG
TTGTGTACATCGCAATCCAGCGGGTAAGATAAACGTTGCTGCCGGGCTCCGGGGCGTATT
TGTACGTAACAGCAACAAGGCCAGCCAAGATGAGTGTATTACGCCAAAACGGAGTGGCAA
AATCTTCTTTGGAGAAGTTGCTGTGCTGTTCACCCTGAC
>NODE_5181_length_56_cov_40.517857
TCTTCCCGTCTTTCAAGAATCTGTCAGGGTTATACACAAATGGATCTTTGTATGCTTCTG
GATCATGCAGGATTGACCAA
>NODE_5182_length_178_cov_40.033707
TCTGGATCATGCAGGATTGACCAAGAGTTCCCGAGGATGGCAGTCCCTTTGGGAATGTAG
TACCCATTGTATTCGTCTGCTTCTGTTGCCATATGGGTCACAGCCAGGGGAGTGACAAGT
TGCCATCTCAGTGATTCTTTCACCATGGCATTGATATACGGGAGGTTTGGTCGATCGTTG
AATTCGGGCAGACGGTTGCCAA
>NODE_5214_length_29_cov_497.448273
ACATAATACACAGAATCTTTGGTAACGATTTTCTTAGTTGAAAGCCAGGACAA
>NODE_5221_length_74_cov_2.972973
AAAAGATGAGATGAATTTCGTGACTCGATCAAGCACTATGCCAATATCAAGTATCCCTTC
GAGGTCTTCAGTCAGTAAACTTGTAGCTGTGACTTTGC
>NODE_5230_length_34_cov_326.205872
GGTGATCTGCTTCGGGGGGTTGGACGTATCCCAGGTCGCAGTTGCCTGTTGACCACTG
>NODE_5231_length_192_cov_5.520833
ATTTGGCACGATGAGGTTAACCCGAATGCTTTCCGTTTCTTTATTCACAATACGCATTAT
AATATCGATCTGAATAACTGGGGTGCTACAACTCCCGGAGAGCCCATCACCCTCTGGTGG
ACCTGGGAAGGTGTTCATCAGACCTGGAAGGTTGAGTCTCCTTGAACGCTTTGTACCATG
TATATGCCATGATATACCCCTACGACTCATTATAAA
>NODE_5234_length_110_cov_3.963636
GAGGTTGTTGGGTGATGTTGGGAAATGGGAGGAGAGGGTGAAGGAGTTGGATGAGGCATT
GAGGTGTTGCTGTTGAGAGGTTGAGAAAGAGATTGGTTTGATGGGTTGATTTATCTTGTG
TAGTAGTTACCCTG
>NODE_5235_length_1057_cov_19.966887
AGACTGTTATCCCCATGTTTTTTTTAGTCGAAGAGACCAAAGCCCATGTCGTCGTCAGAT
TCCTCGGCTTCCTCTTCTTTCTCCTCGGCGGCAGGAACATCGGTGGCCCCAGCAGGAACA
TCGGCAGCAGGAGCAGAAGCAGAAGCAAAAGCCTCAGGATTTGCCAGATACTCCTTGATC
TTCTCTGAGCCCTCGAAAGTGTACTCAGTACCCAAGGAAACGGCAAGGACATTCTTGTAA
GAGTTGACGAGGGAATGCGTAATGGAGACGAGAGTAGGATAGTGAAGGGCAAGGGAGATG
GACGCAATCGTCTTGATACCAGTGAGGAAACGATCAATGAGCTCGTCCTCGCTAACATCA
AGGACTTGAGGGGAGAATACATTGCCAGAATCATAGATCTGAACAACTGTCATTCCGTAT
GTGAACGGGGAAATGTTCAACATGTTGAGGAGGGTGGCTTCGGATGGGCCAACGCGAGTA
CCCGCAGTGACGACCTTGACGTCAGAAATAATCTCAATGGTACCACGGGCAATCTTGGTG
GGAATACTAAGGGCCTGGAAGAAAGATGTCTTTCCCGGTTCCATACCAGTGTTACCAGCA
GGAACGAAAACATCCTTGGTGGAATAGGCGCCAGCACGGGCAGGTGCGGCGACTTTGTTG
GCAACGATAGTGTCACGGATATCCGGGAGATTTTCAGAAGTAAAGACGAAACCGACATTA
TCCTTCACATATGGCAGGAGACGTTCGAGTTCAGGAGACTCCGAGAGATTAGAGCGTATA
ACACGGCGAATCATGGTGTTCTTTCCCATCAAGACAACACCCTTGCCACGGAGGGCAACA
CGGATCTGGTGCATCTGGTTAGAACCAACGTTGTCCACATTTACAATGAAGATGGAACGA
TATGCGTGAAAAAGCTCTTTGAGTTTCTGAGAGTACTGTTCCTTGTCAGCACGAGAAGCA
CCCATTGTTTGTGGTTATAGATGTGATAGATTGCAAGTTCAAGTTGGCCTCCCTATTGAC
CTCTGCCCCAGGTAGTGCCAATGGATTTTTCAAGGCAACTTGTGTCGAAGGCAGATGATC
G
>NODE_5239_length_1075_cov_19.780464
TACATGTATTTCTACCTCTTCATTAACATAGGTGCTCTCATTGGTCAAATTAGTATGACC
TATTCTGAGAAGTTTGTTGGTTTTTACCTCGCTTATACCCTTCCAACCGTTGTCTTCCTT
ATTTGTCCTTACGTCCTTTGGGTTGGCCGCAACCGTTACCACAAGTCACCACCAACTGGT
TCAGTTCTTGCAACCTCTCTGCGTTTGTTCGGCTATGCTGCCAGGGGTCGATGGAGCTGG
AACCCATATAGGACTTTCAAGAATATGACCGCTGACGACTTCTGGGAGAATGTTAAGCCC
AGTAATATCAAAGGGGAGAGGCCGACCTGGATGACCTTTGACGACAACTGGGTGGATGAA
GTTAGGCGTGGACTCAAGGCTTGCAGCGTCTTCGGCTGGTTCCCATTGTACTGGCTCACA
TATAACCAACTCAACAATAATTTAACTTCTCAGGCTGCTACCATGGCCACCCACGGTCTA
CCTAATGACGTTCTCTCTAACCTTGATCCCTTCGCACTCATAATTTTCATTCCCTTATGT
GATCTCCTCTTTTATCCGGCTCTCCGGCGTGCTGGTGTAAACTTCAGTGCTCTCAAGAAG
ATCACCCTTGGTTTCTTCACGGGAGCTGCAGCTATGGTTTGGGCTGCAGTTGTTCAACAT
TACATCTACAAAACCAGTCCTTGTGGTGTGCATGCCAATGATTGTACAGGATTGGACACT
TCGCCTTTGAACGTGTGGATTCAGACTGGATCCTACGTTCTTATCGCGTTCAGTGAAATC
TTTGCATCAATCACGGGTCTCGAATATGCTTTCACTAAGGCACCTAAGAATATGAAATCA
CTGGTCATGGCTGTCTTCTTGTTCACTTCTGCACTTGCATCTGCTTTAGGCGAAGCTTTC
GTTTCTCTTGCAGACGATCCTCTCCTTGTATGGAACTACGGTGTCATGGGTGTTCTTGCT
TTCGTCACTGGTATTCTGATGTGGCTTTCTGTCTGGCGTTTGGATGCTCAGGAGGATGAT
CTCAATAACATTGCGGAAGGCAATATGGTGGACCCAAATAAGAAATAATGTTTTTAATGG
TAGTTTTATTTGTTTTCTG
>NODE_5240_length_429_cov_8.358974
TCTAGTTTCTCTTCTTCAGCCTCTTTCAAATTACACTGACGTACTTCTGCTTGTGCGGTA
CATCGTGCTTCACTAGCTGCCAAGTCTTGCCGTTTTTTCCCGCGGATATGGGTGCTTGTC
ATGATTCCAGTCTCTTTCTCATCGTCTGCTTCGTCGTCATCGTCATCAATGTTCATCAGG
ATATCCTCGTTGTCCTCTCCTTCGAACTCCTCGTCATTCTGCGTGTCATCAGTAACATAC
ATTCTTGCCTCCTTGAGAAGATCGACAGCTTGGAGTAGAACATCTCTGGCTTCCTGTGCT
TCCTCACTATGTATGAGCCACCCGATAGCTTCCTCGCTTCCCTGGTCTATTCTTTCCTCG
ATAACTTCGGCAATAGTACTACCAATGACAAGACATGTCCGGCCACGAGCTTTAGCAAGT
AAGCCTTGCGGTAGAATGGATTGAGGATCACTC
>NODE_5241_length_192_cov_70.380211
CTCGCCGCCAGCTTCGTTATGAGGGGATACAGATGATGTCGTGAAAGCAGAGCGTAGCTA
CGTGAGTACCAATGAAGGAATGAGAAAAAAGTGAAGAAAAAATGAATGCAAAGGTTCATG
TCTAATTTATTTCTTCTTCGCAGCTTTCTCAGCAGACTTTGTCACCTTGCCGCCGCTCTT
GTCGGTCTTCTCAACACTCTTGATGACACCAACAGC
>NODE_5244_length_974_cov_14.656057
CCCCCTGCCGGTAGACCACCGTTCAAGCCAGATGCACTTACCCCGGCTGATACTAACGAG
CCGTACACGGATTGGCTTGACTTTGTGCTCACACAATCCAACCCACCTCTGGCCATTTCG
ACTAGTTACGGTGACGATGAGCAGACTGTCCCAGAGAGCTTCGCTAGAAGGGCCTGCCAA
GATTTTGCACAGCTTGGTGCACGAGGTGTTTCATTGATGTTCTCCTCTGGTGATGGAGGT
GTTGGTGACAATGATCCCAACCCCGCGACTCAGCAATGCCTCACCAATGATGGCCGGAAT
GCTACCAGGTTCTTACCCAGCTTCCCCGCCTCTTGTCCCTTCGTCACCGCTGTCGGGGGT
ACTGACTTCATTCCCGAGGTCGCAGTGTCTGTTTTCTTCTCGGGAGGTGGATTTAGTGAC
TACTTTTCCCGACCGAAATATCAAGATGAGGTCGTTACCCAATACCTCAACGCCCTACCT
AACGGAACATACGCAGGCCTATTCAACCAGAGCGGAAGGGCATACCCAGATGTATCAGCA
CAGTCCGATAGATATCGTATCTGGCTTGGTGGAAGGCCCGTTTTGATCGGTGGAACTTCT
GCCTCTTCTCCTGCTTTCACAGGTTTTGTTGCCCTCTTGAATGATGCCCTTTTATCTCAA
GGTCTTTCTCCTCTCGGATTTTTGAATCCCTTGATCTACTCCATCCCAGAAGCATTCAAT
GATATCACCATTGGTCACAATTCTGGATGTGGTACCACCGGTTTCAATGTTACAGAGGGA
TGGGATCCTGTGACCGGCCTCGGTTCTCCTGACTTTGGAAAACTCTTAGCTTTTGTAACG
CAAAAGCTATCAAAGTCGGATTAGTGTATGGGCACAGTAGAATTTAACTTTGTCACGTTG
GCAGCGGGGAAAATTTTTGATTGAGCTCAGACAAACGTGCAAGGAGAAGTATATTCAGAG
TCAGGAAGGTAACAAAGCTGGTCGAAAGAACTCAGTGA
>NODE_5247_length_186_cov_6.005376
CTGTACTATGCCATTTTAATCTACCTACATCGAGGTAAAAGAGAAGCAAGGAAAACTTAG
TTTTGTGGAGACAGAACGAGTGTTATGTTCACCAAGGGGCAAATGCGAGGGAGAGGAAAT
GCGGAAGTCGATGACTGATGGGAAATGAGCCTTTGAGGGAAGGGCGGGGTCAATTTGATC
TGGCTCAACCATCTTATCGACAAGAGCGGA
>NODE_5248_length_542_cov_15.029520
CCATGTATCCAGTGTTCCAGGTTTGATTGGGGTTCCAGACACAGTCCCAGAGGTGAATGC
GAGTTCCATCGGCAGTGCTTCCCTCAGAAAGATCTGCACACTTGTTGTGGTTCTTCCAGA
TTAAACGGTTTCCCCAAATATCATAGTCCCACAACTGGTTCGTGCTCTGGTCAACGCAAG
TCCAGATTTGCAAGTTGTTCCCATTGGAGGGATTGCCATCCGTGACGTCAAGACACTTAT
TGCCGAAAACTTTGACAGCACCATCCTTGAACTCCCATAATTGGGATTTGGCACCTGTGC
AGCCTTGTAAAGTGACTGCGGCACCGTCGGAGTTGGAAGCGGCCGTCATACACTTGGTGT
TGGAGAGGACATTTTGAAGTAACAAGTCTCCCTGGAACATGGGAGTAGTCGGATCATCCG
CCAAGACACCCAGCACGTTCACAAATGCCACGAGGGCAATTTTGTTCACAAGAGAGGTCT
TTGTAGAGGTTTTCATAGTTTGTGTAAGGATAGACACTAAAAGAATGTGAGGAGACCAGA
GGTCGAGCGATAGAGTCAGAGACAAA
>NODE_5249_length_487_cov_9.195072
AACTGTCGTGAAATTGCTGTCATCATTAACCTGAATCTGCGAGGAGGAAGGCTGAGCAAG
GTTCGTGGGTGTTCCTGTGAGCTTGATGGAGGCTTCATGTTGTTGCGTAGAGTTTCCGTG
CAGGAAAAGCACATCACGTCCCTCAATGATGCCGGCGAAAAGGATAGAAGCTGTGGAATA
AGCAATTTCGGAGGCTGAGCCGAATATGTAATCAGTGACTATGACCTTGGATTCACGCCC
CCCAAGGGTGATCGCGCTAGCGACAGTAGGTATTTGAACAGTGCCAGCATTGGTAGTAAC
GTTCAACTTGAAGGTGATGGTGTTAGTAGAAGTTGAATCTCCCTGTCTGGCAATGAAGAA
CTGGGTGCCAGTGTCGAAATTCTTCAGGAGTGTGACGAAAGCATCATTGTTGGTAGAGAC
GGAAAGCCCGGTGGACGAGTCTGCAACCCAATCTGTCTTGTAGAAATCCCGGGAGCTTCG
TAGGAAGAGACTCTGACGCTTGAGCTCGTCG
>NODE_5252_length_66_cov_2.424242
GCAGCAGGCATGATGATAAATGCGACGACGGTAACAGATGATTGGGCTTTCTGTAAGCGG
TAATTGAGACGGGCAAGAGACTCAATAAAC
>NODE_5255_length_159_cov_4.484277
GGTGTTGCGGGCGTCATCTCGGAATATGCTGCTGCTAACATTCCTTTGGAGACTATGTGG
ACGGATATTGATTATATGGATAGGCGACGTATTTTCACAATTGACCCCCAGTATTTCCCT
TTGGACAGAATGCGCGAAATTGTTGATTTTCTTCACTCCCACGAACAGCGTTATGTTTTG
ATG
>NODE_5258_length_521_cov_7.975048
GTTTTCCAGGGGTACAATCCATATAACGACTTCAGATCCGACTGTACAACCAGCTATGGA
TCCTCATTACTTTGAGCAAGACATCGACCTCAAAATGTTCATTGAGCTGGCAAAATTCTG
TAGGAAGATAGCTAATACTTTACCTTTAAAGGATTATTTCGATGAGGCTACCTTTGAACT
GAACCCCGGGGCTAATATCTCGGGAGACAAAGAATTGGCAGATTACCTCATTAGACACCT
CAGCTCAACCTTTCACACAACTGGAACTGCATCCATGCTACCTCAAGAGAAAGGTGGTGT
CGTGGATACTAGGCTAAAGGTATATGGCACAAAGAATCTTCGTGTCGCCGACTTATCTAT
TGTACCACTTATTGTTGGGTCGCACACTCAATCTGTTGCATACGGCATTGGCGAAATCGC
TGCGGACATCATTAAAGGTATCGCATAAACTTTGGTGCCAAATAAAGTCCAACTTTGATC
TTTATCTACGTATAACCTTGTCGATTTACAACTCATCTGATTGCCATACATGCCATTTAG
AGGTC
>NODE_5262_length_155_cov_6.109677
TCTCTTTTTCTTATCATTCGAAATGATCACATCTCGCGCTGTCATTGCTGTTCTCTTCGC
TGGCCTCGCTGCTGCGCTGCCTCATCGCGCCAGGGACAGTTCCATCAATGAGCCTGCTGT
TTCTGCTCCGGACGGTACGCCCGTCACCCAAGGTACTCAGCCTATGGCTACTGCAACAG
>NODE_5263_length_429_cov_11.093240
AATACCGGTGGAGCACCGGCTCCCATTAACTTCCAGGGCGGTCCGCTTTCTTATGAATCC
GTTGTCCAGCAGACTCCTACTTATAACACCACGGTCTATGTTGGCAACCTTGTTCCCTAT
TGCACCCAGGCAGACTTGATTCCGTTATTCCAGTCCATTGGATACCTTTCGGAAATTCGT
ATGCAGGCAGATCGTGGTTTTGCATTCGTCAAACTAGACACTCATGAACATGCCGCAATG
GCTATCGTTCAGCTGCAAGGACAAATGGTTCATGGAAGGCCCATCAAATGTAGTTGGGGC
AAGGACCGTGCTGACGGCACTGCCACAGCGCAACCAGCTGCAATGAGCCCTAGTACCACC
CCATCTCCTTATGGCAACATGCCTATGTATGGAATGCCTCAGCCCAATACCTACGGCCAA
TATGGATTTGGGGCCTATCCAGGATTCCCGGGC
>NODE_5272_length_485_cov_56.791752
CTCCTCCTCCCGGAACCCGCAATTACCATGAAGGCTGTCCTCCTCCCGCTCGTTTTTGTT
GCTGGCACTTTTGCTCAAGGGCAATTGACCATTAATACCCCCCCCAATGTTGTACAATGC
CAACCCGTCTTACTTACCTGGTCTGGGGGACAAGCCCCATACTTTGTGAGCGTCCTCCCT
GGTAATGACCCTACTGGTCAGGCTCTTGTGGACTTCGGTCAACAAAATGGAACTTCCGTG
AGTTGGCTTGTGAACCAACAAGCTAATACTGCTCTTGGTCTCACTTTACGTGACAGTATT
GGCCAGGTAGCCCAGAGTGCATCTTTCACTGTCAACCCCGGGTCTTCATCTGGTTGCCTC
AGCCAAACTGTTTCCTTCTCTGGTGGCACTGGCGCCGCTCCTGCCCCTGCTGCCCCAGCC
ACAACTGGTGGTGCAACCACTTCGAGTGTTACAAATCCTGCTGCGGCCACCGGTGCTGTC
TCCACTAATGCTGCCTCCACTAATGCTGC
>NODE_5273_length_108_cov_2.120370
GGATTATTCGTTTATTGGTGGAAGAAGGGTTGAACCATTTGCCGGTTGTGAAAAGAGTGG
TGGAGACACCCACGGGTGTGACCTATGAAGGCGTTGGATTTGAGGGCAAAATTTGTGGTG
TTTCAATTCTGC
>NODE_5274_length_63_cov_3.349206
TTTTCGACGGCTGAGCTTCAAGGATATCTGCTCTCGTGCAAGATGATGCCTGAGAAAGCA
GCTAAGGGGGTTGAGGCTTGGGTAGCT
>NODE_5277_length_62_cov_2.661290
AAAAAGACGAGAACAACTACAAAGCTATGTTTAGAAAAGCAAAAGGTCTAGGAGAGCAAG
GGCATTTTGAAAAAGCCAGTAAAATT
>NODE_5278_length_65_cov_4.907692
GGCTCACTTATCAAACGGATGTTGAGCTACAGAAAACATTTGGAACACTGGGGAAGCGAT
ATTACGAGTAAGTAAGAATGCGAATGAAT
>NODE_5284_length_25_cov_73.800003
GGAAGGAGAGCACCGTAAGGGAGGTGGAATATATCCGCCAAGGTCATCT
>NODE_5287_length_56_cov_2.232143
GCGCTGTTGTTGAAAAGACTGGAAGCGGAGGAAGAATGCATGTTGTACATATTATCCTGT
GCCGACTTGTGGGAATCAGG
>NODE_5288_length_73_cov_5.410959
GGAGTAAGCTATGAATGTAGTAAATGCTAGGGAAGGGGAGAAGAATAAAATTAGGCGACT
AGTGTTCTACGATAGTAACCCAAGAAGTTTATCGCTG
>NODE_5293_length_63_cov_1.698413
GAGAACGTTCTATGGTCGAACACGGTTCTGGCAGCAGGTAATGCTGTTGGTTTTGTGATT
TACACGGGGCAAGATACGAGAGCGGTC
>NODE_5297_length_130_cov_5.076923
CGTAGCGCTGTCATGGGGAAGCTTTGGGAGTATCTTGCTCAGGCTTTCCCTCCGAAACCA
AAATTCAGAGTCGAAGATATCCCAGATCTCTCCGGTAAAGTCATCGTGGTAACTGGGGGA
AACTCAGGCATAGGCTACGAAACGGGCAAAGCAT
>NODE_5301_length_123_cov_5.341464
ATTCATGATTGTCATCTTTCCGGACCTGACCGTTCCTGCTATCCACCAACGCCCTTGTCC
CAATACAATCAGCGCTCGCAGCATTTCTTCCTCTCTCTGTCTTGCAGCTTGTCAGATTCT
ACTTAGTCGCTTTGTGTAGGTCTTTTA
>NODE_5304_length_71_cov_5.028169
CGAAACATTGAGGGAAACACTATCATCTCCTTGCACCCGGATCTAGACCTACCTACAACG
AAAGCAGAGAAACTTCATGACAGGATTCGGTTTGA
>NODE_5307_length_109_cov_5.862385
CAAGGCACCTGTAGAGCTAACGGCTTGACGCTCCATCAGTAGTCGCATGGGTGCATGCAT
ACCAAATGTATTGCGCAACATGGTAAGCTTGGTCATATCCTGGGTTTCTTCCCAATTTTC
TAGTCTATCCTTG
>NODE_5308_length_138_cov_3.449275
GGCCAATCGAATCGAGCCGTTCGATGACAACATGGGAATGGCCTTGAATTTGCCCTTGGC
TGTTGATCTGTTGTGGAGCAGCGAAGTAATTTTCCTGGGCGTTGACAAAGAATCCAGTTT
GCATGTTTTGGATCTGCATCTTGATTGTGAACGCAGTGTTGG
>NODE_5317_length_67_cov_5.119403
CACTATATCGTGGTTTTTGGAGGAGACTTGACACTCCTGGAGTTTTTGTTACAGTCAAAT
TTCAGTCGTTTACCTGCATGCTTAGCCTGGA
>NODE_5318_length_161_cov_7.596273
GGCAGTCATGATGATCGCAACTATATGGACGAAACATGTTGATGGTTGGAAGATGAGCGT
TCCACCGACATCAACGTTCCTGCTGTAACAAGTGGGCTCGATACCTTGATCGGATCCGAT
GAGGGGGCAGATAACGAGGGCGGCGGTTTGGCAAATGGCATCAAAAGACCCAAACTGGAG
GCCCA
>NODE_5319_length_217_cov_5.377880
TCTCAAATGCTTTCCGACAATTCAATTCTGTAGTTGAGTATAACACAAAGATCGGTACAA
AATAAACTCCATCTTGACACCATTCTATGTAGAGGGTGAGAAATGTATACAAGGGATGAT
CAATAGCGGCTAGTCGCCGTGACTTTGTCCTGACCTGATGCAAACTACTCATCTAAGAGG
GGAGGAGAATAAGGTGGCAGGCTGGCAACATATTCTGCCCAGCGGTCATCAGAAACCATC
A
>NODE_5327_length_31_cov_432.096771
CCGGCGCTCGAAAAACTTACCAAAGAAGTGACGCAAACCATCAATAGTATAGAAG
>NODE_5330_length_224_cov_5.968750
TACAGCTTGGCCCAATACTTCGTAGCCTTCCCAGAACTTGGGCAACTCATTTCCGGGAAC
AAACAACCGTTCCACGCCATCCTCTGTAATGACGCACATACGAATGACACCACCTGACGA
GCCATCACGAGACATTGCAAGTGCCAGAGTATTCTTTACGAAGTTGACCGTTTCGTCACG
ACCCCAACCCTCCTTGTAGGTAGCATCACAGTAACCATAAACATATGTCGAACCAGAGCC
ACCGATAG
>NODE_5332_length_102_cov_280.235291
GTAGGAGTGGGAAGGGCAGATACAACAGCCGAGAAAGCAAGAGAAGCAAATGCAACGACG
GCAGCGAAGGAACGCATTTTAGAGTTAAAAGAGTGTAGGGATGTCAAGAAAAGACGAAGA
TGTGAG
>NODE_5333_length_61_cov_4.262295
GCAAACGCAATTGGCTAGGGAATTGGCGTCTGAGATGAACATGCACGTGAAACAACTCGC
AAAGTCAATTGACGATAAGGAACGA
>NODE_5334_length_48_cov_100.562500
AACAGCAGAGACATCAGCAATCAGCTTAACGACAACTGGGACAACGACATTAACATCGAC
ATCAGCAGAGAC
>NODE_5335_length_248_cov_10.991936
ATTGGGCGCAGAACAGTCAAGAACTCACTGTGGTACATAAACAAGAGCGGGGAGACGATT
GTCAAACATACAACGGTCACAGCTAAGACTACAACCTTCATCCTCTGAGGTTGCGGATAG
TATTACCATAATAGAATGCGACACTGGCAGACGAGGCTGTAAGGATAGCAGGCACAGGTC
CTTTGGCAACTCGAGGCAACGAAGATAGGAGGAGGAGAGCAGAGGCACCAAGAGCACCCT
CTAAACCATTGGGCGCGCCCTTGCGGATAGCG
>NODE_5336_length_303_cov_22.660067
ATTTGCATAAGCCACATCCCATGACTGGAAGAGTAAATTTGGATAGGAAATACAGTACGG
GAACTGACGATACGACAACAAAAAATAGACAGAGATCCCGAAAGACTTATTCAGCGAAGA
CGGCGGGCCTCACGCTCACTCTCATTGAGAGTAAGGATATCATTCTGACGCACGGGACCC
TTGACGTTACGAAGGAGAGTCCGATCACTATCCATGAGTTGTACACGGACTTGAGTGATA
CCACCACGAGAACCGGTTCGACCGATGACCTTATCCACACGTGCTAATGATGGTTTCTCC
ATTTTGATAATTACACGAAAAGTGGCC
>NODE_5339_length_62_cov_2.790323
TTTTCCTCATAATCACCTGTCTCACTAACAACAATAACCAAGGAGGGATCAACAATTCCA
GGATGAATGGCATCCAACAAGTCCAG
>NODE_5340_length_357_cov_11.817927
CCCTCAATCCAACAGCGAAGCGAAGCGATCCGAATTGGTGTCCCAGTCTTTTTGAACCCG
TTCACGGAAGTGCTCCGGATATTGCTGGAAAGGGAATTGCAAACCCGGTTGGTATGATCT
GGGCAGGGCAGATGATGTTGGAGCACCTTGGAGAGAAGGAAGCTGCAAGTGCGATGATGC
TCGCCATTGAGACTGTTCTGAAGGAGGGTAGAGAAGCACAACTCAGGGGAGAAAGCCAAT
TGTTGACGCCGGATATGCAGGGGAGTGGAACGACAGAGGAATTGGGCTCAGCCATTGAGA
AAGCGATCCACACAGTTTCTTTGTAAAAGTAGCCTGTATTCGATCGAGCATAGTCGCTTC
CCAGAACATTGAATCAATGAG
>NODE_5341_length_68_cov_2.044118
AGGTGAGCTATTGGGGTCTTGAGACTTGACATCTTCATCCTCCATTCTCGTTCTTTTTCC
CTTCCCCTCTTTCTGCTTCGTGAACATAGCTT
>NODE_5353_length_75_cov_4.680000
GTATGATCAATGTTACCGATTGTTGAATCTCGCTATATAATTCTTCCGATAGACCAAAAT
TCTTTGTAGACAGGTCACCCTCAACGAACACAACTTTAC
>NODE_5354_length_152_cov_8.763158
GGGGAATGGAAGAGTGAAGAGTGAGATGATGCCAGGAGTGATGAATGGTAGCGGTATGAC
GGCGAAATCTGCAGCCATTGCTTTATAGTGACTGTGGCACGAGTTGTGTGTGTGTGCATT
GGCATCATTGGTCGATTATTTGTTTGCTAATGGATCTTCTTCTCTTCGACTTTTTC
>NODE_5355_length_106_cov_5.613207
GTCGTGTTGTAACGACTGCATCTCAAGTTGGTATTTATGGTAATTTCGGACAGGCTAACT
ACTCCACGGCAAAGGCTGGAATCATTGGCTTGACCCGGACTCTCGCCATCGAGGGTAAGA
AGTATGGCAT
>NODE_5364_length_149_cov_7.355705
TTCTATTCGAATTCGTTGTTGGCTAGTCTTAATTCACGCGCGCCAATATTTCAGATAGAA
TCCGCCGATGTAGTGACTTCGGGAGGATCGGTCTGGAATTCCAACCAACGGTCGACTATC
GAGGTCAACGAAAGTCACGTAAAATTCAGACGTCTCAACGGTGGGGGACACGG
>NODE_5371_length_434_cov_30.412443
GGTCATGCCAAGGTCAATCTGGTTGGCCAAGACATCTTCACCGGTAAAAAATATGAAGAT
ATGTCTCCTTCTACCCATAACATGGAGGTCCCTGTCGTGAGACGCAGTGAATATCCCCTT
GTCGATATTTCGGGCGATTTCATGACCCTCATGACCCCAGATGGCAATACGAAAGAGGAC
ACTCGGCTACCTGAGGGCGAGCTCGGCTCACAAATTCAGTCAGAATTTGAATCTGGAAAG
GAGCTTCTTGTTACCTGCGTGTCTGCTGTGGGTATGGAGCAAGCTATCTCTTTCAAGGAA
GCACCCCAGGGCTCTTGAATTTTTCTTTCATGTACTATTCTTGATTTGGGCATATGTTGA
CGCTGGATGGCGGCTATACTCGCGCTCCCTCATTAAATTCACATTCGGAAGACCTCCCTC
GCACCTTAGCTTTTCCCTCTATATCTCGTTCGTAACTA
>NODE_5372_length_414_cov_26.746376
CAGCATGAAGACGGTTCCATTCTTTGTCTCACCGCTCCAGTATTCCGCAGGAGTTGTATA
GTTATTTTGCCAGTCAGGGCCAAGACCCCAGCGGAATGGAGTGATGGAAGGGCCGATAAC
AAGGTCTTGGTTAATAGCGATGAGCTCATGGTTTGTGAGGATATCCAAGGTCTCTTTGGT
AGCTTGAGTGAGATCCGTACTAATCACGAGAGGTGACTTCAACAAAGCCCAGGCAGTGAA
GTGTGTTTTCGCCTCGTCAATCGTCAAGTCACCATTACCAACTTCTAGCAGGTCCATATC
ATTATGGCCATAGAAGTCGGCCGCCCAAGAAATGAAAGAGTTCTGATGGATGATACTACG
GACAGCATCCCAATGTGGACCAATATCATCCGTCGTTCTCCACGATTGGCCAAATCTCCT
TGCCCACAACCAAGGTTG
>NODE_5373_length_1147_cov_18.000872
CCAGAGTTCAATACCGACACCGCCAATCTTGGGAAGGCTCTTGACGGGAGCAAGATCCTC
AAAGAAGTCAGGATTGGGGATCTTGCGAGGAGCCCAAATACCCTTGTATTCGGGGTTGTC
AATTCGGGGAGCAAACCATTTGCCCTTGTAATCGGGATTGGCCTTCAAGGGGCGCTTCCA
TTCACCACACCCAGAGACCTCGGCACATTTGGGGTTAGAGACGGTGGGAGCGATCCAGTC
ACCGTCCTCTTCATCATCCCATTCCTCTGGCTTGGTGGCGTCGGGATCAGGAACCGTCAA
AGGCTCATCATCAAGCCAATCTTCTGGCTTGGTGGCGTCCTCGTCTGGGATCTCATAGGG
TGCATCTTCGTCCCAGTCTTCAGGCTTGGTTGCGTCGGGATCAGCAATTTTGGCCTCGTC
AACCCAATCTTCAGGCTTTTTGTCCTCAGAGTCATCAATTTCCTTGGGTGGGTTGACGGC
GGGTTCGAAGTCTTCGAGGAGATTTCCGGTTTTGGAGCTCTCACCGTTGAACAAAACATC
ATAGGTATTGTTGGGGTAGAGAGCGAGAGTAAAAAGGTTGGTGTGCTTGTCAAAGGAAGG
TCTAGGGGGGAATTTGAGGTGCTTCTCCTCAACGTCACCAGTTTTTGGGTTCTTGTGACG
GAAAATGAAATGCACCTTGGTACCAGGGCAGGTCAAATCGGGTCCAAACATGACAACCCA
AGGGGTAGTGTCAGAGAACTCCTTGCCACTGGTCTGGAAGCCATCCTCCAAAAGCTTTAA
GTAACCACCACCGCAGTTGCCACCCTTTTGGTATTTGACCTCATATTGCACAACCAAAGG
CTTGTTGCCAAAGTCAATAGGTTTACTGAAAGGAGCAGAAATAGCATGGTGTGCAGCCTT
TGTCTTTGCAACAAGACCCTTGTCGCCCTCAATGACCACTAAGGACGGTTCCTCAACCTC
CCATTTGCCAACGTAAGAGAAGGTTTCTGAGCCGGCGTTGTTCTTCTTGGTTGCCTCTGA
GGCTGTCCAACGATCAGCCCAATCCTCATTGAATTGTTCCAGGAAAGGAGCTTTGATCTC
AGTAGGCGTGAAAGTAGGCTTTGGATCATCGGTGTTGGCCAAGACACCGGAGGCAGCAAG
AGCAACAACAGAAATTGCAACACTTCGCATG
>NODE_5375_length_117_cov_82.683762
CCTTCCACTCTTGGCGATCGCCACTGCAGTCCCCCGTACCGATAGTCCCCCAGATGGAGG
ATCCAGTGACAGCCAGTGCGACACTGGACCTATACAGTGCTGCAATCAAGTCCAGTCTAG
TGACTCCTCTGTAGTCAGCCT
>NODE_5380_length_87_cov_2.712644
TGGATTTCTTCCTGTTTATGGAAGAGGTGGACCTGGAAATCATACCGGAAAAAGAGAATC
TGAACATGAACGTGACGGGGACGCACGATGGCTTGTTTGAGACACTGATGG
>NODE_5381_length_441_cov_51.696144
CCGACTTTATCTTTGGACAACGAGGCCAGGCGTACTTCGGCGGGAATACCATTGGCGTCA
AAGGTGCTGGATGGGTAACCGCTAGCGGACGAAGCTCCGATGATAGCACAAGCTATGTAT
TCAATGCGAATACTATTGTGACAGCATCTGGTGCCTTTTCAAACGCTACTTCTCGCCAAT
ACTTTGGACGACCATGGAGCAATTATGCTAAAGTTATTTTCAAGAATACTGTTGTCACCG
CCCCGTTTAACACTGCGCTTTGGTCGGAGTGGAGCACTTCCACTCCCAACACAGACCATG
TCTTTTTTGCAGACTATAATACTTCTGGTGGTGGTGTTAGTGGTGCTTCCCGTCCGAGCT
TCGCTACAGTCCTTTCAGCTTCTCAAGCAGCTGCTTATACGATCTCGAGTGCTGTTGGAA
GTGACTATACCAGTTGGGTGGATACAAGTTATGTCGTCTAGGGTA
>NODE_5382_length_36_cov_321.277771
AGAAAACAAGAAAAGAGAATAGATCTGCTCATGAAGGGTGACATAATACACAGAATCTTT
>NODE_5383_length_440_cov_11.652273
TCTTGTCATTCCAATTGCCGGATCCGGGCCCAGTTGAAAGTTGACAGACAGACCTCAAAA
CAGGTGATTCCAGGGACCAAGAGATCAGAACTTCTGGAACTGGATTACCTGACTAACAAA
CGGTGCACATGCTCATCTGCATTCCATCACAGTCTCCCTGATTCTGACTCCCGTCGTTGG
GTCCTCCGATGCGACCTTCCTCCTCCATGCTAGACGACAGCCACTCCTTGCCTCCTTCAA
ATCGACCCTCTTTTGAATCCAGCTCCATGAAATCACGAAAATCATTTCTCACTCTCATCA
TCCCTTCCCGTCGCCATGTTGCATTGGGATCAAAGCTCAAGTTAACGTCTGATCCAGCTG
AAAATATGGCTATCGCAAGTGCAAACGAAGGATTGAAAGATAACGAAATCACGACAGCAG
TCGGGCAAAAGACCGACGATATGAAACCTACCATAAAGAAGCAT
>NODE_5385_length_231_cov_5.536797
TTGCTAAGCTTGTGTTGCTCGCTCAATAGGACTAAAAGGGGTTTCAGAGCGCCTGCACGA
AGAACGTAATCTCGGCACTGAGGGCTGTCGCCAGCAATATTGCCCAATGCCCAAACGGCC
TGTTCACGAACATCCAGGACGAGAGATGAAAGTAAATTAATGAATTCTGGAACGGCCCCT
GCATTGATCACAACTTGAGTGTGTTGAGCAGTACCAGAAGCGATGTTGGTTAGAGCCCAA
GCAGCCTCAAACTGC
>NODE_5387_length_61_cov_2.901639
TGAAAGTGTCGTTGAGAGCGTGTTGTCATCAAAGTAGAAATGTAGTAGATAATCTCAGGG
TCATTTCTATTTATCTATCCTTTTC
>NODE_5390_length_144_cov_67.701385
AGACTGCCATGACAAATCCTGTCAAGAATATGCCCTATGTCCGTCTGGGCAACTCCGGCT
TGAAGGTTTCGAAGATAATCCTCGGCTGTATGTCGTATGGAACTCCAGGTTGGCAGGGGT
GGGTCCTTGAAGAAGCCGAGTCTGTCAAGCACATCAAAGCTGCATATG
>NODE_5398_length_197_cov_68.949242
TCGTAAGCTGGGCAAAGAGCATTCCATGCTTGATTGACTTCAACGTTCTCACGAGTGCCT
TGAGGGTCAACGAGCTGGACTGAAGCAAGACCAGCGAATTTGTGCCAGAATATGTGACAA
TGGAACATGAAAGGTCCAGTGCTTTCGGTCGTGAAGCGGATGATGGTGCCAGTGTTTGCT
ACACCAACGACGTCACGAGAAATCGGGTTGACAGTGTTCGT
>NODE_5400_length_25_cov_6.360000
CAAATAGGAATCAAACCGAACAGGAGAAGCGTCAAAAGAGAAAGTGTCG
>NODE_5404_length_25_cov_56.080002
AAGGGAATCCGGTTAAAATTCCGGCACCAGGATGTGGATCTTTAACGGC
>NODE_5406_length_253_cov_50.478260
CAACCGGTCCTTTTGACCAGGAAACCTTTGAGGAGGCAGTTAACACTTCTTCCATATATG
TTCGAGACAACATCGATCTACAGTGGAGCGAAGGCTTTTTCCGAGGCTTCTTCACGCTCG
AAGTTTCACCCAAGACTCTCAACGCGACTTATTATTCCATGAGAGACGTAACTTTCCGCA
ACTCAGACGGCTTTGCAATTGCGAGTTTCATTGTGAATGCCGGTGAGAACCGTTTAGGTC
GTCCTGTCGCCGGGGGCAAGGTGCTCTCTGGTGCGCT
>NODE_5411_length_52_cov_1.846154
CAGTAAAATAATCTTCTTCAACTTCGTCAGCTGGGCTGGCTATGATCGAGGTAGCCTGAG
GTCTGCGGCCATAAAC
>NODE_5413_length_316_cov_15.882912
TGGTCAATAATAGCACTGGGATGTTATGTGCGCGCGGTAGCTGTGGGTGAAGTGATGGTA
GACACGAAAGTGAATAGAGGGAAGGTGGGGCAGGCATGAACGATGCGTAACCGTCGGTTC
CTGCCTTACTACTTTTCGTCTATTAAGGGTGTCGGTGTTCTCGGGCACGCCTATAGTTCC
GACGTAGGAGAGGGAGGAATAGCGTGTGTTCTTTTTTGTCTCTATACTTTTTTTGGATTG
GCCATTCGATTTTCGTAGCGACCTTGTGAATACGGTTGTTGATTAGCAACACATTCTTGA
TAGGTTATTAGTAAATTTGCTGTCTTTTGTCCTGTTGTCT
>NODE_5423_length_59_cov_238.372879
TGTTGTACAAAGTAACCTACGGTCTGGTCATGATTAGCTAACAGTCAAATCCAATTGAGC
AAGTCCGTATATCAAGTCCATCA
>NODE_5424_length_94_cov_4.712766
ATTGGCGAAGATGGGGGGGAGATACCACCAGAGAGCTCTCCTACTGGTTCATCTTGCTTA
ACGCTCGAACGTCGATGATCCTGGGACTCGGAGACCCTCAAGATAAGCTGAAGTCCTA
>NODE_5425_length_268_cov_6.951492
TTGTCCACCTTTGCACTATTAACTCTCACCGTATTTGGCGCTTTATTGGTATTGAGGATT
CGTACACGTGCCACGTTCACTCCAGTAGCAAATCCAAAAGAACCCGTCACTCTCAAAATC
CCATTCTCAAACATCATCTTGATCTCAGTCTTCGTAGCCGGGTCGATAGACTCCCCATCA
TCTATGTACAATTGACCTTCTGCGGTGCCATCCTGACCAGGTGCCACGACGAATTCAAAG
TCTTTCTTCCTCAGCGCGGTTGTGGTGGCTGCAGATTCAACGCGGAGAGGGA
>NODE_5426_length_151_cov_4.178808
CGGATTCAGTCTTGGTGGTGGATTGAGCTACCTCAATAACCGGCATGGTTTGTTGATTGA
TAGCATAGTTGATGCTCAAGTCGTGCTAGCAGATGGGTCCGTTAAGTGGGCCAGTACGGA
TGCAGACCTGTTGTTTGGAATCAAGGGTGCCGGTTTTTCTATGGGAGCTGTCACG
>NODE_5427_length_109_cov_101.642204
TGGTGTCGAATATAGTTCCTCTTTGTGCCACTCGGTGTACGAGTGCTGCATGGAGGCTGA
AAGTTGGCTTCTGATATCGGATTCCAACTAAGCAGGACAAACATCTTTGTTCTTGCTACT
TCTCCATCTAGAG
>NODE_5440_length_91_cov_13.318682
ATTCCCGGAGTACGCTTCAAGGTTGTGAAGGTATCTGGTGTTGGTCTCCTTGCCCTGTGG
AAGGAGAAGAAGGAGAAGCCCAGATCGTGATTGATTGTATATATCTGTATCTCTA
>NODE_5450_length_79_cov_35.974682
GGTTCTCCTCTGCCTTGATGTCTTCGATTGAAGCGAGGATTTCATATTAGTTTACGAGTC
AAAATTTGGAGGTTTGAGGATGTACTGAATTGCTTCGACTTTC
>NODE_5451_length_175_cov_5.725714
TGACGCATGTAGATTAGATTCTTCAAAGGGCTTTCAACAAGTCGTCAACTTCCACGTGAT
CTTCCGTGTGCTGCATTCTGGAAGCAAAAGAACACCTGCAACCAGGCCCTAGAATGAATT
CTCCACCAAGCTGAGATATATTTCCTTGTTTACCAATCAATCCCGGAGTGGTGACTGGAC
CGTTCCATATGCTTGACAA
>NODE_5452_length_67_cov_4.313433
TGATTATGCGTCTGGCACAAATCACACCCTACCCACCAATGGGTATGCCAGGCAATTCAG
TGGTGTCAATACGCAGTCGTACCAAAAGCAT
>NODE_5453_length_68_cov_2.426471
GCTTGATCGTGCTGTCATTGCCCGGTATTTTGCATTTTTGGTGATATCGCAGCTTGTTAT
CTTCACTTTGATCGGTGTGATCTTCAATTCTG
>NODE_5454_length_58_cov_4.586207
GGACGATCAGTGCCGCTACGACACTCATCCCCGTTTCGAATACTGTTGATGTTGCCAGAC
AGGTCTCCCAAATAATCAACGT
>NODE_5457_length_576_cov_7.291667
TCGTCACTCAGACCACCCATATCCTAGTGAGGAAGAGAAAAAGCAGCTTTGCCATGCGAC
CGGACTCAGCATGAGTCAAGTTTCCAACTGGATGATCAATGCCCGTCGTCGTATTCTGGC
GCCTGCACATCGTGCTGCATCTGGCCCAACTACAACTGCCCCTTTTCCTCCTGCTGCCCG
TAGTTCATCAATGGGAGGTGTATTAGACTCCGCCAGTAGGAGGGCGTCTATGCCAAACGC
TGATAGCCTTCAACTATACCCTCCGATGACGCTCCAGTCGATGCCTAACACTCCTGCCAA
TCATCATGGTTCCTCAGATTACATGCCATCTCGGCATATGATGGGGCCAACGCGAGCTTC
GCATCATTTGGGCCCTTTAAGCAGTGGTGTTGAATACAATAACCGCTCAATGGGGTTATA
CGTTCCTGGGCAAGGGCCTCCTCATTCTGCGGGTCCCACAGGTCCTTCACACTACCTTCC
CCCGTCTTCGGATGTATCTTTGTCTGCTCCCCCATCCATGCCCCACAACCCCTTTTCCTC
GAATTCACAGCAGACATCTCAGCAAAACATCTATTCCTCATTGAATCCCTCTCCTCGACC
>NODE_5458_length_59_cov_5.881356
TACACGAGTTAATATTCCATCTCTACCAGGCAAAGTCTTCACCAACAGATTCTCTGACGA
AGTTATTGAAAGTAGGAGAGAAG
>NODE_5459_length_69_cov_4.028986
GCAGACTGTTGTTCTGCAGGTGAACAGGACGATGCACAGTTCTGTGCAGCTGTCATGAAC
GCATCGCTACACAAGCAGTCATTGGACAAGGGA
>NODE_5460_length_53_cov_4.811321
CTTATCATCGAACCATTTCTGGAACTTAGAGAGCAAAACATAGATGTGGAAGACAAGACG
GTGATTATCGATGGCCT
>NODE_5461_length_91_cov_36.142857
GTACTAGATAAGCGGTCATCACCTATCAATGATGATGATGATAATGTCCATTTCAGAGCA
GAAAGAAGAGAGTTAACCTAGAACAGGAGAACACCAGCGACAGCAACAAAGCTGG
>NODE_5463_length_272_cov_25.522058
GTAGTCTCAGTCTGGGCCTCTTGTGTATAGAGGTTGACAGTCAGGCCAGGGTCGCTATTA
GAATAGCCCCCAGGGAGCGTAACCAATTCTGCTGCAGTGGGCTCTCTGCTGCCACCATCT
GTAATTTGAATCTGTGCACACTCAGGGTAGAGTTGAGCAGGGAGAGAATGCAGGGCGATA
GTCTCAAAACGAATCAAGTACTGGCCACCGGGAACTGAAGAGGGAATGGTAGTTGTCCAG
CTACTATTATCGGCGATCATCTTTCCAGAACCCCACGTTCCGTTTCCAACAGTACC
>NODE_5464_length_54_cov_3.666667
AGGCCGGCTTGATGTACCTATCTCGTACTACGACCGCTTGAGAATTCGTCAACCAGGAGA
CGCCAAGTTCACTCTCGG
>NODE_5465_length_312_cov_6.557693
CTTGGATTACCATCCAGTGGAGCGGGGGCCATAGGAACACCCAGGGTTTGGGACGTACGC
TGTACTTGTATATCGATGTCTGTGCGCAATGGAGGATATGAAACATGAATAGGGCCATTG
CCTAGAGGTTTTTTCCCCAATTCCCTGACTGAGTCCGGCATTCCTCTCCTAGCATGCTCC
TCTTCCGAGAGGTCTGGTGGCGTGAATGTCACTGCTCGCTCCATGTATTTATTAAACCTG
TCCCAGTTCCATCCTTCATTACCCAACCGCTCCCAAGCATCTATATCCTCTTTAGAAGGT
TTATTATAAGTCACAAAATTGACTGCGGAACTTCCG
>NODE_5469_length_61_cov_5.000000
GAACCGGTCAGGCAAACCACCGAGATTCAGGCCGTTTCTCATGTCATTGTCGAGAATGGT
GTCAGGCTGCGCTTGAACATCGTTG
>NODE_5472_length_48_cov_40.083332
TGGAATGGGTGAGCATCGTCATCTCCTGTGGGCATGAAACTAACTTGAACGGTCTTTCCA
GCGGGAAGGATG
>NODE_5473_length_243_cov_11.242799
GATATTGCCGTCCTTTCCTTGGTTATCGTCAAACAGGGTGACGGTGAGATGCCCGGTTTG
ACCGATTCCATATTGCCCAAGAGGTTGGGTCCCAAGAGAGCGACAAAAATACGAAAATTC
TTTAATCTGAGCAAGGAGGATGATGTTCGCAAATATGTCATTAGGCGCGAGGTTAAGAGT
TCGAAAAAGGAGAATGCAAAACCTTATACCAAGGCGCCTAAAATTCAGCGATTGGTCACT
CCCCAGCGTCTCCAACGTCGCCGTCGC
>NODE_5474_length_233_cov_24.429184
CGGAGTTGCTGATCCGCAAGCTGCCATTCCAACGTCTTGTTCGTGAAATTGCTCAGGATT
TCAAGACGGATCTCCGTTTCCAGTCTTCTGCGGTTATGGCACTTCAGGAAGCAGCTGAGG
CTTACCTTGTGTCTCTGTTTGAAGACACGAATTTGGCTGCTATTCATGCCAAGCGAGTCA
CGATCCAGCCTAAAGATCTTGCTCTTGCTCGTAGACTTCGTGGAGAGCGATCATGAGTTT
CTGGGTTCTGATTCCTT
>NODE_5484_length_651_cov_8.433180
AATATCCAAACGCGTTATGCACCAAAGGTCTTTCGATTGACTGACAAAGCTGTGCTTGCT
GTGAACGGCTTTGCTGCAGATGGGAACATGTTCGTGAAAAAAGTGAGACAGCGTTTGGAG
TGGTATCGTCATGCGCATGCTAAAGATATGCCCATCCGCGCAATTGCCCGTCTAATCCAA
ACAATGCTATACTCAAGGCGATTCTTCCCTTACTATGTTTACAACATCCTTGGCGGAATT
GAGGAAGATGGAACGGGTGCTGTCTACTCCTTTGATCCCGTTGGATCGTACGAGCGCGAA
GCATGTCGTGCCGCAGGTGCCGCACAATCGCTTGTCCAGCCTTTCTTGGACAATCAGATC
TACTTCAAGAATCAAACCCCTGCTAGTGGCACATCGTTCCCTAGGCATCTTCCTCTGCCT
ACAGTGCTCTCCCTTGTGGTCGATTCGTTTACAAGTGCCACGGAACGGCATATTGAGGTT
GGCGACGGACTCGAAATTTACATTGCGCTTTCCAAGGATAGTTCTTCCATACAAGATCTT
CGAGACATTCGAGGGGTATCAGAACTTACCGGAACAGAAAATGGAGAGCGAGTATTTGTC
GTCAGGCGCGAACTCAAGAAGGATTGAATTTTCTATCACCACGCACACTTTGTATTATTC
ATCATCTCCATTACT
>NODE_5486_length_648_cov_14.606482
ATCTCTTCTCACTTCCTGTTAAGGAATTTCAAATCATCGACTTCTTCCTCCCCAAGCTCA
AAGATGAGGTTATGAAGATCATGCCTGTTCAAAAGCAAACTCGTGCTGGTCAGCGCACAC
GGTTCAAGGCATTTGTTGCCATCGGTGACTTTGATGGTCATGTCGGTCTCGGTGTCAAGT
GTGCCAAGGAAGTTGCTACTGCCATCCGTGGGGCCATCATCCTTGCTAAATTGTCTGTCA
TTCCTGTCCGTCGTGGCTACTGGGGTGCCGCTCTTGGTGAACCCCACACAGTGCCTTCCA
AGGTTAGCGGCAAGGTGGGATCAGTCATGTGTCGGCTCATCCCTGCTCCCCGTGGAACTG
GTATTGTTGCAGCCCCTGCATCAAAGCGCCTGCTGCAGCTTGCTGGTGTTGAGGACGTGT
ACACCCAGTCGAAGGGATCGACTGCGACGATGGGCAACTTTTTGAAGGCGACGTTTGCTG
CCATCACAAAGACATATGCTTTCCTTACACCAGACCTGTGGCGGGAAATTCCGTTGTCCA
AGCAGCCGTACGACGAGCACAGTGCCCATCTCCAACTTGTGTCCAAAAAGTACTAGAGTC
TTGTGCTGTGTTGTGCTGTACTAGTACTGTATCTAGCTATATAAAAGGCGACCTTCCTTC
CTGAAAAAAAAA
>NODE_5489_length_52_cov_1.673077
TCACATGTACTTGTAGTGACAGAAAGGATGTGCGTGCACATCATGGTTTAAAAAAACCCT
CAGGAGGGCGAGTATA
>NODE_5504_length_101_cov_51.465347
CTGAAATGACAAATGGGCTGCTCTCATACCCTGTAGCCTTCTCATGTAGGATCACACCGC
GCTCAGAGAAGGCTGAAACTTTGATTCATAACACTAGCTTAGTGGACTAGGCAAGAGACA
TTAGG
>NODE_5506_length_78_cov_8.448718
CCGTCCAGGGGCTGGTGGTCGCGGTGATAGTGCAAGAGAGGAGAACATCAGTTTGCAAGA
TGATCAAGCAAAGGCGAAGGACGCTTGCAGCTGTTAAACTCC
>NODE_5508_length_148_cov_3.682432
ATCCAAACTCGCTACAGCAGGGGGCGAAAGCAGGGCATGGCATAGTTGCATTACAAGAAG
CTGCGTTGACAGTACAGATTGACCAGACTACGATGGAGAGTGCTGCCAGCAGCATTGAAA
GTCGGGACATATTTCAAACCTAAAGAGAGTGGTGTTGTACGAGAGAGCGTGG
>NODE_5510_length_33_cov_48.939392
TTCGGGAACACATAAGCATAGACATCAGTATCCTGACATGTACAATCATATGTGAAT
>NODE_5511_length_27_cov_294.666656
TTCTTCTTCTCTTTATCCGAATTTCTACCGGCTGATTTATCCTTCTAAAGA
>NODE_5513_length_144_cov_6.881945
TTTGATGATCCTTACTACCACAACACGAGCAGTGATATCGATCAGTTCAGTTTCAACGTG
CCTATTGTCACGCCCGTTGTACGCGATGCGCCTGTTTATTCCCAGCGCTCTCTCCCTTCC
GAATCACACACCATTTCAGGTAGTTCATCTTCGGCTTATCTGGGGCAG
>NODE_5514_length_68_cov_5.367647
ATGATATGTAGCTCCTATCTCCAGTCAACGCACTCGGAGTGCGTGATTCAAGCCAGGTAC
TATATTACAATGTGATCAGGATCTTATGCCGG
>NODE_5519_length_122_cov_9.270492
TCCCAACCCCCCGCACCCACTGCCTTGTACCGTTCCCACACCGGCCTGAGCGAGAGCCAC
CAGAACAGAGCAACGGGCCCTGGGAATGTCGCTATGATCTTGCCTTGCTTTCTGTCCGAC
CGATAGTAGCTCATGCACTCTGTCCA
>NODE_5520_length_110_cov_9.572727
CTTTGCAGGCCTTTGACCGAGGTTACCAAACGAAAGGAGACTGACAGAGCTCAGAAGGGG
TATACTACCGATAGTCCTTTTACTCAGGAAATCATTAAGCGTGTTGAAGAGGTGGCGAAG
GCGAAAGGGGTCAG
>NODE_5521_length_76_cov_2.605263
AACCTTGGGCAGGGCTACATGAACTTTGCACCTCCCGACTGGATTGTCAAAGCAGCCGAA
CAAGCTCTCAATACAGTAGCCCCAAATCATTACTCCCCCG
>NODE_5522_length_961_cov_15.191467
TCTACCATGGTTAAGGCTGTCGTTCTAGGTGCTGCTGGTGGTATTGGACAACCTCTAGCC
CTTCTTTTGAAGAACAACCCTCTGGTAGACGAACTTAGTCTATACGATATTGTCAATACT
CCCGGCGTTGCCGCCGATCTTTCTCACATTGCCACCCCAGCCAGGGTGGAGGGCTATCTT
CCCCCCAACGATGGGCTCGCCAAGACCTTGAAAGGTGCTGACATTGTCGTTATTCCTGCC
GGTGTTCCCCGTAAGCCTGGTATGACCAGAGATGATCTATTCAAGATCAACGCGGGAATT
GTCCGGGACCTTGCAACTGGGATTGCCGCTACTGCTCCCAAAGCTTTCGTCCTTGTTATT
TCTAACCCTGTCAACTCGACTGTCCCAATTGTAGCTGAGGTCTTCAAGAAACACAATGTC
TTTGATCCCAAACGCCTCTTCGGTGTCACTACGCTTGATGTTGTTCGTGCATCAACATTT
GTGGCCGAAAAGATCGGTAACCCTGCTTCGTCCACGGAAGTAGTTGTTCCTGTTGTCGGT
GGGCATAGTGGTGTCACGATTGTCCCCCTCCTCTCTCAATCTTCTCATGCATTGCCCCCC
AATTTCTCTGAGGACGATTACAACACACTTGTGAACCGTATTCAATTTGGTGGTGATGAG
GTCGTCAAGGCCAAAGATGGCGCTGGCTCTGCAACCTTGTCCATGGCTTACGCTGGCGCA
GAATTCGCTCAAAAGGTCTTGCGGGCATTGAAGGGAGAGCAGGGTGTTATTGCGCCTAGT
TATGTCAACTTGGAAGCTGATGCCATTGGAGCTTCCCTTCTAAAAAAGGACCTTGACCAG
GAGTTGGCTTACTTCTCTTCCAATGTTGAACTTGGTCCAGAGGGTGTCGTGAAGATCTAC
TCTATTGGTCAAACTACCGATGCTGAGAAAAAGCTCATCAAAGCTGCCCTCCCTGAATTG
GTCAAGAACATTGACATTGGAGTTA
>NODE_5523_length_25_cov_46.480000
TGCAATTATTGCTCTTCAACGAGGCATACCTAGTAAGCGTGAGTCATCA
>NODE_5524_length_197_cov_12.203046
TACCGTGGTTCTCGGCGGTCTTGCTGTTGGTTTGCTGAATTTTGGTGATAAGGTTGGAAA
AATTAGCGCCGGAATCTTCTCTATCGTTGCAATGGCCATCATGGTCTATGCACTCTATAC
CTACCATTGGCGGGCTGCGTCAATTCTTCGTGGGGGCCGAGGACCATATGATGACAGGTT
CGGTCCGACCATCCTTTGCATCGCTTTATTGGTTGCTGTCA
>NODE_5526_length_271_cov_6.047970
TACGCAGAAACGAAGTGTCGACTAAGTAGATTTGCCGGCTTCTGGGTTTGTACGATGATA
ATGAGCAATCCGTGCTAACTGACTAAGGCCAGACATCCCAACAAAGAAGTTTACAGCAGC
CAGACTGTAGTTGACTGGTGTAATCACAAGGGAATACCGAACCCAGATAAACCCTGTAGC
GGCCAAGGCGAGGTTTTGTGAAACACTGAGCTTATCAGCAGGACGGGTCATGTCCTTCAG
GCCGGCTCCCACCAAGCACCACTTCATCAGTGGAGCCCAAAAGAATACAGTCTTG
>NODE_5531_length_65_cov_5.107692
GGAGACGGGTTTGGAACATACCAAGCGACATCTACGTCAAGTGCCGTCAGGAAACGAATC
AAAGCATGCCGCATGAGAGCGACACCACA
>NODE_5532_length_68_cov_6.191176
GTCTCGTTGTATCCTGAATTTATTCTCCCCTGACTATTCTCACAATCCCCTCGAAATTCT
CAGCTACAAAATCAACTTCACCTCCCTCTTCC
>NODE_5533_length_118_cov_25.288136
TGGTGACTGGTGGCAGCAAACCACACCTCCACTCCTCGACAGCTACGTTGCTACTGGTAT
TGTTCCCGTCTCTGACAGTGGTACTGTCAATGGTATTGGTCGTTTCAATGGAGGACCCGA
AGTTCCTTGGGCTGTCATCAAT
>NODE_5534_length_25_cov_29.639999
TGTGCGTAATGAAAGTGAAAGTTGCGATCCCTGTCATGGGGCGCATCGA
>NODE_5536_length_236_cov_7.707627
AGGAAGCCCTCGAAAATCTGGCCTACCTTCGGCGTGAGCCTGAGGATTCTTTGGTCATTG
TTCACGAGATCGCCGAGATTGAAGCTGCCATTATTGAAGAACGTGAAGCACGCGATGGCC
TGGGTTGGAAGGAAGCTTTCTTTGGAAAAGGAAATTTTATTCGTTTTTTCATTGCCTTTT
TCATCTTCCTCCTCCAGCAGTGGTGTGGTCAAAACTCAGTTGGCTATTATGCCCCACAAA
TCTTTGAATCTATCGGCTAC
>NODE_5539_length_61_cov_3.344262
AACATGTCCTACCACCCATCACCATCGAACCATCTCCATCCACTTCATCTAGACTCTCTC
GCTATCACGGGTCCGGCTGCTTCTG
>NODE_5540_length_328_cov_24.475609
CTTCTTCCCATCGAAGATAAACAAGGCCTTCCTTGGTCGGTTTATGTCGGTGCGGCTGGA
ATGCCTGGTCAAACCGCTTATATGGGATGGAAGGAATTCGCACAGGCAAAACAGGGTGAC
GTTGTATTTGTAACTACTGGCGGAGGTCCTGTCGGCTCGTTTGTTATTCAGTTGGCAAAG
GCGGATGGCTTGAAGGTTATCGCTTCCGCAGGCTCTGACGAGAAGGTCGCATTCATGAAA
GAAGTCGGAGCCGATGTAGCATTCAACTACAAGACTACTTCAATCAAGGAAGTTTTGGCC
AGGGAGGGGCCTATCGATATCTTTTGGGACCATGTAGGTGGAGAGACTCTTG
>NODE_5541_length_53_cov_4.622642
TCAACCAGGCCAGCTCCGTTCTCGTAGGATGAGAACTCATCCGAACCACGACGTGAGGAA
AGAGCATTTGGAAGGGG
>NODE_5553_length_88_cov_4.386364
CGGGAGGTCGCGTTGGGTTGGATTTATCAAAGGTATTGAAGGTAATAGTGAAGTTTGTGG
GTATGTGAGGTTTACGTCGTATTGACATAAATGCGACTGAGCTTCGAAGTAA
>NODE_5560_length_63_cov_14.063492
GGCCGATGCTGGCTACTGGCCTACACAGGCTCCAGACCTGTATACTGGCCCTCTCCAGTC
TCGCACTTTGCTCCAGGAGCTTTACGA
>NODE_5561_length_25_cov_9.440000
CACTTTGCTCCAGGAGCTTTACGACGAACCCACCCATGACCTTTGGTCT
>NODE_5564_length_54_cov_3.092592
ATTGGGGTCAAGTCCGACATATGCGTATACATCTCCTTGTCCATCAACCAGAATGCAATC
GTCTTGTCACCGACCAAA
>NODE_5565_length_231_cov_8.341991
CTCAGCCACACACCAAACTTGTTGTTAAATGTCTTCATTCGCTAGACTTAATTGTGTTCA
TAGTCCTGTTGTGTCGCCTCGGGAACAGTCGCCAGAAATTATCAGTACCAACACTCTCGC
AGTCACACCTCTCCCAAGATCCTTCTTCGAGCCTGTCATTCTCGAACTCTTGCGAACTCA
CTTTTCGTCATTTGGACCCATTAATCAATGGGTCTCTCTTCCAGGTTTTTCAAGAATCAT
CATAGTTTACGAGCA
>NODE_5566_length_56_cov_4.339286
TCCTCCGATAGCCCCTGGTACTTTCATTAAGTTCAGGACCACATTCCAACCAAAAATTAC
TGCAATGGAGTCGTTACCGC
>NODE_5567_length_231_cov_21.852814
AAAAGTTCACGGTTCTCTTGCCCGCGCTGGCAAAGTCAAGTCTCAGACACCCAAGGTTGA
CAAGCAGGAAAAGAAGAAGCCACCTAAAGGACGTGCCAAGAAACGTATCTTATACAACCG
CCGCTTCGTCAATGTGACGACTCTCCCTGGAGGCAAACGGAGAATGAATCCTAACCCCGA
GAAGTAAGAGACTTGTTGAAAATCGTTCCCTGTAGATTGCAAGCCAAGGGATGACTGAAG
AGTTCGGTGGTCCTG
>NODE_5568_length_69_cov_4.043478
TTAGGAATGATGGTGTAGTACGTGACCTAGTTCGGATCGAATACAAGTGGATTAGGCTAG
TTCTCATCAGAGCTTTGACGATTTCTGTGGGTA
>NODE_5569_length_78_cov_97.179489
ACGTTTGTTCTGTTATATATATATGAAAACCAGAGTATACAATGTAGTAGATTGGTTCAT
CTACTGGCTGAATCCTGTGATACCATTGAAGTTGGTGATTTT
>NODE_5570_length_104_cov_3.836539
CGGCAGACACAGGTACAGTGGAACTCTTCGGCCCGATGCCCAGACCAAGAATAAAGCGTG
CCACAAATAGGTGGGGCCAGGAGTTGGTGACTCCTTGCCAAATGCATGTAAGGAAGGAAA
AGAGGGCA
>NODE_5571_length_25_cov_18.520000
GTCAGCATCGGTTTCGACTGCTGGTGAAAGGCTTGGGGAATGTGGCAGC
>NODE_5572_length_59_cov_2.898305
TTCAATTCCAGTTGATGGATTTCCGCACTAGCCTTGCGTGTATCGTCCGAACTGTACTGC
TTGACAGGAATGGTGAACCAAAA
>NODE_5575_length_25_cov_6.040000
GGTTCAGGGATGAAGTTCACATCGGGGGTAAGTGCTATATCGGCCAGAG
>NODE_5581_length_55_cov_3.127273
TTGGGTGGCGGCTTTGTAATCTGACAGTTGTTGGGAGACGGAGCGTAGAAATGTAAGAGT
GATTGTAAGGCTGTCTCCG
>NODE_5586_length_517_cov_4.878143
CGAGAGCACGTTGACGAACGACTGGACTCTCGGCGTATTTGAAGAGAGGGAATATATCAG
GAGTCTTGTAAGTGACATCGTAAACATCCTTGCCGTCCTCTGTGCGCTTGCTATATCCGG
AAACAACATCAGAGGGAACGCCCTTGAGCTCTTCAAGTGTGAAGGTAATGACGCCATTCT
CTTCATTGAAGTTTTTGCTGAAGTCAAGACAAGCCTTGGACAGATCCTTCTGGAGCTCCT
TCAACTTTGTCTGATCGGCTTCACTGAGGGCAAGACCAGCACGAGTACCATCAAGAATCA
TCTTGTCAGCTAGTCTCTGTTGTTCCGCACTCAATCTAACCCACTCTCCACTCTTCTTCA
GATTCTCCTTAGCAGCTACCTTGGCCTTGTACACATCCAGTCTCATTGACGACTCGACAT
TATAGTTTCTCACGAGCGCCTCTGCTTCATTGGATGCATCTCGCAGTTCTTTCGAGGTGG
ATACGTTTTGATAGAATGCAAGAGGCTCAACGACGGTGTCTATATTAGTTTCTGCGTATG
T
>NODE_5587_length_576_cov_24.246529
CCGGAATGGTCGGCTTCCATAATGAAGTCGGCTCTTCTCCCTTAACGAACTGGGTTTCTC
CACAATCTCAACAGATAGCTTTTGGCCGCGGATCCGCTGGATTTATCGCTGTCAATAATG
CAGATTCACCCTGGAGCGCAACGTTTACGACGGGTGAGATGGCGGATGGTTCATATTGTG
ATGTCATCAGTGGGAAGAATGACAATGGTCGTTGTTCAGGCGGCTCGGTTACGGTTTCAG
GTGGCACGTTCACAGCGACTGTTCCATCACGTAGTGCTCTCGCGATACACTCAGGCCAAA
AGGGCAGTGGAAGCGACTCTGGTGGTGGTGGCGATGAGACTGTTGTGGTCACTTTCGCAG
AGACAGCTGAAACCGTGTTCGGTGAGAACATATTTCTTGCAGGAAGTCTTCCCCAGCTTG
GCTCTTGGGATCCGAATACAGCGATTGCGCTCTCATCTGCAGACTACCCAGTATGGAAAG
TCACTATGGACCTTCCCGCAAGTACAGCGTTTGAATTCAAATTCATTAGGAAGGAAACGG
ATGGATCTATCGTATGGGAGTCGGATCCGAACAGACAAGCTACAACTCTCGCCTCGGGAA
>NODE_5589_length_66_cov_53.181820
GAACGTGAATCCCGCTAGGCGTAGGGAGCAAAGCCAAATGCAGACTTAGTCCATGTATGG
ACAGTCGTCAAGCAGTCAAAGTGGACAGTG
>NODE_5590_length_331_cov_5.099698
TTTGTCCAGCGGTATCCCAATTATGCTCGTAGCCCACGACCTTCACATGAGAAAGGCCAT
TATCATTCAGGAGTACACGAAGCGCAGCTCCTATTTGTCCCTCGACTTGAGGGGTCATGA
TACAGGTGGGATAGGTAGGGTTGCTATTTTGGGGCTCATTCTGGATACTGATCGCGTAGA
TGGGGAATCCTTGACTCTCAAAGCCTTGTACTGCTTTCAAGAGGTAATTTGGGTATGCAC
TGACTAGGTCGGATCTCAGAGAACCCCCGTTCATTTTTCCTGTCGTCTTCATCCAAGCTG
GCGGTGACCAGGGTAAGATGTGGACCTTGACATAGCCATTGACTGCCATAATATC
>NODE_5596_length_52_cov_5.480769
TGGCTTTGAAAAATCTTCAGGATCTTTAACGACTAATGACGACCTTGAACCCTGGGGCAT
CTGGTTAAACGGAGGA
>NODE_5599_length_224_cov_9.316964
GCGTAGAACGCATCATTGGCTGCACTGGTGTTCCCGCGGATTCGCATGATGTTATCTGGT
TCAATCTCCACAAAGATAAACAAGGCCGCTGCAAGGAGTGTGGTTCAGTCTATGCTATTG
ACTTCCAAGGGGACGAGCACCACGCTGAACACCACTAAATTATCCTAGAGTTAGGAATGA
GAGATAATGCTCCTGGAGTAAACACGACAGCGTGTTTCATGCCGGACTACGGTAGTCATG
TTGCTACA
>NODE_5603_length_156_cov_3.423077
TTTTCCATCACGTTCTTTGCTAGGATCCCATCGATATAAAGGCCAATAGCCGGCGTCAAC
TGCCAGTTTGGTTTCCTTCAGAACTTCAAGCGCTGGTGAGTCCTCTGACCGGTATGGGAG
GTATGCTAGAATGACGCTGGGCCCATCAAATTTGTCTGCCTCTATCAAAGCCTGTAAAAC
>NODE_5608_length_297_cov_10.420876
TGCTATGCCGGCTTTGCTTCTGTCAAAATCTCTTCCACACTTTGGATAAGAATATCTACT
ATCATCTCGATCTCCTCCCTTCGGACATTATACGCAGGTGCGAGGATGATGTGATCCCCT
TTGGAGCCTTCCTTGTTCGCACCTCCAGTGAAGGCCATGATCACAACACCATTCTTTAAC
GTTCTAGCTTGAACCAGCATTGCAAATGAACCTCCTTTCAAGTCAATCGCTCCAGCTTCA
AGGGTCTCCCAGCTAAACTCAACGCCCCAGAACAAACCACCACCGCGGATATCATGAATA
TAAGGTGCTAATTTTGCGTTA
>NODE_5610_length_106_cov_6.603774
ATCCAGGATCTCGTTGAAGGGTTGGCCTGTTTGCGGTAAGTCTGGAGGGACATGTTTTGA
GAGGTAGCCTGGAGAGACAGAGGGTCTCACTGGGAGAGAGGACAGGGAGTAATAGTAATC
GCAGATTCTG
>NODE_5611_length_41_cov_53.024391
TCTGACAACTACCCCCTGTTTGATTCATGTCGATGTTATGAAACGATTGGTGACTATGAT
GGACT
>NODE_5613_length_538_cov_16.726767
AAATCGCCCTGGCAAAATACAGGGTTATCACGAATCGCTATCCATGTTTGGACAGTGGAA
ACTGGTATGCTAATACCGGCAGCCAGGAGGGTGTTTCGGACTTGAGAAACCTTGTTCATG
ATGTTCGTTGGGGCATCCGTGTTCTCGTTACCAATACTTAATCCTATATATCGTTCAGCG
CCGAATTGGCGAACTGCATCAATAAATTGATTGACTTGGTCGTTAATAGCTGCATCATTG
GCAGCAACTGTTCCATCAAAAAAGATTCCAGCCATGACTCTGAATCCTACAGAAGTAGCA
GCAGAAGAAGCCAAATTGAGGGCGTCGCAGTCAAAGCCCTCAATCCTGATCGACTTAAAA
CCTGCCCCTGCTACAGCGTTGGCCAGGTCGTTCCATTGAGCTTGAGTACGGCATGTATAG
CTGCCAGAGCCACCGATGGAGTTAGACATAGTGAGACCTCCAAAGTTGTTGACAGCGGCC
GCGATGTCGCTGAGAGACACAAGCAGAGAAACAAGAGCACCAGTGAACTTCATTTTCTGT
AGTCAGTCACCGACAAAAAGTT
>NODE_5615_length_113_cov_6.079646
AAATTCAACCGGAACCATAATTACATTGCTAAGCGCCTGTTTGACATCAATGAGAGGGGG
GGTTACCAAGACCCTTCTACCTTGACACCTGACAAGCGTGCACATCAAGACGAAGAGATC
TTCCAGACTGCGCGGCG
>NODE_5617_length_106_cov_4.000000
CAAGGGAGAAGAGTTTTATGCATCACTGGCGCGTCACGAACACTACCTTGCCTCGCAAAT
GTCGCTTCGACCTGGTATGCGTGTTCTGGATGTCGGGTGTGGAGTGGGTGGACCAGCTCG
ACAAATTGCA
>NODE_5621_length_110_cov_4.545455
GGGCCTTCTCAGCCCGAAGGCAGTTCCGCTTCGGCCCCCACGCCATCACCATATCAAGCC
ATCCTGCTTCCCAATGTCTACCAAATGGCTCCTCCGTGTCCAACATCTCCATCATTGCTA
CCAATTCTCACTTT
>NODE_5626_length_95_cov_2.557895
CATCCACCTCATCATAAGGCTTCATTTGTGGCCCCACATCATCTTGATGACTGTGGGCAG
TGTAACGCAATGCAGACCAAGTCAACACATGGAATGCAGACTCCCGATCATCTAGAATT
>NODE_5629_length_86_cov_4.081395
GCAAACACAACACGGTTCCGAAGACCGTCAGAAAGCTGTCTAATGGGAGCAATTTGATGT
GCACCGGAAAGTCCAAATCTACCAAGTTGTGCACGCCACGCTTGCACGTA
>NODE_5631_length_358_cov_13.097765
TCGTACAAGGAGGTTTCGGTGGCCTTGTTATAGGGATAAATACCATTACAAATATACCAC
AACCACAAAAGATGGGCATCGAACTCGGTCTCCGCTGTATGCGTCCATTGGTTGACGAGG
GCAGCATCCTGAAGATTTTCGCCGTAAAGATTGGCATTAGGAACAAGAGCAGCAACATAG
CGAGAGATAGCATCGCCCTCAGAAAGTTTGAAGCCGTCAGAACCCTCAAACGCAGGAACC
TTGCCAAGAGGGAACTTGGAAAGGAATTCCGGGGATTTATTTGTCACTTGCATCTCAAAA
GGAGCGAGAGTGAGATCAGCACCACCTCGGGCAGCGATAGCACGAACAATCTTGCCCTGC
ACTTGGAATTCATAGGTAAAGA
>NODE_5632_length_1048_cov_12.962787
CTCGGCAGATCTTCGACTCTCGCGGTAATCCCACCGTTGAGGTCGATCTCTACACTGCTA
AGGGCCGCTACCGTGCTGCTGTTCCTTCCGGTGCCTCTACTGGTGTCCATGAGGCTGTCG
AGCTCCGTGATGGAGACAAAAACGCATATGTTGGCAAGGGTGTCTCGAAGGCTGTCAATA
ACGTCAACGAGATTATCGCTCCTGAACTAATCAAGAGCGAACTCACTGTGACCCAACAGA
AGGACATTGATGATTTCCTCATCAAGCTTGATGGCACTTCTAACAAGGGCAAGCTTGGTG
CCAACGCTATCCTTGGTGTATCCATTGCTGTAGCAGAGGCAGGCGCTGGTGAGAAGGGTG
TTCCTCTCTACCAGCACCTCGCCGAGCTTTCTGGGGTCAAGCCTCCCTACGTTCTCCCTA
CCCCTGCCTTCAACGTTATCAACGGTGGCTCTCATGCTGGTAACAAGCTTGCCTTCCAGG
AATTCATGCTCCTTCCTACCGGTGCAACCACATTCACGGAAGCCCTCAAGATCGGAACAG
AGACATATCACACTCTCAAAAAAGTCATTAGTGCCAAGTATGGTATCGATGCCGTCAATG
TTGGCGATGAGGGTGGTTTCGCTCCCAATGTTTCTGGTGCTGATGAGTCCCTCGAACTCT
TGTCGGAAGCCATCAAGAAAGCTGGATATGAAGGCAAGATCAAAATTGCCCTTGATGTCG
CCTCTTCCGAATTCTACAAGGACGGAAAGTACGATTTGGACTTCAAGAACCCTAACTCCG
ACCCTTCCAAGTGGATCTCGGGCGTTGAGCTTGCCGATCTTTACTTGAGTTACATTGAGA
AGTACCCTATTGTTTCCATTGAAGATCCCTTTGATCAGGATGATTGGGAGGCCTGGACCC
ACTTCACCGGCAAGAGTGGCATTCAAATTGTTGGTGATGATTTGACGGTGACTAATCCTC
GTCGTATCAAGACTGCCATCGAGAAAAAGGCCTGCAACGGTCTCCTCTTGAAAGTCAATC
AGATTGGTACCATATCAGAATCCATCCAGGCCGCTCAGCTTGCTCAGTCCGA
>NODE_5641_length_92_cov_2.869565
AAAACGACATCACGAGACACAACACCTACCCAGCCCAGTGATCCACCGTTGTCAGTTTTG
TGAGAAGGAATTTAGTAGGGCCGATTCTCTCAAGAGACACCTTGATAATGGCTGGA
>NODE_5642_length_64_cov_24.703125
TATGACTGTTATTGCGGCCGATGGCATTAACACTCAACCTCAGATTGTCAAATCTGCTGA
AATGCTTGCTGGACAACGCTACGACGTT
>NODE_5643_length_104_cov_4.634615
TACACTGGTCTTTGCTGCGACGGATACCACTTCTTCTGCTCTCTCTCGCATCTTATATCT
CCTGACAAAATACCCTAATGTTCAGGAGAAACTCCGTACGGAAATTATGGAAGCGAAGCA
CAACCGCG
>NODE_5646_length_172_cov_31.744186
GGTCTGTACTTTGGTGTCTATGATTCGCTCAAGCCCGTCGTTCTCGTCGGTGCTCTTGAG
GGTTCGTTCTTGGCTTCATTTTTCCTTGGTTGGGGTGTCACCGTCGGTGCTGGTCTTGCT
TCTTATCCTCTTGATACCATTCGTCGTCGCATGATGATGACTTCTGGAACCGGGCACAAC
TACAGGTCCATGGCTC
>NODE_5649_length_286_cov_11.153846
CGAAGGCTACCGCGCAGCGGTGCGATTGTTTTTACGATCCGGACGTATTTGACGCCTTTA
GAAGTGCTGGGCCAAGAACGGGGCGTGCCAGGACGACTGGGGAGTTCCATGCGAGCGTGG
TCGAGGGAAGTGAGTGACTATAAAGGCAAAGACCGAGGCACATGGTACGAGACTGCGCTG
GACTACCTCGACCAGTGCCACCAGCAACAGGTGAATCGGGGTGAAGTTGAGGAGGGAGCA
GGAGGGGGCAGATATCCGTTCTGATTGGGTGCTGTATTAGTGGAGCGGCAATTATGTACA
AGGACCAAAT
>NODE_5650_length_54_cov_5.462963
AAGACTATCCAGGTCTCTACCGCTCTCATATTTTTCATGTTCTCCGGCAGCACCAAACCA
CTTCAAAGTAGGGAATCA
>NODE_5651_length_514_cov_17.822958
AAAAAATTGTTGTCGTTCGTTGTGAGGAAATCAACATCTCGGGTAGCTTTTTCCGCAACA
AACTCCGGTACCACAACTTCCTCCATAAGCGTCATATTGTGAACCCTAAAAAGTCCGGTC
CCTTCCACCACCGTGCGCCATCCAAAATACTTTATCGGGCAATTCGGGGCATGGTTCCCC
ATAAGACGGCCCGTGGTGCCGCTGCACTTGAGCGTCTTAAGCTATTCGAGGGTGTTCCTC
CCCCTTACGACAAGAAGAAGCGAATGGTGGTTCCCGAGGCATTGAGGGTTCTACGGTTGA
AGCCTGGCCGCAAGTTTTGCACTGTGAAGCGTCTGTCTCATGAGGTCGGTTGGGGTTACA
AGGACGTTGTTGACCGCCTTGAGGACAAGAGAAAGCTCAAGGCTCAGGCCTTCCATGAGC
GCAAGATCGCTGCCCTCAAGCTCCGCCAGAAGGCCATTTCGAATGTAACACCATCATTCC
CACAACTGGCTCAGCTTGGGTACTAGACTCGAGAGCAGGAGGATGTGTTGGTGGTTCT
>NODE_5652_length_63_cov_4.063492
CAACAGCCGACCTCCGATCCTACCCCCGACGTTGTGTGAGGGCACTGAGAGTGGACCGTT
GCGACACCTGAAGGAATCCAACTCTCA
>NODE_5654_length_94_cov_1.957447
CGTCACTTCCTAGACATTTCCCAAGGTATGAGGAAATAAGCGGACGACCGTTAACTTTGA
ACTGAGCTTGATTTGCAGAAAATTGATTGACAATGGTCACAACAGAATTGACGTCACA
>NODE_5655_length_68_cov_6.161765
CCGGACTTCCCAGGAGCGCGCCTGATATTATTATAGGCATAGACAGCACGAAGGACTTCA
GAGACGATTCTGACAGTCAAGGTTTCACCCAA
>NODE_5656_length_25_cov_20.680000
AGAAAAGAGAACTCTTCCCGGGGCCCCTGCCAACGTCTCCAAGTTCAGT
>NODE_5659_length_39_cov_14.589744
CGCCCTTGCCAGGCGTCTTCGGGGAGAGAGGTCCTAAGTTGTTCTAGATATTGTACAACA
CAT
>NODE_5660_length_223_cov_22.748878
TTCTCTACCTGGTCGGGCTGATGAGCGTTGTTCCAGAGCTTGGAGGTGATGAAGAGCTCC
TCGCGCTTGACAACAGAAGGAATGACTTTCTTCAAAGCACGGCCAACCTCATCCTGATTT
TGGTAGATCATCGCGAGGTCGAGGTGACGGTATCCATTGCGGACAGCGATTTCGACCGCT
TTCTCGACCTCGTTGGTCTCGGACAACCAGGTACCGAGACCAATCCTGGGGAGCTTTGCT
CCATTGG
>NODE_5661_length_1187_cov_14.721146
ATGGGGGAATGTTTATTCTGTATTGAAAGATCTTCCTGTTACCGCCCTTGGGGCCCGTCT
TCCGTTCGTTGGTGTTGGTGGTTTTACTATTGGAGGCGGAATGAGCTATCTTATGAACCA
CCATGGACTTGCATCGGATAGCATCATCGATGCGCAAGTTGTTCTAGCAGACGGTTCTAT
CAAATGGGCAAAGGATGACGCAGACTTGATGTGGGCAATCAGAGGGGCTGGGTATACCGT
TGGAGTTGTAACTGAATTAGTAGTGAAAGCATACCCAAAGCCTACAGAGATATACGCAGG
CTTTGTAGTCTACCCTATCGACAAACTCGAATCCATCAAGCAAAGTGTTGCCGACTTTAC
CAAAACCAACGCCGATCCTAACCTTTCTCTTCTCCTTGCTGTGGTTCCTTTCAATGGTGG
CCCAGTCGTCTTGGTGAATCCTATTGTTTTCGGGACCGAATCGTTTGCGAAATCCGCTCT
TCCTTGGGTATGGGGACCTGGTTCCGTTATGGATACCACTGCTTCTCTTTCTTGGGAACA
GCTTCAAGACATGCAACTGGCTTTCGTTCATCATCCCGCAGCCAACTCCAACTTCCAACA
ACACAGTGTTATCGTCGAACACATGACAGCTGACTTTATCCAAGCTGCAGTAGACTGGCA
ACTCGGTCTCCTCTCAGACCCCAGGTGGGCTGGAGTCCAGATGCTCTTCGAACCGTTCGT
TCCGAAATGTTTCTCTGCATATGCTGAGGACGGCGCATGGCCTCATTCAGTGGAGAATGT
GGCCGTCATCCAAGTTTTCATTGAGCAGAAGGATGCGACGACGAGCGATGCTGAAGTGAA
CGCTGCTCAACTTCGTGCTGGAAGTGACGTTATGGAACAGGTGTCTGGGATAGGTAAGGT
TCTTCCCAGATATCCTAATTATTATCTTCAAGGAACACATGCGTCTGAATTTTATGGCGA
TAATCTTCCGAAGTTGAAGGCCATAAAGAAGAAGTTTGACCCGAGTAATAGGTTCAATAA
GAGTATCTCGATTGCTTGATTTATGGATTGTTTTTATGGTTATATCGAGCCTCTCGTATA
CATGGTACGAGTATCTTTTGATCCATATACAAGGACTTTGTTTGTGATATTGTTGGTAGG
ACGTTTTAAAATACTCCATGTACGTTGATAGAATTACAAAAAAAGCATCAGTCTGACCGG
AATGATCTCCG
>NODE_5662_length_91_cov_4.340659
AGTTCTTCCGGGGTTATCTTGGGCAACCCGTGGGAGGATTCCCTGAACCTCTACGCACAC
GCATCATCAGGAATAAGTCGAAGATTGATGGACGGCCTGGCACCACTATGGAACA
>NODE_5667_length_103_cov_3.796117
GAGCAGAGGAGCTATCTTCAACAGCCTTCATGAGGTCGGATGCATGGGTGGTTGTCAACT
TGTCTGGAAGGTTCTTCAACTGCGCCAAAACCTGGAGCATACGACATTTCCTTGGGGGCT
TCGTCAG
>NODE_5669_length_119_cov_9.478992
TGGGCTGATGTGGGTAAAGAGGCTGATGTGAAGGCGGCTGTGGACCTCGCCGTTAAAGAG
TTCGGTCGGCTAGATGTCATGTTCAATAATGCCGGTATCATGCATCCCGAGGATGATAAT
GCTTTGAATACTGAGGAACGTAT
>NODE_5671_length_25_cov_501.040009
AGAGCCGAAGCCAAAACGTCGAACTTCATTCTTCATCTTATGTTTGAAA
>NODE_5675_length_145_cov_5.882759
CGTCGATATAATCCACTCCAATAGCTTGCAGGATTTGGGCTTCGACGAAGTGACCTATCC
GAACTTTGGCCATGACAGGGATGGTCACCGCATCTACAATCTCTTTGATCATGTAGGGGT
CGCTCATACGAGCAACACCACCTTCAGCACGGATATCGGCGGGCACGCG
>NODE_5676_length_191_cov_6.178010
TTACAGCATTGTTCCCTGATGACGAAGACTGTTTGACTGTTAACGTCGTGAAGCCTGCGT
CTGCGACACCTGCTTCAAAGTTGCCTGTGGTGGTGTGGATCTTTGGTGGAGGTTTCGAGT
TTGGCGGCACATCTATGTACGATGGAAGCGGAATCGTCTCCAGATCTATTGATATGGGTG
AACCGATCGTTTTCGTAAGCATGAACTACAGGGTA
>NODE_5677_length_51_cov_2.941176
GGGAGATGGTATCGGTCCGGAGATTAGCCAGTCCATCAAGGATATCTATGCTGCTGCTAA
GGTTCCCATTGAGTG
>NODE_5685_length_158_cov_7.215190
CAGAGTGCAAAGAAAAGTCCCCATCATTACGTTGCCATCCACGACCGCCCAGGAAAGAAG
AGACTTGTCATTCGTCCTATGCCACACAAGCAGAATGATGCCAAGCAACAGAACACCAAC
TCGGGTCAGCATATGAATGTTTATCCCTATCCTTGCTATACGACATCCACCCCTGATTCT
TC
>NODE_5686_length_107_cov_2.710280
TTTAATGTTTTCTTTTTGTCCCAACATTCCCGCAAAACATTTGGCCCTCTTATAGTTGGC
ATTTTCTTCAAATTCCGTTTCGCATGTTTGGTGTGTGAAACAGGGCGATGGGATGACGAC
CGAGCTTTACG
>NODE_5688_length_44_cov_20.000000
GGTAGGATAGGGGCCTACCATGGTGGTGACGGGTGACGGAGAATTAGGGTTCGATTCCGG
AGAGGGAG
>NODE_5689_length_173_cov_17.202312
AGATGTGTATCAGGCAGAAGAAGCATCCACGGCCATAGGACTCTGAAAGCACCGCATCCC
GTCCGATCTGCGCAGTTAACCAGAGTGCCGCCTAGTCAGTACCACGGTGGGGGACCACGC
GGGAATCCTAGGTGCTGTGGTTTCTTATTTTGAACTCCAGTAGTGTGTCAGTAAAGTAGT
TCGACCAATAGTCAGTC
>NODE_5691_length_167_cov_3.095808
TTTGCCCACTCAATGATTTGATCGGAAATCGAATCGAACCTCTCCATCGTTAATTTATTG
AGCAGGCCTCTGACTTTCCGGTCAACAAAATCTGGCAAATCCGCGTCAATCTGAATGGCC
TTCCTATCCCACCGGTTCTCGGAAACTTTAAGCGGAACAACAGACTCAGGAGGAAGTACA
GGGAGAGAACA
>NODE_5697_length_60_cov_3.850000
TCCTGAAACAACGATTAGTAACAGTTCGTTGAAATGAAGGGAGGAGTGTGGTATTCTATG
CCAACAAATAATGTTTCGATCTCA
>NODE_5701_length_66_cov_1.515152
CTTTCAACAGCTGCTTTTCCCTCCAGTACCAATGGAGATTCTGTCTTCCGTATAATGTCA
GACAACGCGACTGTGTTCTCGTTGCTGGCA
>NODE_5702_length_181_cov_5.779006
AGACGGTGAAGATTCAAATGCACTGATGAGAGGAAGGGCGTTAAGTCCACTCCCATAGTG
ATGAATCTGTCTTTCGATGCGTTGCAATTTGCCGCCATAGATGTTATCCCAGTATCGTCG
AGCATTTCCATTGTAACCCCAGTGAGGAATAAGAGGTTGATAGGCAATAATAGAATTCAA
CGCATTAACTGAAGTCTTCGAATCA
>NODE_5703_length_285_cov_26.715790
ACTCTAAGCGACTACAATATCCAGAAAGAATCTACCCTTCATCTTGTCCTTCGTCTCCGC
GGCGGTGCTAAGAAGCGCAAGAAGAAGACCTACAACACCCCCAAGAAAATCAAGCACAAG
CGTAAGAAAGCTAAAATGTCTATTTTGAAGTACTACAAAGTCGACTCCGATGGCAAGATT
AAACGCCTCCGTCGCGAGTGCCCTTCCGCTGAGTGTGGTGCTGGTATCTTCATGGCCTTC
CACAAGGATCGTCAATATTGTGGAAAATGTGGTTTGACGTACACCTTCACACCTGGCAGT
AAGCCTCCT
>NODE_5704_length_118_cov_5.423729
CTGGCGAGCGGTCGAACAGCATATTTGAAGGTCGAAGAAGGCAAAAGCTCTGGAAGGAGA
TACTCGAACCCCTTGGAATGCAGCTCGTCCAAAAGGTTGGCGCGGAACTTAGCCGTGGCC
CCTACTAGCACTCCTCATCCAT
>NODE_5708_length_782_cov_15.606138
CATCCTCACAACGCCGAATATTGAAGCCATGTTCTCCAAGAAATTGACTGCTATTCTCCT
TTTAGCACCCTTTGTTTTTGCTGCTCCTGTAGAAGACGTTGGAAAACGCCAGTCAGTCGA
CACTTCCCAGCACTGTGGACAATGGGACACCGTCACTGCTGGTCAGTATACCATGTACCT
TGACCAGTGGGGCAAGGACAATGCGTCAAGCGGTCAAAGTTGTGCCAACGTCGTCTCTCT
CAGCGGCACAAATCTTGCTTGGCAAAACACTTGGACCTGGCAGGGCGGTAGCGGCGTGAA
GAGCTATACAAACATTAATCTCAATGCGAATCTGAACAAGCAACTTTCGGCTATCCAAAA
CATTGATGCCGCGTGGTCATGGTCCCAGACAACCTCGGGTTCAATTGTCGCCAACGTAGC
ATATGATCTCTTTACTTCGTCGAGTGCTGGAGGAAGCAACCAGAATGAAATTATGATCTG
GCTTGCCAATTTCAATGCTGGACCAATTTCTTCCCAATATAACTCGGATGGCACACCCAA
ACCTGTTGCAAGCAACATCAGCATTGCAGGGCACACGTGGAATCTGTACTCTGGGAGTAA
TGGGGCTAACAATGTCTTCTCTTTCCTGCTGACGAGTGGAACTGCTCAAAGTTTCAGTGG
TGATTTGAACCTTTTCCTCAAGTATTTGACGTCGAGCCAGACATTGAGTACTTCCCAGTA
CTTGACGACTGTTCAGGGTGGCAGCGAGGCCACTTCAGGTACTGCAGTTCTTACCAGTTC
TGCGTATAGTGTGACAATCGCTTAGA
>NODE_5710_length_231_cov_6.000000
CAGCAGAGCCACCACCGACACATCGACCTGCAACAGTAGGGGCAGAACGACCAAGGAGCT
TTTCACTCGGCTTTGGGATGTGGACAGCATAGGCTTCACCAGCTTTGACCAACGATGGAT
AGTACTTTGCAGGCTGGATACGATTCAGGTCGTCTTTGGTATGAGGGCCTGTTTCAAGCA
CCAAAATTTTGAGGGTTGGATCGGCTTGGGCAAGTCGACCAGCAATAATGCAAGCCGCAG
CTCCTCCTCCAGCAA
>NODE_5713_length_50_cov_3.580000
CACGAATAGCGCAGAGAGTGAGGGCCACAGTTATTTCATATTATCCAGGACGAGGAACAA
ACGGCGAAGATGGG
>NODE_5721_length_317_cov_4.810726
GATGCTTCCCGCAGGACTAAGATCAATGGAAATGACTGAATTTTTGTGTCCCTGGAGCAT
GCATTGTACAACAGCACTCTTGGCATCCCAGAATTGCACACCACGGTCCTTAGATCCTGA
AACAACCCACTGGCCATCATGGGATACAGCAACGCTCAACACGTAATCCTTATGACCAGT
AAAGTTCATCGTGCAAGGACTGCCCTTATCGTCCCTCTTCCCATCCGACTTACGCTTCGC
AACAGTACCCATACCATTGAGGTCCCAAAACTTGAGTGTCTTATCCAAGCTTCCACTCAC
AAGGCCCTTTCCATCAGGAGTGAAGGCAACGCTGTAGACGC
>NODE_5722_length_52_cov_17.826923
ATATGCGTAGTCTTGTGTTCCGCCGTTTGCGAGGAAATGAGATGATTCATGGACGATTGT
TCCACCCTTAGAGTCG
>NODE_5723_length_144_cov_5.625000
TCTAGCTACAGTGCCGACGACTCTATCTATAAAGGCCCAGCAGTCAAAATTTATGCTGGC
GTTACCGGTGATGACCTTCAACAAGATGCTGAGGCTAGAGGCCAAGTTATAGTTGGTGGA
CAATGCCCTACTGTCGGCTATGCTGGCGGATATATACAGGGTGGTGGT
>NODE_5724_length_46_cov_5.565217
CCGTGCAGCTGATGCAGGATTGCATTTTGCCGTGGCTGCTGGTAATGATAACCGCGATGC
GTGCAATTAC
>NODE_5726_length_61_cov_3.655738
TTACTACTCTGCCTCCTCCGTCTAGACCTCATCTCACAAACCCTTTCGACGATTCCAATT
CCATCCAAACCACCAAAACAGAGGG
>NODE_5733_length_364_cov_9.560439
TTTTGCAAATCACAACAATATGGTGGATAAGTTAGGTGCAACACACAAGTTGAAGCCAAG
GTCATTATCTAATTATCTATATCACACATTCTGGATCCTTTGGTTCCACCTCCAGATAAG
TATCCCAACTGATTCATTACCCATACAATATCCACAGATTCATCTGACAAGTGTGAATTG
CCTTTAGCAAAATAGACGAAATACAACCATTGCTACAACACCTGCGCTGAAAGGTATAAC
ATAGTCACGCCATGGAGCAGTCTTCCGTTCAACCTCCTGAGTTTCTCTGATGTAATGACG
AGCGAAAAGATCATTTTGAAGCCATAGGATCTTGTTGACCGCCCGCACCACAGCAAGTTT
CGTATTTTGGTCGATTTGAGGGTGTTCC
>NODE_5736_length_69_cov_3.681159
GTCAGGCGTTACGGGCATGGTTGGAGCAGAGTGTACACCTATTACAGCCCTGGGTGTTGG
ATCAGGCGAAAATTGTGCTGGACAGACGGTTTG
>NODE_5743_length_234_cov_8.542735
TGGGGGCTGGTAACAGCAAGCGCAACAGCTGCCCAGGCAGCGACTGAGGGTGCACCATAA
GTACAGGAACCATCTTGCTCCGCTTCGATGATACATGGGGAAGCTTTCGTGAAGAGGATG
AAAAGGCCAGTACTCAGGAATACTGCAACAACTGCACCACAAAGCTGAGCGACGAATTGG
TTGCGTGGCTTGGCACGAAGGAGATAACCGGTCTTCAAATCACCAGTCATGTCTGCCGCT
TGACCAGCAGCACCACCG
>NODE_5745_length_34_cov_25.500000
AGAGGGATTCGTCACCAGCGATCCACTGCTATTGAACCTCAGACGCGTGGCAGGTCAC
>NODE_5746_length_25_cov_10.680000
GATTCAGGATGAGGCTCATGGAAGGGAGCCTGACAAGGGTCAAAGGTGT
>NODE_5747_length_173_cov_19.219654
GCTTTTCAAGCCGCGCCCTCGAGCATGAATTCTTCCAATGAATATGACGAGAAACTGCTC
TCGCAAGCACCTGAGGTGTCCAAGGCAGATATACAGGATGGCTACAATACAGACCTACTT
CGAGAGCCTACTGTCAAACGGGCATCTACAACGCGGGCGGTACCTCTCCGATCCAACTCC
GGTTCCCTTCAAGGACA
>NODE_5750_length_485_cov_21.179382
CCGAAAATGCTCTTACAAATTTTGACGTCAATTGTCCTTTTTTTAAATGTGAAAGCAGCC
CCTTCAGCAGTTGAGCCGACATCGTTTGTACTCGTCGGCGACAGTACTACAGCAAACGGG
ACTACACCGAATAGCGGAGGCTGGGGTAACGGGCTCTGCGGCTCTACCATCACAGGAAAT
ATTGCATCTGTTGCAGCGGGCACGCCCTGTATCAATACAGCCCATAATGGAGCTACCACA
GGAAGTTTTGTAGCTGATGGTTTCTGGGACATTTCCATCGCTGCTATTCGTGGTGAAGTA
GCAAAGGGACGACGTACATTGGTGACAATTCAGTTTGGCCACAATGATCAAAAAATAGCA
CCCCCTGAATCGATGGGTACTAATTTGACTGAGATGGTAAGGGAGATCCGTGATTTGGGG
GCTGAACCTGTGTTGGTGACGAGTTTGACGAGGAGGAGCTTTAATTCCGACGGAACAATT
GCAGACACTTTGGGACCTTGGGCAGATGA
>NODE_5751_length_595_cov_14.319327
CCCGCTCACAGTTCCTTTGTCTCTGGCAACGAGAAATATGCCTCAACCTTTGACAAAGGT
TACTTGGCCATCGCCCCAACCAAGAAGCTACTTATTGTCACGTGCATGGATGCCCGCGTC
GAGCCTCTATCTCAACTTGGAATTGATCTCGGAGAAGCACACGTTGTTAGAAATGCTGGT
GGAATAGCACGGGAATCACTTCGCAGTATCATTATCTCTCAGCATCTCCTTAGGACCCGC
GAGATCGCCGTTTTCCGTCATACTGGATGCGGTATGCTCACTTTTACTTCAGAACAAGCT
CGCAGAATTGTCAAGGATGCTTATCCTGGTGACAACACTGTCTCTCAGGCTGTGCATGAG
CTTGACTTCCTAGAATTCTCTAACTTGGAAGAAAGTGTCAAGGCCGACGTTCAGTTCTTA
AAGGAAAATGATCTAGTCCCGAAAGAAACCACTATCACAGGGTGGATTTATGATGTCGAT
ACCGGTAAAGTTAGTCAGGTTGCGTAGTAGTTATCCAGTTCCGAGTAATTTGATTCCGGA
TGTATTGTCAACAGTTACATTGTGCTTCCAAGTTCTTGTGACAATACCTTATCCAAATAT
GTTTCTGAGTACTCACGAA
>NODE_5752_length_25_cov_68.239998
CCGGACCAGAACTTCTTGGGATGGCTCTGCGGTAGAGCATGTATGTTGG
>NODE_5753_length_25_cov_18.840000
TAAAATTCCGGAACCAGGATGTGGGTCTTTAACGGCAACGTAACTGAAC
>NODE_5754_length_59_cov_2.220339
TTTTGCCTCTGCTTTCCTGATCAAGCTACTGCAACCTCGTTTCGCTTCCCACCTCAGCCC
AGAGACATGTGCCGAAATTAAGG
>NODE_5755_length_72_cov_5.222222
TATGCATTTGGTCAGAGTTTGGCGGAAGCTGCGGCCATGTTGTATTTGGCACCACCGTCA
ATGATGGTATGAGTACCGGTCACATGAGCTGATGCA
>NODE_5763_length_462_cov_20.517317
TTACATTGAGATGAACATTGCAGATGATGCTTCATCAGAGCTATATACACATGTTTATTT
GCTCTCAGAAAACCCTCATCTGATTTATGATGAAACACAAGATGCCACTGGAAATCAAGT
ACAAGTCAGAATCGAGTCCAAGCGATCAAAGACAGCCTTTTGCGCAATAGCCGGCGCATC
CTCCTTCGTATTCGCATCGATCACACTAACGGTTGCAAAACACCCAGACCTCGAAACCGT
CGATTCATCCGGCAAACTATCCGTCCCACACCTTGTCGTATCAACACCCGAGGTGCTACC
AACCAATCTGGTAGCGATCCACTTGAAGTTTTTCACATCATTCCCGCAGGCACTAATAGA
ACTAAAATTGATGTTGACAGTGAAGCCCGTGGGAACGATAGGTGAGGAAGTTCCACCGGA
GAGGTATGTTGAAAGGAAATCGAGAATGAGAGAACTGTAGATGTTGGCGCTGATGGTGGA
GGAGGA
>NODE_5769_length_86_cov_6.918605
GGGACAAGACAGGCCACCAACAGCAGATAACAACAGCAATAACAACAGACGTGAGACAAC
AGGAGAGGATATGCAGAAATTGAAAGTTCAAGAGTCCAATGAAAGAAGTA
>NODE_5775_length_413_cov_13.697336
CATGGATGCTACTACCATTGCAAAACAATTTTCAGGTTACTATTACGGCATATTTGACAC
GGATCGCTCCCAACTTTCAACCCTCTACAGGGAGACCTCGATGATGACATGGGAAGGGGC
AGAATTTCTAGGCACAGCAAAAATCGTCAACAAGCTGACGACACTTCCTTTTGAAAAAGT
CCAACATCGAGTCACTACAGTCGATGCACAGCCCTCTGGGAATGGACTTCTCGTTTTCTT
CACTGGTATACTAGCCGTTGATGGAGATGATCGACCACTGCAATTTAGTCAGACCTTCCA
GCTGCAGCAGAATGAGAATGGTACTGGTTTTTGGGTGTCCAACGATATTTTCCGCCTCAA
CTACGGTTAAACTGCCCTTGCGCTTCCTGTTCATCGTGATAGTACTCTTAACCTTGACTA
ATGTTGTGTCCGGTTTT
>NODE_5783_length_25_cov_58.560001
AGCAACGAAATGGGCAGCATGATCATCATGCGCAGCTCTCTTCGCCTTC
>NODE_5784_length_201_cov_8.910448
AGAAACAACCATGGAATCGCCAATACGCCCGTGCTTCCAGAAATGCACATCACTCCCACA
AATTCCCGTAGCACGTACATGCAACAAGACTTGTCCAGGCCCGGGCTTGGGCTTGGGCTT
TTCTACAAGGTGGATCTCATGCTGGGGATTATAGAAAGCTGCAATATTAGCTTCAGGTCT
GGGTTTCTCTCCTTGCTGCAAAATCCTAAAATCGGGGTGCTCAAG
>NODE_5790_length_110_cov_5.290909
CTCGGATAGTCTGCCTGCCGTCGTGAATCTGCAGAATAAGGAGTATAGCGACAATTATCA
AGGATTTCCTTCGGTGAGTGACAACTCGACCTGGAATGCGAAAGGGAAGAGGAGGGACTT
GAAGACCCAGAGGA
>NODE_5791_length_78_cov_2.423077
CTAGGACGCCTGGTTCTGTTGGTGGTGTTGGTGGTGGTGATCATGAGCGGGAGAGGGAGC
AGGACAGAGAAAGGGAGAGGGACAGAGAAAGGGAGAAAGAGA
>NODE_5792_length_240_cov_10.775000
CACAAATCAGTTGACAGCCAAATTTATCAGGAGGTCGTATTGCACATGGTAGGTGAGGCA
GATACAAAAGTATACTATACAAGATATTCTTCTCGACAATGCTACGTCGAAGAGATGGAT
TGGTTCCTCATGATTTGAGTAAACATCTGCGCTGCGGCCTCTCCAACACCAAGCGTACCC
CACTTGTAGGCAGGAACCTCGTGTCCAGCACCGAAAAAGCGGACATACGAAAATGTACCA
GCGTTCTTGTAAACACCAGCAGAA
>NODE_5794_length_66_cov_2.939394
TCGTCATCCTCTTTTCCACGCACGCTTACACCTCTAGCCTCTTGTGCAGGGTCCACAAGT
CCAAAACCTAGAACTGGTGACCATTGAGTA
>NODE_5795_length_120_cov_2.766667
GTTCGTTAAGGCTAGCAAATTCCATGACTTGCTGTCTTAATTGCTCGGCAAGTGCCTCGG
CTTGTGCATGAGTCGATATTGAAGAGATGTCAAGTTCGAGTGCTTTGCAGTCGCTTCCGT
CCTCCAAGATGAGAGTCGAAGGAG
>NODE_5796_length_405_cov_6.614815
GACAAGTTGATGGAAGAAGTCCCGCCAGCAGTCACTGTGACACTACCCGAACCAGCCTCA
AGTTCACCTTGATATAAAGTTACAGTATAGGTACCAGGTTTCATCATGTTTCTTGTGAAT
TGTCCACCGGAACCAGAGGCCCAATACTGTGCTGCAGAATTCTTGAAACCAATGGTAACA
GGTTGTCCAGACAATGTACCAGAATAACTACCAGAGACAGTACCACGACCGGAGGCTCCG
ACATAGCCTTGGAGATTGAGGTTATCCATGAAGCTTGTGTCCAAATTCCCAGACGGTGCG
GGGCCAGTCGTAAAGGCAAGGGCATAGGGACCGAAAAAGCCTGTCTTATATGTTTCGGTC
TGCTCGTGGTTCGAGTTCATGTAAAAGTAAAGTTCCTGCTGATCGCTACCCTGATTGTTA
ATATCTCGG
>NODE_5810_length_146_cov_5.890411
TGGAGTAGAACTCGTCAAGAATAATAGTAGTCCCTTCCTTTCCGAGGCTCACCAGCTCTT
TCAAGTCACGACCTCTAATTACCTGTCCAGTGGGGTTTCGGGGATTCGATGCAAGGACGA
CCTGTAGACCCTGAGTGTGAATATCGCGTTTCGTCTGTTCAATGTCTAAG
>NODE_5811_length_167_cov_7.760479
TCGAATCGGTTGGTCAAGGCGTTACCAACGTCGCCGTCGGTGACCATGTCATTCCTCTCT
ACACTGCTGAGTGTCGTGAATGCAAATTTTGCAAGAGCGGCAAGACCAATCTCTGTGGCA
AAGTCCGTACCACCCAAGGCCGCGGCCTCATGCCAGACGAAACAACCCGTTTCTCCATAA
ATGGCCAACCA
>NODE_5812_length_25_cov_18.400000
CACTTTGGGACCTTGGGCAGATGAGACGATCTTGATTTCTGAACAGCAA
>NODE_5813_length_101_cov_20.049505
ACGATCTTGATTTCTGAACAGCAACAGACCCACCTTTTGGATTTACATGCTGCTTCGATT
AAATATGTTGAAGCCATTGGACCCGATGCCGCCCACAGATTGAATAGAACACCCGACGAT
AACAC
>NODE_5814_length_93_cov_2.956989
GTTAAAGTAAACACAAAGCTGAACATAATGGCAATTAAAGTGAAGCCACGGTGGGTGAAC
CAAGTCCACGGGTTCTTGTATGGACACTGACAGATGGTTTTGCCTAAAGACGGCCTA
>NODE_5819_length_25_cov_15.080000
TCGGTTTCGACTGCTGGAGAAAGGGTTGGGGAATGTGGCAGCTCTGGCT
>NODE_5820_length_25_cov_237.919998
TGTGGGTCCTGGGGCTTGCCGGTGATGTAGTTCTCGAGAATGGATTTCG
>NODE_5823_length_75_cov_3.666667
GACGTGATGGGAAAGAAGCGGGAGAATCATAGTTACATTGTCAGCATTCTCCAGGCAAAA
ATCCAGGCTCAGGTGGAGGTGGACGCACCACCAACGAAA
>NODE_5825_length_57_cov_3.842105
CAGCTGCCGGTCGACGAAGATTTGTCCTTCGGTAATATATCCCGTAAGATCAGGAATAGG
GTGTGTAATGTCATCATTAGG
>NODE_5827_length_61_cov_2.459016
CTGGGGGTTCGATGTGTGGGAGGGTGATGGTTGGGGTAATGCAGTCATGCCCAGGGATCT
TCAGGAAGAAAAGCAAGCAGAGAAC
>NODE_5828_length_77_cov_8.142858
GGCTTGCTGAACGACGAGAATAGTAGGGTCAACCACGCTAGACGCGGTCGAGAGATCAGA
GCAATGGAATCCATCACCAATATGAATGGGTTGCTCCGGGG
>NODE_5838_length_280_cov_7.364286
CTGAGGGAACATACAAGTCTTGTTCTCCAGATCAGCATCTGGATGTATGTCTTTATTTGT
GCACACTCTCTTCGCTTTTCACCAAGTAGCTATTCTATCTACCCTGGACGCTATTCCAGG
TCTGCAGGCCCCTCAGGAACATCGAGACCGACGCGGTTGGCTGTCTTACGAATGCGTTCC
TGTTCAGTAAGCGAGGTCAATGGGTTGTACCTTTGCACCAGGGCCTGGTGTTCCCGCTGA
GACCTGAGGAACTGGAGAGCATTGTCTGCGTCCTGCAGGGCCTCGATGTTGGCTGCTCTC
TGCG
>NODE_5845_length_95_cov_4.684210
TGAAAACCGAGACATATAGTACATTCAAGAGCCGGGTGGCAGAGCACTTCAACTATCCTG
AGGATCATATTCGTCTGTGGGTATTGGTCAATAGACAGAATAAGACTGTTCGTCCCGAT
>NODE_5850_length_93_cov_3.365591
CGCAAAATCTGCAAATGCTCGTTCCGGTGATACCTGTTGGAATTCGTTCTGGTTGTCGGG
GTTGACTTGAGAACGTAATGAAGCGGTCAAGACAAATTGGCCAACAGTGCTTGCAAA
>NODE_5851_length_180_cov_4.844444
ATTACAATTAGAATGACCAATGGGTCTCTCTACAAATACAATATGTACTAACATGCAACT
ACACCAGGAGCTCGAACTGCTGCTGGACACTAGGGTGCTTCATAAGGCGACGATGTAGGG
TATGCCCCAGAAGGCACCTCATAGTGCCTTGCAGACATGTCAGGCTGTGAGACGACATAG
GTGCGGTGGCCAGACGAAGTCGCA
>NODE_5854_length_38_cov_82.394737
ACACTTCCTTGGAAACTCACCTCGAGTCCACCGGCCAGAACACATGAGGCCATTGTCAGT
GG
>NODE_5855_length_77_cov_5.428571
AACAAGTACTCGTGCAATGTACTTGGATTTCTCTAGATCCGGCGATGAGGGGTTATGTTC
GGGATGCACGAAGTTATCTGCCGCCAGTGCAGATAGGAGGG
>NODE_5856_length_82_cov_6.439024
AGCAAACTGGATAGAAAAATTGGTCGATGAGGAAACACAGTGCATATCAATAATCCAGGT
CAAAGGTTAATTACATACCAAGTAGTTTTGGTACCCCTCAGTCCAT
>NODE_5857_length_514_cov_10.042802
TCCATACGGCGGCTTTGGAGCCGACAGAGAACTCAAGATCCTCGCGGGTAATGCTATCCC
AATATTTGTAAACCATCATCACGCTCAGGAGCATGCAAAGAGTGAAGAAGAACAGTCCAT
CGATATAATGCTTGATGGCGTCGCAAATCGTCACGCTGAAAGCGAAGAGAAGAACCTGGG
CAATAGTGAAAAATGCTGTACCAAAAACAATGTCACCCAGGGGCCAACGGTCATCAAGCG
TGCGGAAGACGAGAATGAGCTGTGACACGACATAGATCACAGTACAAATAAGAGGCCATA
GAATGTAGACAATCCATAGTCCAATGGGCTTGTCGTACTTGAAACCGGCGAATTGCTTGA
AGGTAGCGATAGCAATGAAGAAGGAGACACCAAAGACGACAAGACAAGAGATGCGTAGAA
ACCAGAGAGACAAAGGTGTGCCATCCTCAGCAAACTGGAAGCCGACGAAACCATTGATCA
AAAGACAGCAGTACGCCGCAGCTACGAGTCCTGTGTATACTGCAGCAAACCAAGAGTA
>NODE_5860_length_475_cov_5.284211
GGAATTCTCCAAGGGCTGGCTTATCTTCATCGGAACAAGACTATACATCGTGACATCAAG
CCTTCGAACATTCTCTTGACCAACCAAGGTATTGTAAGACTATGCGATTTTGGTGTTTCT
GGGGAACTCGTGGACTCCCTCGCGAATACTTTTACGGGAACGAGTTTCTACATGGCTCCG
GAAAGGATATCAGGGGAAAAATATACAATCAGATCTGACGTGTGGTCCACTGGTATCACT
CTCCTTGAATTGGTTCAGAACCGATTTCCCTTCCCAAATGACCTACCCCCTATCGAGTTA
ATGGTTTATATCACTCGAAACGAGCCCCCCCGCCTTGAGGATGAATCAGGCGTTCAGTGG
ACTCGCGACATGAAGGATTTCATCAAACAGACTCTCATCATTAATCCACAATTTCGTCCA
GTCCCTAAGCAAATGCTGGAGCATCCTTGGATTACTAATACGATGAAAATGAGGAAAGAA
GGAGATATGGCTAAATGGA
>NODE_5861_length_72_cov_5.083333
TTTACCCTCGCCCTCTTGCTCCTGCCCTAAGATATCATAATTTTCGTCGAATGTCTCCTC
TTGATAACCTCCTCCATAGTCGTAGTCGTCGCCAAC
>NODE_5862_length_336_cov_7.041667
GGTAGAATGGATTGAGGATCACTCATGTCTTTGGAGGTCGACCCCGATGCACTTGCAGCG
CCTTCTCCATGATATCTATGAGACCAGGGGACGAGGATCTGGCTAAAGACAGAATTGGCA
TAGGTGGCCCATTCCTTTCGCTCTTGAGGGTCTGGCAGTTTTTCTGCAAGAAGAAGCACT
TCGTCGGCAATTTCGTAAAGTGATTTAGACCGGGAAAAGGGCGGAGCAACCGTATTACGA
GAAGTATGTGGCATATGGAAGATGCCGCGGTAGAAATGATCCGCGGCAATTTGAAGAAGG
TCATGCGGCGTAGCATTGGCCAACAGCATTTGTCTGGAAATAGGAGGCCTGCGCTCACTA
>NODE_5863_length_268_cov_8.395522
AAAAGCGCCAACCTCTCTCTCGGAGCTAACTCTTGACCATCCTCAAATCAGATTCCGTAA
GGACTTTCTGACAGGATATATCGTGAAACTGGTTACCATGGACTATTCGGATTTTGGGTC
TTGGGAGTACCTCGACAAAGTGGGCAGGGTGCACACAGATGTCAAGGATTCTGGTTTCAA
ACATCGTGCAAAGAAACCAGGACTTCGGGTCGATTATGTTCACTGTGCTTTGCTTCTGGG
TTTCGTGGAAGATATTCTTGTTTCTGCTGTCATGGAACACCCTCAAATCGAC
>NODE_5866_length_153_cov_5.385621
CCCCGCCCTTGTCTGTCATTTCAATTGATCACCTGCCGACATTGTTACCGCGGGAAGCGT
CTGAGCAGTTCAGCGAAGATCTGTTACCATCACTTCTGGGGTTCCCTGCGACGAGGGTGT
GGACAGAAGCGGGAGAGCTGTTCCAGAAAAAATTGGGAGAGGCAGTCCGTGTTGAGG
>NODE_5871_length_88_cov_2.784091
TGGAAATGGAAAACACTACGGACAAAGCCAAGAAAACAGGATGACGAGGGTATGCCCATC
ATACATCCAGGTTTCCCTGCAGGTCTGCTTGGCAGCTTGAACTTGATGTACT
>NODE_5872_length_63_cov_19.571428
CCGACATTATGGGAGGTCACGATGGTCTTGGGACTCACTAAGGTATGTGTACTGGCGAGA
TCGTCCGTCGAGCTGCGCACTGGCCCT
>NODE_5874_length_118_cov_5.067797
CGCATATCATTAGATAGTCAGTCTGATCCTGCGTAAACACTACCGCTATCTATTCACAAG
GTCACGACACAAAACACGGGTCAAGTCAAAGAGTGAGATTTGAATTATTTTAAGCGTATT
CCGAGCGTCGCGAGATGGTGAG
>NODE_5875_length_108_cov_6.324074
AAAAACGGCCAGTAAGAACACGGATCAAGTCATCGCGAGCTAGGTCACGAGCGGATTTCT
TGGTATCCTCAAAGAAAATTTTGGCGGAATCAGGAACACCAGCATCTTGCTGGGTCTGCG
TACCAGCACCGT
>NODE_5879_length_402_cov_9.174129
TTCGGTTTGTTTGTTTGTTTGTTTGTGAATTTCGAAACATCTAGGAAGCAATTGCCGAGG
GAACAAGAGGAGATCGCAATCATGGGTATCACGATCAATCAATCCATTGCACGTTCGAGA
AGTTGATACTAGGTTTGGGTATGTAATTGAGATGTTGCATTCTTATTTGTACTGAACGAT
GGATTTTGATACCGTTCGTCCGCTGTTTGGGGATTACACGGCCACGTCCATAGTTGACTG
ATATCTTGGAAGTCCATGTGTCATCGTCTTTCTGGAATTTAATTTTCTGTGGGACCAGTT
CCATGATCCACCATGATTTTGCGATTTCCAACATATCGTTTATGTCGGATTTGGCATCAG
CAAGATCTTCCTCTTCTTCACTGACAAAGGAGTTATCCTCCACAGGAGCTCCATTGTCTC
CAGGGA
>NODE_5884_length_64_cov_5.187500
TGGCAATAATGGAAATGACAATGACGGCAATGGCAATAATGGAAATGCAGGAAACAATGG
GAACACAGGGAACACAGGGAATACAGGG
>NODE_5888_length_33_cov_24.393940
TTTTTCACACCATCAGAGAACACCAAAGAGGAGCTCTAGATGGAGAAGTAGCAAGAA
>NODE_5890_length_59_cov_4.610169
CCGGGTCATGGGAATCTGGGTTGCATCGTAGAGGCTTTCAACTCCTCGGAAACTTGCAAT
CCAGGCAAGGAGGAAATGCACCA
>NODE_5891_length_72_cov_60.972221
AGCGGAAAATTGCCAGGCATGGCACGAAGACATGCCAACATAACGAACCCACCCGGCTTT
TACAATATCATCGAGGGCATGCATCGTCTCTTCAAT
>NODE_5893_length_424_cov_32.844341
AAGCGAGAAGCGTGCATGGCTTTCAAAACGTGGGGAAACGACCCGGACTGCCTGCAAGGG
TAGGTCAGGTGTCCAGGTCCCTAAAGCAGGATGGACGGGCACGCTATCAAAGCGTGCATT
TTGTTCCGATTACATCGGGACAATTTTCATCTGGGTGCCGAGAATCGCGGAAGCTCAACC
CGCACGAGAATTTGAGCTTCCTGAGCAAGTCGCCCAGGTGAAGGACAGCAATCGGGCGTG
GAATTGAGCCACGCCTTTACATTGCGCCCATCCGCGCAACAGGTTGTATCTTTACTGATA
ATTCTCCGCACAGCAGGGAGCTAAGAGTGGCTCATGTGATACTAAGGCCCAAGATATTGA
ATCAGGGAATCTGCGACCGATAAAGCTGAAAAAGCCTAGAGTCAAAGAGGTGTTACATGA
TGGACATGCGTGCACGGCGTTTACCGAG
>NODE_5896_length_59_cov_4.745763
AGTTATAGCGGCATCAGCCGTTGTAGGGTCACTTGATGCAGCAAGCTTGTTGACGGCATT
GGTTGTTTGACGAAGATTGGTGA
>NODE_5897_length_55_cov_4.672727
TTCCTTTGCATCTTCAGTATTGCATGTGAACTTCTTGCGTTTTTCAGCCACCCTGACCCT
CAGTCATGGTCATTGTACT
>NODE_5902_length_420_cov_37.997620
CTAGCGAGTGCTCAGACAAGGGACGACCAAACTGGGTTAGGATGGCACTTTGTTCAGAAT
GGGACTTCAGGAATTGTTGCTCTTGAGTCCATCATCGTCTCAGATACCCTGGCCATATTC
TTTGACAATTATACAAATGACCCACTGCAGATCAATGGTCATCCTGCATTGGGCGCGTTA
TGGAACTTGGAAACCAACACAGCCTCTCCTTTGAACGTCCTTTCAGACACTTTTTGTGGT
TCAGGTGCATTATTAAGTAACGGTACAATGGTCAGTATTGGTGGAGACGCCCCTAATATC
ACCGGTCCTGACGATGGGAGGATGGCTCTGAGACTCTTTGAGCCTTGCAACGACCCGACT
GGCGCTACGTGCCACCTCGTTGAGGACTTGGATCATCTTACAATGGCTGAAACTCGCTGG
TACACATCAAGCGCAAGGATTTTT
>NODE_5903_length_215_cov_6.232558
CTCCATCCGAGACCTTTCAGTTTCCTTATTTGACCGAAGAATGAGCAACGAAGTGGGATG
GCGTAATGCCCTGAAAGAACTTCCTTCAACGCCGAACAAAATCCCTGCATTTTTCTTTGC
ACACGGGTCCCCAATGTTGGCGTTTCCAGAAAGCGAACGTGGTGATCCGATGATGAGTTA
TCAAGGCCCAGGAGGAAGTCTCGCTGCCTTTCTAAAGGAATTTGGGCCGACACTGTTAC
>NODE_5905_length_154_cov_5.662338
CGGTTATTCAAACTGAGTCCCTGGTATGATGCAACTTGGTGGAATGTGAACGCAGCAGCG
GGATCGACGAATGTCACGAAAGCGATATGCTTATCTGGCATATATCGGATGCTTTGTAAC
ACACCTCCCCGAATAGCATTGCACAGATCTTCAGTCGTTGTCTCAGGATGGATGTTTC
>NODE_5907_length_69_cov_4.072464
TTCATGGCGCAGTTCCGCTAAAGTGGTTCTGCTAAACATCTAGTTTTCTTGATCTTCAAT
CTGTAAATCAGATGACCGTATTGTACATTGGTA
>NODE_5908_length_83_cov_3.277108
GTGGACGCTGCAGCTATTGAAATAACACCCAGAACGACGACAGTACATCCGCTCTTGATG
CCTGCAGAGCCCGAAGGCCAGATTTCTGAGTCAGAGAGGTCTGGGTG
>NODE_5910_length_25_cov_3.400000
GACAGACGATACTGGGTTGCCTAGTCACGTATTACATAATTTCCTTGCA
>NODE_5911_length_81_cov_6.395061
CTCGGTGGTCAGCCTCTCGACAGCTTTCTCCAATGCCACCTTATGTTCGAGCTTCCTCAT
CCTGCTCTTCCTAGCTGCCATTGTGTTCTTCTTCCTCTTCCTATC
>NODE_5913_length_216_cov_5.930555
GCTTTCTGTGAGGACACCACCGTTGCGATTCATCGTTCGGGGAACGCGAGGCTCGTATAT
CAAATACGGTGTTGATACCCAAGAAGATCAGCTGAAAGTCATCACAACGCCGGAGAGCAT
CCTGGAAGATCAACATGGAAAGGAGCCCGAGTCGTTGTGGGGTGTTTTGGAGACGGTCAG
AGAAGACGGTCTGACGTTTGACAAGACGACATGGCCTTCGGACGAGGCAGGGTCTTATGT
>NODE_5915_length_138_cov_3.826087
CAAACAGGTTGTTCTCGAACTTGCGAAACAGATCGCAGCCCTTGGAGGCGATCCTCTTCA
AGCCCTGCAATCCGGTACTTTTGAACCAGGAGCCGTCAATGACCCGACTGCAGCAGGAAA
CACATGCGATGATGCCAATGACCCCATGGGTTGCATCTTTAC
>NODE_5916_length_26_cov_691.807678
CACCTGAGATTGGAACCCCAGTGAAGTGAGCGCGCTTGGAATCATGAGAG
>NODE_5921_length_162_cov_54.753086
ACGGTCTTTCCAGCGGGAAGGATGAAGGTGTTTTCAGTAACGTTGAAGTCCCCTGCTTCG
GTAGCACCATCAATGACTTTCTCGAGAGTTGGAACGTCAGGTGAAAGGTAAGAGACTCCG
TTGATGTTCCATTGAGCCTGGCCAGCGGTGACTACCAGATCGAAAGTGAGAGAAACATCA
GGATCG
>NODE_5922_length_65_cov_20.184616
TTCATACGCTCGCGCTCTCTGACTTCCGCAGATGTCGTATTTTGGATCTCCCATTCCTGC
CTGATGATTTGAGCAGCTGAAGGTTTACT
>NODE_5925_length_130_cov_6.692307
TTGTGTTCCTGCACCTAAGGGATATTTCAAAGCTATGAAATCGGTCTGTGACAAGTATGG
TGCACTTTTTATCCTTGATGAGGTCATGAGTGGAATGGGCCGTATGGGAACACTTCATGC
GTGGCAATCGTTTGGCGACAATGTTGCTCCCGAC
>NODE_5928_length_272_cov_37.154411
AAGGGCGAAGAACTGGAAAAAATATGGAAGAGACTGAAAGCGTTGTTCAATGACTTGGAG
AGCTGGTATGCCAAGAGCGAAGGAGCATTCTTGGTTGGAGATGACCCATCTTTCGGCGAT
TTCACTCTTGCCGGGTTTCTGCAGGCATTCAAAATGATCCAGGGAGAAGAAAGTGAAGAT
TGGAAAAAGATAGGTGCTATGAACGATGGGCGATGGATCAAGTTGTTGAGGGACTTGGAG
AAGTATGCCAGTGTCGAGAATTAAGATCAACTCGTTACATACGGGTAGTTTGTCTT
>NODE_5929_length_190_cov_72.794739
CCTCCCTTACGGTGCTCTCCTTCCTGCTGCTGGAGTTAATTTCATCCAAGAACGACCTCA
TGTCAATGCATGGTTCACTAAATTAGCAAACCGCGAGAGTTGGCAGGCTGTTAAAGATGG
GGTCAAGAGTGTTTCCCAGTTTTAAATAAGATGGTGTCAGCGTTCGCCAACTTGTATTGC
AGAGAGAAAGATGGTTCAGTAGTTCGTCCAACAA
>NODE_5930_length_82_cov_61.426830
ATAATTAAATTGAAAGAATGTCATAGCCTCCTTGTACCAATCTCCCGCAGCTGATAATAT
CCGTCGACCTGAGACGCTTCTAAGGTAGAAACAACTCAGCTGCTTA
>NODE_5933_length_198_cov_4.075758
TTACTGGACGCGGTTTCCTACGGGCCAAGAATTCATCGTACAGAGTATCATCAGTATCAA
CCACGGTGCCAAAGGCATCATAGCTTGGGATGATCCCACTACCAGCGATATCAAATCTTC
AGCCTCCCTTCTCGCCTTGGCGTTACCTAAATTGAGCATTCCTTTTATTCTCAATCCTCA
ATCGACTTTGAAACAAATCACGGTGAATAGAGTCGATTTTGG
>NODE_5934_length_223_cov_6.103139
GAACTGGGGAATTCCCGCGACGGCAGGTGGTGAGTCTTTGGGAAGCCGTTCATGTTTAGA
ATCATCCTTTGACGTGTACTCAAAACCCGCATCAACCTCTGAAGGTGTAACTGCCTCCTT
GCCGTTGATGATTGCGTTTCTGCGCTCGTATAAGGGCCGCGCCAAGTCGTGGTACTTTTT
CTCCAATTGAGTAATCTCGCGCTTAAGTTTCGCCTGTAGTTCATCTTGTTTGACTTGAAG
ACCTTTG
>NODE_5935_length_62_cov_6.145161
ACGACCCTTTGCCAACTTCTTCACCGGACCACTCAAATAAGCCGAACACGCTACTTCAAA
AGCACCTGCTCCCGGAACCAAAGTCC
>NODE_5945_length_373_cov_27.906166
CAAGAAGACATTAGGACTAGTATTTTGTCAATTCACTTGTTTCAATTAGCGTCCAAAAAG
CACATCGTATTATGCTACAGGCAGTACAGATGGAGCACACTAGTACAATGAAGGCTTAGC
GGCTCTTGAAGTAATCAAGGAGGACATGGAGAGCCTCGGAGTCAGTACCGAAATCCTTAA
CGACAACACAGCTGCAGCCAACGATCTTGCGGGGGTTACCCTCACGATCGATTTTGCAGA
GACCAGCCCAGGTACCAAGAACTTTGGCATCTCCGACCTTGATCAAGTTGGTACCATGCT
CAGAGCAAAGGGCCTCAATAAGCTTGATGTATTCAGCCTCAGTGCAAGTCTCGACCAGAA
CACAGAGGTGGGCTTTACGCTGGTCGAGGGCCTTGGC
>NODE_5947_length_110_cov_14.290909
TACACGGTGGTCTTATGGGCCGCCTTTGCTGCAGCTGCTTTTGCCTTTTTCTCGGAGACA
CGCTTGGCAATGAGAGCATCGTATTCGGCTTTGTTTTCTTTCTGGCGTTCCAAATTCTGG
CGCTTGGTGGTACG
>NODE_5948_length_198_cov_6.262626
CCGATATCTGCCAGGGTTGGAAGGAGGTGGACGATGGAGTTGTTCACTATTGTTTTCCTT
ATTGGAGCAATTCTCCAAACTGTTGCCTCGGGTCCTCCAAATGGTCTCCGCCTCATCTAT
GGCGGCCGTGTTGTTGCTGGTGTTGGTATTGGCGGAATCTCTTCTGTTGCTCCCGCTTTT
GTATCCGAATGTTCCCCTAAGGAGGTCCGGGGGCGTATCACG
>NODE_5950_length_590_cov_12.632203
AAGGTGGGGAAGAAACCAAAAAAAGAGATCGAGGATGAGGATGAGGAGGAACCCGACGTT
CCTCCCGAGCCCAAGGCGAAGAATCCTTTGGATGACCTGCCCAAGTCCACCTTTAACCTT
GAGGAGTGGAAGAGGGCTTACTCCAACAAGGAGACTCGTGGATCTGATGGTGCCCTTGAA
TGGTTCTATAACAACTATGACTCCACCGGGTTCTCCACCTGGAAAGTGGACTTCAAATAT
AATGAAGAGCTAACCCAAGTTTTCATGTCTTCCAATCAGATCGGTGGTCTCTTCAACCGT
CTCGAGGCTTCTCGTAAATACCTCTTTGGGTCTGTTGGTGTGCTCGGCACGACAAACAAC
AGCATCATTACTGGTGTTTTGATTCTTCGTGGTCAGGAAATTGAGCCAGTTGTGAGCGTT
GCTCCTGATTGGGAGAGCTATGACTATAAAAAATTGGACCTTTCGAATGAGGATGATAAA
AAGTACTTCGAGGGTTCTCTTGCTTGGGACTTGGAGGTTGATGACAAGAAGTGGGCTGAT
GGTAAGAACTTCAAATAAACGAGAATGAACTTGCATAGGTTGATGTAGATTGTCGATCCT
CATGTATTATGATT
>NODE_5952_length_195_cov_4.425641
TGCCAACCCTGCCGCCTACAATCCTACTCCTGGTGCCATGGGTCCCCCAACATACAACTT
CCCTCACCCTCATGGTCATCAAGCCCCGCAGCATCTGCAGCAGCAACATCAACAGCACTT
ACAGCAACAAATGCAATATGGGCGTCAGCCCATGATGTATCCTCCACAGGTGCAACAGCA
AGCGCCAATCCCTCATCAAATTCAGGGTGCTCCAACTCA
>NODE_5959_length_146_cov_17.047945
GTCAATACCTCAAGATTTTCGACGCCGCCGGCACTCTTCAAGACAGAAATGGGCTCCACT
AGGTTGTACAGCAAGGGTCGTGTTCTCGGCCATAAGCGGGCTAAGCGCAACTCTCGTCCC
AACACCTCACTGATTCAAATCGAGGGCGTCGGCAACAAGGAGGATGCTCA
>NODE_5970_length_404_cov_7.091584
CTTCTCACATCGGCGGCGCCAACGATTTCAAAGTAGTCTTCATTGGTGCAGGCAATATCA
TGTTCGGTTCCGATGAGGGACCATGGAACCATTCTTTCCGTTTGGAGCACAAACTCGGTC
GACGCCTTAAAGTTGTGGCGTTGATTGATCCTGCCATTGAGCGCGCTACTTCTGTTCTGC
AGAAGAAATGCGACTCTTTTGTCTTCTCAGCATACCAGGATACGCGTGTTTACAAAACAC
TCGAAGATTTCGCCAAGAACATGACTCCGGAACAGCGGCCTCGTGCCATCATTATTGGAA
GCCCCCCGATGTTCCGAGGCTCTCTTCAGCCTGACAAGGATCTCGAAGTCCGGATCATCA
AGTATTTCCCAGGAGTGGCAATGTTTATTGAGAAACCTATAGCAACCGGGCCGTATGAGT
ATCGGCCA
>NODE_5971_length_82_cov_2.939024
TTCTCCTCTTCCTCTCCATTAAACTTCAACGAAATCGAATTCACACAATGTCTTTCATCA
GTTGGAGTAGGAAATCCTTCCCCTTTAAAAACATGTCCAAGATGTA
>NODE_5972_length_62_cov_2.887097
GCCGCAGCCGTTGGTCCACCCCATCTTGCTCGGGCGTCAGAGCGACGTCGGACGTGCCCG
CAACCCAGGAGAGAGTGCCTTGTACA
>NODE_5973_length_88_cov_8.647727
TCCATCAGGGAGAGCCAAGGCACGGGGGAAAAGGTTGACGGGTACTGTAAGATCAAGGAA
GTTAGAGGATCTTGGAATCCCACCGTCTTTGGATGGGAAGAACTCAAAACTA
>NODE_5977_length_87_cov_3.241379
TGACCAAAGATGAACGGCTTCAGTCCCTCAGATTTCGACTCTTTTATAGGCGGAGCAGCG
AAAGGGTTGGACGAGGTATTAGGAACGAACGCAAAGGAACTGGTTGTAGTA
>NODE_5978_length_177_cov_5.875706
ATCCTCAATGTTCGCGAGGCAAACAAAGAGATGAACAGACTATCAATTCCTGCATGTCAG
GTGACAATAGGAGACGATGGGAGTAGAACAACACTCAGCGACGCGGGATTGACACAACTT
CGCTCATTGCGGGCTCAGAGAGTGTAGATATAGTGTTCTATTGTATAGTACTTAACTCCA
GCCTGATCAGACAGTGTCATT
>NODE_5979_length_469_cov_28.686567
GGCATTCTGGCCTGGGAACTGGCCAACGAACCAAGATGCAGAGGGACCACTGGCACCACC
TCGGGGAGCTGTACCACGACCACGATCACCAACTGGGTACAAGAGATGTCAGCATACATC
AAGTCTCTAGATAGCAACCATCTTGTGGCCATCGGTGACGAGGGTTTCTATAACCAACCC
AGTGCACCCACCTACCCATACCAAGGGAGCGAGGGGGTTGATTTTGATGCCAATCTCATT
ATTTCTTCAATCGACTTTGGCACTTTCCATTCGTACCCAACACCATGGGGTCAAGGCGGT
AACGAAACAGCTTGGGGAGCTCAGTGGATCGCTGATCATGCCACAAGTATGAAAGAAACT
AACAAACCTGTTATACTTGAAGAATTCGGCGTTACATCGAATCAAGTAACGACCTATACC
ACCTGGTTCAACCAAATAGTCTCATCAGAGCTGACTGGTGACCTTATTTGGCAATCCGGA
TCCCACCTCCCCA
>NODE_5980_length_175_cov_25.251429
GGCAATCCGGATCCCACCTCCCCAGAGGAAATACCCCTGACGATGGCTATGCCGTCTATC
CAGATGGTTCAGTGTATTCCCTTCTGACTTCGCATGCTACAGCAATGAAGAACAGAGGTT
AGATGATCTCCAAAATTTAGAACCTGAAATGCTCCTCTGTAAATCACTTAAATAAATTCA
TATTGGTCAGCCATGTCTG
>NODE_5981_length_89_cov_78.943817
CCACGCTGAAGTTATTTTGTTATTGTTATTTTACATCTTGACAATCAATCCTGATACACT
TTATCTAATAACTGCTCAGCACTCGGTGCTCTGGTAGACTTGAGTGGTGAAAC
>NODE_5986_length_1569_cov_18.840025
ACCGCATCCTTCTAGGAGAATACATGGTGATTGGTATACAAACCAGCTTGTCATTATGCC
CCAAGCCCGCCAAACACAATCAGTTTGGTGTTCATGTATTCTTCAATGCCATGTGAGCCT
TCCCTACCAAGTCCGCTCTCCTTGACACCACCAAACGGGATGACGGCCTGCGAGAGAAAA
CCGATGTTTGTCCCGACCATACCAACCTCAAGTCTCTCAGCAACTCTCCACACTCGACCG
ACGTCCCTTGAGAAGAGATACCCAGCAAGTCCAACATCGGTGCTGTTGGCCAGTTTAATG
ACCTCTTCTTCAGTCCCGAATTTAATAAGCGCTGCAACTGGACCAAAGGTCTCTTCACTG
TTGAGAACGGCTTCGCTGGACACGTCGGAGAGGACAGTGGGGTAGAAGAAAGATGTGTTG
GGGATGTGCTTCCCACCGACGAGGATCTGAGCACCCTTGCTCACGGCATCTTCAACGTGC
CTGATAACTTTTTCAACTGCACGTGTGTGGATAAGGGGACCGTGAGTGACTCCCTCCTCA
AGACCATTACCGATTTTGAATTTAGTAACGCGGTCGGCAAGACGCGAGGCAAAATCTGCA
TATATAGAAGATTGGACGAAGATCCTGTTAGCACAAACACAGGTTTGACCGCTACTACGG
AATTTGCAAACGAGAGCAGCTTCAACGGCTTCATCGATGTTCGCATCATCGAAGACAATA
AAAGGGGCATTTCCGCCAGCTTCCAAAGACACCTTCTTCAGAGTTGTTGAGGAGAGACCA
TAGAGCAATTTGGCAACATTCGTTGACCCAGTGAAGCTGACTTTCTTCACAATCTTATTC
TGGCACATTTCTCTGCCGACCTCTGAGACATATTTGAATGTTGGAACAACATTGACGACA
CCATCAGGTATCCCGGCTCTTCGACCGAGCTCAGCCAGTGCCAAAGAAGAAAAAGGTGTT
TCCGGAGGAGGCTTAATAACCACGGTACAACCTGCGGCGAGAGCTGCACCAAGCTTTCGC
GTAATCATCGCCGAAGGAAAATTCCATGGAGTAAAAATTGACACAACGCCTATTGGCTGC
TTGACGACTATGTTTCTTGAACCAGGGAGGGAACTAGGAATGTGTTCTCCATATGTGCGT
ACTGCCTCCTCGGCAAACCACTCGAGGAAAGAAGCACTGTAAGCATTCTCACCCTTTCCA
TCTGCCAAAGGTTTGCCATTTTCGAGTGTGATAAGACGACCAAGGTCCTCATGATGCTGC
TGCATTAGTTGGAAGAATCTAAGAAGAATATCGTGACGGTGCTTCGGAGTTGTCCTGCTC
CAGGATGGAAATGCCGCAGCTGCGGCCTGAATAGCTTCCTTGGTTTCTGCTAAACCCATG
TCTGGAATTGTTCCTAGTTCCTCGTTCGTTGCGGGGTTAGTAACACTGATTGTCTCTCCA
CTCTTCGCATTGACCCATTGTCCATTGATGTATCCTTGAAACTTGACGAGGGAAGGGTCT
TGGAAACCGTGGAATTGTGGGTGAGAACTGGCCATACGGAAGAAAAAGTGGGGACGGAGA
GCTGAGGAAGACCTGGGAATATATAGCGGCCGC
>NODE_5987_length_81_cov_18.111111
TTTCCCTCAATTCTGGGACATCATACTGAGGCTCGGATCCAATAAGATTTCGAATGCATA
TAATATTACATGCTCCTTGACATGCTCCTTTTCAATCTCCTTTTC
>NODE_5988_length_25_cov_14.440000
ATGCTCCTTTTCAATCTCCTTTTCGATGCATAGATTACATCAATCCAGA
>NODE_5989_length_401_cov_11.835411
CCTCCTCCTCCCTCAAGATGCCGTTCATCAAAAAGGTCAAGTCCGATGCCTACTTCTCGC
GTTTCCAGGTCAAGTACCGCCGAAGGAGGGAGGGAAAGACTGATTACTATGCCCGGAAGC
GCCTTGTAACACAGGCCAAGAACAAATACAACGCCCCCAAATACCGTCTCGTTGTTCGTA
TCACCAACAAGGACATCATCGTTCAGATCGTCTATGCACGCCTTCAAGGTGACTTCATCC
TCACCTCTGCTCGCTCTGCTGAGCTGCCACGATATGGTATTAGAAGGGGGCTGACTAACT
GGACTGCTGCCTATGCTACTGGTCTTCTTGCTGCTCGCCGTGCTCTCACCAAGCTTGGTC
TTGCAGACCAATACGAGGGCATTACCGAACCCGACGGTACTCTTTCCCTTACAGAGGCTA
TCGAG
>NODE_5990_length_216_cov_57.000000
GCCTATGTCTTCCCCAATCTTCCATAACTTTTCTTGATCAGTCACATCAACACTGATGTA
CTCCAACCTTGAATTGTTCCCTAGTTTCGCTACATACTCTTTCGTCTTCTGCCACTCCTC
CGAAGGGGTCTCTGGCAAGTCCAAACAATAGACCGCTCGCGCACCCAGTTCACATAATGT
TAGAGCCATCTCAAGGCCAAGCCCACGATTGGCACCAGAGACGATCCCAACCCGGTCTGT
>NODE_5991_length_167_cov_17.886227
AGACTAGCCCAGATTGGCTCAAGTTCGACACCGGCAGCATTTGTGATTGCAAGGATCTTC
TCAGAAGTGACTTCAATACCGTCATCAGCGAGGATGAGGGCAGCATATGTAGCAGCGAGT
TCCGACGAGGCCATTTGGACAGAACGAGTAGGAGGGATGGCGAGGACAGTGAACTGTTCG
TGTGGTGTTGT
>NODE_5993_length_493_cov_8.377282
TGTTTGCGAGATCGGCGAACAGATCGGTTATGTGGGTCAAATCAAACAAGTCAAAGTTCT
CGGCATCATGGCTCTCCTTGATGAAGGCGAAACCGATTGGAAAGTCATTGTCGTTGACGT
CACCGATCCTCTTGCTTCCAAGCTCAATGATATTGAGGATGTTGAGAGGCATTTGCCAGG
TTTAATTCGTGCTACCAATGAATGGTTCAGGATTTACAAGATTCCCGATGGAAAGCCAGA
GAACACTTTTGCTTTCTCTGGTGAGGCAAAGAACAAAAAATATGCCACAGAGATTATTCA
TGAATGCCATGAGGCATGGCGTCGGTTGATTACGGGTGAGACCCCCAAACAGACTCCTTC
CTACGATCTCTCCATCCGCAATATCACCATTTCTAACTCTCCTGGATTTGTCAGGAGGGA
CGACCCCTCTTACACTAGCTTGCCTCCTGATTCCAGGAAGCCTCCTGCTCCTGTTGATCC
TTCCATCTCGAAATGGTTCTATATTTCCTCTGCTCAG
>NODE_6004_length_166_cov_4.602410
TGGGTACATGTTGGGATCGTAAGAAGAATTAGCACTGTTCGAACGAGCTGCGGAAAAAGC
AGACGGGGGCACAGGACCACCGGAGCGTGGGGCAGGACCACGCGAAGAGGAAGATGTGAA
CTCTGGCTGAAGTGGAATGAAAACGGGTGGAGGCGTAGTGTGATTGGAAACCGGGTAGAG
GGGCGTGTAC
>NODE_6005_length_67_cov_4.895523
ACAGGTATATCTTCGTTATATGCCAACAGATGCCGCTGAGCTGCTGAGCGTGCATGGTTC
ACTAATGAATTTGCATCAGCCGTTAGACCAG
>NODE_6006_length_25_cov_13.240000
ATGATGTTGGTCCCGCACATGTGAATTGAGTTGAGATAGAGCTTTGCTC
>NODE_6008_length_91_cov_2.604396
CCTGTCCTCGTTTTTCAGCTCAAGCGCTTTGAACATAAGACAGCAGACAGGTCTTCTGCG
CGCAAGATCGACACTCAGATCAAATTCCCTGCTACGCTAGATATGGCACGCTATA
>NODE_6017_length_198_cov_12.863636
ATTCTAGGTTTGATCTTTGAGAGAGTAGGGACCCAAGAAATGAACACAAGCTTGTTTCGT
CGCCCTCCATCATCTGTCTCGTATTCAACATCGTAGACAGCATATCGGGGTGCATCCTCG
GGAAGACTCTCCAAGAATTCTTCATAGTCGGCGTTATCGGACTCCTTTTCCACGACGATC
TCATCAAGTTTGTCGTTCAGCTTGAAGATAATATATCTCTTG
>NODE_6018_length_1013_cov_25.692003
AAGACACAGAAAACAGATCAGCCCTAATCAATCTCCTCCATGGCCGAGGTCGAGGAGGCC
TCGGCAACGGCAGGTGCCGCACTAGTCTCAGGGGCAGCGACTTCTTCATCTTCATCAACG
TCTAAGCCAAGAGAAATCATGCGGTAGATGCGCTTCGCAAATAATGTCGGGTCATCGAGA
GAGAATCCAGACGTGAGCAGAGCCGTCTCAAACAGCAGGAACGTCAGGTCCCGCACAGAC
TTGTCCGCCTTGTCCTCCTTGACCTTCTTATTCAACTCCTTCACAATATTGTTCTGCGCA
TTCAACTCCAACGTCTTCTTCGAGGCCATATACGACGACATCGACGAGTCACGGAGGGCC
TGAGCCTTCATGATACGCTCCATGTTCGAAGACCAGCCAAATTGACCTGTGACCAAAACG
CATGGCGAGTCTGCAATACGGTTAGAGATCACAACCTTCTCGACACGATCACCCAGAGCA
TCCTTAACAGTTGAGCAAAGATCGTTGAACTCTTGTACTTGAGTCTCACGAGCTGCCTTC
TCCTCCTCAGTCTCCTCCAGCTCAAGACCCTCCTTCGACACACAGACAAGCTTCTTGCCT
TCAAACTCCTTCAGCTGAGTGATGGCGTACTCATCAATGGGATCAACGAGGAGCAGAACC
TCGAATCCTTTCTTCTTGAGAACCTCCAAGAAGGGTGATTCCTTGGTCGCAGCAAGTGAT
TCACCAGTAAGGTAATAGATTGACTTTTGTATCTCAGGCATGCGAGTGATGTAGTCTTTC
AGGGAAGTCTGCTCATCCAGAGACTTGGTAGAGTGGAAACGGAGGTATTCCGCAAGCTTG
CTGCGGTTCTGAGCATCCTCGTGGATACCAAGCTTGATGTTCTTGCCGAATGCCTCCCAG
AACTTGGTGTAGTTGTCCTTGTCCTCAGCGATCTCGCTGATCAGGTCAAGTGTCTTCTTA
ACAATATTCTTACGAATGACCTTGAGAATCTTATTTTGCTGAAGAGTCTCACGGGAAATA
TTGAGAGGAAGATCCTC
>NODE_6023_length_86_cov_51.976746
ACTCAAGCCACGCTGATTGACATAACCCTGTTGATCTGGGTCTGTTACGGTGCCCTGTTT
CTGATGTGGATCATGTCCAACGATAAAGAAAACTTTGGTCATAACGACAA
>NODE_6024_length_58_cov_2.948276
ATAGCATCAGTGTGGCAAGTCTGGTCGGGACCTTGGTCATGTTATTCAACCTTATGTTTA
CTGGTCTCTTGATTAACCGCGG
>NODE_6029_length_368_cov_19.307066
TTGACAAACGGGGCACTAGGTGGCGTCGTCTGAACTGCTGTATTTGGTGGTGGACTGAGA
GAAGAGTCATGGGTCTTGGTAAAAGGTGTACTACTCAAAGAAAGTCTCCGTAAAAAGCCT
GTACCACGTTCGAGATGTGGTTCTGGCAGGGCACTGGTTTTGGGCTCTGTGAAACGGCTA
GCTAACTGGTTGCTCGTACGACGCATATGTGCAGTAACGGGAATCACGTTTTCACCATTC
TCGTCTTCTTCAAAGACAGGGGCAGTACCAGGGAATTTACGTCTTAGAGGGAAAGTAGAA
TTGGCCTTGGGACTCTTGGGAGAGGACATGAAATAGGAAAATATGGGAGAGGTAGAGGAA
GGGACGGAGCTGCGGATGTTGTTTGACCCGAG
>NODE_6030_length_55_cov_2.654546
GGTAGAACTTGGTGTCTGTGGTGGTGGATGATACGATTGTGACAATTTACTCAACTGAGG
GGGGGGATATCGGTGTCCG
>NODE_6031_length_61_cov_4.245902
GGACTTGAGTGTAACATTATGTGCAGTGTCCCACTTGAGTAAATCATGACTTCCATAGAT
AGTCTCACCAGTTCCATAAAACCAG
>NODE_6035_length_148_cov_4.655406
TTGGGGGTAACATATCCAAGGGTATCATACTGTTTGCAAGCACCAGAAATAGCGAGGTAG
AAGACAATGACCCAGGGGATGCGAACCTCTGCCCACATCTTCAAATCGACAGGACCGAGG
CGTGGATTGAGTGCAGCACCCATAAAGAGGTCATAAATGACATTGCCCGACA
>NODE_6036_length_148_cov_5.513514
TGTTTTCTCTCACCGCAGCGTCAGCTCTACAGTCACCCACTGAATACACAGGTTTTTTCA
AGAGGGGCACGAGCATTTCCTCAGGGTGTTCGACGAGTGGAGCAACGTCCTGCCATACCT
CTGGTTCTATCAATACCTGCTGTACTGAGAGTCCAGGAGGACTCTTGTTGCC
>NODE_6037_length_717_cov_8.655509
TGATGTATGCCTTCGGGAATCTCTTAGTGGGCCTCGGAATGAGAATCTCAGCAGCAGCAA
ATACAGCACCGGCAGGTGGATCAGGAGGAGGAATTGAGATATCAGAAATGATTCTTGAGG
TCCCGTTAGGAGCTGCTGGCATCTCCTGAACAGTCAATGTAGAACTGAGCTCATGGAGAA
CGAACAATCTATCTTCATGTATTGCCATATGTCGCGGTCCACTACCGGCTTTAGAAGGGA
TAGAGCCTTGAATGGTATATGTATTGGATGTATTCCGCGCCAAGCGCCAAATGGTATCTT
GGCCCAAGTCTGGTATCAAAATCTCATGACCATGCTCAACAACCATGTGGGGATGTGAAA
TAGCGCCGTTGGGTCTGGGGAATGTGATCAGAGGACTATTTCGGTCGAATTTTAGACCAG
AGTTCGTGGTAGGAATGACTCGTCCATTCCCTGAACCATAGTTGACGGCAGCAACCGCGC
ATGTCGAAAGTGCCACTGCAAATGCGGGGCTATCGCCACCGGTGGAAGACATGGCCTGAG
CTTTGGACAGTGTCCCATCTGGTTCGATGATGAACGACTGCACAACCCCATTGACTACTT
CATTGACGGCATAAAGAATGCTTGAGGTACTGGGGTGTTGGAAGATCCACGAGGGATTGT
CGCCTGTTGGAGAACGACTGGCAACCGACAACGACAATGCATCCGAATCAAATAGGTATG
TAGCAACGAAGACGTCGTAGC
>NODE_6038_length_532_cov_5.870301
GTTTAACCGCGGCATTCCACCAAAAGGGAGTGTTGCTCCGTGGTGGGAAGTCAGTGCAGA
GGGCACCAATCTGCTGCTCGAACAGGGAATAGAGTATGATCACTCTAACATGGCCCATGA
TTGTCAAGCGTACTACTTACGTGACGAAGACCACTGGACCAAGATTGACTATAAACAGCA
AGCGCATACATGGATGAAGCCGCTTTACAAAGGGAAGGAAACAGGCCTTGTGTGTATTCC
AGCAAACTGGTATCTGGATGATCTGCCACCAATGATGTTCATTAAAGGGATTGCAAACTC
GCATGGATGGGTCAGTCCGCAGGTTATTGAGCAGATTTGGAAAGACATGTTTACGTACTG
CTATCGCGAGGAAGAAGAATTCATATTTCCAATTACCATTCACCCAGATACAAGCGGGAG
GCCACAGGTAATCCTCATGCTAGAACGATTCATCGAATGGATCAACACTCACGATAACGT
TCACTGGGTTCCCATGATTGATATGGCGCGGGAATTCAGAGCAAAGAATAAGCCTGTCGT
GGGTGCGAAGATGCCT
>NODE_6040_length_56_cov_5.892857
TAAATTCCATTAACCCCACTCTTCTTCATTGGTATGCACCATGGCAGTTCTCACCGAACG
TAGTGAAAGTCTGCCCCAGA
>NODE_6045_length_615_cov_17.073172
GGTCCTGATAAGCAGGTTGAAATCGCCCGGCACTTTGGCCCTATCCATAGGCATCCTACC
TCTGGAAACGTCAAAGGGTATCCAGAGTACCACGTTGTTTACCGTGATAACGCTGACGAT
CCTTATAAGGAATATCGCGGAGTTGACGTCAAGAACAATCTTGTAACCTGGCACTCTGAT
GTCTCCTATGAGAAGCAACCTCCTGGCACTACATGGTTCTGGATCCTTGATCAACCTTCA
GTCGGTGGTGATACCCTATTCTTGTCTCAAGTAGAAGCCTACAATAGATTGTCTCCGGAG
TTTCGTAGGAGGTTAGAGGGTCTTAGAGCTGTGCACTCTGCTGTTGAGCAAGCAGACTAT
TCGAGAAAGCTCGGAGGCCCTTTGAGGAGGGAACCTGTAGAAACTGAGCATCCCCTGGTT
CGAGTGCACCCCGTGACCGGCGAAAAGGCGCTCTATATCAACGAGGGGTTTACTCGCCGC
ATAGCCGGTTTCAAAAAAGAAGAGTCAGATTATCTCCTCAGATTCCTATTTGATCATCTC
GCTCGAAGTGCCGATCTCCATGTTCGTGCAAGCTATGAACCTGGAACTGTTGTGATCTGG
GACAACCGTGTTACTTGCCATTCGGCGACTAGGGACTTA
>NODE_6047_length_769_cov_14.494148
TAAATTCGACCCCACCGCATCAGGGCGTTGTTCAGCGAAAAAAGTCTGTAGGTCCTGGAT
ATTAGCAAATTGTTCGAGGTAGCCAGTGATACCAATAGATCCATTGCCTTCAGCTTCGAA
GTTGGTCGCGTTGTACAACTGTTTGAGGCAATCAACCGTGATAGTAGTATTGCAAGAAGG
GTCGACCATAACTCCATTGCCGATGTCAATAGAGGCAGTGGACGACTTGAGCGTAGGAGC
ATCCTCGATCGACACGATGGTCGACTTGGATCCTTTGAATCTACCAAACATGGTTGTGGG
TTGTACAACATCCACATGGTCATGGACAACATCAGGTAAGCTGTAACTCGTCGTCCGGAC
AAGGTAATCCCCACTCTCGACGTGTTTCCAAACGGAATATTTCGTATTAAGCATCTCCTC
TGCCTCCTTGACTGTGACACGTATTTTCACCCAATCCTTCGCAGGCGAGTATTCAATATG
CTCGATGCCATATGAGGCTAACCAATCTTTGACGGTCTCGATACTCTCTTGATGGGGAGC
TACCAATGCCTCGACCTCTTCTTTGGACAAGTGCTGGCCATAGCGCTCATGGAACGGATC
ACTGACTTGGTAGAGGTTTTGCTCCAGGAGTGCGAACTTTGGTTGAGGCAAACCAATACG
AAGATTGATAGCGTGATCAGGGTCTGGAGAGCTGTGTTTAATCCATCCACGAGGTGAAGA
GACCGATTCTTTAAGCTTGTAGCGGCGGTCAGCATCCTTTGAGAACACACCCCCTGCTAC
TATCAGCGCAAAG
>NODE_6048_length_1290_cov_16.405426
GGGAGGTAATTAGGGCCTTGAATGCGGACTTTGGGGCCAGCTTTGACTGTACCAGAGAAT
ACTCGACCGAAAGCATAGAAACGACCCTTATCGGAGGTTGGCACCATCTTAGACACGTAG
AGGACGAGAGGACCATGGGGATCACAATCCCTGACGGAAATGGCAGATTCGTCATCCATT
GGACCCTCATAGAGAGTTTCAACACGATAGCGTTGAGCAGTAGCGGGAGAGGGAAGATGA
AGAACAATCATCTCCAGAAGAGAGTCGCCAGCTGGAAGGAATTTGCGCATGACAACTTTG
AGAAGGGCTTTGCCCTCTAGATCACGCTCATCACTGGTAAGCTTGATGTCGAGCTTTTCG
CACATGGAGTTGACAACATCCTTTTTGAAATTCATGACGGCGTCAAAAATTTTGAAGATG
GGATCCAGAACAAACATGTTAAAGGCACGTTCAAGAGGTTTGCCATCAGCATCGTTGGAG
CTTGTCGTCCATTTACGAGTTTTGGGATTGAAGAAATTATCACCCCAGAGCTTAGTCATC
ATTTTACCCTTATCCACACCAAATCGCTTAGAGTAACGATTAGCGAATTGGAGGAGAGTG
AAACACCAGCCATGAAGACCAGAACCGAAGGCAACAGTCCCTTGGTCAGGATAAACCTGG
ACATCACCAAGGGCTTCGTCATGATATGTAGAAATGATTGCATTCGTTGATTCGATGGTA
CGTTGGAAAGATTGGAAAAGTTCCTCCTTCCCGGATTGCAGTTCAAGAAGGGCACGATCG
ACCTTATTGATGATGACGACGGGTTTGATACGTTCTGTTAGTGCTTGGCGGAGCACAGTT
TCCGTTTGTACGCAAACACCTTCAACGCAGTCGACCACAACTAAAGCACCATCAGTAACA
CGAAGAGCAGCGGTGACCTCAGATGAGAAATCGACGTGTCCTGGGGAATCGATTAAATTG
ATCAAGAATTCGTTGCCGTCTGTCTTTTGCTTAATAGCGCTTACCTCCTCCTTATCGACC
TCGAAGTACATGGAGATGGCGGTGGACTTAATAGTGATACCACGTTCTTTCTCGTCATCT
CGGGTGTCGGTGAATCGCATGTCACCGGCCTTCGCAGTAGCAATGATACCGGCCTTTGAG
ACGAGAGAATCAGTAAGGGTGGATTTGCCATGATCGACATGAGCGATAACGCTCATGTTA
CGAATGTTGGTCGGGCGGTCCATAAGACCCCGAATCTGATCTACGGTGAAGTTAACCATG
GTGAAATCTTTCTACGGTGAACAGAAGAGAGGGTAGACTGCCTCTAAAAGATTG
>NODE_6054_length_118_cov_4.000000
TCCCTTCAGAGTACTCTTGTGCTCATCCAAACCCAGCTCATGGACGGGAGAAAACCTTGA
ACGGCCAGTTTGACCTTATGCGACAGGTTGGAACCAGCAATGCGACTAGTGAAAGCGACG
CGCGGTACTCTTGATCGTGTCG
>NODE_6055_length_72_cov_62.986111
TGACATGTACAATCATATGTGAATGTGGAGAAATCATTTCCAGCGATATTCGAGAAGTGG
GATTCCACGACACTGTGACGAGCTGATGTGTAGGTT
>NODE_6058_length_70_cov_5.085714
GGGACCTGTGAATTGATTGGAAAAGCGAAAGATGAAACCGGCACTCTTACTTTCAAGTCC
AGGCTAGACGAAGGGGATCAGCAACTACTTATTG
>NODE_6064_length_69_cov_79.797104
TATACATTGACCACTCCTATATCAGAAGTGACGTTTCAGGTTCCCGAATCTTGATCTTCG
TATATCGAACATAAGTCACTCCAAGCATCGGTT
>NODE_6065_length_916_cov_13.168122
TTCTTGTGAAAGCAATTGATTCGCTCAACGATTGTTCGTAGCATTTTCAACGTGATCTTA
CTTTACTTCCAAGCATCCTACAATATCAAACCAACTCTTGCAAGATCAAACATGTTTACT
GCCATGCTTTTCTGATTACCGCACACCCCCGCTCCGCAAGTGCATAAGCAGGTGCTTGAG
TATGTCCGCTCGGAGTAGTCGGCAGGACTGAGACATCAATAACTCGTAGTCCATCAGTTC
CCTTCACTCGATAGTCAGGATCGACAACTCCCCAATTCGCTCCTCGTGGTGACATCCCGG
CGGACCCCACGCTGTGTAAATAAGGACCTACCGTTAAGTGGATGAAGGAGTTCAGCTCTT
CATCTGTTGTCAGATTGCTGGGGGGATACAAGGATTCAAACACATGACTCTTAAACGCTG
GTGCTGAGAATAATTTTCGTGCCTGTCTGTGAGCTTCGCGCATGATGGCGAGGTCAATAG
GCTCGGAAAGCAAGTTGACATCAACAATTGGGTGGGCGAAGGGATCTGAACTGGCAAGAG
TGATGGAGCCACGCGAGGCAGTATGAAGATTAATTATATGGACTTGAAGGGACAGGACCC
CAAAATCCGGAGTCGCAGGGACCAACTCATCGATTGTGGGCGTCGAAGTACTTATTTGCG
AGGTATATATTTCAATATGTGGGGAGTCAGGTCCTGGAGATGGGTCAGAAAACCCATATT
TGCTGAAAGGAGGACTATCTGCGGGGAGGCGGATCCACGTGACCTGATTCTTCAAGTGTC
CCGGCATCCTCAGCGGTCCTGTGCGTGATCTATTCCACTCGGAAAGAGCAACGTCCCGGT
CAAAATCAGTATTTGGAAGCGTGGTTTCGAATAGACCGAGACCGAATACTTGATCAGAGA
AGTTCCTCCCTACGCTCGGGTTGTCGACCAGTGTCTTTAT
>NODE_6070_length_351_cov_27.458689
GGGGGGAATGAAGCTTGCTGCTAGTTTGATCACCCTAGCCATCTCTCTCTCGCAGGTAGT
CGCAGTTGTCCCGGCGTGGGGGCAATGCGGGGGAAATGACTGGACAGGAGAGACAGTATG
TATTTCTGGGTCTGCCTGTGTCTACCAGAACGATTGGTATTCGCAATGCATTCCTGGGGC
AATCTCCCCTACTATTCCTCCATCAAATACAGCTACAAGTCCTGGTCCAACATCAGGTGT
TCCGTCTCCCGTCTCTACGGGATTTGTCAAGACATCTGGAACAGAATTCACACTAAACGG
GAAAGCATACACAGTCGTCGGTGGCAACGCGTATTGGATGGGCTTGACTGGTCTCAGTAC
CACTGACATGAATCA
>NODE_6071_length_298_cov_6.778523
CCGATTGGCCCGCCACTGGCTCTTGTCCTGGTGCAACTCTAAGCCAGGGAGACATCCCAA
TCTCTGTATCGGGTCAGACGACATGGGTTAACGGAATCAAGAACGTTTTGACTGGATTGC
CTAGTGGTCATGGTATTGGAGTCGTCTACTGGGAGCCCGGTTGGATCGGCAACGCAGGTT
TAGGCTCTAGTTGCACCGACAACCTGCTCGTCGATGGCTCTGGTGTATCCAGAGCGAGTA
TGTCGATGTTCTCTAGCTAGATATTCTGCAATGGGAAATTGTTTGTCAGTGTCGTCACAT
CCTAAAATTTAATTTTGACGCG
>NODE_6072_length_229_cov_8.659389
GCCCGCCGCAGCTGCAGTAAGACGCTCCTTCTTCTCCTGCTTACTCTCAGGACGGTACTT
GTTAAGGAGCTTGAAGAGCTGAGTAGCAGTGTTCTTGTCCAGAGTATGAGAGAATTGTGC
AATGGCAGGGGGAACCTTCAGACGCTGATTAAGGATAACCTTCTGGCGCTGAAGACGGAC
ATATTCAGGCCACTTGACGAACCGAGTCAAGTCAGTCCGAGGACGGACATCCTGACCAAT
ACCAAAGTTTTTA
>NODE_6073_length_371_cov_10.487870
GTTCAATGCTATGTTCAATGCTATGTTCACAAAAAACAAGCATACTACAACACGCGAACT
ACTCAGACCCGTCCAGCTTCAATCCTCCGGCTAGCTAATTGTCTCCGGTTCAGGCTGCTT
AGAGGCGACACCGCCTTGTCAGTGGCCTTCTCCACCTCTGTCTCCGCTGCAGCGAGAATG
ACTTCGACATGGCAAGGGTGGCCCTGGTACGGGTTGATACGACCATGTGCACGATACGTG
CGGCGGCGTGTTTTAGGTGCCTGCTGGACAACAATGTTTTTTATCTCGAGATCTTCAACA
TCAATATTCTTGGCATCGGCATTGGATTCAGCATTCTTCAACAGACGAGTGATAAACTTG
ACCGATTTCTCGGGCCAACGACCTTGTGTGGTCTT
>NODE_6074_length_25_cov_83.199997
TGGCGGATTTCCTATGGAAAGTGAACTCGGGTCCCAGACTCTGCTTGCT
>NODE_6075_length_87_cov_93.356323
CTTTGGTCCCATACTCTGCTTGCTTGTCGCCTTAGATTGGATACTCGGTGCAAGATGGAA
CAGAGACACCAACTGGCGACAGCTCGATGACGAGGATGGGCCAGGACATAT
>NODE_6076_length_289_cov_19.391003
GTCCTTGCAGCTCGCAGAATATGCAGCCAGCAAGGGATTCGAGCCGACCCGTGGATCGGT
AGGCTTGCTATGGGTTGCAATGAGCTGTTCAAACATGCACTGCTGTGCAACCTGGATGCT
GTTCACCACGTCGCTCTTGCACAGACACCCTGCGTCTCCGTCGCAGCTCAAAATTCCCTG
CTGTGCAGTCTGCACCTGGCCTTGGCACTGCTGAGAAACGGCTGGCGCCGAAATGTCCAT
GATGTCCTCTGCCTGGAAGACTTGGCCAGCCAAAGTGATATTGAAAGCCGAAGCTCGGCT
AGCGAGCACAGAA
>NODE_6077_length_115_cov_4.791304
GAATGATGCCGTGACGAGAGGTACGATGCCAAAGCCCAGCGCGTACATACTCAAACCTTG
AGTAGCCTGGAATTCTGACGCATTGAGATCTCGCATCATGGAAGGGAAACCAAGGTTGTA
TCCTGAGGCCGTCGAAGAT
>NODE_6081_length_121_cov_4.008265
TAGCAAGCAAGGCCGAAGGTCATTGGCCACATAGAACCCTGTCTGGCCCAGTTGGTAACT
TTGTCAAGTGTTGATAGAACATACTCTGCGCGGTTTTGTGGATGTTCAAGGTTGTATTGG
TTTGACCCTCGCTTAGCAATCTCGG
>NODE_6082_length_60_cov_16.633333
TCCGAACTCGAGACGGCTACCTATCAGACTCCTACTGGGAAACTTGACGAACTGAAGAGA
ACTGAAACTCAGGATAATACCAGG
>NODE_6084_length_69_cov_5.260870
GATACCTTGAGCGGCAATATGATGACATTTTAGCTGAAGAGTCTCGTATCAAACGTAACC
CTCGCTTCAGGGACAACCGAGTTCACGCTTTGC
>NODE_6085_length_135_cov_4.081481
TCTTCGCTGCGATGGGATTCACCTTTGCATTTACGGAATCCTACATGGCCAACCTGCGAC
GAAAAAACGACCCAATAAATAGCGCCACAGGCGCTTGTGCGGCAGGGTTTCTTGCTGGTG
TTCGCAAACGTTCAGTCCCAGCAGCCCTTGGTGGTTGTA
>NODE_6086_length_226_cov_5.938053
CCCGTCCTCCAGAGACACTACCGACTGCTACCTCAGCCTTTGCGCGTTCACGTTCCCTCC
ACACACTACCTCCACTTAAGGCACCAGGTTTATACTTCGTAGGTCCGGGACTTCCCAATC
TTGGTGGAGGTTCAACAGTGGACGCAGGTGGAGGCCAGGGGATGCCAGTTCCAGGACTTC
GTCTCCACTCCGTTTCGATAGTGCTCGTTCCACGATTAGCAGACGGTCCGCGAACGGAAT
TGAATGGCGA
>NODE_6087_length_96_cov_5.697917
TAAAATCCCTTCGAACCACTCTGGCCTCCAGGTCCAGGTCATGCCGTAATTCCTCAAGAA
CCTAGCGCAGAGTTACAGTCCATGCTCTCTCAAATCGACCCGAAACGTATTCAAGCCACC
>NODE_6090_length_126_cov_23.666666
GCCTGAGTATTTCCCGATTCCTTTCTTTGTTGTTATTCTGTAATCTGCCACTCGGTGACA
GGCGGTGCTTGATGTACTCATTCCATTTGCTTCTTGAAGTTGCGGTCGGAATTGCAAGGC
GTTGTCACCTTCCTCGATCGAGCTGGCTCG
>NODE_6091_length_262_cov_9.286260
CGATGGGATCCTCCCAGGTCGTGATGAAGTCATATATTATCCCGCACCAAGCGAAACAAG
TCATGTGTCGACATTTGTATTCCCAGAAGCAACGAGAGCGGCATGGAAGAAGTTTATAAA
AACCGAGATCGTGAGGCCAAGTGCGAGTACTGGTGTTTTGGAGGGGAACCCGAGTGGGCA
GAGTAATGCTGCTGTGCGAGGTGGAGTTTCGGAATCACTGATAGTTGCAATAGTCTTTGT
AGGGTGGTGTATGTGTGTTTTCTAAAAGTGACTTATACATGTATTG
>NODE_6092_length_25_cov_16.920000
AAGTAGTTGGGTGATAGTTCCCGAAGTAAACTCGGAGGGTGTTGGTGCA
>NODE_6093_length_100_cov_5.980000
CCCGAAAACAAACTGTTACTAGCCTTTGGAGGGCTGAAGATGCTGTTGGTAATCGCGCTA
CATTGACCATGCCTACCCATCGCTAGAAGTCTATGATCAACTTTGAGCCAGTATTGCTTG
TATT
>NODE_6094_length_84_cov_5.166667
GAAAAATTTTCTTGGTCATGTAGAAGATAAGAGCTTGGAATGGATGAGTTACGAGGTTTG
GAGCAGTGAAAGTTCACCACATTCAGGTTCAAAGTCCGGAACGTCCAC
>NODE_6095_length_336_cov_6.455357
GCCACGTGCCAGGCTTCCTCGATTTGACGAGCAGTCCACTCTGATGTAGCCCAATAGTAA
GCCCATCCTTTTTCAATGACCCAATTGAAAGCCCGAACTATCTCGTCCATTGGGACGGTA
TGATCGCAACGATGAGCAAAGACAACATCCACATAATCCAAGCCCAAGCGCTTAAGACTG
CCCTTCAATCCTTCAATGATATGCTTACGAGCCAATCCTCCATCTGAGTGACCTTGCCTC
GGGCCCCAGAAGATCTTGGTTGTGATGACCAGATCTTCCCTCCTCAACTTGAGTTCCTTG
ATCACTCGACCCATCTCAATTTCTGACTTTCCTTTACCATATTCCTCGGCTGTATCGAAC
>NODE_6103_length_1132_cov_14.132509
TCTCTCGCTCACACGAGTACCAGATCACCCGTCGTAACACCTTTCCTGTCGTCCGATGTG
ACCGAGACGCACAGTTCCAGCCGTTCATCTCCCCACAGTATCAAGACCAATTCTCTTCAG
ACTCTCCTCTTGTTTATCACGATACTTCTACTATTAAGCTTGAGGACCCATCCTCCATCC
TTGTCCCTTCTCATCAGCCCTTTTATCGTTCTCAATCTTCCGCTGCTGCCCCCCTCCCCA
TGCCTTATACCTCTCCTCATCCTTCTCTTCATGTTCAGCACACAGACGATGCTGCTTCCA
AGGAGACTCAGTATCTTCGTCGCCGCTGCTTCAACTGCCATACAACCGAGCCTCCCTCTT
GGCGCCGCTCAACTCTCAACCCCGGAAAAATCGTCTGCAACAAGTGCGGGCTCTACGAAC
GCACCCATCTGCGTCCACGTCCCCTCCGCTTCGACGAACTCCGAGCTGGCAACAAGCATC
GCAAGGCCTCCAAGGATACCATCAGTTCAAAGGCTAAACCCTCTGTGAATGTCAGAAAAG
GTCCTTCGCTCCTCCGACGCGCTTCCGTTTCTTCCAACGGTTCCGTTCATTCTGCAAGCA
CCACTAGCGACTGGGACGAGAATGTCTCTGTCTATTCTTCAGGCCCACCCACCTCCTTCA
ATTCTCCCGATGTCCAGTCTTTCCCTCTTTCTCGTGACTCCCAGTCACCCCCGCATGATG
GTACCATCCGCCTTCCCAATGCTCCTCTCACCGATATCGCTTCATTGACCCAACAACTTA
CCCACTCTTCCCAACCTTCCACTCCTTCCCTTCCTCCTACTCCCCCCAATATGACTTCAT
CTCCTGCATATTTCTCTCCCTCTTCCATGCCTGCCACTCCGAATGCCGCCAACCTTCAGG
CTCAAGAGTACTTTTGTCGCTCCCATGATCTTGGTGTCTCTGGTCTTTGGTCTGATGCCT
CCCTCAAGGACCCTCCTACTACTATCCTCAGTAGTCCTGTTCCAATGCCTGTGGCATCAT
GAATAGGATAATGTCCACCACCCATACGCTTTATTTATTTGTCAAGAAAATGTATCATCA
TGGGTTTTCTGTATCATCCCTATTAGCGCTTTTCTTGAATCAATACGTTAACAACTTTTT
TCTTTTACCTATTTTT
>NODE_6104_length_68_cov_2.838235
TTGACTGATGGCAGCAATAGTGATACCACCAGGAACGATCTGCGCGTCCATGTCCTGGCC
ATGGTACTCGTCAAGTTTGGCTTTGTCGTTGC
>NODE_6105_length_88_cov_5.659091
CTATCACAGCCACCCTGATGCATGCATTCCTCTATTTCCGGGAACAGATATGGGTCCAGG
CCCGTCGTTCTCTACACGAGCAAGCTGACATCCATGCGCGGTTGATGGCCCG
>NODE_6107_length_62_cov_51.048386
CGACGATGCCGGCCGATACATTTAAGATCACTGGTGGCTCTTCGGACGTTGTGCCCACTT
TTATTGGTGTTAAAGTGAAGTACGTT
>NODE_6108_length_272_cov_6.713235
TCATGGCATTCGAAATGTTCAGGAGGGTCTCGAATGGAACCTTGCGAAGACAATCCACGG
GACTCGGGTCACCTGCACATCCGGTCTCACCTAGAAGACGGTTGAATGGAAGTCCAGGCC
TATCGTACGTCGAGGCAGGAGGAGAGCTTTTAAAGGGGCCGACAGAGGAGTCACTTATCC
CAGCTCGGAAGAGGGGACGATCGGGAGGATAAATGAAAAGAGCCATAACGCTTCCAGCCC
CTGCCGATTGTCCCCAAATAGTGACCTTGGTCGGATCTCCACCAAATGCGGCACTA
>NODE_6109_length_416_cov_14.937500
CTGCAAATGTATTCGTATCAGATAATATAGGGTCTATTCAACGCAGAGCAGCCGGGCGAC
GGCCCGCCCTTAATATCTCTTCAATTTCAGGTCTAATACTCGCTAGAAAATCTTCTGTCG
TTCTCTTCGGCTTCCAACCAATGGCCTTTGAGTTGTTAGCTAAACCTCTTGAGTTCGATC
CTAGATAATTGGATCCCCGGAAATACTTGTCAATCTCTTCCTTCGTAAAAGTCGTAGGTT
CTTCACTCGAGCTCTTTCCAATTGTCACCAATGTACGACCCAGTTCTTTACCCACGTCGT
AGAGAGTGTGCTCTCCGTTCAACCCGAAATAATATCCTTTACGACCATGCCCGACCTTAT
CAGGATTTGCCTTGATTGCATTGTAAATGTCGATGTAGAGATCAGCCGTATCGTCAACAT
GAACATTCGGCCAGATATTT
>NODE_6121_length_218_cov_7.747706
CTCGGCCGTTCATCCAAGTTCGATGAGCGCTTGCAACCGATTGATTGGCAACCAACAGAA
GCTGATCGGGATGCAGCACCCATATCCACACCCAGGAGGGCGCTATCGAATGCATCCTCA
TTCCATTCCTCTTCTGCCCATGCCAACGGTGGAGTTCAGGGTCGCACCTCCCCCTTGCAG
CCTATTCCCGACCACGATTTTACTGCTGGTGCAGTGCCTGTCGGTGGATATGCAGATTTA
GC
>NODE_6122_length_168_cov_4.535714
GGGTTATCTAAGAGTCCTTCACTGAATATAGCTTGTGGTGAGAACCCAGAGGCAGTGTGA
GAAGAGCCCGCGAATGATGCACCCCATAATTTGGTGCTGGAGCTTGGGGAAATCCCGACA
GCTGCGGATATATTTGCGGCGAACACGGTCCATTCTTTCACGTACTGGGTTGATGTGTAA
TTTCCAGGTCTG
>NODE_6123_length_56_cov_3.017857
CCAGGATGAAAATGGTCATTAATCGGGACGAGCGACAGTTACGAAGCAAGCTGGAATCGG
AGAAAGGCGATACTTTCTCG
>NODE_6126_length_57_cov_2.824561
CTTGGCAATAACGAGACCCTTGAGGAGTTGAAGCCAAGCGACATAAGTGGCGTTGTCGAC
GTAGAGATTGTGGGCGGTGCC
>NODE_6127_length_199_cov_4.055276
AACCAATATAACAAAACACAAACGCACTCTTTTTACACAGCACTCTACAACCCATTCAAC
ACTTAAGTCGCCTCAAAATACATCAAGCCACAATCGCACTCCCAACAGTCGGACTATCTT
CTGAATGAACAACCATCGGCGGATGCAAATATGCAGAAAACAGGCTATCATCATCAGGTC
CAATAACTCCCATCCCTCCACTCAGACCCAACGTCGAAGGCTA
>NODE_6129_length_234_cov_5.418803
AGAGGGAGCATCACCCCGATGAATGCTCACGAGATGACGCCCTAAATCATGTTTGCGGCT
AAAAGACCTCCCACATGTACGGTGAGGACAGACATGGGGCTTGAGGCGATTAGGATCGTG
CGTCGCCTTGTGAGTCTTCAAATTGTAGGCACGAGCAAAAGCTCGAGGGCAGTGCGGACA
CTTATATTTTCTCTTTGGGTCCGCCTTCTGGTCGTCGACCAGAGCGTGTCCTTGCATCAA
TGGCTGCTGGATTTGATG
>NODE_6130_length_232_cov_7.827586
GGACGAGCACCCTCAATGTTGGCGAGGGTAGCCTGGAGTTCTTCGAGCTCGACATCAAGC
CTGGCTTCTGTTTCCTGGGCCTTGGAAACAGCTTTGACTTCAAATGCCTCAATAGCCTTG
ATCTGAGCTTCCGTGTCGTACTCGGCGGGTTTGAAGCTCTCGAGAAGCTTCTCAGCTTCA
TCAACAATAGCCTTGTTCTTGAGGATAGAGCGGTACTGAGCGAAATCGACAGTGGTAGGT
TGAGAGGCGTATTGGA
>NODE_6131_length_164_cov_4.920732
TCCACGTCTACGGAGTCGAGTCCTTCCAGTTCGACATGGCGTTCGATGCCTCGTTCAAAG
CGTGCAAATGCGCGTGCAGGCGTGCCCTTTGCCTCGCGTATGAGGACAGGAAGATCGGGG
TTATGCTGTTTGATGGAGCTGTAGTGGGCAAGGACAAACTGCCTTGTGCCTGCAGATGCA
GGGCCAGA
>NODE_6132_length_405_cov_7.572840
TGGGCATCGGCAGTAACGAGGCCACCAGTAAGATCATCATCAGCGCTGGAGCTCCACTCA
GAGATTGAAAGCTTAGTTCCAGGATAGTTATTGTCGATAAGAGTCTTCATACGAGGAACC
AGTTGAACAGTGTCAGGAGTCCACTGATGGTTTTGAGGATCAGTAGCTATCCAGGATTCG
TCGACGTAACTAGGGTCCCATAAGCTGCGAGACATCCTAAGCCTTAGAGCTTTAGCAACA
TCGTCATTAGCGCTGGTGTCAGGCTGAAAATAATAATGGATGTCGAGATAATCAAGAAGT
CTGTTTCCCGTGGTCTTTTCGACCTCATTCATCTGACTCAAAAACCAGGGAATAAAATCG
ATATTGTCGTGGGCAGCAGTGTCATCCCAGCCAACCATACTCGTCCAATAAAACCACCAA
GAACAAGTT
>NODE_6133_length_511_cov_8.587084
CTCGGGAATGGTTATCAAGTAGATCCAGGGCCATAACCTTATTTAACCATCACAAATGTT
ACCTCACGTCCAAAAAGTTCGATCCCCACAATCTTGATTTTCCCTCCCAATTAACACTAA
CTACATCTGGGTCTTGTTCGGAGGCAACCAATCTGCTAGCCAAGCCTTGACAAACGTAAC
TTCTTCTGCATGTATCTGCTGAATCTCAAATGGTTCTTGCGAATGGTCAGCCAAGCCGTA
TTCATCCCAGTGGTGGACAGCACCAGGAATCAATTTGAACGGTCTAAGAATGGTGTCAAG
TCTTGGCCTAGCGTCGTCGCTATGTGGAGTATCCGGTCTCCACGGGTCAACTTCACCGTC
AATAATAGCAAGTCTATCTGCAGCAATATCAAAATCACCCAACGCATTGACAGCAGTCAC
ATTTGGCAACGGCGGGACTTGGAAAAACTCGCCGGGAAGGTAGGCTTGTTTGCATATCTT
AGAGAGATAAGGAAGGGTGATGAGGCGGGAGATGATGCGTGGCTGTGCAGGATCG
>NODE_6143_length_77_cov_6.194805
AGACTCCTGAGGAATCGTCAAGGCAATACGTGTTTCGAAGGCACCTGCAACAAGTGCACC
CTTTCCGTTTCTGGAACATCCGCTGACGGCAAGTTTGGACA
>NODE_6144_length_252_cov_7.313492
GCTCTAGGTAACCAAGCTAGATGCAGCGCCTGGAAGGCAAAGATGCTAGGGGTAGCGTCA
ATAGCGGCTTTCAACGTGTTGTAATCCACCTCGCGCAAGCACTGCAGCGTATCGGTGGAT
CCAGAGCATCCAGTGTCCCTGACAATCTGATCGTAATAAATTTGCCCATTTTCAATATCA
CCGACAGGGATGGGGGCACCGGATTCCATGATGGCACCGCGAAACAGGCCTTCTGTGTTA
CCGTTGTTGGTAATCAAATGAAGGGAGACTGAAATT
>NODE_6147_length_265_cov_8.969811
TTATCGACTTCTTCTATGTTATTGTGATTGCTGGTGGAGTTGCCGAAAGATGTTGCCAAA
AAGACATCATTCAACCATACACTAGCAGCGAAGGCTTCACCCCCGTTGACCGACAGATTC
AGGCTTCTTTCTTGCCCACTGGAGTTGAAATGACCTCTCCAAAGCACGATATTTTCACAG
AAACCATAATCACATCCATATAGAATTCTTCCATCTCCGTATGCAGGTTTGACAGGAATA
TTTGTTGTTGTCCTGTTCGCCAACGTCCAATCCACATCACTAAACGTAT
>NODE_6148_length_107_cov_16.822430
TGGGTGCGAGTTGCTTACGGGGAGCTTTACCTCCTGTGGACTTGCGGGCAGTTTGCTTGG
TGCGAGCCATTGCGATGATTTATCTTGAGTGTCTTGAGGTAGATGGTGGTGGCGGGAACA
GAGAAGTGGGA
>NODE_6149_length_227_cov_7.264317
CTATACCTCTTTCACGCTTTCGAACTTGAGAATCTCTGAGCCTGCTGTTTCTGGTGATCA
ATTAAACGCGATGGTCATCGTCACTCTCACGAACACCGGCTCCGTCACTGGTTCACAGGT
TGTCCAACTGTACATTGGTCTTCCCGATACCTCTGACTTTACTCATCCACGCTGGCAACT
CCGTGCCTTTGAGAAAGTCAGAGACGTTCGACCTGGCGAAAGCCGTGAGATCACGCTGGT
CTTGGATAGGA
>NODE_6150_length_334_cov_23.323353
CGTTAACCCTTAAAAATGGCTGAAGTCAAGCAGGGTAAGAGCGCCAAGGAATTCACAACC
GATTTCCTCATGGGTGGTGTCTCTGCTGCTGTCGCTAAAACAAGTGCTGCTCCCATCGAG
CGTATCAAGCTCCTTGTTCAAAACCAGGATGAGATGATCAAGCAGGGCCGTCTTTCCGAG
CCATACAAGGGTGTCAGTGACGCCTTTGTTCGTACTTATCGGAGCGAGGGGGCCGTTGCC
TTCTGGAGGGGAAATACTGCCAACGTTATCCGTTACTTCCCTACTCAGGCCCTTAACTTT
GCTTTCAAGGACTACTTCAAGGCTATGTTCGGGTTCAAAAAGAATGAAGGCTATTGGA
>NODE_6151_length_249_cov_5.811245
CATTCCCCGTTTTCCTTTTCAAATATTCTTACTCTTGATACCCTAATCCTTATGCCCCCT
GCTCCAAAGTCTCCTGCTCAACTCCCTTCTGTTCCCAGGCGCACCGGAGCGCCAAAAGCA
AAGGGTGCCGTGCGCGCCAAGTCGGGCTGCTACACGTGCAGGATACGTCGAAAGAAATGT
GATGAACAACCAAATGAACAAGGTTTCTGTTCCACCTGTGTTCGTCTCCGTCTCGAATGC
TTGGGCTTCGGCGCCAAGCGTCCTGACTGGCTG
>NODE_6153_length_498_cov_16.933735
TCTTCATACTCGACCTCTTCTTCAACAGTAGCGTCCTGGTATTGTTGATACTCTGCAATA
AGATCTTGCATGTTCGACTCGGCTTCAGTGAACTCCATCTCATCCATACCCTCTTGTGTA
TACCAATGCAAAAATGCCTTCCTCTTAAACATGGCAGTGAATTGATCACCAACACGCCGA
AAGAGCTCTTGAATAGCGGTGGAATTACCCAAAAAGGTAACAGCCATCTTGAGGCCCTGA
GGAGCAATGTCACACTGAGCGGTAAGCACATTGTTGGGAATCCATTCCACAAAGTAGGCA
GAATTTTTGTTCTGAACATTCTGCATCTGTTCTTCGACGTCCTTCATTGAAACCTTGCCA
CGGAAAACAGCAGCAACCGTGAGATAGCGTCCATGCCTGGGATCCGATGCAGCCATCATG
TTCTTAGCATCAAACATTTGCTGGGTGAGCTCGGGGACACTGACCGCACGGTATTGTTGA
CTACCGCGAGCAGTCAGAGGGGCAAAACCAGTTAAGAAAAAA
>NODE_6155_length_159_cov_5.522013
AAACGGTTGGCGGGGAACTGACCAGCATTGTAGATGATAAAGTCGGGCTCGCCAAAGTCT
TTGAGCTGCTCCTCGGTTGGACGAATGAGCATGTTGTGCATGAAGAGAGCGTGGTAGGCA
CGAGCACAGATGACGCGGACCTTGATGCGGTACTTGGGATCCCAGCCCGCAAAGCCGTCA
AAG
>NODE_6157_length_169_cov_5.142012
CCAGACAACTATCACGTGCACATCCAAGAAATCATTCGATACACTTCTGATGGTCTACAG
CGCTTCGAAAGCTTTCTTAGGCTGCACGTGATAAAGCGTGTCCAGGAGGTGATGTCGTCA
TTGGGTGCGAGTGGCTGTGCATCGGCCCTTGTCGACCTCCGACAACAACTGGTGAAGAAG
GCAGAGTGGATAT
>NODE_6158_length_239_cov_6.690377
GACGAATGTTATTGCGATAATTTCATCAAAAATGGCGGTACAAACACCACTGCATCGGAT
TGTAACACCCCTTGTGCAGGGGACTCACTTGAGCTCTGTGGTGCAGGTGGACGCCTCAAC
TTGTTCTGGAGTGGTGAAGCTGCCCCTCCTCCTCCTGCTGCTCCACCTGTCATTGGGAAC
TGGGTCTCATTAGGGTGCTGGACCGATGCCGTAGATGGTGCCCCTCGCTCTTTGTCTGTC
GGAATGGACGTCAGTGGTTCTTT
>NODE_6160_length_51_cov_3.019608
GCCTTGGCCCGGAGGCTATGGAGGAGAGTGATAGCCAGATGACACTGAACGATAGTCGAG
GGTTGGGTGATACGC
>NODE_6161_length_76_cov_15.921053
TTTCGGCTTTGAGATCCCGTCCTCTTTCCTTTCGTCCCTCTTCTTTACCCCAGCTGCTTC
AGCAGTAGCAGGGACAGCCGTAATAGCTTCAGTCCCCTTC
>NODE_6173_length_25_cov_2.640000
TGCTCCTTCCGAACTTTAACTTCTCCCTTGAAAACTCCATATTTAACCT
>NODE_6175_length_157_cov_4.229300
TGATAAACTGGGCAAGGGTTTGGGTCTCTTTGCTCAAGGTTGGGACAAGGTCGCCCTAGC
TAGGGTGGAGCAGGACAGGGCCATTCAGGATCGTTTTCTCCAGCCTTGGCAGATCACATT
GAACGCCAGTGTGTCCGTTGCCATGAAAGCAAGGAGTGCTGTCAAGGTCAGCAGATTGGA
T
>NODE_6176_length_321_cov_19.713396
TGCAAAAACATCTCCATTCAAATCAAGCTTGCCAAAGATGCCAAAGCTCCGCTCATTATC
ATTTCCTTTCCAAATCTGATCATCATACTCAAATGCGAAGACGGAAACAGAAGTATCGTC
ACGGCAGGCACAATTAAGGTTGAGCAATGCAGAACGTTCATCTGCAAGTGAAGCAACAGC
AACGCCGTTCGAATTACCACGTGATGGCCAGCCCGACTCTGTAATGAAGAGTTGTTTGCC
TCCACATACGGACCGGAGTACAGGAACGACGTTATGAATTACAAAGTTGCCAGTTTGATC
CGAAACTGTGTTTCCATCATAGAAAGCATGAGCATTGGCTCCGAC
>NODE_6177_length_88_cov_7.659091
TCGGTAGAGCGGCCACACATTCAATTTCTACACCTGCTTTTAGAGGCAGAGTAACCACAC
CCACACACGTCCTAGCAGGAGGTGAATTAATTCCAAAGAACTCCAGATAAAA
>NODE_6178_length_245_cov_8.946939
GTTTTTCTGACTGATCACCCTCAGCGGCTCGTACAGAGTGGAAAAGTCGCGAATGTTCCT
TACATTACTGGCAATTGTGACGACGAAGGAACACTTTTTTCCCTCTCTACGCTCAACCTG
ACGACTGAAGCACAAATCGCAGATTATATCCAGAATGTATTTATCCCTGGCGTCAACAAC
GACCAAATAAGCCAGCTTTCGGCATTATATCCTGCAGACATCACGGCAGGATCGCCATTC
GACACAGGGCTCTTGAACGCTATCACTCA
>NODE_6179_length_100_cov_9.500000
TGGCGGAACGAGACGAATGCTAAACTTTCCTGACACCTTTGCAGGAATGACTGTCTTAGC
GCCTACCCCGCTGAAAGCTCCTTCAATTCCATGCAGTGATAAGCTTGGTTCCCGCATTCT
TCCC
>NODE_6180_length_760_cov_8.772368
TTTGGAATCATCAGGTCGTTCATTGCATATAGGATATCAAGCGAGCATGAAAATAGCAGG
GTTGTTACGAGTTTTATCCTGACCCTTTCTGAAAGGGTAATAAGTAGTAGATACGGTACT
CGAAGGAAGTCAAGCGGGAATTAGAGACGGATCGCAAGATGGTCAAGCAGTCAGGACAGA
AAAACTACTCCACAACGTTGAGGGTGCAAAGTATCAGGATTAGAGGAACGTCTATTTGCC
ACCAGTGGTACCCATGCCCATGGAAGCCTTGAAGGTGTCATAAATCCACCATTGGAAGCC
AGTGAGGGTACCAATCATGATGACACGAGTACCGAGACCTTTAGTAGCAAGGGAGACAAC
ACCAACTTCTTTTGCGATGGTGCCGAGGCTCTTGCCCTTGTTCTCGGATTTGCCAAGTTG
AGAGACGAGAGAATCAGCAGGGTGAGAGACGATAGCGCATACAACACCGGCGAGATAACC
GGAAGCGAAGGTGACACCGAGCTGAGTACCCTTGCCATAGGTATCCTTGGGTTCTGTGAA
GACATGAGTGTAGAAAAGTTGTACAATTTTCTCAAAGAAAAAGAATTTGGCCATAGTGTA
GGGGATCTGACGCGACCACAGGGGAACGAGCGAGCCAAAGGGGAAGCGAGTTTCAGCCTT
GGTCCTGCTCATCTCTTTGAGAGCAGCACTAAAGGGGATGGGAAAAGTGCCAGTAGGGCT
AGTTTGGATCTTGACTTTGGTCATCTCCAAGGGACATAGGGCGATATCGGCTACCACCTC
AGCA
>NODE_6181_length_189_cov_5.576720
ATCTCCTATACAGGCCTATCAGGCCTATCAGGCTGTGGAAGATGTTCAGTCTTGGGCAGG
TTATGGAAATATGAACCAGGGGTATGGAGTTATGGAGGCTCAGGAGTGTGCAATGTATCC
TTCTGTCCATGGGGTTGTCCAGCCCGGCAGTCAACATGTGCCTCAACCTCAACCCACAAC
ACATCATCGACCTCCGCTATCGCCTCAGCCACA
>NODE_6182_length_25_cov_18.760000
GAATAGAACACCCGACGATAACACCCATCTCAACGTCAATGGCACTACA
>NODE_6183_length_117_cov_4.008547
GAACGACTTGGCCAGCTACATAAACGAAGTCTAAATTCTATAAACCCCAAGTCCATCGAT
GCATCTCGCTCTGGATCATGCCTTGCCAAGCTTCTGAATGATTGCCGCAGTATATTCGCT
CGTTGAAACCTTACCACCCAG
>NODE_6189_length_156_cov_5.352564
GCTGCACGCCACAACCGTCCCACTATCATTGTGTATGGGGGTACCATTCAGGCTGGGACT
CGTCATGTCGATTGTCCTGGAATGAATAAAGTTATGGGGGGGACCGTCAACATCTCGGAT
GCCTTTGAGTCATATGGCGCCTTCGCTGTTGGTAAAATTAATGATGAACAAAGGTTTGAT
>NODE_6191_length_61_cov_2.655738
CGGGCACCCATGGTCAGCACAATCCCGTTGTGATTGAGTATCGCATTCAGTACCAGACTC
CTATACCTGGCTTTGCAAGTGTTGG
>NODE_6192_length_55_cov_162.545456
AAAGGGGTTGAATACACTTGTAAACAAGAATTGAGTCCGACACAATTGACTATATCATGC
AAAGAAGCAACCTCAAACC
>NODE_6194_length_93_cov_3.989247
CAGCTTTTCAACGCAGGATCTCCAGATGAGATTGCGTTTGGAAGTAGCTCAACCTTGAAT
CTTGAGAATCTTTCCAGGGCCTTGGAGAATGATATCCAGTCTGGAGACGAATTTATA
>NODE_6195_length_25_cov_9.480000
TTGCTGTTCAGAAATCAAGATCGTTTCATCTGCCCAAGGTCCCAAAGTG
>NODE_6197_length_61_cov_11.524590
CTTCGAACCAAATGCTATGCAAATGATATACTACTATTCATACGACATGATTACAGGAAA
GCAATCTGAGCCCACGATGACCACA
>NODE_6198_length_49_cov_19.163265
CAATCTGAGCCCACGATGACCACACGGACATGTACTTCCAATGATTTCGTCCTACTGCGA
CCATTCCTCCCAA
>NODE_6199_length_59_cov_5.169491
TGTCCCCACTGAGTCCACTAAATACCTCCGCAAGACCTCGATTATTGCAACTATCGGCCC
GAAGATCAACACGGTAGAAAAGC
>NODE_6201_length_104_cov_4.432693
CGCAAATTTCGCAGGTTCTGAAGCTGATGCTATCCGAGACGGATGCCGATTTAATTCGTT
GATGCTTCCCCGTCGCTGAACTATGTGTATGTACTCACGCTGCTGTAATGTCTGTCAGAA
TATCGGCG
>NODE_6203_length_270_cov_55.814816
AGAGAGAGACTCTCCCACAGCAGCCGTGGTGGATTCTCAATTGACTATCTGCATTCAGGC
TTGGCCATCAGCAAGTAGTCCACACCAACTTCACACACAGCGGACATAAATACACACTAC
ATATGCCCGACAATAAATGATCACAGAGAACCATTTCCCCTAAATGACCAAACCAATTCC
TTCCCAAGTCAGGTTTATACTGCCAAAGCAGCCACCTTCAATGAGTTGGTCCAGAAAAGG
CCAGTCCCCCCACCCGCAAGGAGAGAGGCATACTAGACAGGTGTCACCACCAGC
>NODE_6204_length_475_cov_6.120000
GCTGCTGCCATTGTTGAGCACACCAAACGCGTCCTCTACCTCGAGGATGATGACGTTGCT
CATGTTTCTCTCGACCGTGGGTTACAGATCCACCGTCTCCGTCGCAAAGAGGAAGGTGAC
CAGACTCCTAGTCAGATCGCCACCACTCGCTCTATCGAGACCCTTGAGCTTGAGATTGCT
GCTATCATGAAGGGCAAATTTGATCATTTTATGCAGAAGGAGATTTACGAGCAACCAGAG
TCTGTTGTGAATACAATGCGAGGCCGTGTCAATTTCGACGAGAACAGAATCACTCTAGGT
GGTCTGCGTGCTTATCTCCCCATCATGCGCCGCAGTAGACGTATTGTCTTCATTGCTTGC
GGTACTAGTTACCATTCTTGCTTGGCTACACGTGCTATCTTTGAGGAGTTGACCGAAATT
CCGGTTAGCATCGAATTAGCCAGCGACTTTTTGGACCGCAAGACGCCCATTTTCCGTGAT
GATTGCTGTGTTTTCCTTA
>NODE_6208_length_72_cov_174.569443
CTCGGGAAATACGAGACGAAGGCTTACGGTCAGCGTTGAGTGAGATATATTGATATGTTG
AACAAATGAAGGATCTGTATTGTTACCCTGGTAAAT
>NODE_6210_length_84_cov_3.476191
CTAGTCCATACCTCTTCGCACCCCCTGCATCCGGCGATACAATTGCCACGTTGTTCAGGT
CAAAATGGGTTCGAATGTAAAGGATTGCAGATGGTTCTGCGTACAAAT
>NODE_6214_length_180_cov_6.094444
TGTCATCATCTTGCAATGAACGATGGTATGTTGACAACAGTGAGGATCACAAACTGTATG
TATGAATAACGCAGTTCGACCACAAGCGATTGCGATGTTCGCTTCCCAGAACATGACTCT
TGTTGATCACTCGCAGCATGTCATGACCATCAATAGAAACTAGTGGCCCGAGGTGCAAGG
GATCATTACCGGTGTCCAAGGATA
>NODE_6215_length_56_cov_4.803571
TACCGAGATTGTTGAACGCCATCTTTCTAGTTCGTCGTCTTCAGCACAAGATGGGCACAA
TGATCCAGAGCTTCGCGCCA
>NODE_6216_length_352_cov_9.982955
GTCTGCTGAATCTGCGCATTCTGCATCGGCAACAATCAGCACACGAACAGGGATCCCACA
CGAATTCAAGGCTGGCTACTCATGGATGCCGAAGTCTCACTCGCCGACGGTGCTGTTCAG
AATATACACGCCGAAGACATTGGAACCATTCAATGGCAGCGAGAATGGCAGAATTTTGTT
GGCGATTAATAGGATTGTATTTGATGTCACCTCTGGGAGGAGTTTTTATGGGCCTAATGG
AATGTATGGTAATTTTGCAGGGAGGGATGCTTCGAGGGGCATGGCAAAGCAGAGTTTTGA
TCTGGAGATGCTGACACCTGTGGACCAACCGCTGGACAAGTTGGAGGATTTAAAGCCTGA
GGAGATCGATAACATG
>NODE_6225_length_170_cov_25.205883
GAATGACCACAAGACCTCTTTCTACAATTGGTAGCGCGAGGTGGAAGACGAGCATAGCAT
TTACGACAAATCTGTTTATCGCAATTGTATTTCGATGCCAAGACTTTCAAAGAAGGTTCG
ATGAGACCACCACGAAGGCGGAGGACGAGGTGCAATGTTGATTCTTTCTGAATGTTATAA
TCGCTTAGAGTTCG
>NODE_6226_length_189_cov_23.931217
AATGTTATAATCGCTTAGAGTTCGGCCGTCTTCGAGTTGCTTCCCGGCAAAGATCAAGCG
TTGCTGATCAGGAGGAATTCCTTCCTTGTCTTGAATCTTAGCCTTGACATTATCGATGGT
ATCAGAAGATTCGACTTCAAGCGTGATCGTCTTCCCTGTAAGGGTCTTGACGAAAATTTG
CATCTTGGTCACCAGTGGGGAAAAAGTTCAACA
>NODE_6227_length_874_cov_11.776888
GCCGAGTGTTCAAGTCTACTTGTAACACGGGAACAAAATCGTGGTCATTCTCATCGAAAA
AAGTTTTTAACATCCAAATTTGAATACTCTTGGTCAGTTGTTATTTTGAAGATCGGCTAT
TTCATTCTCTATCAAAGCCTCCACTCCTTCATACCTCGGCTTAATGATTGTATCATATGC
CTCCGGAAATGAGATCACACCACTCGACATCTTCGTTGTGGTGGATTTCTTCCCATTGTT
GGGGTGTTTGATGGTAAAACATGCAAGGACACCAGTAACGATAGCATAGAGGGAATCAAG
TGCAAAAAATCGTCCAGGACAAATCCGTCGCCCGCTTCCGAATGCATACGCCTGTGGATC
TCTCACATCTGGATCAATTTGACCATCTTTCAAAAAACGTTCCGGAATGAACTTTTCAGG
TTCAGCATAGACATCAGGATCGTGTAACGCAGCCCATACGTTTGCCACGATGACAGAGCC
TTTGGGTATGAAAAAACCTTTGTAGACATCGTGTTCACTGGTACTATGCGTCACAGACAG
AGGAGTCACATTTTGCCATCGCAACACCTCCTTGCACAAGGCATTCACATAAGGGAGATT
CGGTTGATCATTAAAGTCAGGTAAACGATCTCGACCCACCACAGCGTCGATTTCATCCTG
TGCTTTGAGTTGGCTCTCTGGATATAACATCATGGCGAGAAGGAAGACGAGGTTGGCAGA
AACACTTGTATCAGCCCCAGCTCCAAAGGCAATTCCCAGAACGTCTCCAATGATCTCGAC
AGTGTTTTCGTCCTCCGTGCTGACGTCATCTAGCATATCCTTTCCAATGCATGGCAGTGC
CTCGTTGAGCTCCATCTTCTTCCTCAACGTCATAAATCCATCATCTCTCAATCTACGT
>NODE_6228_length_164_cov_5.756098
CACGGCCTCTACCATGGAATCCCCAACCAATCTGTTTCGCCTGGACAATACCAACACCCA
ACTCATCAGCCATCGTCCATACAGCTCCGGGATTCTTCTGGAACTGTCTTCCAACGAGAA
CGACATCTGCTTGACCCTTCTCCAAAACTTTTTCGGCGATAGGGCCATTACCCAACCCAC
CCACAGCA
>NODE_6229_length_320_cov_5.025000
CGGCAGTAATTCAGCAAGGGTGCTGGAGAAAGAGGTTGCGACTTCGGACGGTTTGATTAC
GGCACAACACCCAGCAGCAATGGCGCCATACAATGGTTGAAGGGACAGAGTGAGTGGATA
ATTCCACGGTGCAATGATTAATGCGACACCTTTCGGTTCTTTCCTGATCTTCTGCGTCCA
ACCGACCTGCCAGTCTTGATTAGATGAGGAGTTGTCTTCATCTTTGGCCCATTCTCCCAC
TTCCTTGGCGCATGTGATGGAGCGTTGAGCGATGATGTTGATCTCTGCCAGGAAAACCTC
GAAGCGAGGCTTGCCTAGGTCTTTGTGGATAGCTTCTGCCAAAG
>NODE_6233_length_25_cov_5.560000
CACAAGAGTCAACAGAGTTGTTGGGATTAACACGGTAAAGAGAAGTCAA
>NODE_6234_length_69_cov_4.246377
AACATGATCATCGCTCATAACGGATCGGTTCAGGAGATTCCCACCATCCCTAAGGACGTT
AAAGCCATCTACAAAACTGTCTGGGAAATCAGA
>NODE_6235_length_107_cov_3.252337
GTTTCCATAAAGTTTGTTCTTGAGGTAAATAGAGACACCTTTCAAGAAGCGGTCTTCTCC
GACGTAGTTTGAGAGCATGCGCAAGATCGATGCAGCTTTGGAATAAGACAAACTGTCGAA
GATCTGATTGA
>NODE_6236_length_143_cov_6.797203
CAGCTGTAACATAGAGTTCGTCCGCATTCGACGGCACGAGGGACAGAATACCAATTCGAG
GAGGATCGGTTGAAGGATGAGTGATGTTGCCATAATGGAATGCAACGAGGTTTGATCGGA
AAAAGGGGTCACCGAGACTCCAGCGGAAGAGAGATCCAAAACGCGGA
>NODE_6237_length_207_cov_5.946860
TACAGGCGCTATGGAGACCCATCTAGTCAGCCTTTTTCTGGATCAATTATCGGTGATACA
TCAGATTTAAATGCTGCAACTACAACCCAATTTCAGGCGTTCTGGCGCGAGCTTGCTCAC
CGATTTGTTGATAACCCAAAAGTGGTCTTCGGTATCAACAATGAACCGCACACCATGCCA
ACGGATTTGATTCTCAAGAATGATCAGGCCGCAATTGATGGCATTCGAGCA
>NODE_6242_length_165_cov_6.357576
GGAGACGGCACGATATTGGACAGAAATCTATGCGGGTGGACCTGGTTCAAACAGTGGCAA
GAGCTCAACATCTCATGTGCGAGATGAGATTGCAATTGCTGGATTAGACCCTCAACATGT
TGCTCAATTTGAAAAGCTTGGATTTGAACGAAGTAAAGTTATCGATGCCTTGAGGCGGCT
CAACTATCG
>NODE_6245_length_139_cov_6.151079
CATAGAGTTCCTGAGGGGTGTAAGTGCCTCCAGGATTTTGCTTTGTCTTGAGTTGAATGC
CAGCAAGGTCAGAGGCTGCCCAGTAGACAGGGACAAGACGGATGACATTTTTGATAACGT
CAACGCCGAAACTCATGCCACCCACCAGTGTGAACGAATTCTA
>NODE_6247_length_25_cov_7.520000
CGTGTGTCTCTCGCAGAGGAACAATCGTAATTGATTTAATCGGAGGTAA
>NODE_6248_length_232_cov_12.181034
ACAGAGAACCACACTATTTCACCAGATGGATACAACCAAGGTCGTGACAATTTCGTTGCC
AACGCTATTGGTAGTAGAAACTTTGGTGGTGTAACTTACAGTACAAGTTCTGAGTCTGTA
ACGGGACTACTACCAGTGGGTGCAAATGGAATCAACCATGGGATTGCCATTGATGGCCTC
GTCAGTGTTTTAACTGTTCAGATTGTTTGATATAAAGATACAAGAAAATAGAACATAATA
TTGATTATAGTAAGAT
>NODE_6249_length_199_cov_6.577889
CCCGAAGTCAGTAATCCCTGTTCTGCATGTGTTAACAGGAAGTGCGTGGGCTAAAGGGGA
ATTTTAATTTCCCCTCAGAATTATAGATCCCGTAACCCGGCTCTTGATCGTCACTATAAA
TGTGGGCGAACCATCCGACGCCGCCGCCGCCAACTTCCTTGAGATCCTCGCAGTGAGAAT
CAAGCAGATTGTAGTAGTCATGTTCATTCTGGACATCGGCTAC
>NODE_6252_length_426_cov_7.737089
GGATTGGACGCCGATGAAGGAGAAGATGAAAGCGAGAACGAGAGAGAGAATAGCTTCGCC
GACATTCATGCTGAATTGAGTCGCCAGAATCGCACAGCACATAATAGTACTCAGACTGAG
GCCAATTGTCCACCATGAAAGCGGAATGCGATCCTCGATTGGGGTCTGGTCTTCATCTTC
TTCATTGATTTCACTCCCACGACGGAACCAGTTAACAGGATTAATATTTTCGCGCCCAAT
TTTCATGAGAAGGGGAGCCATAGTCAGGATAACATCAGCGAAAGAGTATACCATCATAAC
CAAGACCCCAGGCCAGAGCAACCAGTAGCGAGGCGAAGGCTGAGTAGTATATAGGGTTGG
ATCATCGAAAGAAAGGGCCTGATATGTAACCAAAGGGTATTCGTCGCTGATACTAAGCCC
AAAAGCAAGGCCATTTTTGACAAGAGAAGG
>NODE_6257_length_983_cov_30.550356
GATGAGGGAACATTGAATGCTCTTCGAGCAAACCCAGACGTAGAGCTCATTGCCGAGGAT
GGTATCATGCATACCATGGTTACACAGACTAATGCTCCCTGGGGTATTTCTCGATTGAGC
TCAAGCACAAGATTGAGCAATCAGAATACAAATGCTCTCACTTTCACATATACCTATGAC
GCAGCTGCTGGAGCTGGTGTTGACATCTTTATAGTTGACACTGGTATCTTGACTACACAT
ACACAATTTGGCGGACGTGCTCGATGGGGCGAGACATTTGGACCATATGCTGATCGCGAT
GGCAATGGCCACGGAACTCATTGCGCTGGAACAGCAGCCGGCAGCCAATATGGTGTCGCC
AAAGCTGCTAACCTCGTTGCAGTGAAGGTTCTTAGTGACGCTGGCTCGGGTGCAGTGTCT
GACATTGTCTCTGGCCTGAACTTTGTGCTTCAATCAGCTACTCGCCCCACTATTGCCTCG
ATGTCCCTCGGCGGTGGTGCATCCACTAGTCTCGACAATGCTGTTGCATCCTTAACCAGA
TCCGGCATCCATGTCACCGTTGCTGCTGGAAACGATGGAGCAGATGCCGGAACCACATCC
CCCGCTCGGGCCCCAAGTGCTAATACTGTCGGAGCGACTACGATCGCTGACACTCGGGCA
TCCTTCTCTAACTTTGGTTCAGTCGTCGACATCTTCGCCCCCGGACAAAACATCATTAGC
GCATGGATTACCAGCAATACCGCAACTAATAACATTTCTGGAACTTCGATGGCTACTCCT
CATATTGCTGGACTCATTGCTTATCTGATTAGCGTCCGAGGAAATACAACTCCGGCTGCC
ATGACTGCGCTCCTTCAGTCTCTCAGTTTGAAAGGTGTTGTAAGCGGTATCCCCGGTGGC
ACTATCAACGACTTGGCACACAACGCTTAGTTACGTTTGGTGTGCCTTGTATGATATCCG
AGCTCACCTCGATTCAATGTGATAAAATTTGTACCCATAGCCTTTAT
>NODE_6261_length_77_cov_3.753247
TAGAAGCATGCCTCGACGTCAGCCTCAGTGTCGCGTGGCGAGACTCCTTGGATCCAGCCA
GGAATATAGGTTCTTGATGAGGTTTGTGAATATGGAATTCA
>NODE_6266_length_50_cov_2.360000
CGACAGTCTGGTTGATAAGTTTAGTCAAATTAATTATATGATTGAGAGCAGTCAGCTGAG
CAGGAGTATTCGGC
>NODE_6267_length_93_cov_4.032258
GTTGGCTATTCAAGCGTTTCTGCAGAACTTGTTTGTAGAGCAGATGCAGAAATTGCATTG
AACCAGCTTGTAGAGGCAATGCGAAATACCACAGATCAGGATGGAAGCACGGGAGAA
>NODE_6271_length_63_cov_23.301588
GTCCTCAATCTAGTTCCATATCGCGCATCGGGAACAAAAAAATCATATTGCGTAACAGAG
GACGTCCACAAGTCCACCCATCCACCC
>NODE_6272_length_76_cov_10.631579
TATAACCACTGTGACTGTTGTCGGCCATTCACTAGGCGGTGCAATTGCACTCATTGATAG
CATATACCTCCTGCTTCACACAACCGGGGTGACTATCCAA
>NODE_6276_length_146_cov_6.315069
GCCTTCCTTGAAGTGCATCAAGACCTCAATGTCATCAATCTTTCACGGCATAATATTCAA
CCAATCCATTTTTCCTCTCTTGATCCCACATGTTTACCAAGTGTAACTTCGTTTTCAGGG
ACGCATCAACAGCTCCAAGCTTTACCTCATCTCCATCCCTCGCTTAAGCA
>NODE_6277_length_134_cov_13.485075
ATCGCTTTTTCTTCCTCGGGCGAAAGTTGAATTCCTTGAGACTTGGCCCAAATACCGCCT
TGTAAACCAATGATGGCAGCTTCAGTGACCTTGCCACTTTGAATAAGTTGAGAGTCAACG
TATTCTTGCCAAGACATCTTAGAGGAAAAAGATTTGAA
>NODE_6280_length_191_cov_4.513089
TGGGGGGACAGTAGACAAGAAAGAACGCTGATTCGATGCCGTTCCTCTCGTTTTCGAGTT
TGGATGATGCTGATGTGAGTGCCAATGAGTGTGATGTGAGTGTTGATGGTGAACCGGGCC
CCAATTCCTTTTCTTCAGCTTCCTCTCCCTCTTTGACTCTTTTCGGAGCTTTTGCGAATT
CTTCAATGCATCCTGGTCATTGCCGGGCTGTTGAG
>NODE_6281_length_238_cov_8.378151
CTGACGGCAAATTCACCGGCGTCACATCTGGTCAAGAGACTGTCAAGGCTAAGCATCTGA
TTGGCGACCCCAGCTACTTTGGTGCTGGCCAGATGTCACAAGGTGGTAAGATCAGGGTCG
TTGAGCAGGGTAAAGTTATCCGTGCGATCTGTCTGTTGAAACATCCTATCCCGGGAACGG
AGGATGCGGACAGTGCCCAGATTATCATCCCTCAGAACCAAGTTAACAGGCGGAATGATA
TATATGTTGCCATGGTCTCTTC
>NODE_6283_length_54_cov_3.462963
TATCAGCAGTAATCATCAAGATGTAACCTGCTTCCTGGGCTGCTTCGTACACCTTCCCAA
CTGCCTTGTCTGTGGCAA
>NODE_6290_length_184_cov_3.038043
AGGGTACCATTTAGTCCGCTGGAATTCCCATTCAACGACGGGACCAAAATTTGCCCTTGC
TGCCCCAGTTGATGCCCAGCTGCTTGTCCAGCCTGACGGGGTTGACTTCCGGGTCGTACT
TGTTGTTGAAGCTGGAGTATTTGTTGAGCGGTTAGACGTGGTGCCCCCAGTGCCTGATTA
GTCAACAACGTGTTTGGAGAACGTTGCG
>NODE_6291_length_403_cov_6.436725
TCCAGCGTGAAGGGCCTCGGAAACCTTGACTTCAAATCCTTCACGGGTTGAAAGCTGAAG
TGCGATCCTGGAGTTAGCCATCAATGCATTGAGCAGTTGGTCACTTGGCGGTAATCGCAT
GACGACAATGTCACCAGCAAGGTGCTTGTACTTATTACTTGCAATGAGCTGCATGACCTG
GTCGTAGATGATGCTGGCATCAGGGTCATCGACAGCTCCGTGTCCGCAGATCAAAAGCTG
AGGGTGCTCTTCCTTGGTGAAGTCGGGTGACCTCTCCTGTAGGAGGGCCCGTAACTTGGC
ATAGGAATCAATAACGTTCGGAATACCTTTAGACGGGTCGAATCGAGCGACTTGGATGAT
GTAATCGCGTTGTGGCCACCCGAGCTCATGCATCTTCTCCCTGACGCACAAACTACGGAA
CTCACCC
>NODE_6295_length_359_cov_8.426184
TATTCGTGCCTCTGTACAACCAACCACCATTGCAGTCAACTAATCGTCATTCCTTCATCC
ATTAACTATGCCTACTGCATTTGAGATGCGCAAGAGGAACGACAAGTTCGCTAAAGACGC
TCGTGAGGGCAAAAAACCTACACATCTGTCGCGACAACAAAAGCTCGAGAGAAGCAGCCC
TATAAACCTTTGGGCGTTGGGTCTCATTTGTTTTGTGGTCGTTGGTGGGGTGGTATTTGA
ACTTGTCAGGTTCATTTTTCTATAAAGTTATCCGCATGTCACGGTCAAAACTCTGGTTCA
TCCTGTTCCTCTCGTATTATCACGCTGTGTTATTTGGTTTACATCATTTTCGGTTTGAAA
TGGATATGGTTTCGACAGACACG
>NODE_6296_length_25_cov_2.840000
ACGATATACAATTGCTCCTCCTTCAATTCACAAAGAAGGAAACAAAAAG
>NODE_6300_length_80_cov_21.100000
GTAGGTCAACGAAAAAGATAGGAAGGATAAAACGAGCTATGAATAGTGCAGCTAATCAAA
CGAATTTCAATCACTCTGGCACATTCAAGCAACAGTAGCATTAT
>NODE_6307_length_96_cov_13.562500
GGCCGTCACAGCTACATCGATGTCCTTAGGGGAGGCAGAGACAACAGAACAAATGATTTC
TTCCGTCGCGGGATTGATGGCTGTAATCATTTCTGAGGAATCAAAGGATGGAACAAACTC
>NODE_6308_length_77_cov_3.116883
GGAAACGCTCGCAGAGGTTCCATAAGTAAGATAACGATAACTTAGCCTGTAATAACCTTG
AGCTTGTTTCATGCACTTTGGGAGGGGAGGGAATGGCACTG
>NODE_6312_length_62_cov_4.467742
CCTCACTGTGCGCGGATCTTGAAGCTGCAGAACCGACTTTTTCTCAACGCCGAGTACAAC
TACATCTTTGCCTCGGACGCCGACAG
>NODE_6317_length_119_cov_3.521008
AAAGTAACGAGGAATCCCGCCATTGTTACTCATATCTTCATCATCATGATGACTTCGCAC
TCCCATCCTCCTATCTCTAACTCTTTGATGTTAAAGCCCTGAAAATCTTTCTCATGTTGA
TATCTGCCAATGCTACAAGTCTG
>NODE_6319_length_591_cov_9.071066
CATAGTTTGTGGAATCCGATTCAGAGTCTGCCTAGACTCCAGGAAGAGTGAAGCCGGGTA
TATTTGGCCAATTGCCAAGCTGGGATGGGTCACCACCAATGCGGACCCATTGAGCGACTG
AAGGTGTAGGTCCATCCAATATAAACAACATAAACCAGCCTGGAGGACTGACACCAGCAT
TAGGTGGAGCAGTAATGGTGCAGGTTGTGCCTGTGCAAGAAAAGGTAGGGAAAATTGTTC
GAGCGCCCATTGAATTCCCATGGGTGCTTGATACAGCTCCAAGGAGAGATACACGAAGAC
CAGACATAGATCCCTGGAACAGGTGGACGTTGGTAATCTTGTATTGACCACTATAACTCC
AATCATTTTCACTGAGATCAAAAGTAGGCTGCTTCAGGCCGGTGGCAAGGTAGGGCGGGA
CGTAGACCTCAATGCGGAATTCCTCCGGATATTCGACAGTACCATTGGGGAAATTTGTTT
GGGGATCAGAACCAGAAATCAGGACACGTCCATCCGGAATTAGTATGGCTTCAGAATGAT
ACATGCGAGCCACAATTGTATTGTTGAGGATGGACATGCGCTGATTGCGCGGAAGGGTTG
GATCGTACAAAACAA
>NODE_6320_length_110_cov_5.254546
GAAGTGAACCCACGCAAAAAACCAGGTCTGATGTTGAACGTTCCACCGAGTAACCCATTG
CCAGACCTCTCGTTAGATTCATTGTTATTGCCATGCTGCTGAGTGCTGCGGTGTCCACTG
GAACCTGCCTGTTG
>NODE_6321_length_51_cov_3.666667
TGTCTTTCTGCTTTCTTTTTGATTGGTTTGCCACCATTCCAGACCATTGATCATACAATG
TCACTAAAAGACTTT
>NODE_6322_length_336_cov_4.997024
TTGCTCAGGATTCTTCCGTGTTCAAAGAGATCAACCCTGCTGCTAGACTACAGGAAGAGC
GCGTCATGCATGAAGCCAAGCTTTCCAAGATGGAAGCTGAGATGAAAATGGTATTCCAGC
AGAAGGTGCAGGAGAAGGAAGCCAAGCTTAAGCAATCCGAGGAGGAGCTCTATGCTCGTC
ATAAAGAGATGAGGGATGCTCTTGAGAAGCAGCGTGCTGATCTTGAGGAAAAGAAGAGGA
GGCTCGAAAGCGGCCGGCCATTGACGCCCGAGAAGGGATCCACTCAAAGGAAGAAGGGCT
TCCTCCGCACGTGAAATGATAGCCGCTTGACCTGCGCCTCGTCCTTTTCTTCGCCGTGGA
>NODE_6327_length_148_cov_4.128378
TTCCGTCGGCAGTGATGGCAGCGAGTTGGTATTTATCGATGCTTCGGGCGTCTCTGTAGT
AGAGTACTCTGATACAAGTTTCCATGATCTGTACAGCTTCTTCTTCTGTCAAGGTATCTT
CCTTTCCCTCAACTTCTTTGCGTAGTAAGGGTTGGGCGAGGTAGGCTCCGTA
>NODE_6328_length_126_cov_3.904762
GGAGAAGGAGGCGGAGAATGCAAGGAAAGCGGAACTTGCCCACAAGCAGGCCTCGAAGAT
CCCTGGCATGCTCAAACCAAATCAGATAGAGGATAAGGACGAGGACATCAACTGATTTCG
GTGGAACGGTATCTTATTTTCTGTGTTAAC
>NODE_6331_length_273_cov_5.032967
TTTGTTCGGCAGAAACATGTCCCAGGTTCGATCGAGACCAACCACGGATCTTTATCTAAA
ATAATTGGCAACTGCTGGAGGGCGTTGCCTCCCGAGGAAAAACGTGTCTGGGAGGTTAAA
GCTAGACATGCCAAGGCTGAGCACAAAGTCAAATATCCTAACTATCGCTTCCGCCCTGTT
CACAATAAGAACAAAGAGAAAAAGGATAAACCATTACCCGCGCCTGAAAATGAACGCCGG
TGTGAAGAGGTTGCTCAACTTCTTCTGGAAGGGAAGAAGGGAGAACAACTAGCCGAG
>NODE_6332_length_125_cov_7.856000
GCTTTCCTCTTTGTCAGGGGTCAATCTGGACTCGCTCCAAAGAAATACCTTACCCTCCCC
CTTGGTCAGGTACGACCCGACGGATGGCTTCTGAACCAGTTGAAAGTTCAGACAGACGGT
CTTGCAGGCCACGAACACGAGTTCTACCA
>NODE_6338_length_240_cov_6.445833
TTATGTGTATAATATGCAGTTGTCGAATGAACCTGCGGAGGCTCTTGCGAAATACTTGAT
AGAAAGTAGTGATGGGGCTTTCGAGATTGTTGGGTTTGCTAGTGGAGGTAGCGAAGCGAT
GGATGGTGCTATCAAAGTCGCCCGACAGTTTGTCCTGGAAACCGGTCAACAACAGCGTGT
TAATTTCATTGCCCGTGAACTATCCTTCCATGGGAACACTATAGGTGCTTTATCGTTAGG
GTGGTATCCTGCAAGGCGTGAGCC
>NODE_6339_length_81_cov_3.456790
CTTTCGTCCCATCGACCTTGACCGCCTCCCACCATTTACCTGAGTTGTCCAGTATTTCCA
GCGTCTCACCCTTTACCAACGTCAGTTCGTAGGTGTCGCTGGGTG
>NODE_6340_length_427_cov_12.433255
CGAACAACGAAAGAGGGAACGTTGACAATCTGTTTACCAACACGAATGTGCCTCTGCCTG
ATCAAAACACGAGCATGGTGGATACTCTTAGCAAGCCCACTCTTAAACACCTGAGTCTGA
AGTCTTCTCTCCAAGAAATCCTCAATCTTCAAAGCCAACACATAATCGAGACGCATACGA
CTCTCATCGAGCACACCGATACGGACCAGTCGGCGGATAAGAGCGTTACCCTCGAAGAGA
CGCTTGGGGTCCTTGTCGTCGAGCTTGAGAAGTTCACGGGCGGCACGACGAATTTTGGAA
AGGATAAGAGCGATACGCCAGATTTCACGCTTGTTGCGGAGACCGTACTCGCCGGCAAGC
TTGAGCTCAGCATCGAGACGAGCGGACTCGAAAGGTCGACGGGGGACCTTGTATGTCTTG
CTGTAGTTTCTTGGGGCCCTGGGCATTTTTC
>NODE_6341_length_227_cov_15.876652
AAATTATTCAATATACGCCGAGAATAGTGGAAAATAACTGCACAAGTACTAATTTACTCA
GCAGGAACCTCGATTTCACCAGAATTAATCGCATCAATAATATCATGAGGGGGTTTGCCA
TCCACTGTGCAACCAATACTCTGAGCAGTACCCAAGATCTCCTTCGTAGTTCCTGACAAA
TCTTTTGCTAGTGATTTTGACTTCATTGTTCGTGCAATATCGAAGATCTCATCCAGGGGA
ATGTTACCGCT
>NODE_6345_length_149_cov_25.939598
CCTCTCTTGAAAATCAACCATAGGTATATATTGTCTTAGAATGCAGGAATGCCATTCGCA
ATATCAGAACTGAGCTGAGGATTCGAGATGATAGGGAGTTGTCCCGGAAAACTGGCATCG
AGCAAGTCAGCCACCATCCTGCCAAACACTGTAGTGCCATTGACGTTGAGATG
>NODE_6346_length_65_cov_2.907692
ATACGTTCTTGAAGAACGTTTATCACAGTCTGAATGCTGATGGAGGTAAAGATGAGATCA
CCTTTGCCAAACTTAGGTGATACCGGTAC
>NODE_6354_length_241_cov_4.410789
TGGTTAAACGCGTATCCCCTCATGAGTAAAAGCTTGATCAAATATCGCGTTACGTCGCGA
CCCGCAATATCTAATCGGCGAGTAAGATGTGGCATGGCGAAACCATCATATACCGGTACT
ATGTGTGTAACGCCATCTCCAGAATCCACGACCACTCCAGTAGTCAAACCTTGGGCATAA
AGTGTCAACACTGCTTGAATAGCAACATACACGCCTCCAAACCCATATTCCTCAAACATC
ACCTGGCACATCTTCTGCCGATTTG
>NODE_6364_length_50_cov_5.760000
TCCCCTTCGTTCCGTACACTACCGACCTTCGGCTCGGGAACCGTTGAAATGTGAGCTTTG
GATGGTTGATCTTA
>NODE_6365_length_138_cov_7.137681
TTGGTAAAATTAATGACGAACAAAGGTTTGATGTTGTAAGACATGCATGTCCAGGACCTG
GTGCTTGTGGAGGAATGTACACTGCAAATACTATGAGCTCAGCCTTGGAGGTCCTTGGAA
TGTCACTACCCTATTCTTCGAGCACCCCTGCTCTCTATCCGG
>NODE_6366_length_175_cov_10.411428
TGAGTCTCTACGCTATTTGGGCACTTTAGATGGGCACAAGGGATGGGTCACTGCTATTGC
GACATCGTCCGAAAACCCAGATATGATCGTGACTGCTTCACGAGACAAGACTCTCATTGT
CTGGCAATTAACTCACGATGAGGACTCCCAAGGTTTTCCTAAACGAATTCTTCATGGACA
CAACCATTTCGTTTCTGAC
>NODE_6369_length_25_cov_16.280001
GATGTTGTCCATACCGTGCATGACCAGGATCGCTGATTTCCATTAAATT
>NODE_6370_length_246_cov_16.012196
AGGATCGCTGATTTCCATTAAATTTTCAATGAGTTCTTCCATTCCGTTTTGCTTTAGACC
AATGCGAAGATCGAAGGTATAGTCACTTGGGGCCTCCGAGTACAACTCCCAGCCTTTGGG
GATTTGAACCCAAGAGTGCTTCTCCGTGAAGTCACTCCATCTACGGGCCAAGGGGGTAGC
CATAACGAGATGAGCAAGAAGCAAAACAAAGCCAGAACGCCAGAGCATTGTGAGGGCTGG
GAGGAAAGGAAAGGAAGGGATAAGCGGCAG
>NODE_6371_length_27_cov_13.444445
CATCTCGACGATCTTGCACGGATGACCCTTAAGCATGACATGACCGTTTTT
>NODE_6372_length_1067_cov_14.725398
CCTGTTACAAATGGAATATCTGCGACTTTGCCTTGTTGTACGAGTTTTTGAGGATTATCA
GTGATAAATGTTCCATCAACACGAGCAGGCCAAACCAACCGTCCAGATTGATAATTGAGG
AACCCAGGAGTTTGATCGATCGCAGCTTTTAAAGTTTCATATGGAACATGTCGTAAACAG
TCAAGAGTATCAAAAGAACTTGAGCATCCTGTTTGAGTCACCATGTCATCATAGTATTTT
TGTCCGTTCGTGATGTCTCCCAAAGACCAGGGTGATCCCGATTGCATGAATCCTGCACGG
AATAGTCCTTCTGAATTTCCGTTGTTTGCAACCATGTGTAGACCGACAGACATCGCTCCA
GCTGATTCTCCCCAGATAGTGACTTTGGTAGGATCACCACCGAATGCGCCGATATATTTC
TGAATCCAACGCAAGGCCAATCTTTGGTCCTGAATACCAAGGTTACTAACCCCAGCTTCT
TTGACTTCTTTACTAGCCAAGAATCCAAAGCCAGTCAATCGATAATTCATGCTGACGTAG
ATGATTGGTTTTCCTAAATCGACGGAACGACTAACAATGGGTTTGCCATCATACAGAGAT
GTTCCCCCTGTTTCCCAGCCGCCTCCATAAATCCACACAGCGACAGGTAACTTGGCATCA
ACAGAGACTGTTTTGGGTTTGATCACATTGATCGTCAGACAATCCTCACTCTCAGGGGAT
ACACGAATAACGTGCATGAGAGTATCAATTGCATCCTGAGGAACTTGAGGTGGAAAATGG
GGTAAAGAAAAATTCTGTTGAGCACACGCTGGTCCAAAGCTCGTTGCAAGATGGTTTCCA
GTATAATATTGTATTGGCTCAGGTAAACGAAATCGTAAATCCCCAACCGGAGGTTGGGCA
AACGGTATTCCAAGGAACTGAATTACAGAACCGGAATCTACCCCAGTGAAGGTAGCATTA
TCCAGGACGACGGAGGGATTTGTAACGGAAGCAGAATAAGTAATGAGGTAATTGAAGAAC
AGATTGGATATGAATTGAGTCCATGTTCCCATTTTTCTAGCGCGGGGGAGGGGGGAATGA
TGAGAGAGAGG
>NODE_6373_length_173_cov_5.630058
TTTTCGAAGTTGGCGGCATGATGCCGCCTCAATGAACATACTAGTCAACTGTGGTAGCTT
TCCACTTTTCTGGTCGAGTCTGTGTCATTTACATTCCTTTCCAACTCCCCAGAAGTAGAT
ATACTGCTTTAACTCTATCCTTTTTCAAAGCATTATCTCTCTTCACCATAACTTGCAGAT
AGCTAGGCATGCAGAAC
>NODE_6374_length_163_cov_4.877301
CCAGTGTCATCAACAGGATTCGAGCCTCGCCCGAGGTGGCGTATATCGAAAAAGATCAGC
TCGTACATACAACGCAGCTTGAGATTCAGAAATCTGCTCCCTGGGGCTTGGCTCGCATGA
GTCATCGTCCCAAACTCACCTTTGGAACCTTCACCAAGTACTTATATGACGACCAAGGTG
GTCAGGG
>NODE_6375_length_365_cov_45.997261
TCCTTGTCCTGAATCTTCGCCTTGACATTATCGATCGTATCAGAGGACTCCACCTCGAGG
GTGATAGTCTTGCCGGTCAGGGTCTTGACAAATATCTGCATGCCACCACGGAGACGAAGA
ACCAAATGGAGGGTCGACTCCTTCTGGATGTTGTAGTCCGAAAGGGTACGACCATCTTCC
AACTGCTTGCCGGCAAAGATGAGACGCTGCTGGTCAGGAGGAATACCCTCCTTATCCTGA
ATCTTGGCCTTAACATTGTCAATGGTATCCGAGGACTCTACTTCGAGAGTAATAGTCTTG
CCAGTCAGGGTCTTGACGAAAATCTGCATTCCACCACGAAGACGGAGGACAAGGTGAAGA
GTGGACTCTTTCTGAATATTGTAGTCGGA
>NODE_6376_length_198_cov_8.085858
TCCCAGTTAGCGCCTCCCAGGGCAACTCCAGATCCAGGTAGATTATTGAAATCGATCAAG
ACAGTGCTGAATGCGTCTGAAGTGATGCTTTTGCTGATCGCAGACAATGGGATATTTGGA
CCATCAACGGAATCTTTAACAGATTGAATCAAAAGAGTAACATCTGGTTGATCCCCGGCA
ATATCAAACTTCAAGCCAGCGTAAGTCTTAAAAGGAGCTGAG
>NODE_6377_length_66_cov_5.272727
ACCGAGAAAATGCAGATTCATTAGGATCATTCAAAGCTCTCTTTGGGGCGCTCAGAGGAT
GAGGCAAGTAAGATGGTTGAGTCGAAGGGG
>NODE_6379_length_976_cov_9.197746
GTCGGTGTGATCGGGGAACCAGGAAGGGGGGAACTCGAACCGTTATTAGCGGCAGAGGTC
CACTGACGACCATCAATGGGGCGATATGTATTAACCTTCTCGCCCATACACGATAGGAAA
GCACCAGTGGCTCCAGGTGTTCCAGGTTCCGGCATAGTCTTCGCGGAGTCGTAAACTTCA
AAAGCAACCTTATGAAGCTGTGAGACGGGGTCACCACAAACCTCGCCAGGAGCGCAGTAA
TGATCAGGGACACCCTTAGCACCCTCCTGCAGACCTCCTCCAACAACAGTAGTCTGGTGG
TCCACCTTACGAATGATGAGGACGGGACTGACGACGCCAGACGTAAGACATTGGAGGACA
ACCGTCTGATTGTAATATATTGGTATCTGGGAACCATTATTTGTAAAGGGTATCGCATTC
GGGGGAGGAGATGGATAATCAGGTTGAGGTGGAGGAGGAGGCGGAGTATCAATACCACCT
GCAGGCTTATTGACATCAACGATATACATGACAAAAGGGTCCCAACTCGCAGTCCTTGCA
ATAAAAGAAGGCGTTGTCGGGCGTGACCGATGATCGAGTCCCATCAAGGGAGCCCCGTCA
GAGCCCTTGAATGAAGAGCCTGAGCCCGAAACGCAGAGATACTTTGTAGAAACGGTTTGA
GACCGAAGACGATGGAACAAAGAAATCGTAGAACCATGATTGATGCAAAGCTCAAGGTTT
TTTGCACTTTGCCTCTTCTTGCTTGGTTTGCTGATGACTTTGATGGGACGACTCGGGAAG
ACGCCAAGTACGTGCTCAGATTCATCATCTGGGGCAGTAACCTTCACCAGAGCTTCAACC
TTCTTCTTCTTATCATCAACATCCGAAATGAACAGCTGCTTTCCAACGCAGCGACCGATG
TAGGTTGTGCCAGTCGGAGGATCACTAACATCGAATGTCTTGCCCGACGAACTTATCCAC
TCAATTGATCCTTCTTGTGGAACAGACTCTCCGGAGATGG
>NODE_6380_length_491_cov_13.142566
GCCGAACGTGAAATCGTTCGTGACATCAAAGAGAAGCTGTGTTACGTTGCCCTCGATTTC
GATCAGGAGCTCCAGACGGCTGCCCAGTCCTCTGCTCTTGAGAAGAGCTATGAGCTTCCT
GATGGTCAGGTTATCACTATTGGAAATGAGCGCTTCCGTTCCCCCGAAGCCTTATTCCAG
CCCGCCTTCATTGGTCTTGAAGCCGCCGGTATTCACGAGACTACATATAACTCGATCTTC
AAGTGCGATCTTGATATTCGTCGCGACCTCTATGGGAATGTTGTATTATCTGGTGGTACC
ACCATGTTCCCTGGTATTGCAGATCGCATGCAAAAGGAATTGACGGCACTCTCGCCCGCT
AGCATGAAAGTCAAGATTGTCGCCCCTCCCGAAAGAAAGTACTCTGTCTGGATTGGTGGT
TCCATCTTGGCATCTCTTAGCACTTTCCAAAACTTGTGGTGTTCAAAGCAAGAATATGAT
GAGTCCGGTCCTGGAATTGTCCACCGAAAGTGCTT
>NODE_6381_length_452_cov_7.913717
CAGAAAGGCAGGAGATATCTCCAGATTCTCCTTTAAGTCGAAGGCACAAGATCAAGTTTG
CTACCATAATGATTATTCCAAAATCCACTGCTCGCCACTCTTCTTGATACCAACGGGCCT
CTTTTCGTCGAGACTGATACGACCAGCATTGAGAATGGCGGTCGTCAAGACTGTGTTCCG
GATCGTGGGAAGACCGTGTTCATCGAATTTCGAGGCTGGAACTTCACCGGTATTCACGCT
ACGGGCGGCATCAATAAACTTTTCAATCGAGATATAACCATATCCATGTTGGCCGTCGAA
ATGACCTGTTTCTGATGGGGGGTATTTCATATAGAATGGGTTGTACCATGTCTTTCCTGT
ATCATCGACTGTGACATCGTAGCCTCTGTGAGCTTGATCCACATTAATGTCCCCCTTTTC
GGCCATATAATACCAGTGTTGTCCACTGTGGATGCCGGCTTTGAGCGGCGCTGTCC
>NODE_6382_length_501_cov_10.518962
CGTGCGGGGATCCGTCAAAGAGCTTCTTGCTGCTTCCAGTGGCGAGAACAAGCGCAAGTT
CGTCGAAACTGTCGAGCTTCAGATTGGCCTCAAGAATTACGATCCTCAGCGTGACAAGCG
TTTCTCTGGAACTGTCAAACTTCCCAATGTTCCTCGTCCCCGCATGACTATCTGCATTCT
TGCCGATGCTGCAGACATTGACCGTGCTAAGCAAATTGATCTCGAGTACATGTCCGTCGA
TGACTTGAAGAAGCTCAACAAGAATAAGAAGCTGGTCAAGAAGCTTGCCAAGAAGTACGA
TGCTTTTCTTGCCTCTGAAGCCCTCATAAAGCAGATTCCTCGTCTTCTTGGTCCCGGTCT
CTCCAAGGCCGGCAAGTTCCCCACGCCTGTGTCGCACTCTGAAGATCTCACCAACAAGAT
CACTGAGGTTCGCTCTACCATAAAATTCCAGCTCAAGAAGGTTTTGTGCTTGGGTGTTGC
TGTAGGACACGTTGAGATGACTGATGAGCAGGTCCTTGCCAATGT
>NODE_6383_length_81_cov_6.197531
GAGGAAGGAGGACGGGCTCAAATGAAGATGCTGCAGGCAAAGGGTGGGATGATCAGTAGA
CAGACATGTAGCGCCAGTGACAGCTGAGATCGATCACACTACGGC
>NODE_6385_length_66_cov_5.469697
TCGTGGTCAAGAATGGCACCAAAATTGGTAGGATCAAACTTGTCACCCGGATCGACTGAC
TGAGTAGACCAAGTCTTGGCAACAGCATCA
>NODE_6392_length_25_cov_26.080000
CGATGCACAACTCGAAATTGCACAAGAGTGTGGAATACAAGCGATGCCC
>NODE_6395_length_199_cov_6.673367
CCAACTTGGTACAAGCCCGAACTGGTGAAGACGGAGAAGGAACTGGAAGATGAGGAGTTG
AAGGGGCTCTTGGCAAGGAATTTGCGTCCTAGTAAGAAGAAGAATAAGAAGGCAGGGGAG
GCCGAGTCCAAGTCTGAGTAAATAATTATAGATATCCGACAAGCTAAACTATCCGACTTC
TCGGGAGTTAAAAAGGAGGTAGATAGATCGATTGTAATTGTTA
>NODE_6397_length_228_cov_6.263158
CCCTGTTGCTAAACCACCAGCGCCTATAACTGCAGGTCCATCACCAGGAGCAACGGACAG
GATCGATGCAATTAACGACTTCATAGATGGAGCATTGCTAAAACCATGACCACCCGCTTC
AATCCCTTGAGCCACAATGACATCCACTTTCCAGTCGTGAATAGCAACAAGAGCATCACC
CACAGAAGAGACTTGGACAAATATTATGGTCTGTGCCCCATTCGCTCTATCGTGGTCCCG
AACGAACTGAAT
>NODE_6398_length_254_cov_11.338583
TGCGGGCATCACTCTCTCTCAGGTCGTCGCCAGTCCACTCCGGGTAATTGTTCCAACTAG
CAATCACCCAGAGTTGCCAATCGTGCAACATCTTCGTTTCGGTCATGCCCTCGCCGATAG
TCATGTAGCAAAGATCTCCACCCAGATCCAACCTCCCTTGATAATTTTACAGCAATCCAA
CGGCAAGCGTATCAAGGACAAAGCCATCCAAATTTCCAATACATTCCGTCATGCATTTGG
TCTCCCTCTAATCGAGACCACCCAAGTGCGTCCCGGTG
>NODE_6399_length_1639_cov_11.507627
ACAACTACACCGTATCAATAACCTACGCCTTAAAACATGTGGCTGCTCGAGCTCCACTAC
AACCAACCTAGTAGAGACGAACGGCATCAAACACAATGTTAGGCGACAAGAAACCATCAC
CACCTGAACCAGAGATGACATTGATCACAATAGTGTTAGCGCCAGAAACGAGCATTCCCG
AAGGGATGTTGACGGCATACAAAATGTTGTTTCCTCTCCAGGTACCGCGAGTAACACCTC
GAGAATTCGGTTGACTAGGAGGAGAGGGAGCAGGTCCTGTCCAACCATTGACCTGCACTT
GTGGACGACCCCCAGCAAAGGCGAGTGTTGTCGCAATCTCCAAAGTACGTGCACCAATTT
GGCTAGAGGACAAGTTGAACTTGATGGTGACAGAGCCAATAGTCTTGAAAATAGCCATCG
GAAAGCTGCTAACTGCACTACCAACATTGTAGGTGATTGGGCCCCAGTTACTCATACGGG
AGTCGCTCGGGTGCATGGTTTCAATCTTGTCAGCATTAAGGAAACCACGAGGAGTACCGT
CATATTCACCGATTTGCCAGATCACAGAAGGACTAGGTTCAGCAGAAGCAATATTAACAC
TAGTTCCGACATTTGCGGTTACGGTAACTGATTGACTTGCAACAGCCAGTTCCATCTTGT
AGAGAGTCATGGTGTAGGTTCCAGGCTTCATCCGAGGGGAGGTGAACGCTCCCGAGGAGT
CAGTACGTACCCAATACTCGGCTTCACTGTTGCTGAAACCGACGGACATGAAGTTGGCAT
AGGCAGAAGGGAACCCTGTCGCGTGCCCGCCAACTACACCGCGAGAAGCCTTAGGGACAA
GGCCTGTGACAGAAAGACCTTCCCAGAATGAAGTATCGATATCAGCAGAAGGGGTTGCTC
CGGTTGTAAAAGTCATAGCGTAGGGACCGTGCAAGCCCATGCGATTAGCTTCAGTTTGTG
[truncated: 1,989,413 more chars]
