# Supplementary material for: The fungal symbiont of Acromyrmex leaf-cutting ants expresses the full spectrum of genes to degrade cellulose and other plant cell wall polysaccharides
Source: BMC Genomics. 2013 Dec 28;14:928. doi: 10.1186/1471-2164-14-928 (PMC3880420; doi:10.1186/1471-2164-14-928)
Supplement: Additional file 7 — Expressed sequence tag library ‘contigs27’. The 36 bp Illumina reads were assembled using Velvet [48] with 27 bp overlaps. The definition line for each sequence includes the coverage (cov). [file 1471-2164-14-928-S7.txt]

>NODE_13_length_835_cov_14.244311
TGTTCCATATGAAACTTTAAAAGCTGCGATCGATCAAACTCCTGGGTTCCTCAATTATCA
ATCTGGACGGTTGGTTTGGCCTGCTCGTGTTGATGGAACATTTATCACTGATAATCCTCA
AAAACTCGTACAACAAGGCAAAGTCGCAGATATTCCATTTGTAACAGGCACTTGTGACGA
CGAAGGAACCTTTTTCTCTTTCTCAAACACAAACGTAACGACAGAATCACAATTCAAAAA
ATACATTCAAGACATGATATTGCCAGGAATGTCAAACGAAGATGTTGATCGTCTCGCTAC
ATTGTACACAGATGATATCACTCAAGGATCTCCATTCAATACGGGTACTCTGAACGCATA
CACACCACAATTCAAGAGACTATCTTCGGTTCAAGGAGATCTACTTTTCCACGCATCTCG
TCGGTTTTTTCAGAAATATCAATCTGGAAAACAGAATACTTGGACTTACTTGAGCAAGCG
GCTCAAGAATAAACCGCTCCTTGGTTCAATGCACACATCTGACCTGGCCAACACATTTGA
AGGAGGAGAGCTCGCCGACTACTTAATCAATTTTGTCACCGATCTTGACCCTAACGGATC
AGGGCAGGTTCAATGGCCAAAGTATACAACATCAAACCCACAAATTCTGACGTTTTTGGA
TGGTGATGTACCTGTTGCCATTACTCAAGATACTTATAGGCAGGAAGAGATGGAGTTTGT
GATGGAAATGAACTTGGCTTATCCGCTGTGAGCTTATAAGAGCTCGAGGATAATGGTTTT
GGTTTTCGGATTGCAACTCGTTCACGACTTTGAATACAATTGTCTTATAGTTCCTCAATC
CTATCATCTTCGTCATCGTGA
>NODE_26_length_125_cov_11.664000
CTTGCCGGAATATCATTTTGGTTGTTATCATCAGAACAATCATCGTCGGAGTCACATTCG
CAATCATCATCTCCAGAGTCATCCGAGGGCACGGTGCTGGCTGAGGGTGAAGGGATGGTG
TTAGATGAGGGCAAAGGGACAGTGCTGGAAG
>NODE_27_length_236_cov_917.432190
CCAATAGCGTATATTAAAGTTGTTGCAGTTAAAAAGCTCGTAGTTGAACTTCAGACCTGG
CTGGGTGGTCCGCTTAACGGCGTGTACTGCTTGGCTGGGCCTTACTTCTTGGTGAGCCGG
CGTGCCCTTTATTGGTGTGCGTCGGGGAACCAGGACTTTTACCTTGAGAAAATTAGAGTG
TTCAAAGCAGGCCTATGCCTGAATACATTAGCATGGAATAATAGAATAGGACGTGCGGTT
CTATTTTGTTGGTTTCTAGAGT
>NODE_34_length_77_cov_20.311687
CATTCCCCGACAGTGGGGGAAGCTTGCTCAATGCTCTAGCAATTCACACTCAGGCTACAA
ATACTCAATCCGCAGTCGATGCTACGACTTCTGATGTCAACAG
>NODE_38_length_197_cov_40.218273
GTGCTGTGTCGACTATGATGAAATTTATGGTGCAGTCAAAGTTGACGAGTGGAGGTAGTA
ATTCAGGAGGATTGGGTGGACTTATGAATATGGTTTCACAGTTCGCAAATTAAGGTACTG
AGTTACCCCAAGGGCATGATACACCTGAGAACGGAGATATTCGAATCATCAATTTATGAC
ATGGAGTATGTAGATAGGCCATGATAGTGTGGCACTACTATAT
>NODE_39_length_43_cov_333.023254
AACACTGCCATTGCAAGGAAACTTGCCACTGTGATACTGGCAAATGCAGCTGCTGAACAA
CTTACTCAG
>NODE_43_length_27_cov_7.222222
GTGCTTCTGAGAGATGAAGAAACGAGGCAACCAGGATTGGGCTTCTAAATTAA
>NODE_57_length_27_cov_313.111115
AATGAAAAACAAGAAAAAGGAAAGCCGGAAGAATCAGCAGAATTGAAAACACC
>NODE_75_length_137_cov_1424.000000
CATAATCCAGCAGATGATAGCTTCGCGCCATTGCCCGATCGGACAGGCGCAAATACCAAA
TATCTGAATGAACGGTTCCTCTCGTACTAAGTTCAATTACTATTACGATAACACTCCATC
AGTAGGGTAAAACTAACCTGTCTCACGACGGTCTAAACCCAGC
>NODE_77_length_425_cov_29.016470
TGCACCATTGCTGTATCCATACCCATCACTATTGCCAGTGCCATAACCGTTGTTGCCGCC
ATTGTAGCCACCACCATAGCCAGTAGGGTAAGTCGGAGTAAGGGTGGTGGGAGTAGCAGA
TGGCTTGTGTGTGGTGGAATAAGGCTCAGGTTGTGGCAGGCACTGATAAAGTGCATTGTA
CCAGTCGTATCCCCTGTTACATTGGGGCTGGGGTTGGTTGTTGTGAGGGGCGTAGCGAGG
TACACAGCAATTCTTAGCAGGACTCCAGTAGTGGCTACTGGGGGGACAGGAGACATCCTT
TGGAGGAGGCGGGGGATTAGTAACTCCCCCGCTGGGCAAGCAACATTGTTTGTCCTCCCA
CCAAAATTCAGTAGACTTGCAATTGTCCTCCACATTAGTTGCCACAGCAAAAGAAACGGT
AACAGAAAATGCGACAAGGATAACTGAGAAA
>NODE_78_length_1316_cov_66.392097
CAAAATACAACATACACGGTCACAAAACGGCTATTGCTGGAATTTTGATACACCGATAGG
ACACGCGACGAGCTAACTCGCCGCCAGCTTCGTTATGAGGGGATACAGATGATGTCGTGA
AAGCAGAGCGTAGCTACGTGAGTACCAATGAAGGAATGAGAAAAAAGTGAAGAAAAAATG
AATGCAAAGGTTCATGTCTAATTTATTTCTTCTTCGCAGCTTTCTCAGCAGACTTTGTCA
CCTTGCCGCCGCTCTTGTCGGTCTTCTCAACACTCTTGATGACACCAACAGCGACAGTCT
GCCTCATATCACGGACAGCAAAACGACCAAGAGGCGGGTACTCATTGTAGCTCTCAACAC
ACATAGGCTTGCTTGGAACAAGTTTAACAATGCAAGCATCACCTGACTTGACGAACTTGG
GACCTTCTTCGAGGGCCTTACCAGTTCGGCGATCAATCTTCTGAACGAGCTCAGCAAACT
TGCAGGCAATGTGGGCTGTGTGACAATCGAGTACAGGAGCATAACCGGCACTAATCTGAC
CGGGGTGGTTGAGGACGATAACTTGAGCATTGAAAGAAGCGGCCTCCTTAGCGGGGTCGT
TCTTCAAGTCCGAGGCAACATTTCCACGACGAATATCCTTAACGGAGACGTTCTTGACGT
TGAAACCGACATTGTCACCAGGGTTACCCTGTTCGAGTTGCTCGTGGTGCATTTCAACGG
ACTTGACTTCAGTAGTCACGTTTGTAGGGGCGAAAGTGACAACCATGCCAGCCTTGATGA
TACCAGTCTCGACACGACCAACCGGCACTGTACCAATACCACCGATTTTGTAGACATCCT
GGAGGGGCAGACGGAGAGGCTTCTCAGACGGACGTACGGGAGGTTCAATAGCGTCAATAG
CATCGAGGAGAGTCTTGCCCTTGACGACACCAGCCTTAGTCTCTTTCTGCCAACCCTTGT
ACCAGGACATGTTGGGAGATTCCTCCAACATGTTGTCACCCAACCATCCAGAAATGGGAA
CGAAGGCAACGGCCTTCGGGTTGTAACCGACCTTCTTGATGAAAACGGAAGTTTCCTTAA
TGATTTCATTGAAACGGTCCTCACTCCACTTAGTAGTGTCCATCTTGTTGACAGCCACAA
TAAGCTGGCGGACACCAAGAGTGAAGGCCAAAAGGGCGTGCTCGCGAGTCTGACCATCCT
TGGAGATACCAGCCTCGAACTCACCAGTACCAGCAGCGATGATGAGAATAGCACAGTCAG
CCTGGGAGGTACCAGTAATCATGTTTTTGATGAAGTCACGGTGTCCAGGGGCATCAATGA
CAGTAACCATGTATTTAGGTGT
>NODE_79_length_168_cov_87.404762
TTCAAATTGATTACCAATTGTTGTCGATGGACCATGGACCTAGTATGTTTGAATACCTTG
TATTGTGATACTTGATTCTATACGAGTTCAAAAGGATTGTTGTATATTTGGTCTACGTTG
ATCTGATAGTTTCTATGACCTTCGATTCTCCATGCCTCAAACCCAGCCAGAATCCAATTC
GATACTCTTTCTCC
>NODE_90_length_35_cov_481.142853
GCACTCTTGAAGTCAGACTTGAACTGACACTGGAAAATTGAGAGAGCAGATGCAGTCAAA
G
>NODE_120_length_245_cov_8.620408
CTGGGGATATGAGAGCGTACATAGCCTCTGTGGTGTCTGTGGAAAAAAGGACATTACTTG
TCCCACTATCAAAAATGATGTTGCGTGACTGGGTCAAGATCGAGTTTGTCTTGCCGTTGA
CTGATAGCCTCGGGGAGTTCAGAGTCCAAGTTGCACCGTTGGAGGCCAACGAAGCAAATT
GAGGAGTTCCGGTAAATTTGGTACTGTCAGTTCCTCCGAGCGTCAACTCTGCATTTCCCA
CCGCTTGTGGAGTGAGATACATGCTGAAGAG
>NODE_147_length_34_cov_307.911774
CTTGGTCAAATTCTTGCCAAGGTTGCCGTCTATATACCTGTCCTCCTTAATGCTAAGGTT
>NODE_155_length_363_cov_13.123967
CGGCGTTGTTGGTCTTGCTGCAATCACTGCGATAGTCGCAACATTGTCCAAGTCTTCCAA
GGCCCTTGACAATGGTGTTGGGAAATTACCCTTTATGGGCTGGAATACCTGGAATGCCTA
TCATTGCGAAATAAACGAGACCATCGTTCTTGACAATGCCAAACTCATCAAGTCGCTAGG
ACTTCTGGACGCTGGATATAATTATATCAACATTGATGACTGTTACTCCGAGAAGACTCG
CAGCCCTGAGGGAGATATCATCGCCAATAAGGAACGTTTTCCATCAGGAATGAGATCTTT
GACTGACCAGCTTCATGTAATGGGCTTCAAAACAGGGATCTATAGTGACTCTGGCTGGTT
TACCTGCCAACTATATCCCGGTTCATATG
>NODE_156_length_149_cov_23.120806
TGAATATTCTCGAGGAAGCTGATGTGGTTCTGCCTGAGGTCCAGAGGTACGTGGTCCTTG
AAGGCGACGATGTACGAGTTATTGATGGTCCCGTGTGGATGGTATGTCTCCACGAGAGGA
GCGAGTGCGAGGGTGGACAGAGGGGATGCAAGGGCGACAGAGACGAAGAGCAGGG
>NODE_175_length_1458_cov_43.572018
GTTACACTTAGCTCTTCTATCGCTGCTGGAGCTTCAGCCATTACAACGGCAAGACCCACG
TCCAGATGCCAATCGATATGGCAGTGCAGAATCCAAGGACCAGGGTTATAGGTACTGAAA
CGAATCGTAACATTATCCCCTGTTGTTCCCGTCGACACGACGTCCCTGCGGACCGGATTG
TCGTAGTTGTAGGTACTGCTACCTGCACTCCGTACTACATCGAAAGTATGCCCGTGAAGA
TGGAAAGGATGTGGACTACCAACTGCTCCTCCAGGTATAGATATTTCAACAGTACTATTG
CGAGGAAGAGTATAGACACTCCCTTCGGGCAACAAGTCCTGAGCAGAAGTCGTTCCACTC
AGAATTTGAAGCAGGACGGGTAACGAGACCTCTTCAATATACGTGGCATCATTGATTGCG
AAGGCGGTACCGTTAAAGGTAATTGCGAGGTTATAAGAAACATCTGCAGAACCACTACCT
CCAGGGGCGCCTGGATTATCGAGGGGCACGAGACTGGTCTCGTCGAGTAGATTCGTAGTC
GAAACTTCTGGCGTTGTCGGATCTTCATCTGATGCGGAAATGTATCGTAAGATGGCGGAA
TTAATCCCGCCATCGTAACCGGTAGTACCGACGTTCGGTTGTGCACGAATCCAATAATTA
TCGATTGACTGGTTGGCATTGAAGATGAACGAATAACGCTGGCCAGCAAAGATCTGTATC
GAGTCGGCGATAACCGGTTCGACGTTGACCCCGTCGACTTCAATTATTGTCATAGTGTGA
TTGTCAATGGAGAAAGTATAGTTAGGGTCGCACGAAATGGAAACCAGACGGAACCTGTAT
TTGACTCCTTGTTCCACTTGAATGACAGCAAGGGAACTTGTGGAGCCAGCGTAGCGACCC
AAGCCATTGATCAAAGTAGCGTCAGCAGTGGGAACTGCACCAGCAGAAGGCGCAGGCGTA
TGGTACCAGTCCGCCAACGTGATGACAGTAGTTTCATTATCAACCGAATATTCAGACAAA
TAGACGTCATCTGGATCATAAATAACTAATGCACCTCGCAGGCCATCGCAGTACTGCGTA
GAACGATGGGAATGGTACCAGAAGGTACCAGCTTGGCCAGTCGCAGTGAATTGATAAAGG
AACGAATTTCCAGGAGATATTGGACACTGCGTAACTCCACTAGTTCCGTCGGCCCAAGCA
GTACCATTTTGGAACATTCCGTGCCAATGAATACTGGTGCTTCGCAACATGGTAGTGTCT
GTGAGGTTGTCAATGACATTCAACTTGAAAGTTGAGCCCTTGGAGCCTACGACCAATGGA
CCGGGAAAGCTGGCACTGTCTTCAGTCTCCCCAGCCAAAACAGCCGACCGATTGAAACCA
TCTGGAGAGATGTCCTTGTTGACAATGTACATGTCTGAGGTCGGCCCAATACTTACGCCT
TGGACATGACCAATAAACAGAGCAATAGAAACGAGGGTCCCAAG
>NODE_181_length_57_cov_128.280701
GGGGAGAATCATCCCTAAGGATGCGATTGTGAAGGCCCCTGTCGATGTCTCTCACACTCG
CATCCTTAGGGATGATTCTCCCC
>NODE_183_length_480_cov_34.950001
TCCTTGTCCTGAATCTTCGCCTTGACATTATCGATCGTATCAGAGGACTCCACCTCGAGG
GTGATAGTCTTGCCGGTCAGGGTCTTGACAAATATCTGCATGCCACCACGGAGACGAAGA
ACCAAATGGAGGGTCGACTCCTTCTGGATGTTGTAGTCCGAAAGGGTACGACCATCTTCC
AACTGCTTGCCGGCAAAGATGAGACGCTGCTGGTCAGGAGGAATACCCTCCTTATCCTGA
ATCTTGGCCTTAACATTGTCAATGGTATCCGAGGACTCTACTTCGAGAGTAATAGTCTTG
CCAGTCAGGGTCTTGACGAAAATCTGCATTCCACCACGAAGACGGAGGACAAGGTGAAGA
GTGGACTCTTTCTGAATATTGTAGTCGGAAAGAGTACGCCCATCCTCAAGTTGTTTGCCG
GCGAAAATCAAACGCTGCTGGTCGGGAGGAATGCCTTCCTTATCCTGGATCTTGGCCTTG
ACATTATCGATGGTGTCAGAAGACTC
>NODE_222_length_76_cov_4.605263
CAGCAGCTGCGGAGAAGTTGCCACGCTCCATGATACCAGATGGGATGAAGACTTCGGGAT
GCTTTTGGTGGATAACTTTCAACCCAGTAGAACCCTCCAAGT
>NODE_223_length_70_cov_4.028572
GTGGTTTGGCTAATTAAGCAGATTTAGTTAGAAGGTGGCAGTAGTAGCATCGATGGTAAC
GATAGAGGAAAGTGCAGCAAACAGAACAGAGACAGT
>NODE_246_length_27_cov_923.259277
ATAACGAACGAGACCTTAACCTGCTAAATAGCCAGGCCGGCTTCGGCTGGTCT
>NODE_247_length_239_cov_63.380753
AGATGATGGAGCGGCCTCTCCCTCATATGTAATAGCTTCAAGCTTTGGCGAGTTCACAGG
AGTAGGAATTACTTCGTGCGTGAGAGCTGTAGGGATGACAGTCTCTGCAAACTGTTGGTG
GCGCTAAGCGCTCTGGCAGTGTTTTTGTAAATGAATTACCCCAGATCATTTTCTGACAAT
GTCTCATGGTTGTCTGTGTAAATATTTGATGTTGTCGACTACATCTGAGTGTCAATTGTA
GGATGTAGAGTGTTATCTTGGAGTG
>NODE_251_length_785_cov_7.735032
AATCATTCCTTGGTGACCTCTCCTGAAGAAATGATTTTCAAGTATTTGTTGAGCCTAACT
CTCGCACAGCTGGCTGTCGCTCAGTATGGTGCTCCTGCCCCCTCAAGTACCGCTGCTACA
CCAGCCCCGTCTGCGCCACCTGATACGGCAGGACAGCATAACGTCAACGTTTTCCCGGAC
GGCAATTTCGTCTTTGATCCTGCGAATATCACCGCTCAAGTTGGCGATCTTGTTACTTTC
TACTTTCCAAATACCCAGCAAATTCCCCATTCAGTGACCCAATCATCTTTTGGAAGCCCT
TGCACGCATCTAAAGGCCAGCGGTAACAACTCGGCTGGTTTTGACTCTTCGCTTGTCATG
GCGACAACTTTCACGCTCAACATTACCAGTACTGATCCAATCTGGTTCCATTGCAAGCAG
GTTTTGCACTGCGGAATGGGTATGGTCGGCAGTATCAATGCTCCAACGAGTGGCAATAAC
ACGCATGATGCGTTCGTTGCTGCGGCGAAAGCCATTGCAGACCAAGAAGCCACCGAAACG
GACAACGGTACTCCCGTTTTAACGGGTGTTGGTGCCATGGCAATAGGACCCCCAAGTTCT
GCTTCCGATACTTCCGGTGCTGTCAAGGCCACCGCCAAAGGCAGTCTATATCTCATCGCC
GTGGGAGCTCTTATGTACCTGATCTGAGTCTAATGGCACGGTGTTATGATGTTATGATTT
ATGACAAGAATATTCCTTTGCTTCGTACATTATCTATCCCAAAATAGGTGGAAATCGGTG
AAATGGCAGCGAGATGATAATTGTTCTGGCG
>NODE_255_length_584_cov_25.960617
ATTGGAAATCAGGTAAGGTCATGGAATTGAATTCATTACTAAAACATTGATAGAAAAAAA
CAGGACGTGTATACAGCGCAAACCCGACCAAATGCTTCACAGCTTTTGCAAAGAGTTGCC
TAGATATTCCGACAATCCCTGTTACATAGCGTACTTCCTTGTCCACTCTCGAGCTGTTGC
CTCGTAACGAGAACGATCTGTCTTGTACAGATGAGCGATATCGGGGACCAGTGGATCATC
GGGATTGGGATCAGTCAGCATTGAACAAATTGATAGTAAAACCTTCGCGATGGTCAATGC
AGGAGACCATTGGTCTCTCAGGATGTCGAGACAAATAGAACCATTGGCATTGATGTTAGG
ATGGTAAATCTTGGTCGTGAAGCTGACTTTGGGGGGCTTGAATGGGTAGTCCGTAGGGAA
CGTGATGGACAGAAAAAAAACGCCTCCAGCATACGGAGAATCACCGGGTCCCATTATCGT
TGCCTGCCATTGAAACATGTTATCCCCAGTAGGACCAGCGCTGCAAGAGGCAGGAGGGTC
ACGACCAAGATCAATTAATTCCTTATTAATGCGCTTGAGAGCCATCACGAAACGATAATG
GGAGACGCAA
>NODE_256_length_51_cov_1435.039185
CACCTGGTGGTGCCCTTCCGTCAATTCCTTTAAGTTTCAGCCTTGCGACCATACTCCCCC
CAGAACCCAAAGACTTT
>NODE_282_length_87_cov_209.965515
TTGGTCTGAGGATTTCACCATCAATAACCCAAATGATCAGTAAATCAGGGTGCTTGAGTG
CTCGGCATTGGTCATGATGACGCTACGAAAATTTGAGATTGTTGATGATTATG
>NODE_288_length_53_cov_3200.641602
GAAGGCGGATAATCAATAACATCTGCAATAGCAGAAGGAGAAAGAGCAGGAGCAGAATCC
AAGGCAAGAAGATTCGAAT
>NODE_292_length_72_cov_649.486084
TCAAAGATTAAGCCATGCATGTCTAAGTATAAACAAGTTTGTACTGTGAAACTGCGAATG
GCTCATTAAATCAGTTATAGTTTATTTGATGATACCTT
>NODE_316_length_259_cov_10.127413
TGCCTCAATAGGACCTTTACCATCGATGGGGTCACCGAGAGCATTTACAACACGACCAAG
AAGGTTAGGGCCGACAGGGACATCAACAATTTGGCCGGTACGCTTGACGGTATCGCCTTC
CTTGATGAGACGATCGTTACCGAAGATAGAGACACCAACGTTGTCGGCTTCCAAATTCAA
GCACATGCCACGAATACCCGAGGAGAATTCCACCATCTCCTCAGCCTGCACGTTCTTCAA
ACCCCAGACGCGACTGATACCATCACCAACACTCAAGACACGACC
>NODE_332_length_27_cov_3152.666748
TCGGTAAGCGTTGGATTGTTCACCCACTAATAGGGAACGTGAGCTGGGTTTAG
>NODE_343_length_27_cov_12.148149
TGGTTTCTACTTGACTTCTCTTTACCTTGTTAACTCCAATAACTCTGTTGACT
>NODE_358_length_969_cov_20.544891
GTGATGTGTTTTGAGGAAACAGTCGGGGCCTCCGATTATGTGCCACCGCTTTAATTTTAT
TACGAAAATGAATAAATTTATGCGGTACCTCTTATCATTAAACTTATGAGGTGAACTTGC
CGAGTTCCTTAACAACTTTTAGCTCTACGCCTTAGTATACTCTACCTACGAACCTGTGTC
GGTTTAGGGTACGGTAGCAGTTGATAAAACCAACTATAAAAACATTATTTTCCTGGTCTA
ACCATATATATTAAACTTCTTTTTTGGTTATTAAGAAGAATATCTAGTAGCTTTACAAAA
AGACTTTCTGTTTTATACTCATCAGTCATAGCTTTAGCTATTATCCTTAGAGGCCGCATT
AAATCAAAGTGGATTAACCTGTCTTATTTGAAACCCTTTCGTATTCGGCGAGAAGTATTT
TAACTTCTTTTTACGTTACTCATGTCAGCATTCTCTCTTCAGTAACCTAAAATACAATGA
AACACTGTATTATCATTAGTTTGACTGAATGTTCTACTACCTAAGCTAACTTCATTATAA
ATTTGAATAAAGTTAACCAACACGATATCGGTTGATTGTTTAAGACCCGTTAAATTTTAG
GCGCCAGTATCTAATGTTAAATATTTTTATATTAATGACTGCTGATGCGTTGTTACAAAC
GTTCATTATAAGTAGCGACTGCCAGGCTCACTTCACAGCTGTATACGATAATCCTACGTC
CTTAATTTCACTTAACAATCATTTGGGACCTTGATCAGTGTTAACGGCTGTTTCCGTCTT
GACTACCCAACTTAGCTTGAATAGTCTGAATATCTACCATCAATTTATGTCATTCCGAGA
TTCGCTTCCAAAGGTAAGATTTTCTAAGTCCCCGCAACCTGAACGCATATAATTTATTTA
TCTTGTCTTGCTCATGCAAATAAAGTAAATAAAGTTAACTTGTTGGGAAACTCCTTGCTG
TACCTCCATAAATCTTTAAGTATACTTAATTAATC
>NODE_372_length_108_cov_353.018524
AGTGAGCGACGGTAGAGAACCAAGAGAGAAATGAAATGATGAAGAGATGAAACAGGGAAA
TAACCAGAATTGATGGTTTCAATATAAGTGCGACCTTTTAACCAAAGATCATTCAACTCA
GCTTTTGGGACACC
>NODE_386_length_95_cov_928.726318
CTATCCTACCATCGAAAGTTGATAGGGCAGATATTTGAATGAAGCATCACCGGCACAAGG
CCATGCGATTCGAAAAGTTATTATGAATCACCAAAGGAGCGGCGAACCGCGTTGGTTTTT
T
>NODE_392_length_101_cov_4.514852
CGCCCTAAGAAATCATAACACTACAAGCAGGTGCCACACAATGATTTATGGGTCTCGCGA
TGCCGACGAAGAATAAAGAAATGGGCATGAAATTTTTATCTATGGTTGAATGGATATAGA
GAGATGC
>NODE_396_length_327_cov_355.091736
GCGACTATGAAGACGTTGAGCCTTCCATTCCTTCGTAGCAACGACGGTGCACTCGAGTTT
AAGAAAACGCGGAAGGACTCTAAATTCGAAGTGATTTCGGATAGCAGAATGGAGTTTATG
AGGGCAATCCCGGGAAGAAATTCTTGAGGAGTTGATCCCGACTGCAGCGAGGAAAGATTC
CTGCTCGGGATTAAGGAACCAAGGACAAATCTCATCAATCTTTTCCTGCTCACGTGTGAG
TTTATCGAGAAGGAAAGATTGAAAAGCTTCAGAATGTACGTGGGAAGTGAGACCATCATA
AGCACGGTTGAAAGCAGAAGATTCAATACGTTGCATAAACCTAGTCCAAGGTC
>NODE_398_length_61_cov_14.704918
ACATGCCTTTGTAAAGCACAATTTGGGTTGCATACTTTACGGCACGGCAGGTTCAAATTT
TAAAAAATTCTCGCTTAAACCGCACCG
>NODE_404_length_1848_cov_24.535715
GTTAGTCACAGCCGAATCATGTCTAACTCAAAAGCAATTGGTATCGATCTTGGCACTACC
TATTCATGTGTTGGTGTTTGGCAGAATGACCGTGTTGAAATCATTGCCAATGATCAGGGT
AACCGCACGACCCCATCCTATGTCTCCTTCTCCGAAAACGAGCGTCTTATCGGTGATGCT
GCCAAGAATCAGGTCGCTATGAATCCCCACAACACTGTATTCGATGCCAAACGTTTGATT
GGTCGCAAGTTCAGCGACTCTGAAGTACAATCTGATATCAAACATTTCTCGTTCAATGTT
GTCAGTAGGGATGATAAGCCTACTATTCAAGTTGAATACCGTGGCGAGAAGAAGGAATTT
TCGCCCGAGGAAATCTCTTCTATGGTGTTAACTAAAATGAAGGAGACTGCCGAAGCTTAT
CTCGGCACCACTGTCACCAATGCTGTCGTCACAGTCCCTGCATACTTCAACGACTCTCAG
CGTCAGGCTACCAAGGATGCTGGGACCATTTCTGGCTTGAATGTGCTCCGTATTATCAAT
GAGCCTACTGCCGCTGCTATTGCATACGGTCTCGATAAGAAGGTTACTGGCGAGCGCAAC
GTCCTCATCTTTGATCTTGGTGGAGGCACTTTCGATGTTTCCCTTTTGACTATTGAAGAG
GGTATTTTCGAGGTCAAGGCTACTGCTGGTGATACCCACCTCGGTGGTGAGGACTTTGAT
AACAGACTTGTCAACCACTTTAGTCAGGAGTTCAAGCGCAAGCACAAGAAAGATTTGTCT
GGTAATCCTCGTGCTGTTCGTCGTCTCCGTACTGCTTGCGAGCGGGCCAAGCGTACCCTG
TCTTCTGCTACCCAAACCTCCATTGAGATTGATTCTCTCTATGAGGGTATTGATTTCTAC
ACCTCGCTCACTCGTGCTCGTTTCGAGGAGCTCTGCCAGGATCTTTTCCGTGGTACTCTC
GAACCCGTCGAGAAGGTCCTCCATGACTCCAAGATCGATAAGGGTCAGGTGCATGAGATT
GTTCTTGTTGGTGGCTCTACTCGTATTCCCCGTATTGTCAAACTCGTATCCGACTTCTTC
AATGGCAAGGAGCCCAACAAGAGCATCAACCCTGACGAGGCTGTTGCTTATGGTGCCGCC
GTGCAAGCTGCTATCCTTTCTGGTGATACTTCTGAAAAGACTCAAGATTTGCTCCTACTT
GATGTTACCCCCTTGTCTACTGGTATCGAGACTGCTGGTGGTGTCATGACTCCTCTCATC
AAGCGCAACACCACCGTCCCGACCAAGAAATCTGAGATCTTCTCAACTTATTCGGATAAC
CAACCCGGTGTGCTTATACAGGTGTACGAGGGTGAGCGTGCTCGTACCAAGGACAACAAT
CTTCTCGGAAAGTTTGAATTGGCTGGTATTCCCCCTGCTCCCCGTGGTGTTCCGCAAATC
GAAGTTACCTTCGACATCGATGCCAACGGTATTTTGAATGTCTCTGCATCTGATAAGACC
ACTGGCAAATCGAACCGTATCACAATCACCAATGATAAAGGTCGTCTCTCGAAAGAGGAG
ATCGAGCGTATGGTCAACGAAGCTGAGAAGTACAAGGCTGAGGATGAAGCTGCTGCCGCT
CGTATCCAATCCAAGAACGGCCTTGAGTCGTATGCATACAACCTTCGTAACTCTATCACA
GATGAGAAACTCGCCGACAAATTCGAAGCCGCTGATAAGACTAAGCTTGAGACTGCTGTT
AATGAGGCCATCTCTTGGCTCGATAGTTCGCAAGAAGCATCTAAGGAAGAATATGATGAG
AAGCAAAAAGAGCTCGAGAGCGTGGCGAACCCTATCATGCAGAAACTTTATGCAGCAGGT
GGTGCTCCTGGTGG
>NODE_426_length_84_cov_5.297619
CACGCTGAAGAGGTCATGAAGGATGTAGAGGAGGAAGACAAGTGCAAGTGCAACAAGGGA
GCATAGACCTAGATGTCCTATGCCCTAGAATAGAGTAGAATGTGATGAAT
>NODE_427_length_636_cov_24.825472
CCATTATCACCTATTCTTCATTGAAGATGCGCTCTTTCGCCGCTTTCACCACCTTCGCCG
CCTTTGCTTTCTCGACTCTAACCCTTGCCCTTCCAAGTAGCACATCTAGTAAAGACATTA
GCATTGCTGTTTCACAAGGTGGTGGATACCAGGGTGTTCCTGATTGCATCAACAACGCGA
ATGGCGAAGTTACCCCCATATTGGAGGGCTTGACTGCTGAGATCAATGCTGGTGTTGAGG
CCAACGTTGTTCTTTCTCATTGTATCGATGCTTTGGCTGAGGTCAAGATCATCCTCGGTA
CTGCCAGCAGTAGTATCTCGACCATTCTCAAAGATGACCCCTCCCACGCACTTTGCTTGA
ATGGTGCTGTGGTTGGAGTTAGTGTTGTCGTTGACCTCCTTACTACTCTCTTCAAGACTA
TTCTACTTGTCTTTCCTGTTATGCTCAGGGCCTGCGCCTCGGTCAACGTTAAGGACCTCC
TTAGTGTTATGGCCGATATCTCCGTGGTCCTTGCTGATATTCTAGGCAAGTGCAAGGCTG
TGGGTGACATCATTGGTCCGCTCACCATCTCGCTTGGGGGCGTTATTCCCATATGCATTA
ACCTTGGCTTCACTGCTCTGACTAAGGCTTTCGGTTTCAGCCTCTGATCGATACTTGCTT
TT
>NODE_434_length_164_cov_64.908539
GGTGTTCTCTGATGGTGTGAAAAATTAATTACCCAGATCATCTACGGTTAGCCTTGTTAT
GAGTATTGTTGTTTGTGCAATACATTGGCTACTCCCATGTCCAGACATCTAGTGGGATCA
ATGCAATACTCTACTTGTTCAGTCCTGTTTGTAGTCCCATTCCTTAATCCCAACATTTCC
ACCAAAAAAA
>NODE_437_length_48_cov_751.041687
ACTTTCAAACCTCATTCAAAGACTGATTCTCTGTGTTATCGAGACATCATGCTTGGTCTT
GGTAAAGAATCCTT
>NODE_438_length_1746_cov_33.818443
CTAGCGAGTGCTCAGACAAGGGACGACCAAACTGGGTTAGGATGGCACTTTGTTCAGAAT
GGGACTTCAGGAATTGTTGCTCTTGAGTCCATCATCGTCTCAGATACCCTGGCCATATTC
TTTGACAATTATACAAATGACCCACTGCAGATCAATGGTCATCCTGCATTGGGCGCGTTA
TGGAACTTGGAAACCAACACAGCCTCTCCTTTGAACGTCCTTTCAGACACTTTTTGTGGT
TCAGGTGCATTATTAAGTAACGGTACAATGGTCAGTATTGGTGGAGACGCCCCTAATATC
ACCGGTCCTGACGATGGGAGGATGGCTCTGAGACTCTTTGAGCCTTGCAACGACCCGACT
GGCGCTACGTGCCACCTCGTTGAGGACTTGGATCATCTTACAATGGCTGAAACTCGCTGG
TACACATCAAGCGCAAGGATTTTTGACGGTTCTTTGATAATTGTTGGAGGTTCGCATACA
CAAGTAATATTTGCCAACGACGATCCCGTTAACAATCTCGAGTTTTTTCCGAAAAAGGAT
GGTGGACAGCCCCGACCTCTTCAAGTACTGGAGCGTGCTTTCCCGGTGAATATGTTCCCC
CGTATCTTCGCACTGTCGGATGGTAAAATGTTCCTACTAGCTAATAATCAAAGTATCATC
TATGATATCGAGAAGGATCAGGAGACTATGCTGCCAGATTTGCCAAATGGTGTACGTGCC
TCTAACCCTTATGATGGCACGGCAACTCTTTTGCCTCTCCACCCTCCTGACTACGTCTCG
GAAATACTCGTCTGTGGAGGATCCAACGCGAGTGATCTGGCCCCACTAGACCAACTTTCC
ACTCAGGATCCTACTTCAGATCAGTGCAGCAGACTTACTATCACTCCAGAGGGGATCGAA
CGTGGCTGGCAAGTTGAAAGGATGTTGGAAGGCAGGATAATGAATGAGATGGTATTGATG
CCAAATGGCAAGGTTCTCATCATCAATGGTGCTCAAACTGGTTATGGTGGTTACAATGCT
GTTCCGATCACTCCGGGTATTGATACAACCTCTAATGCTGATCATCCTGCGTTCACACCA
TCGTTATATTCTCCCGACGCACCTCTTGGAAAACGCATCAGCAATACTGGGATGCCTGCA
ACCGATATTCCTCGGCTATATCATTCCAGCGTGACCTTAACACCCAGAGGTAATATTCTA
CTTGGTGGGTCAAATCCTAATGGTGGTATCATTAATGATACAATTTGGCCTAGCGAATTC
CGCATCGAATATCTGAATCCACCTTACATGACAGTTCCTCGTCCCCAGCTCCTGAATGTT
CCTCAGCGACTTGATTTCAATCACGAATATACCGTGGATGTTGTTATCCCCCCAGGACTT
GACACAAGTGCATCTTCTGTCCAAGTTGCACTGATCGACTTGGGCTACTCCAGTCATGCT
TTCCATTCAAGTAACCGTCTAGTTTTCATGACTGCACAACTAGGTCCCAAGTTGGGTAAT
ACACAGAAGATGGTGATCAAAGCCCCACCCAACAATCGTGTTTATCCTCCCGGTCCAGCC
TATATATATTTGACTGTTGACGATATCACTAGCACTGGCGTTCGCGTTATGGTGGGCGAT
GGAAGTTCACCGCCAGTGAAGGACCAAGGTGTTCCTCTGTAGATATCAGAAAGGCACTGG
ATCTCTCACGACAAAACTTAGCTTACTTAACAGACCAGCTGAATTTCATTGTCGTTTCAA
TCGAGAGGAATACTCTAATTCCCGCTGATATA
>NODE_444_length_360_cov_11.513889
GCGTTCTTCTTGGTCTTGTTGGGGAGAAGTTCGGGGTTGATATAGGGGACGACACCACCC
TGCGAGATAACAACATCACCGAGAAGCTTCTGAAGTTCTTCATCATTACGAATAGCAAGT
TGGAGGTGGCGAGGCACAATACGGGCTTTCTTGTTATCACGAGCGGCATTGCCAGCCAAC
TCAAGGATCTCAGCAGCGAGGTATTCAAGGACAGCAGCAAGATAAACAGGAGCACCAGCA
CCAATACGCTGAGCATAGTTGCCCCTCTTCAAAAGACGGTGAATACGACCAACAGGGAAC
TGGAGACCGGCTTTCGAAGAGCGGGACTGTGACTTGGACGCATCAACACCAGTAGAGGTC
TTGCCAGACTTTCCGCCAACTTTTCC
>NODE_445_length_200_cov_16.355000
CATTTCTATACCACTGACTTCAATGAATTTGAAACTGTGGTGACTCAATCAGGACTTTCT
GATGAAGGAATTACTGGTTATGTCGTCTAGTGTATTGTACCGTATAGTTGTTTTTCGAGT
ATGTTGTGCTCATGAGTCAACAAGTCTGTAAATAGCTTTTGATCCGTCCCACTGTTGAAT
GTCGACGTCGTCTCTTCGTAGTCTAATCTCCTGTATTAGCTCACTT
>NODE_465_length_356_cov_23.373596
GAATACGGAAACTTCCTTCGAGGAGCTACATCCTCCAATTCTGGTGGCATTGCCGAATTT
CAGATGATCTATCCAGGATGGTCGAGTGGCGCTAATCATGTCAATATAGCGGTTCATACT
TCGTCAAGCATGTCTTCCTCGACCACTCATGTCGGGAAGCTCTACTTCACTGACCAGTGG
ACTAATCTCATTGGAGGCACTTCCCCATATACGCAAAACACCCATTCCAGGATCATGAAC
GATGCTGATTCCGACTATAAAAATGCTCTGTCTCAGGGATACTCCCCCGTCGTTTCTGTC
ACCTCTATCCATGACGACTGGCCAGAGGGTATTGTTGGTATCATTACTGTCGGTGTCAAT
CCCCATCAAATAACTGGGTTAG
>NODE_476_length_161_cov_5.937888
GCATTCAATTCAATAGTAACAGCAATGGAGGGAATAACCTCGGGGTGTGGAATGCTAACC
ATTCTATTCACCCAGTACAAGCGTCACGCAGCTCCTCCGCCACAGCATATTACGACCCAA
TCAAGTCCAGGACAAACCTACATGTGATGACAAACGTCATGGCGACTCGCATTCTTTTTG
AACCCGG
>NODE_490_length_261_cov_7.210728
AAAGGAGTGGCGTCGTCGGATGCCAAGAACATCCGGACTCGGATGGAGCTCCAAGGTGAC
GAGATTGTGATCAATGGACACAAATGGTGGATCTCAGGGGCTGGTGATCCCCGATGCCAA
GTTCATCTGGTCATGGGGAAATCAGAACCTACGCATCCGAACGGTTATCGTCAGCAGTCT
GTTGTGTTGGTTCCTGCAAAGACACCTGGAGTCAAGGTGATAAGGCCAATGGAGGTGTTT
GGGTACGATGATGCGCCAGAGGGACATTGTGAAATTGTCTATGAGAA
>NODE_495_length_494_cov_11.919028
GGTAATGGCTACCACCAAAACAACCAAGGGCAAGACCGTTGCCAAATCAAAAGACTCGAA
AGCCAAGGCCGCCAAAAAGGCAGCTCTGCAGGGCACACAGTCGCACAGCGCACGGAAGGA
GCGGTTCTCGGTGTCGTTCCACCGGCCCAAGACACTGAAGCTTGCTCGTGATCCCAAGTA
CCCGCGCAAGTCGATTCCCCATGCGCCGCGGATGGATCAATTTCGTACCATTGTCTCGCC
ATTGAACACTGAGTCTGCGATGAAGAAGATTGAGGAACACAACACATTGGTGTTTATTGT
AGACATCCGGTCGAACAAGCGCCAGATCAAGGATGCCGTCAAGAAACTGTACGATGTGAA
TGCGGCCAAGGTGAACACGCTGATCCGGCCTGATGGGAAGAAGAAGGCGTATGTGCGGCT
GACAGCTGACCACGATGCTCTCGACGTGGCCAACAAGATTGGTTTCATTTAGACCTACGT
AGCACGTGTTCTCTATCGTGGGAATCCTTTGTTGTAATGA
>NODE_501_length_58_cov_199.413788
AGCTTGAACGACGAAAGAGCCTAAGAGGCCGAACAAAGTGATGAAGAAAGTAAAGAGGTT
CATAGTTGAATAGGAGGTCGTGAA
>NODE_515_length_499_cov_22.054108
GTCGGAAAAAAGGGGAACCATCCTCTAAGGCTAAGTATTATAAATTTAGCGATAGTGAAT
AAGTACTGTGAAGGAAAAGTTTGAAAAGCGAGTAGTAAACAAAAAAAATGAGTTTATATT
GGTAACATTATAAATGAATTGGTGAAATAGATCATGAATTAGTAACTCTATAAGCAGTCG
GAATTTAAATTTAGAATGACGGCGTACCTTTTGCATAATGGGTCAGCAACTTAATAGTAG
TAGCAAGGTTAAAAGCCTTAGCGAAAGCGACTAGATAGTCATAAAACTAAAAAAAAAAGT
TTACACTATGGTGGGTAAGTTACTATTATTAGACCCGAAGCCAGGTGATTTTACTTAGAC
CAGATTATAATGGATCGAACGGGTGAATGTTGCATAATTCTCCGAAGAGTTTAAGTAAGC
GGTGAAATGCCAATCTGACCTGGTGCTAGCTGGTTTTCTACGAAACATATTAAAGTATGA
CATCTACCTACCCTTTCCTTATAATAACAAAAATTTTATGGAAAA
>NODE_527_length_66_cov_2995.969727
GACATGGGTCAGTCGATCCTAAGAGATAGGGAAGCTCCGTTTCAAAGTGCGTGATTTTTC
GCGCCGCCTATCGAAAGGGAATCCGGTTAAAA
>NODE_537_length_905_cov_21.562431
CGAAGAGATGAGATCACAACTGACTCTAACTACGTGTAGACGTATTTGTTTGTACAAGTG
CCGATTTCTGTTAACCCAACCTCGACGACATCACCATCAACCAGCCAGACTGGATTAGGG
TTTCCAAGGTTAATACCGGCAGGAGTTCCAGTAAAGATCACGTCCCCAGGCTGCAATGTT
ATACCCATAGAGAAGAAGGACACAATCTGCGCAACGCCAAAAATCATGTTACCTGTTGTT
TCATTCTGCTTCATCACCCCATTGACTTTAGTCGTGAGTTGAAGCTTCTGTGGATCCGGA
ATGATGCTTGTGGAAACGATAGCAGGACCCCATGGACCCCAACCGTCAGCGTCTTTACCC
ATCGAGTACTGGGGTTCAGGCTCCCCTCCACGGTCAATTTGCCATCCACGATGGGAGACA
TCATTGCCGACGCTATATCCCAAGACATGATCAAGCGCAACGTCTACGGATATATTGAAT
GCTTTCTTTTTGATAACAACGACCAACTCTCCTTCATAGTCCATAGTTGAAAGGAAGTCT
CCCTGTGTTTGGTACCCCTGGGTGATAGGCACGTTACCGAAAGGTGTATTCAAGGCGGTG
AATGGTTTATAGAAAAGAATAGGGAATTCTGGAATGGGGTGACCAGACATATTGTCATGG
GAGAAATAGTTGAAACCGACACATCGTACACTCCTCACCCTTTCACTTGGAAGGGGTGAA
AGCAACTCCTTGATCAACTTCGTTTCATTTGTAACAGTAAAATCGCCCAGGATATCGCCC
AGGATTACGCGGGCACTCTTACTCTTGGATGCATCGATGGTACCCGGGGGTAAGATGGCA
TCACCGGTGTATTCCTTGCCATCGGTTGAAATGAAGCGCACAAAGCGCTCGGCGTTGGCT
AAAAGGGGGAAAAGGAGGAGGGACGGCGAGA
>NODE_544_length_60_cov_2.166667
TTTTCGGCGGCGGTGTTCAGGGAAAGTATACTTCCCTAGAACCTGCTAAGGAAATTGTGC
AGACTTGGATGCTTAAGTCGCCAACA
>NODE_545_length_65_cov_4.461538
TCAGCGGTGAGCAAGAATATGCCATCGACAAAAAAACAGGAAAGACAGTCGTCAGAATTG
ATCCAAAATATTTCCGTCCAGCCGAGGTCGA
>NODE_553_length_185_cov_5.708108
AGTTGCGGCAAGCCAGCAGCTTTGAGGTCCGCATTAACTTGCTCAAGATGATTCATGAAG
TTTGGTCCTAAATCATCCCACATCTTCGGTTCATATCCGTTTTTGACACCACTACGATTC
ATGGCATAGTCGGTGATAGTGAGGGGCATGCTAGACTCAAACATGATCATCAAACTACCC
TTAGATATCTTTTCAGGAACTAATTCCTCAT
>NODE_554_length_122_cov_5.221312
TGAACCCGATACGGTCGTGGTTGGGTCCACCACCAAGATCCAGAACAATGCCAAGAATTA
TCAAGCCGACAATGCAGATGATCTTGATGGATGCGAAGATAAACTCAGCCTCACCATATG
CACCTGCCCCAAGGAAGTTGATGATCAC
>NODE_573_length_27_cov_3385.814697
TGAAAATCAAAATCAAGGGGACTTGTACCCTTTTGTTCTACTCGAGATTTCTG
>NODE_584_length_92_cov_22.717392
AATATAATCATCGTGGTTGTGTTTTGTTAAAAGAATGTGTGTGCTGTGTCGTGTTGTGAA
ATGGAGAAACCCCTTAGTATTCGGGTATACTACATTAACTGATGAAGATGGCAAACAA
>NODE_585_length_178_cov_5.359550
GCGATAGGCGCAGGACACGTTCGTGGATACATGAACGATTCCCCGATTTTGACTTTGAGG
TGGGATTCTCAGAAGAGGATCCGCTTTGGGATCCAGAGGTTAGAGAAACCAAGGCAGAGG
TAGCTGAACGTGCTCGAAGGGCATTAGATCATATTTTTGAGGATCCGTCATATTATGTCT
CAGTCACTGCGCATGGCGGAATCA
>NODE_588_length_226_cov_8.230088
CAGTATGCCCAGTATGATCGAAATGAGAGTGTGATAAACACACGGTATCGATGTCAAGAG
GAGACAAGTCCCCCTTTGCCAAAGAATCGACGACATCTTGTGGAACATCAACTCTGTAAA
CCGTCTTGATCCAGTTGACGATTTGAGGTGGAGAGTTCTCCCAATCTTTGCGTATTCCGA
GATCAAAGATTAATCTCTTCTTATTCACAGTGTGTTGGATGAGGAATGAGAGGGATGGGT
TTTGCTGCGGTA
>NODE_591_length_60_cov_446.816681
TTTTTTATCTAATAAATACACCCCTCCCAGAAGTCGGGGCTTGATTGCATGTATTAGCTC
TAGAATTACCACAGTTATCCATGTAG
>NODE_604_length_84_cov_200.702377
TTAACAGCAACAGAAACAATGGCCGCGACATTTGCAAAGACTTTAGCGATAACACCAAGA
ACGACACTGATGTCGATAGAATCGCATTTATCAAGAAGAACACCAACAAC
>NODE_607_length_109_cov_6.981651
CCGAATAATGTTCGGGTTACCAATCCTTTTGACGGAACTGCGACGCTCCTTCCTTTGTAT
CCTCCGGATTACATACCTGAAGTCCTCATCTGTGGTGGTACCACTACAAGCGATCAGGTA
CCCGCTGAACAGCTC
>NODE_621_length_98_cov_1097.683716
TTTCATTAATCAAGAACGAAGGTTAGGGGATCGAAAACGATCAGATACCGTTGTAGTCTT
AACAGTAAACTATGCCGACTAGGGATCGGATGACCTCAAAATTGATGTGTCATTCGGCAC
CTTA
>NODE_632_length_81_cov_2228.222168
TTTCCACCCAAACACTTGCAGGCATGTTAGACTCCTTGGTCCGTGTTTCAAGACGGGTCG
CTTAAAGCCATTATGTCAACATCCTAAGCATGAACGTAGGCTGATAT
>NODE_642_length_27_cov_31.333334
AAGAACTTTGGAAAGAGAGTTAAACAATACGTGAAATTGCTGAAAGGGAAACG
>NODE_648_length_412_cov_27.203884
AGTGCAATCATTAATATGATAGTATACTGTGTGAAATTTGCCCGATGCCATTAATATAAG
AAAGGTCATTGGTTGTTCTTGTTAAATTTTAACATATAACCTGTTAAAGTGACTAATCGA
AAATCTGGTTAATAGCGGTCTTAACTATGAGGATCCTAAGGTAGCAAAATCAGTTGGCCT
TTAAATGAGGTCCGGTATCAATAATGTAACGATGGTCTCACTGTCTCTACAACTTGCTCA
GTGAAATTGAATTACGCGTGCAGATGCGCGTTCTAGCCTCCAGGGGGACGGGAAGACCCT
ATGCAGCTTTACTGTAGTTAGTTATCATGCGAATCTAGAACAATCCTAATTTAGAGAGAA
TAGGGATGTTGGATTTAAGAATAAATCTTATGATGTTTTATTTATAATAGCATATTGATC
TCTTAAATAGTAGAAACG
>NODE_650_length_113_cov_5.831859
TGTGTCTGCCGGAAAGTCCACGAAGTTCTCACTGGTGCCAAAGCCGCGAAGTGTGTCGAA
GAGCATGGCCTGATTGAAGCTAGTGGAATGTGGGAAATTTGGCGAGATCTTGACCGCTTC
TGGAGAGAGCTTGTTGCAA
>NODE_654_length_52_cov_1313.692261
ATATCAGATTTATGTGGTAAAGCGAATGATTAGAGGCCTTGGGGTTGAAACAACCTTAAC
CTATTCTCAAACTTTAAA
>NODE_661_length_94_cov_24.297873
CTCTCTAGAAGAAATGGTAATCCAAATATCCTAGAATATAAAATGTACTAATTGCATTGT
CTTGTTCATGGTTGACTTGGTTGTACAATTGCAGCATTGGATGAGACAAAGAAAATATCC
>NODE_662_length_49_cov_27.632652
CATTGGATGAGACAAAGAAAATATCCGAGTCCAAAGTAGGAATGGGTGGGGGATATAGAA
AATAGCCTTGAGTAA
>NODE_663_length_63_cov_364.000000
GTTGAAAGCCAGGACAAGGTAGAAAAGGGTTGTTCGTAATGATCACACAAACCAGAACCA
GGTTCAAGCTGATAGATGAAAGAAGAAGA
>NODE_677_length_703_cov_84.401138
GTAGTCCCACCTGATTTGAGGTCAAGATATTCAGTTAAGGGTCTTCACAGACCGAGTTGG
AAGCCAAACCACAACAAGGCAAACCCCACTTGGCACAGAAATTATTTATCACGCCTATAG
CAAGGTTGCAAGCAGCTCCGCTAATGCATTTCAGAGGAGCCGACCCATGACATAGTCATA
AAGGCCTGCACATATTTTCCTCCACATCCAAGCCTCACCCAGCAAGAAACATAGGTAGGT
TGAAAAACAACTGACACTCAAACAGGCATGCTCCTCGGAATACCAAGGAGTGCAAGGTGC
GTTCAAAGATTCGATGATTCACTGAATTCTGCAATTCACATTACTTATCGCATTTCGCTG
CGTTCTTCATCGATGCGAGAGCCAAGAGATCCGTTGCTGAAAGTTGTATGATATTAAATC
ACAGGCATAGATTTGCCCGTTACAAGACATTCCTGCTATACTCGTCTATGACAAAAGCAA
ACATGCCCCTCCTCAAGACCTCATAGAGCCTAGAAAGACCAAGCCCACTTCGACCTTGAA
AGAAGACCACAAGAAGTGCACAGGGTGGATGAATAGTAAGAAGAGTCCAAGACAGGTGTG
CACATATGCCTCAAGAGGCCAGCAACAACCCATCAAGAATTATTCAATAATGATCCTTCC
GCAGGTTCACCTACGGAAACCTTGTTACGACTTTTACTTCCTCTAAATGACCAAGTTTGG
TCGGCTTTT
>NODE_679_length_235_cov_126.229790
TGTAACTCTCGCCGCCCTTTCGGCTGTTGTATTCGCCTCTCCATCGACTCTCAGCTGGGA
TACTGTCTACGACAACGGTAACACCAGCCTTGACGTCGTTGCTTGTTCGGATGGCTCGAA
CGGCCTCCTCACTCGTGGTTTCACAACCTTCGGCAGTTTGAAAAACTTCCCCAATATTGG
TGGTGTTCCAGCCATCACAGGCTTTAATTCTGCCAACTGTGGTACATGCTGGAAAGTAAC
ATACACTAATGCCCAGGGGGC
>NODE_681_length_373_cov_14.812332
TTGCGGATACCAGCACGAGCTAATGCACGGAGAGCGCTTTGAGCTCCAGGGCCAGGAGTC
TTGGTAGCAGTACCACCAGTTGCACGAAGTTTGATGTGAAGGGCGGTTACACCAACCTCA
CGACAACGGGCAGCGACATCCTGAGCAGCCAGCATGGCAGCATAAGGGGAGGACTCATCA
CGATCAGCCTTGACCTTCATACCACCAGTGACACGGACAACAGTCTCTCGGCCCGACAAA
TCGGTAACATGAACGAAAGTGTCATTAAACGAAGCATAGATATGAGCGACGCCGTAAACG
AGTTCTCCCTCAGCGACTTGAGGACCAAGAGAGGCTGGCTCTTCCTTTTGCACTTTAGCT
TTCTTGGGAGGCATTTGGTTGAGTAAGGCTTGAGGACGA
>NODE_682_length_71_cov_13.183099
GGGCTGCATCTCGCTGCGCTTCAGCGGCTGAACTGTGATCAAATGGTCTCTGCCTCCTGG
AGCCCTTGCTTGTCCGACAGAACGATGCTCCTCTGTG
>NODE_693_length_162_cov_8.709877
TGTTCGATCAATGAAGAGGGTCGTTATAACATTCCTACCAATCCCAGCGAAGGATACAGC
ATTGAGATGCATGAATCAAGTATCGTGGAGTATGAATGGCCGAATGGAACGTATTGGGAA
AAACGCCGAGCAGAAGGCACCATATAAATAGCATTATCAATAATATATCTGTGTGGCTGT
ACCCCAAC
>NODE_694_length_208_cov_10.514423
GTGACATTTATCGTAGGGATTGATGCAGGGTTGAGTGTGACTGTCTCTGAGGTTGGTGGT
GAAGGTGCCATGGGAAGTTTGGAGATTTAAGAAATGTAGACCGAAAACACTATTTTGAGA
TAGATCAATCATTTTTCTTTTTTTGAGGTTACAGCTTGTTATGAGGAAGGATAACATCCG
AACATCCGAGCAACGTAGATCACAAAGTTACCAATAACTCTGAAGGAAAAAAAC
>NODE_695_length_906_cov_18.795805
ATTTGTTCATCCTTCTCGTCTTCCGACTCTAACCTTCTTTCCTTTATATACACATACGTA
CTCCCCTGCTTTCCTTCCCCAACTGTCCTTTGAGCTAGCTCTCTACCTGTGTCCACCATG
TTCAATATCCTCTCTCTATCTGTCCTTGCCCTTGCTGCCTCCTGTGTCTCTGCTCTTGCT
GTCCCTCGTGCTCCCGATGCTTCTCACTGGGATTCTTCCCTTGAGGACTATGCAGTGTAC
CATGAGCGTTATCTTGCCATTGGGTGTGAAAACAAGCATTCCGATGTCAGTTTCTTCAAC
CGATGCTGCCATCCTCTCGCCAGCGGATCTCAGCCTGATCCTTCTTGCGGAATATCTGCC
GCTACCAGGCTCACTAACAGTGACTCGGGTTATGTTTCTGGTGGCTTTGCCACTTTCTTC
TACCAGAATGGCAATGCCGGCGCCTGCGGTCAATACCACAGTGACAACGATTTGATTGCT
GCCATGGATGTTGACCGATACGGAGATACGGGCCGAAAATCTGGTCTCTGCGGTAAACGT
GTCCAAATTACCAACACCAAGAATGGAAAGTCCGTCACCGTCACCGTTGCTGATGCTTGC
CCTACTTGCCAAAATGGGAATTCTATCGACCTCTCTCGTGGTGCTTTCACAAAGATTGCT
ACAGAGAGTGAAGGCGAGGTCCCCATTAAATGGAAATATGTCTAAATTTTTCAACTATAG
ATTTCGTGCTTCATCAATTCTTTCTATCTTGGGCTGGTTCCCTGTGTGATGTCGATGAGT
GACAAATTCATAGCGGTTGTTTCGAGGCTATCGACACCGGGTGACGGTAGAATTCTCCTA
GTGAGACCTCGGGTTTTCCGGAGAGCATTCAAGTTGGTGTTGCTCTGGTTGTATCAATTA
TGTTTTGGATACTCTGCCACACCTATCAAACT
>NODE_704_length_28_cov_443.750000
CGCAAACCATCAATAGTATAGAAGCGAAGGAAACCTATGAAAGTGAACCAATCA
>NODE_705_length_90_cov_10.322222
GCCCCCTACCTCCAACTCCCCCAGGGTGACAAGGTCCAGGCCGAATATGTTTGGGTTGAT
GGCAATGGCGGTCTCCGTTCCAAAACCACTACCGTCAGCAAGAAGGTGACTGACAT
>NODE_715_length_124_cov_29.612904
GTCAAATGTGGGATTGAAAGTGGCCGATGGATAAATGGAGAGGAAGTACGCCAAGAGGCC
TGCAGTATGGGGAGTTGCCATTGAGGTTCCGGAAATAGTATTAGTTGCTGTGTTACTTCC
GATCCAAGTGGAAAGAATGTTCAAACCAGG
>NODE_722_length_626_cov_8.100639
GGACTTCGTCTTCGACCAAATTGTCAATGACACTAATCCCACCTTCTTCCATTGCACTGT
TCCCAATCATTGCCAGAAAGGGATGTTCGGTATAATCAATCCTCCTAGCAACTCTGGTGC
CGGTACCTCTGTCTCTCTTATGATGTCTAGCTGGACTTCGAGCAATCCTGATCTCAGCGT
TTACGCCGCTATAACCACTAACTCGACAATGAACAACTCTGTTGCGTCTGGTTGGGGAGG
TAACATTGATGTTGCTTCACTTCCTGAGTGGTCTTACCCCATGGTCGCCGAGAACGTCCT
TTATACTCGTAACTTCTTGGCTACCAACCCTGATACCATTAAGGAAGACGGCACTGTCGA
TCTCAGCGGGTCGTCTGGTACTCCTTTGATGATCCCTCAAGACATTAGTGCAGCTTTGAA
CAACGCTAGTCCCAGCTCTGCCCTATCCATGCCTTCCTCGAGTCTTGCATCTGCCACTCC
TGCAGGTGATTCCTCCGCGTCTGCAGCGCCGCAAGCTCCCAACGGTGCTGTGATCACTTC
GCCCAAGTTAGCCATCGCCCTAGCTGCTGCTGCCAGCTTCTTCCTGCTATGAGCAACCAT
GAGCGAACGAGCGAACGAGAAGTGAGTATTTCGAGGGAAAATCTACTATTTA
>NODE_752_length_76_cov_6.934210
CTGGCACGGGTCACAAGGCTTCCAAATGCCAATTGAACCCGAAAGCTTCACAGTTGACGG
TTTTGGCGTCTTTGGCCACACTCACACAGAACGTGGTTTGAA
>NODE_753_length_55_cov_4.200000
ATTGCTTGTCTTTCCAATCCAGGACAACGAGATACGAGTGTCGAAAATTGTGATAAGTTT
GGACTTTCTCTGGCCAAGCTC
>NODE_754_length_251_cov_30.258965
ACGGAGATCCTAAAGTGCTCATCGCTTCCCTCCTCCCGCCAAATGTGCCAGATGTATTTT
TCCTCAAAAGAGATAACCTTGGATCCATTAGACGTGCTCCAATTCTCTACACCAGCATAC
ATTCCGGTCTCAAGACTCCTGATGGTCCATCCGTCGTCCTCCCTATCAAGCATCCACCTC
TGATTTGACCCTCCATTATCAGAATATCCAATGAGCTGACTATTATTCTCGCCGGACAGA
TCGAGAACACATCCTGTGTTCTCGACATTGGTAAGCC
>NODE_755_length_858_cov_17.469696
AAAATGAACGATAAAGGCTTCAATGTTGTCGCATATAACCGTACTACCAGCAAAGTTGAC
CACTTTCTCGAGAACGAGGCCAAAGGAACTAATATCCAGGGTGCTCACTCTATTGAAGAA
CTTGCCTCAAAGCTCAAGCGTCCTCGCAAAATTATTATTCTCGTTAAGGCTGGATCTGCT
GTCGATGATTTCATCGCTCAGCTGATCCCCTATCTTGAGCAGGGCGACGTCATCATTGAT
GGTGGTAATTCCCATTACCCCGACTCCATCCGCCGTACGAAGGAGTGTGAAGCTAAAGGC
ATCCTTTTCGTTGGGACTGGTGTCTCCGGTGGCGAGGAGGGTGCACGCCACGGTCCTTCT
CTTATGCCCGGTGGCAATCCGGCCGCTTGGCCAGAAATAAAAACCATCTTCCAGAAAACT
GCCGCTCAGGTCAATGGTGAGCCTTGTTGCGATTGGGTGGGCGAGTCCGGCTCTGGTCAC
TATGTCAAGATGGTCCATAATGGGATCGAATATGGTGACATGCAGCTCATCGCGGAAGCC
TACGATATCTTGAAGCGTGGCTTGGGTCTTCCCGAAGATGAAATCTCGGACATCTTCACT
TCATGGAACAAGGGTGTTCTCGATTCATTCTTGATCGAGATTACTGCTGAGATCCTCAAG
TTCAAGGATGATGACGGTGAACCTGTTTTGAGCAAAATTTTAGATAAGGCTGGTCAGAAG
GGAACCGGTAAATGGACTGCCATAAACGCATTGGACACCGGAGTTCCAGTCACTCTGATC
GGCGAGGCTGTCTTCGCTCGTTGCCTTTCTGCTATCAAGGATGAGCGCACTCGCGCTAGC
AAGGTTATCGTCGGCCCTGCTAAAGAACCGTTTAAAGGCGACAA
>NODE_760_length_54_cov_21.462963
GTCAAAATCATCGTTGACTAAGTTCTACGAATACACATTCAATCCAGCCGTTAATCGAAC
AGACCAAAGCCCATATCATC
>NODE_784_length_312_cov_41.083332
GATCAGAGTTATCTACTTCAGACAGTGCCGCTGTTAACGATGGTGACTTTTTTCGCGGTC
TTCCCACTGTCCGAGCCGTAGGACTCGATCTTTTTCACGAGGTCAAAATTCTCTACAACC
TCACCAAAAACAACGTGGGCACCGTCGAGCCAACTCGTAACAACAGTGGTGATGAAGAAC
TGAGAGCCGTTCGTATTCTTGCCTGCATTGGCCATGGAAAGGAGACCAGGCTTGTCGTGC
TTGATCTTGAAGTTCTCATCTTGGAATTTCTCGCCATAAATTGATTTGCCACCAGTGCCA
TTTCCTCTGGTAAAATCACCACCCTGAAGCATGAACTT
>NODE_804_length_63_cov_7.777778
CAGCAGCGGCCATACTATGATCAGGCAAGGGAACAATCGGAGGAAATTGCGAAAAAATTT
GAAGAGTGGAGGACCAATGTTGACCCATA
>NODE_805_length_60_cov_7.566667
AGGGCAGAGAGCCAGGAGGGAAGGAGTCAAGCTCGAGAGAGATGGATGAGAAATTCTGCA
TAAGACGGACAAGCATAAACGACATA
>NODE_806_length_27_cov_460.333344
AGAACGATGAATAGCCTCAGGGGGCAGATAAGCTGAGAAAGAAACAGTTCTGA
>NODE_817_length_1357_cov_32.820190
AGCGACCAAACGTGATTTATTCACGAGAAGGTCGAACCAATATCACCGAAACGAATGTTG
GAGAAAGTGACTTGCGCGTTGGGATTTTGGTTCTCGACGGTAGTCGGGACGCCAGATTGC
TGGTCACATGTACCACGGGCAACACCGGGTTTGGAGGAATCGGCACCGACGGGATAGTTA
GAATCGAGCCACAACATATCTGCAAAGTGGTCGTCCCAAAGGGACATAACAAGGACCATA
CCCTTCGCCAAAGCCTTGCTCATGTTAGCAAGACCGCCGTGTTGTTGGAAGCTCGGTGTA
TCACCGAAAGCTTGCTTCTGTGCATCACAGAAGTCGGTAGTGACAGAATCGAAATCGCTC
ATGCCTGGGATGTTAGTCTTGGAGTTTTGGATAACACGTCCATCTTGGACATAGAGGCGG
CGAATCTCGGAGAGTGTGCCGGAAGTGGCGTTGTTGTTAGTGAGGAATTGAGTAACAACT
GTAAACGGACGGGTGGTGTCGACTGTCATTCCGGGACCATAGAAATTCTTGACGCCCATG
CGGAAGGAGTTGAAGTCACAACCATCAGGGTCACAGAGACCGTCAAAGCGGCTTTGAATA
GCACAATCCTCGCCAGTGCACCTAGTCTGTCCATCAACGGTGCAAGAGTGAGGTGTAAAG
GCTGCAGAATTGGAATTTGCCTCCCAAATGTCCATCTCGTTGCAGCAAGTGCCGAAGTTA
CCAGTACCGGCATTGGGATCACTGGTCGAAGGAACCCATCCTTCGGAGTTGGCGACTCCG
TTAATGAACTTGATATCTCTAGCGCACTGTGAGTCACAGTAGCCAGTCCCGTACTGGGCA
CCAGCCTTGTTTCCAGAAAAGCGGGAGAGACCACCATCTGCGTCCATCTCAGAGAAGTAG
AGGGCGCCATTGATACCACAAGGAAGCTGTGAGAGGTCAACGTCGAACGTGAACTCCTTG
TTCAAGAGCTGGAACAACTGATAATGTGTGTTATCGGCCATGAGATAGACCCGAGATCCA
ACGTTTTTCTGTTGAGAGAAGGTGACAAATTTGAGGGTAAGGGCGTTGCCGCTGGTGGTG
ATACCGTAGGTGCCAGCGTAGTCGGCACCATCAATGGCACAGTTGGCAGCGCAAGTCACG
CCATCGGGACAGAGTGTGTTATCCCAGAGGTTACCAGTATAGCAGTTGGTGAACCCACCG
ACGTTGTGAGTCCAACGCCAGTTTGAGTCGAGAACAACAGCACCACCACCCACACTAGTG
CAGCTTCCACTGCCGGTGCAAGTTTGCCAGGAGAGAGAAGGGTGATTCTCTGCCTGGTTT
GTGCCGATATTCTGGCAGAAGGCCATGGCACTCAGAGCGAGAACAGCGAGAACGTTTTTC
GGG
>NODE_854_length_65_cov_851.307678
GGAGCCTGCGGCTTAATTTGACTCAACACGGGGAAACTCACCAGGTCCAGACATAACTAG
GATTGACAGATTGATAGCTCTTTCATGATTT
>NODE_860_length_102_cov_4.666667
TGGATGTAGAGATAGTGCATGATGAAATGGTTCGTTTGGGTCTGGGCAATTTTTGAGAAG
ATAAAGTTGGCGGGGTCGGACCAAAGAGCGAACGATAGAACGACGAGGACGATGATGTTG
ACACGAAC
>NODE_870_length_92_cov_6.173913
GCGGCTGGCCAGAATCCTGCCGCTGCCCACCTTGGCAAGCTTTAGATATTTTCAGAAAAA
TAGTGCATGATTTTATGTGATCTTCTGTCTGCTATGAATACGTGATATTCGCAGTTTA
>NODE_887_length_53_cov_429.000000
CGAACCTCATACCAGTTGAACTATTGAAAGTAGTCGTGAAAACAGAAGAGAAGCGCTTAA
CACCATCTTCGCCAGCACA
>NODE_898_length_84_cov_3.940476
GAAGACAATACCAATTTTAACCCTAGTGTCTTGAGTCCGCAACTTGTATTTCCTGACCCT
ACCACCACAGTGCCTTACCCTGAGGCTACAAAAATGGTCGTTGGTAAATC
>NODE_902_length_185_cov_36.632431
AATGCTGCTTCGACTGGCGTCGCGTCTGGCACTTCATCTCAGGCTGCTACTTCTGCAGGA
TCTTCTGCAGGATCCTCGGCCACTAGCTCCAGTGCTGCCTCAGCTAACTTCGCCGGCGTC
AGTACTGCCGGTGTCATTGGTGCCATTTTCGCTGTTTTCTTTGCTTAGATAGTGTATGGG
GTGATGCTAAGCAGCTGAGTTGTTTCTACCT
>NODE_909_length_116_cov_973.750000
AAATTACCCAATCCCGACACGGGGAGGTAGTGACAATAAATAACAATATAGGGCTCTTTT
GGGTCTTATAATTGGAATGAGTACAATTTAAATCCCTTAACGAGGAACAATTGGAGGGCA
AGTCTGGTGCCAGCAGCCGCGG
>NODE_910_length_27_cov_14.037037
AATCTACTTTGCTCATGGGTGCTCGCTATGCCTTACGTACTACTACTTCCCCA
>NODE_916_length_107_cov_5.214953
ACGCGTTTTCTTCCGGACTGCCACCAGCAACCTTGTTCAAGCTATGTCGATTCAATCCAA
AGTCTTCGGGTGTCAGTGTATCTTCTGTCACTTGGCCATCTTTGAGTTCCCAGACCCATG
TGGGACCGGCACA
>NODE_931_length_138_cov_11.456522
TGTCAGGAATATATAGGCTGGACCAGGAGGAAAGACACGATTATTTGGAGGGCTGGTAAT
TGATAAACTCTTTCCGTCTTGGGAGAGCTCCGCTTGCATAAAGACCAGTCGTGAACTTGA
ATGGAAAGCATGCGTGGAGAATCCCAAGTCCATCAGTGCAACTT
>NODE_935_length_120_cov_889.266663
AAACTCGCTGGCTCTGTCAGTGTAGCGCGCGTGCGGCCCAGAACATCTAAGGGCATCACA
GACCTGTTATTGCCTCAAACTTCCGTCAGCTAGACGCTGACAGTCCCTCTAAGAAGCCAG
AGACCAGCCGAAGCCGGCCTGGCTAT
>NODE_942_length_45_cov_450.511108
AAGTCTGACTTCAAGAGTGCTAGTTTGTTAGGCGATGTCTTACCTGATGTCAGTCTCGAA
TCTGAGGTTGA
>NODE_943_length_32_cov_1240.312500
AAGAGCAATAATTGCAATGCTCTATCCCCAGCACGACAGAGTTTCACAAGATTACCCA
>NODE_958_length_31_cov_839.580627
GAATCATGAGAGATGGTGTAAATTTTATCAACGGAAACAAGCCCAGTTGAGACAGAA
>NODE_959_length_199_cov_54.467339
CTTCTCCCCTTCGCCTTAGCTGCAACTGCGACCGAGTACTATGCACAACAAGAGAAGCCG
TCGCCATCAGTGCTCACTGCAACGAGGATTTTTCGCACCATAGTCCCAGAATCACCCTTC
CTTGTAACGGCTACAAGCACCGTTGTTTGGACTCAAAGTCCCACCATGAAGACTTCGCCT
ACAGATATTTGAGCTTCAATTATTTGACGTTCATTCATGATCCCT
>NODE_963_length_78_cov_14.589744
CTGTACGTTGGGACATGGCGGAGAGGATGAAAGTAGCAAACAAGGCTCTATGTCTAGTAC
AAATTTACATGCGTGGGAAATGTCCTGAGGTGCACAGCTTTTAT
>NODE_964_length_30_cov_17.033333
AATGTCCTGAGGTGCACAGCTTTTATCTAAAGCTCTACATGTTGCTCAGAACCAAC
>NODE_976_length_650_cov_57.538460
CGAGAGTTGAGGTCGAACCACCAATTGTTGGCGTAAGTAACAGTGATAGCTACATCTTGA
GATCCATTGTTGTCGGAATGACCAACAAGAGAAGCTTTCCAGTGAGTATAGAGCTTGCTA
TTAGTGACCGTGATACCAGTGCAGCCGTGGGTGATGTCGAGAAGTCCATCGTAAAAGTCT
TTGTTGTGATCCCTGTCACTAGAGAGGTCGCAGTGGTCGACCCAAACCTGGTTTGCAGCC
TGAATACCAATGTTGTCACCAGGAGCGAGAACCTTGGCAATTTTGACATTGCGGATGATA
ACGTTGTTCTCGTTGAGAACACGAAGACCAATACCCGTGAGGGAGGAGCCTTGCTTTCCG
ATAATTGACGTGTTAGAACCGACCCTCACGACGGCATCTCCAGATAAGTTACCGCTAATA
ATAACAATCTTCTTATCGTTACCTTGCACAGCAGCAGTGAGGGCGTCGAGGGTGGTCACA
GTTGTCTGAGTTCCGCCTGAGCCGCCAGTGGTCCCTCCATTGAGGGTTGCATAGCCAACA
TCAGCAACGTCGTTCACTGAAGCACGTTTTTGAATGACGCCGGCCGAGGCAACTTGTATA
GCTGCAAAGGCGACTACAGAGGCGAAGAATTTCATGTTGTTTGAAGCTGAGACTGGTAAT
GAGCTCAAAAGTGGAG
>NODE_979_length_27_cov_25.222221
AAAAGAACTTTGGAAAGAGAGTTAAAAAGTACGTGAAATTGCTGAAAGGGAAA
>NODE_981_length_658_cov_28.819149
GGCCCTGCCCTTGTTGCCGCCCTCATCCTTCACGAGAAGAATATTCCCTTTGAATGGGTC
GACGTCGACATTATAGCAGGAGAGAGTAAATCAGAAGACTACCTCGCCAAATTTCCTTTC
GGATTGGTTCCCGCCATTGACGACAATGGGCTAGTTTTATACGAAAGCAGAGCCATAGCA
CGCTACCTTGAGGAGAAGTACCCTAATCAGGGAACCCAACTGCTCCCGAAAGACCTTCAA
AAGCGTGCATTGGCAGATCAAGCCACATGGGCAGAAGCACATCACTACAGTCGCTTCGCT
GGGACTCTTGTTTTCGAAATCCTCAATAAAAGATTGTTCGGGGCTCAGTCCAATACCGAT
GAAATAGAGAAAGCTAAGAAAACGCTGTTTGCAACACTCGACATCTACGAGAAGATCCTC
TCTAAACAAAAGTATATTGCTGGTGATGAACTCACTCTTGCTGACCTCGTCTCTGTGCCA
GTCAGCGGCAGACTCATTGAGGAGCTCAATCTACCACTTACCGAAGGGCGGCCCAACGTT
GAGAGATGGCTAAATGAGCTCCTTAGTCGGGATTCCTGGCAGAAAGTGAAAGAAATATTT
AAACACCGTGTTTAGGACCAAGATTTTGTCAGATGATCGCCACCTGTATGATACCTCCCA
GAAGCAACATTATATGATCAGTTT
>NODE_984_length_612_cov_61.692810
ACATATTATGAAGTATACTTTGTTGGTGACACTTGCCTTTGTGGTGACTACTTCGGCTCG
TACATTCACTGTTTTCAATCAATGCCCTTTTACTATATGGCCAGCATTGTTTACTGATTT
GAATGTTGGTTCAAGCACCCCAGACCAGGCTACAGGATGGGAAGCACCCGAATTCACCAG
CGTTAGTTTCAATGTTCCTAACGACTGGAAGGCTGGTAGAATTTGGGCCCGTCGTGATTG
TGATTTCAGTACCAATCCTGGACCGAACTCTTGCATCGATGGAGGATGTAATGGTGGTTT
GTTGTGTGACCCTGTTACAGGAACGGGTGTTCCTCCTGCCACTCTGGCTGAGTGGACTTT
ACAAGGCGATGGAAACCAAGACTTCTACGACGTTTCGTTGGTGGATGGATACAACCTTCC
TGCAAGAATCACCAACGACAAAGGGTGCCCTGTCGCTGATTGCCCTGTAGATCTGGGTCC
CAATTGCCCGGCAGAACTCAAGGGACCCTTTGACAGCACTGGTTTCCCCGTCGGCTGTAA
GAGTGCCTGTGAAGCGAACTTGGACGGAAATCAGGCCAATTCACCCAATTGTTGTTCTGG
ACAATTTAACACTCCGGAAACTTGTCCAAGCTCTGGTG
>NODE_997_length_107_cov_7.757010
GGACTATCTCACATCATCATCCCTGAATTCTATCATCATGACTTGTGCATTCTACGCTTT
CATCCACACTTCGTTGACATCTCTCATATGTGGCTTGGGGCTTTGTGCGCTTGAGGTGCA
TTCAAGTTTCTTT
>NODE_1001_length_147_cov_6.034014
ACGAGGTAGACAGTAAAACTGAGACTGCCTACGGTCCCGTTATCCTTGCAACAGGTGGTT
ATGCTGCTGATTTCACCGAGAGTTCGCTACTCAAAAAGTACCGCCCTGAATATTTCAACC
TTCCTACTACCAACGGCGAGCATTCCACTGGTGATGGTCACAAGATTGCTCTA
>NODE_1015_length_76_cov_11.921053
GCCAAGGCGATGGTTCCGATCGCTTAGGTTTCGACCCTAGCTTGCTCCTTGAGGCTATCT
CCCAACACGGTCTGGAACTGTCACCGGCCCATATACAAGACT
>NODE_1018_length_1342_cov_18.197466
CAACAAACAACCATGTTGTTCTCCCTCGTTCCCTTCGTTGTTGGCCTCCTCCCCTTCACC
ACATACGCCAAAACCCACACCCTCAGACTTCACAAGCTTGCCCCAGTCACAAAAAACCCT
GACCTCGAGGGCGCCTGGCTTGCTAAGAAATATGGTTCACCCTCGACTGTCCAGACGCCT
CTCATCGGTGCTGGAGGCTCTGGACGCCACGTCCGGCCACCGACTTCCAAGAACGGCGAG
CCTCTCTTCTGGACACAGGAGGAACATGTTGATGGCGGGCACAGTGTCCCCCTCAACAAC
TTTATGAATGCTCAGTATTATACTGAGATTAGTCTTGGAACCCCTCCTCAGACTTTCAAG
GTTATTCTTGATACCGGGTCGAGCAACTTGTGGATCCCCAGTGCCAAGTGCATTTCTATT
GCATGTTTCCTCCACTCCAAGTATGACTCCTCCTCCTCGTCGACATACAAGGCCAATGGT
TCCGAGTTCGCCATTCAATATGGCTCAGGGGCTATGGAGGGCTTCGTCTCCAGTGACAAA
CTTGTCATCGGAGATTTAGCGGTCCATAACCAGGACTTTGCTGAGGCCACAAAGGAGCCA
GGCCTCGCTTTTGCCTTTGGCAAGTTTGACGGTATCCTCGGGTTGGCATACGATACTATC
TCTGTCAACGGCATTGTCCCTCCTTTTTACAACATGATTCAACAGAACCTTTTGGACGAG
CCTATCGTCTCTTTCCGCCTTGGCTCGGATGAGAACGACGGTGGTGAAGCCACCTTTGGT
GGCATCAACCCCTCCTCCTACAGAGGGGACATCACTTATGTTCCCGTTCGTAAGAATGCT
TACTGGGAGGTCGCCCTCGACAAGATTAGTTTCGGTTCCGACGAGCTTGAGCTCGAGAGT
ACTGGTGCCGCCATTGACACTGGTACCTCTCTCATTGCTCTCCCTACCGATATGGCCGAG
ATGCTCAACGCTCAGATTGGCGCTAAAAAGGATTGGAGTGGACAATACACTGTTGATTGT
GCCAAACTCCCTAGCCTTCCGGAGCTCACCTTTTGGTTCGGTGGAAAGCCTTTCCCTCTC
AAGGGCACCGACTATGTCCTTCAGGTTCAGGGCAGCTGCATCTCTGCCTTCACTGGTCTG
GACATTAATCTTCCATGGGGTAGTCTTTGGATCATTGGTGATGTTTTCCTCCGCCGCTAC
TTTACCGTTTACGATCTCGGCCGCAACGCTGTCGGCTTTGCTGAGTCCACTTGAGGAGCT
ACAGTATATGAGTTAGATGGGAGGCTCGGTGATTTTTGATGGTGTCTCGATATTTCTTCG
TGATTGGTACATTTCCTGCGTACATACCCTCTTATATGATGAATGGAC
>NODE_1019_length_510_cov_13.311765
CGAAGCTGAGGCAATGCCATGTCATACTCATATTCATATGAAACGGGCGTGAGAGGGAAA
ACAAGCGAAGAGAGAATATACACCATTAATACTTTACGAACGACCAGCACCAGGAACATT
TCGCCTCTCACGCCTCGGTCTCTCTGGAGCAGCAGTAACAGGTAAAACAACATTGACAGG
GATGGAATCAAAGTTGAGTTGATCAAGAAGAGCCTTTGTTTCAGGATCAATCTCGAGACC
ACTGACAGTAGTATCCAGAGCGGAAATTTCAGGGACATAATTGTCTTTACGTTCGCGTTC
TTCTTCTTGGAGTTTGAATGAGATACCACGGACAGGACCCTTTTGGATACGCTTCATAAG
ATGGGTGGTGAAGCCTGCGACCTTGTTACGGAGACGTTTTGAAGGGACAACGGCAACTTC
ATCGATGATACGCTTGTTGGTGTGGAAATCGAGGGTAAGACGGGGGTAATATTTTTCGAT
GAGGACGCGAGAAGCCCTCTTGGTAGTTTTGGTACGAACGCGGCCCATGATTGTGG
>NODE_1025_length_33_cov_30.060606
CGTACAGTAGCCAACAGCAATGGTGGGAAGCTGACATGCCTTTGTAAAGCACAATTTGG
>NODE_1026_length_61_cov_11.180327
ACATGCCTTTGTAAAGCACAATTTGGATTGCATACTTTACGGCACGGCAAGTTCAAATTT
AAAAAAATTCTCGCTTAAACCGCACCG
>NODE_1027_length_149_cov_3.630872
TGCGACTTGAATAGGTTGAGTTCTTCCCTATGCCCATCCTGTAGTTCCTTGAGATATCCG
GGTACATAGCGAAGAAACGGCCAGTTATCTACCCTCCATAGCCCCGGTTGCAGGTTGTTT
CCAAGTCGGGTGAGACAGCGGTTCACGGCGAGGATAATGGGATCCGCCGACGATT
>NODE_1028_length_90_cov_21.155556
GCGGAATTCATCCATTGAGATAATGCGTCCGATGCCTGTGTGTCCGTGGCAAATGGCTGT
TGATCGGGGGGTACACTCGTCATATCATTAGCAAACGGTGCAATTGTCGTATTGAA
>NODE_1029_length_1013_cov_48.703850
TCTGGTAGACTTGAGTGGTGAAACAATTGAAGTTATCAGCGTTGTCAATCTGTTGGCTGG
CAGAGAGGCTTTGGTCACTAGAACAGCCATAAATAATATCATCAGTTCCACTAGTGGCGT
GGGTCATCTCGTGGAGGGTGGTTCCACCGCGGATGTTACGGGAGGCAACAGAGGTACCAG
AGCAAAGGCGGTTGGTGGCAACCTCGGCAAAGAAAAGGCTGCAGTAGTAGATGTTAGTGG
TAGAGATGACAGTGTATGCAATGACACCACTGCTGCAAGCACCAAAGCTATCTATGCAGC
TCAAAGTGCGAGAGCCAGAATTCTCATTGGCAACGTTGTTAAGAATACGGGTGACGGAGG
TGGCAGCGTTGGTCTTGAAATAAGCCCTAAAGAGGGAATCGGATGCACCACGAGAGGAAA
CATATGAGGAGGAAATTTGGGCCAAAGTTTTAGCCTCGGAGTAGGAAGCATCGATGAATG
ACCTTCGGCTGGAATCGGTACAAATGTCGACAGCGCGTTTGTTGACCTTTGGCAGCTCAC
GCTTGGCAAGGTCACCAGTCACTTCAACTTCTACACTACCGGAAGCAGCGGCAACTTTCT
TCAAGGCAGCCTCAGAAGAGATGGCAAAGTTGGCAACGGGCTCGAAAGTGAACTTTCCCG
GCCCAGCTTTTGCGAAATCAAAGAGATGGGCGACTTCGTGGTTTGCAGTGACAGTCTCAC
CAGGTTTGATGGACACATATGCAGTGTCATCGGCATCTTCAAGAGACACGGACATCTTGA
TACCAGTGAAATCAACCGTTTGGCCGTCTTTGGTGACAGTAAAGGACTTGGAGGGAAGCT
TGTCGTCCAGGATGGTACCATACTTCAAGATTTTGACGGTCTCCTCACCATTGTTAGTGA
CAGTGGCAGTGAACTTGAGATCGTCAATGGAGCTAATGCTCCCAGTAGGTCCAGTGACGG
ACACGACTAGGCTTTCGAGCCTCTTGTATGGGCTCGCGAGTGCGGTACCGAAAAGACTGA
GGGCGATGAGAGGACGGCA
>NODE_1032_length_880_cov_9.745455
TATTTTTGTATGATATTTCTCTTACATCATGAACATATCAGCGGTGACAGAATACAGAAT
AATTCTCGACTACTAGCTGTTGGACATGTTGTTTCCACTTCAGTCGTTGACCGTGGATCC
AGATACTAATTATAGGCACTGGGAATACCATTCATTCAAGGCCTGACAAGTGTAAGGAGC
AGCACAGACGGTAGGCCCTGCCCATCCAATTCCGCCACACTGGCCCCAGTGGGTCTGAGT
TGCCCCGTTGGCGGGAGGCATAGTAGTGGTTTGGGGTGGGTTGCTGGTGTTGGGAGGAGG
GCTGCTACCGCTAGTGATGCCGAACCAGTTCAGAACGTCGTCGGCTTGAATCGGAATATT
GTGGTCTACATTAGCAGCACTGATGGCCTGGAAATCGGGTCCGTAGGTTGATCGGGTCCA
GCCAGACAAGGGCGAGTTCTGTTGAGTTGATGCGGGAGTCTGACTATAACCGAAAACGTT
AGTCCACTGCTTGACGCCTTCACCGAAGTTGTGATAATTGAGGGTAGTATCCAAGGTACC
TTGCCAGATTTGCATCTTCGGCCTGGCACCAGTATAGCCTGGGTAGCCGGAACGTACGAG
ATCGCCCCACTCTTGGGCAGTTTTCGTAGTCTGGCCAGTAGCACAAGGAGTGTTCCACAT
GTCAGGGCCAGCAAAGCAACCATAAGGAACACCAGCAAATGCAGAACCGGCTTTGAACAG
GTCGGGGTAAGCGCCAGCCAGAACGTTTGTCATCATAGCTCCAGAAGAGAGCCCAGTCAT
GTAAACGCGAGACGCGTCAACACCCCAACTTGAGATAGCAAAGCGGACCATGTTTGCGAT
AGCGATCGAGTCACCACCACCGTTGTGGGTGAGGGTAGCTGTGGTATGAACATCCCAACA
ACCCCC
>NODE_1040_length_224_cov_10.026786
CGGGGAGGTTCTGTTTACGTTGTTACTAATCTCAATGACTCCGGGACAGGTAGTTTCCGT
GACGCTGTCTCCCAATCGAATAGAATAGTTGTTTTCGCCGTCGGAGGAATCATTAACATC
AACGACCGAATCGTAGTCAGCCCTCACGTCACTATAGCTGGACAAACTGCTCCAGGCGGG
GGTATTACAGTCTATGGAAACGGTGTTTCCTACTCGGGTGCAACCAATACCATAACACGA
TACATCCGTA
>NODE_1043_length_995_cov_20.607035
ACTGGTTACCCTGAACCTGGAAAAACGACGGTGTACGACGAATCCCAGACCATCGACATC
GACAATATCCCCCTGCATGGGGGTTTCTTGCTTAAGACCCTGGTCTTATCGATAGATCCA
TATCTTCGTGGGCGTATGCGCGCTGGTGACGGTAGTTATGTTAGTGGATTTCCTCTCGGG
AAGCCTATTGTCAGCAATGGCGTGGGGGTGGTTCTGAGGTCTGAAACTCCTGGAGTCAAG
GTTGGGGATCACCTCCACGGACATATCCCGCATGAAGAATACAGCATTTGGCCCACCCTT
GGTAATCTTCTTCCCATCGAAGATAAACAAGGCCTTCCTTGGTCGGTTTATGTCGGTGCG
GCTGGAATGCCTGGTCAAACCGCTTATATGGGATGGAAGGAATTCGCACAGGCAAAACAG
GGTGACGTTGTATTTGTAACTACTGGCGGAGGTCCTGTCGGCTCGTTTGTTATTCAGTTG
GCAAAGGCGGATGGCTTGAAGGTTATCGCTTCCGCAGGCTCTGACGAGAAGGTCGCATTC
ATGAAAGAAGTCGGAGCCGATGTAGCATTCAACTACAAGACTACTTCAATCAAGGAAGTT
TTGGCCAGGGAGGGGCCTATCGATATCTTTTGGGACCATGTAGGTGGAGAGACTCTTGAA
GCTGCTCTGGACGCTGCCAACATCGGTGCTCGATTTATTGAATGTGGAATGATCAGTGGA
TACAACACGGGAAGTGCTCCTATCCGAAATTTGGTCAATGTGATTGGGAAGGACATCACG
ATCAGAGGCTTTATCGTGGCCAGGTTAATGGGAAAATATCTCAACGAATTCTACACCACC
GTTCCGGAGAAATTAGCCAAGGGAGAAATTAAATACAGAGAAGATGTGAGTCACGGGTTA
GATAAAGTTGGCGATGTTATTTTAGCGGTACAGAAGGGTACCAACAAAGCGAAGGCTGTT
ATCCATGTAGCTGATGGATAAAGAAATCTGTTGGAAACTTGTTAATTTACTTGTGTTGAC
A
>NODE_1044_length_27_cov_1989.592651
GATAGAGCATTGCAATTATTGCTCTTCAACGAGGAATACCTAGTAAGCGTGAG
>NODE_1056_length_92_cov_5.760870
AGCGAGAATATCAAAAAGGTTCAGAAGGGTCAAATCAATGCCCTGGCCAAAATGTTATCC
GCCTTGTGTCGTCCTTGACTTGTTGGCAGTGTCTTTCCTCTTCGCCCGCCCGCCTTCA
>NODE_1058_length_59_cov_4.305085
TTTCTTCTCTGTACTCTCTCTCCACACACTATGCCTGACAAGGTCCTCGAAAGTGATCGC
GAGAAAATTGACGATGATGAATTGA
>NODE_1069_length_761_cov_22.633377
CCTCGGTTCCTTACATCCTTCCTTTACTCGAAAATTGCAATGCGCTTCACCGCTCTTTGT
ACCGTTGTCGCTGTTGCAGTCACCTCTGCTAGAGGAGTGCCTACTGCCAACACAGTTCAG
TCGAGGGACATCGGCATATCGTTGAATCTTGGTAGCATATTCGGTGGTGCCGACCTTTCC
AGCACCAACCACTACGGTGCCCCAATTCCACCTTGGGAACCCGGATGTAAGCCTGGCTGG
TATTATGGCCCTCACCCAGGAGATCACCCTGATCTTCCGTGTCTGGGAGGACTCATTTGT
AAAATTTTGGACCTAATTCCCTTTATCATTCACTGTCCCCCTTCATTTCCTCCACAGACC
CCACCATCCAAACCTCCTCCCTCAGGTGGATATTCTCAGACCTTCCATAACATCACAGCT
GCTGTTCAGGCAGATGATTACATGACTTTTGGTCTCGTCGAGACAGTGCCTGACTGCGAG
GCCATGTGCGACTCTGTGAGCGGTTGTAACTTCGTGAACACTTACCACGATGTGAACGGC
AAGGATGGCAGCCCTCTTCTCACTTGTGCCCTTTTCTCTAAATGTCACGGAGCTCAAGAT
GCCGATAACAGAGGTGGTCAGAGTCAACCTGATGGCAGCATTGATTTCATCACTAACAGT
GATGGTTATTGCAAAAATTAGTTCCTGGTTAGGAAATAGTCAAACTGTTGGTTTATTTTT
CGGAGATACTAGAAAGATGTTTTTGCAAGTTACTGTATTGAAAGTATAGACGACCCAGCT
AAAGGGG
>NODE_1084_length_316_cov_9.693038
GGTTGGATACCTCCTGGATCACGCAAAGTGCCGCCGATGAAGTCCCAGAAGAATTTGCGG
TAGATTAGGCCCCAAAATCCAGCCCAGATGCCGTAAACGGTCGCCGTAATAGCGACGAAA
CGAGCGTATTCATGCCAAATCAAATTACCCATCGCAGAATTGGTGTTTTATATGTAAAGG
AATATGTTTCTTGCACGCAGTAGAAGGGAGAGCACGGCTCGACAGAAATGGTTACAAAGG
GACTCGCTTTGGACAGACGCAGGAGTAGGGGAATGTATAGCGGGAAAAAAAAAAGAACGA
AAGCACAGCGTCAAGCTGACTGAAGGAAAGAGTTGTGAAAGA
>NODE_1093_length_173_cov_6.387283
GTTAGATAGCGACAAGATCGATTTTGTGGAGGGATTGAAGACACTCGCAGGAAATGGTGA
CACAAATTTACGTGAAGGATTGGCTATCCATGTGTACCTTGCCAATACTTCTATGGACAA
GAGGGCGTTTTGCAATGGGGATGGAGAGATGTTAATTTGTCCTCAACAAGGTCGCTTGAA
TATCCAAACAGAGCTTGGC
>NODE_1109_length_353_cov_26.518414
CCAGCAATATGAGGAGTAGCCATCGAAGTTCCAGAAATGTTATTAGTTGCGGTATTGCTG
GTAATCCATGCGCTAATGATGTTTTGTCCGGGGGCGAAGATGTCGACGACTGAACCAAAG
TTAGAGAAGGATGCCCGAGTGTCAGCGATCGTAGTCGCTCCGACAGTATTAGCACTTGGG
GCCCGAGCGGGGGATGTGGTTCCGGCATCTGCTCCATCGTTTCCAGCAGCAACGGTGACG
TGGACACCGGATCTGGTTAAGGATGCAACAGCATTGTCGAGACTAGTGGATGCACCACCG
CCGAGGGACATCGAGGCAATAGTGGGGCGAGTAGCTGATTGAAGCACAAAGTTCAGGCCA
GAGACAATGTCAGACACTG
>NODE_1114_length_69_cov_3.333333
TGCCAAGGAACTTGTCCAACGGGGCTCTGGCCCCTACTTCTACTTGCCCAAGATGGAACA
CTATCTCGAGGCCCGTCTGTGGAACGATATCTTCG
>NODE_1130_length_859_cov_13.854482
TATCTGTTCATCTCGTTTATCAATCATGCCTGCTAGCCAATCAGTCAAGCTCAATACCGG
TGTCTATATGCCCACTGTGGGTTTTGGCACCTGGAAATCCGAGCCTGGAGTTGTTGGGCG
TGCTACAACCATTGCTTTGGAATGCGGCTTCAGGTCCATTGATACAGCAACTGATTACGG
AAATGAAGCTGAGGTTGGCGAGGGTATCAAAGACTCAAACGTCCCGAGGAGCGAGATTTT
CCTGACTACCAAGCTTAAGAACTGTGATCACAGAGATATTGAAGGTGCCTTGAATAGGAG
CTTGGCCAGACTCAAGACGGACTATCTTGATCTTTGGTTGTTGCACTGGCCTGCCCCCAT
GAATGCCGATTGCACACAAGCTGATAAAAGTCTTGACTGGCTCGACACATGGAAGGCGAT
GGTTGAGGTCTACAAGGCTAACCCCCAAAAAATTCATGCTCTTGGTGTATCGAACCTTTC
CGTTAAATTCATGACTCGCTTGTTGGGAAATTCTGACATCGTACCAGCCGTTAACCAAAT
TGAACTTCATCCCTCTTGCCCTCAAGAGGAGCTTGTCGAGTTCTGCCGTACCAGAGGCAT
TGTTGTTACCGGCTACTCTCCCCTCGGCTCCAATGACTCCCCTCTGCTCACCAACCCCAT
AGTTGTGAACCTTGCCCAGAAGTACAATGTTCAGCCCGCCAATATCCTTGTATCTGTCCA
GGCAAACAGACCAGGTGTCAACGTCCTCACTAAATCCGTGACGGAAGCTCGCATCAGATC
CAATCTCAAGGTTGTTGACCTTACTCAGGAAGAACTTGCAGAACTACAGAGCATCGACAA
AACCAGTCATTTCCGTGTTTGTCATCCAAGTTGGACTGGCTGGGG
>NODE_1136_length_454_cov_11.777533
CAAGCTCCGCCGCAGCATGCACAGAATATGATGGGTATGGGAATGGGTGGTGGGATGATG
ATGAATGGTATGGGTATGGGTAGTGGGCTTGTTGGAAATGCGATGGGAACTATGGTTTCA
GTCGGAGGTGGAGGGAATGGGGGAGGTTTTGCAATGATGATGTGATTTACACTTTTTCCC
GTCGTCGTTCATCATACCTTTCTTCCAGCCTCTTATTGTTCTGCTCTCCCCTCAGACTGG
ATTATGGATCATTGAAAAATGAAATCAAACATGATTTGCCTGTTCCAACAAGAAAGAGTG
TTTGCCTTCTTTTTCTGCTTGCCCTGTGTGCCCACCTTCTATTTGTCGTTGCCGTTTATT
TACTCGTCCATCTGGCCCACTTGCCGACAATTGTTTGTCCTGCCCCCTGGTCGTTGTGCA
TTCAAGTTCATCTGTCTCCTTCCTTCTTGTGGCTGCGTTAAACTCGTGGTTGATGTGTTA
>NODE_1137_length_87_cov_24.241379
GTCAGATTGTCCAAGCTGACGACTGTTAAAGTAAAAGCGGGCTGATGACTGCCTCCGAAA
GCGATGGTGTCGTTGTAATCGTACTGGACAGTGATGTAGGCCTCGGGTTTTCC
>NODE_1138_length_295_cov_5.501695
TAGAACGGATTTATTTGTCCATCCACCAACGTCTTTGCCACTGCAACCCTCGTGTGGGGT
GGAATTGGTCCTCGAAGATTGTTTGGTCCTGGAGCATTATACAGCCCTCTCCTTTGGTTT
TTCCTTATTGGCGCCCTCCTCCCTATCCCCTTCTATCTCCTCGCCCGTCGCTTCCCTCTC
TCATTCTGGCGATATGTCAACATTCCAATTTTCTTCGCCGGTCTGGGATCAGTCCCTCCT
GCAACAGGGATTAATTACATGTCCTGGACGTTCGTCGGTTTCCTCTTCAATCATGTGATT
AGAAAGTACCACTTTAAGTGA
>NODE_1139_length_54_cov_3.129630
AAACACTCCGCTGTTCATGCTGGGGGTGTGAGACAAGAGTTTTCGATGGTTAAGATGATG
ATTTATGTATCTGCCGCGTT
>NODE_1142_length_27_cov_18.629629
CCAAGCTCGTGCTGCTTTCTTTTCCGTATTGAAGTCCCTTATGGGTATTCCAA
>NODE_1143_length_124_cov_4.645161
CTATATGTCTCCATGACCTACCACCACGCTGCCTTGGATGATGGGCTGCAAAAACTAGGA
GAAGAGATGCATGTCATGATAAAATTACAGCGTGCCAGTAGAAATGTTTCCGCATTCAAC
ACGGTCAGTTCTCCGGTTGTGACTCCTGTT
>NODE_1144_length_27_cov_1026.074097
CGCACGGGAAGATGAGGGTAAACAGGATTAGACACTGGTGAAGAAGGGAGAAG
>NODE_1151_length_27_cov_5.111111
AAAGTTAGTGTTGAACAACCAAGTTCACCATTCGCCAGTGAGACGCAAGATAG
>NODE_1172_length_60_cov_172.616669
TTTCGTCGTTCAAGCTGCGCCCCTCAACGAGCGTGACATCTTTGATCCTCCTATTTTGGA
CCCTCATGCTGGTACCGTTTGGACCA
>NODE_1179_length_58_cov_23.758621
ACATCCTACAACATCCTACAATTATCAGTGGCATATTTGACTTACAATTTCTCAGTGTAA
GATAAGACCGGTGATATCTGCAAA
>NODE_1180_length_326_cov_15.671779
AAGATAAGACCGGTGATATCTGCAAACCAAGCCTTTTGATCCCTTGGCGAAGCCCAGTCT
GAATCATGTCCTCCAAAGAAGGTTTCGAAATGCATCCCCTTGATGATAGACTTGTCAGAC
GTTCTAAGGAGCAGGCCAGTTCCATAAATAACAGATTCTCCGTCAATCCAGAGCTCTATT
TCGCCATTCGTTTTACCAACGTCATTCAACTTGATCCTGAATGCCACAGAAATCCAGTTT
CCAGCTGCCTTTTGCCATGTGTAGGCACCCCTCCCGACAGAAAGTCCGAATTCTGGATTT
CCGACATACTTGGGGGGAATCTTTTTCAAAATATCTTCATTTCCGGCCGTCA
>NODE_1183_length_1419_cov_24.443975
AAGCCAGCGTCGATCGCGTCTTCAACACCTACTATCACAGTCGAACAGGCCATCTCCTCG
GCTGAACAGACGCTCCAAGGGAAATTCAATGATCACCCAGCAACTCTTGAATACTTGGTT
AGGGAGGACAACTCTGTTGCATTGACTCGCGTCGTCCAGATTGAAAACGCAGAAACAGGC
GCTTGGTTTGAGGCCTTTGTTGACGCTCATTCTGGCCACGTTCTTTCTGTCACCGATTTC
GTCACCAAAGCCTCGTACAGAGTTCTTCCTATCACATCAGAAGTCCTCACTCAAGGATTC
CAAGTTCTCACCAATCCCCAAGATACGACCTCGTCTCCTTCGGGATGGCATAACACCGGA
TCTGGCGCTGACACGACTAATACTTCAGGTAACAATGTCATCACATTCAAAGGTAGTCAA
TCATCTACAACACAAGAATCAAGCACTGGCGATGTCTTCAATTTTGTGCAGAATCCCAAC
CAGGCCCCCACTGTCCAAGCTAACCTCAACGCTGCACGAACAAATGCTTTCTATCTCGTC
AATACTGTCCATGACTTCACTTATCGTTACGGCTTTACCGAGGCAACATTCAATTTCCAA
CAAGACAACTTTGGCAAGGGCGGTGCTGGCAATGATCGTGTAACGGTCTCGGTCCAAGAC
GCCTCTGGTCTCAATAACGCTGATTTTGCTACTCCTGCTGATGGTCAATCCGGTCGTATG
AGGATGTTCTTGTGGGATGAGACAAATCCTGAGCGTGATGGTGCCCTCGAAAATGACATT
GTTGTTCATGAGAATACCCATGGTGTCACCAACAGGATGACGGGTGGCGGAACAGGCCGT
TGCTTGCAAACAACCGAGGCTGGAGGTATGGGTGAAGGTTGGTCTGACGCCATGGCTGAT
TGGACTGAGAAGACGTCCTCGGCTGTTCCTGACTATTTCATGGGCACCTACGTCATCAAC
GATCCTGCAGGTATCCGCACTCATCCCTATTCAACATCCCCGACGACAAATCCTCTGACG
TATAGCAGTCTTCAAACCCTTCGTGAAGTCCACGATATCGGAGAAGTCTGGGCCAACATG
CTTCATAATGTCTACGCTGGCCTTGTCGCTGCCCATGGCTGGACGGCAGACGCACGCACA
AACCCCAATGGCACGCAAGGAAACGTAGTTCATCTTCATCTTTTCCTTGATGCTCTCCTT
CTTCAGCCTTGCAATCCTACCTTCCTCACTGCACGCGATGCTTGGATCCAAGCTGACCAG
AACCGTTATGGAGGCGCCAATGCATGCACGCTTTGGAGGGAATTTGCTAGCCGAGGTCTC
GGTGTTAATGCATCCAACCACCGTAATGACAATACTGTTCCCTCTACTTGTACTTGAGGT
GAGACTGTGTGGTTTGAATTAATCATTAAGTGTAAATATGTAGAGCTATTAAATATATGG
CCTAC
>NODE_1184_length_115_cov_11.600000
GTTTCTGCCCATTATAATCTACCCTTAGGTTTCGCACCTCCTGAGTGTACACACATACAT
TCGAGCTTTGATTGATCCCTCGTGAACAGTAATTCAATGTATCTGCTTGCTGTGCTCAAA
TATCTACCGCTCGTTCTTGGA
>NODE_1206_length_147_cov_6.938776
TAAAACCACCAGCCGTAATGGGAAAGGGAGATACAAGGATGCGGGGAATGAGAGATACAA
CAACATCAATCATCACAATGAAAAGCACGAAAGATGGCATGAGGATCAAAAGAGGGGACG
AGCCATAAAGCCCAAAGCAAAAGATGAGTCGACTTGAGGATTATTGAGGCTGG
>NODE_1207_length_244_cov_5.254098
ACACGCGAACCAATGGCAGCAAAGGGAAGATAGAAAATCTACAAGCAGTTTCCCGGAAAC
TACGCGTACAGATCATCGTCTGCCTCTTCTTGGAAGCCAGCATTGCCAGAGGCCAAAGGT
GCACCCCCTGTTGATGGCTCACCAGTTTCGGGGAACTTGAAGTTGTTGCCAAAACCGCGC
GTTTGTTGGAGATTTTGGGAAAACATCTCATATCGCCTGATGTCCGAGTCTTGAACAGAA
CGTCGGGCAAATTTCATTGCCTCTTCGAAG
>NODE_1212_length_248_cov_6.088710
CAATAACACAAAGCCGTCAGCCGATGCAACTTACGACCGAGTGGAGTCTACAACATCTAA
TCTAGATACGAGGGCTGCACGTTCGGTTGAGGGCTGGATTGTGCTCGTCACAAATGTTCA
CGAAGAAGCCACTGAAGAGGATGTCCAGGACAAATTTGCTGAGTTTGGCGAGATCAAGAA
CCTTCATCTGAATCTTGACAGAAGGACAGGCTATGTGAAGGGATACGCTCTCGTAGAGTA
CGAGACGATGGCAGAAGCACAAGCTGCAATTGAC
>NODE_1213_length_752_cov_53.057182
TCGAAGGCGAAATGTTCCCAACTACACTTCTTACTGCGCTTTTGCTGGCTCTGTTCGTGG
CGGCAAAGCCGATCGTTCAAGTCCGCGACTCCCCAGTCACGCTTCCCTTGTCCAGACGTG
TTAATATTACCAGCGCACAAAACCTCTATCAACATGACCTTAACCGTGTCAAGGCTATGA
AGGCCCGCGCGAAGGTGGTCCTTGGGGATGAGCTCACCCTTGAAGAGGCGGCAATTGTCA
ATGAACCTGTTGACAATCAAGCAGTGACTTATATCGCATCTGTTGGTGTTGGTTCTCCTG
CCACAACATACCAACTTCTCGTTGACACCGGGAGTTCTAATACTTGGGTCGGAGCTGGGC
GTGCATACGCTCGAACATCAACCAGTCAGCAGACCGGCAACAGCGTCGCAGTTTCATATG
GTTCAGGATCATTTTCAGGCAACGAGTTCACGGATACTGTTACCCTTGCCTCGTTGAGTA
TTCCTGGACAATCTATCGGTGTTGCAACCAGGTCGAGTGGTTTTGAAGGCACAGATGGCA
TTTTAGGCATCGGCCCCGTCGATCTCACGCGAGGAACGCTGTCTCCTGCAGTAAACTCCC
TCGTACCTACAGTAACCGACAACCTCTTCTCCAGTGGCAGGATCACCTCCAATGAGATTG
GGATCTCTTTCGAGCCGACCAATACCATTGAAGTCGAGAATGGGGAACTTACATGGGGTG
GAACCGACTCTAGCAAGTTCACCGGGGCCATCAACTTCACTCCTCGCACCTCTACTTC
>NODE_1214_length_54_cov_6.962963
GTTTTGTTGTTGAACGAGCCTCTTGATGAAATAATGTTTGGCAATATCCGAGAGTGGAAG
AAAATACCCTTCCAAGATGT
>NODE_1215_length_57_cov_507.105255
GACGCAGAAACAAATCAAGCTACAAGCCCAAGGACATTGAGGAGTGCGTTAACCCCAACC
GCAACCTTAGCATTAAGGAGGAC
>NODE_1222_length_27_cov_1571.296265
ACAGATTGATAGCTCTTTCATGATTTTATGGGTGGTGGTGCATGGCCGTTCTT
>NODE_1240_length_354_cov_25.677965
GTGCCAGTAGAGGAGATTGGGGTAACAGAGGAAGTAGAGGGGGTGGAAGTAGATGTAGTG
ATAGCAGCACCAATGGTGAAAGAAGGTGACTGAGCAAGTACTTTATTGACATTATCGATG
GGAACGAGGATAATAGAATATTGCTGATTATTCGGCACAGCTGGAACCTCGATAGTCAAA
GTCCCTTTTGACGCATCAACATTGTTCGCAACACCATAAACACTGTTGAATGTTGGATTT
TCCAAGTATACAGAAAACGTTGAAGGGTCCCCACTGGCAGTTGTCCAAGTGAAGGTCATG
TCACCGCCATTGTTGACAGCTTGACTCGGCTGGTTCACCGTCAAAGCAGAAACGAAGGGA
ACGGCAAGAACGGCAAAGAT
>NODE_1241_length_39_cov_938.128235
CAAGGGTCAAAGGTGTGAGACACACGAGAGAGTTTCTTATTGAGAAGAAGATCAAGCTCA
AAATA
>NODE_1242_length_1281_cov_32.648712
AATCCCTCCCGAAGGAGTTGTGAAAAGACGATCTGTTGGCCAATAACACGCCATATTGCT
CCTCGAGATTTGGACTCGGATAGAGTATCTTGAAGCCACTTTTCCTGGTTAGCTCCCATC
AAACTTCGCTTGGGTTCATCAGCAAGTGCCGCGACAATAGCGCGATTATAATTAACATCA
GTCACATCGCGATTGTATTGACGAGTGTCAAGCATTGTGAGGTCGAGGAGCTTTCCAATC
TGGAAATTCCTCCAAATGCGAAGCTGATCTTTTTCGTCCACCTGGCGAATCGGCATCCAT
TCATGATAGGCACGGACACCGGCAAACTTCCTATCCGTAAAACAAGCACCGGAGGGAGAG
AATGCACAACCCGCGGCTGTATCGTTAGAGTCCGTCGTCCCAGCCTTCCATGCATTATCC
GCAACCTCATGATCATCCCAAACAGTGATCCAAGGCGCATGTTGATGGGCCGCTTGTAAG
TCGAGATCTAACCTATACTGACCCAGACGTTGGCGGTAGTCGTGAATAGTAGCCAGCTCC
CTGCCAAGAGTCTGACGACCAATCGCTGCACCATCACCAACAGATTCGTAAATATAATCC
CCGAGATGAACAAATACATCAGCAGTAGTGTTGCGAGCAGCAAAACCATATGCGTTAAAC
CATCCAGCTTGGAACTGAGAACAAGAGAATACAGCAAAGGTCAAAGGTCTGCCACTGTTT
ACCTGTTCAGCCGGAGTGTTGCTATTTGCCAAGGTTCTGGTAGTGCCGATTGGGCTGACT
ATGGAAGGGTTGGTACAATCTGCAAACTGGTAAAAGTATTTTGTATCTGCCTCCAGTCCT
GTAGCCTCGACTTTAACAGTAAAATCAATATCATAGCTGGTAAACGCTTCGCCGGAGTCT
ATGGGATTCCCAGAAATATCGCTCGAAGTGCCAATTTTGTAGGACACGCATACGGGTACA
TTCTGGTCGGGTAGCTGGCCAGAACCAGAAGATAGGGGCTCCGCGCGAGTCCAAAGAATG
ATAGAGGTGTCGAGAGGGTCACCACTAGCAACAGAATGCGTGAAATTCACACCCGAACTC
CAAACAGTCGGAGCATTACTGAAGTCAGAACCATAGAAACCTGGGTACACCGTATCCTTG
AATTTGGATGCGTCAACAACATCTCTGCGAGAGGGCTGGATGTTGCGACGGCTTATAGCA
ACTGTGTCGAGAGAAAACACAGGGTTACCAGAGAATGGTGAATGAAAACCTAGGTTCTTA
TTGAATTTTTCCAGAATCCCGAGCACACCCGAGACAGAGAGCAGGGA
>NODE_1244_length_233_cov_4.339056
CTTGGACTAGTCTAATTCAGTTGTTGTTGCTATACCGTACTTCAGTCAGGAAAAGTAGCT
GGCCGCTGATGAATGCCGGGTTTGAAAATGTATAAGGTTTGAGGAACATTCGGCAAAGCT
TGTACTTGCAAAAAGTAAGGTACTAGACGACGAGAAAACTTGCAAATAGACAATTGTAGT
TGAAGCATAAATTTTTGAAGGGTACTCAGGTCATGGTGAATAAGGATTGGTTTTGGATGT
TGTAGGTTTTTGCCCCAAG
>NODE_1256_length_1295_cov_30.600000
TCGGGGAGTGTACTCTACATTTTTACATATGAGCACGTCCCTCGACAAACAACAATTTAT
GTCGATCATCTCATCTCATCTCATTGTTCAAAAATCTACCCACTCATTTTCACAACTTAA
GCCCGATATTGATGTGCACAGCCTTGGTTTGAGTATACATATCAAGTGCATCTTGGCCTA
GGTCACGTCCAATGCCTGACTGTTTGTATCCACCAAAAGGAATATTTATTTCTGCATGCT
GCGCACAGTTCACCCAAACACTTCCAGCTTCAAGATGATTTGCGATTCTGATCGCTCTAC
TTGAGTTTTCGGTGAAGACATTCGCTCCTAATCCATATGCTACATCGTTCGCAATTTCAA
GAACCTCTTCCTCAGTCTTGAATTTCACGATCGAACAAACAGGTCCGAAAATTTCATCCT
GCATGATGCTCATCTTTGGATTCACGTTGGTAAACACTGTGGGTTTGATGAAGTATCCCT
CCTGCCCATACCTCTCTCCACCAATAACGACTGTTGCACCTTCCTGTTTTCCGGAATCAA
TGAATCCCATGACACGATCAAATTGCGTCTGCGATATTTGAGGACCGTGTTGAGTGTCAG
GGTCAAACGGTGAACCAGTGTGATCTGTGAGATCTTTGGTAAGAGCAGTGAACCTTTCGA
GGAAGGCTGGGTAGATAGATTCTTGGACGAAGATACGAGAGCCAGCAGTACATGCTTGAC
CCATGTTAAAGAAGATCCCTCTAGCTGCCCACTTCAATGTTTGTTCAAAGTCTGCGTCAT
CGAAGATAATAGTAGGACTCTTCCCACCCAACTCAAGTGTAATGACTTTTAAATTCGTTT
CACCAGAAGCCTTGAGGAGCTTTCTTCCCGTGAGAAGACTTCCTGTGAATCCCACCTTTC
GAATTTTGGGGTGTGCACTAATGGCGGCTCCGGCAACAGCTCCATTACCATTGACGATGT
TGACTACACCAGGAGGGAACCCAGCTTGGTTGAGTAGATCTCCCAATCGGAGTGCAGTAA
GGGGCGTGATTTCGGAGGGCTTGAGAACGACAGTATTGCCGGTCGCAAGCGCGGGACCCA
ATTTCCATGCCGCCATAACCAGAGGGGAATTCCAGGGCAGGATGCATCCAACAACGCCAA
ACGGTTCCTGTCTAGTATATGCCATCTTATTTTCCGTGGTCTCGATTGTCTTGCCGTGAA
TTTTATCTGCCCATCCGGAGAAATACCTGATCGTGGAGACAGCACTCTTCACATCGATGT
TCTGAGCACTGTGGTATGTCTTTCCAACGTTCAAGGACTCCAATGCAGCGAGCTCATCCC
C
>NODE_1263_length_231_cov_10.441559
TCTTTACCTATGAATTCCAAGTGCAGGGCAAGATTGTTCGTGCTATCGCTGCCCGAGGTG
GTGCTGATCTCACTCTCGCTCCTTTTGAGATGCAAGTGACAAATAAATCCCCGGAATTCC
TTTCCAAGTTCCCTCTTGGCAAGGTTCCTGCGTTTGAGGGTTCTGACGGCTTCAAACTTT
CTGAGGGCGATGCTATCTCTCGCTATGTTGCTGCTCTTGTTCCTAATGCCAATCTTTACG
GCGAAAATCTTCAGGAT
>NODE_1264_length_28_cov_2786.857178
GATGATGTTGGTCCCGCACATGTGACTTGAGTTGAGATAGAGCTTTGCTCGTGT
>NODE_1265_length_117_cov_9.948718
TGAGGTCATCAGGTTTATTCCGCCGTTGAATATCAGTGAGGCGGACCTTGAGAAGGGTAC
GAGTATTTTCTGCGATGCTGTTAAAGAGGTTGTCAGGGAAGGATGAACAGTATGTGTTGA
GTGTATCTTCCAGAATATCTGGC
>NODE_1269_length_48_cov_13.562500
CTTTACCGAGGCTTCGTCCCCTCCGTTGTCGGTATTGTTGTTTACCGTGGTCTGTACTTT
GGTGTCTATGATTC
>NODE_1270_length_87_cov_6.183908
CTAACGCATCATGGAACTGAGGGGGGTGAGCTACTACGTACGATATGCAAGCTGTGTAGT
TATAATATAGTGGTGCAAGATGCTATACTTTTTGATCAAAAGTTAAGTCTAAG
>NODE_1271_length_102_cov_8.725491
CAGGCCGCTCAGCTTGCTCAGTCCGATGGCTGGGGTGTTATGATCTCACATCGCAGTGGC
GAAACTGAGAATACCATCATTGCTGATCTTGCCGTTGCTCTTGGCGTGGGTCAGATCAAG
ACTGGTGC
>NODE_1282_length_62_cov_6.887097
CTGGGGACAGTGACGATCTTATCGCCATCGGAGTAGTTCGTGCTTTCGACTCCTAGATAT
TGACCGGAGGAAACGGAGCGGATGGTCC
>NODE_1283_length_834_cov_19.334532
AAATACGATAACTGTGCCGTGCCTTTTGATCATATTATTAAAGAAGGAATGGTCGGAAAG
TTCAAACGGATGGCAGACGCCATCGATAGATTAAGCCATCGTACAGGAAAACCTCCTTTG
TTGTATTCGCTTTGCCAGTGGGGAAGGGAACAACCTTGGTTGTGGGCAAGGAGATTTGGC
CAATCGTGGAGAACGACGGATGATATTGGTCCACATTGGGATGCTGTCCGTAGTATCATC
CATCAGAACTCTTTCATTTCTTGGGCGGCCGACTTCTATGGCCATAATGATATGGACCTG
CTAGAAGTTGGTAATGGTGACTTGACGATTGACGAGGCGAAAACACACTTCACTGCCTGG
GCTTTGTTGAAGTCACCTCTCGTGATTAGTACGGATCTCACTCAAGCTACCAAAGAGACC
TTGGATATCCTCACAAACCATGAGCTCATCGCTATTAACCAAGACCTTGTTATCGGCCCT
TCCATCACTCCATTCCGCTGGGGTCTTGGCCCTGACTGGCAAAATAACTATACAACTCCT
GCGGAATACTGGAGCGGTGAGACAAAGAATGGAACCGTCTTCATGCTGATCAACGATCTT
GACGAGCCTTCCGATATGTTCTTCAGCTTAACCGAGTCTCCGTGGATTCGTGCCGGAAGA
CAGTACTCTGTCCGCGACTTGTGGACTCACACTGACAATGGTACCGTTGTCCGTAACATG
ACGGTACATAATGTACCGCCTCACGGTGTTGTTGCTCTTTTGCTTAAGGACGCTGGAGAT
GAGCCTGATGGGACTGAGCCCCCGTGTGCACGACCTGAATGGTGCATGGATCAGAATGGA
ACTCGCATCGATGTGTAAAA
>NODE_1306_length_27_cov_506.925934
CGGGAGGAATCTCGAGAATAAGGGGTTGCGACTATGAAGACGTTGAGCCTTCC
>NODE_1310_length_60_cov_4.166667
CTGGTATAGTCCCACCCATCCTGAGTCCTGATGTCGTCCTCTATCACACAAAGCGCACAG
GATCAACGGCATTGATGACAGTCCCG
>NODE_1319_length_344_cov_5.406977
TATCGCATCGATGAAGATGCTGGAAGGCGCGCTTTTGGCCCTGATACCACAGCTACAGGC
GCTGTCAAGTCCAAATTGGGCGAGCAGGTCGGGCGAGCCAAGGCAATTGACGAAGCCAAG
GGATACTCTAAGACCACACGTCACTACTATGAACAAGCCATCGCTTCTCAGGTTGGACAA
CGTGTGAGGCGTTTCTACACAGAAACCTCTAAACAAGTTCACGACATTCATGAAGAGGCA
CGCCACATTGCTCAATCAGAGAAGAAATCATCTTTGGAGACGGCTGTCTCTGGCACGGAG
TCTAGTCAGGACAGTTCGGGAAAGGCCCCAACGGCCTAGTCGCTCGCAACGGCCACTTCT
TAAACTCGCG
>NODE_1320_length_95_cov_4.768421
GAAATCCAGGACGGTAGTATTGGGATTAGATAGTAGTTTCGCTTTCTTTTGTTCACGATC
TTGATTGAATCACTGTACACGACTCATACGGTACTTATAATATAGACACGCATGACCAGA
G
>NODE_1326_length_646_cov_13.904025
GTCTGCAGCTCCTGATCGAAATCGAGGGCGACGTAACATAGCTTCTCTTTGATGTCACGA
ACGATTTCACGTTCGGCGGTGGTAGTGAAGGGGTAACCTCGTTCTGTGAGGTTCTTGATG
AGGAGATCGGTTAAATCTCGACCTGCGAGGTCGATACGAAGGATGGCATGAGGGATTGAA
AATCCTTCATAAATAGGAACGGTGTGGGTGACACCATCGCCGGAATCCAAGACGATGCCG
GTAGTGCGGCCAGAAGCATAGAGAGAAAGGACGGCCTGGATGGCGACGTAAAAGGCAGGG
GTGTTGAAGGTCTCGAACATGATCTGAGTCATTTTTTCGCGATTCGCCTTTGGATTGAGG
GGAGCCTCTGTGAGGAGGACGGGGTGTTCCTCGGGAGCAACACGAAGTTCGTTGTAAAAA
GTGTGGTGCCAGATTTTTTCCATGTCATCCCAGTTGGTGACGATACCGTGTTCGATGGGG
TACTTGAGGGTGAGGATGCCACGTTTTGACTGTGCCTCGTCGCCGACATAGGAATCTTTC
TGGCCCATGCCGACCATGACGCCCTGATGACGTGGGCGACCGACGATGGAAGGAAAGACG
GCACGAGGAGCATCGTCGCCAGCAAAGCCAGCCTTGCACATGCCAGAACCATTGTCGATG
ACAAGAGCCGCG
>NODE_1331_length_55_cov_4.654545
CAAACATGAAGGCAGGGATCGAAAGAGGTGGTCTTAGACGATGTCCGCAATCACAAGTTC
GCCAGAGGCTCCCCCCCCGCA
>NODE_1335_length_103_cov_7.233010
CGACGCCAGACATGAAGCCAAGGCTGAATGGCTTGATTAATCAAGTGCAACTGCCCTCTC
ACTCTCCTGTTCCGCTTCAAAGTTCTCCACCAGATCGGGTACGTCGTCGTCGTCATCGTC
GTCGGCACC
>NODE_1341_length_138_cov_6.123188
CGCCCCGTGAATGCCCCTGAGGCCAGGACGAAAGTCACACTTTACCCAGTCCACAGTCTC
ATCCTTGCCGCTCATTGTGCCAAGCTCCCAGCGTTCCCGCCTCTTGAAGTTGCTGATCCT
GTAGAGACCCCTACCTCTCAGCAGTTCACGCTTCCTATCCGTCC
>NODE_1349_length_759_cov_20.938076
ACAGTCGCGTTCCATTGCCACCTCTGATCAACAGTGCCGCCCTCCAGATTATTTCCACCA
GGGAACCTCCAGAAAGAAGGTCCCACCTCTGCTAATGCAGAGGCTATGTCGTTCCTCATT
CCATTCTGCCGATTCCTAAATGTAGGCGGGAAAAGAGAGAGTAGTCCGAAGTTAATCGTT
TGGCCAGCGGCACTTCCGCCGTCTAGAGTTATAACGAAGCGGTTGTTCAGGTCACCAGGA
GTACTGTTGGCACGGATGCTGAAGCTGACTTGTGCCCAGGATGTTTGTGCTCCAGACAAC
GAGACGGTAGTGTCCCCAAGAGTCGAGCCAGATGAGGATTGCAGAGACACTGTGGCAGAA
CCCCTAAAGCCTGAAGAAGCGGGGAAGCGATAGAAGAAAGAGCCCGTATATGTTGTACCA
GAAGTCACTGCAATACCTGAAAAACCGGCGTTCGCAAAACCAACACCTCCATTACGCCCT
GTGGGGATGACAACGTGCAAAGCATTCGGAAGGGCGGTGGAGATGGGAGTACTCTCCCGA
ATGACACTGATCGTAGCCCCGTTGACAGCAGACCACGAGTTCAATGCATTACCAGAGCCG
GGAGTTACGAGTTGAAAGGCTCTGTTTTGGAGTAGTTCACCATAGAGACCGCCATCCCCG
CTATGACTAATATCCTCAAACATAAAACCCCATAGCGTCGTTGGGATCGGGTGGCTCGCG
GTTGAGCTGACAGAGATTGTCTGAGCATTCACCAACGCAACCAGGCCCAGTATAGCACCT
GTATA
>NODE_1350_length_28_cov_699.607117
ATAGGACGATTGAGAGAAGAAAGAGCATGAGCTGAAGCGATAGAACCATGCGCC
>NODE_1351_length_423_cov_11.832151
TCTTTGACAAGTTCCGAAAGTTTCAGGGCAGTCAAAGGAGTCAACTCTGAGGGTTTCATA
ACGATCGTGCAACCCACAGCAAGGGCGGGGGCAACTTTCCATGCCCACATGTTGATGGGA
TAATTCCATGGAATGATTTGACCGCAGACACCAATTGGATCGTGGCGAGTGAACGCTAAT
TTAGCTTTGTTGTCGACTTCGAGGGTCTGACCCATAATCTTGTCGGCCCAGCCTGCATAG
TAACGGAGGCACTGAACGCAGTCGCCGATATCAAAGTCTCTGGCAACCTTGACGGGTTTC
CCATTGTTGAGAGATTCGAGTTCGGCGAGGCTCTGTTGGTCGCGTTCAATTAGGTCGGCA
AGTTTACTGATGAGTCTAGCTCTTTCGAATCCGGTAACGTTTTTTCCCCATGTAGTCTTA
AAAGCACGCCTAGCGGCCGTCACAGCTAC
>NODE_1356_length_209_cov_11.492823
CTGCTTTTGGAAACGTTCATGGCGTTTACAAGCCTGGTAACGTTCGCCTGAGGCCAGAGT
TGCTTGCAAGACATCAGGAATATGCTAGCAGTCAAATCGGCGGCACAAATTATAAGCCCC
TTTATCTCGTCTTCCATGGTGGTTCTGGTTCGTCTGAGGAGGAAATCAAGACCGCTGTAA
ACAATGGTGTCGTTAAGATGAACGTTGATACTGACACTCAATTTGCTTACCTTGC
>NODE_1360_length_189_cov_37.576721
GCTGTCAGCACTAACGCCAATGTTATGCCTAAAAGCAATAGCCTGAGCACTAGACTTGAC
TTCGAGTGGTTCGATGGGCTGGTTCCAGCCAATCGCCTTGGCAATGCCGTTAGCGAGTTC
TGGGGAAACAGTGTAGAAGACAGATAGTTGTCTAGCCTTAACCTCATTGCTCTTAACTTG
ACCGAAGTGACCAGAGACATTGCTGATGTAGGTTT
>NODE_1374_length_314_cov_19.805733
GAGTGCATCCGTTCCACGTTCTCCGTATCAACAAGATGTTGTCCTGTGCTGGAGCTGATC
GTCTTCAGACTGGCATGCGTGGAGCTTGGGGCAAGCCATATGGTACTGTTGCACGTGTCA
ACATTGGGCAGATCATCATGTCAATCCGCTGTAAGGACAGCAATGCTCATGTTGTTCGGG
AGTCTTTGCGTCGCGCTTCCTACAAGTTCCCTGGTCGTCAGAAAATTATTGATTCGAAGA
AGTGGGGGTTCACGAATGTGAATAAGGAAGATTACCCCAAGCTTAAAGAGGAGAAGAAGG
TGTTGCAGGATGGTGCCTATGTACAATTCATTCGACCCCA
>NODE_1379_length_197_cov_11.487309
CCCGCCTTTCTGGTCCAATGCGGTTGCAGAATCCCAAGATGTCACATATGATGGAATGTT
CGTGAATGCGAGCAATACGGACCCTAAATTTGCTGGACGAGATATTGTACCCAACACCGA
TGGTATTGATACCTATCGTAGCGATAAAATCACAATGGTGAACTGGGACGTGACATGTGG
AGATGATTGCCTTGCTATCAAAGGAAATTCAAGCAACATTGTT
>NODE_1380_length_39_cov_53.743591
ATGACAGTAACCATGTATTTAGGTGTTTCAAACTTCCAAAGGGCAATATCGATGGTGATA
CCACG
>NODE_1389_length_57_cov_5.666667
CCGATATTTGTTCGTGGAAGTAGCAAGATGATTGTGGACGAGGCTAAGCGAGCGCTGCAT
GATGCCATCTGTGTAGTCCGGCA
>NODE_1390_length_594_cov_14.920876
GATATCTATCGAGATAGGTCAAATGAACGGTAACATCAACGCCAGAGCTGCAGAAAGGAT
CGTTGAAATCGCAGAATGATTTGATACGCGGCTGTAGAGTAGAGCTGTATTGCTGACTCG
GGAGACGAGGGAACAATCCATTGGTCAGGGATGTTCCCACGTCAAAAGACTGACCAACAA
CATGGCGGGGATCACCCATCTGGATGATGGCGTTCACTCGGTTTGCAACATTTTCAGCCA
CAGGAGGAGTGATAGCCCCTAAACCGATAGCACCTCCACCTCCGGCCACGGCGTCGCCGA
TCACATGGGCTCCCTGGGAATACCCAACGAGAACAATCTTCTGGTCAGGACATGCGGCCG
CTTGGTTGTTTAACAATGTCTTGGTAGCAGCGGTACCTTCAGCAGAACTACTCGCGTAGT
TTGTCAAGGTTGCGGGATAATCAACAGCGACGGTGGACACTGTTTGCCTGCTCTGTGTTT
GGACTTGAGCCACGAGAGCACCGATGATACCTGCACCAGGCAGCTCTGTGGAGGCTCTGG
CAGCAATGATGTGCACAGCTGCGCAAGGCGACGTTGGTGCAGGAACAGCACTGATGGAGA
CTGCTGAAACAATTATTATG
>NODE_1404_length_171_cov_5.169590
TTGTGATGAAGCAAGACGATGGTGAGTGTAAAAACCTTTGTACGATGATAAGTATGTATA
AAGGTGGACAGTGCGAATGGGAATGCAATTTAGATGAGTGAAAGCATGACATTGAATGTA
CGATAGAAAACCAGCCCTATTGCATAGACGGAGTGATGACCAAAAAAGAAAAAGAATGAG
TGTTGGTGAAAAAGGGA
>NODE_1427_length_86_cov_5.023256
ATTGAAACCGCTGCTGGATCTAGCTCTGTTCTTCCCCGATACCCCAACTACTCCCTCCAA
GGAACTGCTGCTTCTGAGTTTTATGGATCGAATCTTGCGAAGTTGAAGAGGA
>NODE_1429_length_90_cov_3.144444
AGGCACTGTTGCTTCCACGACCACTGAGCTAGAAGCAGGTGCAGTTGTTTCCGAGGCCGC
TGAGCTGGAAGTAGGTGCTGTTGTTTTCGAGCTGGTAGTAGGTTTTGTTGTTTTCA
>NODE_1432_length_32_cov_3957.125000
GAAAGATGGTGAACTATGCCTGAATAGGGTGAAGCCAGAGGAAACTCTGGTGGAGGCT
>NODE_1442_length_78_cov_62.346153
GTATGGTGATCATCAGATAACCGACCCGGGAGCAGTTCCTGTGTCTTTTTGCTACGACGG
AGAAGAACTAGTTTTAATAAACAGCAGTAGAATCCGTGCTAGCT
>NODE_1443_length_73_cov_2.410959
AGCAGAGCTTGTACGGTACAAATTGCTGTATGCGGAAGCTATGCATCAGAACGAGGATGC
GCAGTCATCGCAACGGGTGTCTTTCGCGATGAAGCGGGG
>NODE_1446_length_62_cov_7.338710
TTGTACTCCCGCGGTATCAAGATTAAGCCTAATGGTGCATGGCTTAATGACCTCCTCCGA
GCTGAGACCGGTCAGGAGTACGTCGAGG
>NODE_1448_length_59_cov_5.220339
TAATTCGTGGGCGAAATGGGACAAGAGGGCGTTGTCGATGTCTCTGCCACCGAGGTTGGG
ATCGTAAGCGGTGCTCTTGACGGAC
>NODE_1455_length_139_cov_6.546762
GGCAGGATTGAGTGCGAACGGACTAAGAGGAGCGTTAGGGGAATTTGGGTTATTGGGAGT
GGTACTCGAGGGTGGCGTTAATGTGCTGGGGTGAGTCGTTGAAGATGTTTGTCCAGGAAC
ACCGGGTGCGGGGAAGGAAGGCTGAGGAGCAAAGGGGTTGATTGG
>NODE_1456_length_117_cov_4.051282
TCCCGCCCCCGAGCCTCTACTCATCGGCAGCCTCGGCTTTTATCTTGGCAAGCTTTTTCA
TTCGTCGAACATAATCATCGTACTGACATCGTTCGTACTCATGACGCTCGTGTTCACATT
CCCAAGGAAGGTATAAATTCTTA
>NODE_1461_length_76_cov_23.276316
TGAACAAATGAAGGATCTGTATTGTTGCCCTGGTAAATACACATGGATTACCTGATTCAT
CGTACTTCCGAGGAATGATTTGCTAGGCATTCCAAGTAGCCC
>NODE_1470_length_354_cov_30.381355
TTCCACTGTTCCAAGGCCCAAGGCCTGATTTTCCCGCCAGCGCCATCTTGAATGACAGCT
GTTATGAAATCCTTCTCTATACCAGGACGAGAGCTCGTAACTCCACTGGAAGCACCCTTA
ATATTCAATTTATAGTGATTCCCCGAGAGAGGTTCGTAATTCCATTGACCATTGATGGTT
GATCTTGGAGGGAGCGTGAGGATTGGTTTTGGCCTGAGGGTCTGGTCCAAAATAGGTGCA
CAACCAATGTTTTGGCTTGTTCCAATGTTAAGAAGATAATAGGTTTTGGCAGGAGAAGTT
TCGGTCATGATAAGAGTCACTGATGAGAGTGAGTGTGGTTGGGTGCAGTTCTTCGGTTTT
GGGTGGATTATAAAAATCTG
>NODE_1475_length_74_cov_3.945946
TCTTATGGGGCTACGATCTGTGCAGAGCGCACAGCACTCGTCAAGGCCGTTAGCGAGGGA
ACAAGAAAATTCATCGGACTGGCTATCACACGTAATGTGA
>NODE_1477_length_92_cov_59.347828
CATATACATTGACCACTCCTATATCAGAAGTGACGTTTCAGGTTCCCGAATCTTGATCTT
CGTATATCGAACATAAGTCACTCCAAGCATCGGTTACACTTAGCTCTTCTATCGCTGC
>NODE_1482_length_133_cov_465.751892
AAGACAGCAGCAACATCACCTTGAGTTAAGTAGTGGCCGCATTCCTCGAAGTGGACAGAC
GGCGTGGAAAATCGAGAGAGGAATGGTGAGGCCTGAGACGCTTCATAACGATTGAGATCT
TTACCGTCAATACGTAACGGGAGGAATCTCGAGAATAAG
>NODE_1496_length_32_cov_21.062500
AAGAAACGCTACAACATGCCGGTTGACGAAGCAAGGGCTGATCAACTCCAGGCGAAAC
>NODE_1497_length_87_cov_52.643677
AAGGGCTGATCAACTCCAGGCGAAACTAGCAGAAAAAATGGATATCTATGAGCAGATTTT
GTCAAAGCAGCAGTATCTCTCCGGTGACGAGATGACCTTGGCGGATATATTCC
>NODE_1503_length_251_cov_4.904383
TACCTCAGGAGCATAAGGAGCGTGGACACCGGGCTCTTTGAGGACACCATCTAAGACTAA
TTGGGCAGCGATGCCGCAAGGAAGTCCAACAGTAAGAGCCATAGCAGAGTGACCACCAGG
TGTCTTCGATCCGTAGGCTTCGAGAGTAGAAGTCAGTGTTTGTTTAGTTCCATCCGCCCA
CTCAACAACGAACTTGTGCTGAAGCATGACAAGATCCCTTTCGCCTGCATCGTATTTCAT
CAGAATTTCCAACCTAGCGCAAAGGGTGTCCAAGAGA
>NODE_1516_length_406_cov_15.874384
GTCGGAGCCAATGCTCATGCTTTCTATGATGGAAACACAGTTTCGGATCAAACTGGCAAC
TTTGTAATTCATAACGTCGTTCCTGTACTCCGGTCCGTATGTGGAGGCAAACAACTCTTC
ATTACAGAGTCGGGCTGGCCATCACGTGGTAATTCGAACGGCGTTGCTGTTGCTTCACTT
GCAGATGAACGTTCTGCATTACTCAACCTTAATTGTGCCTGCCGTGACGATACTTCTGTT
TCCGTCTTCGCATTTGAGTATGATGATCAGATTTGGAAAGGAAATGATAATGAGCGGAGC
TTTGGCATCTTTGGCAAGCTTGATTTGAATGGAGATGTTTTTGCACCTTGTTAGATAGGA
AGTAAGTATTAGTGTAATTGTTTGTTACTTATCTGTTCGTTTGGAGATGGCATGGAAGAT
ATACCAAAAAGC
>NODE_1518_length_71_cov_4.295774
GTTGAAGGTGCCGATCTTGAAAATGTCTTTACATTCCGCGATATTGCAGATGCAGAGAAG
GTTGATGCAGCTGCCAAAGAAGGCAAGCGGGCTGTAT
>NODE_1520_length_39_cov_142.256409
ACATCAGCAATCAGTTTAACAACGGCTGTGACAACGACGTTAACATCGACATCAGCAGAG
ACATC
>NODE_1532_length_580_cov_15.750000
GGCTGTTGTTCTCAACGTCTGAGGGTGAGCCCGAAGTAGTAGCACAGGTACCCCGAGCGA
TGCCTGGCTTGCTGGCGTCAGCATCAGTGGGGTAGTCTGAATCAAGCCAAAGCATATTGA
CGGCATGGTCATCCCAAACAGACAGGACGAGGACCATGCCACGCTTCAACGCAGCTCCCA
TACCGCTCAAACCACCCTTGCTCTGGAACGAAGTGGTATCTCCGAAGGCAGACTTTTGCG
CGTCACAAAAGTCTTCAGTGATAGAATCGTAGGCATCCATGCCTGAGATATTGACTTTGG
AGTTTTGGATGACCTTGCCATCCTGAACGTAAATGCGGCGAATTTCCTTGAGATTTCCAG
AGGCGGAGCCGTTATCAGTAAGGAATTGGGTTACGACAGTGAACTTGCGTGTCGTGTCGA
CGGTCATGCCAGCACCATAGAAGGACTTGTCACCCATACGGAATGAATTGAAATCGCAAC
CGTCGGGATCGCAAATGGTGTCGTAACGACCTTGTGTACCACATGCGGTTCCAGAGCAGC
GGGTGAGACCTGTACTCTGGCAAGGATGAGGAGTATAGGCAGCAGACATGGAGTTGGCCT
CCCAAA
>NODE_1535_length_559_cov_7.026834
TGCGTGCACAAATGTAGGAAAACAAGTAATGACAAGTGTAGTACAATATCACAAAGGAGA
GTAGGCAATTCACGTACAAGCACGTTCCTTTTCTACTATTCTACCACACATATGTAGTGC
ATGATACAGGCCAGAGGACGACAAACGAATCACAGCTACAACTCTTCGGTATCTTGAAGC
TGAGAACCTCGGTCAAAGTGAGAAGAACCGGACACAACGTGACAAGCACAATCAATGAGC
GAGAGGCTATACACTACAGTGCACTGATTTATGCAGACTTAGCCTTGGCAGCCATAAGGT
TGAGAGCAGAGCCAGCCTTGAACCACTCAATCTGTCCCTCATTGAAGGAATGGGCAAGAG
AGATTTCATCTTTAGTTCCATCAGTATGCTTAGCAACAAGCATCAAGTTCTTTCCGGGCG
CAAAGCTCTCAAGGCCAAGGATATCAACCTTATCATCCGAGCGCACTTTATCGTAATCTG
CAGGATCCGCAAACGTCAAAGCAAGCATACCTTGCTTCTTCAGGTTGGTCTCGTGGATAC
GGGCAAACGAGCGAACAATGATCGCAAGTCCACCGAGGAATCGAG
>NODE_1549_length_27_cov_13.777778
TCAAGCGTTTCCCTTTCAGCAATTTCGCGTACTGTTTAACTCTCTTTCCAAAG
>NODE_1551_length_107_cov_4.411215
TGGGCGTGGTCAGATCGGCATGTGACCGCTATTGCGCTTGGCCTGTCTACTCTGTTTCTG
TTACCTCTATGCGGAAAGTGCCTCGGTAGTTTGATGTTATTCGCTGTACAGCGGTGCTGG
TAGTTTCGACGAC
>NODE_1578_length_100_cov_193.699997
CTATACCGCTACAAGCAAACACAAAGTGCTAAGACGCGGTTCCGGCAAGCCGGAGCTCGA
CAGAGAGTAGTCGACGGTTATCACAACAAGTGAATAAATGTTCTGAGGTTAAATATGGAG
TTTTCA
>NODE_1579_length_67_cov_3.208955
CAAATGTTTCTATTTCGTTTTCTCTCCCTTCTATTTTGTCACTCGGACTCGGTTCAGTAA
ACTTATGCGGAAACGGCATACAGCCTACTCATC
>NODE_1585_length_119_cov_9.983193
TAATGCCACGCTCTTCATATCCATTCGATGACATTCGCACTCTCTCGTTTTGACTGAGAA
AGTGGCACTGTTTTATGCGGTGTCTCGAGGACGTTTTGGCTTGTCAATCCTTTGTGTCTT
CACTTGGAGTGGCTTGCCAGCGAGA
>NODE_1593_length_1015_cov_76.472908
ACAATGTGGACACGATTCCTTAGCCTTCTTGTGCTTGTTGTCTCTGGATATGCCTCAAGT
GACTGTACTGGAACCATTAATTCGATGGCTGACGTCGCAGCCGCTGTAGCCTGCACGACT
GTTAACCTGAACAGCTTCCAAGTTCCAGCTGGCCAAACTCTTGCGCTGAAACTTCTTACA
GGCACCACAGTCAATATGAATGGCGACATCACTTTCGCACATGAGAATTGGGCAGGACCC
CTTTTCCAGATTAGTGGCAGCTCGATCACATTCAACGGAAACGGTCACACATTCGATGGA
AATGGACCTCTGTACTGGGATGGCTTGGGAGGCAACGGTGGTGTGACTAAACCAGCTCCA
ATGATGAAGATCTCAATGTCTGGAACATTCTCCAATGTCAAAGTGCTCAACTCACCCGCC
AGAACCTATTCTGTTTCTAATCCTGCTCCTCTCGTTATGGACGGACTTACCATTGATAAC
TCTCTCGGTGACCAGCCAAATTCCAACAGTAATGGACTTGCTGCAGGCCATAACACTGAT
GGGTTCGACGCAAGCACTGAAAACCTCACCATTCAGAACAGTGTTATTATGAACCAGGAC
GACTGCCTTGCCATCAATCGTGGTGCTAACATTGTTTTCAAAAACAACCACTGCTCTGGT
GGTCATGGAATTTCTGTCGGATCTATTAACTCTGGCGTCACTGTGAACGGAATAACTATC
ACTGGAAATACAATTACGAACAATGACCAAGCTCTGCGCATCAAGACTGATGCCGCCGCC
ACCGGAAGCACTGTCACAAACATCACATACTCTGGTAATACTGCTACTGGCTGTAAGAGA
TTCGGTGTCATCATTGACCAGAGCTATCCCTCTACTATCGGTACTCCCGGTAGTGGCGTG
TTGCTTTCGGCCGTCAACTTTGTGTCGCCTCAAACCTCAATTACAGTTAATAGTGGTGCT
GAAAGAGTGGCCGTTAATTGTGGTGTCGGCTCCTGCACGGGAACATGGAACTGGTCCAAC
CTCAAAGTTTCTGGCGGTACT
>NODE_1604_length_272_cov_8.801471
CCTCTATCACCATCATTAAAACCCTTCGTCGTCGTCGACAGTAAACACGTCCGTTCCTTT
TTGCAAAGTTATGAAGACTTGGGTCACCCTCTCCCTTTTTGCCTCTTCTGCGTTGGCACA
GTCATCGTCCTTGAAAGCAACTGCTTCATCGGCGTCGGTGGCGAAGCCACTTCAAACAGG
GCTTAGTAGCGGATGCCAAAGTTTCATCAGCTCATTCAATACGGATAGTTCTTTCACCGC
TTGCTCTCGCTCTTTGATTGAAGCCACTCAGGGCTTTGATCCTGGGCAAGGTGCAAGT
>NODE_1606_length_523_cov_21.759083
GGTGCATAACGAAAGAATGATTATACAATGCAGCGATACTAGTCTACAAACACCCCAATG
CCATAATACAAATCTAAACAGTGAAACCTCCATTAACACAGATATTCTGCCCATTCACCC
ACTGAGCAGCAGGGCTAGCGACAAAAGCAATAGCGGGAGCAATATCCTCAGGAAGGCCCA
AGCGGTTGTTCGGGTTCTGCTTCGCAATGAAGTCAATGACCTGCTGAGGCTTGCCTGCGG
TGAAGAGAGGAGTATCAACAGGTCCTGGTGAGATGGTGTTAACGGTGATACCGCGACCAC
CGAGATCCTTGGCAAGAACACGAGAAATTTGCTCAATCGCGCCTTTGGAAGCAACGTAGC
TCAATGCGTTAGGTAGGATAGAAGTAAAGCGTGTCAAGCTGGTTGAAATAAAGACAATAC
GTCCTCCCTGACCAAGGTGTTGAAGAGCGTGCTTGACCGTGAAGAGTGGAGCCTTGACGT
TGGTCTGAATATGTTCATCGAAGAAATCCTCACTGACATCGGCGATGGGTTTGCTGCCCC
TGATGCCCA
>NODE_1615_length_174_cov_4.609195
TGTCATCGGTAAGACCGTGAAGGATGTTTCGGAAGCAGAGGCATTGGACTATGTCCTTGG
ATATACTGGCGCCAACGACGTATCTTTCCGTAAACACCAGATGGCAGTATCTCAGTGGGG
ATTTTCCAAAGGCTTCGACAACACCAACCCCCTAGGTCCTTGTCTTGTGTCTAATAACCT
GATTCCTGATCCTCAAACTA
>NODE_1618_length_96_cov_4.041667
TAGATACAGTCGTTTGAGGAGAATTGGTAGCGCTGGCTGTTGGAGCGGGATCGATAGTCT
TTTCGAAATTGCCTCCATTATTCAATGCATCATTGACAGCTGTAACATAGAGTTCGTCTG
CA
>NODE_1619_length_201_cov_12.343284
CCAATCACAATCAGATCAAAAAGGCTCATCGTAATGGTATTAAAAAACCCAAGTCCAACC
GGACAAGATCGCTGAAGGGGGTTGATCCCAAGTTCCGCCGAAACGCTCGTTTCGCTCTCG
TGGGGTCGCGCAAGGTCCTCTTCGAACAGAAAGCTGCATCGTAGGTTGCGGAGAGAAGGA
CTTGTCATAAACGAGACCCTATGCACATGATCCATGTCATATTCATT
>NODE_1628_length_150_cov_8.326667
TTGTTCGCCGATCTCGCAAACATCAAGTGGGTCATTGTCACCTTTAGCCTTGGTCTCAAC
ATGAGATTGTGTAGGATCTTCCCATGTCTGAGGGAAAGCACCATAGTTCCATATGTAACC
GTGATGAGGGAAACAGTTCCTGACATAACGTAGGCGACCTTTCTTGATATCCTGTA
>NODE_1629_length_771_cov_8.935149
TTGGGAAACCATGATTTTCAGATCGCTTGTACCTGCATACAAAGTGCGGTGGCTCAACAC
GCTGACACTGGTAATTACTCGTGAAGGAGACCAGAGGTCACCATGAAACGCTCAGAATAT
CTAGAGGCGGGAACGAGCGAAACGCCTGAACCTATCAAAAGAGCGACCACCATTATTGTG
GTTCTGATTTTTCTGGCCGTTCTTGGTGTTCTGGTTGTTCTTGCTGTTGCCAGTGCCTGC
ATTGCCAGTACTCGTGGTCTTGTTCCCAGCACTTGCATTGCCAGCTCCAGTATCTGTGTT
TCCAGCTGCGGTACTATTGTTACCTGTCAGAGCACCGGAGCTAGCCCCAGGTTGGCCATC
ATCGGTTACTGTGAAATAAACAGCATCATCGAGAGAACCGTGCTGAGCTATTGGGACAAG
AACAGGTTGATGGTTGGCAGCAGAGTTGATCGAAGATAACTTATAGACACCGGCTGGGAG
ACCTTGGTCAACAGCAGCCGTGAGCTGTCCATTCTGAGCAGCAGCGTTCAGCCCTTTGAA
GAAAGCGAACTTCTGCGGATCCAAAGGTGTTGTTTGATCAATGGCATCCAATGCCTCAAC
GACAACGTGTGAATGACCTTGAATCTGGCCATTGTTGTTCAAGAATTGAGGTGCCGCGAA
ATAGTTCTCGTCTGCGTTCACGAAGAAACCAGTTTCCATCCCTCTGATGGCCATTGTAAT
GGTAAAGGCAGTGTTTGACTTGATCGTATCGCCGTTCTTAGGGGAGACAAACTTGGAAGA
TGGCATGTTATCCGTTG
>NODE_1635_length_100_cov_55.820000
TTTCGAAACGAAAAGAGACTGACCCAATTCAGAAGGGATATACTACTGATAGTCCCTTTA
CTCAGGAAATCATCAGGCGTGTTGGAGAAGTTGCGAAGGCGAAAGGGATCAGCATGGCTC
AGGTGT
>NODE_1640_length_208_cov_5.769231
TGTTGTTTGGTAGCGTCTGTCGTGTTACCCTTCATGAAGAGACCATGGAATCCTAAAGGA
ACACATCTATCCATCTCAGCCCTCGCAACCTCTGACAAATCCTTCGCATCAAGGACGACA
AGCATACTCCTCTGTTTGACACCATCCAATACAACACTCAACACCACACCATCATCTTCG
TCTTCTTCCTTCACACACCCAACATTCCCAGTAGCAAACTCAGAAGAATGAGGG
>NODE_1641_length_375_cov_6.461333
TCAATGTGTCCAAGTTAGCCATGGGCAAAGTTTACGAGGTTAAGATCAAGACCTTCTTCG
AGGAACATATGCACGAGGACGAGGAAGTTCGATATATACTCGATGGAAGCGGGTTCTTCG
ACGTTCGTGAAACGCCCACCAATACATGGATTCGTCTCGCAGTAGAACCTGGGGATCTCT
TAGTGCTTCCTGCAGGCATTTACCACCGTTTTACCCTTGACGAGAAAAATTATATCAAAG
CATTGCGTCTCTTCCAGGACGAACCGAAGTGGGTACCCCACAATCGCAGTGAAGCAACGG
ACAGTAATCCTTATCGCCTTGCTTATCTCAAGACTACCGGTGTTGGTGCTTAGTCCGTGC
TTCAATACATGCTACTGAGATTCAGACTATATGCTGTTCAT
>NODE_1642_length_59_cov_3.813559
TAAACCCCTAGCAGTGCATGCATGAACCGGTCAAAGACGACGGCGTCCTTCTGGATCTCT
TCCATTGAAGACCAGTTAACCATTG
>NODE_1648_length_67_cov_2948.313477
AGCGTTCATAGCGACGTTGCTTTTTGATCCTTCGATGTCGGCTCTTCCTATCATACCGAA
GCAGAATTCGGTAAGCGTTGGATTGTTCACCCA
>NODE_1653_length_212_cov_7.594340
GCATGACCGTCTTCCTCGCATAGATATCAAGAGATCGCTCCAAATGCGACCATAGGGTGA
CCATAGGGTGTGTTGGATGAGTGATGAATGATCGATGACAATGGACAATGCCAAGCGATG
GACGCTATGATATATTCTCGAATTCGCAGTGTCTTCTTTCGAATTGACCTTTTTGGAATG
CCCCTGATATGTAGGTTGTTTCCCCACACGGTGACATTACCATTGTCATATTACGAAT
>NODE_1654_length_171_cov_34.491226
CCGAAGCAGATCACCAACAGGGAAGGCTTGATTATCTTGAGAAAAGCCGAGTCCGAGCTT
CCTGTGGTCCTCGCTGGAAATTTTGACATCCTCAGTGGCAAGGCTTCATTCACTGTGCCA
GAAGTTATTGCGGGTAATGACTGGTCGGTAGTCCTGTTCGGTGACTCTGGTAATTGGTCT
GAGGATTTCACCATCAA
>NODE_1655_length_69_cov_679.507263
CCCTTTGTACACACCGCCCGTCGCTACTACCGATTGAATGGCTTAGTGAGGTCTCCGGAT
TGGCGTTGGGGAGCCGGAAACGGCACTCCTTTGCT
>NODE_1664_length_272_cov_14.338235
CTCCTGTTCGCAAGCGCCAAAATAAGCGCTGTAGGCCTCGCTCTTCTGCGGCATCTTCTT
CCCATGCCCAGCATTCCACAAGGGTCTTTGTCCCATCATCGGCTACCACTCACGAAATCT
CAGTGCCAGTCACCATCCATGCACCGACTTCCTCACATGAGGCGTCCCTTACCACTGCCC
TAGAGTCCTCTACCTCCACATCCAAGCAGGCGGAATCCTCAATGACGACGGAGAAGCCTT
CTCCAACTTCCACCACCAAGGAGGCAGAATCCCCAGTGACGACCAAAAAGCCGTCTCC
>NODE_1669_length_135_cov_67.103706
ACATTAACATCGACATCAGCAGAGACCCCATCGGCATTGTTGACCTTGGCAACAACGGGA
CCAAGAGCAGCATCAACGTTAGCAAAGAGATCAGCTACAACATTAAGGTCGACATCGACA
TCAGCGTCAACATCAAGTGCAGCATTGATTTTAGCAATAAT
>NODE_1670_length_97_cov_7.371134
TTGCGCCTGCCTGAGCAAGAGCAAGGGCGCAAGCGGCACCTATACCACGTGTTGAGCCCG
TGATAAGGACATTACTACCGTGAAGTTCGAAAAGAGAGAGAACTGATACGTCTGGGGTCG
GAT
>NODE_1682_length_568_cov_66.911972
TATACCACATTCTACTTCGGAAGCGTGGAATCTTCCTTAACCATGATAACGTCATTTTTC
ATTCCTTTAACAATATACATAAAAGGCACAGGAAATACTTCTTCAATTACATGTGTCCAT
TTCTCTCACTCATATTCGAATCAGAAGAAGCTACCGCTGTTACCACTACCACGGCCGAAG
TGCTCGACTCCTTCTTTAAGACCTTCGCCGATCCTTCCAGCCGTATCCTCGTTCATGTTG
AGACCAACTTTGCCAGCGATGTCTTGCACAGCGTTGGTCATGAAGTTGCCACCAGAAGTG
TTGGATGAACGATAGGAGTCATTGTTGGATGAGCCATACTGGCTGCTGTCACTAGAACCG
TGGCTCTTGTTGGACATCCCGTACGAGTCGTTATTTGAGGAACCATAGTTGTTGCTGTTG
TTGGACGTCCCATATGAGTCGTTGGAGGAGCCATAGGTATCGTTGTCACGTCTGTTGGAG
GAACCAAAGTTATCGTTACCACGATTATTGGAGGATCCGAAGGAGTTGTCATCATTGTTA
CGTCTGTTGGAGGAACCATACGAATCGCTGGATGACCCATAAGAGTCGCTGTGA
>NODE_1683_length_28_cov_56.928570
GTACAACTTCACCAACTCCGGCGAAGACACTTACTCAATCGAGCCTCTCAAGCC
>NODE_1708_length_708_cov_15.754237
ACACTAGGCTATGGATACTAGTACGGACTCAAAAGCTGCAGAAATAATGGGCCCCAGAAG
TCGGAGTGCAAGGAGTCAGAGGCAAACGATGGTGGTGGTGATGATGATGATGGAATGGAT
GAGCGTCGACAACGAGCTTGATAGCTTTTCCTTCCGTTACACCAAAGCCATGAGCCAGAG
TCTCGGTGATGTTAGTATCTTCAGCAAGCCTCACGCCACACTGGGTCTCCCAATAAACGA
GAGGCCTGTAGGGCGCAGGAAGGTAACCCTGAGTGAAAATGTGGTTGGTGAGATGAGCAA
TTTGCTGTAACTTGATATTCTGGTTCAAACGGATTCGTTGAATGGCGACTTTGGCGGCCG
GGGAATAAACATAGCGGTATGTGAACCACAAGGCAGTCGGAACATCCTCGACGAAAAGAT
TGACAGCAGTATTAACGCACTTTCCGACGCCCTGTTTCACAAGTTCCTCCACGGTGTCAG
AGGAATGGACGGGGGCACCGTCATGACGGACCCAAGTACAAACAGAACGAAAGTGAGCCT
CAACAAATCCTTGACAAAAGACATAATCTAGAACATCTTCAAGGTCAGATAATTTTTGTC
CAGCGAGTTCTAGCTCAATGAGTTGTGTTGTCGGGGAAGCATTGCCACGGGAAGCAAATT
GGTAAGCTACCCAAAATTCACCACTGGGAGCCATTTCAGGAGAATGAATGAGAGAGAAAA
AGAGAGAGATTGTA
>NODE_1709_length_47_cov_2261.702148
GTGAATACAAACCATGAAAGTGTGGCCTATCGATCCTTTAGTCCCTCGGAATTTGAGGCT
AGAGGTGCCAGAA
>NODE_1726_length_409_cov_9.997555
TGAGGATCATACCCACGAAAAGTCTGGGCTGTTGCGCGGTACCCCTTACACCAGCATCAC
CAACAATCCCAATGGCAAAGCCAGCTGCGAGACCTGCGAGGCCAACAGAAAGACCGGCAC
CGAGTTGAACAAAACCCTTAGCAAGCGACATTGACACGGCCAAGTCACCAGCGATGAGTA
CTGAAACGACGAGTCCGTAGATAGCAATGATACCAGCCATGATAACCGGGACGACACATT
TCATCATTAAGTCCGGTCGAAGCACCGACATGGCAGAGATACCAACGCCAGACTTCGCAG
TGCCATAACTAGCACCAATGCAAGTAAAGACAATAGCACTGGTGCAACCCATGGCACTAA
AGAAGGGAGCGTATACAGGGCACAAGTCAGACATTATGGATCGGCAAGAAAGGAATATGG
ACGAGAAATATTGAA
>NODE_1728_length_148_cov_5.743243
GGGACGAAGAGTCACGAGATGTGCGACCGATCTGATCAACAAGATGAGGGAAAACTGCTC
GCAGCAATTCGAGGCTCACTGGAACTGTCTGGAGCGGAATAACCAGGAATATTACCATTG
CCGTAAGCCAGAGCGGGCTCTGAATGCTTGCGTATTTGAAAAGCTCGGTCTTAC
>NODE_1738_length_64_cov_299.343750
CATCCTTAGGGATGATTCTCCCCTTGCCACTGTTATTGTTGATGTGAACGCTCAAATTGA
ACCCATTATTGCTAAAATCAATGCTGCACT
>NODE_1752_length_205_cov_33.058537
GAGGGAAATATTGGACCTGCTTATACTATTCGCGACCCGGAGAACTCGTCGAAGGTCTGG
ACAGTTTCAGATGAAGTAGAAAGATCACTTGGAGATGAATATAAACCTCTCATTCTTCAG
GATTATCAAGTCGGAAATTTAAAGCAGGTTTTTGCTTTCATGACTGACCCAGTTGGTGTC
ACTAATCAGTAGTTCTAACGTCCTTCTGACGTTTTGTAATGACAATGTCTG
>NODE_1755_length_59_cov_5.186440
GACGCTTAGGGGGTAGTTGGCTGGCAGATCGCTACGGTATATGGAACATGCAGATCCTAG
TGACCGTTGGAACTACAGCATCAAA
>NODE_1761_length_27_cov_167.888885
GTAACATACACTAATGCCCAGGGGGCCCAGAAGAGCATCAATATACTTGGTAT
>NODE_1762_length_49_cov_645.326538
GAGGAGAGAACGGACTTTGATAGACAACAAAGTTGAAAAATCAGTGACATCAACCTCAGA
TTCGAGACTGACATC
>NODE_1763_length_327_cov_7.675841
TTTCCGGAACTGTAATGGTGCCTTTGAGGATTCACAATGCGCCAACGGCGCTCTTTTGTT
ATGTCATATGAGCGGCCTGTCTCGACGGATAATCGTGTATCAGCTGAGTAAAACCCGTTG
CCGGCAAAGTTCTCCTTGGAACCTGCTGGAGCCTCCAGAGAGAGAACATCGGATTCGATG
ACAGTGTTTTTGAGCCCATCAACCATGGGATCGATTCGATAACAGAAGGTATGCTGATGA
TAATGTGCATCGACATTCGGTGCAACAGTTGTTCCATGCGGATTAGGCACGTTTGTACCA
ACGTAGACTTGAAGAATTCCAGTAAGACGAATATCAATCTCTACAGTCCCGTC
>NODE_1773_length_65_cov_5.276923
GCAGATTCGAACAGTGCTCCTGTCGATTCAAGCACTGCTGAGTGCACCTAACCCGGATGA
TCCACTAGCGACAGATGTTGCAAAGCACTAA
>NODE_1779_length_267_cov_16.910112
GCTAATCCTCATCATCCAGTTTTTTTATAAATTAGTACTGCTAAACTAAATACCTTACAG
TACTTGCATTCGCAGCCTATCTAGAAATGTTCTATTTCTCAATTTTGGCTTATAAATAAA
CCATTTAGTATCTAGGGGTTAGATTCTTGCTTGATAGACATTCAGCACTTATCTATTATG
TTTGTGGCTACCCAACTATGCAATCATTATCATTCTGCAGCTTTTTAAAAAAAGCATGAC
GAAGTAAACAACTTAAATAATTAAAACAATTGGTACACTAGAGAAACACAGCC
>NODE_1781_length_203_cov_12.334975
CATACATAAGACATTTTTGTGGCAGGATAAGTAAGGAAAATGAAGTACAAGGCTAGATCT
AAACCTCCTTGACTTTGACCGTACCACGCAGTAGACCAGTGCGACGAGCAGCAACAAGAC
CGACTTTCTGTCCGGGTACAGCGGAACGAGCCACTGTCGAGGCATGGCCGATGTGTTGAT
GGTTACCACCACCATGAGGATGGTCAACGGGATTCATTGCAACGCCACG
>NODE_1783_length_324_cov_14.441358
GCCACCTCCTGCCAAAGCATGGGAAGCATTTTACCCTAAGGGCAGCATTAATCCTGGAAG
CACCAATCCTGGAGGATTCGGTTTCTATCTCTCAGGCCCAGCTTCCTTCGCAAAACAATT
ACAGGACGGTGCAAAGGAAGTCATCATAAGCTATCGCATGATGCTTCAGAAGGATTGGCA
GTGGGTCAAAGGCGGAAAGCTTCCTGGATGGTTTGGTGGCGTAGGTGACCTCGCATATAG
CTGTACCGGTGGCAGACAAAACGAACGATGCCAATGCTTTGATATGAGGCCAATGTGGAG
GACCTCTGGTTTAGGGGAGCTATATACATACCTTCCGCTTACGGCAGGGA
>NODE_1784_length_48_cov_11.083333
CGGAATTCGCTGTGGTATTTTGTTCCATTGACTACGTCACCGTTGGGATTAGACCCAGCA
AGCATGAGATTCCC
>NODE_1786_length_119_cov_59.697479
ACACCCTTCATATCAATGCAGAATCATTACAACCTCATCTACCGTGAAGAAGAACGCGAG
ATGTTCCCGACCCTCAATTGGTTCAATGTCGCCTCCATCCCCTGGTCTCCTATTGCTCGT
GGACTTCTTTGCAGGCCTTTGACCG
>NODE_1788_length_317_cov_13.350158
AACGACTGTCCATTTCCACGTCAATTGGAAACCTGAGGAAAAGTGCCAGTGGTTGGACAG
TGGGTCGGTCGTCACATGATGTACCCTCCACGGCACCGGTAAATGGGACATTTGACGCGT
CACATTTGCCACCGTCCCCCAAGTTGCCGAAACAATTCAGGACTTCAACTGCAGATACCG
CCTCAACTGGCGTGAGCTCGCAGCGGAGGTCGGTTCAACCAACACTACACACTCACGGAA
GCATCATCCACGAAACAAATGCAATTAAGAATGATGAAGTCAGGAGGGTGACAGAGCTTG
CGTTTTTGGGTTAAACTGAGACGGGGATTTTTACTGTAAATGC
>NODE_1791_length_287_cov_78.672470
TTAGACATGCATGGCTTAATCTTTGAGACAAGCATATGACTACTGGCAGGATCAACCAGG
TAACTACTTTCCTATTCCCTGCGCACCACAAACAGAACACAGAGAACAACCACCAGGTAG
TCACAGAACATTCACAAGAACGTCATGCTTTCCCCAGCTAGGATTTCATCAAGAATTGCA
TCCGAAAAGCAGCCCAGCAGCAGCTCTAGATAATGTTCAAACCAAGAGGTCGTACTGATC
AATCAAAGAGCCAACTACCATGGCCACCTTGTCCCCAGGTCTCACAATTTCTAGGACAAT
GTCTCCTTGCCTT
>NODE_1794_length_27_cov_1538.925903
TAGCGACGGGCGGTGTGTACAAAGGGCAGGGACGTAATCAACGCGAGCTGATG
>NODE_1797_length_764_cov_34.595551
CCTTCCTGTTTCATTGGTTATTACTGCACTTTTCAGCTATACTGTGAACAGTCAGACTGT
TTACATGGCTGGAGACTCGACGATGGCACGTGGAGGCGGAGGCTCTGCTGCACCTGGTAC
AGATGGTTGGGGTCAATATCTGGGCCAATATTTGTCAATCCCGGTGGTGAATGATGCCAT
TGCCGGTCGTTCTGCGAGGTCGTATACCGATGAAGGTCGATTCGATACTCTGATAAACAC
TGTCAAAAGTGGAGATTTCGTCGTTATTGAGTTCGGCCATAACGATGGTCTGAGTGGAGC
TGTTGATAATGGCAGAGAGGACGCCTTCGGGGATGGATACGACACCACTTCAACTGTGAC
TAATGCCGCGGGACAACAGATTGTGGTCCATACCTTCCCCTATTACATCCAAAATGCGGT
CACAGCTCTTCAGGCCAAAGGCGCAATTCCTATCGTATCTTCTCAGACCCCCGACAATAT
CTGGGTTAATGGGGAAATTGGAGCTGGACCTCGATTTGTCGGATATGCACAAACGGCTGC
TAGTCGTACAGGCGCAGCTTACATTGATCATTACGCATATGTTGCGGAAGCATATGATGC
ACTGGGACAGACAGCCGTCACTGCTTTCTATCCGGTTGATCACACTCATACATCCGTTGC
AGGTGCAAATGTTGTTGCCCAAGCCTTCGTCAGGGGTCTGTTGTGTGGGAACAGCGCATT
GAAGCCGAAAGTAAACTCTGCTGGCCAGAATGTTCCGAACCAATGTCTGTAGTAGAGTAG
AAGACGTTTA
>NODE_1798_length_32_cov_574.343750
GTCCCACCTGAGATTGGAACCCCAGTGAAGTGAGCGCGCTTGGAATCATGAGAGATGG
>NODE_1816_length_306_cov_5.490196
TCGACGTTCACAAATTGTTCCAACTTAGTCACCTCAATAGCATTAGGCTGAACGTATTGT
TTCATTGTCGCTGCCAACCAGGACCCTGCACCAGCTTCGTCGCTCAACCCAGGTATCCAG
GCGCGAGGATCATTTCTGACTACAGCGTTGACTTCGCGGTCATAACTGATGACGGATGGT
GATCGCTTGAAGGGGTCTGTGGAATCATTGAACCATTGTGAAGTAGTCAAGAAATTGCCG
AGATCTGCGATGGTCTCCGTTGCACCATTTGTGACGTAGTAGTGAACGGTCTGAAGCGTT
CCATCGGCATATGTGATAGAAAGACGAGCTCG
>NODE_1817_length_56_cov_3.589286
GTTCTCCAAGCGATGAAAAGATACCATAAACAACAGCGAATGCTCCGATATGACCAGGAG
CAGTCAATTGTTTATAGAGTCC
>NODE_1818_length_101_cov_5.940594
GATGAATCAGAGGCCGAAGAGGAAAAACCAAAGAAGAAAGCACCTGTTAAGAACGCCGCT
GCTAAAAAGATGCCTGTGTCCAAGAAAGCACTAAAGGCTGATGAGGATGTCGATATGCAA
GACGAAA
>NODE_1820_length_388_cov_8.747422
TTTTACATTCTATAGCATCCGCTCTGCGTTTGGCGCCTTACTGGTCCAGAGTGCGGATGA
TCTACCTCCAGGAATCGATTACGATTTCATTGTCGCGGGAGGTGGCACTGCAGGTGGGGT
TGTTGCATCTCGACTTGCAGAGAATCCAGAGTGGAATATTTTAGTCATTGAAGCAGGTCC
CTCAAACAGAGACATATTTGCATCATCCGTCCCAGGACTTCTGGGGCAGCTACAAAACAC
CCTTGTAGACTGGAACTATACTACAACTCCAAGTCCAAATGGATTGCCTGTCCATTACTC
AAGGGCGCGGATACTAGGTGGATGCAGTTCACACAATGGTATGGTATTTACAAGGGGATC
GAGGGACGATTGGGATCGATGGGCTAAGATCGTGGAAGATGATGGCCTAAAATG
>NODE_1830_length_345_cov_43.026089
AACGGTGTCACTTATGAACTGACCGCAAACGCTCAAATCTGGCCTCGTGCGCTTAATTCT
GCTATTGGAGGAAATGCCAACAGTGTCTATCTAATTGTTGGCGATATCGGTACCCCAAGT
GGTGAAGGTTTCGATTTTGTCAACGGTTATGCATTCCTTGAGCGTTTCTATTCGGTCTTC
GACTCTGCGAATGGTTCAGTTGGATTTGCGACCACTCCTTTCACAACGGCCACAACAAAT
TGAGATTTGATAGATGAAGGTGAACTGAATTGTATATCTACATTTGGGTTTCTCTATTTC
TGTTGTGATTTTAGTATCTGTATTGCTTGGAATATCAATATTTGTCGTTCAATGAAGAGC
CGACATCTGTG
>NODE_1831_length_633_cov_55.191154
AAGCATTATTCATTCTGTTTCAGTCGAGAGCTAGTCCTTTGATGAACACGATCTAGGGAC
ATAGCAAATACACTTTCACTATCTTATACAATTTCAAGCTTCGAGAGTCAAGTTATTTAG
AGTTTGCTGCCAGAAGTGGCATCTATCAAGCGCTGCTGGGCCTCATCGAAGTTGATGACG
CTCCAGATGGCATTGAGGTAATCGGCTTTGACATTGAGATATTGGAGGTAAAAGGCGTGC
TCCCAGATATCAACACCAATGATAGGGACATGGGTAAGGAGAGGATCTTGGTTCACCGTC
GTGACAATCTCGAGACCTTGTGTAGACGGATTGAAGCCGATCCAACCCCATCCAGAGCCC
TGAATGGCAGCAGTGGTAGCGTTAAACTGCTGTTTCATGTTTTCAATGTTGCCGAAAGCA
GCATCGATGGCATCTTTGAGAGGACCAGGCTTGATTTGGCCACCGGCACCCTTGCCCTCG
CTTGCGGATGGTGCGAGGTTCTTCCAGAAGAGAGCGTGGTTGATATGGCCACCGCCATTG
AACTTGAGAGCAGCCTGGAGGGCGATACGCTCCTTGGGAGTGCTAGTTTTAGCATAGGCA
GCTTCAGCCGCATTCAGAGCATTGACATAGGTCTGGTGGTGCTTCTCTTTCCACTTCTG
>NODE_1841_length_302_cov_58.778145
GGTGTAGAATTTTACAGCTACTTCAAGGATAATTGCCCGAACTCATATGCGTATGCCTTT
GACGATGAGACAGGACTCAAAACTTGCGACTCTAACCTGAACGCTGATTACACTCTCACC
TTTTGTCCTTGAGTGAATCCTCGACCAGATAGTAAACCAATAGTTGATACTGGATGTGAT
ACACAGAATTGATAGGATGATGGTATTTTGAGAATGAATATCGAGTATCGTGACTCGAAA
CAAGTAGAGTATGCTACTTGTTGCGAAGTGGCAGTGTGATCCATGTAGTGATGGAAAATG
TCCTGTAACCCAGAGTTCCCTAGTTCCC
>NODE_1843_length_448_cov_17.008928
AATCAAAATCAAAATCAAAATCAGCTGCAATGATCTATGTCTATCGTCGTAATAAGAGAA
TATTCCAGGCCCAATAATTGCAAACACACTAGTCTAGATATCTGCCACCAGTTAAAAACT
AGCGTACTAAGAGGGTAATACAAAATTCCAGGAGGAATGGAAATATGTGATGATACAGAA
TACTTATTTGTTCAGGACGGTAGTTTCAACAATGATGCTCGTGACACGGTAAGGATCAAT
ATTGGATGCGGGACGACGATCTTCAAGATAGCCATAACCCTGAGCAGCGACATGACGAGG
AACACGAATAGAAGCACCACGGTTAGCAACACCAGAGCTGAAGTTGCTAATATGATTTGT
CTCGTGAGCACCAGTAAGACGGAGGTCATTGTCTTCGCCATAAACAGCGATATGCTCGTC
ATGCTTCTTGGAAAGCTTCACAATAGCTTCTTCGATGACCTTCATGCCGCCAAC
>NODE_1846_length_262_cov_68.801529
TTCGCTCTCAACCTCCATCGAATACCTCATTGCAAATGAGTCCCAAACAATCACAGTAAC
TCAAACTACCATTCAACTACAAAGGCACAACACATTGATTCCGATATGGGTTTCCTACAC
TTGACTCCGAGAAGAAACATAGTGTAATTGCAGTTTAGGAATAAATCTGACTGGCCCAAC
CACCTGTAGAATAGGTTCAGAGGTTTATAGAAATAGGAGTACAACCCAGAACGAGGAGAC
CCGAGAAGTTATTGCCAGTGCAGCAGACGGGTTGGGCAGTACAAGAGT
>NODE_1860_length_179_cov_7.312849
AATATAATTATAATTTGGCATTAGCGCAACAAGGAAAGCATCTACGAAAAACTAGTCAAC
GTAGCCGATCAAAGAATCTTGCTCCAAGCAAGACGGTTGGGAATTGAAAAGACTTGAAGG
CACCCAGCTCACTACGTACAACGCAGGATGATAACAGGTAAATTCAAAAAGTAGTGAAGA
ATCTTCATGATGAGTTTTAAAAAAA
>NODE_1868_length_56_cov_3.321429
CCGCCGCTGGATATGGGACGATTCGTGAACCAAAGGTGGTTGAGCCGGAAGGAAGACTAT
GACAGCAAGCATTGATACCGGG
>NODE_1871_length_85_cov_9.682353
CAACAATGGTCAGACAAAGCAAGTGACGATGATGTTGTCAAGGTATGATTTGAGCATTTG
GGATGTTGTCGCACAGGGATGGAGGAGGCCGCAGGGAATTATCGGTGTGAC
>NODE_1874_length_332_cov_28.572289
TGTCCCAGTTTCTGACTATCCCTGTTGTCAATGATGCGGTCGGTGGGGAAAGTGCTAGGT
CGTACAGCGACCAAGGACTCTTCAATTCCCTCGTTAGCAGTACCCAGGCAGGCGACTTTG
TCATCATTGAATTTGGCCACAACGATGTAAGTGCAGGGGCTGTGGATAATGGAAAGCAAG
ATGCAGTAGGAGATGGATATGACATTACCAGCACCGTCACAACCGCAACCGGTCAGACTA
TTTTAATCCACAGTTTCGCATTCTACATCGAGAACGCGATCGCTGCAGCGTTAGACAAAG
GCGCCATCCCAATCATCTCATCTGTGACGCCAGACAACATCTGGGATAATGGTCAGAT
>NODE_1877_length_282_cov_7.492908
GCCAATTATGATTGTCCGCCCGATGCAGATACGTACTTGCATCGTGTTGGCCGTGCTGGT
CGATTTGGCACTAAGGGTCTTGCTATTACTTTCGTTACCTCAGATGTTGACCAAGAAGTT
ATGTCTACGATTCAGGCTAGATTCGAAGCTATCATCTCCGAGCTGCCCAATGACATCGAC
CCTGCCAGCTATATGACTTCGTAGACCTCTTAACATATTCCCTGTCTTGTGATCTTGAGA
TGACTGTAATGGTACTTGGAATTGCTGTTCCTGTAATTATGAAAAGCCTGATGTCTTCTG
GGTCAATC
>NODE_1880_length_144_cov_43.736111
GTGGTGGGGTCCTGTTGAGGAGCACCAGCGTATCGGAAGATAGCACGAGAAAGAGTAGCA
TTTTGATTGAGATTGCGTGTGGGATTTCCACCCACGAAAGGAGCATTGAACCAGTAGTTG
TCAACTGGCTGGTCGGCTTTGACAACAACGTCGTAGCGTTGTCCAGCAAG
>NODE_1889_length_573_cov_8.432810
CCGTGCTTTGTGATGTCGCCAGGATGTACCTGGACGATCAAGGCTCTATCATCAAGATGT
TTGATGGAAAATTCACCCCCAGCTAGTACAGTCAAAAGATCAACCTCGACTTCAGCGATA
AGATCGTTCTCTTGTCGGCGGAATCGGTCATGAGGCTTCTCTTCAATAACAATGACAACA
TCCCCAGGTTCAGCCCCAGGCGACTGGTCGGACTCGCCACGGAAAACAACCGTTTGTCCA
CCTTTCATACCCTTATCGATGTGAACCTCCAACATCTTTTTATCAGGAATGACTTTCTTG
CCCTTGCAGACGTTGCAGCGATCTCTGGCATTGATGTATTCGCCGGTACCAGAGCAATCA
TCACAAGCAGTCTGAATCTGTTGGATCATCGGACCCATCTGTCGCATAATGACCTTGACA
CCACGACCATTGCATCCGGGACAACTCCGAACGGCACCATCCTTGCCGCCCTTTCCCTTA
CATTTGGAGCACAGGATATTACGTGTCAGTGCAAGTTTTGTAGTCTTGCCTCTGTATAAC
TCCTCGAGGGTAACGTTCACACGGTGAACAAGGTCTTTAGTTTTGCGGGGTCCCTGCTG
>NODE_1890_length_75_cov_7.853333
AGCTGTTCGACCCAGGCAGCCTGCTGCGAACGCCCTACATCTAATGGGATTATTAACTTC
AACTGCAGCCCTATTAATATCAATGGTTAGATGTGCTGGTA
>NODE_1897_length_168_cov_4.279762
TGAGGAACTTCTCGTCCTTCTCCTCGTTGGATTTAATTGCCTTTTTCGTTTCGTCAATGT
TCAGCTCCTTGCGTTCAATCGTTCTGCCTGGCGGCACAAGGCGAAGTTTGATCACGAGGA
AGACAATAGATGACGGTGTCACAACGCGCTCCCCGATGACTTTAAATGTGACATTTACAA
TCTCAGGCGCACCC
>NODE_1898_length_86_cov_5.802326
ATTTAGCGTAACTTGACGTCCTTGGCTTTCTGCGTGGTTGTAAAATTGGGCAGCGACTTC
CAAGGTCTTGTTTGGTCCTCCAATATCGCACCACATGATTTCAGTATCGTAA
>NODE_1899_length_129_cov_7.085271
CAGGATTGGAGATAACAAGGATATGAGCGGAAGGAGAAACACGTGCGACTGCAGCAGCAA
GGTCGCGGACGATAGAAGCATTAGTATTGAAGAGATCATCACGGGTCATACCGGGCTTGC
GAGGAACACCAGCAGGGATGACAACAACCTCGACA
>NODE_1903_length_666_cov_11.129129
CTTCTGTCATCTCTTCATCCACACCACCCAAAAAACCTTTGATAACGAGTCCTGATCCAA
CACTCGTTTCGTCAGCAGGGGTCAACAATCTGCCTTGCCCTTCATCCTCGAAGTGTGATA
GTGTCGATCATGCACCAAATTCTAATAGACACAAACGTTGGGGATCTCATCATTCAACAT
CATCGGCGCCACCCTCCGCGAACCCTATTATCTCATTGACACCTCCTGGTCAGATGAGTT
CTTTTAGCCGGTCCTCTTCCATGTCCTCTTCCGCCCACCGGCGGTCGGATTCGTTGACAC
GATTGCCTTCCATTTCTGAGTCTTCGATGATGACGCCATCCTTGGATTATTCGTCTAGAT
CATCCACTCTCAATACGACTGACTCCTTGAGTGTCGGTGGTAGACACAAGGGTAGGAATG
GTTTGTTCATCATCAAAATGCCGGAGCATTTCCGGTCAGTCCCTATGATCGTTGAGAGTC
CAGTGGAAGAGGCTTTGGTGTTTGATACCAATATGACGTCAGAATCGACCCCATTGCCAA
TGTCATCTTCAGTGGGGTTGTCGCCCACTCCTGATGTGTCGCTGCATCATCCAGTTTTAA
CCAGACGTGAAAGAGGATTCGTAGACACAGGGCAGCGGGAGAAACGGAAGTCCTTTAACC
CTTTCAAGCGAGGACAGTCTGCAGCACCATCA
>NODE_1905_length_27_cov_10.814815
GAGAAAGCGTCTGATGGTCATCTGTTTTTCGTTTCTTTCCTCTCCCTTTTTGG
>NODE_1906_length_142_cov_155.126755
GATAGATAGCCATCACAATCCACAACTGGAGGCAGCAATTTCCACTGCATCAACATCGAC
TCTCCCAAGCTGATCGGCTTGGTTGTTGGTGAGAGTGTTCATCGCAGCTTTTGCGACGTT
GAAGCCCTTTTCTCCGGTGTCAATACCAAGTATATTGATGCTCTTCTG
>NODE_1921_length_243_cov_11.847736
AGACGGAGGCCCTCGTTGATGCACGCGTCAAGGTAGGGGAGGTGCTTTACTTGGGATACT
GCTGTCGCAACTTCGTCCTCAGTGCCCAGCTGCTCGTCCAGTTCCCGCTGAAGTTTGTCT
TGAACATGACGGTTGCGAGCGAGATAGTAAAGAATTGCACAGGTTGAGTTGGAAGTCGTG
TCAGATCCGGCAATGAGAAGTGTGAGAGCTTCTGCAGTCAATTCTCCACGTCCTAAGGGA
TTACCATTGCAGTCTCGTCCGGCCTGCAG
>NODE_1925_length_106_cov_4.566038
TGAATGTGATGCGCTTTGGAAATAATGTCTCTTGCACGCTGCATCCTGTGTACCCTCACG
TTCATTGGTTGTCCTACAGCCATTAGTAGTATATCCCGCTACCCTCGTCCTCCCTTGGCC
CGACACAAGGAT
>NODE_1927_length_56_cov_3.392857
CGGGCCTCCTTGCGCTCATCGGAGGACAGGTCTGAGCGAGGGCGTTTACGAGAAGGACCA
GAGTCGGAGGAGGAGGGGGAAG
>NODE_1928_length_248_cov_8.145162
CGTCAAGGGAGCCGTGCTTGCTACCAGTAGGAGGTCCTTCCTTCAATACCTTAGCAGGGT
ACATATGGTCACCGAGACCAAGACGACGACCAGTTTCCTTAGCAATGGCGAGCTGGTCAC
CAGTAACCATCTTGACCCTGACACCGAGGGCGAGGGCGTCATCAATGGTTTGTTTGGTAT
CCGCACGAGGGGGATCAAAGATGGCAAGAAGACCGATAAGTTCAAAGCCGTTGCCCTCAG
CCTCTGGATCATCACCATCCAACTCCTCGTAGGC
>NODE_1929_length_345_cov_29.773912
TCAAAGCAATGGGCGCGCGGCGTCAGGCTTGTTGGCGATGCATCAATCAATCTCATGCGG
GCACCCACGATCAGCTTCGTTGTAGTAGGTGATCGGGCGATTAAGAGTAAAGCCATCGTC
GAGATCTTCGACGAGAAGGGTGGAGTTGGCATTCGATATGGGCACTTCTATGCCTATACA
CTTGTCGATGAACTTGTACCAAAACTAGACATAGATGATGGCGTCGTCCGTATCTCCTTG
GTGCATTACAACACTGTCCAGGAAGTTAACCGGATCATTGAGATTCTCAAGGAAATATTG
GAGTAAGCAGTAAGCACGATGTATCAGAGCATTCTAGTTAATGCAAATGTTGTACAAAGT
AACCTACGGTC
>NODE_1934_length_201_cov_72.273628
CCGTCCAGCCTATTCTGGGGTATCAACCAATCCGTCCGCTATGGTTCCACCAACATCTTG
GGGACTACTGCTGGTATCGTTGACACTGGTACTACTCTCCTTCTCCTTGCTTCGAACGCT
ATCACCCTCTACCAACGAGCCACGGGTGCTGTTTTAGATAACAACACAGGATTGCTTCGC
CTTACTCCGGCCCAATTCGCAAACCTGCAGAGTTTGTTCTTTACCAC
>NODE_1935_length_27_cov_7.592593
GCTTAACCCGAATGACATCCCTATGGTTTATTCTTTCATTCCATCATCTGGAC
>NODE_1942_length_58_cov_4.086207
GAGCACTAGCCGCCAAAGAAGAGCCCCACAAAGCTGAGCTTAAACCACTGCAAGAAGAAC
TTCGAAAGATAGACTCGACACGGG
>NODE_1943_length_773_cov_14.777491
TGGGCGATTCACTACGCTAGACACTGCGACGTACCAGCCAGCGAGCCCTTAACGAGCTAT
TTGAGTGGCAGGAACGCCCTTCGGAATGGGAGCATGGGGGACAGGAGCATGAGGGAACTT
CAGTACGAGGCCGAGATCCTCAGCAATCAGATCCGCGCCCTTCTCTCCAACAAGGAGAGC
AGAAGAGTAGGTGTTCGTGCCCAAGTTGTCAGGACAAATGCTCAAGTCAACACACTTCAA
GTTCTGGGTACCGTAGACGTTGAGTCGGGCATCAACAACACCGCCCTGCTCTCTTGACTT
CATAGCACAAGTGCCGAGACTGTGCCATGTAGTCTCAACGTGATCAGAAATCCAATTGTC
AATGGCCTCATCATCCTCGGCAGAGTACTTGATACTGTCATGAATCTTCTTGGCATCGTA
TTCTTCTCCTGGTTTGTGCCAAGTACCCATATGCAATCCGACAGTGAAACCATCGGGAAG
AATGCCTTGGGCAGTCCTCAGATCAACGTCATGGCAAACAGCAGGAGAATCGGGATGGAA
ATGTGGGTGATGAGAAGTCAATTCACCACGGAAGGCATCCATCCGTCTGGCGACTTCACG
CGTCACCTTGTAACTCCATCTGATAGGCGCAAAATCGGCCTTATGGTTCATGAAACCGGA
ATCGAAGAATGGTTCTTGGTAAGGGGATTTGGATGAAATATGAATTTTGCCACGGCTGGC
TGGATATTCTAAATATTGGAACATAGTGATATACTTGCCAGGCGGCAACAATGTATGGTC
CGCATAAGCACCCGACACA
>NODE_1944_length_249_cov_38.208836
TGTCTGCTATCATCTAGTCAGAAATGCTTAATGAGCCATTGAACGGTTTTCTCGAACGAT
CCCTCCTTTGCAGCTTTCGCCTTGGGGTCACTCAAGTCGCCACGAACAGCAAACCCATGG
GTACATCCTTCATAGTAATTCATCTCGTATCCATAGGAAAATTTTCCTTGACCGAAAATC
TCGTTAGCTTTGGCTTGACTTTCGTGAGGGAACTGAACATCGGTAGTGCAACTGTTGATA
AGGAGAGGTACTTGGGATTTTTCGAAGTATGTCTC
>NODE_1956_length_72_cov_21.763889
GGGCACAACTACAGGTCCATGGCTCACGCTGGCTCTGAGATCATCAAGAGGGAAGGTGCA
AAATCTCTCTTTAAGGGTGCTGGTGCCAACATTCTACG
>NODE_1959_length_59_cov_7.593220
GTACGGCTACGTCTGGTACTACGAGCACTGGAACAGGCCTCAGTGCAAGTGGTTCACCTG
TCTTCCCAAATGTTGGATCATACAA
>NODE_1973_length_187_cov_13.010695
TTGTGTTTATGGTGACTCTTGCCACTACGTTGGTAAACGCCTTCGTCCTTCCTCGTCAGG
CAGCCCCCGAATATACCCCTACGTTCACCAATGCGACAGCGGCTGTTCAAGCAACTGACT
TCATCACCTTTGGCCTCTTCGACACGACCACTGAGTGCACAGGATTCTGTGATACAGTAG
TCGGCTGCAGTTTTGCAAACAGTTACCGCGACA
>NODE_1974_length_68_cov_4.764706
TAGTCCAGACTGGAGCCAAGAACATAGAAATCAGTGTAATGGAGGGATATAGCAAAGTGA
CGAACCTGGAATTGGCAGAAATTGAAGCTATTGA
>NODE_1983_length_125_cov_5.536000
GTGGATAACTAAGTCCTTGGCAAACATATAGTCGTCTAATGACGCTCGTAAGATCATGAT
GCAAGCAGGACCAGGTAATCGAACGTCCTCCCTTCCCTGTGCCTGCTTCTGGAATAACGT
GAGTGGAACCAGGCCGTCGGCTAGGGAGCAA
>NODE_1984_length_63_cov_11.650794
CCGCTCAACTTGTCCAACATCCATGACGAGGGTGCTGCCAGGCGCTTCAAATGCTTTTTG
GGACCCCGAGCCATTTTGTCCTTGCGGTT
>NODE_1985_length_95_cov_8.442105
TTAGAGACTTCTGCAAAGAATGCGACCAACGTTGAGCAGGCTTTCTTAACGATGGCGAAG
CAAATCAAGGACAGGATGGGTTCTACTGCCACACCATCTGGTGCTGCTAAGTCGACGCCC
G
>NODE_1986_length_278_cov_9.589928
TCGAAGCAGACTGCGAAAGTATAATATACAGACAGATTAGAACATGCATAAAATCCTAGA
TATGCCAAGTAGATCGACCGCATCGGTCAATGACCATCCAGTTGTAAACATTGGCCGAGC
TAGTCGTTCACCAGTCACCAGCGGCATCGTCAAAGCCATTATCAAAACCATCCTGATAAG
CCTCTTCTTCCCTATCTTCTATCGCATCCATAAGTAACGCACCGCCTACCAGTCCGGCAC
CTCCCGCTAACAGCGCAGTACCCATACCCGGACCTGATTTCCTCTTTTGTTCATCCACAA
CTCA
>NODE_1989_length_72_cov_2.152778
TTAGACACAATCTCTCCCTTAATCAAGTTTTCCGCTCATGCGATAGACCAATCACTGAAC
CCGGCAAAGGCCGCTATTGGTCCCTCGACATATCCAAG
>NODE_1993_length_94_cov_132.468079
TTGATGGTGAAATCCTCAGACCAATTGCCAGAGTCACCAAACAAGACTACCGACCAGTCG
TTACCCGTGGTAACTTCTGGCACAATGAATGAAACATTGCCATCGAGGATGTCAAAGTCT
>NODE_1997_length_354_cov_13.426554
TTCTGACTCATTCAAAGAAGACAAAATGAGTTACGTCGCTAAGGGTGAAAAGGAATACGA
TGCCACCGGCGCACCCGTCCCCAGTGCCAAGATCCACAAAATTAGGATTACCCTCACAAG
TGGCAATGTTAAGAACCTGGAAAAATTTTCTGGTGATCTGATCAACCGTGCCAAAGACAA
GCAGCTCCGTGTCAAGGGCCCTGTTCGTCTTCCTACCAAGGTTTTGAAGATCACAACCCG
TAAGACGCCTTGTGGTGAGGGCTCCAAGACATGGGATCGTTATGAACTCAAGATTCACAA
ACGTTTAATTGACTTGCATGCCTCCAGTGAGGTTGTCAAACAGATCACCAGCATTAGCCT
AGAGCCGGGTGTCGAGGTTG
>NODE_1999_length_480_cov_10.243750
CCCGCTATCATGGCCGCTCTAGGCGTCTGGTACAACGATTTCTACGGTGCCCAAACCCTG
GCTTTGTTGCCGTACGATCAGTACCTACATAAATTTGCGGACTATTTTCAGCAGGGAGAT
ATGGAATCGAATGGAAAATTCATCACGAAGAATGGTGAACGCGTGAACTACCAGACTGGG
CCGATCATCTGGGGTGCCTCAGGGACCAACGGACAACATTCCTTCTACCAGCTTATCCAC
CAAGGCACAAAAATAATTCCCGCAGACTTCATTGCACCTGCCAACACCCACAATCCTATC
GCCAATAGCAAACATCACCGCATCCTTCTATCTAATTTCTTTGCCCAGACTGAGGCATTG
GCCTTCGGAAAGACCGAGGAGGAGGTAAGAAAAGAGCTCGAACCGAATGCAAGCGAGGTT
CTTGTGAAGAGCAAGGTATTCGAGGGTAACCGACCCAGCTCGAGTTTGTTGTTTGATGTA
CTTGATCCTGCTACTCTCGGTGCACT
>NODE_2003_length_465_cov_48.516129
CATCCATTCCATTTGCATGGCCATGCCTTCGATGTCGTCTTACCATCCAATGATGACGTC
TTCAATTTCAAGAATCCTCTACGTCGCGACGTGTATCCTATCAATGGTGGCAATACTACA
TTCCGATTTTTAACCGATAATCCGGGTGCTTGGTTCTTGCACTGTCATATTGATTGGCAC
CTGGAAGCTGGTCTTGCGGTCGTATTTGCTGAAGCACCAGAGGACAATGTCGAGGGCCCA
GCGTCCCAAATCACTCCTCAGGATTGGAAAGATCTCTGCCCAGAATTCGACGACCTTGCT
CCCACGGATCAGTAATCATATCCAAGTTTCTCCAGCTTCTTTGTTTTGTTCAAGTGATTT
AATTCATCCTACTGAATCATTTGTCCATTATTTTGTACGCGATAAAACATAAGGAGCTAA
CTTTATGAACATCGGAGTATGAGTCATAATGTAATCAAACCACCCTCCGTCCTTTCAAGG
TTAAATCCAAA
>NODE_2009_length_207_cov_4.594203
CATCCTTCTCAGTATCTCAAAGGTTATAACGTCAAGCAGACTCTAGAGGGACATGGCTTG
AAGGTAGTTGAAGTCAACGGTGAAGACATTGATGTCCTTTGGGCGGCCGTATGTGACGTC
GTTATTCATGAAGGACCTGCTGCAATTATCAGCAAGCGTCCTATGGCCCCTGGCATTCCC
GTCATTGAAGGTACCACTCACGGCCACGATGTCATTCCAGTTAAGGTCGCTCT
>NODE_2010_length_138_cov_381.594208
CGAGGCAATGGGACCACAGGAGGAGCGTTAACAAGACGAGAATCAGGACTAACACAGGGC
TCACGAGTAACAGAAAACAAGAAAAGAGAATAGATCTGCTCATGAAGGGTGACATAATAC
ACAGAATCTTTGGTAACGATTTTCTTAGTTGAAAGCCAGGACAA
>NODE_2011_length_157_cov_16.127388
TATAATATATTATATATTCAGGCTAGTCCGATTTCACTCGCCATTACTTTCGGAGTCTCG
GTTGATTTCCTTTCCTTTCCCTACTGAAATGTTTTACTTCGGGAAGTAATTAACTAATAA
GGTTTACCTTAGGATCGCTTAAATAGTATATAAAACCTAATTATTTAGATTTCTTTAAGC
ATT
>NODE_2012_length_328_cov_5.710366
ATGTACAAACAAATCACAATGCAGTCGTCTCCCTTCTCAACCAATTCAGAGCCCTCTGAT
CATGCTGTAAAAGCGGAGAAACCTTCTCCCAAACTTCAGCATGATAATCGTCAACCCACT
TCTTCTCTTCAACATTCAACAACCTAAGATCAATAAGCTTCTTATGAATGGGCGACATCG
TAACATGCTCAAACCCAAGATATCCTTTATCTCCAAAATTATACCGTGTCTTCGCTTCCC
TTACAAGGACAACGTTCTCCAAACGAATACCGTACTTCCCATCTTCATAGTATCCGGGTT
CATTCGAAAGAGTCATACCAGCCTTTAAGGCGGCGCTGCTGTAGGCAATTCGTG
>NODE_2025_length_63_cov_2.063492
TCGGCAATGTCAGAACTAGCGAGGTTCGCATTGAAAGCAGCAAATTCAGGGCGCTCAGGG
TCAGGACACGTCAGGTTTGTGTCCGCAAT
>NODE_2026_length_59_cov_598.779663
CTCCCCGTGTCGGGATTGGGTAATTTGCGCGCCTGCTGCCTTCCTTGGATGTGGTAGCCG
TTTCTCAGGCTCCCTCTCCGGAATC
>NODE_2027_length_97_cov_18.597939
CATCTCTCTGGTTTATCACGAACTACATCATGGACGATTTTTCATTGTTCACTTATATCT
TGTCGTACTCGAGAAATGAAGATCCTGCTGAAACTATCCCCAAGAACAATGTGGAACCCA
GTG
>NODE_2028_length_148_cov_9.668919
TATTTAAGTGGTCCAAGCCTTTTCTTCAAATCGGCTTGGGTTCCTGAATTATGTGGGTAG
TCAGGACGATGAGCATGTTCCTAGCTGAGAACGAGGGGTGCATTCAATAGGGCCGTGAAA
ATACTACTTGGGCACAGGGCTCCCAGGGGTCAAGCGAATATTGGTGGATGGATT
>NODE_2038_length_206_cov_8.407767
GGAGGAGGGGAGACTGAGTGGCCGTGAGGTGTTCACGGAACTCTGCCTCCCATTTCGTAA
TATTCTCAACAGGAATATCATCGAGAAGACCATTGACACCAGCATAGATGATGGGGACCT
GAATCTCGATGGCCAAAGGTTGGTATTGACCTTGTTTAAGGAGTTCAATGAGACGAGAGC
CACGTTTGAGGAGAAAACGGGTGGAAGAATCAAGATCGGAACCGAATTGTGC
>NODE_2039_length_260_cov_27.257692
GTATTTCTTGTCTGCTCTTCCTGGTGGTCAGGCGTCGGCTCCTGCTCTCAAAAGTTGGGA
CTCCACGAGCGACACGAGTGTAACCTGGACTGTGGATCTCCAAGCAGGGACCTCTCTAAC
TATGTCCATAAAGGACAGCACTGGTGCTATAGCTTATTCGGATGCAGTCACAATTCAATC
TAGTAGCCAGACCGACTGTCTCAGCAGCAGTGGCGGAAGTGCATCTCCGGCTGGTTCAGG
CAGTTCGTCTCCCGCTCCTGCTGCCGTATCTAGTACTAGTACTAGT
>NODE_2040_length_69_cov_3.536232
GTTTGCTAGGTGTAAGAAATGTTGCCCTCTACGATGAATCGTGGACTGGATATGCAATGC
GCCCATCAAGCAAAATCGACAAGGATTAGATTTAG
>NODE_2045_length_919_cov_9.919477
ATAAAAAAACTACAGGCCAGCCACTGGAGAAATCGAGTCTGTTGATCCCAAGGAAGCTCC
CAGAGGGAGTGTAATAATGGTAGATCAGGATAGGGCCATCAGCATCCAATAGGAGATCTT
GGCCACCAGGCCCAATGATGTTATCATGGGAGCCCAGAACAAGAGTACCACCTCCATTCA
ACAGGGATACACCAGCTTGATCAATGAATCCACCTGTTGGTGAAGTAGAACGCCCAACAC
GAATGTTGTAAGTGCTTGAAGTTCCTTGGCAACAGTTATCCCAGCTAGTGAAGAGATAAT
AGAGATTGTTAAACTTGAATATAGAGCTAGCTTCGATGGCACCACTGTTAGCAGTACGTG
TGGCAAGAGAGGTGACACTGCTGTCCCGGAGTAAACCTGAGGAAGGATTAATGTTCATAG
ATTTGATGCCAGTCCAGAAGCTGCCTAAGGAGAGGTACCAATTGCTGCCGTCAATCAGAA
GATTGGGGTCAATTGCATTGTAATCGTTAGCACTCGACGTGGAAGTGACCATACCGACAT
GGGTAAAGCTGCCTGGCATTCCCGTCGATGACTTGGCCAAAAAGATAGCTGAATTCTGAG
ACCCAAAGCTGGATGCGGCATAATAGAGGAAGAATTGCCCGTTGACAACGGTACAATCTG
GTGCCCAAAGATTACCATTGGATGTACCAGTGTACTGGTCGGTCCAGGAGGCACCATTTG
GCCACACTTTTCCGATGAGAGTCCAAGCAGTTCGGTCTGTAGACGTTCTAATTTCTATAC
CAACAGCCGTAGAAAAAACGAAATATTTGCCAGAATTGTCCTTGCACATGGTTGGATCAT
GAACGGCTGTGTTACCAGTCACGACACCAGGGCCAACGACAGCATATCCGAAGGTAGCAA
ATGAGAGCGAAGCTAGAGCAGAGAGCCAGCGCATTTCCGTTTCAG
>NODE_2053_length_398_cov_12.942211
CTTTCGTAGCAAAAAGGAGGACTACAGTGGATCATAATAGCGAAAAAGTATAGAGTGACA
TAGCCTTTCCCAATTGGCAAGACCTTCATTTGAGAGGGATGAACCGGGAGGAGTGTGTAG
CACCGATACCAGGTCGACCGTGCTTGACAGGTCTGTACGACAGCGAAAACTCGCCGAGGT
AATGGCCAGTCATTTCAGGCTTGATTTCGACAGAGTTGAAGACCTTGCCATTGTAGATAC
CAATAATACTGCCAACCATTTCGGGAACAATGATCATGTCACGAAGGTGTGTCTTGACCA
CAGCAGGCTTCTCATTGGGGGGAGCCTCTTTCTTAGCCTTACGGAGCTTCTTGATGAGAC
CCATTGGACGGCGCTTGAGACCGCGTTGGAACCGACGGCGAGCACGGGCGTGAACGAGTT
CAAC
>NODE_2054_length_385_cov_42.280518
GGTAAGGTGGTATTCAAGGCGTTAATTGTAGCGGCCACTGCGGGATCAAGCTGGGCGATC
ATGGCGCTGAAATTGGGTACAGATTGTTGGGCCTGGAGACCGGAAAAACCAGTAGCAGTG
ATCTGGAGCGATTCGCCGAGGACTCGGCTCAGGTCTATATCTCTTGGCAGGTCGGTCGTC
GAGCCAGCACTGACTGGAATGGCTAACAAGTCTGAAGTCGCACCGTTGAAACCCGTAATC
AGGTTCTGGACTTGGACGCCGATGGTGCCATCGGTCGCAGTGTTATTAGCCTGCATGGTC
ACTATATTGAAAAATATTTCGCGGTTAAGAATGGAAAGTTTGTTCAGGACATCTCCAATC
TGGGGGTTGGTGTTGGTGGTTTGCCTAGTGATGAGGGGATTCGCCAAGGCG
>NODE_2061_length_549_cov_15.096539
CAACCAGGTCATGCTGGCCACATACACTAGGTAATAACATCAACTAGTACAGACTCAAAG
CGAAGCATTAACCCACGAGAACAAAATACTCAAGAACCCCAAAAAATCAAACTTTAGCAC
TTTATTTGTGCTTCTCGGGGCTGCCATCCTTCTTCTCATCATCAGAGGACTCGGTTTTCT
TCTCCGTGGCAGGGGGATCAGTCTTCTTTGCAGACTTGGTAATAACAGGCTTTTGCGATG
CACTGCCAAGTCCAAAGAGGCCACCAAACATGCCGAAGATGGTGAGAATAGCGACAAGGA
GAGCAACACCGGTTTCGGGTTTCGACTTGAAAGCATCAATGGGATCTTCCCTGACGTGGT
CGACGAAATCGAGAACTTTGGAACGAATAAAACCAACAGGATCTTCCTTGAAGAGAGCCT
CGCTATCGTCTTCGTTGGTATCCTCAGGTGCCTCAGCCTTGTCCTCAAGGCGCTTCTTAA
TTTCGAAGGTCTCGGCTGCAAGTTTCTTGGCGTCCTCAAGAGAGTGCCCAACATAAATGT
TGTTGAAGAGGATATCTTCAGTCATTGTCCAGAGT
>NODE_2063_length_111_cov_4.045045
CCCCTACCGACGTCCCAACTTGTTCCCAAACGCCTTCATCCAAGGACGATGGAATGCTGA
TAACCGATTCCGTATCTGAACCAACTCCTGACCCCAGATCAAGTGTCCCTTGTCCCCCCG
AAACACTCGACTGAGGC
>NODE_2064_length_72_cov_4.166667
AGAAGCCGGGGCATTAATCTCTTCTAATAATTAGGTTGAGGATAATTAGGTTGAGGATAA
TCAGGTGCAAGGACGCACTTTCGGATGTTGGGATTTCA
>NODE_2066_length_706_cov_21.288952
CCTAGCCATCTCTCTCTCGCAGGTAGTCGCAGTTGTCCCGGCGTGGGGGCAATGCGGGGG
AAATGACTGGACAGGAGAGACAGTATGTATTTCTGGGTCTGCCTGTGTCTACCAGAACGA
TTGGTATTCGCAATGCATTCCTGGGGCAATCTCCCCTACTATTCCTCCATCAAATACAGC
TACAAGTCCTGGTCCAACATCAGGTGTTCCGTCTCCCGTCTCTACGGGATTTGTCAAGAC
ATCTGGAACAGAATTCACACTAAACGGGAAAGCATACACAGTCGTCGGTGGCAACGCGTA
TTGGATGGGCTTGACTGGTCTCAGTACCACTGACATGAATCAAGCGTTTGTAGATATTGC
TAAAGCTGGGGGGACAACCGTCAGAACATGGGGTTTCAACGAGGTAACATCGCCCAATGG
TAATTACTACCAGTCCTGGACTGGGAGCCAGCCGACCATCAACACCGGTGCTACTGGCCT
CCAGAATTTCGATAATGTAGTCGCAGCTGCAAAGGCAAATGGAATCCGCCTAATTGTGGC
ACTGACAAACAACTGGGCAGATTACGGTGGTATGGACGTTTATGTCAACCAAATTGTTGG
CAACGGTCAACCCCATGATCTCTTTTATACCAACACCGATGTTAAGGATGCATTCAAGAA
TTATGTTAAGACCTTTGTAGGTCGGTATGTGAATGAACCAGGCATTCTGGCCTGGGAACT
GGCCAACGAACC
>NODE_2067_length_215_cov_8.581395
TTCCGCCGGTATTTGGCAATGCACGGATCCAATAGTTGTCAACTGGTTGATTAGCATTCA
AGACCGCAGAGTAGCGTTGCCCAGCAAAAAGCTGTACTCTGTTCACGGTCTTGCATTCTG
TCTCTTTACTGTCCGCTTCGATGACGGTAAGATTGTGTCCATCGACAGAGAAGGTGAAGT
TGGGCTCGCACGACATCGCGAAAATTCGGAATCTATATCGTTTCCCTTTCTGAACGTTGA
C
>NODE_2070_length_145_cov_3.413793
ACAAGAAGCTGGCCATGTACCAGTCCCGGAGTTGGGACACCAACCCATTTTGGAAGAAAA
AGAAACGGAGCAAGAACATGGTGATAATGATCCGGTCTCGATCAGACTGACTTCGACGAC
GAAACGGAGGAAACGTGGTTTGCGCAAAGGAAAAGCGGCCACTGCTGCCGA
>NODE_2071_length_202_cov_25.485149
TGGTTTCGTTGAATGTTTTATTTCTTTTTGGGCTTGTCGATTTCGATCGTTTTGAGAACT
GGTGGTAAACTCTGTCTGAGCTTCTCCGCTTTCTCGGGGTCATCTATGGTGATCGTATGC
AGGTATCGCGCACAGCGAACCTTGAGTTTAGTGCGTGTCTTGCCATTGGGACCTTTGGGC
GGGAGTTTCTTGATGCGTACTTCTCTGGCATCCTTGCGCCCTGCGACG
>NODE_2072_length_226_cov_7.539823
CTTTGTACGAATATTTGATGTGGTGTTAGGGTAGAGATCAAGGATAGCAACTTCTTTCCC
AGTGGCATTTGCAACAGAGTACCAGCAAGGATCACTGACACAAGAGCCTTCAACATACGG
AGTGTCTCTGATATCGCCCACGAAATACTCGAATAAGAAATCTTGAATATGCGTATTGTT
TAAGTCAGTCGAGTTGGGCATCGGTCCTGCATTTTGGTCCCAATAATTTTGAGTGACATA
GATAGGAAATGG
>NODE_2074_length_96_cov_31.968750
GTAATTGTTCATTTTGTTTCACCACATTAACTGAAGAGATCAGAAATTGGCAGGTTTCTG
AGCCCTCCTGCGCCTGCTCCAGCCATGACCACTGTTTCCATACCCATTGCCTGCACCATT
GC
>NODE_2075_length_434_cov_5.610599
GGTTCCAATCGCGAGATCAAGAAGGGAGTTGAAAGCTATTGGAATGGCAAAATCACTGCA
GCAGAGCTTAACAAAGTCGCTGCCGACATAAAAAAGGCTAGTTGGAGCGTAGTCAAGGCT
CAGGGTGTTGACCTGGTCCCTAGCGGTGAATTCTCTCTTTACGACCATGTTTTGGATCAT
TCTTCTGCCTTTAACGTCGTTCCCCGTCGTTATACTGGCCTGGGTTTAACTGAACTAGAT
GTTTATTTTGCTATGGGTCGTGGACGCCAGTCAGAAGGTGTCGATGTTCCTGCTTGTGAG
ATGAAAAAATGGTTCGATTCAAATTACCATTATGTCGTTCCCGAGTTCTCTGAAGAGACC
GACTTTAAGCTCAATTACAACAAGGCTCTAAATGAGTACAAAGAAGCTCAGGCTGCAGGC
GTCACCACTCGTCCTGTCATTATTGGTCCCATCAGTTATC
>NODE_2090_length_107_cov_5.429906
AAGGCATTACGACAGTTTGAGCATTCAGTATTTCCGAAAACGAAGTCAGCATTGATGTAG
TCGACAGATACTAGTTTGGTCGTCGTAGTCGTAGATCCTCCATCAATGTTATTGAAAGTC
AGTGTGCCCCCAT
>NODE_2091_length_1985_cov_18.742569
CGTTGACTGATTCCTCAGCTCTCGATGCTGAGAAGGATCTTTTCGTCCGCATTATTCCTG
ACAAGGAGAACAAGATCCTCTCCATTCGCGATTCTGGAGTTGGTATGACCAAGGCCGACC
TTGTCAACAACCTTGGTACTATTGCCAAGTCAGGCACAAAGGGTTTCATGGAGGCTCTCA
GTGCCGGTGCCGACATATCTATGATTGGCCAATTTGGTGTTGGTTTTTACTCTGCTTATC
TCGTTGCCGAAAATGTGCAGGTTATTTCGAAGCACAATGACGATGAACAATATATCTGGG
AGTCGGCTGCTGGTGGTACTTTCACCATTACCCTTGACACTGTCAACCCTCCTCTTGGTC
GTGGTACTGAGATTCGCCTCCGCTTGAAGGAGGACCAATATGAATATCTTGAGGAGAAGA
AGATCAAGGATATTGTCAAGAAGCACTCTGAGTTTATTTCTTACCCTATTCAGCTCGTCG
TCACTAAGGAAGTTGAAAAGGAGGTTGAAGATGATGAGGAGGTCAAGGAGGTCAAGGAAG
AGGGCGAGCAATCTAAGATTGAGGAAGTTGACGAAGATGAGGAGGAGGGCAAGGAGAAGA
AGAAGAAGAAGACCATCAAGGAGAAGGAAGTTACGAACGAAGAACTCAACAAGACCAAAC
CCATTTGGACTCGCAACCCCAATGACATCACCACCGAGGAGTATAGTGCCTTCTACAAGA
GCTTAACCAACGATTGGGAAGACCATCTCGCTGTCAAGCATTTCTCCGTTGAAGGACAGC
TTGAATTTAAGGCCATCTTGTTTATTCCCAAACGTGCTCCTTTTGATCTCTTCGAACAGA
AGAAAAAGCGTAACAATATCAAGCTCTACGTTCGCCGGGTCTTCATCATGGACGATTGCG
ACGAGATCATCCCAGAGTACCTGAACTTTGTCAAGGGTATCGTTGACTCCGAGGATCTTC
CTCTCAATATTTCCCGTGAGACTCTTCAGCAAAATAAGATTCTCAAGGTCATTCGTAAGA
ATATTGTTAAGAAGACACTTGACCTGATCAGCGAGATCGCTGAGGACAAGGACAACTACA
CCAAGTTCTGGGAGGCATTCGGCAAGAACATCAAGCTTGGTATCCACGAGGATGCTCAGA
ACCGCAGCAAGCTTGCGGAATACCTCCGTTTCCACTCTACCAAGTCTCTGGATGAGCAGA
CTTCCCTGAAAGACTACATCACTCGCATGCCTGAGATACAAAAGTCAATCTATTACCTTA
CTGGTGAATCACTTGCTGCGACCAAGGAATCACCCTTCTTGGAGGTTCTCAAGAAGAAAG
GATTCGAGGTTCTGCTCCTCGTTGATCCCATTGATGAGTACGCCATCACTCAGCTGAAGG
AGTTTGAAGGCAAGAAGCTTGTCTGTGTGTCGAAGGAGGGTCTTGAGCTGGAGGAGACTG
AGGAGGAGAAGGCAGCTCGTGAGACTCAAGTACAAGAGTTCAACGATCTTTGCTCAACTG
TTAAGGATGCTCTGGGTGATCGTGTCGAGAAGGTTGTGATCTCTAACCGTATTGCAGACT
CGCCATGCGTTTTGGTCACAGGTCAATTTGGCTGGTCTTCGAACATGGAGCGTATCATGA
AGGCTCAGGCCCTCCGTGACTCGTCGATGTCGTCGTATATGGCCTCGAAGAAGACGTTGG
AGTTGAATGCGCAGAACAATATTGTGAAGGAGTTGAATAAGAAGGTCAAGGAGGACAAGG
CGGACAAGTCTGTGCGGGACCTGACGTTCCTGCTGTTTGAGACGGCTCTGCTCACGTCTG
GATTCTCTCTCGATGACCCGACATTATTTGCGAAGCGCATCTACCGCATGATTTCTCTTG
GCTTAGACGTTGATGAAGATGAAGAAGTCGCTGCCCCTGAGACTAGTGCGGCACCTGCCG
TTGCCGAGGCCTCCTCGACCTCGGCCATGGAGGAGATTGATTAGGGGCTGATCTGTTTTC
TGTGTCTTCTTCTGTTGTTGTGTGTCATCTT
>NODE_2101_length_31_cov_555.709656
AATTATTCCTACACGGCTCCAAAGCATATCTGTGACTTATTTGGTTACACTTGGCTT
>NODE_2111_length_51_cov_518.196106
GCATTGAAGATTTTAAAAGGTACGTAAGGAGAAGGCAGATTGTGAGCGCGGCGGGAAACT
CGAGGCAATGGGACCAC
>NODE_2117_length_100_cov_15.170000
CACGGATTTCTCAATGATGGCATTTATCACAAAAATGAATATACACATTACACATGAATC
AGAGAAAGGGAACATGATTGCTTATAATTCGGGGAAACAAGTAATACACAGAATGAGCGG
ACCGGG
>NODE_2118_length_33_cov_19.090910
GTAATACACAGAATGAGCGGACCGGGTGAGCGTTTTTACACATCGATGCGAGTTCCATT
>NODE_2126_length_139_cov_53.309353
CCCAGTCGACACGACAAGCACTGAGAGATATGTGCAGGTAATCGATTACTGATCTGTCCG
AGTCTTGGAGATATGAAGAAAGAAAGCATAAAGAAGTCACAAAGAGAAAGCCTTGATGAG
CACAATAACGATAACGTTCCCGGCCCAACCCTTGATGGTATCCTT
>NODE_2129_length_494_cov_36.097164
CTAGGATGTTTCGTGTTCTCAACTACCTCACCATCTATCTCTCATTTCTTCATATCGTCC
ATGCCACTTCACGTACAAGCCCGCCGACAGGGGCCAAGATTGTCCGGGCTGGGACCGCCA
ACTCTGGAGAATTTTCTACTCTTTCGGCTGCTGTCAACTCACTTCCAAATGATAGTAGCT
CTCAGTCTATATTCATATATCCTGGGACATACACCGAGCAGGTCTCTATCACTCGGGTAG
GGCCTCTGACTATATATGGATACACTACTGATACCTCTACCTACAAGAATAATCAAGCGA
CAATTCAATTTGGCCTAGATGCTGGTCAAGCCGGTTCCGACGATGCAAGTGGTACTCTTC
GCATCCATAAAGATAATTTCAAAATGTACAACGTTAACGTGAAGAACACTTTTGGCGTTG
GGTCTCAGGCTATCGCTCTCAGCCAATACGGTGATCGTGTGGGCATCTACGCGTGCGGAT
TGTATGGATATCAAGACACACTCCTCGCAGAGCAGGGTGC
>NODE_2130_length_1120_cov_24.666071
GGGCCTCTACAAAACCGTGCTGGACGTCAAGGTGACTGGGGTTACATTAACACCGATGGC
CTTGGTCTTTTCGAATACCTTCTTTGGTGTGAGGACTTGGGCGCGGAGCCCATTATGGCT
GTTTGGTCAGGATTTGCACTCGGTGGTACTAGTGTAGCCCAGAACCAGCTCGGGCCTTTC
ATCCAGCAATCGATTGATCAAATCAACTTTGTGATTGGAGACGACAGTACGGAACCAGGT
CGTCTGAGGGCGTCACTCGGTCATCCGGACCCATTCAAGCTGACCTATGTTGAAATCGGA
AACGAGGACTTTTTCGCTGCTAACACCTATACTTTCCGGTGGACCACCTATGCAAACGCA
CTCAAGAATGCTTTCCCTCAGCTTCACTTTATTGCAACCACTAACGTCAACAGTCCCGTC
CTGACCCCGAAGCCGACGGAATATGATGTCCATGTATATCAGACACCCACTTGGTTCGCG
CAGAATTCATTCTTCTATGATGGCTTTGCTAGGGATGGCACCCATTACTTTGAGGGTGAA
TACGCCGCCATCTCAACGAACCCAAATGATATTTTCGGTCCTCCTTCTGATGGTCGTCTC
ATTTTCCCGACAGTAGAGAGTGCTGCTGGCGAGGCTGCGTTCATGACAGGATTAGAGCGC
AACAGTGACATTGTATTTGCTGCATCCTATGCACCTCTTCTCGGGCATGTTACCAATAAT
CAATGGACCCCCAATCTTGTTGCTTTTGATGCCGGAAACGTTTACCGGTCAACGAGTTTC
TACGTTCAGAAACTCTTCAGCCAAAATCGTGGTGATCAGTATATCCCAAGTACCTTGCCT
TCGAGTACTGGGACTGTGTTCTGGAGTGTCGTTCGCAAGACATCTACTGGCCAACTGATC
ATCAAGATTTCTAACACGGGCAGCAGTGCGGCTCGCCTTACGTTTAACTTGGCGTTCAAT
AACGTAGCGACAAGCGGTACTGCGCAAGTTCTTACTGGAGTTCCTACCAGTAGCAACACT
CCCCAGAACCCCAATCTTATCACACCTCAAACCAGTAACATCAGTACTGGGAAATCGTTT
ACGTACAATGCTCCAGCTGTCAGTGTCAATGTCTTGACCTTTGGTGCCTCTTAAAAATAC
CTCACC
>NODE_2131_length_80_cov_3.725000
TGAGGATGTAGAAAAAACAAAACATTTCAGCAGTGCTGTCCAGGGTTGTGATCAAGAATG
AGATATCAGTGCGTACATATATGATTGATCTTGCCACGGTTTAAAT
>NODE_2132_length_187_cov_99.893051
CAGTACGCCAGACATGATCGCGAGGAGCGGGCTGGACATTCCATACATCACCAGCATATC
CATTCAACTGTCCGCTCTTGAGAGCAGCGGCAACATCATTCTCATTACAAATGGCACCGC
GAGCAGTATTGACAAGCCAAGCGCCTTTCTTGAAGTGCTTGAGCAAATCAGCATTGACAA
GTCCACGCGTTCCTTCGTGCAGAGGGCAGTTGA
>NODE_2140_length_66_cov_3.742424
CTGGTGGTGACAATGAAGTACAGCGGACGATGCTTGAGTTAATAAATCAGTTGGATGGTT
TCGATCCAAGAGGGAACATCAAGGTTCTTATG
>NODE_2141_length_164_cov_5.048780
GTGGCCCTGGCAGCCTTGACCTTCTTCTTGTATTCCCTGTACTTGGTATCGGTGCCGAAG
ACCCAGTCCCACAAGCGGAAGGAAGTTGCGTAGTTATTGGTGAACGCCATGTGGTGAAAA
TCATGGTGTTCAGCACCAGACCAGAAGGGGACGATGTGGTGGAGCGACCAAGGAAAATCA
TACCCACTGT
>NODE_2169_length_59_cov_19.305084
GGTACATAGCATCGACTCGCTTTCGGGAGCAAACAAGAGTAAATAATTTGTGACACTTAT
AAACGTCTTCTACTCTACTACAGAC
>NODE_2171_length_608_cov_13.000000
TTCATAGCACATACGTAACAAATGCATAGAGTATAGTGTATCAAGGAAGCACGAGCGACA
CTAAGTGGGAGTGATAGAGTAACTTTTGTTGACGTTTATTTGAGGATAATACCATCAAAC
CGCTGCTTGAACCATGCCATTGTGTCCTCCTTCTTGATACGATGATTGAATCCAACACGG
GCCTTCCTAGCCTTCCTCCGTGACACACGATCTCCCGGTCGGCCCATAACAACGTAAAAG
TCCATACCGAAGATGCCAATGGTGGGGTCATAACGAGCACCCAGATCGATGTGCTCCTGG
ATACCGAAACCGAAGTTACCAGTATCTGAGAAGTTTTTGCGTTGGAGTTCATACTCCTTC
ACCTTTAGACCCCGCTCCAGGATCTCCTCAGCTTTGGGTCCACGAATGGTCACATGGACG
GCAATCTTCTCATTACGACGAATACCGAATGTTCGAACCGTATAACGGGCTTTTGATGTA
ACAGGTGTTTGTCCAGTAAGTTGTTCCAGCACTTTGGAAGCACGAGTCAACCGATCACCG
GACTCGCCAACTGAGATGTTGATGACAAGCTTGTCAATACGGGGTTCTTTCATGGGATTG
GAGGGTGTTGTTGTCATTTGTTCGGCCTTTAAGC
>NODE_2195_length_632_cov_16.052216
AATAACAACATATCATCATCATCTCCGCGGTCACCTCGGGAATCAATAACCACGCATGGC
CAGGCCGTGGATGAGAGCAGGACCACTCGACGTCCCCAGCCGTGATGCTCCCGCTGCAAA
CAATTTCTGCGCCTGCTCAAACGACCGAATCCCTCCCGACGCTTTCACCTTGACACGACC
TCCCATATAACTCACTGACCGGTACATCAGGCTCACATCCTCAGGCGTCGCCCCTGCACT
CCCAGAAAACCCTGTGCATGTCTTCACCCATGCCGCCCCTGCCTCAGCTGCAATGTAGCA
CGCAATAATCTTTTCCTCCGTCGTCAGAAAACTCGTCTCAATAATCACCTTGACCGGATA
CGGATGGCATGCCTGCACCACAGAATCGATGTCCAGATACACCATCGCAAAGTCAGACGA
CTTGAGTGCCCCCAGGTTGATCACCATGTCGATCTCCCGTGCCCCATCAGCGATCGCCTG
GGTGGCTTCGTACGACTTGGCCTTGATCGCCGCTGCACCCAGGGGAAATCCAACAACACA
GCACACAAGCGTGTTCGAGTTGCAGTCTGCCATGTAGTTGAACACCTGGGGGACATTGGC
TCCGTTGACACAGCACGTCTTGAATCGGCACTCAACCGCCTCTTTGCACAGACGGTCG
>NODE_2198_length_80_cov_3.512500
GTAGTCCAAAGAGCTATCTGGGCCAAGGTTTGATTGGCAAAAGAACAAGACATGACAAAT
GAAGGGTGACCAGTGGCGCATCCCAAGTTCACAAGACGTCCCTCGG
>NODE_2200_length_54_cov_7.907407
GAGATCACGGGAATTGTGAAGACTCAGGAGTAGTGCCTCCATCAGACAATGGCCGTCAGC
AGAAGCATAAAAGATTCTTC
>NODE_2201_length_388_cov_36.510311
ATTCTCAAATGCGAGGTCAAAGACGTAGCGACCACCGAAGCAATAGCCAGTCGCAGCAAA
CTCTGTTACACCTTGTTCTATGAGGCCAGCGATAGCCCGGTTCAGAGTTGGACGAGTCTG
TGCCTCTCCATGATTCACAAACCATGCCGCGAGATCAAATTTACCATTATTCAGAGCATC
AGGAGCTAAAGCATCGCCGTTGAAATAATCAACAATGACAGTGTAAAATCCATTGCGTGC
AAAATCATCGGCAAGAAGCTGAGCGTTGATTAACTTATGTCCAAAGACATCGGGGAGGAA
CAGGAGAGCTTTGTCCTTGGGATAGTCGATGGTTGGTGTGGCAATATAAACACTGACGCC
GTTGATGGTAGTTTCCTTGCCCTCGGGCGTACCCTCGTGCCTAGCACCGCTAAT
>NODE_2202_length_277_cov_7.086643
GCAGGGGTCGATGATCCTAGTGCAGGAGTAGGAGCAGGTGGAGGTATGGGCGGTCTGGCA
GATATGCTCAAGAATATCGGTGGCGGAGGCGGCGGCGGAGGCATGCCTGACTTGACAAGT
CTCATGAGTAATCCCGCAATCAAATCAATGGCACAACAAATGGCGCAGAACGGTGGCCTG
AGTCGACTCATGCAGGACCCAGCAGTTGCAGATATGATGAATAGAGTACAATCTGGCAAT
ACGCCTTCGATGGAAGAACTCATGCAAAATCCTAACCTCAAAAATATAGCTGAGAAGTTT
TTG
>NODE_2203_length_553_cov_9.862568
CAGTTACATAGATGTCATGTCAAATGTGGTCGTATTAACAGAATGCACGACATTGATCGT
TAAAGGGTATGGTATTGATAAACAAGTCGTAAGAGACAACGAGGATGTATTAGGAACAAG
ACAAGAAATCATTTGCACACGGCTTCACCGCGGAATTAGCAGGGATTTGAAAAAATTCCA
ATACGGGCGTGCAAGGTATGAGGGATGTGGACAAGAACGATTATTAGGAGATGCGCATCT
GGGCCTTTAGAGGACAAGACAACCGTGCTTCTTGGTCTTCCCGCCTCTGCTAAGTAGAGC
GGCGCGGGTGGCGTACTGGAATACTTCGCGTACACCCTCGCCCGTCTTAGCGGAGCACTC
CAGATAATGCTTAGCACCAATCTTCTGGGCAACAGCCATGCCCTCCTCGGGCGTCACAGG
GCGCTGGCTGGTCTTCCTGAGCTCCTCAATCACACGGGGGTCGCGTCGGAGATCTTTCTT
GCAACCGACGAGGATGATGGGCAGGCCAGCACAAAAATGCATAACTTCGGAAATCCACTT
CTCCTGAACGTTGTCAAGCGAATCTGGTGAGTCTACTGC
>NODE_2208_length_353_cov_14.643060
CGCCAGCAGGGATAAGCCGGGTACCATACCCGGGTTTGGTACACCAAGCCACCATCTCGC
CTTCCTGATCACCAACGGTAGAATCCGGAATGGAGGGAGCCCAAAAGCAGAAATCATCGA
GAGCATTGACAATCAAAGTCTGGCAAAGAGAATCAGGGCCCTCGGTGGTAGAATTGCAAC
GGTTGTAGCCAAATTGAGGACCACGAGCGAGGTGCGTATCAGGATCCACTTTCTCGGGGA
TGCCTGAGGGATACACAAGCCCTGTTATTGAAGCGAGGGGAGTAGCAGGGAGGGTCCCCG
TAATCTGGGCGTGAGTAGACGCCACAAAGGTGGCAAGGGCAAGAGGAAGGATGAACATAA
CGAGCGGTAGGGTCGGAAG
>NODE_2215_length_930_cov_12.718280
ACAATAGAACCGAACATGACTGGCTTGTCAGGTTTGTTTCTGAAGTACTCATTGAAGAAT
TTGTTGAATTCCGGTCCCATCTCTTTCAACTCTTCTTCAGTGGGACGAATCTTGAACCCT
GCATCGATAAAGTTGGAAGAGAGACGGGCCTTTTCGGGTGAAATTTCCCATTCTTGGAAG
AGCTCATTTCGGACTTCGGGAACGCCACGAAGGAAAGCATCTGCAGTGGTCGATTCGTTT
GAAACACGGTAGATGGAAAGTGTGGTATAATGATCCTGATACTCTTCACCAACACCAGGT
AAATTGCTGACAACGTTGATATCCAGTTTTCCCAGCAGCTCTTTATTACCCACACCACTC
CTTTCCAAGATTTGTGGGGTTCCTAATGTCCCAGCACTCAAGACGACACACTTCCGCGCT
CTCACAATGGTTTCGATCAACTTCCCGCCATCGCCACGGTTGCGAGCAGGAACATATGCA
ACACCAACGGCTTTTTTATCTTCAAAAATAACACGGTTAACGCGTGCATTGGTGCGGAGG
TACAGATTGGATTGAACGTCCATTACACTATGGACGTAGGCCGTTGCGGCGTCGGAACGA
CGTCCGGTATGACGGTTAACGTATTTGGCCCAAAGTTCAGATGCATGAGAAGTCTGGAGA
TCTTGGATATCATCACTGAAGGGAATGCCAAGAGAATCAGAAGCACGCAAGAAATCATGT
GCGAGGGCAGTGGTAGTCCCACCATTAGAAATAGCAATAGGACCCTCGTAGCCGTGGGTA
TCATTGTTCACTGGTTTTTGGTAATTCTCGAGACGTTTCATGAGTGGAAACAAATCTTCC
GCTGTCCATCCAGGCTGGTTGAAATCATCCCAATCGGATGCGGATGCTCTAGTGTACATC
TGGAAGTTGATGCTACTTCCACCTCCAAGGATATTTGCGCATGGCACAATCGATCG
>NODE_2218_length_77_cov_4.025974
GAACCAGGCCGTCGGCTAGGGAGCAATGCTATCTAACGCTTCTAGTATCCCGTCGGCTCC
CTTTGCTACCCATTGTGACGGCGAGATACGCTGGTGTCCTCCA
>NODE_2220_length_89_cov_13.224719
CGCGGCTATCCAAGAACAACCAGAATTCATGTAAACCATATAGAATAGAAAGAGAACATA
AAAAGCCAAACGATGTTCATGCAAATAGTATAGCGCCCACTTGCAAATCCAAGAC
>NODE_2240_length_166_cov_4.771084
CGTCATTGGCGGAGTCAAGACTGTCCAAGACGCATCAAGCAGGGTGAAACCTGCCTCTCT
CCACTCTTCAGCAGTAACTCCTGGAAAGCTTCGCTACAAGGAGAACTCGGGTGTTTGTGA
AACAACTCCTGGTGTGAATCAGGTATCTGGTTATGGCGATGTATCAGCATCCAAGAGCCT
CTGGTTCTGGTA
>NODE_2242_length_54_cov_3.074074
ATGTAAGGCACTGAGCCATCTGCCCCGTTGTCCATAAAGGTAACCAGACGTTGGTTGGAA
TTAATCATCGCACCAAGAGT
>NODE_2245_length_231_cov_6.021645
GATATTTCGAAGAGGGCGCAGGCCAAATGAATTACGAGGCCGTCTTTTTCGGTCGCCCAG
GTTTTCTCTTTGTGGCCTCCTCTGTAGCAGCTTCGCCACTGACAGTAACTTCCTCGCCAC
CATCAGGAGCGGAGGGCCTAGGGTTCTTAGGCGGACGACCACGGGGTCTCTTTGGTGTAG
GTTCACCCTCCTGGTCGGTTTTAGGCTTGGGAGGACGACCGCGCTTACGCGGGACAGCGG
ACATGGCCGAGGTCGCG
>NODE_2246_length_128_cov_8.250000
TCGCAATGTTACCTTACGGGGCTCAAAAGATCCGGAATGGGGCTGGATCGATGGACACGG
CCAAGCATGGTGGGATGCTGCTAAAGGAAGTTCGGGACTGGATAACCGACCACATGGAAT
TTCCTTTAGCAAGATAACTGATGGTGTAATCCGG
>NODE_2251_length_208_cov_6.831731
ATGACAGTGACTGCTCCATAAGCAGGTTACAAAAGAAGCGAGAAATCGTGTAACAGTGCT
AGTGGAAGGAAGAAAACACAGATAGACTAAGAGGGAACAAGGTGATGATGGGGATTTTGG
TGGCAGTCGAGATTCATAAGAGATCGACGACCTCAAAAATAGTACAGAAATAAAGACTAG
GGTGTTTAGTTCTTTCTACGGAAAGAACATCCTTCAGTTAACCTTCCCTTACCA
>NODE_2257_length_27_cov_40.333332
TACCATGGTTTCAACGGGTAACGGGGCATAAGGGTTCGATTCCGGAGAGGGAG
>NODE_2258_length_301_cov_9.142858
CCGGAATTGGAAGCCTCAGTCGTTCCCAGCTCTTCGCCAAGCGCGGTCTCTTCAAGGGCC
TCAAAAAGTCCGAAAAACCTGTCGCTGAGGAGTCTGCGACAACTATTGAGAAGACTGTGG
GTGGTGCAAATAACGGAGGCCAGCGTCATGTCCCTGTTCACAAAGCGCCCCGCTATTATC
CCCCTGAGGATGTGCATCAACCTAAGAAGAGCCGAAAATCTCATAAATCCCCCACCCTCC
GTACCTCCATCACTCCTGGAACCGTGTTGATTCTGTTAGCTGGTCGTTTCCGTGGAAAGA
GGGTTGTTTTCTTGAAGCAGTTGTCCA
>NODE_2264_length_27_cov_33.333332
GAACAGCAAGGTTGAGGTCCCTGCTGCGTATAGGGTCTGGCTTCGCTCAGATT
>NODE_2268_length_92_cov_18.445652
CTTTGCAACGCACAAGCCTAATTTCATGAAAACATGGAACATGTCTTTGCATATCGTGGT
AGCATATGAAGAACTGTCAGAGTCAAGGCCAAGACGGATACACAAAACCCGCAATCTC
>NODE_2276_length_1140_cov_46.163158
GGCTTTGAGAGAGATGCTGTTCTTATTAATAGCCAATACCCTGCCCCTCTTATCACAGTC
AACAAGGGAGATCGTCTCGTTATCAACACACATAATAAGTTGAGCGACCCTCGTATGAGG
CGTAGTGTTTCTATTCATTGGCACGGGCTCTTCCAAGCAAGGACGTCTGATATGGACGGT
CCTGCCTTCGTGAATCAGTGCCCTATTCCGCCAAATACCACCTTCGTTTATGATTTCAGC
GTTCCTGGACAAAGCGGAAATTTCTGGTATCACTCTCATCTCTCGACCCAGTACTGTGAT
GGCTTGCGTGGCGCTATTGTGATTTATGATCCAAATGATCCATTGAAACATCTGTACGAT
GTTGATAATGAGGATACTGTAATTACCCTGGGGGAGTGGTATCATATCCTGGCGCCAGAC
GGCAACAATGCATTTTTCTCAACTGGTATTGTTCCGGTACAGGACTCTGGCCTGATCAAC
GGAAAGGGAAGGTTCAATGGTGGTCCTCTCGTTCCATTTGCCGTCGTCAACGTTGAACAA
GGAAAGCGTTACAGGCTCCGTATCTTTGCTCTATCTTGTCGGCCGTTCTTTACCTTCTCT
ATCGACAACCATAACATCACATTCATGGAGGCGGATGGCATTGAACATGATCCCGTTGAA
GTTCAAAACATAGATATCTATGCCGCTCAGCGAGTCTCTGCGATTCTCAATGCCAACCAA
CCAGTCAATAACTACTGGATACGAGCACCTCCAACTGGTGGTAATGCAGCTAACAATCCC
AACTTAAACATAAGTCTCACACTTGCTATCCTCCGATACCGAGGCGCAGCCGATGTTGAC
CCCACCACAACTAATCCCGGCGGGCCTAAACTGCTCGACCAGCAGATGCACCCCATCGCG
GAAGTTGGCCCTGGGAAGCTCGGTGATGGTCCCCCTGATCGTCATATCACACTCAATATC
GCTCAGCCCAACCCACCATTTTTCGACATTAACGGTATTTCCTACATTTCACCCACTGTC
CCAGTCCTTCTCCAAATCTTGAGTGGTGCGAAGACACCACAAGATCTCCTCCCTTCAGAA
CAAATCTTCGTCGTCCCCAGGAATGCGTTGATTGAGGTCAACATCCCTGGAGCCGGCGCT
CATCCATTCCATTTGCATGGCCATGC
>NODE_2277_length_77_cov_38.740261
CATTCCCCGACAGTGGGGGAAGCTTGGTTAATGCCCTGGCAATTCACACTCAGGCTGCAA
ATACTCAATCCGCGGTAGATGCTACGACTTCTGATGTCAACAG
>NODE_2278_length_69_cov_11.000000
GAATCCCAAGTCCATCAGTGCAACTTTAATGTTCCCATTCTCAAGTCCAGAGGGAATGGC
TACATCAATATGGAACTTGGAGTTGAAGGGAATAT
>NODE_2279_length_257_cov_9.163424
GTCCGTCAAGTCGCCGTCGGTAGTCGTGGCGTCCCTCACATCGTGACTCACGATGGCCGA
ACAATTCGTTATCCTGATCCTCTGATCCGTGTCAATGATACCGTTAAGTTTGATCTTGAA
CAAAACAAGATTGTTGATTTCGTTCCATTCGACACTGGAAATATTGTCATGATTACTGGT
GGTCGTAACATGGGTCGTGCCGGTGTGATCACACACCGTGAGAGGCACATTGGTGGCTTT
GATATCGTGCACGTCAAAGATTCACTCGACAGGTCTTTCGCTA
>NODE_2282_length_858_cov_15.587413
CGTAGCTCACCATTGAATCCCAATGAGTCAGCGACGGGAAGGTAGGCCTTCACTGTGAAC
ATGGGTGTTCCTGGTCGCTGTTCTTCGCTGAAGACCTGACCACGACGTTTGTTCAAGCAA
CTGTAAATTCCACCAATAGCATTTTCTGGACACTGGATTTCAACTAGGTAAACAGGTTCT
TGTAGTGTCGGCTGCGCAAGCAAACAGGCTGCATAACAGGAACGACGCATGGTAGGGATG
ATTTGACCTCCACCACGGTGGATGGCATCTGTGTGAAGAGTGACATCAAGAATGTTTACG
CGAACTCCGCGCATGTTTTCTTCACAAAGCACACCTTCTTTAGTTGCCCACTGGAAGGAG
GCAACGCAGGAATCCTTGATTTCATTCAGATACTGCACACCCTTGGTGGTATCGACCAAT
GTGTTAGGACCGGTGGTGTCGGGACCGAAACACCAAATCTTTCTCGCTTCGGTGACATCC
CATCCATATTCGTCCGCAAGGATGCGAGCCCGAACCTTGAAATCGTCACGAGCATTGATC
TTTCCTTCCTCGATTGCTCTCGTGACTTCTTCTTCAAGAGGTGTGGCCTTGCTAAAGATA
CGATTGTGCTTGTTCTGTGACTTGGAAAGGGCAACAATGCTGGACTCCGCCTTAACGGTC
TCGCGATAAGGAATGACGGGATCAGATATTTTGAGCGGTACACCGGCGTGATCCTCTTGA
AGATCCTTGAGGCAAATTTCGAGATGAAGTTCACCAGCACCAGCCACGATGTGCTCACCG
GTCTCGGAGATCGAGGCCTGGACGCAAGGATCGGACTTAGAAAGACGCTTAAGGCCTTCG
ACAAGCTTGGGGAGATCAGCAGCATTCTTGACCTCCACAGCAAC
>NODE_2285_length_682_cov_9.199413
TCTCATTCAAACAAGCGGCGGCGTCAGTATCATTCGCAGTTTATACATTGACAATAAGAC
TAGAAATCCCAAGGTCAAGGGTGTGAACGAGTTTGTTAACAATGTGGTTTATAATTGGGG
AGGGGGTGGAGGATACATCGCCGGTGACTCCGCTGGCGACTCTTTTGCAAATATCATCAA
TAATGTGTTCATAAGTGGTCCTTCAACCTCAGTAACTGCCTTCACACGTGGAAATGCGAA
CTTTCACGCGTATGTATCCAACAATTATTATGATCCAGACAAGGACGGTAGCTTGAATGG
TTTCGTTCTTTCTCCAACATCCCAAAATTACTCTCCAATTGATTTTCAATCTATTCGGTA
CCCTTATCCGACCGTGAAAACACTGTTGGACCCCCTCGATGCCTACGCCAAAGTCAAAGC
CTCTGCTGGTGCTAGCAAGTTCAGGGACAGCGTCGATAGCTACCTCGTTAATACCGAACT
GTCGTCCTTAGGGAAGGTCGGTGCTTTGATTTCAGATCCTACTGCTTCCCCAATTGGTGG
ACCAGGTGTGATCCCAGGTGGGACGCCACCCGTGGATAGTGATGGAGATGGTATCCCGGA
CGACTATGAGTCCACCCACGGAACTGATCCTCAAACTAATGACTCTGCGAACATCGCCAC
AAATGGATATGCAAACATCGAGAACTATATCAACTCTTTGGTATAAAA
>NODE_2286_length_214_cov_36.925232
TGGCAAGCACGGTCTGGGCTGTTCAGAATCTCATAGTAGAACACGGAAAAGTTGAGAGCA
AGACCAAGACGAATAGGGTGCGTAGGAGGAAGCTCCGTGACCGCAATATCGGAAGCAGCC
TTATAAGCCTCAAGGGACTTATCAGCGCTTTCTTTACGTAAGTCACCGTCGGAGAACTCG
GCTTGGTAGCGCCGGTAGTCACCCATCATCTTGTGGTAGAAAACTTGGGACTCGCCGGTG
>NODE_2295_length_184_cov_5.260870
CGGAACTGCTGGCGTCATTTTCATAAGCGTGGCAACGTGTTGTTTGACTATTACACGTAG
GGTGGGGTGACGTCGGAATCAAAGCAGAATTGGAAGCAGGACGAACATGTGGTGGCTGAT
GATCACTGATGGTTTGCGATTTGTTCGGTGCGGGAGAAGCGGTCTGACACCAATGTGTGG
GCTCAATGATCACACCAGGAAACTCCTCCA
>NODE_2306_length_341_cov_6.404692
TGAGAATTAACTGTCATGACAATACAAGCTACTAGATACACAGACGTATCTAAACAAGTT
TAGCCAGAGACATCTTGTTGTTTCCAACATCCGTCGAGAAGTAGGCATTCTTAAGGAAAA
CATCACCAACAAGCCACTCAGTCGCACCACCAATATTCCCTGCTGCGATACCAGATACAC
AATCACCATTGGGATCATTGGGATCAATAGGTTGAATAGCAATATCTTGGGGCTCGATTG
AAAATGACATCCCACCGAAGATGAGAGCAATGGAAGATTGAGTGTTGCATGGGACTGAAA
ATCCACCTTGGCCATCAGTTTTGGCACCCGGAATTTGTTCATGAACGACATTAGCATCAG
CGAGTGA
>NODE_2311_length_27_cov_19.851852
TGAAGTTTGAATATAAAAGCCCTCAAAACCAACATTCATGTTAATGCGCAAGC
>NODE_2313_length_612_cov_26.220589
ATAGTTACGAACGAGATATAGAGGGAAAAGCTAAGGTGCGAGGGAGGTCTTCCGAATGTG
AATTTAATGAGGGAGCGCGAGTATAGCCGCCATCCAGCGTCAACATATGCCCAAATCAAG
AATAGTACATGAAAGAAAAATTCAAGAGCCCTGGGGTGCTTCCTTGAAAGAGATAGCTTG
CTCCATACCCACAGCAGACACGCAGGTAACAAGAAGCTCCTTTCCAGATTCAAATTCTGA
CTGAATTTGTGAGCCGAGCTCGCCCTCAGGTAGCCGAGTGTCCTCTTTCGTATTGCCATC
TGGGGTCATGAGGGTCATGAAATCGCCCGAAATATCGACAAGGGGATATTCACTGCGTCT
CACGACAGGGACCTCCATGTTATGGGTAGAAGGAGACATATCTTCATATTTTTTACCGGT
GAAGATGTCTTGGCCAACCAGATTGACCTTGGCATGACCATGCTTCCCGGTTTTTGAAGT
GCTCATCTCGACGATCTTGCACGGATGGCTCTTAAGCATGACATGACCGTTTTTGCGGAG
AGCAGAACATTGTACGGGATAAGTGTGAGAAGCTCCAGCCCCGCCCTGATCAAAGTCCTG
GTTGTGCTGCTCGTCGTCGGACATGATGAAGAGCCTAG
>NODE_2322_length_238_cov_15.747899
GGAACCGTGAATGATGTTCCGACCGACGGCAAGGCAGAAGTCACCACGAATGGAACCGAT
CGGAGAAGCTAAGGGGTTGGTGGCGCCGAGCATAGCACGGCCCGTCTTAACAGCGTCGAG
CCCTTCAAAGACAATGGCGACAACAGGACCAGAAGCCATATACTTGACCAAACCAGGGAA
GAAGGGCTTATTAGCAAGATCAGCGTAGTGCTTCCTGAGGTGCTCTTCCGTGGGCTGGAC
GATCTTGAGGGCAACGATCTTGTA
>NODE_2329_length_27_cov_10.407408
TGGTGGTAGTAGCAAATATTCAAGTGGGAACCTTGAAGACTGAAGTGGAGAAA
>NODE_2330_length_56_cov_4.750000
CTGTGGAGTGGGCAATATCCTTCCTTGAAATTGGAGCAGACCATCTGCAGTGTTGATAGT
CATGCCAAAATCACGAATATAA
>NODE_2331_length_67_cov_3.194030
TGGTCACTTCCATCGTATTGAGCCAATTCAGTAGTAGTGAATGGATCGTTCTTGGGCGAT
GCCAAATCTGTTCTTGCAGGTTGCATAATGGAC
>NODE_2332_length_297_cov_41.367004
TCTCAGACAACACCAGAGCTGGCGATAGTAACCTTCTTGTTGACTTTGCCAGAGTCCGAT
CCCAAACTTTCAATCTTCTTAACCAAGTCCATACCCTCGATAACCTCGCCAAAGACAACG
TGTTTTCCATCAAGCCAGGAAGTTACAACGGTTGTGATAAAGAATTGAGATCCATTGGTA
TTCTTTCCTGCATTAGCCATGGAGAGGAGCCCAGGTTTTTCGTGCTTGAGCTCAAAGTTC
TCATCTTCAAAGCGCTCGCCATAAATAGACTTGCCACCAGTGCCATTGCCCCTGGTGAAA
TCACCACCCTGAAGCATGAACTT
>NODE_2333_length_666_cov_89.300301
GTTTTGGCCATCCTCTACAAAGGCGGAGAAGCTGCCGAGCAGGAGCCCCGTCTCCTTGGC
ACCATTGAAAACAAGCTCGGGATTCAATCTTGGCTTAAAGATCAGGGTCATGAATTTATT
GTAACAGACGACAAAGAGGGACCTGACAGCGACTTCCAGAAGCACATCGTGGATGCCGAA
GTTCTCATAACTACCCCATTCCACCCTGGTTATCTCACTCGTGAATTAATCCAGAAGGCG
AAGAACCTCAAAATTTGCATTACTGCTGGTGTCGGATCCGATCACATTGACCTGAATGCT
GCTGTTGAAAGCCGTATACAGGTCTTGGAGGTATCTGGTTCCAATGTCGTCTCAGTGGCT
GAGCATGTTGTCATGACCATCCTGCTTCTCACTAGGAATTTTGTACCAGCTCATGAGATG
ATTGAACGTGGAGACTGGCAAGTATCTGAAATCGCCAGGAATGCCTTTGATCTTGAAGGC
AAGGTCGTTGGTACCATCGGCGCAGGCCGCATCGGTTACCGTGTCCTTGAACGTCTTGTC
CCATTTAATTGCAAGGAGCTTCTTTACTATGACTATGCACCTCTTCCAGAGGCAGCTGCC
AAGGCAGTGGGAGCACGCAAAGTCACCAACCTCCAAGAATTTGTCTCTCAATGTGACGTT
GTCACTGTCAACTGCCCTCTGCACGAAGGAAC
>NODE_2335_length_55_cov_3.654546
TTGAGTAGTTGAAGGGGATCTGATAGAGGAAGATTGAGATGAGACAGGGTTGTAGGGCTG
CCATCGGACCCGGGGGCGGGA
>NODE_2336_length_125_cov_4.472000
TTCGGCTGAATGCAATAGTGGTGAACTGGTCACGAAGTGCACGAACATTACGGTCAAGGG
TAAGACCCTCGAGGTCCATGTGAGAGATACGTAAGATAGTCGCCGCAGGAGACTCGTAGC
ATCCACGAGATTTCACACCAATGAATCTGTT
>NODE_2337_length_55_cov_2.800000
TGAGCTCTTCTTGTGAACATAGTGCACATTGAGAGGTCCAAACCCCTCAACATCGATATC
ACATGTGAATTGAGGTAACTC
>NODE_2339_length_402_cov_80.992538
TCATAACACGTGATGACTATCTCTACCTGCTTGGACCGGCAGTTTAAGAGATGTTGAAGC
TCTCAAGATTGAATCCAGCGGGCCCAGTGGCACATCCAGAGCCAGCGCCGGTGACAATAG
TCGCGCCATTGGTGCAACGATCGTGTGCACCGCCAGACTCGAAGAAGTTAGCGTGGTTGG
GAACACCGGAGTAGCTGATTGACTTCGCGGAACCGCCATTGGTGAGGAAGACGCATTCGT
TCGGAGTCACGCCGGGGCTGGTGGCGATGACTGTGCCGGTGCAGCCTGCGCCAGTGAACC
ACACGAAATCGGCCCCCAGCACCGGGACGGCGGTGGTGAGGAGAGCACTAGTGAGGAAGA
TGACTTTGAATTGCATTTCTGACTAGTTTGTAGCTTCTGATTAAGTAGGATGAGGAGCTG
AATCAAAA
>NODE_2341_length_963_cov_14.017653
TTAGGTACGAAATACTATAGTCGTTCACACATCTTCGTGTCCGAACTGAGTACGTGTTCC
CAATATTATTTACAGGAAGGGCTTGAGAGCCTCAGGAAGGATGCGAGTTATAGCAGCACC
ATCAGGGGGCTCAATAGACTGGAAGTAGGTACCCCACCAGGGACCTGCTGCCCACCACAA
AGCACCAATCCAAACACCACCAGCAGTTTGCAGAGTGCACAGAGCACCTTTGACGGCAGC
AATGCAGGCATCATTTGAGCCGGCACCAATCTCACCAAGGAAACCCTTCTTGTCATTGTC
CTTCAGCCATTGAGTAGCATCCTGTACCCGCTCAGCACCAATGGTCGAAGAGACACACGT
GTCAGAGGTACCAGAGCCGTCGGAGTCAAGGTACTGGTGCATCTCGATTGCAACGTTATC
GATAGGGTCAGAAAGGGCGGCGAAGGCAGCAGCATTACCGGAAGAAGACCAGGTCCACGC
CCCAGTCCAGGAGGTACCCTCGACGAGAATGAGCTGGGCAGCACCAGTAGCACGAATAGC
ATTGACAGCCGCTTGCATCGATTGATATACGATGCCAGCGTCAATCCCATTGGGTTCATT
CATAAGATCAAAAATGACATGATTGTCCGACTTGAATTGGTTGGCAAGATTCGTCCAGAA
AGTGGCGAACGCATTGTTGTCTGAGATAATAGCGCCATTATATCTCATGTAGTTGTGGGG
TTCAATAATGGCAAAGGCACCCTTTCCTGTGATGTAACTAACAATAGTCTTCAAACCGTT
GAGGTAGGCACTATCAAAAGTGCCAGTGATCCCAGATGCAGGAGGAGCAAGGCGCTCCAG
CATGAATGGGATTCGGAAGGTGTTGAAACCCTGCCCAACGAAATAGTCAATAGAGGTGGG
GCTAGGCCAGGTGTAATCAGTTCCGAGGACACCAGGAATCTTGCCATCACCAAACTCTGC
CCCAGACTGGTTTACACCGAAGTAGGTGA
>NODE_2346_length_162_cov_6.197531
CGCACAGCCGATATGTATGCAAATGTCCCTTGAGAGTGGTCTTAGTCTTGACTTGGCGCA
CCATCGTATCTGCTAGTGATTTATCGAACTGCTGCAAGACCTTCATTGCCAGCTGCGGGG
TGATTGCACCACTTGTAATCAGCTCGTCTAAGGAATCTGTCAATGCCATGCCAATTGATG
ACCCACGA
>NODE_2347_length_69_cov_584.275391
GAAGGTTGAGGAAATTTAAGATTGAAATCAGGATCAGCCTCCCCAAACAAATCAGTAAGC
GGCAAGAAATCAAGAGAACCATGTCGAGAGGGAGC
>NODE_2350_length_108_cov_8.888889
ACTTGATCAGAGAAGTTCCTCCCTACGCTCGGGTTGTCGACCAGTGTCTTTATACCAACG
GCTTCTAGCTCAGTACGATTTCCAATACCAGAATTTAGCAGGGCCTGTGGTGAACCAATA
ACACCTCCCGCTAA
>NODE_2354_length_61_cov_3.344262
CAAGCTCTTTCCTAATTTCTGCTTCTCCATCCATTTTCTTGATTTGGGTGGTCTCGAGAC
GCTCTCCTCTCTTTGCCTTCTCCATCA
>NODE_2357_length_524_cov_21.175573
ACTTTCTGTGATGGCTTCACGAATGTTACTACGGACCGGACTGAATTTCCCCTCAGTGGA
GGTTTCATCACGCTCAACTCCGAACACCCTCACTGGTCCGCTGCTTTCTACATATCAAAT
ACAACGAATCCGAACAGCTTCAATGATTTTTCGCAAGTCAACCGATTTTTCCAACTTGAT
GGAGAGGGTTCCTTTTGTATTCCGCTCGACCTTGCGGCGTCCAACTTCACGGGTCTGCAA
AATGGACAGAACATTACGATCCAAATGTTGTATGACGGAGGAGACGGCAACTTGTTCCAA
TGCTCTGATATCACCTTGACAAACAATACTTCTAGTATCAGCTCTGTGTCATGTACAAAC
TCGACAGACACAAACTCGACCACAAACTCGACACAATCCGGTACTCTGGGAGTAACTCCG
TTTTCTGATATCAAGCATCTGGGCCTTTTGGCCATAGTCTTGATAATTTCTCTTATCATG
TAAATTGTTTGATATCCCCTGTTGACCATCCACCTCAGTTGTATGGCATTGATTCCCGTC
CGTAATGAAT
>NODE_2364_length_57_cov_3.684211
CTTCCGTCGAGAAATGATAGCGCGAACCACGACATAGGAAATAACCGAAACACACATAAG
CGTGCCTGAAAAAACGACTGGGC
>NODE_2365_length_610_cov_30.336065
ATGTCCGGTCCCAAAATTGCAATCATCATTTACACTCTCTACGGCCACATCGGTAACTTG
GCTGAGGCCGTCAAGGCCGGTGTTGAAGCAGCTGGCGGGCAAGCTACTATACTACAAGTC
GCTGAGACGCTCGGTCCCGAGATCCTCACACTCATCAAAGCGCCTCCCAAACCCGGATAT
CCCCTTGCGAAAGTTGATGACTTGGCCCTATATGATGCTTTCATATTTGGCATTCCTACT
CGTTTCGGTAACATGCCAGCTCAATGGAAGACGTTTTGGGACGCTACCGGTTCTTTGTGG
TTCAATGGTTCACTCATAGGAAAATATGCAAGTCTTTTCGTCTCCTCTAATTCGTTGGGA
GGAGGTCAAGAATCAACTGCTATGAGCACGATGTCGACTTTCGCCCACCACGGATTGATT
TACGTACCCTTGGGTTATGGCAATTCAATGTCCATTCTCACCAACTTAGAAGAGATTCAC
GGTGGCTCTCCATGGGGTGCTGGAACATTTGCTGGTGCAGATGGTTCACGGTTGCCATCC
AAACTTGAAGTAGATCTGGCCAAAAACCAGGGCAAACATTTCTACAGCATCGTCGCAAAA
GCCTTCAAGGCTTGACTTGGTCACATCCCTTTTCGA
>NODE_2380_length_89_cov_7.460674
TTCCCCCAGCATAAATTCATCTTCCGGTCCATTCGTGCTCTCTGACCATGCCAACTCTTC
AGGATCAGCCTCTTCGTTCTTTCTTTCCAGTGCCGGCCGTATCGCCTGGAAGGCG
>NODE_2391_length_106_cov_24.349056
GCCAGACTAGTATAGCAAAAACATATTAAACCACATGTGTTGATTGCTCATCTACATATG
CACATGGATTTGTGAGACACTTCACGACTCTGGGGATACTCCGCACATTACCAACGGACA
AGTTGACATTGT
>NODE_2392_length_333_cov_7.414414
GACTGGAGAGCTCCAGTCGCAGGGTCTTGGGTCGAGAACATCACGAGGAGCGCATTCTTA
CTTGACAGTACATCATTCAGAGCAACTAGTTCCGTATGGCTCGAGATTCCCATATCACCT
GGCCAGACATTTCGGTCACGCTTCGCACCGTCGACCAAGATAGGCCCCTCGACTGGACCT
CCAGTGGCATTATTAGCCCATCCCTTTGGACGCGGACAAGGCTGCTGTCGACCCTGGTGT
ACATCAATTGTGTTCGTCTGAACCGTATACGCCCCGGCATACCACAATTTGGTCAAAAAG
TCGGGATCATGAAAGTCGGGATCTCGTGTAAAGAAGTAACCAGTATAGGCTGTCAAGTC
>NODE_2394_length_638_cov_17.258621
CCACTCAGTGGTTAACTGCTACATTCAGATGGGTAGCAACTGCTTCGGACATGGCGCTGA
TATCACTCGTCACGTTGATCATATCGAATCCTTGAGCAGCTCGCTGCGCAGCATGGGTCC
CAGATGCACAGTAAATAGCGCATTTCTTTCCAACGGCATGCGCATCTTTCAGGATCTTTT
GTATTATTGCTTCAACGTCAGGATGCGGATCCGGCGACGGAGGAGGATAACCCAATGAAA
GAGATAAGTCATATGGACCTATCAATAGAACATCGATACCCTCAACGCTCGCTATTTCCT
CCACGTTTTCGATTGCTTCCTTGGTCTCAATTTGTACCATGACAACAACATTATCGTTAG
CTGCTGCTAGGTATCCTTGCACTGACAGTCCCCAAGTTCCGTGAGTGAAGGGACTTCCAA
AACCCCTCCGACCATTCGGAGGAAACTTGGAGTCTGCAACTACCTCTCTAGCCTTTTCGG
CACTAGAAACCATCGGTACGATAACGCCGCGAGCTCCTGCATCGAGAGCATACTTGATCT
GCCAACTTGTACTCCCCGAAACGCCCGTCGCTGGGATCCTGATAATTGGGGTGACGCCTG
CACTCTCAATAGCACTGACGCTCTCCGCTGCGCCAGGAACCAGTGGAACTGTGCCGTGTT
CGCA
>NODE_2396_length_102_cov_9.470589
TGGAAGGCTCTCGGGAGTACCGTACTCATCCCCGTTCTGGCAAACGCTAATAGGACACAA
ATGGCACCTCTAAAGTCCATCCACCTCATGCTTGCAATACCTGCGACCGGACTACCAAAG
TCGATGAG
>NODE_2401_length_126_cov_3.730159
TTCTCATGGATTTCATGTTGGCCGTAGCAAGGCTTGGACTCCTCGCCCTCGGTGCCATGG
ACAAAAGTGGAGGATTTTGTGTAGAAGCAGTGGAGCCGGTTGGGCTGTTTGTTGACAAAG
GTGTAGTACTGGGGCACAAACTGCCAGCCAAA
>NODE_2402_length_227_cov_7.700440
TTACACAGTTTCGCGTTCCAAATAAGTTGGATCATTCTCTTCGCTTCTTAGGAACGTCAC
TCCGCGCGGACCCTTCGACCATGTGTAGAGTTGCAATTCAGATCCGGCCGGATAAGAAAT
TTCACCAGTGCAGCTTGTGGGTGGGGCATTGATATCCGCTGGGGTTCTTGAACAAATAAA
GTTGGTGGTACTCCTCGGCGTTCCACCACTGCGAAGCGGGGGCAATTTCTGTGACAATTT
TCTTGCCTTTCGT
>NODE_2405_length_438_cov_76.730591
ACTGAATTTTGGCTATGTACATGCATGCGTCTCTGCAATAAACGAATAAATCGAAGTCCT
AGTTCGTAAACGATACACTCTCGACACACCACATGCAAGCACGAGTCTTACAAGTATCAA
TTTTTGATAGTGAACTCGTTAGACTGAGCATAGATGGTATTGTGGTCATCAACATCCACC
AGGTTAGCACGAAAATGGTCTCCAGTGGGGAACCCTCCAGGTGGAGGTGGGATATTTGAA
CTGTGATCCTGGCCTGGAGATCCGCCATCAATGTAGGAGGAGATCAGGGCATTGTAAGGA
GGTTGTTGGCGCGTCAATACAACGGCAAAAGCCTTGTTGTCAGTGTTCACGCGGTTCCAG
GTAACACGGCCCACATGATGAGAGCTCCAACCCTCATTGTCATTGGGGGACTTGACGAGG
TACGCCAAGGACGAGGTAACCAAGGACAAGACAAGAGAAGCATA
>NODE_2414_length_54_cov_14.870370
ACAAAGCCTGCCATTCGTCGTCTTGCACGTCGTGGTGGTGTGAAGCGTATTTCTGGTCTG
ATCTATGAAGAGACACGAGG
>NODE_2418_length_73_cov_5.041096
TAACGCACGACGATACAATGCCTTGGCTTTGTCCGCGGAGCTCAGTCCGAAGTTGTCCAA
AGCACGAGTGGTGTTCGCAATGGCAATCATTGCATTGCA
>NODE_2419_length_121_cov_6.446281
TTCTGCCGTCCCGAAACTTCTTATGGGGCTGTATCAGGCCGACATCCTTGATGAAGACAC
TATCACTCAGTGGGGCACTCATGTGAGTAAAAAGTATGTGGACAAAGACACGAGCAAGAA
GGTTAGAAAGGCAAGCGAGCCGTTCCA
>NODE_2430_length_357_cov_7.151260
GTGGGCTGGTAACCGACGGCGGAGGGGATACGACCAAGGAGGGCGGAGACCTCGGAACCG
GCCTGGGTGAAGCGGAAAATGTTGTCAATGAAGAGCAAGACGTCCTGGCCTTCCTCATCA
CGGAAATACTCTGCAATGGTGAGACCAGTGAGGGCGACGCGAGCACGGGCACCAGGAGGC
TCGTTCATCTGACCAAAGACGAGAGCGACCTTGGATTCGCCGTCGAGGTTGATGACACCG
GTCTCGATCATTTCATGGTAGAGATCGTTACCCTCACGCGTACGTTCACCGACACCACAG
AAGATGGAGAAGCCACCATGGGCCTTGGCGACGTTGTTGATGAGTTCCTGGATCAAGACG
GTTTTGCCGACGCCAGCACCGCA
>NODE_2440_length_123_cov_7.479675
CATATTTTTTCCAGTTCTTCGCCCTTCGGTACAGCTTCCTCCAATGATTTCCCCCATTTG
ATGGTACGAGTGCGAGTGTAATACTCCAGACTTGATTCTTTGCTCAAAAGGTTTGGAACG
TTAGGGAGAAAAATCGCTGCAAGATCTCC
>NODE_2450_length_322_cov_11.149068
AACCCGAGTAGTAGCGCCAGGCAAAGTAGGCACCCAAGATACCAAGGGGAACAAAGTACA
TAAGATTTGAACCTTGTTCCACAGCGTTGGCAACTCGTCTTGCCTGGGCTTCCGCAGCAC
CCGACTTGAGCTTGGTTTCACTTCCTTGTTCGAAATCACCGACAAGCATATCAGGGAGAA
GAGCGCGAGCTTCATCTGAGTGGCCAACGTCTTCGAATGCTTCGGTGGCATCCTGACAGG
CTTCAGCTAATATTACTTCATCGCCTCCTGGATGCTCATCAAGAAATTTTGTGACGTCGT
AGACCTTTCCATGGAGGAGGATATAGAGCCCATCGCGAGTCTTGTGAG
>NODE_2451_length_97_cov_4.814433
GATTTCTTTCCTTCTCCCTCTATTACCATGGCTTCTCAGTATACATCTCGCCTTATCGGT
GCTCCCAATACGCTTGAACATCGTGTTTACATCGAACAAAATGGATCTGTTGTTTCTCCC
TGG
>NODE_2452_length_27_cov_5.407407
CGAACCGATGTCTGGATTTCACGAGACGAAATGGTAGACTTCTTGGAGTATGA
>NODE_2453_length_281_cov_20.245552
GGAAAAGTTCACGGTTCTCTTGCCCGTGCTGGCAAAGTCAAGTCTCAGACACCCAAGGTT
GACAAGCAGGAAAAGAAGAAGCCACCTAAAGGACGTGCCAAGAAACGTATCTTATACAAC
CGCCGCTTCGTCAATGTGACGACTCTCCCTGGAGGCAAACGGAGAATGAATCCTAACCCC
GAGAAGTAAGAGACTTGTTGAAAATCGTTCCCTGTAGATTGCAAGCCAAGGGATGACTGA
AGAGTTCGGTGGTCCTGTGTCTTGTTGCCTTGCATTCGCTCTTCCCACATACCTTGTCAC
TACACTC
>NODE_2454_length_205_cov_7.800000
GGATCACGCATGCCATTGGCAAAAAAGATGTTCTTGATGCGGACATCCCAGCCTTTGTAT
TTCTTGTTTGTACCCTCTATGTCAACTTTTGGCGGCTCTGGGAAGGCATCCGGGAACATG
AATTGACATTGTCGTAGATCATATGGCGGTTGGACCAGGCGAGTGACAAGCGAGGGGTGT
CCTTCTGGCGCGCCCTCTTGGAGGTATCCGACTTGATTGCATACAATCCAG
>NODE_2459_length_132_cov_210.719696
TTAACATCGACATCAGCAGAGACATCATCGGCGCTGTTGACCTTGGCAACAGTGGGATCA
AGAGCAGCCTCAATGTCAGCAAAGAGATTGGCTACAACATCAAGATCGACATCGGCGCCA
ACATTGACATTGAGTGCAGCATTGATTTTAGCAATAAT
>NODE_2460_length_27_cov_6.592593
CCCGATCGTGACTCTATCGACAACTCCAGTAAACCTTCAGCTGCTCAAATCAT
>NODE_2482_length_111_cov_7.333333
ACGTGTCGGTCACACGATATACATCAAACACTGGATTCAGAATTCCAACTGCACGTTGTA
TGGTTCTATGCAGACGACATTCTGGATTAGCCCCAACCAGAGGCAACAAACCGTTCGGAG
GATAGGTGACAAATTTA
>NODE_2492_length_84_cov_35.595238
TCGCGCAACAAGCTTTGGATGCTTCTAGCCACTCCGATGTGAGCAAGACAGGTGGTCAAG
AATATAACTCACCTCACCATTCTGGCCAAGGCGATGGTTCCGATCGCTTA
>NODE_2494_length_206_cov_7.048543
CATACCAGGCCATCTTGTCAGCGTCGATAGACTGCTGCGGCTGGTGTTGCATGAAGCCTG
GGGCAGCAGTGGGAGAACCAGCGAGGCCATGATGAGCTTCATAGATGTTGGAACCGTCGT
AAGGGGTTGGACTGGCCATGATGGGAGGACCAGCAGAGGGCCGGGGGAGGATATGAGCGA
GAGGCAAAGCGTTAGCGGTGGAAGGGACAGAAACATTAGGATTGAAGTGACC
>NODE_2495_length_31_cov_1539.258057
ACCTTAACCTATTCTCAAACTTTAAATATGTAAGAACGGGCTGTTTCTTGATTGAAC
>NODE_2500_length_116_cov_3.620690
TTGGTATGGGAATGTCATCTATAACTTTTGACTGGAGTCAAATAGCATACATTGGATCAC
CTTTGGCTACTCCTTGGTGGGCCGAGGTGAACATTTTCGTCGGATTTTTGTTCTTCTTCT
GGTTCCTGTGCCCATTATTGCA
>NODE_2501_length_56_cov_3.160714
TCACAAACAAATATCTGCCGAGGTCTCCAGATCTTCACGCCGCCTTCTTGAAGCATCATC
TGACGCCAATGAGCAAGCCAAC
>NODE_2506_length_250_cov_7.604000
CATGCCTGTGTTTCCGGGATTTCCACAGGCCGATGGGCCCTGGTCTTTTGGCACCAAAAG
ACATGGGAGATCTGGAATTCAGGGAGGAGGAGGAGGAGAAGGGGGAGGGAGGCATTGAGG
AAGGATGTCGGGTGGAAGAGAAAGACAACGATACCGAGAACGGCATTTTTTTGTTTCGGA
CTTTGCAGAGAAACAGACGATAACAACAGGGATATATATCTTATATATAACTTGGGCCAG
TGATCCAATGGACCAACCACCAGCCCAGCAGCGGTC
>NODE_2508_length_70_cov_3.071429
TTTGGTAATGGTGCTGTCTATCAGCAACGTTCTGAACCTTATAGCAACTCGCAAATTCCT
CTGTCACCGTTCCGAGATCAAGCCCCATCATCGCCG
>NODE_2518_length_192_cov_17.140625
ACATGCAGAAGGTAAGTAAAGCATGGGGTGGAAAAGCAAATCATCAGCGGTATCGACGTA
AGCTGAGAGTGTTATGTTTCTTCCAGGTTGAGCGAGAAGGAGCATGATTATGACGGTGGC
CTTTGCCTATACCACGGTTCTGCTTGCCGACACTAGTAAGACCACGAGCTTCGCGGCGCT
TGTGAACAGGATTGACGATCCAATTGATTCTGGGATCA
>NODE_2519_length_252_cov_10.765873
ACAGCAAGGGCACGGAGACCACGGCTAGCATATTCCTCGACATCGGCTTCAAGCTTGTTC
TCTTGCTCTTCGGTCTTGTTCCGGGTGCAAAGCTCAATAATGATACCGGTCATACCCTTA
GTAACACGCTTTAACTTGCCCGTTGACTCCTCAAGATAGGTAATTTCAGTACGCTTGTCA
ACAGGATTGAAAGGCTTGAAATCAAGAAGCTTGATCCCAGCACGAGCACGCGAAGGATCA
CCAATGGCAGCTACGACGGAAGCATCAATAGCATCTTG
>NODE_2520_length_136_cov_7.308824
TGCTGCCTCTATCTCTGCCCGCGACTTGGCAATATCAGCGACAACAGTCCCATGCTCATA
GAGATATCGCCCAAACGTCTTGCGATTGGGATCCGTGACACGCTCAAGCATCAAGTTCAG
CGCACTCTGTGCAACACCAATGGTCCTCATACAATGATGAAT
>NODE_2532_length_255_cov_33.686275
AAAGATCCATTTGTGTATAACCCTGACAGATTCTTGAAAGACGGGAAGATTGACCCTGCA
GTGCGAGATCCCACGGTTGCGGCATTTGGATATGGGCGGAGAATATGTCCTGGGAGGTTC
TTTGCCCAGAATTCCTTATTTATTTTCATATGTCATATTCTGGCTGTTTACGATATCCGA
CCCGCTCTGGATGATGATGGAAAAGAACTTGAGATTAAGGCTGAAATGACAAATGGGCTG
ATCTCATACCCTGTAGCCTTCTCATGTAGGATCACACCGCG
>NODE_2538_length_71_cov_6.704226
GTCATTTACAAATGTCCCTTGACTAGTCCATCAAGCTAGTGTTACGAATCAAAGTTTCAG
CCTTCTCTGAACGCGGTGTGATCCTACATGAGAAGGG
>NODE_2550_length_257_cov_38.638134
TGTTATTAAATTCAAGGATGAGTTCGATGTTGTGAAACAAGCTAATGACTCTGATTATGG
TCTTGCATCTGCCATTTTCAGTCAAGACATCAACAGAGCGCTGAATACAGCACATAAGAT
CAAGGCTGGAACTGCATGGGTCAACCTTGCGAACCACCTTCATGCCAGTGCTCCATTTGG
TGGCTTTAAGCAATCCGGTATCGGTCGGGAACTGGGAGAGTATGCTCTTGCAAACTATAC
AAGCGTCAAGGCCGTTCATGTTAACCTTGGTCTCAACATCTAA
>NODE_2551_length_1068_cov_31.441948
AGAGCCCGAGGTTGCTCAAAGTCAAGCTCAGTAATCTCACTCAAATCTCTCCAAGCACCA
TTAACAAAATTCTCATGCTTGCGTTGACGCTCAACATCGCGAACGCTAGCATCAACATGA
CCCTTTTTGGCTTGGTAAGACAGAGGAGAGATAGAACTCTGATAGTTAGGCCTATTGCCC
TGGCTAACGAAAGTCATGGCTCCATCACGCTGGAAATTGGCTACGGGGACAATAGGAGCA
TTCACTGGAAGCTGTTGATAGTTGGCACCGAGACGGTGACGGTGGGTATCGGGATAGGAG
AAGAGACGAGATTGTAGGACAGGATCAGCAGAAGGTTCGATGTACGGAACAAGGTGTGAC
GGAGAAAAGGCAACCTGTTCAATCTCAGCAAAGTAATTCTGAGGATTCTCGTTAAGGACG
AGCTTTCCTATGGGACGAAGAGGGAACTCTGCGTGAGGCCAGACTTTTGTAAGGTCGAGG
ATATTGTAGCGGAACCGCTCAGCTTGCTCGGGTGTCATGGTTTGAATGTAGACAGTCCAA
GAGGGGAAGTTACCCGTCTCGATGTCCTCGAAGAGCTGCTGAGTGCCATATTCAGGATTT
TCTCCGGCCAAGCGAGTTGCAGTGGCATTATCAAGGGTCTTGAAACCACCGTCAGCACGA
ACGTGAACCTGGACGTATACGAAAGTGCCATCATTTTTGAGCCACTTGAAAGTGTGCCCA
GAATAACCGTGCTGCTTGTAGTAACCATCAGGAGTTCCGCGGTCAGAGAATAAGATCAAC
ATCTGATGGATCGACTCCGGATTTTGACCAAGGTAGTCCCAGAAAGCATCAGGATCCTTA
AGGTGAGTTTGAGGGTCCCTCTTCTGAGTGTGGATGAAGTGGGGGAACTTGGCAGGATCA
CGAATAAAGAAAATGGGAGTATTATTGAACACCCAATCCCAATTACCTTCCTCAGTCCTG
AGCTTGATAGCAAAACCACGAGGGTCACGAGCAGTGTCAGCAGAACCAGATTCGCCACCG
ACGGTGGAGAAACGGGCAGTGACGCGGACTTTCTTGCCTACGCCTTGGAACAGGGATTGA
GAGGTGATATCACT
>NODE_2552_length_234_cov_14.064102
GAAGAGTCAATGAATGTAGTCCAGAACCAATGCATAAAACTGTGACATATATGACATAGA
ATTTTGCCTAAGAAAACACGAGTCATACAATGAAAGAGGTCTCCACAACACTGATCTTTC
ATCGACCGCCCTTGCCACCCTTCATCTGCTGCTTAGACACCTTGGGTCCGGAGGGGACGA
GGGGACGAGAAGCCTTGGCCTTCTTGGCCTCTTTCTCCTTCTTTGCACTCTTGGCCTTGG
CGATGGCAGCCGTCCGTTCA
>NODE_2554_length_491_cov_25.600815
TCTGTTGCTGCTGTTGTTGTTCTACTCTACACACGCGGGGGGGCTGAGAGCGTGTTGTTT
GTTTGTCCTCAGACGCGTCGCGCCGCTGATAACACTCTCGTCGCGTACCTGCTTTTGCTG
AACCACTCCTCTCCCAGATGCCCAAGGACACCACCAAACCAAAGCGCAAGGCCGCCGAAA
AGGCCGAAAAGGCCCCCGCCCGCAACTCAAAGTCCAAAAAGGACCCAAAGGCCCCCAAGC
GTGCCCTTTCCGCCTACATGTTCTTCAGCCAGGACTGGCGTGAGAGAATCAAGGCCGAAA
ACCCCGATGCTGGCTTTGGTGAAGTCGGCAAGTTGCTCGGTGCCAAGTGGAAAGATATGT
CAGATGCCGAGAAAAAGCCTTATATCGATGCTGCCGCTGCTGACAAGGCCAGAGCTGAGA
AAGACAAGGCTGCCTACGATAAACAGAGTAAGAAGAGCGCAAGTGCAGATGAAGATGAAG
ATGAAGAGTGACACCCTCTCTCTCTCTCTCTCTCTCT
>NODE_2561_length_166_cov_11.530121
GGGAACCGGACATGACCATTTCCATACTTTGTACTTTATGACCATCACATTAGGTCATCA
CCGGAAACTCACTAATTCTTAATTTTGTAGTACCAAGGGGTGTTAGAGACAAAGTCATGT
TAGTGCCAGTACACGAAGGATTAGTTGGTGGAGGTGCAGCAAACGTGCTACCAGCAGTCG
TCCAATTGATGG
>NODE_2562_length_757_cov_11.973580
CGTGATTGCGCAGCTCTTGCCTCCAATGGTGAATTCTCCATTGCTGATGATGGTGTGAAC
AAGTACAAGGACTATATCGATCAGCTTGCTGCTCAGATCCAGAAATTCCCTGATATCCGA
ATCGTTGCTGTCATTGAACCTGATTCGCTCGCCAACTTAGTTACTAACTTGAGCGTTCAG
AAGTGTGCAAACGCTCAGTCTGCGTACAAAGAATCCGTCATTTATGCTGTTCAGAAACTG
AATGCCCTCGGCGTTTACATGTACCTTGATGCTGGTCATGCCGGCTGGCTCGGCTGGCCT
GCTAACCTCACCCCAGCAGCTCAGTTGTTTTCTCAGCTGTACACTTCAGCTGATAGACCG
GAATTTCTCCGTGGCCTCGCTACAAATGTTGCCAATTACAACGCCATCAATGCTGTTTCC
CCTGACCCCATCACTCAAGGCAACTCCAACTATGATGAAATGCACTACATCAATGCCCTC
GCTCCCGCACTTTCAAGCTCTGGCTTCCCTGCCCACTTTATTATTGACCAAGGTCGATCT
GGTGTACAGAACATCAGGCAACAGTGGGGTGACTGGTGCAACGTCAAGGGTGCTGGCTTT
GGTATCCATCCTACCACCAGTACTGGTTCCAGTCTCATTGACTCTATCGTTTGGGTCAAG
CCTGGCGGTGAGTGCGATGGTACCTCCAGCTCCTCTTCCCCCCGCTTTGACTCTCATTGT
GCTCTTTCTGATGCTGCCCAGCCCGCTCCAGAGGCTGGCACCTGGTTCCAAGACTACTTC
GTA
>NODE_2566_length_335_cov_11.946269
CCCAACGTGTCCAAGGCAGACCTCTCCCAAAAGCTCGCAGCTCTTTATAAGACTGAGCCT
CAACGTGTGGTCATATTCCATAGTCAAACACAATATGGTGGTGGCAAGAGTACTGCTTTC
GCTCTAATCTATGATGATGAGGCATCTCAAAAGAAATTTGAACCCAAACACCGTTTGATC
CGGTCCGGTCTTCAAACAAAACCTCCAATAGTATCGCGTAAGCTTCGGAAGGAGCGTAAG
AACCGTGCCAAAAAGTTCCGTGGTACCAAAAAGTCCAAGGCGGCTGAAGCCCCTAAAAAG
AAATAATTACTTGCTTCGAATTATTTTTTGGCCCACACATACTGCGGTGTCTTTTGTACC
T
>NODE_2567_length_136_cov_5.720588
GCCGGGCTGAGGGGCGCGACTAGCAGGAACAGGAACCTCTGTTGAAGCAGTGCGCCCGGG
GATGGGTGCACCTTGAGGACCGGGTCGAGGAGCGACGACATTGGGAGGTCCGTTTGCACG
TGGAATAGGGGCATTCGGGAGAGTCGGCGATGAACCCGGACC
>NODE_2572_length_548_cov_28.412409
CTTGAGGGCCTTGATCAATGTCCTGTCCGAAGGGGTCACCCAGTTTGGTTTTCTGAATTT
TCTGGGTAAATCTGGCCAAAAATTCGTCATAGATACCCTCCTGGACGAAGATACGAGTGC
AGGCACAGCATGCTTGACCGTGGTTCCAAAGAAGACCGTGAGCTGCCCAATTGACTGCCT
TTTCAAGATCTGCGTCGTTGAAGACGATGGTCGGCGATTTTCCGCCAAGCTCAAGCGTGA
CGTTCTTAATATTACTCTTTGCAGCTGCTTCCATGACTTTCCGTCCAACGAGAGTGCTAC
CGGTGAAGGCGACCTTCTCAATTTTCATGTGCGAGGTGATAGCATTGCCAGCGGTGTTTC
CATAACCAGTTATGACATTGACAGAGCCCGGCGGGAAACCTACTTCTTGGATGAAAGTAC
ACATACGAAGAGTGGTTAGAGGCGTAAACTCAGATGGTTTCAAGACAATGCTGTTTCCCG
TGGCAAGTCCAGGCCCAATTTTCCACGCGAACATAAGAAGAGGGAAGTTCCACGGAACGA
TTTGACCGACAACACCAATAGGTTCATGCCTAGT
>NODE_2573_length_74_cov_4.594594
TGGCGGGGATGCTACTGCTGTTGACGCAGAGTCCAACAATAAGAACGTAACCCCACCGGA
TACCTCTGACACAACTGGTAGCGAAGACACTACCTCTATA
>NODE_2581_length_149_cov_5.033557
TGAGCTGATGAGCGATAGTTGTGAAAAACCGCAGGGGATCATCAACATGTTGAGTACGGG
AGAAAAAGAACGACGCGCCGAGCCTGCCCTTCTCTGCAGTCTTCTCAGCGCAAGATTTTG
CGATCGCAGATTTCCCTACTCCAGCTGGACCCCACATCCATAACAGACGGTGTTG
>NODE_2588_length_135_cov_11.881481
TTCGGCGTTTGCCAAACTAGTAAGCACTAACTTCAAGGACTACGAATTTTTCATCGGAAA
ATCTATGGACCCTGATGGGATGGTCGCTCTTCTCAACTACCGCGAGGATGGCATCACACC
TTATCTCATTTTCTGGAAAGATGGTCTGAAGGTTGATAAAA
>NODE_2593_length_99_cov_4.303030
TAAGAAGGCTGTGAAGATCGTCGGCAAGTGTTTAGCTGACCTCGACGTTGTTGAAACTAT
CCCCGAAGACAATTGTCATTGAATATTCATCTACTGGTACTCAGGTGGTCTTCTTAATAC
CTAGC
>NODE_2595_length_91_cov_6.824176
ATCAGGAAGACGATGAAGCCATTGTGCGGGGTGCAAATGCCATCTTGTCAAAGTACCATG
ATATGGTGGGGTAGAAAAGAATACAACATCAGGACAACCGTTATATCTCCCCGCCCA
>NODE_2598_length_824_cov_10.615292
TGGTGGTCGTGTGAAGAAGCCTCGAGCATCATCCAGCGCTGGGGGTGTTCCAAAACCAAT
GGCCAAGGGACGTCGCCGTCCTAGCTCGGCTGGCTCCGTCTCAAGTCGTCGTGGCTCGGG
TAGCGATGCTGGTGTGTCCTCTGGTGCTCTTTGGCAGGTAGACATCGGTGAAACTAGCGT
GTGGACAATTGTTGGGACGGATCAAATTCGCTACAACTTTTACGTTCCTCCTATTTTGTT
TGACAACCAACATGCCCCTCAGACCCAGTCCTTCCCAGTTCCTTCAAAACCCGTGACGCC
TTTCCCTGGTGTTGTCAAATACCTTCCTCCTGATCGTGCCGCAGAGGTGCCTAAATCCAA
TTGTCCATCGTCGCGCATGGTTCTCGCAAAACCTAATCCTCATGCCTCAAAAATGTTAAC
CGTCTACGGAGAAAACTTCTCCAAGACGGAGCCTGTCAGTGTCTTTTTTGGGTCTGATCC
ATCACCATATGTCGAAGTTCGCTGTACGGAAGTACTGGGCTGTCTTCCGCCTGAGAACCA
ACCAACTAAACGGCGCCCAATCATTCTTGTTCGTGGTGATGGCGTTGTTTTTCCTTCAAG
TGTTATGTATCCGTAGATGACTCGGACCTGTATATTTTGTATGGCCACCCTATCTGATTG
ATCGTGTGGAATCATTTTGGAATAGTCGTTCCTGCTGTGTTTTGTGCATCTATGTTCTTT
TTACGTGTTTCTGGGCTTTTTATGGAACGCTCGTCTTGCTTTGCGGGTAGTGCTTAACAG
ACTAACTTCCCTGGTCTTATACTAGCCAGTTGTATTATGGTAGACTTGTTCAGTGCTAGG
AACATAAATA
>NODE_2604_length_27_cov_28.222221
CAGCATCGGTTTCGACTGCTGGAGAACGGCTTGGGGAATGTGGCAGGTCTGGC
>NODE_2611_length_119_cov_6.478992
GGAGGTTCCTCAGTCGTCGTGTTAGCATCACGGAGGACTCGAACGAGATTGGTAAAGAGG
CGATCTACATTTTGGGCGGTCTTGGCTGAAGTCTCGAGAAATTCACAGCCAAATTGACGT
GCCAAGGCAGCCCCTTCCTCCTTGG
>NODE_2613_length_84_cov_156.011902
CATTGCCATCGAGGATGTCAAAGTCTTTAGCGAGAACTTCATCAGGATGCTCAATCCCAC
CCTTCCTTAGAATAAGGAGACTACTAAACCTATCGGTGATCTGCTTCGGG
>NODE_2614_length_122_cov_4.721312
GGACAAACAGCGAACTCTGGGGTATTTGACAATGTCTTGTTGGTGCAAGGGGCTCTTGCG
TCGCTTGACATTATACCGCTGGGGGTCATGGACATTAGTGCAGCGACGACGATTCGGATT
GGTGGAGAGGATGGCTATCAGATTCCAT
>NODE_2615_length_60_cov_3.366667
GGAAATACGGCTTCAAGTATGATGACCTCTTGGTGGAAGAGAATGACCAAGTCCAAAGGG
CTCTTGCACGCTTGACTCCTCGCGCA
>NODE_2617_length_171_cov_6.918128
CACTGGATAGAACGGAGCTCTGTGTTGGTGTGACCAAGGTTGCGCCTGAGCTACTCGACG
AGTCACCACTTGCACTGGATCCCTCTCCACTTCCCGAGCTGCTGGCTACACACGTAAAGT
TGGGGACTGTGTGTCCAGCAGAACCACAATTTTGAGCGTACGTGTCATAGGTCGATTGAC
ACATGGAAACCTCTCCG
>NODE_2619_length_687_cov_13.512373
CTGAGCCAAGATGGGTATTGACATTGCCAGGCACCACGTCAAGAAGGGTCAGCGTACCGC
TCCCAAGAGTGAGGATCCTTATCTTCTCCTCCTCGTCAAGCTTTATCGTTTCCTGGCTCG
CCGCACGGATTCCAACTTCAACAAGGTTATTTTGCACCGCCTTTTCCTCTCCAAAGTCAA
TCGCCCTCCCCTTTCCCTTTCTCGCATCGTCAAGGAGACCTCGAAGACTCCGGATCGTGA
TTCCAAAGTCATTGTTCAAGTTGGCACAATCACCGATGATATTCGTCTAACGGAGGTTCC
CAAACTCTCAATTGCTGCTCTTCGATTCACCCGTGCAGCTAAGGAACGTATCCTTAAGGC
TGGTGGTGAGGCTATAACCCTCGATCAGCTCGCTCTCCGGGCACCCACAGGTTCAAACAC
TGTTCTGCTTCGCGGTGTGAAGACTGCTCGTGAGGCATACAAGCATTTTGGTATGGGTCC
TCACAAGCACAAGAAGCCCTACACAATTTCGAAGGGCCGCAAGTTCGAGCAAGCTCGTGG
CCGCCGCAAGTCTCGTGGTTTCAAGGTGTAAGAAGTTGTATCCCAAAAACCTTCTGCCGG
GAGAGTCCTTGGCGCATGTTGATAGTTCTCATGTTTTTTGGTGGTGCTGGGTTTATGCGT
ATGATTCAATTCAATTTTGTACTATGCAATTTGAATCATGTCTTGTTGCACCC
>NODE_2627_length_45_cov_520.866638
TTTGGTGATATAGTAGTTCCTCCAAGAGATGTTCGTCGTGTCCTCAACGTCTATGATCCT
CGCTCTTTCAA
>NODE_2637_length_130_cov_8.376923
GCAGGCAGTGTTTTAAAAGATAACAACTAACATTGAGAAAAGCACATCTATTCATCCTCG
TCGTCGTCCTTGTCCCCCTCAAGGCCACCAGCCTGGAATTGCTCGATCTTCTCTGCAATA
CGAGCCTTGCGTTGCTCGAGAGTGAGCTTGTTGACT
>NODE_2639_length_42_cov_959.428589
TCAAGAAGAGCATCCCACACTTTGGCATCATAGTTGTTGCCTTTAAACTTAACAGTGTGA
AGAGTGCC
>NODE_2641_length_417_cov_33.990406
TCTAGTGGTTCGGCTTCGTGTTTGAAGACTCGTGTTTTCAAGTAACAATTGTAAAGGCTT
ACCACCATGTCTGCTAAGATATATATTGGAAATTTGAGTTGGAGTTCAACGGATGATACC
TTACGGGAGGCGTTTTCTCCGTATGGTCAAGTTCTGGATTGTATCGTTATGCGAGATCGA
GATACCGGTCGTTCTCGTGGATTTGGATTCGTAACATACGGCACTTCACAAGAAGCTGAT
GCGGCCATAAACGGTATGAATGAGAAAGAGTTAGATGGTCGTATGATCAAGGTCAATGTG
GCCAATGCTCGTGCCTCGGGAGGTGGTGGAGGTGGTGGAGGGTACGGAGGTGGAGGATAT
AGTGGAGGAGGATACAGCGGAGGTGGTGGTGGTGGGAATTATCAGCAAAGTTATGGAGGA
GGATACGGTGGTGGAGGATACGG
>NODE_2642_length_559_cov_14.690518
TGGCGTTGGCAAACGTAAAATTTGGCTCGACCCTGCCGAACAGGCTGAGATCGGCAATGC
CAACTCACGCAAACACGTTAGCAAACTCATCAAGGATGGTCATGTTATTGTCAAGCCCAC
TGTCGTTCACTCTCGTGCTCGCACAAAAGAACTCCTAGCTGCCAAGAGGAAGGGAAGGCA
CACTGGTCCCGGTAAGAGAAAGGGTACTGCTGAGGCTCGTATGCCTACAAAGGTGCAATG
GATGAGAAGACAGAGGGTACTCCGGAGACTGCTGAGGAAGTACAGAGATGCAGGTAAGAT
TGACAAGCATCTTTACCACTCTCTCTATCAAAAGTCCAAGGGTAATGTTTACAAGAACAA
ACGTGTGTTGATGGAGTTCATTCACAAGGCTAAGGCCGAGAAGAACCGCACTAAGGTGAT
TGCCGACCAGATGGAGGCTCGTCGTATCAAAAACAAAGCTATTCGTGAGCGTCGTGCTGC
TCGCGTGGCAGAAAAACGCCAGGGTCTCGTCGCCATTGAACACGAAGATGCTCAAGAGTA
AAGAGGTCTTCGACTTACCAGTCGTTCTACTATCTTTGCACGTCT
>NODE_2653_length_298_cov_12.043624
CGTAATCATCAATCTAATTACAACATGCTTCAATCCTAGTTTAAGCACCTCCCACTTGAT
GTAGTGCATGTGGCGTATTAAGTGCATAAAGGCATGTTGGGGTGAATGTGACTACGATAC
TGGATGACGAATCTACTTCCGCGCACTGGCAGCTTGCTGCTTAATAACCCTTTTCACAAC
CTTGGCTTCCTCAACAAGGAAAGCCCGGACAATTCGGGATTTGACGCAATCTCCACACCT
CGAGCCGCCATAAGCCCTCTGCACGGTCTTCTGACGCTTAGAAACGGTGGCATACGCGCG
TGGTCGGAGTGCGATTACACCAGG
>NODE_2654_length_62_cov_29.209677
CTCACCCATTCCATTTGCACGGCATGTCTATGCAAGTCATCAGATCTACGTCCTCCAATG
ACACCAACACTGTCAACCCGATTTCTCG
>NODE_2655_length_131_cov_34.511452
AACATCTACAAGATCAATGCACCGACATTATGCTTGGTCAAGGCGTAAGATCACACCTCC
CTGATAACCTCAGGTAGTCAAACAACGCAAACAGATCCCTGGTTGTCAGCCAGTCTCTGC
ACAGTGGTTCTCGCTGCTCGGTAAACGCCGTGCACGC
>NODE_2656_length_84_cov_13.273809
TGAGACTGTTCGCAGCTTGTATGGATTGCAGGATGTAGTAAGGCAACAAGGATAAAATGT
GTGACTAGTCGCGTCACGGTAATGGTAATGTACTATACTTGAACGAGAAT
>NODE_2658_length_370_cov_15.145946
CGCCCGGCAACGTCAAGATTCAATCTGCTCCCCTCAAATTTCTCCGATGGCAGAATCAAA
TTTTAAACGCTTGGTCGAGGTCGGCAGAGTTGTCCTTATCAATGATGGCCCTTTCTCAGG
GAAAATTGCTGTCATTGCTGAAATAATAGATCACAACCGGGCAATCATCGATGGTCCATC
AACTGGTGTTCCTCGCCAAGCTTTCCCTTACAAGCATCTCCTTCTCACTCCCATTAGACT
CACAAAACTTCCCCGTGGCGCAGGATCTGGTGTCATTCAGAAGCTCGTAGAACAAGAGGG
TGTCATCGAGAAGTGGGACAAGTCTGCGTGGGCACAGAAGCGTGCAACGAAGGAGAAACG
CAAGCATCTAAATGATTTCGATCGTTTCAAGGTGAT
>NODE_2679_length_639_cov_28.236307
GCAAACGGTGCAATTGTCGTATTGAAGGGCACAAAATCCTGGGCATTCTGCTGTGTAACA
AGGCCGACACTGGACATTGTTACTGGTTTCCCATATACTCGACCAACATTGGCATGTTGT
CGTATCCATTCCAAGCCTTGGGTCAGGGTATTGTTAAATGGTGACAGGTTGGGGTCATCT
GGTCCATAACTATTTTGATCAGGAAATAACTGGAAACTACTGAAACCAATGTCCGAAATC
CCGAGAATATCATCACTGTCGACGCCGAAACTACCGTCTAGAGTGGAGTCCTGCCCTTGG
TCTTGTTGTCGACGGGTAGGAGTCGAAATCCAACGTCCGCGAATTCTTATACCTTCCTCC
AAAGATCTCTTGGCTGTAGCTCGTGTCTTTTTGAAGGCTTCTTTACGCTCTCGTAGGATC
CGTTCTTTGGTTAAAAGGGTAGCAGTGTTGCGACGAACTCCAGGAACAGGAGAGGGTTGG
GGAAGAGCTTGAGGAACCGGGAAAAGTTTTTCACAATCTAGGCAACGAAATCCTTGCGTT
CCACTTGACACAAGGTGGTTAGGGTCGATGCCCCTGACATGTTGGGCTAGTTCAGAATGC
CAGCGAGTGATATTTTGCGTAACACAGCCAGAGGAGCCTGACACAGACGAGTTGCACCTG
GGATC
>NODE_2688_length_54_cov_13.370370
AGACTGGTTTACACCGAAGTAGGTGAGCTTAGTCCTCGTTGCACTACAAAGGGTATCAGT
AGATCCCCCGTTGGGTGCGG
>NODE_2689_length_57_cov_5.912281
TGTGGCGAGAATGTTGTGCGGCAGGAGGACAAGTTGGTTGATGCCTAATAGACGACCGTG
TGTGTGCTGTAAAATTGGCCGGA
>NODE_2690_length_239_cov_12.393306
AATGGAATACTTAAGGTGTAAGCTTTTATCCAATAATGATTGACGCTGAGGAACGAAGGT
GAGAATAGAAAATAGGATTAGAGACCCAGATATCTCTCACTGTCAACGATGAGTGGTAGT
TGTTAGTCTTATTAAAGGCTAGTAACGATGTTAACGCGATAACCATTCCGCCTTGCGAGT
ACGGTTGCAAAACTGAAACCAAAAAAATTAGTCGGTCTCGAAGCAAACGAAGTGAAGCAT
GTTATTTAATACGTATGTACGCGTG
>NODE_2695_length_80_cov_8.750000
TATAATCTCCAGCAATGATGATGCTAGCCCACTCTGCAAACCCGTACACTGGTACTTGTG
TATGCGCACTCGGGAGGAAGGGAATGACCGATGCGTCAACCACCCG
>NODE_2696_length_166_cov_13.590362
ATACCGTAAGTGCCAGAGTAGTCAGCACCATCGAGGGCGCAGTTTTGAGTGCAAGTCTCT
CCATCTGGGCAAAGAGTGGAGTCCCAGGTGTTACCAGTGTAACAGTTGGTGAAACCAGTG
GTAGTATGGAGCCAACGCCAGTTGGCATCGAGAACAACCTTTCCCTCAGAGACAGTCGTA
CAACCACCGGAC
>NODE_2697_length_31_cov_173.709671
TTCGGAAGGAGCAGACAGCGGGGTGCACCGGAGTTCGGAAGGAGCAGACAGCGGGGT
>NODE_2698_length_62_cov_4.096774
CGGAAGCTGGGGAGGAAATAATGAGGATAAGGCCGAAAGGCAGACAAAAGAATAGGAGGA
GGGTCTCGAGAGGATGCGTTGAGTTGGC
>NODE_2701_length_77_cov_3.740260
TGACGGTGATTAATCACCATACCTGTGGGGTGTCGACCCTCCTCGCCTTGCATCAAAACT
GTGCATTTTCTGTGCTTCACTACATCTTTCTCCGTCAGCAAAG
>NODE_2702_length_141_cov_4.411347
TTTTCCGTCAGTAATCTTTGCAATCAATGTTGAATCTATTGTTCTGGATGCCTGCCCGGG
ATATCGAGCTTCTGATATTAAAACAAATGGTGGAAAGTTGACTGCAAACTTGCATCTCAC
AGGTAAGGCCTGCAACGTGTTCGGTGAAGATCTTCAAACTCTTTCCC
>NODE_2703_length_27_cov_5.259259
TACCATGGAACCTTTCTCCACTTCAGCCTTCAAGGTTCTCACTTGAATATTTG
>NODE_2706_length_304_cov_8.703947
TATGTGGATGTCCAAGGAACCAGCTGAGATCTTTGAGCGGGCTGCTGAAGAAGGATTCAT
CACTCAGCTGAAGCATCATTCGACGTGCTCTCAATTTGGCCAGTTACGAGGGGCACTGAA
TTTGGATGGAGCTGGAGCAAGGGAACACTTTAAGGATGTTCTAAATAACCAGATCCTGAG
CGGGAAATTTGCGGAAGAATTTTCCCAACTTGAGGATGCTTTGGAAGAGGAGGGTGAAGG
GAATCCCCTTAATGACCTCTACCGCCGATCAGAAGAGTCAGAACTTGGTCAGGCTGAAAA
GAGAGTACGATCTCGACTCGGTTATTAGAA
>NODE_2715_length_27_cov_58.555557
TGAAGCATGAACTTGGGGATCACACGATGGAAAGAGGATCCCTTATATCCAAA
>NODE_2716_length_184_cov_48.559784
GATTCAGCAGCTTCCTTCTCGAATTTTTCAATAGTACGCTTGTCAATACCACCACACTTG
TAGATCAAGTGACCGGTGGTAGTAGACTTTCCGGAATCGACATGGCCAATGACGACGACA
TTGACGTGAATCTTTTCTTTTCCCATTTTGATGTAGTCTTAAGTATGTAAAGCCAAAAGA
AAGAGGGGGAAGGAGATGGGGGTGAAAGAA
>NODE_2717_length_56_cov_4.375000
CCTATATCTCCTAAAAAGCTCTCAATGTCGTGATCAATCGAACTGCCTTGACCTCTGTAC
GCGGCCGTAGCACCCCCAAGAG
>NODE_2723_length_68_cov_5.220588
AAATGGACGTCGACCACCACGAGGAGCAGAGCCACGAAGACCACCACGGGGTCTGGGACG
GACGTCGAATTTCCTTTGGTTGTCCGTTACAGGT
>NODE_2724_length_731_cov_24.512997
CTCGTCTTCTCCCATGGGCTCGTCTTGTTCTCCCTCCTGTCCATTACTGCCTTTGCCCAC
TCAATCACGAGAACGACAGCAAACGTCGCACGGCGCAACAGCAATGCCGTAAAGAGCCAT
TTCGTATCCCAACAAGGCAGCAACTTGATGGTCAACGGAAGTCGATTCACCTATATTGGC
ACCACTGCATACTGGTTGTCTTCATTGAATACTGATGAAGATATCGATCACACTCTAGGC
AACATATCTCAAGCAGGATTCAATGCTGTGCGAACATGGGCGTTTAATGATGTCGAACAA
ATTCCAGAAAACGGGACTTGGTTCCAGTTGATTCAAAACGGGACTTTGACCATCAATAAT
GGCACCAACGGGCTTCAAAAGCTTGACAAGGTCATGAATTTTGCTCAGAAACATGGTCTC
TACGTCCTCCTTTCTCTGACGAACAATTGGAACCCTCAACCCTCTGATGTCATTAACATT
ACTGATCCTCTCACCGTATTTCGGTTCGGGAGACGCGACACTTTACTTGGAATTAACGAT
ACCCGTCCGAGAAATACGTTGAGTAATGATTATGGTGGCATGGATGCCTATGTTCGAAAC
TTTGGTGGCCCCTTGGAGCATGATCAGTTCTATACCAATATGACTCTGATTAACGCTTTC
AAAAATTACACTGAACAAATTGTCACAAGGTTTCGCGATCATCCCAACGTGCTTTCTTGG
GAACTCGCAAATGATCCCAGGTGCAACTCGTCTGTGT
>NODE_2725_length_27_cov_30.925926
AAGAACGGCCATGCACCACCACCCATCAAATCATGAAAGAGCTATCAATCTGT
>NODE_2726_length_27_cov_7.185185
AGCCAGAGTAAAGTTAGTGTTGAACACCCAAGTTCCCCATTCGCCAGTGAGAC
>NODE_2732_length_160_cov_4.775000
GGAAAATATGCTATTCTCATCTCTTACAAAAATCACCCTGGCTTTGGCCCCTCTCGGTGT
AGTGACTGCGCAAACTAGTTGCACATTGACTGCCTCTGGTGGCGACGATGCGCCTGCACT
CCTTCAGGCCGTACGATCCTGCGCGACAACCCAAATTCCGAACGATGTTACTTTGAATAT
CGCTAC
>NODE_2742_length_110_cov_9.590909
TACGGTCTATACGAAGGTCTGGAATGGCTGAGTGCCAATATCAAACGTCGGGTATAAATG
CCCCCATTCTCCAGCACTGGGTTTTTACCAGCGTTGTTATACGTGTCACGATTCCCCCAC
GATACCGAAGATGCAT
>NODE_2743_length_73_cov_11.013699
GGCGGATCCAACAACCAATCATTAGCCGCTGCCGGTGCTGAGGCCAACTTGGATGTGCAA
TTCGCTTTTGGAATTTCTCACCCTGTTCCTGCGACATTA
>NODE_2744_length_55_cov_3.781818
AGGTCAAGCATCCCATCCTTTTGTATAAACTGCGTCAGGAACTGTTGCGCCGTAGTATCG
TTGGCATCGTCAGGTTCATAA
>NODE_2746_length_39_cov_354.717957
AACGTCTATGATCCTCGTTCCTTCAAACATAAGATGAAGAATGAAGTTCGACGTTTTGGC
TTCGG
>NODE_2750_length_210_cov_5.980952
GACTACAGGAGATAGATACAGGAGCTTGACGAGTTCAAGAAATTGCCACCAAGGACTTGT
CAAAGAATGACAACGAGAACCAAATCCAAAATCTTTCGACAGTCGGAAGTTTACCCAGAT
GTAATATAGCACACGACCAGATCATGGGTAATTAATCGTTGAAGATGAGATGCAAGCCCT
TGACGATAGTTTCTTGAGAGCAGACACTCTTACTATGCAATTCCACAAGATGAAAA
>NODE_2764_length_177_cov_8.553673
TCAACGTCGTGGCCCCCTTGTTGTTTACAATGAGGACAAGGGTATTGTGAAAGCTTTCCG
GAACATTCCCGGTGTCGAGCTTGTCAATGTCCAAAGGCTCAATCTCCTTCAGCTTGCTCC
TGGTGGTCACATTGGCCGTTTTGTCATTTGGACTGAAGGTGCTTTCCAGGCTCTTGATAA
GGTCTTTGGCACCTTCGACCAAG
>NODE_2765_length_27_cov_46.000000
GAAAACATCCTTGGCAAATGCTTTCGAAATAGTCGGTCTTGAGTCAATCCAAG
>NODE_2766_length_27_cov_16.259260
CGACATCAGCAAGGATACGCCAGTGACGAGGGAAATGTTGGGACTAACGGCTC
>NODE_2767_length_56_cov_92.714287
CATCATCTGCTTCTTCTGCTTGAGCACATTGTTGAGCACGGCTCATATTTAGAATGAGCT
AGCACGGATTCTACTGCTGTTT
>NODE_2771_length_64_cov_5.843750
GTAGACGATAGAGCGACAACAACAATGAAGAATAGTTTGATGTACAAGATGAGTTATTAC
AGGTTCGAGGAGCTGTATGGTGGTGGACAG
>NODE_2776_length_256_cov_7.515625
CAAAAAATGACAGTTCTAGAATACAAACAGAACAGAAGCTGGAGAATTGTATAACAGCGA
CATAGTCAAATAAGATATTTCATCGAGAACGAGCTGATCTCATGGGACCTCATTTGAGTC
TGACGTCGGATTTCCAATTATCCTGAAATTGCTGACACCCCGTTGAAATAGTTCAGAAAC
TTCTCTGTCGAACTTCAGAACGTTCTCGGATCGTTTCCCTTGAGGCGTGTCGGGTGTTGG
ATTGCCAACAATAGAGAAGTTTTGAGGATCGAGTTCACTAGA
>NODE_2777_length_63_cov_23.349207
ACATATTGCACACTCAATTCGGAGTGGTACCAGAAAGAACCGGCCTGGCTCTTGTCAAGG
TCAACATCATAGACGAAGCTAGAACCAGG
>NODE_2778_length_234_cov_5.884615
GTGCTCGTGAAAAAATGCCATTTCGAAATGCCGCATTGCTATTACATCCGGGTAACCTAC
ACACGTCCCACTTCTACTTGGTTCTCATGATGCGAAGTTTGTGAGGCTTGTAAACAAAGT
TCTCGGCATAGTTCTTGGGAGGGATGCTCTTAACAGGTTCAGGTTGGACATAGTAATCCC
ATCCTTGTTTCTCAGCAAAGTGAATGGCGTCTTCCTTGGACCGGAACGAAAGGCGCGTTC
CTTGCATGTAATCAGCAGAA
>NODE_2787_length_541_cov_11.715342
ATCCAATAGGCTTCATCCTTGCTCATCGACACCGGCGCCCCAAGACATGGCCCCTACTAA
TACCAAGAAAAAGACTGGTGGCAAGACTCGCTCTGCCCTTAAGGACGTTGCCACCTATGA
GCAGACAATTCACCTTCATAAGCGCGTACACGGTCGTTCTTTCAAGAAGCGTGCTCCGTG
GGCTGTTAAGTCTGTCGTCGAATTTGCCCAGAAGGCTATGGGTACCTCTGATGTTCGCCT
TGATCCCAAGCTTAATCAAGCTATCTGGGCTCAGGGTATCAAGTCGGTTCCTCATCGGAT
ACGTGTAAAGCTCGAGCGAAAGCGTAATGACGATGAGAGCGCTAAGGAGAAGCTTTACAC
GTACGTTTCACATGTTCCTGTAACGACATTCAAGGGCCTCCAAACAACGGTCGTTGATGC
AGAGTAAAATGTACCTTTTGTTGGTTCCGTGGTTGCTTTCCTTCCTTGCATGCCTCATGT
GCACGCTTTGCGCCTGTGTTGTATTTTCCTTAGCTCTCCAAATCATGTTTCAGCGTCGGA
TTTTAAGTAATGGCGTTTCATATGGTG
>NODE_2788_length_73_cov_68.561646
CCTGTCCATGTGTATTATGCCTACCTCAAACCTACTTGAGGTTATGGGTTCAATTCCTTA
GTAGTCCTTTGTGTTGGGTAACTACATAAAAAAGGTTAG
>NODE_2790_length_403_cov_24.905706
CGGGGAATGAGGCAAAGTTATCTCGGCCATGCGAGTAATATCAGATTTGATGTATACATA
AAAGCTCGATATATCCTTCAAGCTACACTGCCTTTTGCCCATTTATCTCCAAAAGCTTAA
CCTCGAAAACAAGGTCGGCGTAAGGTGGAATGCGCCCTCCACCAGCACCGCTTGCACCAT
ATCCGTAGTCCGAGCTGATGATCAGTCTGGCTTCCTGACCAAGCGACAACTTACACACCC
CTTCATCCCATCCTCTGATAACTTGCCCAACACCGATCTGCGTCTCAAACGGCATGTTAC
GATCGACACTAGAATCGAACTTTTTCCCATTGCTCTTAAGAGTGCCTGTGTAGTGCATCT
TCACCTTATCCCCAGGTTTGGGAAAATTGAGACCGTCGCCCGCTTTGATAGTTTCTATTT
CTACGCCCT
>NODE_2793_length_80_cov_15.237500
CAGGACAGGAAAATATTAAGACGGTGCATGAACCGAAGCCCATACAAACCGCAGATTCCC
CCTGAGGACAAGGTCGCCGTGCTATGGGGGGCCTCCACGGCCCACA
>NODE_2797_length_27_cov_11.814815
CTCAAACCTCTGCTGATGCCGCTGCCACTTATGTGATGTCCTGTTCTGATTCC
>NODE_2799_length_529_cov_7.603024
TTTCTACCATCTCTCGTGAAACTCACTGCGGTGTCCACATTAACGCCGGTCCCGAAGTTG
GTGTTGCCTCTACCAAGGCATACACTTCACAATACGTTGCTCTCATGATGATCGCTCTGC
AACTCTCTGAGGATCGCATCTCCCTGACGGAACGCAGAAATCAGATCATCAGCGGACTCC
ATGCCTTGCCTAAACAGATCAAGAGTGTCCTCGAGCTGGATGCCAAACTTCGGGAGCTTG
CGGAGATTATCTACAATAACACGAGTTTGCTAATCATGGGTCGAGGATATCAGCATGCGA
CGTGCTTGGAAGGTGCCCTCAAGATTAAGGAAATCAGTTATATGCACTCTGAGGGTATTC
TTGCTGGCGAACTCAAACATGGTCCTCTTGCGCTCGTTGATGAGAACATGCCTGTCATTA
TCATCATGACACAAGATTCCCTGTACCCCAAGGTTCAGTCTGCATTCGCTCAAATCACTG
CTCGTAAGGCTCGGCCTGTCGTTCTTTGTAATGACGGTGATGAGGGCATCCCCGCGAACT
CTACCACTATCCGCG
>NODE_2801_length_27_cov_4.777778
TTCGTTCCAGTGATTCTTCTTCTACCAATTTTGCTCAGGACGTCCTGGACCGC
>NODE_2802_length_266_cov_5.026316
TAATAAAAGTGGAGGATTTCCCATTTGCAGAACTCGCTGCCCATCTGCCAACAACTACAA
CTTGGATTCGAGATGCCCTATCTCGCGATCCCAACTCTCGTGTCCTCGTGCATTGTGTGG
AAGGAATCAGTCGGAGTACCAGTGTTGTAGCGGCGTTCTTGATGGCCATGTATAACTGGA
GTCCTCAAGAGGCTATTCAGTACATCAAGAGCAAGCGAAGGGTCGCTGAGCCTAATTTCG
GGTTCATTCAACAATTACATGAGTACGGAAAAGTATCACTTGGGAGGGCGCC
>NODE_2804_length_208_cov_6.144231
CATCAAGAAGCCTGCTTCTCTGTCTTGGGTGCAAGCGGCCAGCATTCCAGAGGCATTTCT
AACCGCATATCAGGCCTTGGCACTGATAGGAAAAATTCAGAAGGGCGACCATATCTTGAT
TCACGCTGGTGCCTCTGGTGTAGGAATAGCTGCTATACAACTAGCTCGATTCTTTGGAGC
TCAAACAGTCATAGCAACCACCTCGACACAGACTAAGATCGATTGGCTCTTGAG
>NODE_2805_length_132_cov_6.280303
CCCGGCTTCTTGTCCAATCGACACCATTCTTCAGCTGCTCAAGCGTGAGGAAGATGAGCA
CTGTCGTGGGTTGCAGCCTGGTCCATGCAGGTACCCATCCCTTGAACATGAACATCGGAC
CCTCGTTCTTCATTGACTGACGAATCATCGCCATTGTG
>NODE_2807_length_204_cov_4.872549
GAAACTTATTAAACACCTCCCTCCTCATCCGTCCACCCTTCTCCATACTCGATACGGGCG
ACACCACACTTGCAAAAATCGGCTCAATAGATGGAGTCCACCCCCACAGACGTTTGGACG
CCGGTTTAAGGATTGGGTCAAATCTATTTTTGGATTCCCTTCAACTGACACCACAGCTGC
ATCCTGGGACGTGGCCAAGCTATTCCGTGACGATACCTGGGAGAGTGTAA
>NODE_2811_length_139_cov_158.597122
GAAGAACACACTCGGAGGTGGTAATGGAATGGTTCCTCACTACTCTGGTACCACCCTTGA
TGCACAAGCCCGTTACGCGACTGGTACGAAATCCATTCTCGAGAACTACATCACCGGCAA
GCCCCAGGACCCACAGAACATCATTGTAGGTCTCGGGAAATACGA
>NODE_2813_length_272_cov_29.948530
CCCGTGCCCGTTCCTCATCGGTCCGCGGCCTCTCCTACACTCTCCAACAGCCATCCCCTA
CTGCTCTCGCTGTAAGGCAAAGAGAAGTCCGCTCAAAAATCGTTGCCGGTATTCTCCTCA
ATCGCGTCTATGCTGTTGGCAAACCCGTTCATCGCAGGTCACCTTGCCCAGATCAGCCCA
GGCCTTATGTCCCAAGTGGTCTCTCCATTTGCATTGCTTGCGATGCTTGATTCTCTTTTG
GGATAGCTTCGCTTTTGCAGAAGCAAAATAGTTTACTCAAGGCTATTTTCTATATCCC
>NODE_2816_length_78_cov_5.628205
GCTCATCAGCCCGACCAGGTAGAGAAACAGCTTGATGAGACTCTCGCCCAGCTCGGCATC
GATTATCTTGATCTTTATTTGGTCCACTGGCCCGTGGCATTTGT
>NODE_2817_length_454_cov_9.852423
GTCTAATCCATATGTGGTGGGCTCCTTTGCCTGCATTGGAGGAGGCCTCTTTGGTCTTGA
TATCTCCTCCATGTCTGGCGTTTTGAACAACGAGGCCTACCTGAACACGTTCCACAATCC
CACTAGTGACGCTCAGGGTGCCATCGTGGCATCAATGCCCGCGGGATCATTTGTTGGAGC
ATTGCTCGTAACACAATTGGCGGATCGTCTAGGTCGTAAACCAACCGTTATTCTTGCTGG
CATGATCTGGGTTATTGGGTCCATCTTGCAGTGTGCTTCCGTTAACCGCGGTATGCTCGT
TGCTGGTCGCATCATCTCTGGTATCTCTGTTGGCTTGTCCAGTGCCGTTGTTCCTATATA
TCAATCCGAGGTCACCGCTCCTAGGATCCGTGGCCGTATTGTCTCCCTTCAGCAATGGTC
TATCACTTGGGGGATCTTGATACAGTATTTCATTCAATTCGGTTGTTCGTATATTGATGG
>NODE_2819_length_78_cov_7.474359
ATGATGAATGTTCCCATACCCAAACTGTGACCCGAGAAGTTGGGACCATAATCTCCTGAA
TACCCATCCCACTTGAGAGTATCCGCGAACGAATGGAAAGATGC
>NODE_2820_length_58_cov_10.396552
GCGGCATTGGAAGTGGGATCTTCTTCCTGTTCATTCTCGAGTTCATTATTCTCATGGTCG
GAGTGATCAGAGGTAACTTCCTCT
>NODE_2838_length_814_cov_13.804668
CTCGCATGTATACCGCTTATCATACTGATTGAATAAATCTACACATAACCTATCGGCCCT
GCATACCCCCTGCGGACGGACACAATCAGTTGATAGAGATGGAGTAAGAGTTTGTTGTAA
GGATAGCACTCCCAATAAAAGGTTCGGTGCCAGCCTGCGCTTGAACAAGAAACTGGTTTG
AAGGTACACCCTGGTTCTGAGTCAAGTAAGTAAAGAACGGTTTGAGGTCCTGGTTGAAGT
TGGTAATCTCGCTAGGAGCAACGAAAGAAAGGACTGTCCAAGTTGCTACAGTGCCTCTGA
AGAGCTTCCAGTTGACTCCATTGACGTTCGCTGTACCGATTTGAGATCCTGCTGGACCAG
CACCTCCTCGAGCACTCAACCAAACCATGACTTCAAAAGTGGAGGTAGACGAAGCACCTC
CAGTACCAGCGACATTGGACAACCACAAGTCATATGATACATCAGCGACGAGGTCAGATG
AAGCTGAGGTGTACGTCCAAGACCAAGAAGTGGGAATCGAGCCAATCTGGTCCAGAGTCT
TCCCCAGTCCAACTCGGAGATCCAAATTTGCGTAGCTTTTCACGTTGAAAGGTCCACCAA
GCCATTGATAGGTCGTATGCCATGTTACAGCATTACCATTGGTGGCTGTAGCCTGTGAGC
TTTGCATTCCACTCGTAGCAGCAGCTTGGCCCCAGAGATTGTTTTCCAGAATGAAACGAC
CATTTGCCTCGGTTTCAGTAGCAAACTGAGCAGTAAGGACAGCCCCGCGTTTCTCCAACG
AATTGTTGGCCTCTTTCACTGGAGAAGCAAGAGCAACAACTGTCAGTGCGAGCAAAGAGA
>NODE_2844_length_461_cov_11.130152
TTGCTGCGGCTGCGGCTGCTCGCAAGGCCTCGCTAGGGAAGCGCAAGGTCATCTTCAAGC
GTGCTGAATCCTATGTGAAGGAGTATCTTGCCAAAGAGAAGGAGGAGATTCGTTTGAAGC
GTGCTGCCCGTGCATCCGGTGATTTTTACGTGCCTGCTCAACCTAAAGTCTATTTTGTCA
TCCGCATTCGTGGTGTGAATGAAATCGCTCCGAAACCGCGCAAGATTCTCCAGCTTCTTC
GCCTCTTGCAAATTAACAATGGTGTTTTTGTCAAGGCTACGAAGGCCACTCAGCAGATGT
TGCGTCTCGTTGAACCCTATGTGACATATGGCGAGCCAAATCTCAAGTCCATCCGTGAAC
TCATCTACAAGCGGGGTTATGGCAAAGTCAATAAGCAGCGTATTCCTCTTGTCAACAATG
GTATCATTGAAGAGAGCCTTGGGAAATTCGATATCCTCTGTGTTGAGGACCTTGTGCACG
AAGTTGC
>NODE_2846_length_259_cov_5.575290
CCGAAGTATAGTTATATGGGAACTACGAAAGAAGGATGCGGCGGATTGTGGGAACAAATT
TTCTATCAAGGCCTGGATCCTCAGTCAATTATCCGGAGGATCAAGCAGTTCCCGCAGTGA
ACAAGTTATTCGGATGAATAATGCATATTTCGGGTCGAAACAGCTATTGAAATAAAGTTG
ATAAACGTAACGTCTTCCGATGTTCAATCTTTTGTCTGTTGCTCGCACTGTGGCCGTTTA
CCTGTAATTCCAGGACTATCCTAGTGTCTTGTCAATGTGTCTCTG
>NODE_2850_length_57_cov_54.824562
AATTCATAAAAATACGATAGTCAAAGCCCAGTACTCAACACTTAGCATTTACATTCACCA
GTCTTACATTGGCAGCTATCTCC
>NODE_2851_length_153_cov_6.202614
AGGGTAAAAGTGGATTTAAGGAGCAACTTTTGAAGTTACTGAGGGAGGAGAATGCACAAC
AGTCCGGGAACGTGCGGTTTTGGGAATGGGAATTTTTCAAACACCAGTTCTTTCACTTGT
GCGAAAAAGAGGTCAAAAAATATTACGCCAAAATAGGTGCCACGGCAGTAGGAAGCGCA
>NODE_2852_length_635_cov_18.645670
CCGGGGAAACGTCGAGAAAGAGTGTTCATTGACCAAGAGCAACAGCACATCGCTATATTT
CAAGATACATTTATGACCACGCGTAATGTCTAAACAAGTTGTTGTAGCTTCACGAAATCC
GGAGTACCCAGGCCAGTGACAGGATCCCAACCGGTACCGGCAGTGAAACCTCGCGTGTTA
CAGCCTGGGTTGGAGCCAGCTGTGATATCATTGAAACCACTCGAACCAGTCGAGTAAATG
AGAGGGTTAATGAAACCCAACGTCGATTTCCCTTGGGAAAGCCTGAAGTCGTTGAGGAGT
GCAAAGACGCCAGCGACGGTTGGAGAGCTGGCGCTGGTACCTCCAACGGAGCCGACACGG
CCTCCAATGACAACTTGGAAGCCGTTACCTTGCGCTGAGACATCCGGGTAAGCCCTGCCA
GTTTTATTGTATAGACCATTGAAGGTAGCCCCGAGTCCAGCGACAAACCGCGAAACAGCC
GCACTTTGATATGATGGTGTGGAAAAATACCGGGAAAATCCACCACCGGAGAAGCTCACA
GCAATTTCAGGGTTAACCCTGGTTGTGCCTCCAACGGTCGTCACGAAGGGGCAGGATGCT
GGGAAGGCAGGTTGGAAAAGGACTGTATTTGTACCGTCATTAGTACGGCAGTCGCCACCG
C
>NODE_2855_length_48_cov_6.250000
GCATAATGCTTGATAACCTCGATGGAAAAGGCGATATCGACACTTTTTGCCCATCCGAAT
GTCTTGCCAGTGTC
>NODE_2856_length_157_cov_52.286625
ATGCTTCTTCTGCCTGATACACATCTGTCTGCAGCATCAGTTCAGGAATGGACCTCTCTA
AAGTTTGACCGGCCCTGAAGTTTTGAAGGAGAGGAAAGAAGTTCAACAAAGTCGAACAAA
TCTATAGAACAAGGGCTTAACCTCAGCGGATCGTAGCAACAAGGCTACTCTACCACTTAC
AGT
>NODE_2863_length_98_cov_7.448979
TCAAAGAAGAGGGTACCGGCAACACCTATGAGGGCAGAGGTATAGAGGAGGATCTTCAAA
GCGTCACCGGGTTGACTCGACGGAGTCCGAGGTCCATGAGGGCCAAAAGCCACGTAGTAG
GCAG
>NODE_2865_length_62_cov_23.854839
CTCACCCATTCCATTTGCACGGCATGCCTATGCAAGTCATCAAATCTATGACCAGTAACG
AGACCAACACTGTCAACCCGATTTCTCG
>NODE_2866_length_27_cov_4.111111
AAGCCACCGGGAGCACCACCAGGGAAGCCACCAGGAGCACCACCTGCTGCATA
>NODE_2877_length_443_cov_15.767494
CCCCCGCCAGCAAGGACAACTTGAGCATCCACGATACTATCCGCAGCTACACCGTACATA
TTAGCTAGGTAACTCAGTCCACCGCCCAGTGTGAACCCGCCCACGCCGACGTAGCCTACG
CGCCCGCCGAGGACGGTGACAGGGAGGGAGGAGAGTTTGGAGTAGACTTTGTGCCATGTT
TGTCCGGGGCCTAGATGTACGAGGTTCGTGGTTGAGTCGTAGTGCACTTTATCAAAGTAC
CCCATATCAATGATCACCCCGTCAGATGGACTCTCTCCAAGCCCCCCTGAGCGCACTGCG
AATGGGATATCGTTCGCACTTAACCACGATAAAGCTATAGATACGTCTTCTGCACTTTTG
GGGCGCAAAGCAAGCTTGGGCGACGACTGGCCCTGGTCACCCCACGTCTGAGTTGCAGCT
GTGAACTGAGTGTCATTTGAAGGCTCAATTATGTCGCCTTTGAACCCAG
>NODE_2879_length_121_cov_4.297521
GCATTCAGTGCCTTCGGAACTCTGTCTGATGCTAGAGTCATGTGGGACATGAATTCTGGC
AAGTCTCGTGGTTATGGTTTCCTTGCCTTCCGCGATAAGACCGACGCGGAGCAGGCTATA
GCGACCATGAACGGTGAATGGCTCCGA
>NODE_2881_length_545_cov_41.715595
TACTTCATATCCAATGATTCGATTGTCGAGTGTAAACATCGAACAAGGTATCAACTCAAT
TAACAACTTGCGATTTGAGCGCACCAGAGAGCACCTTGCCCCCGGCGACAGGACGACCTA
AACGGTTCTCACCGGCATTCACAATGAAACTCGCAATTGCAAAGCCGTCTGAGTTGCGGA
AAGTTACGTCTCTCATGGAATAATAAGTCGCGTTGAGAGTCTTGGGTGAAACTTCGAGCG
TGAAGAAGCCTCGGAAAAAGCCTTCGCTCCACTGTAGATCGATGTTGTCTCGAACATATA
TGGAAGAAGTGTTAACTGCCTCCTCAAAGGTTTCCTGGTCAAAAGGACCGGTTGTCGAAG
TTACACCAGTCCCAGCAAATTCGACACCAATGGCACCCTGGCCAGTAGTTGGATCGTATG
TCGTAGTATCATTTGCGTGAGCGAGGTCAGACGCCCAGTTCGCGTGGCTGTCTCCCGCTA
GAATGGCAACGTTGCTGATCTGATTTTCATACAAATCATTCAATATACGGTTTCTATTTG
CTCGATAACCATCCCAGGCGTCCCAGTCGAT
>NODE_2887_length_72_cov_12.805555
TTTGCAGTGTGCGCAACAACATCAGGGTGGATAGTGATTATGTCGTTAGAGGAGTTATCA
ACCACATAGAAAGGCTTGAGAGGCTCGATTGAGTAAGT
>NODE_2892_length_401_cov_49.162094
TTTGATCACTGAATCTAAATCATCTCTCATCGGTACACATTGCAACATAGATTTAGATCA
ACAAATCGGCAACATGCGCAATTCGTACGTATATGATTGACTTCTAGGAATATGCCGCGA
TAGCTGCAGCGAAAGCATTATCGATATTATCAGCAACAGCCTGGCCTTGGGGTTTTAAAT
CATCAGGACTCTTTGCAAGAAGCCCACTGCTAAGATCAGCAGTACTCTGGCGAAGACCGG
TTAAATCCTGCAGGACGAGACCGGAGATGCCTCCGACGGGGAGGCCATCAAAAGCTGCTT
TCTTGGCCACAATATCGTTGAGGGCTTTTTCGATAGGAGATTCGAGTGCTTGAACACTAC
CCAGGATGGCTTGGGCATCCGTTTCAGAAACGGATGGAATGCTGTTGACATCAGAAGTCG
TAGCATC
>NODE_2893_length_182_cov_7.571429
TCTCTCCAAGTCGACTCAGCTCCAACCGCACTCGCAATTGAATTCAGGTAATTGGTGATA
TCAGGTGGATACGGATCGGGATTTTCTGTCAAGACATAATAGACATCCCAGTGTCCTGCT
AGAGCTCCGAGGACATTTCCGTTGCAATATGCCTGAGCAGCCGTGCATGTAAAATTATCG
ATGGCGGCATAGCAGGCGGTGATCTGAT
>NODE_2894_length_128_cov_5.656250
CCGTTCTTGATTCTTGGAAACAAAATTGATGCACCTGGTGCAGTTAGCGAGGAGGAGTTG
AGGCATCACTTAGGGCTTTATCAGACCACAGGGAAGGGTAAAGTTCCTCTCAGTGACATC
AGACCCATCGAAATCTTCATGTGTTCAGTCGTGC
>NODE_2895_length_90_cov_3.766667
TCTCTTGACCAGCTCGCAGGACATCCTGAACGGTTCCAGACGATCCATCCCTCACTTTGT
ACACACCAAATATTGTGCCGATGTTTACACCAGCATCGATGTTGCTACTACCGTCC
>NODE_2896_length_76_cov_7.394737
GTAGGTACAACCAGGTCCACTGCAAGTGAAGTACAACAATCATATTGACTCGACATTTCA
GTTAATCATACACTTTGAAATTTGACGACGATCTAAAGACAT
>NODE_2906_length_88_cov_15.090909
ATCTTCCTCTCCCCAAATGCCCCAAGCGCACCCTGTGAAATTCCTGAAGTTGGGCAATTC
ATCAAATGTTGGTAACTTCACTTCACTGGTAGTGCCTGTGAATTGCGAAGTGAC
>NODE_2908_length_154_cov_11.363636
CACAAGGCTCATAAATGAAACCCCGCTATATTTTACCTGATACTGAATTACGACAACAAA
CAACAGTAACACATAACTCCAGTGGTTTCAAGGAGCAAGGAGATTGTTAAGGAATTCCTT
GCCAGCAGTCTTTGGTGCCTTGGGCTTCTTGGTACTCTGCTTCTTAATGCGCTTCTGATA
>NODE_2915_length_405_cov_10.041975
GCTGGGCTACATTCTATGTCCACAAGCCTTGTTGAGAGGGTAGTACCCGACCAGTCAAAG
AAATTCAGGTTGCTGAAGTTCATTTGAGAAGGCAAATCATCTGAATGGCCCCCATTCGTC
TGGTAGATGTGCAAAGGTAGACTAACTTGATTCAAGCGGACATTCCTGATGGTAACGTTT
GTGACCATGCCAGGCCCCGCACCACCACCTGTGGGTGGTAACCCATTGATCGAACCGTCC
CATGTCTTGAAATAGACACCGTTTCCCATGTTAGGTTGTATTCTCGAGTCTATTCTCGTT
ACTAGCAAATCTTCCATCAGAACATTCTCAACAAGATCGCTCATGTTGGCATATTGCCCC
AATGAACCAAACGCTATCCCATTCCCACCTCGACATGTAATGTTACGAGCAACAATGTTG
CTTGAATTTCC
>NODE_2932_length_153_cov_8.300653
GCAACCACAATGGTGGTGTTGGCTCGAAGATGTGGCACAAATAGGCCATTGAACACTCGG
GGTTGCACTTGGTCAGGAATGAGGAGGAAGACAATATCGGCCTTCGCAGCTGCTTTCTCG
AAGTCGTGCTCGACAATGAAACCTTTGGTTTTAGCATCCTCCGCATATGAATCTTCTTT
>NODE_2934_length_57_cov_65.859650
AGGGCAATATCGATGGTGATACCACGCTCACGCTCGGCTTTCAGCTTATCGAGCACCCAA
GCATACATGAATGAACCCTTGCC
>NODE_2936_length_70_cov_4.971428
ATGATCTTGATGGTCATCATCACTGAAGGAATGGATGGAAGCGCCGATGGTGGTGTGAAT
GATGACCTTGAAGAGGGAGAGGGCGGTGCAGACGGA
>NODE_2937_length_820_cov_17.867073
TGCAGAAATCTTCTACAGTTCCCAGTGAAAGCCAAAAGTCAAATCACCAGGGCGCATAAC
AAACAAGGCGAAAGGACATGAATTAGTAATCAAGAAGTGGGGAACAGAGTCAAATTCGAG
CAAGGAACAAAGAAACAAAGACAAGGCCGAAAACTGAAACACCGGAAATAGCCGAAGTCT
CTGCACCACTAGTGCTACTAGTATTGCTGACACTTGCAGCAGAGCCAGAGCGAGTCGCGC
TGCTACCACCTGTGGCAATGGCCCCAGAAGATGAACTAGGAGGCGGAGGAAGGGTAGGAG
AAGGAAGAGCAGTGTAAAGGTCGGTACTGGCATGGGTAACACAGTTCGACGAGGCAGGAA
TAATAGCAGTGTAAGGAATACTGGTGATGGGGCCTAGATCTTCCGGTGGTTGAGTGTAAG
TCACGACAGCACCATTAGTAGTGTAAACACCCGGGAAGTCACCGCTATCCCCGTCGCAGG
ACTCGAAAGTTCCGTTTTGAGCGTTGCTAGGAGCATTGAAGGCGCAGCCGATACGATCAA
GAGTGTTTCGGCACCAGGCAGCATCATTGGGACCTGCAGGGTCACAAACCTTTATGCAGA
ATTGATTACCACCCATAAAGTTGTTCCACTCAGTAATCTGCTGGAATTGACCAGTGAAGA
TTTTGGAGAAGGCGATACCACCGATGGGATTTCCACGCAAGTCCTGACCATGAGGGTCCA
TCTCGCCACCAAAATCATCCGGATTCAAGTTGATGAGCTCTTGGTTGATGAACCCATTAA
GGACTGCATAATCAGGAGTCTTCCTGTACTGGACACCCGTGAGGGCGCCAGCAGGGATAA
GCCGGG
>NODE_2942_length_84_cov_2.571429
CATGAAGCTGCATATGAGATTTTCGGTAACATCGTGGAGTATGAAGAACTTCGAACAATC
CCAGATATCTTAAGTGCAGTTCAGGAGAGTATACAGATAGGAGTGGTTCC
>NODE_2947_length_172_cov_15.639535
TTGGTGGCGTGTTTTCTTGTTGCTACCATAACCAATCTTGGGCATAGGTGTCTGGCCCTT
GAAGCGACGCCTCACCCTATTGTCAATACCCTTTGGTTTCCGCCATGCCTCTTTCACGCC
ATGATACCGATCTGACTGATGACGCTTGAATTTGTTGGTGCGTTTTTTGACGATAGGGAT
TTTGACGGCCATGACGGT
>NODE_2948_length_33_cov_10.393939
ATGGCCAATGCCCTTCCTGAAAAGAGCCAAGAAGGTCAGACCGGCATTAATAACTGTGG
>NODE_2950_length_62_cov_2.548387
GGCTTATCACCCGCCCACCATCCACGAGCAATACAGCTCCGTTCATGTAGGCACTAGCTC
GGCTCGCCATGTAGAGTATCGTTCCAGC
>NODE_2951_length_348_cov_11.264368
TGGAGAAGTTGACACGATCAGATTGTAGTAGAAAGCAAACGGATTTCTGAAAAAAGGAGC
ATTTTGATTATGATGACCCTCCAACCTGTTCAACCATTACATCGATAGTATCATTATCCT
CCATTTCCAGGCTTGCAGGTGTATCGTCATCATTTATCCGGCTTCCATCATATAGAAACC
TGATGCTGCCCACATCCTTGCCAACTTTGCTTGCATAAGCGCCCTGAAGCTTACTGAGCT
TTGTGCTCCTTTTGATCTTGAAATACGTTTCATCGCCCTGGGAGGTTACAACCTTGATGT
TGATGGGGGCATTAAGGTCCTCCTTCACATCCTCAGCACCAGAAGGAGAGTTTCTCGGCT
GTTGTTCAGACATC
>NODE_2952_length_59_cov_4.305085
ACGATGGGATTATTAGCCTTGATAACATAGCCATCGATAAATCTAGTTGCTTTGGTAATA
GCGTCACGGGTGAAGACGGATTGGT
>NODE_2965_length_564_cov_12.141844
ATCTGGATTACTCTGCCACTCAAAAGTTTTCGCCCCTCGTTTGTCCAGCATGATTATCTC
GAAACAGAACAGGCGCACCATCTATGAATACCTCTTCAAGGAGGGTGTTATGGTCGCAAA
GAAGGATTACAATGCACCGAAACACGAAGAACTTGATGTTCCTAATCTTGAGGTCATCAA
GGCCATGCAAAGTCTTACTTCCAAGGGGCTTGTCAAGACCCAATTCTCGTGGCAATGGTA
TTACTACATCTTGACTCCCGAGGGCGTTGAATTTCTCCGTGAATGGCTCCACCTGCCGGC
TGAAATTGTTCCCACCACCTACAAGAAAACTCCTCGCCCTCCTCGTCCCGCCGCTGTGCG
CTCTGGAGGAGAAGGTGCTTATCGTCCTCCACGTGGTGACAGGGAAGATTACCGTAAGAA
GGAGGGGGGTGCTCCTGATAATTACGAGGCACGATATGCTGGTGTTGGTCGGGGTGCTCC
TCGGGAGTAGATATTGACTTCGGATCTCTTCTGTTGACATGTCACATATCACACCTGCGC
CGTAGTATGCTTTGCTCTCATAACCATAATACGGTTTCAATCTCTCAAAA
>NODE_2966_length_120_cov_54.333332
CAAGGCTGCACCTGCGGTGCCAATGATCCCCTTAAGGACCAGAGTGGTTGCGGTTCTTCC
AGTTGTACCTGCGGAGATGCCTGCCAGTGCAAGCCCGGCGAGTGCAAGTGCTGAGCGCCG
ATTATTCCTTGTGTGTAGATGATACC
>NODE_2967_length_64_cov_3.828125
CGAAAAGCTCATGAGCGACTTACTCGCCAAATTTGAAGAAGTCCGAAATCCGATCAAGAC
TGCCCATAGCTTTGGAATCGAAGAGATCAT
>NODE_2970_length_27_cov_9.148149
GGTTAATACCGCTTTTGTGCCTGCTTAACAGAATCTGCCAGCCACTCAAACCT
>NODE_2971_length_127_cov_15.850393
ATCGTCACAGGAGGTAATCGTGGAATTGGATACGCATATACAAGGGCTATCGCTCAAGCA
GGCGGCAACGTCGCTGTCATTTACAAAAGTGCTCAAGACGCGGAACAAGTCACCCTCGCT
GTCGGTAAAGAGTTTGGCGTCAAGACAAAGGCA
>NODE_2973_length_165_cov_7.503030
CTCCGCTGGAAACGAGGCGGATAGCCTTCGGATACTGGTTAGCATAACGATATTGGAATC
TGATATCAATTTCGTTGGCACTGAAATGCATAAATGGAAACACTTGTTCATTCTTCCCGA
CGCCAATGATAAACACCTGCCCACCGAATTGTGTTGCGTTGGCAGCTGTGTGGACACTGC
TCTCCACGCCC
>NODE_2974_length_1075_cov_17.333023
TTCTACCGTTGGTTCCTTTAGTTCTGGCAGCGCCAGGGCCACCATCTCACGATTGGTCTT
TAAACACGAATGAAACACATGAAAGGAGGGAACCCAGTAGTCCAAATACAGTCATCATAC
AAATGTTTGAATGGGACTGGGACTCTGTCGCTGCGGAATGTGAGAACTTCATCGGGCCTA
ATGGGTATGGTTTCGTCCAAGTGAGTCCGCCCCAAGAACATATCACTGGAGATCAGTGGT
GGACGGATTATCAACCTGTTTCCTACAATCTTGTTTCAAAACGTGGAGACAGAACACAGT
TCCAGAATATGGTCAATACCTGTCACGCCGCTGGAGTGGGAGTCATTACAGACACGTTAT
TCAATCATATGGCTGGTTTGGATTCTGGAATTGGAGTTGGTGGTAGCACTTTTACGCATT
ACAACTACCCCGGGATCTATCAAACTCAAGATTTTCATCACTGTGGCCTGGAACCAGGCG
ACGATATCGTCAATTATGGTAATAGGATAGAGGTCCAGACATGTGAACTTGTCAATCTTG
CGGATTTGGCAACTGACACGGATTATGTGAGAGGTCGTCTGGCCCAATATGCTAATGATC
TATTGTCGCTTGGTGTGGATGGATTTAGATTGGATGCCGCAAAACACATTCCGGCCAGTG
ATATTGCTAATATCTTAAGCAGACTATCGAGGATACCATACATTACGCAAGAGACAATTT
GGGGCGCCGGTGAACCTATCCAACCAACTGAATATGTTGGAAATGGGGATGCGCAAGAAT
TCAGATATACAACAGCTTTAAGAGACGCATTTTCGGGTGGAGGAATTTCTAGTCTTCAGA
ATCTAGATAATAGAGGTTGGGTTTCAGGAAGCCAGGCTAACGTGTTCGTCGCAAATCATG
ATACTGAACGTAACGGTGGATCTCTGAGATACGATTCTCCATCAAACACATATATCACAG
CAACAATATTCTCCCTGGCTCATCCTTACGGAACACCAACAATCATTTCCAGCTACTCCA
TCTCAGATAATGATGCTGGCCCCCCGAATAACGGTGCAGGCGCATGTAGCGCCACAGGAG
GTACAAGCGGCTGGCTTTGCC
>NODE_2977_length_91_cov_3.989011
GCGCGTAAGCATCCTCCCATGATCGTAGCGTGAACTGAGCGGAACTCTGAGAGACCACAG
CTAGGAGAACTACTGCCTTGAAAAATGTGATCATGTAGAAATTTCACGCCTGATAGG
>NODE_2981_length_307_cov_6.208469
TCCAATATCTTGATGAACATGGTTCTATCAACCGCGGATCTAACTGCTGGTAGTATCATG
GGAGTTGGATTCATCGTGACATTCTTCATTGCCATAGTTGGGGTTATGCAGCGCAACCAC
GTTACTATTGGCCTTGTCGTAACCAACTATGTGCTTTTGGCTGATGCCATTGGTGTCCTC
GTTATCGGTACCTTCGTTTGGTTCTTCACTCTGAGGGAACGGGCCAATTTCCACACTTTG
TGGCTTGCTGCTACCCCACAAGACCGTCAACAACTTCAAGATCAGTTCCATTGTTGCGGG
TATTTTGCTGGAAATGACTCGGCCGAAATTAGC
>NODE_2982_length_103_cov_4.155340
TGTAATCGTAGATGTCTTGATCTTGGTTTACTTTCACCTATTTACCCAACAGCTTGTTGA
CTAATACCAGCGTAAAGAGAAGATGGTATTATCTTTGCTATATCTTCTCTAGAGTCCGGA
ATTGCTATA
>NODE_2983_length_216_cov_7.736111
CCCTGTTATTGCAACAGTTCTATTCTTCGCCTCAGCTGCAATTGCTTCTCCCACAACTGA
CCAGTGGAATGGTGCCACTACCGCGGAGAGACGCTCTTCAGACTCCAACCTGAATCTCGG
TCATTGGCATGGAGTGACTGAGGCAAACGTTCCAGCCACAAGGGAAGGTTGAGTACTCCA
ACTGTCGCGGTGCATCCATTTTCAGTTTATAATCCACACATGTTCTGACCAAGTGCCCAA
AT
>NODE_2985_length_529_cov_22.211720
TGACCCTTAGTTTCCTAGTAGTATATACATTTATGTGTTGTATGGAGAAGCAGAGACATT
GCCACCACGACCCGTCCAGTTGACGTGGATGTCTTCTCCAGATTTGAATCTATCATTTTC
CTTGCCAGGAAGAACTCGGAATGTGTGAGCACCGAAATAATCGCGCTGGGCCTGAAGGAG
ATTGGCAGGAAGGATTTCGCTTCTGTAACCATCGAAGAAGGCGAGGGCAGTGCTGAAGGC
AGGAATGGGAATCCCCCACAAAACTGCTTGAGCAGTGATTCGCCTCCAACCTGCCTGAGC
ATTGTGAAGAGCGCTCCGGAAGAAATCATGGAAGAAGAGGGACTCTAAGGCAGGATTTTG
TTGGTAGGCTGCAGTGATATCGCCGAGGAACACGCTCTTGATGATGCAGCCACCTCGCCA
CATCGAGGCAATACCAGCATAGTTCAGGTTCCAATTAAACTCTTTAGCAGTCTCGCGTAA
GAGCATGAAGCCTTGAGTGTAGGATATGATCTTGGCACCGTAGAGTGCTTGTTCCAGATC
GTCAATAAACTGCTT
>NODE_2986_length_27_cov_14.333333
TGTTCCAGATCGTCAATAAACTGCTTCTTGTCGCCTTTAAACGGTTCTTTAGC
>NODE_2987_length_413_cov_17.188862
GGATGAGGCCGTGCCATGGGAGTCATTAACTGGGAGTCAATAATCAACCACGCCTCCTGA
TACATATCGATTATGTAAAGTCTACTACGCAATCAGCTCGACTACTCCCCCTGCCTCTTT
GATTTTTCGTTCGGCCTTTTCAGATACAAATCGTGCCTTGACAATACATGGGAGCTTGGG
CAGTTTGCCATTGCCCAACACCTTTCCATACCCATGTTGCAGCGTGTCAATCACTGGCAC
AATCTCCGAGTCTTCCTTCAGTCTTTTTTTCTCCTCCTCAGGTACCAGACTCCACAGTTT
ATCAACATTGATCGTCGGCCGCCAATACTGGTTCCGTGTAAGATGGAAATGCCGCATACC
AACCTTACCAAAGTAACCAGGGTGGTACTTGTCAAAGTTGATCCGGTGGTGGTGTGCACC
ACCAGCAAGACCACGTCCT
>NODE_2989_length_69_cov_3.710145
TGCGGGATAGTAGGTTGGAGGTCTTTGGCTGATCGGGATCATGCCGTGAAAGGAAGCCTT
GCCTCGACAATCACTCTTATACGAGAAATCGGCAG
>NODE_2990_length_303_cov_6.554455
CGATAATCAAGACTACAAGATTCAACAATGGCATCCCGCCCCACCGTCTCCGTGCGCTCC
TCTTCTGGCGAGGCGTCTTCCTCCCTTCCTCTACCTGCAGTCTTGACCGCCCCCATTCGG
CTTGACGTTGTCAGGCAGGTGCACAAGAGCATTGCCAAGAATAGGAGGCAGGCCTACGCC
GTGAGCGCCAAGGCTGGTCACCAAACTTCCGCTGAATCTTGGGGTACTGGTCGTGCCGTT
GCCCGTATTCCCCGTGTTGGTGGAGGAGGGACCCATCGTTCAGGACAGGCCGCTTTCGGT
AACATGTGCCGAGGAGGACGCATGTTTGC
>NODE_2991_length_161_cov_3.285714
CGTGTCACCGCTGCAGAAAACGGAAGATGAAATGCGACGGTGTCAAGCCTGCCTGTCAGC
AGTGTACGCGAGCAAGGAAGCCCGATGAATGTGAGTATGACGATGGGAAGGGCAAAACCC
GAACCCAGATCATGCGCGAGACCATCGCACGCCTCGAATGCCGTATCCGAGAGCTCGAGG
ATCCAGA
>NODE_2997_length_156_cov_7.628205
GGAAATTTGAGTCCACGTGTCACGGAGTATATGCTGACAGAAATTTTTGCTGTTGCTGGT
CCTGTCCAACATGTCAAAATCATCCCTGACCGTAATTACCAGCATGGTGGTCTCAACTAC
GGTTTCGTGGAATATATGGACATGCGCTCTGCTGAGACCGCCTTGCAGACTCTTAACGGC
CG
>NODE_3003_length_34_cov_20.794117
CATAACAACATGATCGATAACGTGATGCGCAGTCTGCAGAAATCTTCTACAGTTCCCAGT
>NODE_3005_length_89_cov_68.539330
GCATGGCTCAGGTGTCATTGGCTTGGGTCATGAGCAAACCTGGTGTAACAGCACCTATCA
TTGGCACCACGTCGTTGGACAACTTGTATGACCTACTTGGGGCCGTTGATGTCCA
>NODE_3006_length_75_cov_2.973333
GCCACTATGATATTCTCTTTCTATTCGTATGAACCAGTCTACAGTGATGGGTTTAAAGTT
TTGGTAATGAGCTTCCAAGTGGAGTCTACACCTTCCCCTCC
>NODE_3007_length_167_cov_12.544910
TAGAATCAATCTTAGCATCTTTCTTCCTTTCCTCAAGGTTACGCTGAGCATGGTTGGAGA
GTTTTTTAGGCTCTTCAGGGCCAGACTCAGTTGTCTGAACCTTACCCTTCTTGGTGATGG
GTTGGGCATAATGGGCTTCATACCACTGACGGAAGGGAGCGGCATCAACCTGGATGATGG
CACTCTTGACAAG
>NODE_3008_length_95_cov_14.063158
CGCGACAACCATATCACCAACACTAGCAGAAGGCAGCCTGTTCAGACGGGAACCAGAGTG
AAAGGGTTCGATAATGTAGAGGGTCTTGGCACCACTGTTATCTGCACAATTCAAAACAGC
A
>NODE_3009_length_204_cov_10.843137
CGATGATAGAGTATATTGACAGTTCAGGCAAAAGATGGGCGCCGCTTTTGAAGATGCTCC
TGACTATACAATAGATACAATGTATGGGAGAAGGGAAAGGGATACAAGGTGATATTTTAA
TCAAAGAGACCGAAACCCATGTCATCATCCGACTCTTCCTCTTTCTCCTCCTTCTTCTCT
TCCTTTTCCTCTGCTGCTGCTGCTGGAGCACCACCAACAGCAGGTGCCGC
>NODE_3010_length_87_cov_5.712644
TCGATCGATCCCCAGACCAGTTCAGGATAGAGAATTTTCATATGCGCCGCACGAGCACCC
GCGTAAGAGCCGCCATAGTAGATCCAGGGAGTACCTGGAGCGGTCAAGTCTGC
>NODE_3014_length_1141_cov_19.321648
TGACTCGGGAACGGTCCAGATTCACACCTCTCTCAATGTTATTCGTACATCGTTCCCAAT
TGATATGGATACAAGATGAAGATGAGTGTAAGGGTTATCGAATGTCATTGTGGTATGTAT
AATTGATGCTACCATGAAGAAGGCACTGCAAAAGCGAACATCTCTCCTTTGAGCGGATGC
ACAACGGGAACTTGGTCAATCTTGAACGGGAGTAGCGCATCCACGCCTCTGATGCGTGGA
TGCGATACCTCGTCATTATTCGGAGTCCGTGGAGACCCTGTGGAGATAGGCGAAGACGAG
TTTGATAGTGATGAAGGTGGGGTGTCCGGCGTGCCTGAAGCAACCCAGGAAGCTGAGGAC
GAAGATGTTGTTGCTGTTGTGGGTGGGGACTGTGACTGAGAGGGTTGGGATTTTGAGGGC
GACTTGCGCTGCGCGAATCCGGGTACAGGAGACGTTGTTGAATTCGGTTGTGGCATGGGG
GTATTGGAAGTCGAGGCCGCTGCCCTTGCCGCTCTCCGGGAGACCATAATATTCGAATAA
TTTGGATATTGTTCTCGATCCACACTAAAGTCCTGGAGCACGGTGGACTCGAATTTGCTC
AAAGTCTCGTTGTCAACAGTGATCTCCCAGTCGAGGTAACCACACATTTCCCTCTCCATC
TGATTTACCTCCCGTAAGCTGAACATGCCCTGGGCAACAATTGCCCAGGACTTGTTGGAG
TAGGTGTCATCACAAATTACCTTGGAGGCAATCATGAAGGCGGATATAAATAATCGGTGT
CCTGACGACCCACGTGCGGTAGGAAACCGAGCTTTCAGACGCTGTAAGAGGACAAGAGCA
GCATAAGTGACAGCAGGGTGCAGCTTTGTACGGTGGAGGGCATAGGCAATGAAAAAAGGA
AGTTTGCTGTGTACAGGAGCAACACCTGTGGACGGAGGATTTTCTGGGCATGCAAATAGA
TGGGTGATGAAGCGAGCACAGATGCAAGCAGTTTTCTCATGGCCATAGTAAGGATCTCTA
GTCTGGGTATTCTGAGGCGTAATGGGGGCATGCAAATTACTGTGCGGCCTTGCCCTGGGA
GCTCCAATGGGTACAGGTGCAGAAATTGAGGAGACTCGTCGCCGGGACATTTCTTGAGGA
GGGGCAATGCTGGAGGCCATGGAGAGC
>NODE_3015_length_428_cov_11.780374
CCCTCTTTCTTCCTCTCTCCCATCATGCCCCATCATCCCGAAATTCTCTGGGCTCAGCGC
AGCAGCGAATCAGATCAATCCAAAAACATCATATACCTCACCGTCAATCTCCCCGATATC
AATGAGCCGACAATGGACTATTCTCTCACCGAGAAATCCCTCACCTTCAAGGCCACAGCC
GGAGTTGACAAGGAGCATCAAAAGGAATACGACTTTGAAATCAAGTTCTTCGATGAAATC
GTTCCCGAGAACACCTCAAAAATTTTCAGTTCTCGTGGTCTTGATCTCAAGCTCCAAAAG
AAAAATGTCAAGGCGGAATATTGGCCTCGCCTCACAGAACTCCGAAACAATTTTGTTAAA
ACCAACTTCAACAGATGGGTAGATGAGGATGAACAGGATGGTGCGCCTGATCAAAATGAT
TTTGATGCTGATGGCATGGGTGGCATGGGTGGGA
>NODE_3019_length_285_cov_17.463158
TTGATACAATAATTCGTGTGTTATACATCCCTTGCTGTCAGCAGGGCATGGTTTCATTTT
GTCGCTCACGACCTCGATCTCGTAGCATGAACATACAATTGAAAAGAATACAGTATTGCT
TTTGGGGGTCAATAATTTACAAACATTGAGAGTAGTAGTCGTTTAGCTGTTGGCATGAAG
TACCAGATGCGCAAGTCGTTGGGCCATTCCAGCCGATCCCACCACATTGTCCGTACTGGG
TTTGAGTAGCCCCCGGTGCTGGAGTAGTTCCGGAAGGAACAGGAGAAGTGGTGGCAGAAG
GATTGTCGGAG
>NODE_3021_length_246_cov_9.524390
TCTCATGGTGGTCCAACGAGTTTGGATGGTGCTGCCGAGTTGATTAGTCACATGAATACT
CCTGCTCCTTCCGAAGCTACACCTGCTTACAGTGGACCTGGTCCAAATGTGGATGTACCA
CGAGATGAGAAGCGAAGACCAACGATCATGAATCCGACGTCTACTGAAGATGGAAAGAGC
TCTGAAACCACCTGATTATTATTTCTATTTTGTCGAGTTTTGTGTGTACGTTTCCAAGGA
CTTGCTAAATATATGTGTACCATCTATCCAAA
>NODE_3023_length_166_cov_5.325301
TGCTCAATAAATATGTGATACTATTTATATACGAAGTATTGGAACGTCCGGATAGTAAAG
AATGTAGTGGAAGTGCTATTCGAAAGTGATGATTGTCATTCGAGTCCGTTATGCAATGTC
CCTGTCTGCGGAGAGAATTTCGGGATTCATAAATACTGGAAGTGTTTTAGAATCGGTGGA
TGAAGCCGAAAG
>NODE_3024_length_71_cov_3.647887
CTTAGAAGACCGTCGTGTTGAAATTACCGGGCCGACAGATAGAAAGATGGTCATTAATGC
GCTCAACAGTGGTGCACAGACGTTCATGGCCGATTTC
>NODE_3026_length_222_cov_9.153153
TCTCTCCAGCTATTATTGGGAGCGTTGGGAGGGGGTCGGTGAATAGTGAAAGAGCCGTCG
TACACTGGACTACCAGCACCGGGACTGACAGGCGAAGCACCATCTGGAGAAGCCATGGGG
ATGCTGTGTGGACCATGACTGGCGGTGCTCAAAGGGGGACCTCTATTACTGGTGGCCAAG
TTGATAGGGAGAGGATTGTGGACAGATATGTGCTTTGCACTCGAGCCGTTAGTCCCAACA
TTTCCCTC
>NODE_3027_length_27_cov_3.851852
ACATAGTTCTCGAAGACCGTCGGGACGTAAACCTCTGGGAATGTGCCTTTGGA
>NODE_3028_length_54_cov_8.648149
TAAACCTCTGGGAATGTGCCTTTGGAAAAGACAATCAAGAGACAGGTCTTTCCACAAGCA
CCATCACCGACGATGACACG
>NODE_3029_length_1533_cov_40.597523
CGAAGTTCGAACGAAACCTTCCTGGTCCTCATTGGATAACTCCTCAAGTGTCTTTTGCTT
GGTCTCGGGAATGAGGAGTGTAGAGAAAACGCCAGTTAGCATAAATAAGGCGAAAATTTC
GAGAATGTGCTTGACGAATTTGTTAGTTCCACCAATGTTCCTCAGACGAGCGAAGCCAAC
CTGTGCGACGATAGCACCGAGTTTGCCGGAAGCAGCAGAGATACCATGGCCTGTTGAACG
ATAGCGAGTAGGGAAGATTTCTCCGGGGACGATGAAGGTGGTGGAGTTGGGACCAAAATT
CTGGAAGAAGTTGGCCAGGCAGTAGAGGAACACAAAAGCCTTCTGGGCGGGTGGTGTCGC
GGTGAGCTTGTCGTATCCGAAACCCATGATGATGAAAAGAATGGTAAGGGCGGTGAAACC
CATGAGCTGGATGGGCTTGCGCCCCCAGGAATCAACTAAAAGGAAAGTCGCCCAGTACCC
TGGAATCAAGCCCGCGACCGACAGAATAAGATTGCCAACACATGTATTGTACAAGTTGTT
GTAAACTCCTCGAGTGTCTGTGCCGGTGACTCCACCAAAGTGGATGGTTTGCAAGATGAT
TGAAGAGTTAAGGCCCAAGCCATAGAAAGCGATGTCTAGTGCAAACCAAGAATATGCAGT
CCCGAAAAGTACTTTGCCATTTTTCCACTGTCCAAAGTGACGCGCAAAATCGGCCCACGT
AGCTTTGGGAACATCGGCTCGTTGGATAGGAGAATCGTCTTCGTTCCCGCCGCGGCCTCC
AGCCATGACATCCTTGATATCGGAACTGGCTTGATGGACATTCCTTTCAATGTCCATAGT
GAATCGGGGCGTTTCAGGGATAGTTAATCGGAAGTAAAGCGCGATCACACCGGGGACACA
GCCAAGGCCGATAAGCAGACGCCAGAGGGGGTCGATGCTGTTGAGGTTGCCTTCGACGAT
GGTGTCTCTGAGGATGGCATTTTTATAGCCGGCAGTGACAATGAGTGCAACAATGCATGC
AGCAAAATTGCCCCAGCCCTGATTCGCAAACACGGCGGTCATCATCCTACCACGGATTCT
GGTTGCTGCGAATTCGGAAGAGATAACGGAACTCAAAGGATAGTCTCCACCAATTCCGAC
GCCCATAATAAAGCGCCAGACGACGAGTGCACCTATGACGTTAACAGAGGGAGCTTGACC
CGACAGAGCCTGAGCAAAGGTCGCAATGATCATGATCATTAACTCAACACCATACATCTT
TTTACGACCGACATTGTCAGCCAGCCAGCCGAAAAGCAATTGGCCGAAAAAGTTGCCGAC
AGGAGTGGCAACTTTGACTCCGAGATCTTGGTTGGCATTGAGAGCCCCGCCTTTCCCATA
GACATAACCCAACATCGTAGAGGCGATATTGATGGCGAAAATATCATAGGCATCGGTGAA
GAAACCTACACCAGCGACAATACAGACTTTGGCGTGGAACCAGGAAAACTTGGCATTATC
TACCTCTGCCAAAGCGTTCCGGCGACTGCGGTCCAAGTCGAATCCATTGGATTTGACAA
>NODE_3030_length_283_cov_6.703180
ACCAATGCTCCTGGTTACGGTCAATTGCAAAGCGATGAAGTAATTCAACGATTGAATACG
GCATTCTTTGGCCCGGGAGGGTGCCAGGAACAGGAACGAGCATGTTTTGCCGCAGGCGAT
TCTGTCGCCTCAAACAGTATCTGCCGCAACGCTGACGACTTCTGTGTCGAAAATGTCTTT
GTTCCAGCAGTTGGCAATCGCGACGACGCGGACTTGCGACAGAATTCATCTGCTCTATTC
CCGCCTGAATTCTACGTTAACTACCTCAGAAGTCCCCTGATTCAGAAAAAGATAGGAGCC
GAAGTGCGG
>NODE_3031_length_92_cov_74.684784
GTTGTATCTGCCCTTCCCACTCCTACTAACCAAGCTTCCAATGGTCTTGTCGATGCGGTT
GTTGAGGCCCCTGTCGATGTCACTCACAATCACATCCTTAGGGATGATTCTCCCCTTG
>NODE_3032_length_51_cov_5.352941
GAAGGCCCAACGTAGCCCAATAATCGGCCTGGAACGATAGGAATGGGATCTTTCTTGTTC
GTGATGTGAGTGAGATT
>NODE_3033_length_166_cov_8.530121
TTCTTGTTCGTGATGTGAGTGAGATTGAGATGAAGATCAACGTAATCAGCGAAAGCTTGA
TTGCCGACTCTTGGGCATCCGTAGACGATTGTTTGGATAGTCACCCCGGTTGTGTGAAGC
AGGAGGTATATGCTATCAATGAGTGCAATTGCACCGCCTAGTGAATGGCCGACAACAGTC
ACAGTGGTTATT
>NODE_3038_length_74_cov_6.094594
TAGATAGCATGCCTGCCTTCTCTTCCTGGTATGTCTTTAGTTCCTCGGCTGCACGAGTAG
GATTCTGGAGGACTTCAAAGCTGTCGCAGCTATCGGCAAC
>NODE_3039_length_79_cov_32.696201
CCGGCCCAACCCTTGATGGTATCCTTGACGCAGACCATGTCGATGGTTTCAGAACCACGC
AAGGGCGAAAAATATTGAACCTTAGTAGCCCCCACCTCCATATCC
>NODE_3040_length_137_cov_5.992701
GTGTAGGGGACTTCAGGGCGGACAGGACTGCTCGGGCGTTGGTGGGACGGTAAAATAATA
CGGGCAACAGGGCGAGGACGCGGCACATATCGCTGGGCAGAAAATGTCCATGCGTGAGGA
AAATCAGGCCCAACTTCGGCGACCCGATGTTCAATGTCTTCAC
>NODE_3041_length_115_cov_48.034782
CCCATGCCCGACAATGGAGAATTCGTGGACCCTGATAGCACTCAACAAGATGCCCCTCAC
TGGTTCTAAGGGTCACTACACTGGCTATGTCAAGCCCTTGCTACCTTAGTCGCGAGGGGA
AATATAATCATCGTGGTTGTG
>NODE_3042_length_216_cov_6.930555
TAGCTAATCATTATAACCCCGCTTCTTTTGCAAACCAACGGTTCCATTCTGGAGAGCGGC
AACGTCAACACCTTGTTCTTTCCATATCTCAATCTGTCGATCTTTCGCAGCCTTTCCCGT
CTTTTCCTCATATTGGTGAACGGACAAGGGTCTCTCTCCGTGGGGAGTCGCACGGAGAGC
ATGCCTAGTTGCAGGCCAGAAATCGAAAGTTGCGGAATGAGTGACAACTCGGTTGTCCCC
TA
>NODE_3046_length_174_cov_52.011494
AATGTATCGGCCGGCATCGTCGATAATGAACTCGACGGGTCATTAAGCAGTTTCAAGTTC
TCATCTCCGGTGTTCTTAACGGTGGTAGCCACCTTAAGGTCTCCGACAGAGGTAACTGAT
TCAGGACCGGTAAACTCAAGCGACACACTCTTCGCAGCATTGACAGCAATAGCAGACGCG
ACAAGAGCAAGTAAGACAGA
>NODE_3047_length_339_cov_10.657817
CCCATTCACGGACAACATCATGCAACGACCAACGTGCACTGGAATGCGCATTCGAACGAC
TCAGGATGCGCAGGTCATATTTCATGCTGTTCATCTAAACCTTCTTCCTATGATAACACG
GCGTCTGGATAACGAAGAACGTCGGGAAATACGTTCAGGTTGCATCTATGTTTGGGAGGA
GCGCAGTCCTAGCACCGAGACGCACGGCATGGTCGGAATTGAACGATGGACAGATTCGCG
TAGTTGGGGGCCTAGTCGGGTTAGGGATGAATTTCTATATTACCATGAGAGGGATCGCTC
GCCTGCCGAATTGGAAATGGCCTCGGACTCTGACACCACACTTACGAGTCACGGACCATC
ACCGC
>NODE_3055_length_701_cov_9.422254
CAAACATCCCAAACATCGCAGTCCAGGTCCGGGTCCTCAGAGCTCGATAATCGCCATTGG
ACAAACAAGGAAAACGTGAGGGTAAAAGAAGAATCATAATACATGAGGATCGACAATCTA
CATCAACCTATGCAAGTTCATTCTCGTTTATTTGAAGTTCTTACCATCAGCCCACTTCTT
GTCATCAACCTCCAAGTCCCAAGCAAGAGAACCCTCGAAGTACTTTTTATCATCCTCATT
CGAAAGGTCCAATTTTTTATAGTCATAGCTCTCCCAATCAGGAGCAACGCTCACAACTGG
CTCAATTTCCTGACCACGAAGAATCAAAACACCAGTAATGATGCTGTTGTTTGTCGTGCC
GAGCACACCAACAGACCCAAAGAGGTATTTACGAGAAGCCTCGAGACGGTTGAAGAGACC
ACCGATCTGATTGGAAGACATGAAAACTTGGGTTAGCTCTTCATTATATTTGAAGTCCAC
TTTCCAGGTGGAGAACCCGGTGGAGTCATAGTTGTTATAGAACCATTCAAGGGCACCATC
AGATCCACGAGTCTCCTTGTTGGAGTAAGCCCTCTTCCACTCCTCAAGGTTAAAGGTGGA
CTTGGGCAGGTCATCCAAAGGGTTCTTCGCCTTGGGCTCGGGAGGAACGTCGGGTTCCTC
CTCATCCTCATCCTCGATCTCTTTTTTTGGTTTCTTCCCAACCTTAGGTTGAGCCGGAGC
CTTCTCC
>NODE_3057_length_27_cov_40.962963
CTTCAGTCTTCAAGGTTCTCACTTGACTATTTGCTACTACCACCAAGATCTGC
>NODE_3058_length_207_cov_25.140097
AACTCATCCTTGAATTTAATAACAACACCAACAGGACCGAAGATCTCTTCCTTTACAATC
TTCATATCAGGATTGGTATCGGTGAAAATTGTCGGACTGATGAAGTACCCCTCATCTCCG
AATCGACTACCGCCAGTATGAACAGTAGCTCCCTCGTGTTTGCCGGAATCAATATAGGAC
ATGATACGATCATATTGAGCTTGGGAGACTTGAGGGCCTTGATCAATGTCCTG
>NODE_3059_length_172_cov_9.575582
CAGACGATGACAGTCTCTACTTGTATGCCCGCTTCAAACAAGTGACTGTTGGTGATGTGA
ACACCGCAAGGCCCAGCGTGTTTTCGTTACGCGAACGATACAAATGGGACGCGTGGGATA
AAATCAAAGGAATGTCAAAGGAACAAGCAATGAAAGAATATGTCGAGAAATTGATCGAGC
TGCTGAAGCAGGCTGGGG
>NODE_3060_length_75_cov_19.066668
CTTACAATTGCACTATGGAGCGGTGGCCTTATTACAGGATGGTGGCTCTCTCGCTTTCTC
CGGGGACGTGGAAGTGATTCCAATAGGCTGCCTTTACCACC
>NODE_3071_length_106_cov_3.867924
TGATTATCTCCAAGTCTTCAGGCGGAATATCCGAAATCATGAGATGCTGGTTCGCTGTCA
ACCTGAAGGAACCTTTGTGCACTTTCGCAATCTCCCGCAAACCGGTCTTGAAATCACGCC
CTGGCTCATCCA
>NODE_3073_length_57_cov_3.035088
GATGTTGATGAGCGAAGTTCTCCGCGGGTTCTGTGAACCGAACTGCAGGAAAACCATTGC
GAAGGAAAGACAAGTGATCGCCA
>NODE_3078_length_114_cov_8.447369
TTCCAGACCTTCGTATAGACCGTCACCCGACGTGGCACAAGCAGCCTGGATATACCAAGT
TCGCTGCCTCAAACCCTGTAGGCCAAGCTTGTCGGTAATTTCAGCCGCATTCATGGCATT
AGGCAAATCTTGTTTATTTA
>NODE_3085_length_733_cov_17.100954
GGTCAGACCGGCATTAATAACTGTGGTACTGGTTCAAGCCAAAGCTCAACATGTCAAACC
GCGTGGATCAACGGCGCAGATGACTTCTGTCTTTGGGCACCTCCTACCCCCGGTGATATT
GGCAGTACTGAAGAATATGAAGTCGCATGGTGCACTAAATCCGGTCGTGGCACTCGCGTT
ATCCCAGATGGAACTCTCCAAGGCGTACACTTTGTTGAAACCCCTGACTATGTCCAGATC
ACTGGTGTAGGTGCTTTCACCAATATCAACATTCCTCAAGGCGATTATGGAGGTGAACTT
GATAACCGTGGAGCTACTGGCAAGGGTAATCCTGTCGGTGGATTATTGTTTGGTAACACG
TTCAGCAAAGATATGCAATACCATGAATGGACTAGCTTTATATCCGATTCCATGTTCTGC
ATTCGTGCATGTAAAGGTCCCCAAGCTACTCAACTGTGTAATCATATCTACGACGAGATG
GGCTGTGAATGGAATATGCCTGCTAATTATGAATCCGGAGTGTTCGAACAATGCCAAGGT
GACGACGCTCTTCCAATGGGTATCTACGGTACTAGTACCTTCCATCAAGGCACACCTCCA
ACTCCTGCCGCACACCCTGTACCCTCCTCTTCCAACTGCCAGACAATCCCCACCATTACC
GCTGGTCCCGTCCGCACCAAACGCTCTTTGGAAAAGAAGTTTGTACCTAGGTTCCCGGAG
CAAACACCCGCTCCTGAAGTTTCAAGGTCGTAAGCCTTG
>NODE_3086_length_180_cov_5.244444
CAGAATAAATAATTAATCACTGTCGCTACTACTATCATTACCATCCCGATCATCATCTGT
ACTACTCTCATCCTCGTCTTCATCCTGTTCAGCACGTTTCTTCACCTTACCACCGCGCAT
CGCAGCCATCTGTCCCGCGAGTGTATCCTCATCAGGATCCGAGATCTCATCTTCATCAGG
CTGCTCGACAGCTTGTGGTTCTTCTA
>NODE_3087_length_528_cov_9.365530
TCGCGCCGTTCCATCTTAATAACGCCACACAAGCGAGTTGTTTACTCGTCGTCGTCATCA
TCACCATCAGCATTACCCTTGGCAGCAGCAGCACGCTTGCGCTTAACGCGACCAGGGCGT
CCACCACCGTATGGGGAGGTGAGAGCAAAGTCGATGTGCTTTTGAGAGTCAAGGCGAACA
ACGAAAGAGGGAACGTTGACAATCTGTTTACCAACACGAATGTGCCTCTGCCTGATCAAA
ACACGAGCATGGTGGATACTCTTAGCAAGCCCACTCTTAAACACCTGAGTCTGAAGTCTT
CTCTCCAAGAAATCCTCAATCTTCAAAGCCAACACATAATCGAGACGCATACGACTCTCA
TCGAGCACACCGATACGGACCAGTCGGCGGATAAGAGCGTTACCCTCGAAGAGACGCTTG
GGGTCCTTGTCGTCGAGCTTGAGAAGTTCACGGGCGGCACGACGAATTTTGGAAAGGATA
AGAGCGATACGCCAGATTTCACGCTTGTTGCGGAGACCGTACTCGCCTGCAAGCTTGAGC
TCAGCATCGAGACG
>NODE_3089_length_125_cov_6.496000
GAACAATGTTCCGGTCGACATTGAACACAGCTTTCGTCACCATCCCATTCCTCCAAGTAA
GATCAACAGTGATTCCTCCACGGATACGAGCCCCCTTGATAAAGCCCTGGGACCACTGCA
AAGGAAGTGCTGGCAAGAGAGTCACCGTAAG
>NODE_3090_length_93_cov_4.279570
TCATTATGATATCTCTGGTCGTGCTCGCAAGGGTCCCGCTCCCCTTAATCTCGAGGTCCC
AACCTATGAGTTCACTGAGGGTGACTCTAAGCTTGTTGTCGGATGAAATACAATCATAG
>NODE_3091_length_82_cov_5.670732
TCGGTCTCACAGCATACTTCGGACTCAAGAGGATCGGAGAAGTTAAGCCAGGGGAAACAC
TTGTTGTTTCAGGTGCAGCTGGGTCCGTCGGTTACATTGCGTGTCAGC
>NODE_3103_length_207_cov_18.241547
CTACTCGCCCTATGAGCGTCGGGCGCTGGAATTGCTGAGGAACTCTCGGGACAAGAAGGC
CCGGAAGCTGGTCAAGAAGAGGCTCGGAACCTTGCTCCGCTCGAAACGCAAGCTGGAGGA
GCTTACAGAAGTGATCCAGGAGAGCAGAAGGGCCCACTAGCTTAGTATTTTCTCAAGTGT
CATCTAGTGTTAAAACGAGCGTGGGAAGCGCAGGCTTGCTTAGTCATCTCCCC
>NODE_3107_length_172_cov_11.168605
GAGGATTGTATTCCGAAGAGAAGACCGGTTTGCAACAACTATGCCTTAATTTACTAAGAA
GATTTACCCTTGACGAGCGAAGTTGCGGCGAAGAAAGTGGACAGCATGCCACCAGCGAAA
AGGACGGCGTAAGCACCAAGGTACAGTCTTTGCCTGGGACCACGGAGATGCACAAGGCTG
GAACTGGCCTGATAGTAG
>NODE_3108_length_68_cov_5.058824
CTCGGTGTCAAGTTTGTTGAGATTGAGACATCGACATGGCATCCTGATGTTCAGAAGTTC
GCTGTTTGGGAGAAAGATGCCAAGGATGAATCTG
>NODE_3126_length_267_cov_8.408239
TTGGTTTCCCCCGACCAAGCTCTCAAGACAGGTACCCAGGTTGGGGTCACCGTAGTCCTG
GCGCAATTCGACTGTTTGATTCTGGGGACCGTTCCCATCGCCTAGATCTGCAGATTGGGG
GTCTCCTATATGAATATTCAGACATTCTGTCGAGAATCCTATAGCCTTGGCGAAGTTAAC
GATCCCAAAATCGGTGAGCACGTCCTCCGAGCTACTCCCAGATATGATAACATTAAGCGG
TTCTCCCAGGTCACCGCCAGCATTATCAAGCATGGAACCACTATGAATGCGTG
>NODE_3131_length_75_cov_3.413333
TGGTTCTACCTTGTGTGCGACTATCCTAGCCAATCGTCACAACATCACGTGGCACACCAA
GGAGGGCGTCCAGCAGCCCAACTACATTGGTTCTCTTCTTA
>NODE_3135_length_573_cov_16.898779
GCGAGTGATCCACGTCTCAATTATGTTAATGCATTCCCTCGTGATGCTACGAACTACGGC
ATCAACACCCTGGCACCTAGGTTCTTCCACGGCAAAAAGCCCGATCTTGTGGTTGGGGGG
ACAAACATTGGAACCAATCTAGGCACAATCATTCAAGTCTCTGGGACGGATCACGCTGCA
ATGGAATCTGTGAACCTTGGTGTTCCAGCTGTGGCTTTCTCCGCCAGCAGTGGCGGTCAT
GTCTCTTACACGGAACTCGAGAGTAACCCGAAATCTTCAAATATCACCGCCACTAAAATC
TATAACGTCCTCACCGTGAAATTTGTCGACACTTTGCTGAACAATACCTTCAACAAGGGA
CAGCAGATCCTCCCTCCCGGGGCGGTCGTTAATGTCAACTACCCTGCGATCACAAACTGC
ACGAGTCCTGACCAGTTCAAATGGGTCTTCACAAGGACTCTGCCAGCGCCAGATGGGACT
AAGGATGTTAATATATGTAACAATGGCGGTATCCTGACAGATGAGCAGACAGCTTTTGAT
ATGCCCGGATGTTGGGCGACGGTCAGTGTGTTCAGCTCGAAAACTTTGGGCGATGTAGA
>NODE_3138_length_45_cov_7.533333
ACCAGTGGTCAACAGGCAACTGTGACCTGGGATACGTCCAACCCTCCGAAGCAGATCACC
AACAGGGAAGG
>NODE_3139_length_96_cov_7.093750
CCCTCGTCGAGAACGCCAATCCTGCTCTTTAAAGACATTTACATCTCTCTTGTATTGTTT
GAATCGCAAAAGTTTCTTCCTGTATTTATTATTGTTTAATGCAACACATCAGAACGTTCG
AC
>NODE_3140_length_27_cov_11.222222
CGACGCTTCCCCCGTCCGTTTTGATTACTATTTGACTTTACCAGTCGCCAAAG
>NODE_3144_length_205_cov_27.678049
AGCAACTCGACCCCTGCCCTCAGCGAGTTCAGGCAGCCTACTCCTCCTGCTGGGTCCGAT
GCACATAGGTATATCTTCCTCTTGTTTGAGCAGCCTCGCGGATTCAATAGCCAGACGGTC
GTTAATACGACGACTCCGGTTCAGAATTTTGACATTGCTGCATTTGCTAGTGCAGTTGGC
CTCGGTGATCCTATTGCGGGGTCCTTCATGCTCGTTGCACCCGATGCCTGA
>NODE_3145_length_123_cov_5.292683
CAAAGCCAAACCCCTTGGGATCACGCTGGCAATCCGCGAAGCCCCAAGTGGTTAAGTTAT
AAGGAGTGAAGTCATGAGTGAAAAAGCGATCTCCACGAGTCAGGGCAATAGCATCGCTCA
AGATGGCACGACTGGATGTGTATCCAGGA
>NODE_3151_length_460_cov_15.745652
GCGATCGACGCTGGCTTGACGAAGGACGAGCCGAACGAGACAATTTTATTGTCTTTGAAG
GCAACATTTGCAACGGCATTGGCAAAGGGAATCCCATCATGTTGCTGGGTCAAGAAAGCA
TGAGCAGCTGTCTCAGTAACAGCCTGCGTCCTGAGATTGACGGTAGACGGGTCAATGGAG
AGGTGCTGGCTGACAAAAGAAATAGCAGATTGCTTCAGATCTTCATCAGCACGCTTCTGG
AGTGGGTGGTCAATCCCAGAGCCGAAAGTCTCGAAAGTGCTTAATGGATGAAATGTCTCA
ATCTGCAAATCGCGAGCAACCTGCCTCAGACGATGTGTAGCATGCTTTTCATTCGAGGGC
CAGGGAGCAGCCGAGGCAACATTAGCATAAGCAATAGCAAGAAAGACGGTGGTGAAGAAT
TTGTTGAATGCTATCATCGTCAATATATCGTGTAAACGAAGCGAGAAAATAGAATGCAGG
GCAGAA
>NODE_3154_length_1008_cov_16.727182
CATTTCTCTTTTATTTCTAATAACACAACTCATCTAGTTTCCAGTCTGGGCATCTACCTT
GGCCGCATGAAGAAGCAATTCACAAACACGGCGAGAATAACCCCATTCGTTATCATACCA
GGAAATCAGTTTGACAAAATTCCCGTTCAAAGGAATCCCCGCTTTGGCATCAAAAATCGA
AGAATGGTTGTCTCCAATAAAGTCGGTGGAAACGAGATCTTCATCGGTATAGGCAATGAT
GCCTTTGAGGGGCCCATCAGCCGCAGCCTTGACAGCAGCCTTGATCTCGTCATAAGTAGC
AGACTTCTTCAGGCGGACAACAAGATCAACAACAGAGACATCAAGGGTAGGAACACGGAA
AGAAAGACCAGTGAGCTTGCCGTTGAGATGAGGAATGACCTTTCCAACTGCCTTGGCAGC
ACCTGTGGAGGACGGGATAATGTTGTTGTTGACGGCACGACCACCACGCCAGTCCTTAGA
GGAAGGACCATCAACCGTCTTTTGGGTGGCAGTAGTAGCGTGAACAGTGGTCATCAAGCC
TTCCTCAATGCCAAATGCGTCATCGATGACCTTGGCAAGGGGAGCCAAACAGTTGGTGGT
GCAAGAGGCGTTGGAGATAACTTGATCTTGAGAGGTGTACTTGTCGTGGTTGACACCAAC
AACATACATAGGAGCATCGGACGAAGGTGCGGAGATGATGACTTTCTTGGCACCACCCTT
CAAGTGGGCGGAGGCTTTTTCTGTGGTAGTGAAGACACCCGTGGATTCGACAATATACTC
GGCTCCAACAGAGGACCAGGGTATAGCTGCGGGATCACGCTCGGCGTAGACAGTGATAGA
CTTGCCATTGACGACAAGCTTGCCATCCTGAGCTTCAATAGTACCAGGGAAGCGGCCATG
AACGGTATCAAACTTGAACATGTAAACCATGTATTTGAGGTCAATGAAAGGGTCGTTCAC
CGCAACGACGTCGATATCCTGAAGCTCAAGAGCGTTACGAAGAACAATACGGCCGATACG
ACCAAAACCATTGA
>NODE_3159_length_158_cov_6.784810
TGGAGAGAATATTGTGTTGACAGGTGGTGGAATGCTAGATGGTGCTGGTCAGGCTTGGTA
TGATGGACTTGCATCCAATTCTTCTCTACTTCGTCCGATTGTGCTCACTGTCTTTCAAGC
GAGCAACGTGCTCGTCAAGGATATTAACTACGTCAATGCACCGTCATGGCATAATATGGT
ACGT
>NODE_3163_length_586_cov_21.506826
TTAGCATAAGTGACTACAAAGGAACGGTATAATGTTGCAAGACTACTGATTTTTCAACCG
ACAAACTCAGAATTATCATTGGTACAATCTCTGGCGATATGACCCTCCTGCTGGCATTTA
TAGCACGTCCTGAGCTTCGCAGCAGGTCCCGTGGGAATCGATTCAGCTGTTGCCCCAGAA
GGAGCGAGGCAATCTTTCGCCATATGATTGGGGCCACCACAACGGTAGCACTTGACTGGA
GGCAAGGTGGAGGTATTCAACGCCCTGCCAGGGGGAGGGGCTCGGGACGCAAAACCACTA
CTACCAGAACCACTAGGGCAAGCACGGGCGATATGGCCAACACGACCACAGTTATAGCAC
TTCGGACTCCCGCTCTGCTGGACCCTCAAACTGGGGCACTCCGCTTGGATGTGTCCAACT
CCACCACATGAATAGCACTGTTTGGTCGCAACAGTGCGAGGAGAGGGGCAAGCAGAAGAC
TCGTGTCCAGGCTGGCGACAGTTGTAACACAAACGCTGCTCAGAGGAGCAATTTTCGGCA
ATGTGTCCGAGATTTCCACACTTGAAACAACCTTTCCTAGAAAATTGATATGCCATACTC
AACGAACGTCTC
>NODE_3164_length_122_cov_8.524590
CCGGGCTCCGCCAACACACTTGAGGCATTGGAAGTATTCGTTGACGAAGTTCGATTGGCA
GCAATCTTGTGGAGAACATCCTTGAACAATTCTGGCATTAATGGGGTCACAATCAGTTTT
ACATGCATCAGGGACTGTGTCGCCGGTG
>NODE_3165_length_135_cov_5.814815
ATCGTATCCTTGGCCGTAAGATCCCAAACGAGTATCTCGCACTCAGTGTTCTCTTCACCA
CCGGTGGATTGGCTTCAATGTTTGGGGGCGGAAAATCGGAGAGCAAACCCGTACCTCGCT
CAGTACAACAAGCAAAGGCATCTGTTCCTATCACAGCCAGT
>NODE_3167_length_96_cov_4.447917
GTGGGATCGGAGGGGACGCATTTTGCTTGTTCTATGATGCCAAGACTAAGGAAGTCAAGG
CATTGAATGGGTCTGGACGGTCACCAAGGAATCTGAACATAGAGCACGTCCGCCAGCGTG
GA
>NODE_3171_length_293_cov_11.969283
CTCTGACTCTAACCACCAAGAATGCCTCTCATTGAGGTTATCGCAAACGATCGTACTGGT
CGTAGAGTACGAGTCAAGTGCAGCCCCGACGACACAGTTGGTGATCTGAAAAAGTTGATT
GCTGCGCAAACTGGCAATGATGCCTCCAGGATACGTCTGAAACGGTGGAACGTGGAGTGT
AAGGACGCCATCTCTCTTTCGGATTACGAGATTCATGATGGAACGAGTTTGGACCTGATT
TGATTGTTCTTTGTACTACTACTACTACTCGGACTCAATTTGGAGTGTCCAAGTAAATCA
GTTTAACACTGTCACTATT
>NODE_3172_length_151_cov_5.993378
TGGTTCGGGTTTAATGGGGACGACATCTGGATTGGACGGCGGGATACTCTTTTGGCTGCC
TTGCACTCAATCCCGAAGGCTAAATGGGTTACCCGCGTTTTGCAGTTTGGTTCTGAGCCC
TTGTTCGATAATGTCTTGCCACATGATCAGTTGGCACAGCAAGTGATTCAAGCAAAA
>NODE_3174_length_112_cov_8.214286
TGCGCTTCTGAGTTGATCGTCGTGGGAATAAAAATCGTGCCTTCGTCAAGATTGGTACCA
CTAATGAAGGGCAATTGCGCAAAATTTCCCCTGGTTAGTAACCTAGATGGAATGTCAGGG
TAAAGTCCTCCCGGTCCA
>NODE_3175_length_200_cov_8.515000
CAAGAAATGGGCCGATGAAGTTGACGTATAAGAATTCTGGATTTGATGGTCTTCTCAGGG
TTCAAGCAAAGGAGTTGGAAGCGGTGGGGATGGAGAAGTTGGATTCGAGCAACGTGCAGA
AGGGTGAGAAGTGGAATTATTTTGTCAGGGACAAGGATGGAAAGGATAGGATTCGTGTAA
ATAGTCGAGGTCGGGTTGGGTTGTATTTCTGATTGCGATGGGACTA
>NODE_3176_length_62_cov_23.790323
TTGCTGGTGTTGTAAGAGACCCATGCCTGGTCCCTATGAGCGACCGACCCCGATATGGAT
GAAATCAAAATGATGCTGCCTCCATTTC
>NODE_3182_length_155_cov_10.341935
GTTTACTTTATACAAATTTTGTTAATAAGACGATCAAAGGCCTGTACCCCAATCCGACAG
GGGTACTGCGGGAGGCGTTGAACAGGAACCTGGACTTTTTGTACGAATTCATTAGCTCCT
TTGACTGCCCACAGATTTTCCCATACGGCAAGTAGTTGGGTGATAGTTCCCGAGGTAAAC
T
>NODE_3186_length_449_cov_7.948775
TATTTCCTCTTTTGTTCATCCACAACTATGGTTTGAGGTTGAACCTGAGGAGGTCCATAT
CCGGAGTAACCACTGTAACCTCCTGAAGGAGGCCCATACCCTTGAGGGGACCCATACCCT
TGGGGGGGCCCATACCCTTGAGGAGGTCCATACCCTTGAGGATAATAGTTTTGAGGAGGA
GGATAGTAGTTTTGTGGTGGAGGCCAGCCATGTAACTGTGGGCCCCAGTTTTGTTGAGGT
GGTGCAGGGGCGGAATAACCTTGGTTATGATTCTGCTTTTTGTGATCCATAATTTTCGCC
AGTGCAAACCCGCCAACGGCCCCTGCCCCAGCGGAGAGCATTCCTCTGTCTCGAGAGTTT
TCCGTGTCTGACCGGGGATAGCTCGTATTTGCATCTGCGAATCCAGGGCTAGAAGCTGTG
CTGGGGTCATATCGAGGAGGCAGGCCGTCGGGGCGGCCAAGAGGGTGGTCCCATG
>NODE_3190_length_74_cov_4.337838
CTAAAGGAATCACAACATTCATTGATCTTCCAGGCGTCGGTGAAAATCTCCAGGATCATC
TTTGGTGCCCATACACCACAGAGGTTGCCGATAGCTGCGG
>NODE_3192_length_286_cov_11.562937
TTCAGCGCACACGGTTCAAGGCATTTGTTGCCATCGGTGACTTTGATGGTCATGTCGGTC
TCGGTGTCAAGTGTGCCAAGGAAGTTGCTACTGCCATCCGTGGGGCCATCATCCTTGCTA
AATTGTCTGTCATTCCTGTCCGTCGTGGCTACTGGGGTGCCGCTCTTGGTGAACCCCACA
CAGTGCCTTCCAAGGTTAGCGGCAAGGTGGGATCAGTCATGTGTCGGCTCATCCCTGCTC
CCCGTGGAACTGGTATTGTTGCAGCCCCTGCATCAAAGCGCCTGCTGCAGCTTGCTGGTG
TTGAGGATGTGT
>NODE_3196_length_90_cov_6.155556
TTGAAGGTGATGGTGTTAGTAGAAGTTGAATCTCCCTGTCTGGCAATGAAGAACTGGGTG
CCAGTGTCGAAATTCTTCAGGAGTGTGACAAAAGCATCATTGTTGGTAGAGACGGA
>NODE_3204_length_148_cov_43.554054
CACTCTGATGTGACTTAACCATGACAACTAATTCACTACCAACATATCATTATCTGAGTA
TTGATAAATCAGGCGAACTGCTACGACTGAATCACTTCTTAGAATCCAAGCGCTGCGATA
GTTTCCGGCCAAGCCCCTTCGTCACGAAGAAATTGGGAGACGTCAAGCATTAGG
>NODE_3212_length_351_cov_13.227921
CTTTGGGTCTTGATAATTCTTTAAGAGGACAAATAGACAACTTCGTGGCTTCTCAAAAGA
TAATCCAGCAAGTTTCGAATCCCTCTGGAACCGTCAGTACTGGCGGTTTGGGTGAACCAA
AGTTCAACATAGATGAAACAGCGTTCACTGACGCATGGGGCCGTCCTCAGCGAGATGGGC
CCGCCTTGAGAGCGAATGCACTTATCACCTGGGCAAATTTCCTTCTCAAACAAGACAACT
CGAGTTATGTCACTGATACATTGTGGCCAATCATCAAACTCGATCTCGATTACGTTGCAG
AAAATTGGAATCAGACTACTTTTGACTTGTGGGAGGAAGTCTCATCCTCATCCTTCTTCA
CCACTGCCGTTCAACAC
>NODE_3223_length_362_cov_20.419889
TGCTACTACCTTCCAACCCTGCTCTGACCGTGCACTATCTAACCTCTTGAATTATGTCGA
TATATTCCGAAACCTTTACGCCATCAATTCCGGTATTGCTAATAACATCGGAGTTGCCAC
AGGAAGATACCCTGAGGATAGCTATATGGGGGGGAATCCGTGGTACTTGGCGACGCTCGC
AGTGGCTGAGCAACTTTATGACTCACTTATCGTCTGGAAGGACCAGGACTTCATTCAAGT
GACTGCTGTCTCTCAACCATTCTTTGACCTCTTCTCCCCTGGAATCCAGCCCGGAAATAT
CTCATCCTCGTCTGCCGCCTTTGATAGCTTGACCACGTCCATCAAGAATTATGCCGATAG
CTTTGTAGCTGTTGTTGCTAAGTATACT
>NODE_3224_length_308_cov_11.928572
GATGAAGCTTGAGATCGACTCTTTTTCCGGTTTTCGTATCTACCCCAGCAGAGGCACCCT
CTTCGTCCGCGGTGACAGCAAGGTCTTCCGCTTTGAATCCTCAAAAAATGCCTCTCTCTT
CGCCCAACGCAAGAATCCTCGCAAAATCGCCTGGACACAAGTCTACCGTAGGATGCACAA
GAAGGGTATCACGGAGGAGGTCGCCAAGAAGCGTTCTCGCCGTACCGTAAAACACCAGCG
TGGTATCGTCGGTGCTGATCTAAACTTCATCACTGCCAGGCGGAACCAGGCCTCTGAAGT
CCGTAATAAGGAACGGACGGCTGCCATCGCCAAG
>NODE_3233_length_158_cov_7.398734
TTTATCTTTTCTGACGACAGACATGTAGGGCATCTTGTTTGATATGGTCCTTATACACAT
GTAGTTGTCCACCACCAAGGCGGTCTCTTGAGTACCTCTACGTTGACCTTGCTTTGAACT
CTTCCCTCCTCTCTGATTTCCTGACCCATTTCCTGTCGCATGTCCCCCACCTCTCTGTCG
TCTC
>NODE_3240_length_577_cov_20.254766
TTACCAATCACGATAGGAAAAGTTCTGCATAAATTTTGTCTGTAGGTAATCCTTATTTTA
CGCGAAGGAAAGTAGTAGCATAAGAGGGTAACAGCAAAGAGTGGACGAACTACCGTAGTT
CCAGGAAAGGGGAATCAAGTTCAGTGCAGAAATTATCCAAACAAATCTGAGCAGGGTAAA
GATCACCGTGCAATGTTCACGTAAGATAAGCAATACCAGCAGCAATACCAGCGCTGAGGC
CGAGACCAAGAGTCTCTAGGGAGGTAGCACCGCTAGTGTTACCACTGGTGGAAGAAGCAG
CAGCAGTAGCGCTGCCAGAACTCGTGGCAGAGGTGGCATCAGCTGGACTAGAGGTCATGG
GGTATGCAGAACCAAGAGGTTTGATCTCAAACTCATCCGATTGAGCATAAATGTCAGTCT
GATTGAGAGTGTTGGCCAGAAGGATGCGATAACCAGTGGACGGAGAGTAGTCGGACTGTT
CCTGGGTGACGAGCTTGGAGCAGTCGGTGTTTTGTTGGATGGAGATGAAGGCCTGGGGGC
CTGAGAGGACAGAGGGGTTAGTGTTGGTCATTATCACAGTAAAGTTGGTGAAGGGGCTTG
ACC
>NODE_3242_length_38_cov_30.789474
TCAGGGTTATACACAAATGGATCTTTGTATGCTTCTGGATCATGCAGGATTGACCAAGAG
TTCC
>NODE_3265_length_1064_cov_15.551692
AGTTGTTTTTCTCATACATAAAGTTCTAACTCTCAAGGTACATGTGATTCACTGTGCGAA
GCCTGAAACAGTTCAGACTGTTATCCCCATGTTTTTTTTAGTCGAAGAGACCAAAGCCCA
TGTCGTCGTCAGATTCCTCGGCTTCCTCTTCTTTCTCCTCGGCGGCAGGAACATCGGTGG
CCCCAGCAGGAACATCGGCAGCAGGAGCAGAAGCAGAAGCAAAAGCCTCAGGATTTGCCA
GATACTCCTTGATCTTCTCTGAGCCCTCGAAAGTGTACTCAGTACCCAAGGAAACGGCAA
GGACATTCTTGTAAGAGTTGACGAGGGAATGCGTAATGGAGACGAGAGTAGGATAGTGAA
GGGCAAGGGAGATGGACGCAATCGTCTTGATACCAGTGAGGAAACGATCAATGAGCTCGT
CCTCGCTAACATCAAGGACTTGAGGGGAGAATACATTGCCAGAATCATAGATCTGAACAA
CTGTCATTCCGTATGTGAACGGGGAAATGTTCAACATGTTGAGGAGGGTGGCTTCGGATG
GGCCAACGCGAGTACCCGCAGTGACGACCTTGACGTCAGAAATAATCTCAATGGTACCAC
GGGCAATCTTGGTGGGAATACTAAGGGCCTGGAAGAAAGATGTCTTTCCCGGTTCCATAC
CAGTGTTACCAGCAGGAACGAAAACATCCTTGGTGGAATAGGCGCCAGCACGGGCAGGTG
CGGCGACTTTGTTGGCAACGATAGTGTCACGGATATCCGGGAGATTTTCAGAAGTAAAGA
CGAAACCGACATTATCCTTCACATATGGCAGGAGACGTTCGAGTTCAGGAGACTCCGAGA
GATTAGAGCGTATAACACGGCGAATCATGGTGTTCTTTCCCATCAAGACAACACCCTTGC
CACGGAGGGCAACACGGATCTGGTGCATCTGGTTAGAACCAACGTTGTCCACATTTACAA
TGAAGATGGAACGATATGCGTGAAAAAGCTCTTTGAGTTTCTGAGAGTACTGTTCCTTGT
CAGCACGAGAAGCACCCATTGTTTGTGGTTATAGATGTGATAGATTGCGAGTTCAAGTTG
GCCTCCCTAT
>NODE_3269_length_34_cov_259.029419
GGTGATCTGCTTCGGGGGGTTGGACGTATCCCAGGTCGCAGTTGCCTGTTGACCACTGGT
>NODE_3270_length_70_cov_232.985718
ATGCAGCTGCTGAACAACTTACTCAGTGTTTTCTCTAAGGCCGATTGACGTGTAATTGTA
TGCATACATCGGAGAGCTTTGTCTGTACGTTGGCGT
>NODE_3273_length_60_cov_3.566667
GGATGAGGCATTGAGGTGTTGCTGTTGAGAGGTTGAGAAAGAGATTGGTTTGATGGGTTG
ATTTATCTTGTGTAGTAGTTACCCTG
>NODE_3277_length_273_cov_6.802198
CTAGTTTCTCTTCTTCAGCCTCTTTCAAATTACACTGACGTACTTCTGCTTGTGCGGTAC
ATCGTGCTTCACTAGCTGCCAAGTCTTGCCGTTTTTTCCCGCGGATATGGGTGCTTGTCA
TGATTCCAGTCTCTTTCTCATCGTCTGCTTCGTCGTCATCGTCATCAATGTTCATCAGGA
TATCCTCGTTGTCCTCTCCTTCGAACTCCTCGTCATTCTGCGTGTCATCAGTAACATACA
TTCTTGCCTCCTTGAGAAGATCGACAGCTTGGAGTAGAACATCTCTGGCTTCCTGTGCA
>NODE_3281_length_333_cov_10.699699
GGGATTGCCATCCGTGACGTCAAGACACTTATTGCCGAAAACTTTGACAGCACCATCCTT
GAACTCCCATAATTGGGATTTGGCACCTGTGCAGCCTTGTAAAGTGACTGCGGCACCGTC
GGAGTTGGAAGCGGCCGTCATACACTTGGTGTTGGAGAGGACATTTTGAAGTAACAAGTC
TCCCTGGAACATGGGAGTAGTCGGATCATCCGCCAAGACACCCAGCACGTTCACAAATGC
CACGAGGGCAATTTTGTTCACAAGAGAGGTCTTTGTAGAGGTTTTCATAGTTTGTGTAAG
GATAGACACTAAAAGAATGTGAGGAGACCAGAGGTCGAAGACAAAAGTGAGTGGAAGGG
>NODE_3288_length_120_cov_8.008333
TACGGCATTGGCGAAATCGCTGCGGACATCATTAAAGGTATCGCATAAACTTTGGTGCCA
AATAAAGTCCAACTTTGATCTTTATCTACGTATAACCTTGTCGATTTACAACTCATCTGA
TTGCCATACATGCCATTTAGAGGTCG
>NODE_3298_length_168_cov_4.738095
CGGCCATCTTTTTCAGCTCTTTTTCTTATCATTCGAAATGATCACATCTCGCGCTGTCAT
TGCTGTTCTCTTCGCTGGCCTCGCTGCTGCGCTGCCTCATCGCGCCAGGGACAGTTCCAT
CAATGAGCCTGCTGTTTCTGCTCCGGACGGTACGCCCGTCACCCAAGGTACTCAGCCTAT
GGCTACTGCAACAG
>NODE_3299_length_263_cov_9.406844
CCATCCCCTCGTCCTGCTGCCAATACCGGTGGAGCACCGGCTCCCATTAACTTCCAGGGC
GGTCCGCTTTCTTATGAATCCGTTGTCCAGCAGACTCCTACTTATAACACCACGGTCTAT
GTTGGCAACCTTGTTCCCTATTGCACCCAGGCAGACTTGATTCCGTTATTCCAGTCCATT
GGATACCTTTCGGAAATTCGTATGCAGGCAGATCGTGGTTTTGCATTCGTCAAACTAGAC
ACTCATGAACATGCCGCAATGGCTATCGTTCAGCTGCAAGGACAAATGG
>NODE_3302_length_75_cov_64.773331
AATACCCCCCCCAATGTTGTACAATGCCAACCCGTCTTACTTACCTGGTCTGGGGGACAA
GCCCCATACTTTGTGAGCGTCCTCCCTGGTAATGACCCTAC
>NODE_3310_length_42_cov_181.690475
GCGGCCATTGTTTCTGTTGCTGTTAAGCTTGATGTGTCTGTTCTTGGTCAAATTCTTGCC
AAGGTTGC
>NODE_3311_length_60_cov_2.216667
AAAAAGACGAGAACAACTACAAAGCTATGTTTAGAAAAGCAAAAGGTCTAGGAGAGCAAG
GGCATTTTGAAAAAGCCAGTAAAATT
>NODE_3312_length_58_cov_4.741379
GCTACAGAAAACATTTGGAACACTGGGGAAGCGATATTACGAGTAAGTAAGAATGCGAAT
GCATGAGACATAGTACCATTCTAG
>NODE_3315_length_175_cov_60.245716
AATACAAGTTGGCGAACGCTGACACCATCTTATTTAAAACTGGGAAACACTCTTGACCCC
ATCTTTAACAGCCTGCCAACTCTCGCGGTTTGCTAATTTAGTGAACCATGCATTGACATG
AGGTCGTTCTTGGATGAAATTAACTCCAGCAGCAGGAAGGAGAGCACCGTAAGGGAGGTG
GAATATATCCGCCAAGGTCAT
>NODE_3321_length_98_cov_4.255102
TGCTCAGGCTTTCCCTCCGAAACCAAAATTCAGAGTCGAAGATATCCCAGATCTCTCCGG
TAAAGTCATCGTGGTAACTGGGGGAAACTCAGGCATAGGCTACGAAACGGTCAAAGCATT
GTTA
>NODE_3326_length_81_cov_9.753086
GTTACGAGATATGTACAAGTTTATTAGCGATGACAGAATGTATCCACCGAATATACAGTA
TATTCGGGCGAGAAAAGTCAGACAAGGCTCTTGGAAGAAACAATCAA
>NODE_3328_length_121_cov_4.355372
ATTCATGATTGTCATCTTTCCGGACCTGACCGTTCCTGCTATCCACCAACGCCCTTGTCC
CAATACAATCAGCGCTCGCAGCATTTCTTCCTCTCTCTGTCTTGCAGCTTGTCAGATTCT
ACTTAGTCGCTTTGTGTAGGTCTTTTA
>NODE_3331_length_103_cov_4.543689
CTGAGGCAAGGTACGTGTAGAGCTAACGGCTTGACGCTCCATCAGTAGTCGCATGGGTGC
ATGCATACCAAATGTATTGCGCAACATGGTAAGCTTGGTCATATCCTGGGTTTCTTCCCA
ATTTTCTAG
>NODE_3332_length_64_cov_2.828125
TCGAGCCGTTCGATGACAACATGGGAATGGCCTTGAATTTGCCCTTGGCTGTTGATCTGT
TGTGGAGCAGCGAAGTAATTTTCCTGGGCG
>NODE_3342_length_87_cov_4.839080
CGAGCCATCACGAGACATTGCAAGTGCCAGAGTATTCTTTACGAAGTTGACCGTTTCGTC
ACGACCCCAACCCTCCTTGTAGGTAGCATCACAGTAACCATAAACATATGTCG
>NODE_3343_length_59_cov_3.491525
GCAAACGCAATTGGCTAGGGAATTGGCGTCTGAGATGAACATGCACGTGAAACAACTCGC
AAAGTCAATTGACGATAAGGAACGA
>NODE_3344_length_48_cov_77.041664
ACAACAGCAGAGACATCAGCAATCAGCTTAACGACAACTGGGACAACGACATTAACATCG
ACATCAGCAGAGAC
>NODE_3345_length_282_cov_18.819149
ATTTGCATAAGCCACATCCCATGACTGGAAGAGTAAATTTGGATAGGAAATACAGTACGG
GAACTGACGATACGACAACAAAAAATAGACAGAGATCCCGAAAGACTTATTCAGCGAAGA
CGGCGGGCCTCACGCTCACTCTCATTGAGAGTAAGGATATCATTCTGACGCACGGGACCC
TTGACGTTACGAAGGAGAGTCCGATCACTATCCATGAGTTGTACACGGACTTGAGTGATA
CCACCACGAGAACCGGTTCGACCGATGACCTTATCCACACGTGCTAATGATGGTTTCTCC
ATTTTGAT
>NODE_3355_length_210_cov_4.871428
TGTCAACCCTCCCCCTGTCGGAGATCCCAACTCTCCTTCTACTGGTGTTTTCCCTCATCG
AACCCATGGCACGAACATTCCTTCCACCCACGTTCCCACTGATGGTGTCAACCCTTCCTC
TCTCGGCAGTCCTAACCCTCCTTCCGCTGGTGGTGTTAACCCTTCTCATGAAATTCATGG
TCATTCTGTTGATGGCGCTCATATCCATTCCACTAACTCTTCCACCGGTGCCAAGC
>NODE_3361_length_73_cov_3.849315
GTATGATCAATGTTACCGATTGTTGAATCTCGCTATATAATTCTTCCGATAGACCAAAAT
TCTTTGTAGACAGGTCACCCTCAACGAACACAACTTTAC
>NODE_3363_length_84_cov_42.500000
GCACCAGCGAAACCAGCAAAGATCTCTTTCGCCTTTTCATGACTCTGGGGTTTCCCATTC
CGTTCACAATGGTTATTATACGCTTTCGCAGCCTCATAGGAAGCAGCAGC
>NODE_3366_length_146_cov_5.958904
TCTATTCGAATTCATTGTTGGCTAGTCTTAATTCACGCGCGCCAATATTTCAGATAGAAT
CCGCCGATGTAGTGACTTCGGGAGGATCGGTCTGGAATTCCAACCAACGGTCGACTATCG
AGGTCAACGAAAGTCACGTAAAATTCAGACGTCTCAACGGTGGGGGACACGG
>NODE_3367_length_128_cov_5.156250
ATCCTTTAAAGGTAAAGTATTAGCTATCTTCCTACAGAATTTTGCCAGCTCAATGAACAT
TTTGAGGTCGATGTCTTGCTCAAAGTAATGAGGATCCATAGCTGGTTGTACAGTCGGATC
TGAAGTCGTTATATGGATTGTACCCCTGGAAAAC
>NODE_3371_length_27_cov_5.481482
CTTGGGGCATTTGGGGAGAGGAAGATGAGCTGGGAACAATTAACTTGTTGACG
>NODE_3375_length_102_cov_66.245094
CAGCCAGTGCGACACTGGACCTATACAGTGCTGCAATCAAGTCCAGTCTAGTGACTCCTC
TGTAGTCAGCCTTCTCGCCGGTCTTCTTGGTATCGTCCTGGGCCCGATAGAGGGTCTTGT
CGGTCTGA
>NODE_3380_length_214_cov_19.252337
TTGGGCAATTATCCGCACTAAATTCAAGTACTAACTTTTACCAGGGTATAGTAGAATACC
CAAGGGGTGATAAAAACGACAGTCTATGCGCAGTGTATATATGGAAATAGCAACTTAGTG
AACCGTTCACCCAGAACCTCCCTTGTAGACCTTGCCAAACAAGACTTCTTGAAGTTTGTC
GTAGAGTGAAAGGACACCAGCACCAGCAACACCACGTAGAATGTTGGCACCAGCACCCTT
>NODE_3381_length_477_cov_10.303984
TCCCCCCCCAGCCACTCCTTGCCTCCTTCAAATCGACCCTCTTTTGAATCCAGCTCCATG
AAATCACGAAAATCATTTCTCACTCTCATCATCCCTTCCCGTCGCCATGTTGCATTGGGA
TCAAAGCTCAAGTTAACGTCTGATCCAGCTGAAAATATGGCTATCGCAAGTGCAAACGAA
GGATTGAAAGATAACGAAATCACGACAGCAGTCGGGCAAAAGACCGACGATATGAAACCT
ACCATAAAGAAGCATTTTGATGAGCGCCCGCGGTCCAAGTCCAAGAGAATCCTACGAGCG
ATCAGCACTACCTTTAGACCCCGGTTCCCTCAATCTCCAACATCTCCCCCGCCTGCTAGC
GTAAGCCCGCAAGCAAAGCAGAATCGCGAGGCTGCGTTGCGTGAACGTGGTTTACTGCCT
GCAAAAGACCTTAGTCGACAGGAGGCTGACCAAGATCGTCGTAATCCAGTTATTTCCCCC
GATCGTGACTCTATCGACAACTC
>NODE_3387_length_176_cov_52.931820
GAAGACTGCCATGACAAATCCTGTCAAGAATATGCCCTATGTCCGTCTGGGCAACTCCGG
CTTGAAGGTTTCGAAGATAATCCTCGGCTGTATGTCGTATGGAACTCCAGGTTGGCAGGG
GTGGGTCCTTGAAGAAGCCGAGTCTGTCAAGCACATCAAAGCTGCATATGATGCTGGTAT
CAACACATTCGATACTGCCAAC
>NODE_3390_length_84_cov_3.630952
TGCACGTTGTGTATAGTGAACACTGTTCGTTGCAAACTCTTCAGGAATGACTGGGTTATC
CGTTTGCCCTCGTTTGTGCCCAGTCAGTCGTTCATCCCGCTGCATCATCA
>NODE_3391_length_382_cov_19.358639
GTGTTATACGGTCTCCTGTATTGGCAAGTATCTAGGCCTCAGAAACCGTGAATCTTGATT
GATGATCTCTCTATTCCGTGGTCAACCAGGAAATTGGACACATTAGTACGTTGATCTCCC
TGAAGTTGTATAACTGTGCCCATCGTTTCGTCGTTTATGATAGTCCCATTGCATGCAAAA
TCCTTCTTGAATGCCTGGAGTAACTTCTTGTGATTGTATTCTTTCTGCAAGCCTTGTAAA
GTGGTCAGAGTCTTCCTACCATTTCGCTGTTGGATACGGATATGGAGGTGATGAGACTGC
GATCCGACGTCCTGACTACTGGCAAGAGGATCACCCTCGTTTGCGAAAGGATCTGTGGAT
GCAAAGCTCATGCGAAGAAGAGACAAGGAACTTGAAGGTAGGAACGTG
>NODE_3404_length_243_cov_13.115227
TGTTATGTGCGCGCGGTAGCTGTGGGTGAAGTGATGGTAGACACGAAAGTGAATAGAGGG
AAGGTGGGGCAGGCATGAACGATGCGTAACCGTCGGTTCCTGCCTTACTACTTTTCGTCT
ATTAAGGGTGTCGGTGTTCTCGGGCACGCCTATAGTTCCGACGTAGGAGAGGGAGGAATA
GCGTGTGTTCTTTTTTGTCTCTATACTTTTTTTGGATTGGCCATTCGATTTTCGTAGCGA
CCTTGTGAATACGGTTGTTGATTAGCAAC
>NODE_3405_length_27_cov_61.370369
TTCTCTTTTCTCCTTAACAGCCTACCCCCCTGAAATCAGATTGTCTGGTGCTA
>NODE_3406_length_189_cov_9.259259
TCAGTTGGTGCTACACCTTTTGTTGCGGTTATTGTCAAGATTCCGCTTCTCCAAATTGTT
GCTATGACACTGGGTTTCTTCATTCTGGCGTTAGAATGGCCGTTGCCCTTGATGAAAAAG
TTGCCGATCTACCGGAATTTGGTCGTCAGGATTGTGATTCTATTTTTCCAGATGTTCATC
AATATTCTATATTATCAGGGGACAAATTGCGCTCT
>NODE_3407_length_83_cov_210.325302
AATGTTGTACAAAGTAACCTACGGTCTGGTCATGATTAGCTAACAGTCAAATCCAATTGA
GCAAGTCCGTATATCAAGTCCATCATAATCATCAACAATCTCAAATTTT
>NODE_3408_length_76_cov_3.815789
GGATTGGCGAAGATGGGGGGGAGATACCACCAGAGAGCTCTCCTACTGGTTCATCTTGCT
TAACGCTCGAACGTCGATGATCCTGGGACTCGGAGACCCTCA
>NODE_3409_length_124_cov_6.701613
TTATTGAGGATTCGTACACGTGCCACGTTCACTCCAGTAGCAAATCCAAAAGAACCCGTC
ACTCTCAAAATCCCATTCTCAAACATCATCTTGATCTCAGTCTTCGTAGCCGGGTCGATA
GACTCCCCATCATCTATGTACAATTGACCT
>NODE_3411_length_59_cov_4.542373
TTACAGTCTTGGTGGTGGATTGAGCTACCTCAATAACCGGCATGGTTTAATGATTGATAG
CATAGTCGACGCTCAAGTTGTGCTA
>NODE_3412_length_495_cov_11.684849
GTATTATGCATAACATCAACCGAGTCCTTAATCTCCTGAATCCTTTTCCAAGGAATATGC
TCGACAATAAAGCGCTTCACGCGAGGAAGGTGAAATTTTGCGGCCAGAGGGAAGACGTAC
TGAGTAGAGAAAAATCCGAATGGACCACCAGTGAGTATACTGAATTTTTTCATGGATTCA
GAATAGGGATGACTCGCATCCTCTTCTGCGAGTTTGTCAAAGGAATAGCCCATCCCACTT
TGACCGATCAATTCTAATGCTGTTCTTGACATCCATCGAAGTATATCGACCTCTTGACTG
CCGTCCTTCAACTTCGTCTTCAGGGTCGTCCGTAGCCGTTCGGTAGCTTCATAAAATAAC
GGAATTTGTTCACGCATATAGTTGATTGAAAACACCGGATTCATCATTTTCCTTTGTTTC
TTATGTTGATCCCCCAAAGTTGCAAGAAGGCCTTCCCCGAAGTACACCTCGTTTCGGGTA
ACAAATCCAGTCAACTCATACATAGACTGATCCTTTACAAG
>NODE_3413_length_143_cov_81.223778
GGGGTCCAATAAGCATGGGCTCAATCCCTGTTTCTCTGGTGTCGAATATAGTTCCTCTTT
GTGCCACTCGGTGTACGAGTGCTGCATGGAGGCTGAAAGTTGGCTTCTGATATCGGATTC
CAACTAAGCAGGACAAACATCTTTGTTCTTGCTACTTCTCCATCTAGAG
>NODE_3414_length_27_cov_54.111111
TGGAAAGAGAGTTAAACAGTACGTGACATTGCTGAAAGGGAAACGCTTGAAGT
>NODE_3415_length_27_cov_5.111111
AATATGGGCGGGGGTGAATCCTTTGCGGACGACTTGAATGGGAACGGGGTACT
>NODE_3416_length_33_cov_2.666667
TAGTAGGCAACAAGGGCCTTGGCGATGGCCTGGCGGATAGCATAAACTTGCGAGGTGTG
>NODE_3417_length_30_cov_14.166667
CGGATAGCATAAACTTGCGAGGTGTGACCACCACCCTTCACTCGCACACGAATGTC
>NODE_3418_length_403_cov_12.307693
GGGCGGATAAAAGTTACAAAAAACGCACCTTGGGAAACTCTTACAAAACATCGCCCACTG
GAGGCTCCTCCCACGCGAAAGGTATCGTACTCGAGAAGGTTGGCGTTGAAGCCAAGCAAC
CCAATTCTGCCATCCGCAAGTGTGTGCGTGTACAGCTCATCAAGAATGGAAAAAAGGTCA
CTGCTTTCGTCCCTAATGACGGTTGCTTGAACTTTGTGGACGAGAATGATGAGGTTCTCA
TTTCTGGTTTCGGTCGCAGTGGTAAAGCCAAGGGTGATATTCCCGGAGTACGCTTCAAGG
TTGTGAAGGTATCTGGTGTTGGTCTCCTTGCCCTGTGGAAGGAGAAGAAGGAGAAGCCCA
GATCGTGATTGATTGTATATATCTGTATCTCTTCTATCGACATGATATGACGCTCCATGA
CCATGCTGA
>NODE_3419_length_186_cov_45.139786
TGATATAGGAGTGGTCAATGTATATGGGTCACGGAAGGTGGAGCGGTTGACTTGCCTGTT
GGTCTGTAGCCTTGGTTGTCCGTTTTTAAATATTCATTGCTTTTGTTCCTGGTTCTCCTC
TGCCTTGATGTCTTCGATTGAAGCGAGGATTTCATATTAGTTTACGAGTCAAAATTTGGA
GGTTTGAGGATGTACTGAATTGCTTCGACTTT
>NODE_3421_length_104_cov_6.038462
TGACGCATGTAGATTAGATTCTTCAAAGGGCTTTCAACAAGTCGTCAACTTCCACGTGAT
CTTCCGTGTGCTGCATTCTGGAAGCAAAAGAACACCTGCAACCAGGCCCTAGAATGAATT
CTCCACCAAG
>NODE_3424_length_83_cov_4.626506
ATTTGGGCCCTTTAAGCAGTGGTGTTGAATACAATAACCGCTCAATGGGGTTATACGTTC
CTGGGCAAGGGCCTCCTCATTCTGCGGGTCCCACAGGTCCTTCACCCTA
>NODE_3428_length_180_cov_24.500000
TACTAGATAAGCGGTCATCACCTATCAATGATGATGATGATAATGTCCATTTCAGAGCAG
AAAGAAGAGAGTTAACCTAGAACAGGAGAACACCAGCGACAGCAACAAAGCTGGCAAGAC
CACCAATTACAACCTTGGCAGAGTAGCCACCGACAGCAGCATTCGGCCTAGCGGAAACAA
CAGCAGACTGAGAACCGGTTGTGTGG
>NODE_3430_length_932_cov_21.300428
GAAATTTGACGACGATCTAAAGACATTGATAATAGTAGTCATTGAGTTCGGTACATTTGT
AGGGAGAAATACAGCTAGTACCACCTGTCCAACCAATTCCACCACATTGTCCATATTGTG
GTACAGTTCCCGGCGCAGCAGGAGTGGAGGTAGTAGGCGGGGTTGAAGCAGTTGGAGTTG
AAGTGTTCGGTGCTGAAGTCGTACCGGGAGGATTTTCAGAACCGTTTGAGCCGTAGAGGG
GTGGTCCAGGAATGATGTATGTAGTCTCAGTCTGGGCCTCTTGTGTATAGAGGTTGACAG
TCAGGCCAGGGTCGCTATTAGAATAGCCCCCAGGGAACGTAACCAATTCTGCTGCAGTGG
GCTCTCTGCTGCCACCATCTGTAATTTGAATCTGTGCACACTCAGGGTAGAGTTGAGCAG
GGAGAGAATGCAGGGCGATAGTCTCAAAACGAATCAAGTACTGGCCACCGGGAACTGAAG
AGGGAATGGTAGTTGTCCAGCTACTATTATCGGCGATCATCTTTCCAGAACCCCACGTTC
CGTTTCCAACAGTACCAGACAAGAGACCCGCCTGATCGATCTTGAACCATTGGAGTGTTT
GGGCATTAACAGTGTCACAAGTGGTACCTGGGCATTTGGCGAGGTATGTGAGCATAGGTC
CATAAGGATGGGGCCAAACTTGGTTCCAGTATGCGGTTATAGAGGTACCTGCAGAGGCAG
TGGCAGTCAACTGCAGGGCGCCAGCTGTCCCGTCATCATTGCAGGCAACAGTGGAAGCAG
TAGCATCCGTGATAGGGTCGTAAATAGCCCAAGGGCGCTGAATGGTGGTTTGGCCGACGG
GAGTATTATAAGGGTGCCATCCATCGTACCACTGGCCGTCCCAAGAATAAGCAAGAACGC
CACCATGTGCCTGAACCTTAGAGGTGAGGAGTGCCAAAGCAGCAGAAGCGAGAGCCAA
>NODE_3431_length_27_cov_588.222229
GGAGGAGTTGAAGCGACAGCAGTTGGTTTGAAGTCGTCTTTAAAAGGGGGCTT
>NODE_3434_length_50_cov_31.639999
AATGGAATGGGTGAGCATCGTCATCTCCTGTGGGCATGAAACTAACTTGAACGGTCTTTC
CAGCGGGAAGGATGAA
>NODE_3435_length_107_cov_9.373832
GCAAGGAGGATGATGTTCGCAAATATGTCATTAGGCGCGAGGTTAAGAGTTCGAAAAAGG
AGAATGCAAAACCTTATACCAAGGCGCCTAAAATTCAGCGATTGGTCACTCCCCAGCGTC
TCCAACGTCGCCG
>NODE_3436_length_306_cov_19.320261
AAGCAGCTTGCTGCCAAGTCTTCTGCAGCTCGTAAGACAGCGGCTGCAGCGGGTGGAGTG
AAAAAGCCTCATCGTTTCCGCCCCGGTACTGTTGCTCTTCGTGAAATCAGGAGGTACCAG
AAATCGACGGAGTTGCTGATCCGCAAACTGCCATTCCAACGTCTTGTTCGTGAAATTGCT
CAGGATTTCAAGACGGATCTCCGTTTCCAGTCTTCTGCGGTTATGGCACTTCAGGAAGCA
GCTGAGGCTTACCTTGTGTCTCTGTTTGAAGACACGAATTTGGCTGCTATTCATGCCAAG
CGAGTCACGATCCAGCCTAAAGATCTTGCTCT
>NODE_3444_length_383_cov_6.642298
TGGTGCTGTCTACTCCTTTGATCCCGTTGGATCGTACGAGCGCGAAGCATGTCGTGCCGC
AGGTGCCGCACAATCGCTTGTCCAGCCTTTCTTGGACAATCAGATCTACTTCAAGAATCA
AACCCCTGCTAGTGGCACATCGTTCCCTAGGCATCTTCCTCTGCCTACAGTGCTCTCCCT
TGTGGTCGATTCGTTTACAAGTGCCACGGAACGGCATATTGAGGTTGGCGACGGACTCGA
AATTTACATTGCGCTTTCCAAGGATAGTTCTTCCATACAAGATCTTCGAGACATTCGAGG
GGTATCAGAACTTACCGGAACAGAAAATGGAGAGCGAGTATTTGTCGTCAGGCGCGAACT
CAAGAAGGATTGAATTTTCTATCACCACGCACACTTTGTATTATTCATC
>NODE_3445_length_239_cov_12.514645
GTTGAGGACGTGTACACCCAGTCGAAGGGATCGACTGCGACGATGGGCAACTTTTTGAAG
GCGACGTTTGCTGCCATCACAAAGACATATGCTTTCCTTACACCAGACCTGTGGCGGGAA
ATTCCGTTGTCCAAGCAGCCGTACGACGAGCACAGTGCCCATCTCCAACTTGTGTCCAAA
AAGTACTAGAGTCTTGTGCTGTGTTGTGCTGTACTAGTACTGTATCTAGCTATATAAAAG
GCGACCTTCCTTCCTGAAAAAAAAA
>NODE_3455_length_64_cov_38.015625
GCCTTCTCATGTAGGATCACACCGCGCTCAGAGAAGGCTGAAACTTTGATTCATAACACT
AGCTTAGTGGACTAGGCAAGAGACATTAGG
>NODE_3456_length_70_cov_7.242857
TGGGGCTGGTGGTCGCGGTGATAGTGCAAGAGAGGAGAACATCAGTTTGCAAGATGATCA
AGCAAAGGCGAAGGACGCTTGCAGCTGTTAAACTCC
>NODE_3458_length_186_cov_44.338711
ACGATTGTTCCACCCTTAGAGTCGGTCCCGGTGTTGGGTGCTTGCCAGAACGCACCACAA
AAATACATGATACCGAAGTCATTCGGGAACACATAAGCATAGACATCAGTATCCTGACAT
GTACAATCATATGTGAATGTGGAGAAATCATTTCCAGCGATATTCGAGAAGTGGGATTCC
ACGACACTGTGACGAGCTGATGTGTAGGTTCC
>NODE_3462_length_121_cov_7.239669
TCAAAACCTCCGCACCCACTGCCTTGTACCGTTCCCACACCGGCCTGAGCGAGAGCCACC
AGAACAGAGCAACGGGCCCTGGGAATGTCGCTATGATCTTGCCTTGCTTTCTGTCCGACC
GATAGTAGCTCATGCACTCTGTCCAAA
>NODE_3463_length_103_cov_8.009708
TGGACTCCTTTGCAGGCCTTTGACCGAGGTTACCAAACGAAAGGAGACTGACAGAGCTCA
GAAGGGGTATACTACCGATAGTCCTTTTACTCAGGAAATCATTAAGCGTGTTGAAGAGGT
GGCGAAGGC
>NODE_3467_length_219_cov_5.045662
CGATGATAATGAGCAATCCGTGCTAACTGACTAAGGCCAGACATCCCAACAAAGAAGTTT
ACAGCAGCCAGACTGTAGTTGACTGGTGTAATCACAAGGGAATACCGAACCCAGATAAAC
CCTGTAGCGGCCAAGGCGAGGTTTTGTGAAACACTGAGCTTATCAGCAGGACGGGTCATG
TCCTTCAGGCCGGCTCCCACCAAGCACCACTTCATCAGTGGAGCCCAAAAGAATACAGTC
TTGGG
>NODE_3468_length_63_cov_4.206349
GGAGACGGGTTTGGAACATACCAAGCGACATCTACGTCAAGTGCCGTCAGGAAACGAATC
AAAGCATGCCGCATGAGAGCGACACCACA
>NODE_3469_length_41_cov_29.780487
CTGAGCCCAGGTTAGTCTCCGTAGAATTACCAGTTGGTTGCCCAGTCCATGCCTCGACCA
GGCCCGA
>NODE_3470_length_171_cov_54.912281
GGTCGGTTATCTGATGATCACCATACAGATGATCCAAAATCTTCGCAGGCGATCTCGTAT
CACCTGGAGGGAATGTCGAACGCCACTGTGGCGCCTGGAAATGGCTTCATGCCCTGGTGC
AATCGCTGCACATATCAGTTGAACAAAATGCAAGAAAAAAATGAGACACACCAGCCCCTG
CGTTAGGCGACTAAGCA
>NODE_3471_length_134_cov_9.156716
CTGGCAAGACAGTATTTGATGCAAAATGTATCTGTACTTCAAGGCAAACTCAGTACACAC
TGAATGAACTGGTCATAGCTCATTTGCACCCATCCATCCTTGTCACCATCCAGCCTTTGG
AATGTTTCTGTGAGCTGCTTCACGACAACACATGCACCCA
>NODE_3476_length_96_cov_4.229167
TATCAACCAGGCCAGCTCCGTTCTCGTAGGATGAGAACTCATCCGAACCACGACGTGAGG
AAAGAGCATTTGGAAGGGGAGCAAGAACAAATATAAGTGCAACAAGGAGTGGGAGCCAGT
TT
>NODE_3481_length_115_cov_6.417391
GGAAATACACGAAGTAATCCTCGTAGCTTTGGAATTCTCTCATCTCGTGAGATCCCATTC
ATCCCATACAGATCTTTAAAAAGACGCAGTACTTTGGTGGCCAAAGCAGTGTAGTGACGC
CGATCCTCAAGCCAGTATTCC
>NODE_3485_length_160_cov_13.343750
GGCCGATGCTGGCTACTGGCCTACACAGGCTCCAGACCTGTATACTGGCCCTCTCCAGTC
TCGCACTTTGCTCCAGGAGCTTTACGACGAACCCACCCATGACCTTTGGTCTCAGCAGTT
GCACTCTCAACAGCAACAGCATCACCAGTTCTCTCGCTCACACGAGTACCAGATCACCCG
TCGTAA
>NODE_3486_length_246_cov_56.857723
ACTCCTTCCTTCCGTTTCGGCCACGGTCACATCTTCAACAATGTCTTTGACGACAACAAC
GATGGTATCAACACTCGTGATGGTGCTCAACTCCTCGTTGAGAATAACGTTTGGACTGGC
ACCGATAAGCCACTCTATGATACAGACGAGGGCTTTGCAGTCGCTCGCGGCAATGACTTT
GGAGGCGCTTCTAACACTGCACCCGTCGGAAACTTCGTTCAAGCTCCATACTCCTACACT
CTTCTTCCAGTCGACAGCGTCCGGTCTTCTGT
>NODE_3488_length_231_cov_6.683983
CTCAGCCACACACCAAACTTGTTGTTAAATGTCTTCATTCGCTAGACTTAATTGTGTTCA
TAGTCCTGTTGTGTCGCCTCGGGAACAGTCGCCAGAAATTATCAGTACCAACACTCTCGC
AGTCACACCTCTCCCAAGATCCTTCTTCGAGCCTGTCATTCTCGAACTCTTGCGAACTCA
CTTTTCGTCATTTGGACCCATTAATCAATGGGTCTCTCTTCCAGGTTTTTCAAGAATCAT
CATAGTTTACGAGCAAG
>NODE_3490_length_69_cov_3.289855
GATTAGGAATGATGGTGTAGTACGTGACCTAGTTCGGATCGAATACAAGTGGATTAGGCT
AGTTCTCATCAGAGCTTTGACGATTTCTGTGGGTA
>NODE_3491_length_133_cov_10.030075
GACGAATGGAAGGGTTACATCTTCCGTATCACTGGTGGCAACGACAAACAGGGGTTTCCC
ATGAAACAGGGCGTTCTTCTTCCTCACAGAGTCCGTCTCCTCCTATCAGAGGGCCATTCC
TGTTACCGCACTCGTCGGACAGGCGAACGTCGTAGGAAG
>NODE_3492_length_136_cov_46.522060
TTTGGGTGTAAGGGTGACTGTAGATTGATTGTTGGCAAGTGCAATCATCCAGTAAAGGGC
ACGTTTGTTCTGTTATATATATATGAAAACCAGAGTATACAATGTAGTAGATTGGTTCAT
CTACTGGCTGAATCCTGTGATACCATTGAAGTTGGTGATTTT
>NODE_3493_length_27_cov_13.037037
CTTGGTGGTAGTAGCAAATATTCAAGAGAGAACCTTGAAGACTGAAGTGGAGA
>NODE_3495_length_279_cov_19.684587
CCATCTTGCACCGAGTATCCAATCTAAGGCGACAAGCAAGCAGAGTATGGGACCAAAGAT
CACTTTCCATAGGAAATCCGCTACACACAAAGGGTCAGATCCCGTTCATCAACATGCCTA
TATCAATTCGGGCGATGCCCACATCGTTCATTGAACGTAAATCCCCTCTAGGAGTAGAAA
GCAGAGCCAAATGTAGACAATGTGGTCGGACTAGTCCATGTAGTGATAGTGGACAGTAGT
CGAAGAAGACAATAGTCCAAGTGGACAAATAATCGAAGTGGACAGACAGCAGTCAAGCTA
GTCCA
>NODE_3500_length_95_cov_39.884209
TTGAACGTGAATCCCGCTAGGCGTAGGGAGCAAAGCCAAATGCAGACTTAGTCCATGTAT
GGACAGTCGTCGAACAGTCAAAGTGGACAGTGTTTAAGCTAGTCCATGCAGTTAGAGCGG
A
>NODE_3501_length_343_cov_6.597668
TGAATATCTAAGTCGCCGATATCCGACAACTTTCCATGTATCGCGGCATGTTGAGCTGAG
TTCAGGCGACTACCAATGGGGCTGGGATGGTTTACCTCCGATTAAATCAATTACGATTGT
TCCTCTGCGAGAGACACACGACTTGCCAGTGTCTACTACTGATGGAGAACACGCGGGCAA
ACGCGCCATGATTACTTCTGCACTTTTAGTACAGGATGATTTGGCTATCATGATTGAAGG
AAATGACGGGAGATATTACTTCCAAGCAGGAGCCATTTGTGTGGCCGGTTCCTGGAGACT
AAGGGATAAGATTGGCATGCCTCTGGACGAAATTCACATCTCAGGTGGTGTACCACATTA
TCGCGAAAA
>NODE_3506_length_56_cov_4.571429
TAATGACGACCTTGAACCCTGGGGCATCTGGTTAAACGGAGGTCCTGGATCCTCAAGCAT
GTATGGGATGCTTTTCGAAAAC
>NODE_3507_length_201_cov_8.014925
GCGTAGAACGCATCATTGGCTGCACTGGTGTTCCCGCGGATTCGCATGATGTTATCTGGT
TCAATCTCCACAAAGATAAACAAGGCCGCTGCAAGGAGTGTGGTTCAGTCTATGCTATTG
ACTTCCAAGGGGACGAGCACCACGCTGAACACCACTAAATTATCCTAGAGTTAGGAATGA
GAGATAATGCTCCTGGAGTAAACACGACAGCGTGTTTCATGCCGGAC
>NODE_3508_length_539_cov_31.567719
GTGGCCAAACCGGTTTTTGGCTCTCCGAGGCCGCACACCCTTACTACACACTAGCTCCCA
AATTCGAGATCGATTTTGCATCCCCCCAGAAAACCTTCCCCGTTGACTCTAAGAGTGTCA
CTGTTGCCACAAATGCCAAGGACGAACATGCGTTGAAATTCCAGACCGACGAGAAAGTTC
TGGCCAAGCAAGTTACCGCGAAATCCCTGACCGAGGTTGATCCAAGCGACTACGCTGCTA
TCTTTTTTATCGGAGGACACGGGCCCGTGATCGATTTGGCTGCTGATCCAGATTGTGCCA
GACTCATCGAAGCATTCTGGGGCGCAGACAAGTATGTCGCAGCTGTCTGTCACGGTCCTG
CTGCACTTGTCGGCGCTCGCAAAAATGGAAAATCAATTTTTGCAGGTAAGAAAGTGACCG
GATTTTCTAATACGGAGGAGGATGTTTCTGGGGGCGCCAAGTCCGTGCCCTTCCTTTTGG
AGGACAAGATCAAGGAACTGGAGGGCATCTATGAGAAAGGAAAAGATTGGGAGGCTCACG
TCGTCGTAGACGGAAAGCTCATCAC
>NODE_3510_length_93_cov_5.290323
TTGAAGGGTTGGCCTGTTTGCGGTAAGTCTGGAGGGACATGTTTTGAGAGGTAGCCTGGA
GAGACAGAGGGTCTCACTGGGAGAGAGGACAGGGAGTAATAGTAATCGCAGATTCTGTC
>NODE_3512_length_247_cov_27.214575
TCTGACAACTACCCCCTGTTTGATTCATGTCGATGTTATGAAACGATTGGTGACTATGAT
GGACTCGATATACGGACTTGATCATCTATCAGCTGATTGACCATGGACCATGATGTTATT
CTGTACTATACATAGTTAAGATGCTCCCCGATACACCGTGCTTACGCCAAATTTTCGATG
AGGATCCCATTAACTTCCTGGACAGTATTAGTATTGTAATGTAATAAGGAGACACGGACG
ATAATATCGCCTTGTGGCCTGGCAAGCATGGGG
>NODE_3513_length_228_cov_15.486842
AAATCGCCCTGGCAAAATACAGGGTTATCACGAATCGCTATCCATGTTTGGACAGTGGAA
ACTGGTATGCTAATACCGGCAGCCAGGAGGGTGTTTCGGACTTGAGAAACCTTGTTCATG
ATGTTCGTTGGGGCATCCGTGTTCTCGTTACCAATACTTAATCCTATATATCGTTCAGCG
CCGAATTGGCGAACTGCATCAATAAATTGATTGACTTGGTCGTTAATAGCTGCATCATTG
GCAGCAACTGTTCC
>NODE_3516_length_84_cov_3.392857
GCAAACACAACACGGTTCCGAAGACCGTCAGAAAGCTGTCTAATGGGAGCAATTTGATGT
GCACCGGAAAGTCCAAATCTACCAAGTTGTGCACGCCACGCTTGCACGTA
>NODE_3517_length_161_cov_8.888199
GGGAGGCCTGGACCCACTTCACCGGCAAGAGTGGCATTCAAATTGTTGGTGATGATTTGA
CGGTGACTAATCCTCGTCGTATCAAGACTGCCATCGAGAAAAAGGCCTGCAACGGTCTCC
TCTTGAAAGTCAATCAGATTGGTACCATATCAGAATCCATCCAGGCCGCTCAGCTTGCTC
AGTCCGA
>NODE_3528_length_63_cov_4.476191
CTTCTTCTGCTCTCTCTCGCATCTTATATCTCCTGACAAAATACCCTAATGTTCAGGAGA
AACTCCGTACGGAAATTATGGAAGCGAAG
>NODE_3529_length_118_cov_9.932203
AGATGATCCGATGGACGAGGACGAGGGTGAGCCCCGAGTGCAGTGCGCGAACCAGTGATC
GCTCCTTCATTCAGGATATATTTCTGTACTATTCTGCTCGTTCGTCCGCTTAGAGATACT
TTTGTCATTTACTTGAATGCATCC
>NODE_3530_length_171_cov_25.070175
GGTCTGTACTTTGGTGTCTATGATTCGCTCAAGCCCGTCGTTCTCGTCGGTGCTCTTGAG
GGTTCGTTCTTGGCTTCATTTTTCCTTGGTTGGGGTGTCACCGTCGGTGCTGGTCTTGCT
TCTTATCCTCTTGATACCATTCGTCGTCGCATGATGATGACTTCTGGAACCGGGCACAAC
TACAGGTCCATGGCTCA
>NODE_3531_length_74_cov_2.824324
TCCGAAACACCCTACGCCTCTTGTCAAAGGACTATCCCCTTCCTAAAAACAAAATAGCAC
AGATACAACCGTTGTTAAGCGTTCGAAATGTCCGAAGATA
>NODE_3534_length_179_cov_9.927374
CATGCGAGCGTGGTCGAGGGAAGTGAGTGACTATAAAGGCAAAGACCGAGGCACATGGTA
CGAGACTGCGCTGGACTACCTCGACCAGTGCCACCAGCAACAGGTGAATCGGGGTGAAGT
TGAGGAGGGAGCAGGAGGGGGCAGATATCCGTTCTGATTGGGTGCTGTATTAGTGGAGCG
GCAATTATGTACAAGGACCAAATAA
>NODE_3535_length_625_cov_13.537600
TGCTTAGACTTACGCCATGGCCACCTTTTCGTCGACGCCCATTGTCATTGATGGCAAGGG
TCACCTCCTCGGTCGATTGGCCTCTATCATATCGAAGCAAATTCTGTCTGGCCAAAAAAT
TGTTGTCGTTCGTTGTGAGGAAATCAACATCTCGGGTAGCTTTTTCCGCAACAAACTCCG
GTACCACAACTTCCTCCATAAGCGTCATATTGTGAACCCTAAAAAGTCCGGTCCCTTCCA
CCACCGTGCGCCATCCAAAATACTTTATCGGGCAATTCGGGGCATGGTTCCCCATAAGAC
GGCCCGTGGTGCCGCTGCACTTGAGCGTCTTAAGCTATTCGAGGGTGTTCCTCCCCCTTA
CGACAAGAAGAAGCGAATGGTGGTTCCCGAGGCATTGAGGGTTCTACGGTTGAAGCCTGG
CCGCAAGTTTTGCACTGTGAAGCGTCTGTCTCATGAGGTCGGTTGGGGTTACAAGGACGT
TGTTGACCGCCTTGAGGACAAGAGAAAGCTCAAGGCTCAGGCCTTCCATGAGCGCAAGAT
CGCTGCTCTCAAGCTCCGCCAGAAGGCCATTTCGAATGTAACACCATCATTCCCACAACT
GGCTCAGCTTGGGTACTAGACTCGAGAGCAGGAGGATGTGTTGGTGGTTCT
>NODE_3537_length_80_cov_1.725000
CGTCACTTCCTAGACATTTCCCAAGGTATGAGGAAATAAGCGGACGACCGTTAACTTTGA
ACTGAGCTTGATTTGCAGAAAATTGATTGACAATGGTCACAACAGA
>NODE_3549_length_223_cov_17.506727
TTCTCTACCTGGTCGGGCTGATGAGCGTTGTTCCAGAGCTTGGAGGTGATGAAGAGCTCC
TCGCGCTTGACAACAGAAGGAATGACTTTCTTCAAAGCACGGCCAACCTCATCCTGATTT
TGGTAGATCATCGCGAGGTCGAGGTGACGGTATCCATTGCGGACAGCGATTTCGACCGCT
TTCTCGACCTCGTTGGTCTCGGACAACCAGGTACCGAGACCAATCCTGGGGAGCTTTGCT
CCATTGGAC
>NODE_3550_length_608_cov_12.485197
TATGGGGGAATGTTTATTCTGTATTGAAAGATCTTCCTGTTACCGCCCTTGGGGCCCGTC
TTCCGTTCGTTGGTGTTGGTGGTTTTACTATTGGAGGCGGAATGAGCTATCTTATGAACC
ACCATGGACTTGCATCGGATAGCATCATCGATGCGCAAGTTGTTCTAGCAGACGGTTCTA
TCAAATGGGCAAAGGATGACGCAGACTTGATGTGGGCAATCAGAGGGGCTGGGTATACCG
TTGGAGTTGTAACTGAATTAGTAGTGAAAGCATACCCAAAGCCTACAGAGATATACGCAG
GCTTTGTAGTCTACCCTATCGACAAACTCGAATCCATCAAGCAAAGTGTTGCCGACTTTA
CCAAAACCAACGCCGATCCTAACCTTTCTCTTCTCCTTGCTGTGGTTCCTTTCAATGGTG
GCCCAGTCGTCTTGGTGAATCCTATTGTTTTCGGGACCGAATCGTTTGCGAAATCCGCTC
TTCCTTGGGTATGGGGACCTGGTTCCGTTATGGATACCACTGCTTCTCTTTCTTGGGAAC
AGCTTCAAGACATGCAACTGGCTTTCGTTCATCATCCCGCAGCCAACTCCAACTTCCAAC
AACACAGTGTTATCGTCGAACACATGACAGCTGA
>NODE_3551_length_566_cov_11.358657
TGAAAGTACGGAAGTCACTACGTGTGTACCTATTAAGTTACTTCTCTACAATATCACTAC
GTAGTCTTTTATGACATCATTCCTCAAATGCCTCAGCACCTCATCCGCGAAGCGCATCTG
GTGAAAATTTAATAAGTTATATTATAGTTCATCATGATCGAAGCCAGACTCCTCGTCGTC
ATCGGCAGAACTCGAGCCACTCGAGCCGCCGGAGTAGAGTTTGGTGGTGATGGGGTTGAC
AATGCCTTGCACCTCGGCCAACTTCTCTTCGAGGTCCTCCACACTAGCAGTAGAACCGTT
CTCGTCAATCCATTCGGTAGCTTCCTTGACAGCATCAAGGATAGTCTTCTTGTCATCATC
ATCAAGCTTGGCACCAAGACCTTCAGAATCAGTGACCTGATTCTTAAGGCCATAAACGAA
CGACGAGAGTGAGTTGAGAGCCTCAATCCTCTTGCGTTGGGCTTCATCCTCGGCAGCAAA
CTTCTCAGCTTCGGCAACCATGCGGTCAATCTCCTCCTGGGAAAGACGGCCTTTCTCGTT
CTTGATAGTAATCGCCTCCGACTTGCCAGTTCCCTTGTCGGCAGCCGATACA
>NODE_3553_length_27_cov_18.074074
AAATCCAAGGGAATGGATAATTTTCAACCCTGGTCGTACTCATAACCGCAGCA
>NODE_3554_length_63_cov_2.523809
TCATGAGGTCGGATGCATGGGTGGTTGTCAACTTGTCTGGAAGGTTCTTCAACTGCGCCA
AAACCTGGAGCATACGACATTTCCTTGGG
>NODE_3556_length_119_cov_8.310925
GGCTGATGTGAAGGCGGCTGTGGACCTCGCCGTTAAAGAGTTCGGTCGGCTAGATGTCAT
GTTCAATAATGCCGGTATCATGCATCCCGAGGATGATAATGCTTTGAATACTGAGGAACG
TATATGGGATCTAACAATGCAGATC
>NODE_3558_length_143_cov_4.699301
CGTCGATATAATCCACTCCAATAGCTTGCAGGATTTGGGCTTCGACGAAGTGACCTATCC
GAACTTTGGCCATGACAGGGATGGTCACCGCATCTACAATCTCTTTGATCATGTAGGGGT
CGCTCATACGAGCAACACCACCTTCAGCACGGATATCGGCGGGCACGCG
>NODE_3564_length_130_cov_6.269231
CAGAGTGCAAAGAAAAGTCCCCATCATTACGTTGCCATCCACGACCGCCCAGGAAAGAAG
AGACTTGTCATTCGTCCTATGCCACACAAGCAGAATGATGCCAAGCAACAGAACACCAAC
TCGGGTCAGCATATGAATGTTTATCCCTATCCTTGA
>NODE_3565_length_59_cov_12.305085
CCTATCAACTTTCGATGGTAGGATAGGGGCCTACCATGGTGGTGACGGGTGACGGAGAAT
TAGGGTTCGATTCCGGAGAGGGAGC
>NODE_3566_length_173_cov_13.589596
AGATGTGTATCAGGCAGAAGAAGCATCCACGGCCATAGGACTCTGAAAGCACCGCATCCC
GTCCGATCTGCGCAGTTAACCAGAGTGCCGCCTAGTCAGTACCACGGTGGGGGACCACGC
GGGAATCCTAGGTGCTGTGGTTTCTTATTTTGAACTCCAGTAGTGTGTCAGTAAAGTAGT
TCGACCAATAGTCAGTCAA
>NODE_3567_length_27_cov_34.296295
AGTACTTCCAAATCCACTGCTTGACGAAGTAACAGTTCCTACCAAAGTCGGTG
>NODE_3571_length_75_cov_5.453333
CTGGCGAGCGGTCGAACAGCATATTTGAAGGTCGAAGAAGGCAAAAGCTCTGGAAGGAGA
TACTCGAACCCCTTGGAATGCAGCTCGTCCAAAAGGTTGGA
>NODE_3574_length_196_cov_15.316326
CATTGCAGGGCACACGTGGAATCTGTACTCTGGGAGTAATGGGGCTAACAATGTCTTCTC
TTTCCTGCTGACGAGTGGAACTGCTCAAAGTTTCAGTGGTGATTTGAACCTTTTCCTCAA
GTATTTGACGTCGAGCCAGACATTGAGTACTTCCCAGTACTTGACGACTGTTCAGGGTGG
CAGCGAGGCCACTTCAGGTACTGCAGTTCTTACCAGTTCTGC
>NODE_3576_length_685_cov_14.201460
GGAGAACCCTAGCGTAGTATGGATATGGAGCATATACATTTATATTGAGAATGATAAAAG
CGCCATTCTTGCATATCAAGAGATCATAGGCAGAGGATACAAAACGACTACAAGAAATGC
TTAAACGGATTCGAGAGGTGCAGGTTCCTTGAAATCCTTGACTACCCGTGTGCCAGTCTC
ATCAGTGGATTCACCGTGAAGTTCGAGAAGTTTAGAAACATCGAACTTGGGTGACTTCAG
AATTTTGGCCTTGAAGACATGGACATTCTGCAAGGGATAGATACTCCTCGACGCCTTCTC
TATCTCCCGACCAATAGCTTCAGGGATGAATTTTTGTACCAATTCCTTCAAGTCACAGCT
TGTCGCCTCGCGGTTGATGATCTCGAACATCTTCTTCCTGATTTCACGCACCTGAGCTGA
CTGTGCGTATGTAGTCTTCTTTACTTGAGAAGGCCGACGTTTTGTGAAGCCAATAACGAA
GAGGCGGAGAAGGTATCCATCAGTGGTTTTGACATCAGCGTAGGCTTCAATGAGAGTTTG
CCACTTGCGAACAAGGGAGCGGAGTTTGTCAGAGGTAAAGTCCATGCCATGGAAGTTGGT
CAGGCAGTTCTTGCCTTGAATCTCGTCAATACGCAGCTTGATTTTGCGGAAGGACTGCTC
CTCGTCGTTACTGAGGTCAGCCAACGAAACCTCAATGATACGACCGCGGAG
>NODE_3577_length_114_cov_5.368421
TCGAAAGCCAAAGCATTCTATTTGATGGACATCCGAATATGCAAGGATACGTTGGGGGAT
GCGTTGGGGAATGAACGGAAGAGCGTGTCGGGTAGATCACAAGTGTACAATTTCAGCAAC
GTGAAGTTTGAAAGAGTAGA
>NODE_3579_length_153_cov_5.692811
TAATGGTTCAATCCAGACTCATTCAAATACGGATTCGGTTCCTGGCCGGGTGGTTTGGCA
CATAATGCCTTTAACAGCAGTGAGATCGAGCCCTACACAGGAAGGCTAAATATCAGCGAT
TACATCGATGATTTACAAGTTCCTCAAATGTTGAACCTCGCCACAATTTACGATACTGA
>NODE_3586_length_72_cov_2.652778
GCAGAGGCGCATGGTACTACTCTGCCTCCTCCGTCTAGACCTCATCTCACAAACCCTTTC
GACGATTCCAATTCCATCCAAACCACCAAAACAGAGGG
>NODE_3588_length_176_cov_7.954545
TTTCTGAACGCAAGGCTCGTAAGGTGCTACATGGTTTAGGCTTGGTAAAGGTCAATGGCA
TTACCCGTGTTACAATAAGGCGACCCAAAAATGTCCTCCTGGTGATGGTATTTCCAGATG
TCTACAAGTTACCCAACAATGACTGCTACATTGTCTTTGGTGAAGCCAAGATAGAAGACA
TGAACTCCCATGCTCAACTCTC
>NODE_3589_length_203_cov_6.310345
CTTGCTAAGGCCATCCTTGATGGACAAATCTGGTGTCCACGTCTCAAGATGTGCTATGAT
CTTTGAACTGTGTTTCTCAACGACGTCCTGATACATGTTTAACAGCTCAGGGGATTGGAT
GAAGATCTCGGGATCAGCGATGATACGGGATAGGATACTAAGTACGCTTGAAGTTGCAAC
GCCCTTTGGTGTCTTGTTGGTGCTGCTGAACCAATGAGCGTGAACAAGC
>NODE_3595_length_234_cov_6.683761
TGGGGGCTGGTAACAGCAAGCGCAACAGCTGCCCAGGCAGCGACTGAGGGTGCACCATAA
GTACAGGAACCATCTTGCTCCGCTTCGATGATACATGGGGAAGCTTTCGTGAAGAGGATG
AAAAGGCCAGTACTCAGGAATACTGCAACAACTGCACCACAAAGCTGAGCGACGAATTGG
TTGCGTGGCTTGGCACGAAGGAGATAACCGGTCTTCAAATCACCAGTCATGTCTGCCGCT
TGACCAGCAGCACCACCGGA
>NODE_3597_length_96_cov_10.906250
AGAGAGGCTCGACGTCGATGGCTGAGCTCGTTCAAGCTACGAAAGCGTATTATTCGACTG
TAGAGGGATTCGTCACCAGCGATCCACTGCTATTGAACCTCAGACGCGTGGCAGGTCACA
TC
>NODE_3599_length_435_cov_15.094253
CCGAAAATGCTCTTACAAATTTTGACGTCAATTGTCCTTTTTTTAAATGTGAAAGCAGCC
CCTTCAGCAGTTGAGCCGACATCGTTTGTACTCGTCGGCGACAGTACTACAGCAAACGGG
ACTACACCGAATAGCGGAGGCTGGGGTAACGGGCTCTGCGGCTCTACCATCACAGGAAAT
ATTGCATCTGTTGCAGCGGGCACGCCCTGTATCAATACAGCCCATAATGGAGCTACCACA
GGAAGTTTTGTAGCTGATGGTTTCTGGGACATTTCCATCGCTGCTATTCGTGGTGAAGTA
GCAAAGGGACGACGTACATTGGTGACAATTCAGTTTGGCCACAATGATCAAAAAATAGCA
CCCCCTGAATCGATGGGTACTAATTTGACTGAGATGGTAAGGGAGATCCGTGATTTGGGG
GCTGAACCTGTGTTGGTGACGAGTTTGACGAGGAGGAGCTT
>NODE_3600_length_287_cov_10.989547
TGCTTCAGAACAAGCTCGCAGAATTGTCAAGGATGCTTATCCTGGTGACAACACTGTCTC
TCAGGCTGTGCATGAGCTTGACTTCCTAGAATTCTCTAACTTGGAAGAAAGTGTCAAGGC
CGACGTTCAGTTCTTAAAGGAAAATGATCTAGTCCCGAAAGAAACCACTATCACAGGGTG
GATTTATGATGTCGATACCGGTAAAGTTAGTCAGGTTGCGTAGTAGTTATCCAGTTCCGA
GTAATTTGATTCCGGATGTATTGTCAACAGTTACATTGTGCTTCCAAGTTCTTGTGACAA
TACCTTATCCAAA
>NODE_3606_length_54_cov_4.166667
GGGACAAGACAGGCCACCAACAGCAGATAACAACAGCAATAACAACAGACGTGAGACAAC
AGGAGAGGATATGCAGAAAT
>NODE_3608_length_1063_cov_15.913452
TACATGTATTTCTACCTCTTCATTAACATAGGTGCTCTCATTGGTCAAATTAGTATGACC
TATTCTGAGAAGTTTGTTGGTTTTTACCTCGCTTATACCCTTCCAACCGTTGTCTTCCTT
ATTTGTCCTTACGTCCTTTGGGTTGGCCGCAACCGTTACCACAAGTCACCACCAACTGGT
TCAGTTCTTGCAACCTCTCTGCGTTTGTTCGGCTATGCTGCCAGGGGTCGATGGAGCTGG
AACCCATATAGGACTTTCAAGAATATGACCGCTGACGACTTCTGGGAGAATGTTAAGCCC
AGTAATATCAAAGGGGAGAGGCCGACCTGGATGACCTTTGACGACAACTGGGTGGATGAA
GTTAGGCGTGGACTCAAGGCTTGCAGCGTCTTCGGCTGGTTCCCATTGTACTGGCTCACA
TATAACCAACTCAACAATAATTTAACTTCTCAGGCTGCTACCATGGCCACCCACGGTCTA
CCTAATGACGTTCTCTCTAACCTTGATCCCTTCGCACTCATAATTTTCATTCCCTTATGT
GATCTCCTCTTTTATCCGGCTCTCCGGCGTGCTGGTGTAAACTTCAGTGCTCTCAAGAAG
ATCACCCTTGGTTTCTTCACGGGAGCTGCAGCTATGGTTTGGGCTGCAGTTGTTCAACAT
TACATCTACAAAACCAGTCCTTGTGGTGTGCATGCCAATGATTGTACAGGATTGGACACT
TCGCCTTTGAACGTGTGGATTCAGACTGGATCCTACGTTCTTATCGCGTTCAGTGAAATC
TTTGCATCAATCACGGGTCTCGAATATGCTTTCACTAAGGCACCTAAGAATATGAAATCA
CTGGTCATGGCTGTCTTCTTGTTCACTTCTGCACTTGCATCTGCTTTAGGCGAAGCTTTC
GTTTCTCTTGCAGACGATCCTCTCCTTGTATGGAACTACGGTGTCATGGGTGTTCTTGCT
TTCGTCACTGGTATTCTGATGTGGCTTTCTGTCTGGCGTTTGGATGCTCAGGAGGATGAT
CTCAATAACATTGCGGAAGGCAATATGGTGGACCCAAATAAGAAATAATGTTTTTAATGG
TAGTTTTTA
>NODE_3614_length_385_cov_10.883117
GCTACTACCATTGCAAAACAATTTTCAGGTTACTATTACGGCATATTTGACACGGATCGC
TCCCAACTTTCAACCCTCTACAGGGAGACCTCGATGATGACATGGGAAGGGGCAGAATTT
CTAGGCACAGCAAAAATCGTCAACAAGCTGACGACACTTCCTTTTGAAAAAGTCCAACAT
CGAGTCACTACAGTCGATGCACAGCCCTCTGGGAATGGACTTCTCGTTTTCTTCACTGGT
ATACTAGCCGTTGATGGAGATGATCGACCACTGCAATTTAGTCAGACCTTCCAGCTGCAG
CAGAATGAGAATGGTACTGGTTTTTGGGTGTCCAACGATATTTTCCGCCTCAACTACGGT
TAAACTGCCCTTGCGCTTCCTGTTCATCGTGATAGTACTCTTAACCTTGAC
>NODE_3615_length_116_cov_6.836207
GGAATGAAGATACCACCATCACTGGCACCCTTGAGAGCACCAAACACACGGGACCCAGTA
GAGGTGCGTCTCAAACCAACATCGAGGTAAGCCTTGAAGGGACGGGGAGCACCATCCTCC
TCGATAGCCTCTGTAAGGGAAA
>NODE_3617_length_152_cov_6.328948
CAAATTCCCGTAGCACGTACATGCAACAAGACTTGTCCAGGCCCGGGCTTGGGCTTGGGC
TTTTCTACAAGGTGGATCTCATGCTGGGGATTATAGAAAGCTGCAATATTAGCTTCAGGT
CTGGGTTTCTCTCCTTGCTGCAAAATCCTGAAATCGGGGTGCTCAAGAGTCTTGCGGG
>NODE_3622_length_75_cov_4.053333
GAATAAGGAGTATAGCGACAATTATCAAGGATTTCCTTCGGTGAGTGACAACTCGACCTG
GAATGCGAAAGGGAAGAGGAGGGACTTGAAGACCCAGAGGA
>NODE_3623_length_65_cov_2.169231
GGTTCTGTTGGTGGTGTTGGTGGTGGTGATCATGAGCGGGAGAGGGAGCAGGACAGAGAA
AGGGAGAGGGACAGAGAAAGGGAGAAAGAGA
>NODE_3624_length_55_cov_9.309091
TTGTAGGCAGGAACCTCGTGTCCAGCACCGAAAAAGCGGACATACGAAAATGTACCAGCG
TTCTTGTAAACACCAGCAGAA
>NODE_3625_length_64_cov_2.437500
TCGTCATCCTCTTTTCCACGCACGCTTACACCTCTAGCCTCTTGTGCAGGGTCCACAAGT
CCAAAACCTAGAACTGGTGACCATTGAGTA
>NODE_3626_length_525_cov_40.384762
CGCCACTAATTTATGGTTAATTGAGACGTTAATTTTTTATACAATCTCAGGACTACAGAG
CCTCCTGGAAATCTCTCAATACATCTTACCCTAGACGACATAACTTGTATCCACCCAACT
GGTATAGTCACTTCCAACAGCACTCGAGATCGTATAAGCAGCTGCTTGAGAAGCTGAAAG
GACTGTAGCGAAGCTCGGACGGGAAGCACCACTAACACCACCACCAGAAGTATTATAGTC
TGCAAAAAAGACATGGTCTGTGTTGGGAGTGGAAGTGCTCCACTCCGACCAAAGCGCAGT
GTTAAACGGGGCGGTGACAACAGTATTCTTGAAAATAACTTTAGCATAATTGCTCCATGG
TCGTCCAAAGTATTGGCGAGAAGTAGCGTTTGAAAAGGCACCAGATGCTGTCACAATAGT
ATTCGCATTGAATACATAGCTTGTGCTATCATCGGAGCTTCGTCCGCTAGCGGTTACCCA
TCCAGCACCTTTGACGCCAATGGTATTCCCGCCGAAGTACGCCTGGCCTCGTTGTCCAAA
GATAAAGTCGG
>NODE_3627_length_177_cov_10.214689
CAGCAGCTTATGCAGCCACAACAACGTTCGCTCTATACCCCTCCTGCTTCTAACGGTAAT
GGCGCCCCTTCTCCTGTTAGTGGTAGCACTAGCACTGGATCAAAACCTCCGTCTCCTGCA
ACGACCCACCCTTTCAATGATCCATCTTCTCATCCTTTTTTCACCAATCCCTTGCCACGA
CATCAGCAAGGATACGCCAGTGA
>NODE_3632_length_87_cov_9.977012
TCTTGGTGGTAGTAGCAAATATTCAAATGAGAACTTTGAAGGCCGAAGAGGAGAAAGGTT
CCATGTGAACGGCACTTGCACATGGGTAAGCCGATCCTAAGGGACGGGGTAAC
>NODE_3634_length_91_cov_2.450549
GTTAAAGTAAACACAAAGCTGAACATAATGGCAATTAAAGTGAAGCCACGGTGGGTGAAC
CAAGTCCACGGGTTCTTGTATGGACACTGACAGATGGTTTTGCCTAAAGACGGCCTA
>NODE_3644_length_70_cov_36.157143
AAATTTCATCATAGTCGACACAGCACTAGAGACAACATCTTGTTTATTCCCAGATCCTCC
AGCCTTGGCGAACAATTTCATCCCCTCAGTTATTGC
>NODE_3645_length_75_cov_2.973333
GACGTGATGGGAAAGAAGCGGGAGAATCATAGTTACATTGTCAGCATTCTCCAGGCAAAA
ATCCAGGCTCAGGTGGAGGTGGACGCACCACCAACGAAATC
>NODE_3646_length_662_cov_12.202417
CTCCTTTCGGACAATGCTGCCGGGTTGACACACTCAAATGTCATCTGGGACGATGCTAAT
CCTGACCAAATCGCAACACTCCCCCCAACGGCGCCTCACCGTGACGTTGATCTTGAGATC
ATTCAGGCCGATGAGGAGGGTTATGTCAGGGGTTACCTGGTTACTCCCGCTACAGTCTAT
GGTATATCCACCAATAAGTACGCGAAAGCGGGGTTGAGCAATAAACATTCCATTCAAGTC
CCTGCTTTGATCGGTGCTTCTCTCGATAGAGGGCAAGCTGGAATGGTCGGAAAAGGCGCA
AATATCTGGCCGAATGTTCATGTTGACGATACGGCTGATCTCTACATCGACATTTACAAT
GCAATCAAGGCAAATCCTGATAAGGTCGGGCATGGTCGTAAAGGATATTATTTCGGGTTG
AACGGAGAGCACACTCTCTACGACGTGGGTAAAGAACTGGGTCGTACATTGGTGACAATT
GGAAAGAGCTCGAGTGAAGAACCTACGACTTTTACGAAGGAAGAGATTGACAAGTATTTC
CGGGGATCCAATTATCTAGGATCGAACTCAAGAGGTTTAGCTAACAACTCAAAGGCCATT
GGTTGGAAGCCGAAGAGAACGACAGAAGATTTTCTAGCGAGTATTAGACCTGAAATTGAA
GAGATATTAAGGGCGGGCCGTCGCCCGG
>NODE_3647_length_55_cov_3.218182
CAGCTGCCGGTCGACGAAGATTTGTCCTTCGGTAATATATCCCGTAAGATCAGGAATAGG
GTGTGTAATGTCATCATTAGG
>NODE_3649_length_54_cov_5.685185
GGCTTGCTGAACGACGAGAATAGTAGGGTCAACCACGCTAGACGCGGTCGAGAGATCAGA
GCAATGGAATCCATCACCAA
>NODE_3653_length_31_cov_613.612915
TGAAAACACCAGAAGGAACGCCAGAAATGGGTTCAAGACGCACGGGAAGATGAGGGT
>NODE_3654_length_499_cov_13.454910
CCGGGGGCAGACCCAACAAAGACTCTTTCCCCCGCTTGCATCAAATTCTTTCAAGTTATC
AAGCCCAAAGTCAAAGCCATGTTGCTAGTTTGCGTGGCCTCGCTCCTTCTGGCCCAAACG
GGTATCCTAGATGGACATCGAATCTGTTCTAATAAATACACTTTGAAGGAATTCGCAGGG
CTGGGTATGTTGAAGAAGGAAGTGGCTTGGGTTGGAGACCGGAGATGGATAATAGATGGG
AATGTTTGGAGTTGTGGGGGGATTACTGGGGGGATCGACCTAGCAGCTGAGTTTGCGAGA
ATGCATTTTCACCAAGAGATGACAGAGCTCGTGAAGGCAATTAGTGAGTGGACGCCAAGA
CCTGAATGGCCAGACGAGTGGGCAAAGTTGGTAGATGGTGTTAACCTGGGAGGGTACTAC
GATGGAATAAAGAAATTTATCTAATGCCAGTGACTATGATTATTGCTTATGCTTTTTTGA
TGAGAAATACAAGTGCATCACCTAGATGCTTTCGTTCGAGTACTA
>NODE_3658_length_267_cov_7.734082
TTAAGATCTGGTATCACAATTCAGCCAGAAAGCATATGATGATGATGATGATTAGAGATC
CTTCATTCAACCGTAATCCCAGAGCGGATCTCTTTGCCAGTCTTTGCTATCTTCTCTTTG
ACATCTTCGTAGTTTAGTTTCGATGACCTCACAATAACCTCTTGCTTTTCCAAAGAGACG
ATGAATTCGGTGACCTCATCAGCATCCTTAGCCTTTTTGAGTACACGATTGATAGCACCA
GAGCAACCTTCACAGGTCATCTTGACATCGAATTTGTAAGTGTGAACACTAGA
>NODE_3660_length_68_cov_4.073529
TGAAAACCGAGACATATAGTACATTCAAGAGCCGGGTGGCAGAGCACTTCAACTATCCTG
AGGATCATATTCGTCTGTGGGTATTGGTCAATAG
>NODE_3661_length_361_cov_7.955678
CGCTTCATTGATACCGAAAGCTGTCACCGCTGGGGTGTTAGTGCTGAGAGCGACGAAGTG
TTTAGCCACATGAACTTTGTCCTTGGCATTAGAGAGAAACCAGTCCCGAGCAGACTCTGC
ATTGGTGATAGTTTCTTGGGTGGTAAATGTCTTGCTAGCAATGATAAACAAAGTGCGCTC
GGGATCACACTCGAGGAGCGTCTCTGCTAAATGAGTTCCATCAATGTTAGAGACGAAGTG
CGCCTTCAAGTCGCGCTTGGCATATGGCCTCAACGCCTCGGTGACCATAACCGGACCAAG
GTCGGATCCACCAATGCCAATGTTTACAATGGTATTAATGGTCTTCCCAGTATATCCTTT
CCACGTTCCACTGCGTACAGACTCGGA
>NODE_3668_length_73_cov_4.547945
AACAAGTACTCGTGCAATGTACTTGGATTTCTCTAGATCCGGCGATGAGGGGTTATGTTC
GGGATGCACGAAGTTATCTGCCGCCAGTGCAGATAGGAG
>NODE_3669_length_628_cov_8.065287
TCCATACGGCGGCTTTGGAGCCGACAGAGAACTCAAGATCCTCGCGGGTAATGCTATCCC
AATATTTGTAAACCATCATCACGCTCAGGAGCATGCAAAGAGTGAAGAAGAACAGTCCAT
CGATATAATGCTTGATGGCGTCGCAAATCGTCACGCTGAAAGCGAAGAGAAGAACCTGGG
CAATAGTGAAAAATGCTGTACCAAAAACAATGTCACCCAGGGGCCAACGGTCATCAAGCG
TGCGGAAGACGAGAATGAGCTGTGACACGACATAGATCACAGTACAAATAAGAGGCCATA
GAATGTAGACAATCCATAGTCCAATGGGCTTGTCGTACTTGAAACCGGCGAATTGCTTGA
AGGTAGCGATAGCAATGAAGAAGGAGACACCAAAGACGACAAGACAAGAGATGCGTAGAA
ACCAGAGAGACAAAGGTGTGCCATCCTCAGCAAACTGGAAGCCGACGAAACCATTGATCA
AAAGACAGCAGTACGCCGCAGCTACGAGTCCTGTGTATACTGCAGCAAACCAAGAGTAAG
CTTCATTGGAAGTGGGTATTACTCCAGAGTCCAAGAACATGGCCAAAAGCTCTATCAGCG
CATACATCCAGAAAAACATGACGATTTCCTTCCGACCAACGGCAGTATATTTAC
>NODE_3674_length_231_cov_5.874459
GGTAGAATGGATTGAGGATCACTCATGTCTTTGGAGGTCGACCCCGATGCACTTGCAGCG
CCTTCTCCATGATATCTATGAGACCAGGGGACGAGGATCTGGCTAAAGACAGAATTGGCA
TAGGTGGCCCATTCCTTTCGCTCTTGAGGGTCTGGCAGTTTTTCTGCAAGAAGAAGCACT
TCGTCGGCAATTTCGTAAAGTGATTTAGACCGGGAAAAGGGCGGAGCAACCGTATTACGA
GAAGTATGTGGCATATA
>NODE_3681_length_1015_cov_11.752709
CAAAAGTAGCAATGATAATTTGTGGGACATCAAGAACCTTGAATGCATCTGGTAATGGCG
AATGATATCGCAGAGAACATAAGAATTCCTAATATATATGTCCAGAATTGGTCGATGTTT
CATACTTCCGGCGCCCCAGTATAACCTCCGGAACCGACATTATGGGAGGTCACGATGGTC
TTGGGACTCACTAAGGTATGTGTACTGGCGAGATCGTCCGTCGAGCTGCGCACTGGCCCT
GCAGTAAAAAGCATAGATGATCCCGATCCAGGATTGATATCCATAGGGCTATATGAGCGT
GGCATGGCAGGTGATGTCGGATCTAAGAGTGGCCTCGGGTGAACACGGTCTAGAGGGAGT
GACTGAATTTGTTTCTCGTTGAAGGGATCCACTGGTCCACGCACTTGCGTGGAACTACGT
CTTCTCCTTGCAAGCATCCGCCAGAATATGAACAGGAGGATACAAATGACTCCTATAAGA
ACGCCGACTGTAATTCCAGCAATCCCGCCAGCCTTGATACCCCTAGATGAACCACTCGAA
GGCGAGTGACTTGAAGATGGTGTTTCGGAAGACTGTGTTGAACTCGTGGTAAGCGGTACT
GACGTACTTGCAGCTCGTGCAACATTAGGATTGAAAAAGCCACCAGTTTCAGAGATGTCA
AGCGTGGCCCAGTACGGAACTTCTACGCTAGAAGGAAACGAACCCGGAAATTGGGTCTCG
ATCTGTCCCGAGGGGCACTCATTCGTCCATTCGTTGAATGAAATGAGCTGGGATCTATTT
TGGCATTTACCGCAAGCCTCTACCAAAGAATATGTGACGCTGTTACATGAACAGCGGTCG
GCATTGGACGATGTTGGACCGAGATAGTGAGTTCCTTCTGGTATCTGATCCACTCGGGAG
GGTTTACCACAATCTGACTCCAGAACAGCTGCAACGAAGCAAGGGGTCTGGTTGAGATGA
TTTATTGTCCACTGATAATCAGGTACGCAAGTTGTGACATTCGATTGAGCATTGAGTTTA
GTGAAAAAAGCCAATAATCCC
>NODE_3682_length_108_cov_4.990741
TACCGGCCAGTAAGAACACGGATCAAGTCATCGCGAGCTAGGTCACGAGCGGATTTCTTG
GTATCCTCAAAGAAAATTTTGGCGGAATCAGGAACACCAGCATCTTGCTGGGTCTGCGTA
CCAGCACCGTTGAT
>NODE_3683_length_164_cov_5.439024
GTGAAACCAAAATTCGTCTGTGGATCTCGAGCACTAAGTGAACTGCCATGACTACTGAAA
CCCAATTACCCCCAGTTTCTGACTTCACTCATGTTGCACCAACAAAAGAAAAACTTGACT
GGGCAAATTTGGCTGTCATTGATTTGTCCAAAGCAACGACTTTTGAAGGGCGCAAGACCC
TCGTTGAGCA
>NODE_3684_length_206_cov_7.417476
CGTCCGCTGTTTGGGGATTACACGGCCACGTCCATAGTTGACTGATATCTTGGAAGTCCA
TGTGTCATCGTCTTTCTGGAATTTAATTTTCTGTGGGACCAGTTCCATGATCCACCATGA
TTTTGCGATTTCCAACATATCGTTTATGTCGGATTTGGCATCAGCAAGATCTTCCTCTTC
TTCACTGACAAAGGAGTTATCCTCCACAGGAGCTCCATTGTCTCCAGGGAGG
>NODE_3688_length_35_cov_21.142857
AATTTTTCACACCATCAGAGAACACCAAAGAGGAGCTCTAGATGGAGAAGTAGCAAGAAC
A
>NODE_3689_length_74_cov_47.621620
ATAGCGGAAAATTGCCAGGCATGGCACGAAGACATGCCAACATAACGAACCCACCCGGCT
TTCACGACATCATCGAGGGCATGCATCGTCTCTTCAATAG
>NODE_3690_length_121_cov_38.363636
GAGGGCATGCATCGTCTCTTCAATAGGGGTGCCAGGGTCGAATCGATGACACTGAAGGAC
GTCGATATAGTCAAGCTGCAACCTTTCAAGGCTTTTCTTAACAGAATCAAAGATGTGCTT
CCTACTCAAGCCACGCTGATTGACATA
>NODE_3691_length_450_cov_25.559999
TGGCAGCCGGAAAAGAGTGCCACTGGAAGCGAGAAGCGTGCATGGCTTTCAAAACGTGGG
GAAACGACCCGGACTGCCTGCAAGGGTAGGTCAGGTGTCCAGGTCCCTAAAGCAGGATGG
ACGGGCACGCTATCAAAGCGTGCATTTTGTTCCGATTACATCGGGACAATTTTCATCTGG
GTGCCGAGAATCGCGGAAGCTCAACCCGCACGAGAATTTGAGCTTCCTGAGCAAGTCGCC
CAGGTGAAGGACAGCAATCGGGCGTGGAATTGAGCCACGCCTTTACATTGCGCCCATCCG
CGCAACAGGTTGTATCTTTACTGATAATTCTCCGCACAGCAGGGAGCTAAGAGTGGCTCA
TGTGATACTAAGGCCCAAGATATTGAATCAGGGAATCTGCGACCGATAAAGCTGAAAAAG
CCTAGAGTCAAAGAGGTGTTACATGATGGACATGCGTGCACGGCGTTTACCGAGCA
>NODE_3694_length_55_cov_3.745455
TTCCTTTGCATCTTCAGTATTGCATGTGAACTTCTTGCGTTTTTCAGCCACCCTGACCCT
CAGTCATGGTCATTGTACTGC
>NODE_3698_length_114_cov_6.017544
TTTCCTTGTTTGACCGAAGAATGAGCAACGAAGTGGGATGGCGTAATGCCCTGAAAGAAC
TTCCTTCAACGCCGAACAAAATCCCTGCATTTTTCTTTGCACACGGGTCCCCAATGTTGG
CGTTTCCAGAAAGCGAACGA
>NODE_3700_length_59_cov_3.491525
TTCATGGCGCAGTTCCGCTAAAGTGGTTCTGCTAAACATCTAGTTTTCTTGATCTTCAAT
CTGTAAATCAGATGACCGTGTTGTA
>NODE_3702_length_184_cov_7.168478
GGAATTTACCAAGTGTCTCGAGAAGGCTGATTATCCTTCGTGCACATGGTACCTTGAACA
GCTCAAGGCTTGTCAAGCTGCTGCTGCCCCGTATTAAAGATTCGATCAAGACTCGACGTC
CTTTCTCTTCAATAGCGTCTCCACAGTATCTTAGATGGTGACAGACGATACTGGGTTGCC
TAGCCACGTATTACATAATTTCCTTGCATT
>NODE_3704_length_77_cov_4.844156
GCTTTCTGTGAGGACACCACCGTTGCGATTCATCGTTCGGGGAACGCGAGGCTCGTATAT
CAAATACGGTGTTGATACCCAAGAAGATCAGCTGAAAGTCATC
>NODE_3705_length_171_cov_13.362573
TCCTCAACCTCCCATTTGCCAACGTAAGAGAAGGTTTCTGAGCCGGCGTTGTTCTTCTTG
GTTGCCTCTGAGGCTGTCCAACGATCAGCCCAATCCTCATTGAATTGTTCCAGGAAAGGA
GCTTTGATCTCAGTAGGCGTGAAAGTAGGCTTTGGATCATCGGTGTTGGCCAAGACACCG
GAGGCAGCAAGAGCAAC
>NODE_3709_length_103_cov_3.000000
CGCAGCCCTTGGAGGCGATCCTCTTCAAGCCCTGCAATCCGGTACTTTTGAACCAGGAGC
CGTCAATGACCCGACTGCAGCAGGAAACACATGCGATGATGCCAATGACCCCATGGGTTG
CATCTTTAC
>NODE_3713_length_63_cov_16.079365
TTCATACGCTCGCGCTCTCTGACTTCCGCAGATGTCGTATTTTGGATCTCCCATTCCTGC
CTGATGATTTGAGCAGCTGAAGGTTTACT
>NODE_3714_length_66_cov_7.530303
CAAGTATGGTGCACTTTTTATCCTTGATGAGGTCATGAGTGGAATGGGCCGTATGGGAAC
ACTTCATGCGTGGCAATCGTTTGGCGACAATA
>NODE_3716_length_27_cov_20.592592
TGAGAGCCAATCCTTTTCCCGAAGTTGCGGATCTATTTTGCCGACTTCCCTTA
>NODE_3717_length_281_cov_29.992882
AAGGGCGAAGAACTGGAAAAAATATGGAAGAGACTGAAAGCGTTGTTCAATGACTTGGAG
AGCTGGTATGCCAAGAGCGAAGGAGCATTCTTGGTTGGAGATGACCCATCTTTCGGCGAT
TTCACTCTTGCCGGGTTTCTGCAGGCATTCAAAATGATCCAGGGAGAAGAAAGTGAAGAT
TGGAAAAAGATAGGTGCTATGAACGATGGGCGATGGGTCAAGTTGTTGAGGGACTTGGAG
AAGTATGCCAGTGTCGAGAATTAAGATCAACTCGTTACATACGGGTAGTTTGTCTATACA
CCATAAA
>NODE_3718_length_84_cov_49.619049
AAATAATTAAATTGAAAGAATGTCATAGCCTCCTTGTACCAATCTCCCGCAGCTGATAAT
ATCCGTCGACCTGAGACGCTTCTAAGGTAGAAACAACTCAGCTGCTTAGC
>NODE_3719_length_86_cov_5.058139
GCAAACGCCTGCACACCCATCTTAGCACGACCCTTTGCCAACTTCTTCACCGGACCACTC
AAATAAGCCGAACACGCTACTTCAAAAGCACCTGCTCCCGGAACCAAAGTCC
>NODE_3726_length_108_cov_6.814815
TCACAATCCAAACCTGCAAGTGTTGCTCAACGATCACCGCAAGTGGCCCAAGCACCTGTT
CAGCCAACCCAGCAGCATCAACCTTCTCAGTCTCAACCACAACAAACCCAACAACCACGA
CAGTCACGCGCCAA
>NODE_3727_length_177_cov_26.175140
ACCTTGATCAAGTTGGTACCATGCTCAGAGCAAAGGGCCTCAATAAGCTTGATGTATTCA
GCCTCAGTGCAAGTCTCGACCAGAACACAGAGGTGGGCTTTACGCTGGTCGAGGGCCTTG
GCACACTCACGAAGACCACGAGCAAGACCATCATGGACAAGAGCATTTTTCAAAACTTGT
TGGAGCGCCTCCTCAACGGTGAG
>NODE_3729_length_131_cov_12.053435
ATATGTGATAAAGGTCTACACGGTGGTCTTATGGGCCGCCCTTGCTGCAGCTGCTTTTGC
CTTTTTCTCGGAGACACGCTTGGCAATGAGAGCATCGTATTCGGCTTTGTTTTCTTTCTG
GCGTTCCAAACTCTGGCGCTTGGTGGTACGAATGCGA
>NODE_3730_length_75_cov_3.693333
CCAGGGTTGGAAGGAGGTGGACGATGGAGTTGTTCACTATTGTTTTCCTTATTGGAGCAA
TTCTCCAAACTGTTGCCTCGGGTCCTCCAAATGGCCTCCGC
>NODE_3733_length_553_cov_19.307415
CCGGAATGGTCGGCTTCCATAATGAAGTCGGCTCTTCTCCCTTAACGAACTGGGTTTCTC
CACAATCTCAACAGATAGCTTTTGGCCGCGGATCCGCTGGATTTATCGCTGTCAATAATG
CAGATTCACCCTGGAGCGCAACGTTTACGACGGGTGAGATGGCGGATGGTTCATATTGTG
ATGTCATCAGTGGGAAGAATGACAATGGTCGTTGTTCAGGCGGCTCGGTTACGGTTTCAG
GTGGCACGTTCACAGCGACTGTTCCATCACGTAGTGCTCTCGCGATACACTCAGGCCAAA
AGGGCAGTGGAAGCGACTCTGGTGGTGGTGGCGATGAGACTGTTGTGGTCACTTTCGCAG
AGACAGCTGAAACCGTGTTCGGTGAGAACATATTTCTTGCAGGAAGTCTTCCCCAGCTTG
GCTCTTGGGATCCGAATACAGCGATTGCGCTCTCATCTGCAGACTACCCAGTATGGAAAG
TCACTATGGACCTTCCCGCAAGTACAGCGTTTGAATTCAAATTCATTAGGAAGGAAACGG
ATGGATCTATCGTATGGGAGTCGGATCCGAACAGACAAG
>NODE_3737_length_416_cov_12.954327
GTCAATACCTCAAGATTTTCGACGCCGCCGGCACTCTTCAAGACAGAAATGGGCTCCACT
AGGTTGTACAGCAAGGGTCGTGTTCTCGGCCATAAGCGGGCTAAGCGCAACTCTCGTCCC
AACACCTCACTGATTCAAATCGAGGGCGTCGGCAACAAGGAGGATGCTCAATTTTATCTT
GGCAAGCGCGTTGCATATGTTTACAAAGCCAAGCGGGAAATCCGGGGTTCTAAAATTCGT
GTGATTTGGGGTCGTATAACCAGGCCGCATGGCTCATCGGGTGTCGTCAAGTCAAAATTC
CGATCTAACCTTCCTCCTAGCGCGTTCGGTGCTTCTGTCCGAGTGATGCTCTACCCTTCA
AACATCTGATAATCTTTATGCAATACACATGGCTCTTTTTCTACTTCGTACCGTATGATG
CAATATGATATGTTTGCATGTG
>NODE_3749_length_546_cov_9.509157
CCCATTCTCTCGTAGCGAATTCATAGTTGGGGGTGATACTCGTGATCTCTTTGTCAATGG
TTTTTGGCCATCAAACCCTGACTCATTCTTCCCAACCAACCTCCTCCCTGCCGAGAGGAC
GCGGTTCCTTGTTGATTGGGAACCGCTTGGGCCCTTCCCTCGTGCATATAATCTTTATGG
TGATGGTAGCGTCTACGTCATTGATGCTCCAGGGCATCTTTTGGGTCATATCAACCTTCT
CGTGCGTACAAGTGCTGATGGGGGTTGGATTTATCTTGCTGGGGACACTGCCCACCATTG
GAATTTGCTCACAGGCGAGTCTGCCATTGCATGCGGACACCCTGGGCACCTGCACAGCAG
TGCGCATCAGGACAAGGAATTAGCCGAACAGCACATTCGACGCGTGCGAGAGCTGCTAAA
CATTCCAAGGGTCCGAGTACTTCTAGCTCATGACTTGCCCTGGTACGAGGAGAATGAAGG
GGGGGATGCCTTCTTCCCGGGAAGTATCAGGTCTTTGTAGTGAGATTACGAAGAAAATCC
ATATGTATTGATTCGAGCAAGGTGGAAATGAC
>NODE_3750_length_105_cov_5.695238
CAGATTATCAACTCCTGCATGTCAGGTGACAATAGGAGACGATGGGAGTAGAACAACACT
CAGCGACGCGGGATTGACACAACTTCGCTCATTGCGGGCTCAGAGAGTGTAGATATAGTG
TTCTATTGTAA
>NODE_3751_length_590_cov_21.445763
AGATGCAGAGGGACCACTGGCACCACCTCGGGGAGCTGTACCACGACCACGATCACCAAC
TGGGTACAAGAGATGTCAGCATACATCAAGTCTCTAGATAGCAACCATCTTGTGGCCATC
GGTGACGAGGGTTTCTATAACCAACCCAGTGCACCCACCTACCCATACCAAGGGAGCGAG
GGGGTTGATTTTGATGCCAATCTCATTATTTCTTCAATCGACTTTGGCACTTTCCATTCG
TACCCAACACCATGGGGTCAAGGCGGTAACGAAACAGCTTGGGGAGCTCAGTGGATCGCT
GATCATGCTACAAGTATGAAAGAAGCTAACAAACCTGTTATACTTGAAGAATTCGGCGTT
ACATCGAATCAAGTAACGACCTATACCACCTGGTTCAACCAAATAGTCTCATCAGAGCTG
ACTGGTGACCTTATTTGGCAATCCGGATCCCACCTCCCCAGAGGAAATACCCCTGACGAT
GGCTATGCCGTCTATCCAGATGGTTCAGTGTATTCCCTTCTGACTTCGCATGCTACAGCA
ATGAAGAACAGAGGTTAGATGATCTCCAAAATTTAGAACCTGGAATGCTCCTCTGTAATC
ACTTAAATAAATTCAT
>NODE_3752_length_95_cov_60.968422
CAGAGTCCACGCTGAAGTTATTTTGTTATTGTTATTTTACATCTTGACAATCAATCCTGA
TACACTTTATCTAATAACTGCTCAGCACTCGGTGCTCTGGTAGACTTGAGTGGTGAAACA
A
>NODE_3753_length_922_cov_15.887201
ATTTGTGATAATAGACATGCACAGACATGCACAGACCCTACCAGGCACAACCGCATCCTT
CTAGGAGAATACATGGTGATTGGTATACAAACCAGCTTGTCATTATGCCCCAAGCCCGCC
AAACACAATCAGTTTGGTGTTCATGTATTCTTCAATGCCATGTGAGCCTTCCCTACCAAG
TCCGCTCTCCTTGACACCACCAAACGGGATGACGGCCTGCGAGAGAAAACCGATGTTTGT
CCCGACCATACCAACCTCAAGTCTCTCAGCAACTCTCCACACTCGACCGACGTCCCTTGA
GAAGAGATACCCAGCAAGTCCAACATCGGTGCTGTTGGCCAGTTTAATGACCTCTTCTTC
AGTCCCGAATTTAATAAGCGCTGCAACTGGACCAAAGGTCTCTTCACTGTTGAGAACGGC
TTCGCTGGACACGTCGGAGAGGACAGTGGGGTAGAAGAAAGATGTGTTGGGGATGTGCTT
CCCACCGACGAGGATCTGAGCACCCTTGCTCACGGCATCTTCAACGTGCCTGATAACTTT
TTCAACTGCACGTGTGTGGATAAGGGGACCGTGAGTGACTCCCTCCTCAAGACCATTACC
GATTTTGAATTTAGTAACGCGGTCGGCAAGACGCGAGGCAAAATCTGCATATATAGAAGA
TTGGACGAAGATCCTGTTAGCACAAACACAGGTTTGACCGCTACTACGGAATTTGCAAAC
GAGAGCAGCTTCAACGGCTTCATCGATGTTCGCATCATCGAAGACAATAAAAGGGGCATT
TCCGCCAGCTTCCAAAGACACCTTCTTCAGAGTTGTTGAGGAGAGACCATAGAGCAATTT
GGCAACATTCGTTGACCCAGTGAAGCTGACTTTCTTCACAATCTTATTCTGGCACATTTC
TCTGCCGACCTCTGAGACATATTTGAATGTTGGAACAACATTGACGAA
>NODE_3754_length_745_cov_22.919462
CATATAATATTACATGCTCCTTGACATGCTCCTTTTCAATCTCCTTTTCAATGCATAGAT
TACATCAATCCAGATATCTGACTCAAACTTTCAGTGGTAGCAATCGGAATCGTGAGGAGC
GACTTTTAGGCATCGATGGATGTGGTTCTGAGGTAGGGCAAATGACGAGTATGGCTGGGG
AACCGTTTTGTTGCTTCATCGTCGGTCACCGTGGGGTGAATGATGACAGCATCACCCTTG
TTCCAATTGACAGGTGTGGTAACAGGTTGTCTGTCGCTAAGTTGCAGAGAGTCAACAACA
CGGATGATTTCATCAAAGTTACGGCCACACGAAGCAGGATAAGCAAGGGTCAGGCGAATC
TTCTTCTTGGGATCAATGATGAAGACAGTGCGAACGGTAAAAGGAAGTCCTTTACCATCC
CTGTTGGTGGGATCTTGCTCATCCAACATATCATACAGAGTAGAAATCTTCCTATCGGTG
TCAGCAATGATAGGGAATTGAACGTTGGTTGAACCATAGTTATTGATGTCTTTGATCCAT
TCACCGTGCTGTTCATTGCTATCCACAGAAAGACCGATGACTTTGACACCACGTTTCTCG
AAATCGGCGGCACGGCGAGCAACCTCACCAAGTTCTGTAGTACATACAGGGGTAAAGTCA
CCAGGATGAGAAAACAGGATTGCCCATGAATCACCAATCCAATCATGGAACTTGATTGGC
CCAGCAGTAGTTTGAGCCTCAAAATCAGGGGCAGTGTAGCCAAGGCGGAGA
>NODE_3755_length_96_cov_9.052083
CTGCTGCCTATGCTACTGGTCTTCTTGCTGCTCGCCGTGCTCTCACCAAGCTTGGTCTTG
CAGACCAATACGAGGGCATTACCGAACCCGACGGTACTCTTTCCCTTACAGAGGCTATCG
AG
>NODE_3761_length_207_cov_45.932365
ACAGATATCCATCCTCTTCTCCTTGTTGCCTATGTCTTCCCCAATCTTCCATAACTTTTC
TTGATCAGTCACATCAACACTGATGTACTCCAACCTTGAATTGTTCCCTAGTTTCGCTAC
ATACTCTTTCGTCTTCTGCCACTCCTCCGAAGGGGTCTCTGGCAAGTCCAAACAATAGAC
CGCTCGCGCACCCAGTTCACATAATGTTAGAGCCATCTCGAGGCCAAGCCCAC
>NODE_3767_length_123_cov_19.081301
TTCTTTCCCTCGAGAGCTTTAGCAAGAAGACTAGCCCAGATTGGCTCAAGTTCGACACCG
GCAGCATTTGTGATTGCAAGGATCTTCTCAGAAGTGACTTCAATACCGTCATCAGCGAGG
ATGAGGGCAGCATATGTAGCAGCGAGTTC
>NODE_3769_length_152_cov_6.717105
TTGCGAGATCGGCGAACAGATCGGTTATGTGGGTCAAATCAAACAAGTCAAAGTTCTCGG
CATCATGGCTCTCCTTGATGAAGGCGAAACCGATTGGAAAGTCATTGTCGTTGACGTCAC
CGATCCTCTTGCTTCCAAGCTCAATGATATTGAGGATGTTGAGAGGCATTTGCCAGGT
>NODE_3771_length_119_cov_3.630252
CTGCGGAAAAAGCAGACGGGGGCACAGGACCACCGGAGCGTGGGGCAGGACCACGCGAAG
AGGAAGATGTGAACTCTGGCTGAAGTGGAATGAAAACGGGTGGAGGCGTAGTGTGATTGG
AAACCGGGTAGAGGGGCGTGTACTG
>NODE_3772_length_65_cov_4.138462
ACAGGTATATCTTCGTTATATGCCAACAGATGCCGCTGAGCTGCTGAGCGTGCATGGTTC
ACTAATGAATTTGCATCAGCCGTTAGACCAG
>NODE_3773_length_316_cov_13.661392
AAGAAAACACGCCACCTCCTCCCTAACGGTTATAAGAAGCTCACTGTCAACAACGAGAGG
GAGCTTGACATTCTTCTTATGCACAGGGATAGCATTGTTGCTGAGATTGCAGGCAATGTG
AGCAGTCGCAAGCGTATCGCTATTGTCAAAAAGGCTCAGTCCATGAATATCAAAGTCATC
AACGCTACCGGTCGTCTGCGGTCCGAGGAGTAGAAAGTTCCTTTCGCAATGTCTCTCCAT
GTATAACCTCACTATACGATAATGCAAAAGCAGTGATGTATGCTCTGCGAATCGGGTGTC
CGATGTGGACTGCATGTTTTGGCTACTGTAAACAAGAAGAAG
>NODE_3777_length_121_cov_26.628099
GAACACGGCGGCACAGTTCGTATTGACTCAGATCGGAGGGTAGGAAGATAATAACACCAT
TGTACAAGTAAATGTGCTGGTGCTAACGAAACCATAAGCTTGGATAGGATGATTCGCTAC
AAATTCAGACAGTTTGGAAATTTTAAA
>NODE_3779_length_149_cov_10.228188
CCATTCTAGGTTTGATCTTTGAGAGAGTAGGGACCCAAGAAATGAACACAAGCTTGTTTC
GTCGCCCTCCATCATCTGTCTCGTATTCAACATCGTAGACAGCATATCGGGGTGCATCCT
CGGGAAGACTCTCCAAGAATTCTTCATAGTCGGCGTTATCGGACTCCTTTTCCAC
>NODE_3780_length_65_cov_84.753845
ATGCAGCTGCTGAACAACTTACTCAGCGTCTCCACTAAGGGTGGTTGACTTGTAATTGTA
TGCATACATTGGAGAGCTTTGTCTGTACGTT
>NODE_3782_length_71_cov_5.549296
TAAATCGCATAGTCTTACAATACCTTGGTTGGTCAAGAGAATGTTCGAAGGCTTGATGTC
ACGATGTATAGTCTTGTTCCGATGAAGATAAGCCAGC
>NODE_3784_length_236_cov_14.199153
CCACGTTCGAGATGTGGTTCTGGCAGGGCACTGGTTTTGGGCTCTGTGAAACGGCTAGCT
AACTGGTTGCTCGTACGACGCATATGTGCAGTAACGGGAATCACGTTTTCACCATTCTCG
TCTTCTTCAAAGACAGGGGCAGTACCAGGGAATTTACGTCTTAGAGGGAAAGTAGAATTG
GCCTTGGGACTCTTGGGAGAGGACATGAAATAGGAAAATATGGGAGAGGTAGAGGAAGGG
ACGGAGCTGCGGATGTTGTTTT
>NODE_3785_length_92_cov_4.021739
TGCATCGGGTGATAAACTGACATACGTATAACGAGCCCATGTGTAAGGATAGGTAACAGT
CGGAAATATACATGGAAAGACACAAAACGATGGACTATGGGGTAGGGAGGAAGGGGAC
>NODE_3786_length_63_cov_3.396825
CAAGGGACTTGAGTGTAACATTATGTGCAGTGTCCCACTTGAGTAAATCATGACTTCCAT
AGATAGTCTCACCAGTTCCATAAAACCAG
>NODE_3788_length_96_cov_7.312500
GCAGCAGCAAATACAGCACCGGCAGGTGGATCAGGAGGAGGAATTGAGATATCAGAAATG
ATTCTTGAGGTCCCGTTAGGAGCTGCTGGCATCTCCTGAACAGTCAATGTAGAACTGAGC
TA
>NODE_3790_length_56_cov_4.678571
TTTAAATTCCATTAACCCCACTCTTCTTCATTGGTATGCACCATGGCAGTTCTCACCGAA
CGTAGTGAAAGTCTGCCCCAGA
>NODE_3792_length_30_cov_8.133333
GTGAACCAATCACTGGGATGATCGGTGTGATGAGCCAGTGAGCGACGGTAAAGGAC
>NODE_3793_length_393_cov_11.012723
GCTCCTTCTGTCTCCGAACTCGAGACGGCTACCTATCAGACTCCTACTGGGAAACTTGAC
GAACTGAAGAGAACTGAAACTCAGGATAATACCAGGGTCATTCCAAAGGGCGTATCTTAT
CCATTCTTTTACCCTTACTTCGACATTGCCGAAAAATGGCCTCCCCTTGAGATCTTTGAA
CACAACGAGCCAGGGCTCCGTGCAGATCCCGCCAAACCCAACCTACTTACCCCCAATGCC
ATAGCACGCGATCTGAGCCCTTTTATCGGCACAGAGGTCCGCGGAATTCAGCTGTCTCAG
CTTTCCAAGGATGGCTTGGATGAACTTGCGCTGTTTGCAGCAGAGAGGAAAGTCATCATA
TTCCGCGACCAGGACTTCAAGGACATCGGTCCTGATAAGCAGGTTGAAATCGCCCGGCA
>NODE_3795_length_568_cov_11.457747
TAAATTCGACCCCACCGCATCAGGGCGTTGTTCAGCGAAAAAAGTCTGTAGGTCCTGGAT
ATTAGCAAATTGTTCGAGGTAGCCAGTGATACCAATAGATCCATTGCCTTCAGCTTCGAA
GTTGGTCGCGTTGTACAACTGTTTGAGGCAATCAACCGTGATAGTAGTATTGCAAGAAGG
GTCGACCATAACTCCATTGCCGATGTCAATAGAGGCAGTGGACGACTTGAGCGTAGGAGC
ATCCTCGATCGACACGATGGTCGACTTGGATCCTTTGAATCTACCAAACATGGTTGTGGG
TTGTACAACATCCACATGGTCATGGACAACATCAGGTAAGCTGTAACTCGTCGTCCGGAC
AAGGTAATCCCCACTCTCGACGTGTTTCCAAACGGAATATTTCGTATTAAGCATCTCCTC
TGCCTCCTTGACTGTGACACGTATTTTCACCCAATCCTTCGCAGGCGAGTATTCAATATG
CTCGATGCCATATGAGGCTAACCAATCTTTGACGGTCTCGATACTCTCTTGATGGGGAGC
TACCAATGCCTCGACCTCTTCTTTGGACAAGTGCTGGCCATAGCGCTCATGGAA
>NODE_3800_length_1000_cov_13.068000
TGTCGCCAGCTGGAAGGAATTTGCGCATGACAACTTTGAGAAGGGCTTTGCCCTCTAGAT
CACGCTCATCACTGGTAAGCTTGATGTCGAGCTTTTCGCACATGGAGTTGACAACATCCT
TTTTGAAATTCATGACGGCGTCAAAAATTTTGAAGATGGGATCCAGAACAAACATGTTAA
AGGCACGTTCAAGAGGTTTGCCATCAGCATCGTTGGAGCTTGTCGTCCATTTACGAGTTT
TGGGATTGAAGAAATTATCACCCCAGAGCTTAGTCATCATTTTACCCTTATCCACACCAA
ATCGCTTAGAGTAACGATTAGCGAATTGGAGGAGAGTGAAACACCAGCCATGAAGACCAG
AACCGAAGGCAACAGTCCCTTGGTCAGGATAAACCTGGACATCACCAAGGGCTTCGTCAT
GATATGTAGAAATGATTGCATTCGTTGATTCGATGGTACGTTGGAAAGATTGGAAAAGTT
CCTCCTTCCCGGATTGCAGTTCAAGAAGGGCACGATCGACCTTATTGATGATGACGACGG
GTTTGATACGTTCTGTTAGTGCTTGGCGGAGCACAGTTTCCGTTTGTACGCAAACACCTT
CAACGCAGTCGACCACAACTAAAGCACCATCAGTAACACGAAGAGCAGCGGTGACCTCAG
ATGAGAAATCGACGTGTCCTGGGGAATCGATTAAATTGATCAAGAATTCGTTGCCGTCTG
TCTTTTGCTTAATAGCGCTTACCTCCTCCTTATCGACCTCGAAGTACATGGAGATGGCGG
TGGACTTAATAGTGATACCACGTTCTTTCTCGTCATCTCGGGTGTCGGTGAATCGCATGT
CACCGGCCTTCGCAGTAGCAATGATACCGGCCTTTGAGACGAGAGAATCAGTAAGGGTGG
ATTTGCCATGATCGACATGAGCGATAACGCTCATGTTACGAATGTTGGTCGGGCGGTCCA
TAAGACCCCGAATCTGATCTACGGTGAAGTTAACCATGGTGAAATCTTTCTACGGTGAAC
AGAAGA
>NODE_3805_length_228_cov_11.587719
TAACCGTAATCACAACCTCTAGCCTCTTAAATTGTTGTCTCATACGGGACAGGTCTCATG
GTCTGAGGGGCGTTGTTGGTAATAGATACGACATGTGATTCACGGGGAGCAACAGGCTTG
CGCTTGAGATCGACGCGCTCGCCCTTGTCCCTGGCAGCAGAATGAGCCTCAGTGTTGGAC
TTGACTCTGTCAAGGAACTCCTGACGACACTTTGAGTGCTTGATGTGTTCAATGCGGATA
TTAACACGCTTCTA
>NODE_3808_length_328_cov_8.963414
GTCGCTTTGACAGTTCCTGCCATTATTTACATTGACAAATGGGGTCGCAGGCCCATGATT
CTCGCTGGTACATTGCTTATGGGTTTCTGGCTTTATCTTGTCGGAGGTTTACAGGGACGT
TTTGGAAACTGGAGTTCAATCGATAACAGTCCGATCTGGGTTGTTGAGAACAATGATCCT
GCCACCAAAGCTATCATTGTTTGCTCCTACTTCTTCGTTTGCAGTTTCGCTATCACTATG
GGTCCTGTCTCTTGGACATACCCCGCTGAGTTGTATCCATTAAAAATCAGAGGGAAAGCA
GTATCTTTGGCAACGGCAACTAACTGGCTTTTCAACTTTGCTCTCGCATACGCC
>NODE_3811_length_116_cov_3.232759
TCCCTTCAGAGTACTCTTGTGCTCATCCAAACCCAGCTCATGGACGGGAGAAAACCTTGA
ACGGCCAGTTTGACCTTATGCGACAGGTTGGAACCAGCAATGCGACTAGTGAAAGCGACG
CGCGGTACTCTTGATCGTGTCG
>NODE_3815_length_69_cov_4.057971
CGGGACCTGTGAATTGATTGGAAAAGCGAAAGATGAAACCGGCACTCTTACTTTCAAGTC
CAGGCTAGACGAAGGGGATCAGCAACTACTTATTG
>NODE_3816_length_92_cov_2.989130
GCGCAACCAGGTCGTTTGTGATGTAGGGGTAGGTCCAAACGGAGGGGCAGTAGAATACGT
ATATCCCTGAGACCAATGGAGCTCAGAGTTAAAGGGGACGCGCTCGTTAACAGCCATA
>NODE_3822_length_497_cov_8.591549
CACGGACAGAAGGTTTACAAATAGTGTACATTATTTGTCTGGTGTCCTGTCTGGTGTTCT
GGACATTGGTCAAGGTGTGACTTCGGTTGTAAAGAAATCGGTCCACTCCTTCTCTCCCCA
ACTGCTCGAGACCTCATGAGCAATTAACCCGTCCCATAGCACAGTAGGAGAGAAATGAAT
GCTGTTCTGACGAGAGAATTTGATGTTATACTTCAGATCATCGGTAACGGCATTACCTCC
ATTCGGAGTGTCTTTCAGAGTCAAAAATTTGCGGACGCTCTCAACTGCTTCGGATGAGAT
AACCTGACCTGCCAAAGCAGCAAGATTGTCCCGGATCTGTCGTGGAGTCAGGTCAAGTGT
GGGTTCGTCGAAATAGTCCCCTTGATTATCAAAGAGTAGGCGACTGAATGTCCAGAACTT
ATCAGGAGAAGCTTTAAGAACTGCTAGGCCAGCTTCGTGGGTCAGGGTAGATGAAGCATG
CCAGGGTTGGACTTGGAGGCGAAAGACAACTTTAATTTTCCCG
>NODE_3823_length_286_cov_14.314685
GTTGTGTTGTTGGAAGATTGTTCCTTTAGCGGGAGGATGGATGTACATCTCCTGCGTCTT
TATACTTTCTTCCAAGCTCATCTTCTTCGTCCAGTCCATTAAGGGTTCTAAATCCCATGC
CCATTTTAATGTCTCTTTCGCATAGGATTCTTCGTCGAAGACCATTGCTACGAGGAGGAT
TGCAGGATGCATATCGGGTGGCATACGTGCTACGCCTAACATTGCGTTCACCTTTGGGTC
GGTTATAGTGATTAGATGCGAAGCTAGAGCGTCGAATTTGTCCATTGGGAAAAGGAGAAC
GCCACCGTATAA
>NODE_3824_length_144_cov_50.583332
CTACGCCTAGCGGGATTCACGTTCAATGAACGATGTAGGCGTCTAAGAAATGGCGTCGCC
ATAGGGATGTTGATGTGACCCATTGTGTGGCGGATTTCCTATGGAAAGTGAACTCGGGTC
CCAGACTCTGCTTGCTTGTCGTTCCAGATTGGATACTCGGTGCAAGATGG
>NODE_3825_length_113_cov_3.884956
GAATGATGCCGTGACGAGAGGTACGATGCCAAAGCCCAGCGCGTACATACTCAAACCTTG
AGTAGCCTGGAATTCTGACGCATTGAGATCTCGCATCATGGAAGGGAAACCAAGGTTGTA
TCCTGAGGCCGTCGAAGAT
>NODE_3828_length_67_cov_4.328358
GATACCTTGAGCGGCAATATGATGACATTTTAGCTGAAGAGTCTCGTATCAAACGTAACC
CTCGCTTCAGGGACAACCGAGTTCACGCTTTGC
>NODE_3829_length_183_cov_5.300547
ACTACCGACTGCTACCTCAGCCTTTGCGCGTTCACGTTCCCTCCACACACTACCTCCACT
TAAGGCACCAGGTTTATACTTCGTAGGTCCGGGACTTCCCAATCTTGGTGGAGGTTCAAC
AGTGGACGCAGGTGGAGGCCAGGGGATGCCAGTTCCAGGACTTCGTCTCCACTCCGTTTC
GATAGTGCTCGTTCCACGATTAGCAGACG
>NODE_3830_length_93_cov_4.655914
AAAATCCCTTCGAACCACTCTGGCCTCCAGGTCCAGGTCATGCCGTAATTCCTCAAGAAC
CTAGCGCAGAGTTACAGTCCATGCTCTCTCAAATCGACCCGAAACGTATTCAAGCCACC
>NODE_3831_length_131_cov_8.946565
ACATCAGCAGCCATCATACGTGCGCCTACAGGGTCACCTCCCTCCAGAAAACCACCAATG
GAAGCAGCGTATTCAACACCTATGAAAGCTAATGACCTTCCACCTATCGCACCCTGGAGC
GCGATTTCGAAGGGTGGCCCAACGACTGTACCAATAA
>NODE_3832_length_475_cov_15.503158
CAAAAAGCCGTCTCCGACTTCCAGCAAGGAGGTAGAAATTCCGGCGACGACCAAAAAGCC
GTCTCCTCCTACTTCTACCAAGGAGGCGGAACCCCCGGCAACGACCGGAAAACCGTCTCC
TCCTCCGTCTTCCAATCTCCCCAGCTTCCTGGTCGGCACCCAAACAGGGCAAGGTACCTT
CTATTCCACTGGTCTTGGTGCATGTGGTATTACGAACAAGGACACCGACTATATCGCTGC
CGTCTCCCACCTCTTGTTTGATGTTTACCCGGACTACAATGGTGTCAATCCGAACAATAA
CCCCGTTTGTGGACGCAAAGTCACTGCCACTTACAAGGGCAAGTCTGTCACGGTCGCTAT
CACTGATCGTTGTACAGGTTGCAAACTGACAGACTTGGATTTCTCTCCCTCTGCCTTCGA
TGAGCTCGCTGACCCTTCTGTTGGTCGCCTTAGCGATGTTGAATGGCACTGGGACGCCTG
AGTATTTCCCGATTCCTTTCT
>NODE_3833_length_27_cov_16.074074
AAGGAACAATCTTCCAACAACACAACCTGGTTCTTTCGAAATTGACACCGGAG
>NODE_3834_length_113_cov_8.407080
GTCGTGATGAAGTCATATATTATCCCGCACCAAGCGAAACAAGTCATGTGTCGACATTTG
TATTCCCAGAAGCAACGAGAGCGGCATGGAAGAAGTTTATAAAAACCGAGATCGTGAGGC
CAAGTGCGAGTACTGGTGG
>NODE_3835_length_168_cov_11.696428
CAGGCATTAGATACACGACGCTGTCGTTGTGAGCTCATACGAGTCCCTCTTTCTTTCTCA
GAAAATACATTCACAGAGTTCTTCTGCACAGCAGCACAAGCACATGCCCGCCAAGCAAGC
CATACATCCGCCACCGCCCGAGTCCTTCTGAGGCTGCTGTTGTACATAGACCGTCTGTGG
ACCGGGTTGGGGAG
>NODE_3838_length_237_cov_10.354430
TTGGAAGCAGCATCGTCTGTGTGCTGAACATGAAGAGAAGGATGAGGAGAGGTATAAGGC
ATGGGGAGGGGGGCAGCAGCGGAAGATTGAGAACGATAAAAGGGCTGATGAGAAGGGACA
AGGATGGAGGATGGGTCCTCAAGCTTAATAGTAGAAGTATCGTGATAAACAAGAGGAGAG
TCTGAAGAGAATTGGTCTTGATACTGTGGGGAGATGAACGGCTGGAACTGTGCGTCTCGG
TCACATCGGACGACAGGAAAGGT
>NODE_3839_length_75_cov_6.680000
TTGTGATGACCAGATCTTCCCTCCTCAACTTGAGTTCCTTGATCACTCGACCCATCTCAA
TTTCTGACTTTCCTTTACCATATTCCTCGGCTGTATCGAAC
>NODE_3847_length_275_cov_13.127273
TCTCTGTCTATTCTTCAGGCCCACCCACCTCCTTCAATTCTCCCGATGTCCAGTCTTTCC
CTCTTTCTCGTGACTCCCAGTCACCCCCGCATGATGGTACCATCCGCCTTCCCAATGCTC
CTCTCACCGATATCGCTTCATTGACCCAACAACTTACCCACTCTTCCCAACCTTCCACTC
CTTCCCTTCCTCCTACTCCCCCCAATATGACTTCATCTCCTGCATATTTCTCTCCCTCTT
CCATGCCTGCCACTCCGAATGCCGCCAACCTTCAGGCTCAAGAGTACTTTTGTCGCTCCC
A
>NODE_3848_length_27_cov_9.296296
GCTCAAGAGTACTTTTGTCGCTCCCATGATCTTGGTGTCTCTGGTCTTTGGTC
>NODE_3849_length_86_cov_4.523256
CTATCACAGCCACCCTGATGCATGCATTCCTCTATTTCCGGGAACAGATATGGGTCCAGG
CCCGTCGTTCTCTACACGAGCAAGCTGACATCCATGCGCGGTTGATGGCCCG
>NODE_3852_length_172_cov_39.436047
TATCGACGATGCCGGCCGATACATTCAAGATCACTGGTGGCTCTTCGGACGTTGTGCCCA
CTTTTATTGGTGTTAAAGTGAAGTACGTTCCCAAGACTGCTGTTGCCAATGAAGCCTATA
CGGTTCTTGCACCTAATGAATCTGTTACTGTTTATCATGATTTGTCAACAATGTACAACT
TCACCAACTCCGGCGAAG
>NODE_3853_length_148_cov_5.445946
TCATGGCATTCGAAATGTTCAGGAGGGTCTCGAATGGAACCTTGCGAAGACAATCCACGG
GACTCGGGTCACCTGCACATCCGGTCTCACCTAGAAGACGGTTGAATGGAAGTCCAGGCC
TATCGTACGTCGAGGCAGGAGGAGAGCTTTTAAAGGGGCCGACAGAGGAGTCAA
>NODE_3866_length_420_cov_7.142857
TTGAAAGTTCAGACAGACGGTCTTGCAGGCCACGAACACGAGTTCTACCATTGGGTTTCG
GGCACAGACTGGACCGGTGGAACCGAAGCTTACTCAAACTTGGAAGAAGCTGGAAGCTAT
TGGTTTAACGCTATGGTACCAAACGGGGTGCTCGTCAATCACACCGTGATCAACCAAAAG
ACCATGGACTTCCTGACCTATGTTCTGGACCACCAAGATTCAACTGGCTGGCTCGGTCCC
GAGGTAGGAACTAACAAACCGCGTTACTTGTGGGCAAGATACCCCTTCTTCTTTGGTGCT
ATCCAGATGACAGAATTTTATCCTGACCTGACCGACAAAGTCGTCCTCGCACTGCACAAG
TTTGTTGCCTTGGCAAATACGATGCTCAATAACGATGGTCAGGGTGTCGAAGCCTGGACT
GCTACCCGCTGGGAAGACTTTGTCAT
>NODE_3869_length_128_cov_6.328125
CACCCAGGAGGGCGCTATCGAATGCATCCTCATTCCATTCCTCTTCTGCCCATGCCAACG
GTGGAGTTCAGGGTCGCACCTCCCCCTTGCAGCCTATTCCCGACCACGATTTTACTGCTG
GTGCAGTGCCTGTCGGTGGATATGCAGATTTAGC
>NODE_3870_length_60_cov_2.866667
AACCAATATAACAAAACACAAACGCACTCTTTTTACACAGCACTCTACAACCCATTCAAC
ACTTAAGTCGCCTCAAAATACATCAA
>NODE_3872_length_136_cov_5.588235
TGTAGCCTGGAGTTCTTCGAGCTCGACATCAAGCCTGGCTTCTGTTTCCTGGGCCTTGGA
AACAGCTTTGACTTCAAATGCCTCAATAGCCTTGATCTGAGCTTCCGTGTCGTACTCGGC
GGGTTTGAAGCTCTCGAGAAGCTTCTCAGCTTCATCAACAAT
>NODE_3873_length_151_cov_4.225165
GGAGTCGAGTCCTTCCAGTTCGACATGGCGTTCGATGCCTCGTTCAAAGCGTGCAAATGC
GCGTGCAGGCGTGCCCTTTGCCTCGCGTATGAGGACAGGAAGATCGGGGTTATGCTGTTT
GATGGAGCTGTAGTGGGCAAGGACAAACTGCCTTGTGCCTGCAGATGCAGGGCCAGA
>NODE_3874_length_376_cov_7.276596
CTCGGGAATGGTTATCAAGTAGATCCAGGGCCATAACCTTATTTAACCATCACAAATGTT
ACCTCACGTCCAAAAAGTTCGATCCCCACAATCTTGATTTTCCCTCCCAATTAACACTAA
CTACATCTGGGTCTTGTTCGGAGGCAACCAATCTGCTAGCCAAGCCTTGACAAACGTAAC
TTCTTCTGCATGTATCTGCTGAATCTCAAATGGTTCTTGCGAATGGTCAGCCAAGCCGTA
TTCATCCCAGTGGTGGACAGCACCAGGAATCAATTTGAACGGTCTAAGAATGGTGTCAAG
TCTTGGCCTAGCGTCGTCGCTATGTGGAGTATCCGGTCTCCACGGGTCAACTTCACCGTC
AATAATAGCAAGTCTATCTGCAGCAATATCAAAATCACCCAA
>NODE_3888_length_69_cov_5.231884
CCAGACTCCTGAGGAATCGTCAAGGCAATACGTGTTTCGAAGGCACCTGCAACAAGTGCA
CCCTTTCCGTTTCTGGAACATCCGCTGACGGCAAG
>NODE_3890_length_98_cov_6.326530
CCCCCGTTGACCGACAGATTCAGGCTTCTTTCTTGCCCACTGGAGTTGAAATGACCTCTC
CAAAGCACGATATTTTCACAGAAACCATAATCACATCCATATAGAATTCTTCCATCTCCG
TATG
>NODE_3891_length_86_cov_17.674419
TGCAGCTTGGGCAGTCTTCCTGGCAGCCTTGGTTGCGAGTTGCTTACGGGGAGCTTTACC
TCCTGTGGACTTGCGGGCAGTTTGCTTGGTGCGAGCCATTGCGATGATTTAT
>NODE_3892_length_336_cov_18.622025
TTCTCGTTAACCCTTAAAAATGGCTGAAGTCAAGCAGGGTAAGAGCGCCAAGGAATTCAC
AACCGATTTCCTCATGGGTGGTGTCTCTGCTGCTGTCGCTAAAACAAGTGCTGCTCCCAT
CGAGCGTATCAAGCTCCTTGTTCAAAACCAGGATGAGATGATCAAGCAGGGCCGTCTTTC
CGAGCCATACAAGGGTGTCAGTGACGCCTTTGTTCGTACTTATCGGAGCGAGGGGGCCGT
TGCCTTCTGGAGGGGAAATACTGCCAACGTTATCCGTTACTTCCCTACTCAGGCCCTTAA
CTTTGCTTTCAAGGACTACTTCAAGGCTATGTTCGGGTTCAAAAAGAATGAAGGCTATTG
GA
>NODE_3893_length_88_cov_4.931818
TCTCATTTTCAACCAATACGTTAATCCTATTGCTCTCGCCAACATCAGCTGGAAGTATTA
CATTGTTTACTGCTGCTGGCTCCTCTTTGAGCTCGCCTTCTGTTATATGTATGT
>NODE_3894_length_123_cov_3.569106
TGGCCGTGCGCGCCAAGTCGGGCTGCTACACGTGCAGGATACGTCGAAAGAAATGTGATG
AACAACCAAATGAACAAGGTTTCTGTTCCACCTGTGTTCGTCTCCGTCTCGAATGCTTGG
GCTTCGGCGCCAAGCGTCCTGACTGGCTG
>NODE_3896_length_430_cov_11.109303
GCATGTTCGACTCGGCTTCAGTAAACTCCATCTCATCCATACCCTCTTGTGTATACCAAT
GCAAAAATGCCTTCCTCTTAAACATGGCAGTGAATTGATCACCAACACGCCGAAAGAGCT
CTTGAATAGCGGTGGAATTACCCAAAAAGGTAACAGCCATCTTGAGGCCCTGAGGAGCAA
TGTCACACTGAGCGGTAAGCACATTGTTGGGAATCCATTCCACAAAGTAGGCAGAATTTT
TGTTCTGAACATTCTGCATCTGTTCTTCGACGTCCTTCATTGAAACCTTGCCACGGAAAA
CAGCAGCAACCGTGAGATAGCGTCCATGCCTGGGATCCGATGCAGCCATCATGTTCTTAG
CATCAAACATTTGCTGGGTGAGCTCGGGGACACTGACCGCACGGTATTGTTGACTACCGC
GAGCAGTCAGAGGGGCAAAACCAGTTAAGAAAAAAA
>NODE_3898_length_174_cov_5.057471
GTGCAGGGGACTCACTTGAGCTCTGTGGTGCAGGTGGACGCCTCAACTTGTTCTGGAGTG
GTGAAGCTGCCCCTCCTCCTCCTGCTGCTCCACCTGTCATTGGGAACTGGGTCTCATTAG
GGTGCTGGACCGATGCCGTAGATGGTGCCCCTCGCTCTTTGTCTGTCGGAATGGACGTCA
GTGGTTCTTTGACAAACGAG
>NODE_3901_length_72_cov_4.263889
GTTACAAATTGGGCACCTGGGGTTCGCTCGAGGCCATACTCAACTTCAAAAATTGTAAAT
CCTCTCACGTACTCAAGTTTGAGAGATCGAACGGAGCA
>NODE_3905_length_27_cov_2.148148
TCTGCTCCTTCCGAACTTTAACTTCTCCCTTGAAAACTCCATATTTAACCTCA
>NODE_3906_length_27_cov_111.074074
AACTTCACTCCTCGCACCTCTACTTCACCGTCCAGCCTATTCTGGGGTATCAA
>NODE_3910_length_226_cov_7.438053
CCCTCAGCGGCTCGTACAGAGTGGAAAAGTCGCGAATGTTCCTTACATTACTGGCAATTG
TGACGACGAAGGAACACTTTTTTCCCTCTCTACGCTCAACCTGACGACTGAAGCACAAAT
CGCAGATTATATCCAGAATGTATTTATCCCTGGCGTCAACAACGACCAAATAAGCCAGCT
TTCGGCATTATATCCTGCAGACATCACGGCAGGATCGCCATTCGACACAGGGCTCTTGAA
CGCTATCACTCA
>NODE_3912_length_100_cov_7.670000
TGTGGCGGAACGAGACGAATGCTAAACTTTCCTGACACCTTTGCAGGAATGACTGTCTTA
GCGCCTACCCCGCTGAAAGCTCCTTCAATTCCATGCAGTGATAAGCTTGGTTCCCGCATT
CTTCCC
>NODE_3913_length_715_cov_7.097902
TTTGGAATCATCAGGTCGTTCATTGCATATAGGATATCAAGCGAGCATGAAAATAGCAGG
GTTGTTACGAGTTTTATCCTGACCCTTTCTGAAAGGGTAATAAGTAGTAGATACGGTACT
CGAAGGAAGTCAAGCGGGAATTAGAGACGGATCGCAAGATGGTCAAGCAGTCAGGACAGA
AAAACTACTCCACAACGTTGAGGGTGCAAAGTATCAGGATTAGAGGAACGTCTATTTGCC
ACCAGTGGTACCCATGCCCATGGAAGCCTTGAAGGTGTCATAAATCCACCATTGGAAGCC
AGTGAGGGTACCAATCATGATGACACGAGTACCGAGACCTTTAGTAGCAAGGGAGACAAC
ACCAACTTCTTTTGCGATGGTGCCGAGGCTCTTGCCCTTGTTCTCGGATTTGCCAAGTTG
AGAGACGAGAGAATCAGCAGGGTGAGAGACGATAGCGCATACAACACCGGCGAGATAACC
GGAAGCGAAGGTGACACCGAGCTGAGTACCCTTGCCATAGGTATCCTTGGGTTCTGTGAA
GACATGAGTGTAGAAAAGTTGTACAATTTTCTCAAAGAAAAAGAATTTGGCCATAGTGTA
GGGGATCTGACGCGACCACAGGGGAACGAGCGAGCCAAAGGGGAAGCGAGTTTCAGCCTT
GGTCCTGCTCATCTCTTTGAGAGCAGCACTAAAGGGGATGGGAAAAGTGCCAGTAGGGCT
AGTTTGGATCTTGACTTTGGT
>NODE_3914_length_279_cov_21.899641
AATTCCGACGGAACAATTGCAGACACTTTGGGACCTTGGGCAGATGAGACGATCTTGATT
TCTGAACAGCAACAGACCCACCTTTTGGATTTACATGCTGCTTCGATTAAATATGTTGAA
GCCATTGGACCCGATGCCGCCCACAGATTGAATAGAACACCCGACGATAACACCCATCTC
AACGTCAATGGCACTACAGTGTTTGGCAGGATGGTGGCTGACTTGCTCGATGCCAGTTTT
CCGGGACAACTCCCTATCATCTCGAATCCTCAGCTCAGTTCTGATATTGCGAATGGCATT
CCTGC
>NODE_3922_length_73_cov_4.657534
TTGAATAAAGTTATGGGGGGGACCGTCAACATCTCGGATGCCTTTGAGTCATATGGCGCC
TTCGCTGTTGGTAAAATTAATGATGAACAAAGGTTTGAT
>NODE_3924_length_53_cov_130.396225
AAAGGGGTTGAATACACTTGTAAACAAGAATTGAGTCCGACACAATTGACTATATCATGC
AAAGAAGCAACCTCAAACC
>NODE_3925_length_27_cov_696.259277
GGAGCCGGAAACGGCACTCCTTTGCTGAAAAGCCGACCAAACTTGGTCATTTA
>NODE_3927_length_59_cov_4.186440
CCTGTCCCCACTGAGTCCACTAAATACCTCCGCAAGACCTCGATTATTGCAACTATCGGC
CCGAAGATCAACACGGTAGAAAAGC
>NODE_3928_length_71_cov_39.577465
TACCACCAATGTTCTGGTTCAAGATACGAAAATGTTCACTCTCAAGTTTTCGGAGTTTGC
CGCGCAATGTTTGGGAAAACCCGAGGCCTACATCACT
>NODE_3932_length_119_cov_45.201679
CCATTTCCCCTAAATGACCAAACCAATTCCTTCCCAAGTCAGGTTTATACTGCCAAAGCA
GCCACCTTCAATGAGTTGGTCCAGAAAAGGCCAGTCCCCCCACCCGCAAGGAGAGAGGCA
TACTAGACAGGTGTCACCACCAGCG
>NODE_3933_length_233_cov_5.030043
TGTTGTGAATACAATGCGAGGCCGTGTCAATTTCGACGAGAACAGAATCACTCTAGGTGG
TCTGCGTGCTTATCTCCCCATCATGCGCCGCAGTAGACGTATTGTCTTCATTGCTTGCGG
TACTAGTTACCATTCTTGCTTGGCTACACGTGCTATCTTTGAGGAGTTGACCGAAATTCC
GGTTAGCATCGAATTAGCCAGCGACTTTTTGGACCGCAAGACGCCCATTTTCCGTGATGA
TTGCTGTGTTTTCCTTAGT
>NODE_3934_length_99_cov_9.989899
TTACTTCGAACAGGAATATTGGTATTGAGGATCCTCGCGGCGACTCTATTGCAATATTTG
AGCTGATCAACAAGGGCATGGCGCACGAGAGGTTACAGCTTGTGAACCAGGTCTACACCG
GTCTT
>NODE_3936_length_58_cov_141.396545
CTCGGGAAATACGAGACGAAGGCTTACGGTCAGCGTTGAGTGAGATATATTGATATGTTG
AACAAATGAAGGATCTGTATTGTT
>NODE_3938_length_363_cov_15.622589
TCGTCGCAAGATCATGTCTTCCAGTCTTACAAAAGACCTGAGGGCAAAATACAACACTCG
TTCGCTCCCAATTCGCAAGGATGATGAAGTTCGGATCGTTCGAGGGAAATACAAGGGACG
TGAAGGCAAGGTAACCCAGGTCTATCGTAAGAAATGGGTTGTCCACGTCGACCGTGTTCA
GCGCGATAAGTCAAATGGTGCATCTGCACCCATTGGTATCCATCCTAGCAAAGTTGTTAT
CACACAGATCAAGCTCGACAAGGATCGTCGGGACATTCTTGAGAGGAAGGACAGGAAAAA
GCAGGCTGGTGGTGATGTTGAGATGGCTGATTGATTTATGGCACCGGAGGGCTCATGATT
TCAAAAGCACTCATGTACTTATGCATAAC
>NODE_3942_length_178_cov_4.955056
TGTCATCATCTTGCAATGAACGATGGTATGTTGACAACAGTGAGGATCACAAACTGTATG
TATGAATAACGCAGTTCGACCACAAGCGATTGCGATGTTCGCTTCCCAGAACATGACTCT
TGTTGATCACTCGCAGCATGTCATGACCATCAATAGAAACTAGTGGCCCGAGGTGCAAGG
GATCATTACCGGTGTCCAAGGATA
>NODE_3943_length_54_cov_4.000000
TACCGAGATTGTTGAACGCCATCTTTCTAGTTCGTCGTCTTCAGCACAAGATGGGCACAA
TGATCCAGAGCTTCGCGCCA
>NODE_3944_length_346_cov_9.364161
GACATTGGAACCATTCAATGGCAGCGAGAATGGCAGAATTTTGTTGGCGATTAATAGGAT
TGTATTTGATGTCACCTCTGGGAGGAGTTTTTATGGGCCTAATGGAATGTATGGTAATTT
TGCAGGGAGGGATGCTTCGAGGGGCATGGCAAAGCAGAGTTTTGATCTGGAGATGCTGAC
ACCTGTGGACCAACCGCTGGACAAGTTGGAGGATTTAAAGCCTGAGGAGATCGATAACAT
GAAGGGATGGATTGAGCACTTCTCAAACAAATATATAATTTGCGGCAAACTAGTGGAGAA
TTTAGGAGTTTGACATTGAAGGGGAGTGCACTAGTTCTGTGAATCACATTGTTTAATTAT
GAGGCTCCTCGC
>NODE_3951_length_248_cov_20.750000
TGCGTAACAGAGGACGTCCACAAGTCCACCCATCCACCCACAACCACTATTTCAGCTTCT
TCTTGGGACGGAGTTGTGATGAATGACCACAAGACCTCTTTCTACAATTGGTAGCGCGAG
GTGGAAGACGAGCATAGCATTTACGACAAATCTGTTTATCGCAATTGTATTTCGATGCCA
AGACTTTCAAAGAAGGTTCGATGAGACCACCACGAAGGCGGAGGACGAGGTGCAATGTTG
ATTCTTTCTGAATGTTATAATCGCTTAGAGTTCG
>NODE_3952_length_182_cov_20.104395
TGAATGTTATAATCGCTTAGAGTTCGGCCGTCTTCGAGTTGCTTCCCGGCAAAGATCAAG
CGTTGCTGATCAGGAGGAATTCCTTCCTTGTCTTGAATCTTAGCCTTGACATTATCGATG
GTATCAGAAGATTCGACTTCAAGCGTGATCGTCTTCCCTGTAAGGGTCTTGACGAAAATT
TGCATCTTGGTCACCAGTGGGGAAAAAG
>NODE_3953_length_546_cov_9.761905
TAACGCAGCCCATACGTTTGCCACGATGACAGAGCCTTTGGGTATGAAAAAACCTTTGTA
GACATCGTGTTCACTGGTACTATGCGTCACAGACAGAGGAGTCACATTTTGCCATCGCAA
CACCTCCTTGCACAAGGCATTCACATAAGGGAGATTCGGTTGATCATTAAAGTCAGGTAA
ACGATCTCGACCCACCACAGCGTCGATTTCATCCTGTGCTTTGAGTTGGCTCTCTGGATA
TAACATCATGGCGAGAAGGAAGACGAGGTTGGCAGAAACACTTGTATCAGCCCCAGCTCC
AAAGGCAATTCCCAGAACGTCTCCAATGATCTCGACAGTGTTTTCGTCCTCCGTGCTGAC
GTCATCTAGCATATCCTTTCCAATGCATGGCAGTGCCTCGTTGAGCTCCATCTTCTTCCT
CAACGTCATAAATCCATCATCTCTCAATCTACGTACATACCTTCCCCAGTCATCCGCTAG
TCTTCGGAATCCGGCTCCAGGAATCCATCGGGGCAAGTGCTTAAGAATGGGAATGAAATC
CACATAGAATGTTCCAAAAATACCAGCCATCG
>NODE_3954_length_108_cov_4.500000
ACACGGCCTCTACCATGGAATCCCCAACCAATCTGTTTCGCCTGGACAATACCAACACCC
AACTCATCAGCCATCGTCCATACAGCTCCGGGATTCTTCTGGAACTGTCTTCCAACGAGA
ACGACATCTGCTTG
>NODE_3955_length_105_cov_4.942857
TTCTTCATCTTTGGCCCATTCTCCCACTTCCTTGGCGCATGTGATGGAGCGTTGAGCGAT
GATGTTGATCTCTGCCAGGAAAACCTCGAAGCGAGGCTTGCCTAGGTCTTTGTGGATAGC
TTCTGCCAAAG
>NODE_3956_length_67_cov_3.567164
AACATGATCATCGCTCATAACGGATCGGTTCAGGAGATTCCCACCATCCCTAAGGACGTT
AAAGCCATCTACAAAACTGTCTGGGAAATCAGA
>NODE_3958_length_382_cov_9.065445
TCGTTGCGAAATACAAAGATTCGTCGATTCATATGGCAACCTATACCACGGCAGAACCTT
CTGTCGGTGAACTTCGATACATTGCTCGTCTCGCAAGGTCCACAGTTCCCAATGGTCCCA
TAGCTTCCAACGTGAATGGCGGTACAGCTATTGAGGGCAGTGACGTCTTCTCAGTCAATG
GTCAAACACGGTCCAAGTTCTATTCCTCAAGGCAATTCATCGACGATGCTATTCACAGTG
TGTCCGGCTCAGGGATCAGTGTCTTCATGATTGTCCCGGGTACCGGTTTTGAGGGGTCCT
CTGGTGGTCCGTTCTTCAGGGACATTGATAACCAAGGAGGTTCCGTACAAGAACTCTACT
TTTATATGAACTCGGGACATACACAAACTGAAGCTAATCGCATGGGCT
>NODE_3961_length_66_cov_6.045455
GCTGGATTAGACCCTCAACATGTTGCTCAATTTGAAAAGCTTGGATTTGAACGAAGTAAA
GTTATCGATGCCTTGAGGCGGCTCAACTATCG
>NODE_3962_length_98_cov_7.785714
TGATGGAGCGTGGTGATCAACTTGTTCAATATCCCGGGAACGCTTGGTGGTGCCTTTATC
CTCGATTATCTGGGTCCCAAGTACACTATGATAACAGGTCTTCTCCTTCAGGCAATCGTC
GGTT
>NODE_3963_length_247_cov_9.603239
TTCCGAGCCGTCTCGCAAGAAGAGCCCGCCACAGAGAACCACACTATTTCACCAGATGGA
TACAACCAAGGTCGTGACAATTTCGTTGCCAACGCTATTGGTAGTAGAAACTTTGGTGGT
GTAACTTACAGTACAAGTTCTGAGTCTGTAACGGGACTACTACCAGTGGGTGCAAATGGA
ATCAACCATGGGATTGCCATTGATGGCCTCGTCAGTGTTTTAACTGTTCAGATTGTTTGA
TATAAAGATACAAGAAAATAGAACATAATATTG
>NODE_3964_length_576_cov_13.810764
CTCAAATTCCCCCCTAGACCTTCCTTTGACAAGCACACCAACCTTTTTACTCTCGCTCTC
TACCCCAACAATACCTATGATGTTTTGTTCAACGGTGAGAGCTCCAAAACCGGAAATCTC
CTCGAAGACTTCGAACCCGCCGTCAACCCACCCAAGGAAATTGATGACTCTGAGGACAAA
AAGCCTGAAGATTGGGTTGACGAGGCCAAAATTGCTGATCCCGACGCAACCAAGCCTGAA
GACTGGGACGAAGATGCACCCTATGAGATCCCAGACGAGGACGCCACCAAGCCAGAAGAT
TGGCTTGATGATGAGCCTTTGACGGTTCCTGATCCCGACGCCACCAAGCCAGAGGAATGG
GATGATGAAGAGGACGGTGACTGGATCGCTCCCACCGTCTCTAACCCCAAATGTGCCGAG
GTCTCTGGGTGTGGTGAATGGAAGCGCCCCTTGAAGGCCAATCCCGATTACAAGGGCAAA
TGGTTTGCTCCCCGAATTGACAACCCCGAATACAAGGGTATTTGGGCTCCTCGCAAGATC
CCCAATCCTGACTTCTTTGAGGATCTTGCTCCCGTCAAGAGCCTTCCCAAGATTGGCGGT
GT
>NODE_3965_length_120_cov_6.933333
CCCGAAGTCAGTAATCCCTGTTCTGCATGTGTTAACAGGAAGTGCGTGGGCTAAAGGGGA
ATTTTAATTTCCCCTCAGAATTATAGATCCCGTAACCCGGCTCTTGATCGTCACTATAAA
TGTGGGCGAACCATCCGACGCCGCCG
>NODE_3966_length_27_cov_90.555557
CCGGAATCGAACCCTTATTCCCCGTTCCCCGTTGAAACCATGGTAGGCCTCTA
>NODE_3967_length_265_cov_17.679245
CCAGCCATATTCCACGCATAATAAAACATCTTTCCTCCCTGTCTAGCCACGTTTTTTCGA
GACACCGACGGTCTTACCACGACGCCCCGTAGTTTTGGTATGTTGACCTCGCACCCGGAG
GCCTTGAGAGTGCCTAACGCCGCGGTTACAGCGCATCTTTCTCAGACGTTCAATATCCTC
TCGTAGCTTTGAGTCAACACCATTGGAAAGAATCTGAGAATTCTTGCCATCCACGATATC
TTTCTGCCTATTGAGGAACCAGTAAGGGATTTTGAATTGTTCTGGGTTTTG
>NODE_3968_length_420_cov_6.133333
GACGCCGATGAAGGAGAAGATGAAAGCGAGAACGAGAGAGAGAATAGCTTCGCCGACATT
CATGCTGAATTGAGTCGCCAGAATCGCACAGCACATAATAGTACTCAGACTGAGGCCAAT
TGTCCACCATGAAAGCGGAATGCGATCCTCGATTGGGGTCTGGTCTTCATCTTCTTCATT
GATTTCACTCCCACGACGGAACCAGTTAACAGGATTAATATTTTCGCGCCCAATTTTCAT
GAGAAGGGGAGCCATAGTCAGGATAACATCAGCGAAAGAGTATACCATCATAACCAAGAC
CCCAGGCCAGAGCAACCAGTAGCGAGGCGAAGGCTGAGTAGTATATAGGGTTGGATCATC
GAAAGAAAGGGCCTGATATGTAACCAAAGGGTATTCGTCGCTGATACTAAGCCCAAAAGC
AAGGCCATTTTTGACAAGAGAAGGGG
>NODE_3985_length_98_cov_4.367347
CAAAATATTCAACCAATCCATTTTTCCTCTCTTGATCCCACATGTTTACCAAGTGTAACT
TCGTTTTCAGGGACGCATCAACAGCTCCAAGCTTTACCTCATCTCCATCCCTCGCTTAAG
CAGG
>NODE_3986_length_396_cov_13.202021
TGACATTGAAGAGTGGCAATCTAGTACCCGAGGTTACGCAAGTAATCATTAAGACGTCCA
ACGATCATCGTCGTTTCACTCGCTTGTATGGGTGCTTTGTAAGTACCAAGAAGGATCGCT
TTCTTCGTCCTGGCAAGCACTATGCCGTCGAGTCCTTTCTTCCCATAAATGTTATCCTCC
CCCGCCTGAAGCGTGAAATACTTCACTCCACCAGCACGAATACCATTCGCTTGGATCTGA
TCTGGTTTATCAAAACCAGCAATGATCGCTTTTTCTTCCTCGGGCGAAAGTTGAATTCCT
TGAGACTTGGCCCAAATACCGCCTTGTAAACCAATGATGGCAGCTTCAGTGACCTTGCCA
CTTTGAATAAGTTGAGAGTCAACGTATTCTTGCCAAGACATCTTAGAGGAAAAAGATTTG
AA
>NODE_3991_length_88_cov_3.306818
GTTGATGGTGAACCGGGCCCCAATTCCTTTTCTTCAGCTTCCTCTCCCTCTTTGACTCTT
TTCGGAGCTTTTGCGAATTCTTCAATGCATCCTGGTCATTGCCGGGCTGTTGAG
>NODE_3992_length_153_cov_6.026144
CTGACGGCAAATTCACCGGCGTCACATCTGGTCAAGAGACTGTCAAGGCTAAGCATCTGA
TTGGCGACCCCAGCTACTTTGGTGCTGGCCAGATGTCACAAGGTGGTAAGATCAGGGTCG
TTGAGCAGGGTAAAGTTATCCGTGCGATCTGTCTGTTGAAACATCCTATCCCGGGAACG
>NODE_3994_length_475_cov_14.183158
GTTTATTCGGCGCCACTAGACGTGTACACGCCACCACTGGTTACTCCTGCTGCAGGTGAA
GTGTGGCAGGTAGGAACAAGGCAGAAAGTGACATGGGATACTTCGACTCCGCCCAAGCAA
ATCACGAACCGCACCGGTACTCTTTTCCTCTCGCAGAACGGAACTCTGCTGGACTACAAG
GACCCTTTGGCTCGTGGCTTCGATATCATGGATGGCCGAGTTTGGGTAGATGTACCGAAA
GTGCCAACTGCAAATAACTACCAGCTTGTGTTGATGGGTGATTCCGGAAATGCCGGACCT
ATTTTCGCCATCCAGAACTGAAGGTTCCTTGATCTCTTGCGGACGGAAGGGCAGAGACCA
GAAACTCGTTCAAGTAGGCTGGTGGTTCCGGTGGTCAAATCAATACGCATCGCGGGTATT
TTTCATGGGACGTTTAACATTGGACATTTCCATTAATTCTGACACTGCACGGACCTTTCA
TGGACGTCTTTGTAGTACGAT
>NODE_3995_length_563_cov_13.614565
TAAGTCCCTAGTCGCCGAATGGCAAGTAACACGGTTGTCCCAGATCACAACAGTTCCAGG
TTCATAGCTTGCACGAACATGGAGATCGGCACTTCGAGCGAGATGATCAAATAGGAATCT
GAGGAGATAATCTGACTCTTCTTTTTTGAAACCGGCTATGCGGCGAGTAAACCCCTCGTT
GATATAGAGCGCCTTTTCGCCGGTCACGGGGTGCACTCGAACCAGGGGATGCTCAGTTTC
TACAGGTTCCCTCCTCAAAGGGCCTCCGAGCTTTCTCGAATAGTCTGCTTGCTCAACAGC
AGAGTGCACAGCTCTAAGACCCTCTAACCTCCTACGAAACTCCGGAGACAATCTATTGTA
GGCTTCTACTTGAGACAAGAATAGGGTATCACCACCGACTGAAGGTTGATCAAGGATCCA
GAACCATGTAGTGCCAGGAGGTTGCTTCTCATAGGAGACATCAGAGTGCCAGGTTACAAG
ATTGTTCTTGACGTCAACTCCGCGATATTCCTTATAAGGATCGTCAGCGTTATCACGGTA
AACAACGTGGTACTCTGGATACCCTTTGACGTTTCCAGAGGTAGGATGC
>NODE_4000_length_440_cov_16.961363
TCCTCCTCCACCATCAGCGCCAACATCTACAGTTCTCTCATTCTCGATTTCCTTTCAACA
TACCTCTCCGGTGGAACTTCCTCACCTATCGTTCCCACGGGCTTCACTGTCAACATCAAT
TTTAGTTCTATTAGTGCCTGCGGGAATGATGTGAAAAACTTCAAGTGGATCGCTACCAGA
TTGGTTGGTAGCACCTCGGGTGTTGATACGACAAGGTGTGGGACGGATAGTTTGCCGGAT
GAATCGACGGTTTCGAGGTCTGGGTGTTTTGCAACCGTTAGTGTGATCGATGCGAATACG
AAGGAGGATGCGCCGGCTATTGCGCAAAAGGCTGTCTTTGATCGCTTGGACTCGATTCTG
ACTTGTACTTGATTTCCAGTGGCATCTTGTGTTTCATCATAAATCAGATGAGGGTTTTCT
GAGAGCAAATAAACATGTGTATATAGCTCTGATGAAGCATCATCTA
>NODE_4001_length_353_cov_6.940510
CGTGCCTCTGTACAACCAACCACCATTGCAGTCAACTAATCGTCATTCCTTCATCCATTA
ACTATGCCTACTGCATTTGAGATGCGCAAGAGGAACGACAAGTTCGCTAAAGACGCTCGT
GAGGGCAAAAAACCTACACATCTGTCGCGACAACAAAAGCTCGAGAGAAGCAGCCCTATA
AACCTTTGGGCGTTGGGTCTCATTTGTTTTGTGGTCGTTGGTGGGGTGGTATTTGAACTT
GTCAGGTTCATTTTTCTATAAAGTTATCCGCATGTCACGGTCAAAACTCTGGTTCATCCT
GTTCCTCTCGTATTATCACGCTGTGTTATTTGGTTTACATCATTTTCGGTTTGAAATGGA
TATGGTTTCGACAGACACG
>NODE_4003_length_82_cov_16.987804
CGGTAGGTCAACGAAAAAGATAGGAAGGATAAAACGAGCTATGAATAGTGCAGCTAATCA
AACGAATTTCAATCACTCTGGCACATTCAAGCAACAGTAGCATTATTG
>NODE_4009_length_85_cov_19.588236
TATCTGGCATCCGACACATCTATGACGGTCCCTTCAATGGTTATGCGGGAAGTTTCACTC
CCAGCGTCATTGACAGCATTCGAGCCTCACCTGAAGTGGCGTATGTCGAAA
>NODE_4016_length_276_cov_7.170290
CTGGAACAGGTGGACGTTGGTAATCTTGTATTGACCACTATAACTCCAATCATTTTCACT
GAGATCAAAAGTAGGCTGCTTCAGGCCGGTGGCAAGGTAGGGCGGGACGTAGACCTCAAT
GCGGAATTCCTCCGGATATTCGACAGTACCATTGGGGAAATTTGTTTGGGGATCAGAACC
AGAAATCAGGACACGTCCATCCGGAATTAGTATGGCTTCAGAATGATACATGCGAGCCAC
AATTGTATTGTTGAGGATGGACATGCGCTGATTGCGCGGAAGGGTTGGGTCGTACAAAAC
AA
>NODE_4017_length_84_cov_4.452381
TCAAAAAACCAGGTCTGATGTTGAACGTTCCACCGAGTAACCCATTGCCAGACCTCTCGT
TAGATTCATTGTTATTGCCATGCTGCTGAGTGCTGCGGTGTCCACTGGAA
>NODE_4018_length_64_cov_5.453125
TCTTGAGGAGTCAAAACAGTGTTGTCGTACATCTGGATAAATTCTTGTGGTCCCAGGGAA
TCTAACGGTCCCAGGCCAAGAGGCGCATCA
>NODE_4019_length_27_cov_38.333332
TTGAAGTTTGAATATAAAAGCCCTCACCACCAACATTCATGTTAATGCGCAAG
>NODE_4020_length_99_cov_3.131313
GTGTCTCTGTAGTAGAGTACTCTGATACAAGTTTCCATGATCTGTACAGCTTCTTCTTCT
GTCAAGGTATCTTCCTTTCCCTCAACTTCTTTGCGTAGTAAGGGTTGGGCGAGGTAGGCT
CCGTA
>NODE_4025_length_63_cov_2.396825
ATACGTTCTTGAAGAACGTTTATCACAGTCTGAATGCTGATGGAGGTAAAGATGAGATCA
CCTTTGCCAAACTTAGGTGATACCGGTAC
>NODE_4032_length_151_cov_5.503311
TTGGTAAAATTAATGACGAACAAAGGTTTGATGTTGTAAGACATGCATGTCCAGGACCTG
GTGCTTGTGGAGGAATGTACACTGCAAATACTATGAGCTCAGCCTTGGAGGTCCTTGGAA
TGTCACTACCCTATTCTTCGAGCACCCCTGCTCTCTACCCTGAGAAGACACACGAAT
>NODE_4033_length_27_cov_16.259260
ATCTACTTTGCTCATGGGTGCTCGCGGTGCCTTACGTACTACTACTTCCCCAA
>NODE_4034_length_27_cov_20.962963
TTTCAACGGGTAACGGGGAATAAGGGGTCGATTCCGGAGAGGGAGCCTGAGAA
>NODE_4035_length_473_cov_14.086680
GAAATAAGTAGTGGGAGCGACAACGTCGATATGTGAATGTAATTCACGGGGAAGTGAGTA
AGCCAAAGTTCGGACGACCTTTTCACCAGATCTGGGATGGTGATAGACACTGTACTTGGT
GCCAAGCATGCGCTCAGCCTGGTGCACAGAGACTCGAACTGTAACCCAGTCTCCGCCACC
GGTACGATGTACAACGTCATCATCTGTCAGTCCGTGAGCTTCGAGCCAGACCTTGACAGC
TTCAGTAGACTCAGGTCGGGGCCGAACAAGTTGTTCCGTCTCTTCTTGAGTAAGATGTTG
TCCATACCGTGCATGACCAGGATCGCTGATTTCCATTAAATTTTCAATGAGTTCTTCCAT
TCCGTTTTGCTTTAGACCAATGCGAAGATCGAAGGTATAGTCACTTGGGGCCTCCGAGTA
CAACTCCCAGCCTTTGGGGATTTGAACCCAAGAGTGCTTCTCCGTGAAGTCACTCCATCT
ACGGGCCAAGGGGGTAGCC
>NODE_4036_length_465_cov_10.630108
ACTAACAATGGGTTTGCCATCATACAGAGATGTTCCCCCTGTTTCCCAGCCGCCTCCATA
AATCCACACAGCGACAGGTAACTTGGCATCAACAGAGACTGTTTTGGGTTTGATCACATT
GATCGTCAGACAATCCTCACTCTCAGGGGATACACGAATAACGTGCATGAGAGTATCAAT
TGCATCCTGAGGAACTTGAGGTGGAAAATGGGGTAAAGAAAAATTCTGTTGAGCACACGC
TGGTCCAAAGCTCGTTGCAAGATGGTTTCCAGTATAATATTGTATTGGCTCAGGTAAACG
AAATCGTAAATCCCCAACCGGAGGTTGGGCAAACGGTATTCCAAGGAACTGAATTACAGA
ACCGGAATCTACCCCAGTGAAGGTAGCATTATCCAGGACGACGGAGGGATTTGTAACGGA
AGCAGAATAAGTAATGAGGTAATTGAAGAACAGATTGGATATGAATTGAGTCCATGTTCC
CATTTTTCTAG
>NODE_4037_length_162_cov_4.216049
TGCGGCATGATGCCGCCTCAATGAACATACTAGTCAACTGTGGTAGCTTTCCACTTTTCT
GGTCGAGTCTGTGTCATTTACATTCCTTTCCAACTCCCCAGAAGTAGATATACTGCTTTA
ACTCTATCCTTTTTCAAAGCATTATCTCTCTTCACCATAACTTGCAGATAGCTAGGCATG
CAGAACAT
>NODE_4039_length_126_cov_11.293651
TAAAAATTATATATCTGAACACAAACTACCAGAGCGATTGGAACAGTTGAGTACATGACC
CAGCAAGTAGGTGACTTTGTGGAGAACACCGAGCCAGCTCGATCGAGGAAGGTGACAACG
CCTTGCAATTCCGACCGCAACTTCAAGAAGCA
>NODE_4040_length_424_cov_15.764151
GGTGACAACATCCTTGTTCTTGCCGAAACCTACAACAACGATGGCACTCCCAACAGGACT
AATCACCGCCATCACGCCAAGAAGGTTTTCGACGAAGCCAAGGATTCCGAGCCTTGGTTC
GGTCTTGAACAGGAATACACTCTTTTCGACCATGATGATCAGCCCTACGGTTGGCCCAAG
GGCGGTTTTCCTGGTCCTCAGGGCCCTTACTATTGTGGTGCTGGGACTGGCAAGGTTTTC
GCTCGTGATCTTGTCGAGGCCCACTATCGTGCCTGTCTCTACGCTGGTATCAACATCAGC
GGTATTAATGCTGAAGTAATGCCATCTCAGTGGGAGTTCCAGGTCGGCCCCTGTGAAGGT
ATTTCTATGGGTGACCACCTCTGGATGGCCCGTTATCTCCTCGTCCGCATTGCCGAGCAA
TGGGGCATCAAGGTCTCTTTCCACCCCAAA
>NODE_4041_length_155_cov_7.309678
TCCCAGTTAGCGCCTCCCAGGGCAACTCCAGATCCAGGTAGATTATTGAAATCGATCAAG
ACAGTGCTGAATGCGTCTGAAGTGATGCTTTTGCTGATCGCAGACAATGGGATATTTGGA
CCATCAACGGAATCTTTAACAGATTGAATCAAAAGAGTAACATCTGGTTGATCCCCGGCC
C
>NODE_4042_length_54_cov_4.537037
CGGATTCATTAGGATCATTCAAAGCTCTCTTTGGGGCGCTCAGAGGATGAGGCAAGTAAG
ATGGTTGAGTCGAAGGGGCA
>NODE_4043_length_470_cov_6.921277
CATGACAAAAGGGTCCCAACTCGCAGTCCTTGCAATAAAAGAAGGCGTTGTCGGGCGTGA
CCGATGATCGAGTCCCATCAAGGGAGCCCCGTCAGAGCCCTTGAATGAAGAGCCTGAGCC
CGAAACGCAGAGATACTTTGTAGAAACGGTTTGAGACCGAAGACGATGGAACAAAGAAAT
CGTAGAACCATGATTGATGCAAAGCTCAAGGTTTTTTGCACTTTGCCTCTTCTTGCTTGG
TTTGCTGATGACTTTGATGGGACGACTCGGGAAGACGCCAAGTACGTGCTCAGATTCATC
ATCTGGGGCAGTAACCTTCACCAGAGCTTCAACCTTCTTCTTCTTATCATCAACATCCGA
AATGAACAGCTGCTTTCCAACGCAGCGACCGATGTAGGTTGTGCCAGTCGGAGGATCACT
AACATCGAATGTCTTGCCCGACGAACTTATCCACTCAATTGATCCTTCTTGTGGAACAGA
CTCTCCGGAGATGGAG
>NODE_4044_length_241_cov_8.780083
CGCTTCCGTTCCCCCGAAGCCTTATTCCAGCCCGCCTTCATTGGTCTTGAAGCCGCCGGT
ATTCACGAGACTACATATAACTCGATCTTCAAGTGCGATCTTGATATTCGTCGCGACCTC
TATGGGAATGTTGTATTATCTGGTGGTACCACCATGTTCCCTGGTATTGCAGATCGCATG
CAAAAGGAATTGACGGCACTCTCGCCCGCTAGCATGAAAGTCAAGATTGTCGCCCCTCCC
GAAAGAAAGTACTCTGTCTGGATTGGA
>NODE_4045_length_224_cov_6.562500
CAGGAGATATCTCCAGATTCTCCTTTAAGTCGAAGGCACAAGATCAAGTTTGCTACCATA
ATGATTATTCCAAAATCCACTGCTCGCCACTCTTCTTGATACCAACGGGCCTCTTTTCGT
CGAGACTGATACGACCAGCATTGAGAATGGCGGTCGTCAAGACTGTGTTCCGGATCGTGG
GAAGACCGTGTTCATCGAATTTCGAGGCTGGAACTTCACCGGTATTCACGCTACGGGCGG
CATCAATAAA
>NODE_4046_length_188_cov_18.505320
GCCCACACCGGTGGCCAGGCATTCCCCCAGTCAGTCTTCGACCACTGGGAGCAGATGAAT
GGTGATCCTCTCGAGAAAGGCAGCAAAATGGAGGAACTGGTTAAGAGTGTTCGTAAACGA
AAAGGTCTCAAGGAAGAAGTTCCTCCTCTCGATACGTACTATGACAAACTTTGATAGTTT
CTTGAGCACTTGGCATTGTGTATCGTATCAACCA
>NODE_4047_length_103_cov_9.475728
CCAGTGGCGAGAACAAGCGCAAGTTCATCGAAACTGTCGAGCTTCAGATTGGCCTCAAGA
ATTACGATCCTCAGCGTGACAAGCGTTTCTCTGGAACTGTCAAACTTCCCAATGTTCCTC
GTCCCCGCA
>NODE_4048_length_64_cov_4.578125
TCGTGGTCAAGAATGGCACCAAAATTGGTAGGATCAAACTTGTCACCCGGATCGACTGAC
TGAGTAGACCAAGTCTTGGCAACAGCATCA
>NODE_4049_length_123_cov_5.544715
CCCTGTTGCTAAACCACCAGCGCCTATAACTGCAGGTCCATCACCAGGAGCAACGGACAG
GATCGATGCAATTAACGACTTCATAGATGGAGCATTGCTAAAACCATGACCACCCGCTTC
AATCCCTTGAGCCACGATGACATCCACTA
>NODE_4050_length_165_cov_10.012121
TCCCAGAGTTGCCAATCGTGCAACATCTTCGTTTCGGTCATGCCCTCGCCGATAGTCATG
TAGCAAAGATCTCCACCCAGATCCAACCTCCCTTGATAATTTTACAGCAATCCAACGGCA
AGCGTATCAAGGACAAAGCCATCCAAATTTCCAATACATTCCGTCATGCATTTGGTCTCC
CTCTAATCGAG
>NODE_4051_length_27_cov_19.222221
TTCCCTTTCAGCAATTTCACGTACTGGTTAACTCTCTTTCCAAAGTTCTTTTC
>NODE_4055_length_212_cov_12.882075
AAAAACGAGGAAGGTGAAGGAGACCAGGTAGCTAACCGTGACTAGTACTCCTCTTCCCCT
TCAGCATTAGCAGAATCCAAAGCGACTTCCTCGTAATCTTTCTCAAGAGCTGCAAGATCC
TCCCTGGCCTCGGCAAATTCACCCTCTTCCATACCCTCGCCCACGTACCAATGGACAAAG
GCTCGCTTGGAATACAAGAGATCGAACTTGTGATCAAGACGACCCCATGCAGCGGCAA
>NODE_4056_length_74_cov_7.243243
CCTGGTGTATCGTTCTACACACCTCACCAGAACCCGCCTTCTGGATCTGCCGTCGATCCT
CAGCCAAATGGCCAACCAATCCCCCTGCTCTTTAAACCCC
>NODE_4059_length_63_cov_4.269841
TACGTCGAAAATTAACCCCTTTGTCGGTCTCGGGAAATATGCTCGCAGCTGCCAACCTTG
CACCGACTCTTCCCTCAAATTCTCTCCTC
>NODE_4061_length_265_cov_15.154717
TCATACTCTTGTTTGGAGCACCATAAATTCTGGAAAGTGCTCAGAGAAGCTAAAATTGAA
CCACCAATCCAAACAGAATATTTTCTCTCGGGAGGAGCAACAATCTTGACTTTCATACTG
GCGGGAGAAAGCGAGGTCAATTCTTTTTGCATTCGATCAGCAATACCGGGGAACATGGTC
GTTCCTCCCGACAAGACGACGTTTCCATAGAGATCGCGACGGATATCGAGATCACACTTG
AAGATGGAGTTGTACGTGGTTTCGTGGATACCGGCGGCTTCGAGACCGAGG
>NODE_4066_length_223_cov_8.094171
GGCCGGTGATCGCGTTCTTCTTCCTGGATGGGGAGGGAACCCAATTAAAGTTGGTGAAGA
GGAGTACCTCCTTCTCAAAGACTCGGAAATTTTGGCCAAGATTCAGGAGTGAAAGACATG
TACATGTATAGACGGGAGCGAGTGCAAAGTTATGAAACAGTTTGCGCTGCGCCACCAAAA
GTTGGCTTATATTTAAAGCATCTAATTATTGTTTAACACATACTCATCTGCCATCATTCT
GGCCGCCAC
>NODE_4067_length_78_cov_27.500000
GCATTCCATGCTTGATTGACTTCAACGTTCTCACGAGTGCCTTGAGGGTCAACGAGCTGG
ACTGAAGCAAGACCAGCGAATTTGTGCCAGAATATGTGACAATG
>NODE_4070_length_27_cov_44.074074
GACACACTCCTCGCAGAGCAGGGTGCCCAGGTCTACCTGCGAGGCTATATTGA
>NODE_4071_length_170_cov_5.952941
CGTCGGTCTTGTAACCTATGAGCGCACGAAGTATCGCAAGGCGTTCCGACAGCGAAAGCT
TGCAGAGTCGGGTGCTGCAATGGGCTATGGCGGCATGACGCAATCATAGATAATTTTTGA
CCATCCTTCTCTTTAATGGAGGTGGATTAGTCTTGCCAGTTTACTGTGCCTATCATGTAT
TCTAAGGCTAGGTTTT
>NODE_4072_length_57_cov_4.245614
GAACCCTTCACTTGCGTGGCGGGACAAGGAGGCATTCAACAAAGAACTTAGGAGGCTGGC
TGGCATGTTCCAGAAGGCACTCG
>NODE_4073_length_55_cov_3.145455
CGGTTCTCCTAACCTGACTCCACTTTGAATCGACCTTCCTTTCGATCTCACTCTCTAGTC
TATCAATTGCGACATCAGATT
>NODE_4074_length_63_cov_4.301587
GCTTGACATTGAGTGGTTAAAAGAGGGTTGGACCGATGATACCTATGAACACGGACTTGT
TCAGGCCTGGGCGGCGAGTGATACTCCCA
>NODE_4076_length_27_cov_14.037037
TTTTGCGAATAAGATGATGACGAGAAACAGGAGGCAAAGGCTTATGAGCAGGC
>NODE_4079_length_45_cov_10.844444
GACAGCAACGCTCGAAGATAGGCATCGTTTTTCTGTCCTGGATGAATGAATTTGCTGTTT
AGAGGTGCTGG
>NODE_4080_length_33_cov_7.939394
TTCCTAGTTGACTTATTCCCTTCCATAAAACACATCCCTGCATGGTTCCCGGGTGCTGG
>NODE_4081_length_132_cov_4.287879
TCGGCGTTAGCGACGTGAATGCCACGGGCTTGAGTATTGTAAAGGGAAAGAATGAGAGTG
GTTGATGCAAAAGAGAAAAGGCCAAGAGTGCCAGGATTGCCAATGCGCGACGGTTCATAA
CTGCCTTTGAGGGCCTGGACAGGGGTGATGGCCTCGAT
>NODE_4082_length_27_cov_3.703704
GATATGAGTTTCTGCTATCCTGAGGGGAACTTCGGCAGGAACCAGCTACTAGA
>NODE_4083_length_64_cov_4.265625
GCGGTCTTCGCCAAACGTATCCGGGTGTAGATACCCGAGACCGTTGTAAGCACGTACTTT
CTCTTGGACCTCTGCATTATGGCCGTAAAG
>NODE_4086_length_133_cov_6.744361
GTCCTTGACAGCTGGGTTCGCTTCGAGCAGCAACAGAAGGAGAGTGAACAGGCAGATCTT
ACTAAGACCGTTGTAAACAAGGTTCTTGAAAACCTCAAAGAGCCCAAGACCCAGCAGGAA
ATCCTTGCTAGTGCTGTCACTGAAGTGGAACGACTCGTC
>NODE_4089_length_115_cov_5.278261
GGGTGGATTATGTGGACTTGGAAAGCCGAGAACGCTGATGAATGGTCGTACCAGGCCGGT
TTGAAGTATGGTTGGATTCCCCGGAATCCTACCAATCGCAAATACCCCCACATCTGCAAC
TAAAGAGGATATCATAGACGT
>NODE_4090_length_207_cov_4.888889
CTTATGGGGGTCTTGACCTTACTAGGGGTCTCTTCCAGTTTTTCGCACCCCTCGGTACAG
GTGTGCTCTCTGGAAATTGGTGGTTTGAAGACCAAGCTCCTTCGACTCCCACGCCTTATT
CAGCGCCCAAGCCTGCTGCCACTACCACTGCGAAGCCCAAGCCAACTCCCACCACCACTT
TCAAGCCCAAGCCAACTACCACCACCACTGTCAAGCCCCAACCAACTCCCACC
>NODE_4091_length_225_cov_12.662222
AGGAGTAATTGGATTTTGAGCGGGACTGAACTTGAAACACTAATATAAAACATAGGGAAA
ACAGAAGTAAAAAGATCAGGCATGAGCATGCTTCTGTTTGCCAGTTCTGAGTTTCCTTAG
GTAGAATTCAAGCTCTTTGCCCTCGAGAATATAACCATCGGCACGGCCAGATTGACCAGG
ACGGCTGGAAATAGCAGCATAAAGACGACCCGCAGCAAATTGTGTTTCAAGCAGAGAATC
AATCTTAGCAA
>NODE_4092_length_123_cov_8.065041
TCCCGACTTGGCGAAAGAGACTTTGAGAGGTCCAGACTTTCCGTGGGTATCGTTCGCTGA
GACGGCTTGGTAGGTCTCAGCCTTGCGTAGCAAAGGTATTAAGCTCTTGGAGTCCCACCC
TTTGTTGCCGTACACATTCGCCCCGTCAT
>NODE_4095_length_78_cov_3.923077
CCGCCCACAAGCCATCCTCTCGTCGTCTGCAAATTGAGAGTGTTCGCCTTGATAGACCTC
GAGCTCTGAATGATGTTATTCTTGTCATTTGTGAACAAAGTCAC
>NODE_4096_length_209_cov_8.296651
CTGCTCATTTCTTGTCTCAGAATGCAGCCATTGATAAAGGGACAGTCTCGGGCATCAAGA
TGAATCTCAAGGTCCTTGGAATCGGCGACGGGCTTACCGACCCTCTTGTTCAGTATGCTC
AGTATCTTACTTATTCTCAGAGCAATCCATACCATCCCCTTGTGTCCTCGTCTGTGTTCT
CTCGTGCCAGCAGGGCATGGTCGTCTCCTGGTGGCTGCAAGGATCAGATCACCGC
>NODE_4097_length_97_cov_9.927835
GCAACCGGGAACCAGAAGCTCATCGACGTCGACGACGAGAGAAAAACCCGTATCTTCTAC
GACAAGAAAATCTCGCAGGAGGTTCCCGGCGATGCTCTCGGTGACGAATGGAAGGGTTAC
ATA
>NODE_4101_length_86_cov_12.034883
CACCCAGAACAAAAATGAAGTACAACCCTGACGTTTCCTCCTCACGGCGCAAATCTCGCA
AAGCACATTTTACAGCGCCTTCCTCTGTTCGTCGCAAGATCATGTCTTCCAG
>NODE_4114_length_27_cov_334.740753
TCGTTGACCGAACTGATTGCACTAGTCAACACTGCCATTGCAAGGAAACTTGC
>NODE_4118_length_70_cov_2.014286
CCTGGAGCTCATCGTGATTGTGCAAGAGCATTCACTGATTTAGCATATTTGATTGAACAG
AGGGCATGGAGGGCGGATCGTGATGCTGATATGGAC
>NODE_4119_length_431_cov_8.730859
GTGTTGGTCAGAGCCACTTTGCCAAGAATATTGACGTGCTAGCTGTCGATGGACGAATGG
TAATGCTGGCCATGTTAAGTGGTTCCGTTGTTGAGAGTGTGAACTTGGCACCAGTGCTAT
ACAAGCGCTTGCGACTTGAGGGCACCACTTTACGCTCTCGCTCGACACAATATCAGGCCG
ATTTGATACATGAGTTCACGTCAAATGTATTTTACCACATCTCGGGGAAAGAAGGGCATG
AACCTATCAAAACGTACATTCACAAGGTATTCCCATGGGAGCAGATCAAGGAAGCACACA
AGGAAATGGAGGCAAACTTAAGTATCGGGAAGATTGTAGTAGAGGTTGTCTGACGTCCAC
GAACATGCAAAACACAATTCGAGGTCTGGTCAAACTGCAGGAGGTTATATATAATATGTA
CTACACCGGCGTCTTCTGGGATCACATCAGACTAAGG
>NODE_4120_length_71_cov_7.661972
ATGGATTGTACCCCTGGAAAACATACTATTCAGTGCTGGAACAAGCGTGTAATATTTCTT
TCCAGGTACGGGTGGATTGTCACCACCATAATAGCCA
>NODE_4127_length_315_cov_10.476191
GCTGATGGAACAGGGACTCAAGTTTTCGTGCCAGCTTACCGACGGGTTATTTATTCTGTT
TTCTTGATGCACAGACGGACTGATCTTTGGGGACCTGATGCACTTGAATTTGACCCTGAG
CGGTTTTTGGACGAGAGGGCAGCAAAGTATTTGTTAAAAAATCCATTCATATTCACACCC
TTCAACGCTGGACCTCGGATATGCCTTGGACAGCAGTTTGCTTACAATGAAGTATCGTTT
TTCGTTATCCGCCTTCTTCAACGATTCTCGTCGTTCAGTTTGGCTTTGGATGCACAAACA
CCAGATTCATTGCCCCCAGTACACTGGGTGGGAAAGGAGGG
>NODE_4128_length_170_cov_7.735294
CAACACTCCAGCTCCGACCCCAACAACTCAATCTACCAGTTCTTCTGTTACTGCAGATGC
TCCCAGCACCTCTTCCTCTTCCTCGGCGATCAACGGAACATCAACCGATGCTGCTGCTGC
TGCTGACTCTTCTTCTTTCACTTTACCTGGTAAGAAATTGTCTGTCCTCCCTATTGGCCT
CGGTGTTTTTGCGGGA
>NODE_4130_length_428_cov_12.628505
GCAAGAAGGCGATTGTGATCTTTGTTCCGGTTCCTCAGTTGAAGGCATTCCACAAGATCC
AGGCAAGGCTGACACGAGAACTCGAGAAGAAGTTCTCTGACCGTCACGTTGTGTTCATTG
CGCAACGCCGGATGTTGCGTAAGCCAACGCGCAACTCGCGTGTGAAGCAAAAGAGGCCTC
GCAGCCGCACTCTTACCCATGTCCACGACAAAATTCTAGAGGATCTGGTTCATCCTACAG
AGATCACAGGGAAGAGGACTCGTGTCCGAGTAGATGGGTCGAGAGTCACGACAGCATTGC
TGGACTCGAAGGATGCAACATCGCTTGAGTATAAGCTCGAGTCGTTTTCAGCCATCTATC
AGCGTCTGACAGGACTGGAGGTCAAGTTTGAGTTCCCGGTGGTGTCGCAGGATAATAACT
AGTAGTCGTAGTAGTAGCCGTGTCTCGTAGCAGA
>NODE_4132_length_59_cov_37.627117
CCCGATAGAGGGTCTTGTCGGTCTGAGCTGCTCACCACTCAGCGTCGTTGGTGGAAGTAA
CTCTTGTACTGCCCAACCCGTCTGC
>NODE_4133_length_82_cov_3.548780
CGACTCTCCACACTCGTTTATCAATGCCCTCTTTTATCTCAATTGCATTTGCGTTTATTG
CCTTTACTACCGTCACGTCAGCTCTTCCCACTTTTGAGACTACGGGCG
>NODE_4136_length_153_cov_6.581699
TTCCTTTCAAATGCTCCACCCTTGCCAAATGTTGCGACATTGGATCCCACAAAGTATCCC
GCTCTCGACAAGATACCACCCATCGACTCTCCTGAAGTTCAAGAGTGGATCAAACAAGTC
CAGGCCACTGGTATTGAAATCCCCAGCTTCAATGCAACGGTGGCAGGTGGTTGTCCTGC
>NODE_4137_length_138_cov_6.507246
TAAACAGCAGCACCTCCAACAGCATCATACACTGTCCTACCGTCTTCCAACGTAATATAG
CTTTTCTCAGCAGAGACACCTACTGGTGGCCTCCATGGAGTCCTGTGCAAGATCGATGTT
GGTTGTTTGAAATCCGGGCCGTCTTTCGCTGTGTTAATGGTGGG
>NODE_4139_length_107_cov_16.794392
ATATCATGAACTGTCGTATCCAGGGCGCAGGAATCTCCTAATTGTTGTTATCACTGATCC
CGATGGTCAAGTCTCCTGTGTCAAATACTTCCACCATTCCTTTAGCCTGAAGAATCATAA
TGTGTATCGGCAA
>NODE_4140_length_172_cov_5.430233
TTGGAACGCCTGCCATGCCCTTCATTGCTTTCCCTGGGGCCCCTACCACTTCTCCGCCTG
AGTATTATGCAGGCGCATCGTCCAAGGGTATTCATGTTTTCATCATCAATACCAGCTCAT
CAACTGCTAGCAAAAACTTCGCTCTCTCTAATGTCCCTGGTCTTGGAACCTCTGGCAATT
TCAAGATTCATGACATGT
>NODE_4143_length_82_cov_3.268293
TCGGGAAAATGGTCATCAGATAATCTAGTGCATCTTTAGGCTGAACAGATGGTCCCGCCT
TTAAACCGGGTCCAACTGGGGAATATCCAGTTTGACAAATAGACATGC
>NODE_4150_length_114_cov_13.438597
CGGGCGTACCCATTCATACACAACATGAAATTAAGACAATAGTACGATGTGCGGTAGACA
CATAAGAAAGACTGAAAGTATAGACAGGAGGTTTCCGTAAACTACAGATGTGGACAATTA
TAAAACGGAGGAATCATAAA
>NODE_4151_length_61_cov_3.967213
TTGCCGGATATATCATCTCAATCCTCGTCGGGCTGGGGTTGGGAGAGATTCTCTTTGGAA
GAATTTCTACTGGAATTATGAAGCACG
>NODE_4155_length_1048_cov_13.638359
GTGATTCAGAAGCACAAGCCCGTTGGCAGAGTATGATGTCTGAAATTCCCAATATTCCTC
CGAAACCTGCTCCTGGGAGTCCCGATTTTGCCCGTTTCAAGTATTCGGATGATGATCCTG
ATTGTTGGTGGCCCTTTTCGAATTGTGTTGTTCCAAAGTTGGGAGGACTGTTGCCCGATA
TTGTTGATGTTCCAGAGCCTGACACGATGGGATATGGGTTTGATGATGGTCCAAATTGTT
CTCATAATGCTTTTTATGATTTTCTTGCGAGTCAAAATCAGAAAGCAACGATGTTTTATA
TTGGGAGTAATGTGTATAATTGGCCATTGGAAGCTCAACGAGGTTTAGTTGATGGACATG
AAATTTGCGTTCATACGTGGTCTCATGGTTATATGACATCGCTATCGAGTACTACCGCTT
TTGCGGAGCTTTACTATACTATGAAACTTATGAAACTTGTAATTGGGGTAATACCGACAT
GCTGGAGGCCGCCTTTCGGTGATACTGATGATCGAATTCGGTTCATCGCCGATCAACTGG
GTCTCAGAACCATCATCTGGAAATATGATTCGTTTGATTGGACATTTGGGACTGGGGAAG
TGACCAAAGCACAGATTGATGCAAATTATCAGAATATTATGGATCGGGCCAAGAGTGGGA
CTTTTGCTTCTCGGGGTGCTATTATGTTGACGCATGAAATCAATAATTTTACCATGCAAG
AAGCGATGGACTACTATGGACGTTTACAGGATGTGTTCAAGTATATCGTTCCCGTTGGTG
TAGCTTATAATGGAACACAACCTTATGTGGAGAAGAATTACAGTATGCCGACATTTGAAC
AATATATCAATGGGACGACGACATCGGGTAATCAGTTGGCTCATGCGCCACAATCGCAGT
CGGCATCATCTACGAGTTCAGGAACATCTAGTACATCAATTGAAACTAGTGGAGCAGCAA
CATTGAGTCAGTCATATTATATTGGCAAACTCTGGATTGTGACCATTTGCTTGTATATAC
TCCTTTAAAAACGGACTAGACATTACATCAGACTCCAAATAAAATTCAGTGTGC
>NODE_4163_length_62_cov_5.112903
TAGGAGCTACGGCAATGCACTCCATCCAAGGTGGAAGCAATGGTGACCCCATCCTCGGTG
AATTCTTTGTCAAGTTCCATGAACAAGC
>NODE_4170_length_618_cov_8.983819
AACGGACAGGATAGTGTTAAGAAGAAAAAGGAAACTCCATCATCGAGACTCATTCTGAGT
TCCAATCGCCCACCCCACACAGCCCGATTAGATGGGCAAGATGCGTAAAAAAGTTCTTCT
TTCACCGGTTGGATTTGGCAACACGTTCGAGTTCGTCCTTTTTCTTAATAGCATATGAGT
TTGATGAACCCTTGGCAGCGTTGATGAGTTCATCAGCAAGGCACTCAGCAATCGACTTCA
CATTGCGGAAAGCAGATTCACGAGTACCAGTGGTGATGAGAGCGATGGCTTGGTTGACTC
GGCGAAGGGGAGATACATCAACGGCTTGACGACGAACAGTTCCTTGAGAACCAATACGAG
TCGAGTCTTCACGGGGACCGGTGTTGACAATGGCATCAACGAGAACTTGGATGGGATTCT
GGTCTGTGAGGAGGTGAATGATTTCAAAGGCATGGGCAACAATGCGGACAGCTAAAAGCT
TCTTTCCATTGTTACGCCCTTTCATCATCAGGCTATCTACCAATCGCTCAACAATAGGCA
TCTGCGCCTTCTTAAACTGCTTCTTAGCATAACGGCCAGCAGTATGAGGAAGATAGACAG
CGTGGCGGATCTGAATGTAGTCGGCTAGCGAAATATCCTTTTCA
>NODE_4171_length_124_cov_7.604839
GTCTCTAGAAAAGTGATGTTGAGCTGGTCTGCAAATTCCTTCGCTACAGCATACTCGACA
ACTTTCTTTCCAGTAAGATCTGACTTGTTTCCGACTAGAAGTTTGTTTACACCCTCGGAA
GCATATCGGTCGATCTCTTGCAACCATTGA
>NODE_4172_length_608_cov_10.776316
ATTCTCTTGTACTGCTCGCGATCCTTCCTTCTGTCTACTGTCAGCTTAACACGCTTGCTA
CTGCCGCTGGAAAGAAATACTTCGGCACAGCGACCGACAATCCTGAGCTAACGGACGTTC
CATACGTGGCTCAACTTGGAAACACTGCTGACTTCAACCAGATAACAGCTGGAAACAGTA
TGAAATGGGACGCAACAGAACCTTCTCGAGGTGTTTTTACTTTTACCAACGGCGACACAA
TCGCCAACATGGCACGACGTAACGGCCAATTGCTTAGAGGACACAACTGTGTATGGCACA
ATCAGCTTCCAAGCTGGGTCACGGCTGGCAATTTCGATAATTCAACCCTCCTCAGCATTG
TGCAAAATCATTGTCAGACCCTGGTGTCCCACTACCAAGGTCAAATGTACAGCTGGGATG
TCATCAACGAACCATTCAATGACGATGGCACATTCAGACAATCGGTGTTCTTCCAGACCA
CAGGGACCGCTTACATCTCTACTGCCTTGAAAGCCGCCCATGATGCTGACCCGAACACCA
AACTTTACATCAATGACTTCAACATCGAGGGAACTGGTGCCAAATCTACCGCTATGGCTA
ATCTCATTCAGAGCCTCAAGACTCAGAACGTCCC
>NODE_4177_length_65_cov_7.446154
AATGGCAGCAATACCACATGCACTCAAGCGCGCAGCACGTCGACCTATCAGTTTCGCCAA
AGCACGGAAAAATTGACGTTCCGCGAGGGTG
>NODE_4179_length_67_cov_2.253731
AGAAGACGAGGGTCGAGGAACGGAGCACGTGGTACGATATGCCTTTGATATTTATGTTTT
CCTATTAGCCAACATAGGATGGAGGATGTACTC
>NODE_4180_length_299_cov_7.632107
CATCCCTTTCTTATTCATCCAGTATCCCGGAATGCGGACAGGTGAAACGCCGGCATATTC
TGCCCATTGATCAAGTTTTCCAACAATGAGATTCTTGGGTGCCGGTGGAATCCAGATTCC
ATTGACCCCAGGACCTGACGTTATAGCCCTGTGGTCCGGGGGTATAATTAAAGGTCCTGA
CTTGCCATATATCCCGAAGAGATGTCGGAGTACATTGACCATCACCGTGCGCTTGAAATT
CCAAGATTCCCTGGGCCGGAGAGACCTCGGGATGCTAAGAAGCACCCAGAGAGGGATGCG
GACGAGTAGGGACAAGGCCTGGTAG
>NODE_4182_length_118_cov_5.000000
GATCGGTTCACCCATATCAATAGATCTGGAGACGATTCCGCTTCCATCGTACATAGATGT
GCCGCCAAACTCGAAACCTCCACCAAAGATCCACACCACCACAGGCAACTTTGAAGCAGG
TGTCGCAGACGCAGGCTTCACGAC
>NODE_4183_length_96_cov_68.354164
ACATCGACGAGAGGGAAAACCCATGATAAAGGAGCAGGGGTTCCCTTGAGGATAAATTTG
TCCAGCCGACGCTCGAAAAACTTGCCGAAGAAGTGGCGCAAACCATCAATAGTGTAGAAG
CG
>NODE_4189_length_95_cov_6.926316
ACGCTGGCGGAAATTTTTGCAGGAGGAGCAACTTCGTTCTCACGATCGAGTTTCGCAATG
CGTTGATGGTCAGTTCCCTGATGAGCCTTGTTGCCCCCCGCTGATATCTTTTTATCGACT
G
>NODE_4190_length_56_cov_3.875000
TGAGGGAAACTGACTCACGGGCACAGGCCCAAGGGCAGAAGGCTCCAGTTGCGCTAAAGA
AAGTAACATGGGGTAGTGCAAA
>NODE_4192_length_75_cov_2.440000
TGAGATAATATAATTTTCATTGCTCCTGACAGTCGACATGATGATGACGCGCCGTTCCTG
GCCTTGGAACATCTCAACACTGCCGACAGTGGAACCCTGAA
>NODE_4195_length_461_cov_14.726681
AAATCTTCGGCATAGAAGGAGTTGATGATGACTGTTCCTCCACCGTTGTGTTGAACAATC
TTGTCCTCAGCATGCTTGGCGCCACCGTAGTTAATACGAGAAATACCGGAAGCTTGTTTG
ATCGTGATAGCATCCTCACAGACATCCTCGAAATAAACGTGGTCCAAGGTACAAGAGCCT
AGACAGTGGACACCCTCAGCTTGATTTGCACCGATGACAACGCGACTCAGAGTCGCGCCT
TCCTGGAGCAAGAAAACAGCATCGGAGTCGCCACCCTCAGTCTGGCCCTTGCAAGCGCCA
GAGCCACGATCGTAGCGAGTATAAGCCTGAGGGGGCGTGAAGGTTTGTCCGGCCGCAATT
GTAATGGGTTTGCTCAAGGAGGAGGTTGTCGGAGGTGTAGGAAAAACATTGGTCGCCGTC
CGGCGCTCCAACGGATTAGCAGCGACAAGTGAACCTAAGACGACGAGAGAAACAAGCTTA
GCAGAGA
>NODE_4199_length_530_cov_8.711321
CCCCAGGATGTCCTCGGTGAGAAGGGCCGTCGCATTCGTGAACTTACTGCCCTCGTCCAA
AAACGATTTAAATTCCCTGAAAACTCCCTCGAGCTTTACGCCGAAAAAGTTCAATACCGT
GGACTCTCTGCTGTTGCTCAATGCGAGTCTCTTCGTTACAAGCTCCTTGGTGGCCTTGCC
ATCCGCCGTGCCTGCTACGGTGTCCTCCGATTTGTTATGGAGTCTGGTGCTAAAGGTTGT
GAGGTTGTAGTTTCCGGCAAGCTTAGGGCCGCCCGCGCAAAATCTATGAAATTTACCGAT
GGTTTCATGATCCATTCTGGTCAACCTGCTCGTGACTTTGTCGACTATGCCGTCCGTCAC
GTCCTCCTCAGACAGGGTGTTCTCGGCATCAAAGTGAAAATCATGAAAGGCTACGATTCT
GAAGGCAAACTCGGCCCCAAGAAGCCTCTTCCTGATTCTATCCAAATTTTCGAGCCCTCT
GCGGACAAGCTCGTCTCCGAGCCTACTTCAGAACAGCGCGAACCTCTCCCTGTGCCGGTT
GCACCTCCCACCGAAG
>NODE_4200_length_207_cov_18.869566
AACGACCCCTTCAGCAGCGGATGCGTTCGAGGCATAGTTGACAACAACATTGGCACCTGC
AGCACCCAAGGCCTTTGCAGTCGCGGCACCAATGGATCGGGATGAGCCAGTAACAACAGC
GACCTTGCCAAGAAGAGAAGTAGTGGCCATAGTGATATGAGAGGATGAAGATGAAGACTT
TTTAGAGGGGCAGTTGGATTTTGAGTTGGGAAGAAGAGTGTGGAGGATGTTGG
>NODE_4201_length_164_cov_60.073170
ACGGCAGCCATGGTGATTCGCATGGTTCCAGGAATGACGATTCTTATGGCAGAAACGTTG
ACAATTCCACCGACTCGTATGGAAGTGGCAACAAGAGCAGGCACAACGACTCATATGGTT
CTTCTAATAACGATTCATATGGTTCATCGAATGACAACTCGTACGGGTCATCCAACACTT
ACGGAGGCAA
>NODE_4204_length_212_cov_9.811320
TCTTGGAAACAGTTTTCTTAGAACTCTACAACATGCAGGATAAAGAGCTGTATTCTACCA
TTCAAGGCTCCAGTGATGCAGGGAATGTACCAGCCTCACGCTGCTCGTCAAACCTATTGA
TCCATTCGTTGGGGCACGCAGAGTTATAGGTCCTCTGGAACTGCTTGCAAGGTTGGAAGT
CCTCGCCTTTGGCGGCAACACATTTGAAATAGTCCACGTAATTCTGGAAACAGTTTCT
>NODE_4205_length_66_cov_6.954545
CAACAAGGGAGTCAAATCCACGTAGTACAGCAGGGGGCTCTCCAGACGAACTCGGGAAGT
TGAGGTATAGTTGAGGTGACTCGGCGCCCGAG
>NODE_4206_length_285_cov_8.782456
TAAGGACCTACCGTTAAGTGGATGAAGGAGTTCAGCTCTTCATCTGTTGTCAGATTGCTG
GGGGGATACAAGGATTCAAACACATGACTCTTAAACGCTGGTGCTGAGAATAATTTTCGT
GCCTGTCTGTGAGCTTCGCGCATGATGGCGAGGTCAATAGGCTCGGAAAGCAAGTTGACA
TCAACAATTGGGTGGGCGAAGGGATCTGAACTGGCAAGAGTGATGGAGCCACGCGAGGCA
GTATGAAGATTAATTATATGGACTTGAAGGGACAGGACCCCAAAATCCGGAGTCGCAGGG
ACCAACTCATC
>NODE_4207_length_71_cov_6.408451
TGTGGGTTGAAGAAAGGAGGAGCGGCGTGGAGCACATCATCACCTACACCCGGGCAGGAA
TCCTTAGTCACATATCCGGAAGTCAAGTTCGCAGCGG
>NODE_4208_length_80_cov_3.575000
CCACACAATGCATTTCGCAAAGCAGTGTTCATAGATCTGGTTAGTTGGACCGAGGAAGAG
GGGACTGCAAAAGTGATCGGTCCATCAGCTACAAATCGTCTTAATG
>NODE_4212_length_27_cov_3.777778
GTGCTGCTTTCTTTTCCGAATTGAAGCCCCTTATGGGTATTCCAACTAACGTC
>NODE_4214_length_61_cov_4.540984
TATCATATTCAAGTTTCCAGAAAGTAACCTGTTTTCCAAGATACAGCCATCCGGGATATC
AATCCTCTGACCTTCGTTTGCCACGAA
>NODE_4217_length_44_cov_45.500000
AATCAAAATGATGCTGCCTCCATTTCCGAACTTCAACATCTGCCTACCAGCTGCTTGGGC
CGTGAATAGG
>NODE_4218_length_285_cov_22.740351
TGGGGGGTGGCGATCGCCGACAACAAGTATGAAGATGGTGTTGGTCATGGTACTCACTGT
GCTGGTACTATTGGTTCACGCACGTACGGTATCGCCAAGAAGGCGAAACTTATTGCTGTC
AAGGTGCTTGGTTCTGATGGTAGCGGTTCTACGTCAGATGTAATCGCTGGTGTCCAATGG
GCTGCTCGACAGGCCACAGCAAAGGCAATAGCCGCTGCTAATGAACTTGCACTCACAGGC
AAGGCAAAGCACAAGGGTTCCGTCGCCAACATGAGTCTCGGTGGTGGCAAATCCCCCAGT
CTTGATTTGGC
>NODE_4219_length_78_cov_27.653847
GCATTCCATGCTTGATTGACTTCAACATTCTCACGAGTGCCTTGAGGGTCAACAAGTTGG
ACTGAAGCAAGACCAGCAAATTTGTGCCAGAATATGTGACAATG
>NODE_4221_length_100_cov_4.880000
CACGGTGGAATTTTGAACCTTTGTATCCAAAGCCGAGTTCAGTTCCATCCTTCTTTACAC
CAGTGGCTAAGGCACGGAAGTTCTCTGCAGTCTTGGGAACAGTACCGCCAAAAACGCCGA
AGGTGA
>NODE_4222_length_84_cov_3.750000
TGTGTCACTAAGCCATTCATGCAGACAACGCTTGAGGACTGGGATCGGAGCTTCGACATC
AATGGAAAAGGCGTGTTCCTGTGTTACAAGCATGCTGCGAAAAAGATGAA
>NODE_4223_length_229_cov_10.786026
AGTGAGTTATGAGCGTGCTCCTGGAGGAAAGCTTCCAGACTCTCGAATGAACGGTCACCC
TCATAATCAATGAAGTCGCGGGAACCGGCGCGCTTGAACTTGATGGTGGGGAATCCTTGA
ACGCGGAAGGGAGCACTTGCGGGCAGATCATTCTCAGTAGCCTCGAACTTGGCAATGATA
ACCTTGTCCTTGAGGACAGCATATTTCTCACCAAGGCTGTCCCAAGTTGGCTTCAGGCGT
TTGCAGTGGCCACCA
>NODE_4224_length_93_cov_5.559140
TCAGAAGTAGCGCGCTCAATGGCAGGATCAATCAACGCCACAACTTTAAGGCGTCGACCG
AGTTTGTGCTCCAAACGGAAAGAATGGTTCCATGGTCCCTCATCGGAACCGAACATGAT
>NODE_4226_length_395_cov_14.460759
TTTTACGGAGACTTTCTTTGAGTAGTACACCTTTTACCAAGACCCATGACTCTTCTCTCA
GTCCACCACCAAATACAGCAGTTCAGACGACGCCACCTAGTGCCCCGTTTGTCAATAAGC
CCGTTCGTTCGGCAACCATTGGTGTTAGTAGTGCACGTCCCCGCCGTGCTCCATCGCCCA
TGGGTGAAAGGATACTCAAGGGCCATTTCGATGGTTTCTAATTCAAATCACTTTCACCAT
CGCCAAAGTCCCATTGGAGGATTTGGATAGTTGTTGGCCTTCGCCTCTTCATCGACTGTA
CAACATGCTGAGCGTTTATTTGCTTTTTCGTCTTGGTGGTGCTGGGATATTCGTCTCCGT
CTCTTTATCCTTTTGTTTGATTCGACAAAATTGCTTGGATTGCATGGGTGGTAGAGGTTT
G
>NODE_4227_length_89_cov_5.876404
ACTTGGAAATGCGAGCTTGAATTCAGGTTCTGGGCCCAGCATTCAACTTGACACCGCTAA
CAGTAACGCTAAAAACAACGCTGGTGGACCGGGCAAATCCAAGAAGGGTCAGAAG
>NODE_4228_length_58_cov_13.810345
GTTATCATATCTTTCCTATTCAGCATACATCTGTAGCCACAAAGACCACAATAATATTCG
GTGCGGTTTAAGCGAGAATTTTTT
>NODE_4229_length_27_cov_3.333333
TAGCAAATATTCAAGTGAGAACCTTGGAGACTGAAGTGGAGAAAGGTTCCATG
>NODE_4230_length_144_cov_4.298611
TACCAAGTTCCAAGTATTACAACTCATGATATTTTCCCCACCTTCCTCCTCTCAACCTCA
ACCTCTAACCTCCCTAACTCTACGCCCGCTCCCCAAAGCACTTCCACAGTTAGTAGTGCT
CTGCCTACCACAACCGAAGATACATCTTCCACTTCTGCCGATACATCCTC
>NODE_4232_length_388_cov_10.417526
AAAAAAGTCAAAGTGAGGTAGACAGATAGCCACCTAGTATAGGATACGGGTATAAATGAG
AAAATATCACAACAAATCAGAATTCCGGAGTAACCAAGAGATGAATCAGAATCAACTCAA
AGGAAAGCAATGGCAACTGTCAATCCACCAGCTACAACAGTCATGATGCCGGCGAACCTG
TCACTGACACCCTTGACCGCGCCGGAAGTGAAAGAACCTGATTTGATACCACCAGCAGCC
TGGACAGCACCGTTCAGGAAATTAGCTCCACACTTCTGTTCAGTGGCGCCAACGAGCAAA
TCCTGACCACCAAGCAATTGGCTATTGGGCAGACCTGGAGCATAAAGACTCTCGGACTGG
TAATTGAGGTGGCTCGTGAGAATATTACGAGTGCAAGTAGTGCAAAGTCCCGAG
>NODE_4233_length_306_cov_11.310457
GGACAATGGGACACCGTCACTGCTGGTCAGTATACCATGTACCTTGACCAGTGGGGCAAG
GACAATGCGTCAAGCGGTCAAAGTTGTGCCAACGTCGTCTCTCTCAGCGGCACAAATCTT
GCTTGGCAAAACACTTGGACCTGGCAGGGCGGTAGCGGCGTGAAGAGCTATACAAACATT
AATCTCAATGCGAATCTGAACAAGCAACTTTCGGCTATCCAAAACATTGATGCCGCGTGG
TCATGGTCCCAGACAACCTCGGGTTCAATTGTCGCCAACGTAGCATATGATCTCTTTACT
TCGTCGAGTGCTGGAGGAAGCAACCAGAATGA
>NODE_4234_length_492_cov_14.792683
ACAGAATTGATCCAGTCCAGATAAGGTTCATTTGTGTTAGTAGGCGTTTCGGAATCTGGG
TCAAAAGGAGGGGAACCGCCCGTACTCCAATAGGTGTTTGGTGTAGGAAAAGAGATACCA
GTGGTATACTGAATGTCGAGGTTCGCCTCAACACCGGGATCGGATTGGTCATCTCCACCG
CCATTGACTCTAACAGTGGTGAAACTAGAACCTGCAGCATCGGGGCGGAACCTCCGGAAA
AAAGTCTGGAGATCTGCGCGATTGGCAAATTCGTCTAAATAGCCTGCAACACCGAGTCCG
TTCCTGGAAGTCTGACTAGGAACATAGTTAACGGTGTTGTAGAGAGCACGAAGACAAGCC
GGAGTGATAGTCGTTGCGCAGCTAGATGGGACCGTGGCGTCAACATCAAGGGTTGAATTG
TCAACGGAATTATCAATGGCTTTGATCTCGGGTTGTAAAAAGCTAGTAGCGCGCATAGAT
CTCATGGTGCCGAAATAAGTAGTTGGAGCGACAACGTC
>NODE_4235_length_27_cov_7.925926
ACTCATATCTGGAAAGAGCCGTGCTGCAGGCAACTCGAGGGTAAGAATGCCCA
>NODE_4241_length_68_cov_4.661765
GGTGCAGTGAATGCGACTTTGTTGACCTGCACCAATACCGATGGTTGCTCCCCTGTAGGC
GTAGGCAACAGAGTTGGATTGGGTGTATTTGAGA
>NODE_4242_length_27_cov_16.814816
TCATACTCCAAGAAGTCTACCATTTCATCTCGTGAAATCCAGACATCGGTTCG
>NODE_4244_length_93_cov_12.204301
TTTCATCTACAGATTTCGCAGTCTCACATCTCTGTATTTCTACCTTGTATACATACTTAG
GCACGCTCGCTCCCAAAGCAACACGACAATTCTATTCATCGACCCATCCAACCCCCATC
>NODE_4246_length_66_cov_15.060606
GGTTTCACCCTGGCAGAGTTGAAGGAGGCTGGAATTGGTCGCAAGGAGGCTCTCAGTGTT
GGCGTTGTAGTTGACCACAGGAGGCGTAACTT
>NODE_4248_length_307_cov_22.882736
GTTTGTCATGTGAAAAGAGATATTGATGCAGTGCAAAAGGATGTTACAGGTGCAAATTAC
AATTTATGCCTTTGCTCCACCAGCAGCAGCTTTCGCATCCTCCGCAGCGGCAACTGCAGG
GTTGACCTTCTTGCCGTCTTTCCATCGGACACGGGGAGGGGGTGCACGATTACGACGTCC
CTCACGAGAACGCACACGGACAACATGAGAGTGGATAGCGCATGAAACGCAGTACGCGAT
TTTGATGTAAAGCTTGGGAATAACATATTCAGGATAGACACTAGCCTCGCTGATATCCTT
AACAGCAGCACTCTCGACCATGTTCCTCACAGT
>NODE_4249_length_190_cov_11.915790
TCGTCGTCATCCTCTGTCTTTACTGCAGAAGCCTCAGCACTGCCAAGGAAAGCTTCGCCA
GCAGAACTTGACCCAGGGAGTGAAGCGTGCTCAGAGGCGTAGGAACCGATGTGTCTATAC
CAGCGATCTGCATGAGGGGCTGAATTGGCGTCTGGTGGAGAAGAAATGGCCTTGTAAACG
TGGACATCGGCCTGAGATGGGCCGTATCCTTCAACA
>NODE_4250_length_70_cov_48.942856
ATTGTTTGCTGTCCTTGTGAGATGCTCTGCTAGATGTAGTCCACTATCACAACTTCGGAT
AACTTTGGATATATCATGAACTGTCGTATCCAGGGC
>NODE_4260_length_150_cov_12.793333
CTGGCGCACCGGCACCAACGCGCTGTGCATAGTTGCCCCTCTTGAGAAGACGGTGGACAC
GACCGACGGGAAACTGGAGACCAGCCTTTGCAGAGCGAGACTGTGTCTTGCCATCGCTAC
CAGCCTTACCACCGGACGAAGATTTTCCAGATTTTCCTTTGCCAGACATTATGATA
>NODE_4262_length_74_cov_18.513514
CAACCATTTAGGACTACAAAAATACAAGTCACAAAATCACAGAGATTATCGCGAAATGCT
AGGACTCAGAAGAGGCTGTCAGCACTAACGCCAATGTTAT
>NODE_4263_length_55_cov_2.363636
GAAGCGGAAGCATGGGAAATGGGATCACGCCACTCGGATGAAACTGGTTATGAAAGCAAG
TACAGCAAGTCTCGATCTCGT
>NODE_4264_length_329_cov_11.996961
TCATCAGAAAAATTGGCCGCATCGTCGCTATCGAAAAGTAATAACAAAGTGATAGTGACT
ATCATCCCAATTGCGTAAAAAGTCTACTTTTGGTATGACCAGACGTTACGGAGTAGTCCA
TGATCCGTAGCGAGTTTGTTCAGCGAATCATCACTCTCGCCCTGCGACCTGACCTGACCG
CAGATAGCGAACGTTGTTGAGGTAGAAAGAGCCCGGCCATTGGCGTCAACATCAGCAATG
CTGATTTGGACAGAGGCGTGGTCCTTGGAAGTGATTAATCGGTTGGTAGCGGCGCACTTG
CGGGGCACGTAGAGATCAACAAGGACACCTTGGTCGTTTTCCATTTTGACGCTGA
>NODE_4266_length_130_cov_4.761539
CCGTCGTTACGAAACCTCCATTTGCCGTTGATCCCGCGTTCGTTCTCGTTGGTTTGGAGA
TTTAACGTGCTGGTTGGGGCGAGGGTAGCTTCTTTCTTGGGATTGGAAAAGGTAAGTTGA
GAGGAGGAGCGGTTGAAATAAGCAAACAGATTTCTT
>NODE_4269_length_27_cov_11.777778
TATGCAGCAGGTGGTGCTCCTGGTGGTTTCCCTGGTGGTGCTCCCGGTGGCTT
>NODE_4271_length_699_cov_12.517882
TACGGTCACCGTGCCGTCCTGAAATTCGCCGCTAACACCGGTGCTCAAGCAATCGCTGGT
CGTTTCACCCCCGGTTCTTTCACTAACTACATCACTCGTTCGTTTAAGGAGCCTCGTCTT
ATCGTTGTTACCGACCCCCGTGTGGATCACCAGGCCATCCGTGAGGCGTCCTATGTCAAC
ATACCCGTCATTGCTCTCTGTGACACAGATGCTCCCCTCAAATTCGTTGATGTTGCCATC
CCTACAAACAACAAGACCAAGCACTCGATTGGTCTCATTTGGTGGATGCTCGCCCGTGAG
GTTCTGAGGCTTCGTGGCACGATACCCAGATCAAGTGATGGCTGGAATGTCATGGTCGAT
ATGTTCTTTTACAGAGATCCTGAAGAGGTCGAGAAGCAGCAACAAGAGGAGGCTGCAGCT
AAAGCAGCTCTTGTTACCAGTGAAGAGACCCCTGCTCAACCTACCGAGTGGGAGGTTGCT
AGTGGACATCAAGCTGGTGCTGTCAACCCGACTGAGGCAGTAAGCCTTGACTGGGCTGAT
GGCGGTGCAGGCAGTGGTGATTGGGCAGCAGAGCCCGTGGGTTCAGGAACTTGGGCAGCT
GATGCTCCTGCTAGTGGAGGTGGTTGGGATTGAGAGGCTCCCCTTGATGCTTTTCTTCCG
GGCACATGTCTCCGAGTATGCTTTGTGCTTTATTATCACAAAAACATAGGATGTGTCATT
TTCTC
>NODE_4273_length_180_cov_7.438889
CAGCGACGAGGGTCTTGAGAGTATTGCCGAGAGCGCTGTATTTAGCGGGGTTGACCTGCA
TGTTACATTTTGCGACATCAAGAGGGGTGATGCCAGCATGGGTTATCCCGCAAGCAATAG
CACCACCAAGCATGCATTTTGCATAGTAGCTAGTGTCGTGGGGGACAGGCCCGAGGTTCC
TAGCATCCCATTTTCCCAAGGAAGAA
>NODE_4274_length_58_cov_5.327586
GATCCTTTGACCATTAACTATCTCATTCGACTCCATCTTGAAAGTTGGATTCTTGACGAT
GAATGTCCAGACATCGTCGCACAG
>NODE_4275_length_295_cov_6.491526
TGCAAGGGTTTTAAGCGAGAGGCCTAGTGTACGCAGGACAAATAGTCTCAGGGAACATCT
TCTGCCGATCTACGGTCGGTACCTCAGAAATGAGGCTCAGAGTGAGGTGGCTAAGGCGAT
AAGGGAGGGAAGAGTCATGCCTTGAAGGGCTGTCTGGTACCGCTATCTGGTACCGTAAAA
CTGGATGCTTCCGAGAATGTTTTCAGAAAGTAACGGGTGATCGGAATGAGTATCCTTTTA
GTCGGTTCCGTTGAGTCACACTACAGTAGTCATGGTACATCACTTCAAGTAACTAAGTGT
TATTCTTGCAGGTTATGGGTC
>NODE_4279_length_468_cov_11.235043
CTTACCCCGGCTGATACTAACGAGCCGTACACGGATTGGCTTGACTTTGTGCTCACACAA
TCCAACCCACCTCTGGCCATTTCGACTAGTTACGGTGACGATGAGCAGACTGTCCCAGAG
AGCTTCGCTAGAAGGGCCTGCCAAGATTTTGCACAGCTTGGTGCACGAGGTGTTTCATTG
ATGTTCTCCTCTGGTGATGGAGGTGTTGGTGACAATGATCCCAACCCCGCGACTCAGCAA
TGCCTCACCAATGATGGCCGGAATGCTACCAGGTTCTTACCCAGCTTCCCCGCCTCTTGT
CCCTTCGTCACCGCTGTCGGGGGTACTGACTTCATTCCCGAGGTCGCAGTGTCTGTTTTC
TTCTCGGGAGGTGGATTTAGTGACTACTTTTCCCGACCGAAATATCAAGATGAGGTCGTT
ACCCAATACCTCAACGCCCTACCTAACGGAACATACGCAGGCCTATTCAACCAGAGCGGA
AGGGCATACCCAGA
>NODE_4282_length_27_cov_10.148149
GTGAGGGAAAGATGAAAAGAACTTTGTAAAGAGAGTTAAACAGTACGTGAAAT
>NODE_4285_length_91_cov_3.813187
GGCCGGCGAAACGGTTATAGAACTCAGGAATTCGCCAGGGTGCAATAACCTTGATATCGG
GCTTGAGTCCATAGAAAGCCAGTTCAAACCGTACTTGGTCATTGCCTTTGCCAGTGC
>NODE_4286_length_302_cov_10.152318
AGTTGGTAGGGTAAATGCCTACCAAGCCGATGATCAATAGCCACGTTTGATAGAACTTAT
GGCCACATTGGGAATGAAAAGCCCCAAGTAGAGTAATCTACCTGCAGTCGAGAATATTAG
TCAATGCTCGCAAGAGTGAACTAGCTAACTGAAATCTTGGGATCACTTGTATGTGGTACT
TGAGATAACGTAAGGGAAAAAAAATGATATTACCTTACTATAAGTGTTGTCCAAATTACT
GGTGCCAGAAGACTCGGTAACGCCAGAAACGCAAACGTTAGTCGTCCTAATCAGGCGTAA
AGGGTAAGTAGGCAGCTTTTAAAGTTAT
>NODE_4287_length_105_cov_3.895238
CCCCCAGCGACCGAGGTGATTATCCGTCCTGTGGACGGATCGATGACATCTATCTTGTCT
CCTCCTTCAACAGGATCGACCCACTTGCCATCGATAAAAAGGGAAGTATTGATAGTCACA
GAGCCTTTGTA
>NODE_4297_length_66_cov_10.333333
AGTCAATTGGACCTGCTGCGTCGAGGAGCTGGTATTGAGGGAAGAGGACAACTCCAATGT
GAATATTCTCGCCTGCAAGGGACATGGTTGAT
>NODE_4313_length_190_cov_6.663158
GGGACATACGGAATTGCTTGCAACAGAATTTCATCCCTTCCTGCAGTGATTGACATCACG
TTCACCTCCCAAAGTGGAGAGCCATTCAATTTGACCATTCCTAGCAGCGAGCTTTCAGTT
GGACCATTTGCAAATGATCCATCGACTTGCCAAACTCTTATCAATGCTTTCGACGGCTTG
GAACTTGTTGGTGGCAGTTTACTGAAGCATTGGTAT
>NODE_4319_length_118_cov_4.694915
ATAGCTTCATCAAAACCTGCCGAGGACGAACCATCCACAGTAGTCCCTGTAGCAGATTGG
ACTGAAAAACCAGCATCAACGGCACCCTGGAATGGGGTCACAATGAATGGAGGAGTGCCA
AAGTAGTTGCCTTGCATGTCCGTG
>NODE_4321_length_143_cov_10.328671
CACTTGTACACAGATATTATGATACTTGTACACCAGCTCAGCCTGACCATACAGCTCCGC
CAGGAGCAGTGTAGCTCTCAAGGTTGTTATAGATGTTGATTGTGATACCGGGGTCACTGG
GCTTGTAGGTTCCGGGAATCGAAATCTTGGGAGGGTTGGCACTACCGCA
>NODE_4324_length_170_cov_10.800000
TGGGATGAAGCAGAAGATTGCGGAAGTTGATTATGATTTTACTTGCAATGGAAACTATAG
TTTCCCTGTTCCTGATTTGATTGTAGACGGACAACCGCCTCGCCCCGACACTTGAGGTCT
TGAACAGGTAGTCTACGAAATTGGTATCTTGTTTTTGTGTAGGACCCTTGAACCAGTAGT
TGTTTTTTGTGGGAAA
>NODE_4325_length_268_cov_8.735075
TCCGGGGATCACTCTCTCCGTCTCTGGGATCTTAACACTGGCAACACTACTCGCCGTTTC
GTCGGTCATACCTCCGATGTGCTTTCGGTCAGCTTCAGTGCAGACAACAGGCAAATCGTT
TCTGGCTCCCGGGACAGAACGATTAAGCTCTGGAACACCCTTGGTGAATGCAAGTATGAC
ATAAAGGATGATGGTCACAATGACTGGGTATCCTCTGTTCGTTTCAGTCCCAGTGCCACT
CAATCTGTCTTCGTTTCTGCTGGTTGGGACAAAGAAGTGAAGGTTTGGGATCTT
>NODE_4326_length_61_cov_2.786885
CGCAAGGCAGCACCATCGAGGGGCTTAAGGAGCTCAAAGGCACACAAAAGTTCTTCCGAG
ACACTCATACAAGCACCATAATTGTCG
>NODE_4327_length_159_cov_9.194968
CTTGCAGACGCCGCTGGCATCGAGCCTCCTGCCTTGGTTGTTTACCGCAGTTTTGATGAA
CCCAAGAGCGAATTCCCCTACCCTGTCTCCAACCTCAAGGCCGATGACATCTCCGACTGG
GTGAAGGAGCTCGCCATTCCTATCATTGACGAAGTCAGTGGCGAGAACTATGCCGTCTAC
GCCAC
>NODE_4329_length_27_cov_13.259259
CTATGAATTCGCTACGAGAGAATGGGGCAGTATGCCCAGTATGATCGAAATGA
>NODE_4330_length_69_cov_3.217391
CATGATCACCATTGCAGCTTCAGAACTCTCTCCAAGGATCCGGAAATCTCATCTGATATT
CCTCCGTCATTGCAAACATGTGTTATGTAACCCAG
>NODE_4331_length_148_cov_3.722973
GCGGCGATGACTTTTCCACTGTAATCCATATCGACGGAAACCCATGTTCCATATAAAATC
CATCAATTCATTGAACATGAGCAAACGTGGACGATCAGAGTAGTTGGATGAGCGTTTCTC
GAATAGATCATAAGTCCTTTCCACGCTCCCGAGGACAAGAAATGGCTGGCCAAG
>NODE_4337_length_59_cov_6.016949
CGTGAATATGATTCTGTGGAAAGGTAGATACATCAAAGGTTCAAGTCCAAATAGACCACA
TAGCGTCGATCATGAAGAATCCGTG
>NODE_4339_length_66_cov_5.696970
TATTCCTCTCTAAAAGACATGTATATTTGGAAGGATATTACGTGGACCATTGTAATGGAA
ATGTGACACAAAAGCAATAATAGAACAGGAAA
>NODE_4344_length_56_cov_5.178571
TTAGACTTTGTGTTAAATCCATATTATGACTCTAAAAACCTCAGTTTCACAAGTGCTCAG
GAGACCCTCACTCTCAAGTACA
>NODE_4352_length_64_cov_2.875000
GGGAGGTAGATCGTTACTAAGACGGGTCAATAAGTAGACAGAGTCAGGGTATCGGAACGG
AAAATTGTACACAAAGTCGGAGCAAAAAAA
>NODE_4353_length_74_cov_3.837838
GCGAGAGTGTTGAGGGATAATAGTGTTGAGATATTCAATTGAGGACCAGATAGCGTCAAT
GAATGCTGATTTAGAAGGGAAGAGAGGGGTCTTGGGATCA
>NODE_4355_length_57_cov_5.526316
TCCGCGTTTTGGATCTCTCTTCCGCTGGAGTCTCGGTGACCCCTTTTTCCGATCAAACCT
CGTTGCATTCCATTATGGCAACA
>NODE_4356_length_53_cov_14.000000
ACAATCGAATCATTGGATATGAAGTATAAGTAGTCAGAGTCCAAACTTTCAGGATTCCCG
TCAACATCTCGTGTCCAAA
>NODE_4357_length_173_cov_30.520231
ATGTATGGCGAGCCGTTACCTCTTCTTCAGTGCGATCAGGTGATGTTTCGTCCGGTAATT
TCTCGATGAGATTGACTGCAATGCAAGGTTCAGCTGTACCTTGTTTCAACTGCTCCCTGA
CTGTGACCCATGGCATATGTGCAAAATATTCACCGAGTTCCCGCCAGGTGTTGGCCTTCC
TTTTCCATCCAGCACCCGG
>NODE_4359_length_549_cov_7.298725
GTGAAGAGCGTGGCAAGTAATACCATATTCCGGGGCATTGTAACCAGCAGCAGCAGCAAA
ACGAGAGATGCTACCATCGGCAACATTGTAAGCAGCTTCACCACCTAAGAGGAAGCCACT
GCGACTAACAACAGTGTCAACGGTGAAAGTAGGGCCCCGAAAGACATCTAGGAGGGCACG
AGAGTGAAATCCCGATTGTTTGACAGTAGCAGTTAACAAGGCAGTCTTGGTTCCTTTCTC
TGGGGCCAAAGAAGTGATGACATCAAGTTTGACACCGTCAGCAACCTGGTTATCGATTTC
AACGGTGTTGCGGAGGATGTTAGAGGTGGTCCAGGCTTGAGTGACGGTCAAACCATTTTT
GCGGTCAAACCACTTGGCCTCCATGTCACCAGAGATGGTGTCAGTCTTTGAATCACGATT
TCCAGCGACCTTAAAAGTGACGCCGGAAGGAGTTTGGGTCTTGACTTCGAGCGAGGAGCC
GGAGAAATAATAGTCCTTGCTGAGCAAATCATTAGCAGACTTGCCGAGGTCCTTCCAAGA
GGGGGGAACAGGTTGAGACATGATCGTTGGTCCCG
>NODE_4360_length_495_cov_18.987879
ACCCTTCCTTACTTGTCTGACTGCTGCATACGCTCAGAGCATCACGATATATTCTCCCTC
CGTTGGGGACACATTAGCTCCTGGTCAAACCACTATAGTTCAAATTGCTACCCCTGACTT
CCTATCGTCTTCAAAGGAAGTTTCAGTTGCTATTGGCATCAATCCTTGTTCCCCAAGCTC
CTGTTTATCCCCCAGTGACATACTAGGACACCTGCTCTACTCTGGCTCTTATAATCCCCA
ATGGCATTCTGACAAGTCTGCTTTACAACCATTCCAAAACTTCTCGGTCACAATTCCTAC
TGTTATCCCCAAGGGGCAGGCAAGCATTGGTGTTGCACACTTCGCTCTTGTTGGGGCTGG
TCTGGCTCCATGGTTGGAGACGAAGAATGTCACTGTTGTCATTCACTAGTCAAACATGTA
TGATCAAGAACACTTTTCTGGCAGATATAATAGTTATTCAGACAATTGCATACTGTTCCT
GTATAAATAGTTTCTTCTTTGATAACTGCTTTCTCTTTTCC
>NODE_4363_length_69_cov_9.057971
TGTGGTTCAGACATGATATTGAGGGTGGGGATCAAGCACCACAACAAGTTCTCCTTGTCG
GTCTGTACGCAGCTCGACCAAAGGTTCCCAGCGGG
>NODE_4365_length_118_cov_19.601694
TAGTGAAGCTAACAAATAAATTAACTTGTTTTGCTACGGCAATAAATAGTTATAAAATAA
TCTTAAAATTTCAAAAGGTATAGCTAGAAATTGAATGGAGATCAATCAACCAGTGAAGGG
TTGCGCATTTGTTTAATGGCGGAA
>NODE_4366_length_225_cov_5.737778
GCAAGAAGGATGAGAATGAGAAAGAAGACAAGAAAGACAAGAAAGGCAAGGAAAAGAGCG
CTCAGGTGGATCAGGAAGTTAAGGAGCTGCCTGGTGGCCTGAAATATCAGGATGCTACCA
TTGGTACTGGACCTCGGGCTAAGAAAGGCGACAAACTTCAGATGCGTTATATTGGTAAAC
TTACCAATGGAAAGGTCTTCGACAAAAATACCAAAGGCAAACCTTTCGTTTTCGAGTTAG
GAGCTGGAGAG
>NODE_4367_length_97_cov_8.855670
GTGATCATGCCGAAGAATAAAGGAAAGGGTGGAAAGAACAGGAGACGTGGAAAGAATGAA
AATGACGATGATAAGCGTGAGCTTGTGTTTCGTGAAGACGGTCAAGAATATGCACAAGTG
ACG
>NODE_4368_length_63_cov_3.158730
GTGCAAACGAAGGTATGGGATCATCGCTGAAGGCACCGGTCCATGCACCCGTTGCTGAAC
CAGGGTTCACGAAGAACCTATTGTCAAGC
>NODE_4369_length_248_cov_18.870968
CTTCGAGGCCATTGTTATCGACGATCTAGAGGAGGGTTCCAATTCAACTTAAGATGTCCC
TTGTTGTTCCAGATGCCCAGAACCCATTTCAGCACATTCTGCGTCTCTTAAACACTAATG
TCGATGGAAAGCGCAAGGTTATGTATGCATTAACGGAGATTAAGGGTGTTGGTCGTCGCT
ACTCAAACATTGTTTGCAAGAAGGCTGATGTTGATCTCAATAAACGTGCTGGTGACCTCA
ACCCAGACGAACTTGAACGCCTCGTAACGATCAT
>NODE_4370_length_60_cov_4.300000
TGGCAACCCTATGTTCGGCATTGGTGACAATATGGGTCCAACTGATTCTCTTTGGGCTTC
TCATGAAATGGGATATCAGGTTGAGA
>NODE_4371_length_100_cov_38.340000
CGATCCTGATGTTTCTCTCACTTTCGATCTGGTAGTCACCGCTGGCCAGGCTCAATGGAA
CATCAACGGAGTCTCTTACCTTTCACCTGACGTTCCAACTCTCGAGAAAGTCATTGATGG
TGCTAC
>NODE_4378_length_259_cov_94.339767
CTTCTCTCGATGGCTGGAGCTTAGTTGCTCATCTCGCGCTTCCAGTCAGAATTAGCTCGT
TTCCAATCGGAGTTGGCATTAGGTGACATTCTGCCAATGACATCTCCATGGACTTCAGTT
GCCTCATTGGCTGGAGTGGGAAGTGCACTAGCACTAAGAGTGAAAGCGACAAAGAACAGG
GTTGCGAGAGAAGAAAAAGACTTCATAGTGCTTGATGCAGGATAATGTTGTGCAGGAGAA
TGTTAGGATAATAATGTTGTCGGTGACAAATGTAGAAGATGGGAG
>NODE_4380_length_65_cov_2.292308
CAAAGTCGATCCGTTCATATTGGAGAGCTTCAAGTCCATACCATTGGAATTCAAGAAAAA
GACACCATGTGATCCAGTGTTTCGATGTTCA
>NODE_4381_length_73_cov_3.698630
GCAGGACCAAGTAATGATATGAAGGCGTCTTGTCTCAGATAGTCAGTTTAGCTATTGAGA
ACTTGTGTACTACTTTAAAAAGACTGCTTGAGCCAAACC
>NODE_4382_length_59_cov_3.677966
CGTCTTCGTTCCCTCCTCAAGATTTCGGGATGAGTCACCGTAAGTTTGAAGCTCCTCGTC
ATGGGTCTCTTGGTTTCCTCCCGAG
>NODE_4383_length_347_cov_9.829971
GAGGAAAGAGAGGCTGAAACTTCGGCACTGAAGATAATATCTTTGATGAGAATGCCTTCA
ATCGAAACACCCCATTTGTCAGCGATGTCACCGACAACTTCGGCGATCTCATAGGCAATA
GCCTCACGCTCAGTGACTACGCTTTGAACCGCGCGAGCACCCACGACATGCCGGAGAGTA
GTCTGTGCTCGCTCGACGAGTGCCTGACGAAGGTCAGAGATGCCGAACGCAGCACGGTAA
GGGTTGGTGATTTGGAAATAGATGACGGAGTCGATCTCGACGTTCACATTATCCCTAGTG
ATGACCGTTTGTTTTCCTATGGGACTTATCTGGATCTTGACATCCACTATTTTGAGAGAC
TCAGTGCAGACAT
>NODE_4385_length_54_cov_4.759259
TGGGGGACACGGCACTTCTTTTGTTGACACAAGAGTGGGAAATGATGTTTGCATTAATAC
AGCCAAGTCATCCAAGACGG
>NODE_4387_length_508_cov_12.017716
GGGGGTAGAGTCTGCGGGCATCCCTCTGCCCTCTATCAGTCCCTGCATCCTCAATTGCGT
CACGCCTGCCGCTACTGCCGCTGGCTGCAGTGGCTTTACTGACCTTGCATGTATCTGCAG
CTCTCCCCAATTTATACAGGCAGCTATGGATTGTCTTCAGGCCAATTGTACAAGTTCTGA
GGTAACCACTGCCCTTGGCCTTCAGTCGTCCAATTGTGCTGCTGCCAGTGGTGTTGCTTC
CAGTTCCGTTTCTGCGTCTTCCTCTGCGTCTTCCTCTGTGCCTTCCTCTCTGTCCTCCCC
TCTGTCTTTGTCCCTCTCCCCTTCCGTTTCTGCTTCCTCTGCTTCTGGAATTATTATTAC
CAGCGCCCTCACCACTCCGACTTCACCCACTGCAGGTTCCACTAGTGCAGTCATCACCAA
TGCTTCACCTGCCGCCACCATAAGCACCACCACTACAAGCACAGGCGCAGCATATTCTAC
TGTGGCCAGCATTTGGGGTGTTGTCTTTGGTATCGTCAGTGCCGCTGCTGCCGC
>NODE_4389_length_54_cov_66.074074
TGCCATGCCTGGCAATTTTCCGCTATGCAGAACTATGCCATCAACAACAAGCTTACACCC
TTCATATCAATGCAGAATCA
>NODE_4391_length_106_cov_7.698113
TTGGTGCCAGGACTAGCGTAGTGAATTGTCGAACTGGGGTAGAATCTGCGATAGGTACTT
GTACCTGACATCATCCATTAATACCCCCGCGGGCGGAAAGCTCTGTCGCCACACTTGACG
CCAGCTTCTGCC
>NODE_4392_length_164_cov_6.823171
CCCCACTTCCGTATTGTCCAAGAAGTGTACCCACAATGACACTCGATTCTTCACCTGCAT
TGTCTAAGATTGCACGAGTGGGTTTGGTAATAGCGCGACGGACAATCGCAACTCCAAGTT
CCTGATCGAAGTTTTGAGTGGGGATAGGTTTAGTGTCAGATGCTACGGGTGAACTAGCAG
ACCCAGCACC
>NODE_4395_length_52_cov_49.807693
TTGACTGCAGAGGAGATACAGCAGCTTGAAGAGCCTTATCAGCCTGTCAAAGTGTTTGGT
CACCTTTAGATGAGTTTG
>NODE_4398_length_177_cov_7.271186
GTGGCAATGTTGTAAGGGAGAACTGACAACTTCTCGCGATCCCACACTCCTGAGGTATAG
TAGATGTCCTTCTTCACTACATCCCAGACTTGATCGATAGTATCTGCCTCGAAGATGAAT
ACAGAGCCGATCATTTTCTTCGGCGCATCCGGGGTTACGACGGACTCTGGGGTTAAAATA
GCGCCCCCAACGCGAACAATTCC
>NODE_4399_length_66_cov_5.090909
TTCCTCTTTTCCTTTGCTGGCTGTTTGCTATGTTTCGGACGCTCCCGTCTCGAAAGACTT
CGCATGTGAGCATGTAATAACGATACCGCAAT
>NODE_4401_length_151_cov_5.284768
GAAAGTCTCAATTGGTGCGAAGTCATGGAGTTTTGTCCTGGTGGCGATTTATACGCTGCT
ATCAAGAAAGGTGGTATGAGTCCCAGCGAAGTAGAATGTTGCTTCAAACAGTTGCTCAGC
GGCGTGTCCTATCTCCATTCCCAGGGTGTAGCTCACCGGGACATCAAACCCGAAAAA
>NODE_4403_length_54_cov_4.555555
TTGATCAAGTTATCGAGACTGTCCAGGGGCTCAGAGGCAGTATGATTAGGCATAGTCGTG
TCCTGAGATGGCTGTAAGGA
>NODE_4404_length_27_cov_5.925926
TATGAGAAAGCGTCTGATGGTCATCTTTTGTTCGTTTCTTTCCTCTCCCTTTT
>NODE_4411_length_150_cov_15.660000
CTTTGATAACACGATCTACGTCTTCGAAATCGACGTAAATCGTGTGATAAGGGAGTTTCT
TCAAGTTCAGGACGTATCGAACTTTCCAAGGATTAGGAGACCAACATTGGATAGTATCTT
TAGCTGCAAGATCATAGAAAGTAATCATCGTTAGTTAGGACAGAGGAGATGTCGTG
>NODE_4413_length_68_cov_3.323529
TAGATCTCGATGATTCTCTCGTGAAAGAGTACTTCCCTGTATCCGTGGTAGTTCCTGCAA
TCTTACAAATCTACCAAGATCTGCTCGGTGTCAA
>NODE_4414_length_138_cov_38.942028
GCACCAAATCCGTACAGTGTACGCCCAGATCGCTTAAGGGCATATACAACATCAAGTGCT
GTCACTGTCTTGCGCTTGGCATGCTCAGTGTAGGTTACAGAGTCCCGAATAACATTTTCA
AGGAAGATCTTGAGAACACCTCGTGTCTCTTCATAGATCAGACC
>NODE_4418_length_369_cov_24.834688
AAAAGCAGCAGCGCCGTCGGGCGGCAAGGCAGCAAAGAAGAAGAAGTGGTCCAAGGGCAA
GGTCAAGGATAAAGCCCAACACGCTGTCAATCTCGATAAAGTCACCTATGACCGTATCAT
GAAAGAGGTCCCCACCTTCAAATTGATCAGCCAGAGCATCCTCATCGAACGTCTCAGAAT
AAGTGGCTCGTTGGCCCGTCTTGCTATAAAACATTTGAAAGACGAAGGTCTAATCAAACC
TGTCGTGCACTCCTCTGCACAGTTGATCTACACGCGAGTGACCTCATCATCAGACTAAAC
CTCTTTGTCGCCATTACTCGTTTAATCATATCTATTCTTCAACATGCACAAATTGACTCT
CGACTTAAAAATTGTGTGCATTTGTTGGTGTCGGA
>NODE_4419_length_101_cov_3.633663
TTTGGGTAGTTTGGCGATAAGATCCATAGAGTCCTCGAAGGTAGGGCCCCAGTAGTCCTT
CTTGTTCATACCGTCCTGATAGGCCTTGGCAAAGGCAGAACCATGGTTGAGGGCGGTGAC
GGCTAGA
>NODE_4420_length_67_cov_4.522388
TCTGGCTTTCCTCGTAGGGGGATTTGCCTTGATTAACAAGTTTGCCCCCGACGCAACTCA
GTTTGGTGAACATACCATTACCCAAAAGCATCT
>NODE_4421_length_322_cov_7.835404
GCTCTATGCCATAAAAACATCCCTTTAATTGTCCCAGAGCCCTCACATGGACCGAGCTCA
ATGAGCATGATTCTTGTGATGTTTCAGGTGTTGCTGGTAATCAAGGAAATAGCTAACGCC
GAAAATGCCAGCAATAAGTGCAACGAGGGGAGCACCAGACGCATTCTTTCCGTTAAAGTA
ACGACCCTTAATACCGCTCACACGAGGTGCACCATGCCCTTTGGGAAGCTTGGAGTAGAA
ATCAACAAGTGGACCAAGACCAGCACCGGAGCCTCCAGAAACAAGTTTGGGGGTAGCAAT
TTTGGGAGGGACGAGACCTCCTAAGTTATGGCGGATAAGAGAGGCGCG
>NODE_4423_length_27_cov_12.074074
GTCATAGATGTACTTGTTGAAGGTATCAAAGGTCAACTTGGCCCGATGACTTG
>NODE_4424_length_62_cov_22.983871
AAAGGTCAACTTGGCCCGATGACTTGTACGAGCCAGGCCCCATGGAGCAGATTTCTGAGT
CTCAAGTGTTGTCCATACAATCTGATCC
>NODE_4427_length_61_cov_2.393443
AGGGAATAGAAGCGACCAGTCCAAGGTGCAATCCACCCTTTGTAAGTGAGGAGGCCAAAC
ACGATAGTTCCAACAAGGCAAATCACA
>NODE_4433_length_56_cov_6.946429
TTGAGAGTCTTCATACGAGCGCTCGATAAGCTTCTTGTACTTCTCTGACCTGGATTTGAA
TCCAAGCTTGTAGATGTAAGGG
>NODE_4434_length_27_cov_8.370370
GGCGATGCAGTAGAAGGATAGGAGACCTGAACACGCCCTTATGAGTGATGACC
>NODE_4438_length_408_cov_6.409314
GGTCGCCCTCGCCACCAGGGTGTCATGGTCGGTATGGGTCAAAAAGATTCCTATGTCGGT
GATGAAGCCCAATCAAAACGTGGCATTCTTACCCTCAAGTACCCTATTGAGCATGGTATC
GTCACTAATTGGGATGATATGGAAAAGATCTGGCACCATACCTTCTACAACGAACTGCGT
GTTGCCCCCGAGGAACACCCAGTTCTCTTGACCGAGGCTCCGCTCAATCCCAAAGCCAAT
CGTGAAAAGATGACCCAAATCATGTTTGAGACTTTCAATACCCCAGCCTTCTACGTGTCT
ATCCAAGCTGTACTCTCTTTGTACGCCTCTGGTCGGACAACTGGTATTGTATTGGATTCC
GGTGATGGTGTTACCCACACTGTTCCTATTTATGAGGGATTTTCAATTCCTCATGCCATC
CTTCGTATCGATCT
>NODE_4441_length_59_cov_3.491525
GTGTCGACGACGCCACTAGTGGTCGATTGGTAGCTTCCGTGAGTGCTGGATTATCAGGAC
TTTTAGTTCTTAAATCTACGGGATC
>NODE_4442_length_60_cov_27.100000
TCCATCGAGGTTATCAAGCATTATGCCGGTTGGGCAGACAAGAACTTTGGTCAAGTGTCT
GAATCAGACGAACGAAAATTGACATA
>NODE_4443_length_378_cov_6.910053
TCTCACACGACTGCTGGTGCTTGTCTGTAAAATTCCGACTTGTATCCTTCTCGATCAGAA
ATGAAGACCTCTCTTGTTCTCCTCGCCCTTTCTCTTGCCCTGTCCGCATCTGCTGCTCCT
CAGACTCCCCACAACGAGGTCCGCCAGTTCGGGGGTTTCGGTAATAATCACTTTGGCGGG
GGCAACAACAATAGTGGAAACAGGAATAACAATGATAGAGGCAGGAACAATGGTGGTGGC
AACAAAAACAATAACCAGAACGCAGGCGCCACTGGTGGAGGCAGTGGTACTGCGAACAAT
GGTACTGCGAACAACGGTGTTGCGAACAATAGTACCACGAACGATGGGAATAACGCCAGC
GGTGGCGCCGCTGCAGGCAACAGTAACACTACAAGCACTGGCAG
>NODE_4445_length_248_cov_6.733871
ACAACCCCCTCAGCCTCACCCTGTTTGCAGATGGAACCCGAGAAGCACTGATCACCGACT
TTCTTGGACTGAGGGAGGGATTCACCAGTCAGAGCAGCCTGATCGATAGAGACGTTGATA
GCCTCGGTAAGCCGACAATCGGCAGGAACAATGTCACCGATCTTAAAGGAGACCATATCA
CCGGGAACCAAGTCTGCGGACTCGATTTCAGTCCACTGACCATTGCGCTTGACCTTGGCC
TTGGGGGCAAGAGACTCCATGAGAGCCTTGACAG
>NODE_4447_length_156_cov_5.801282
AGGTCATGCACTTTATTCGATCAGTGACTTCAAAGCTGCTGCAGATGCCTTCGAACGTGG
TCTTAAGGTCGAACCTACTAATCCTGGCTTGAAATCTAGCCTCGCAAGCGCCAAGGCAAA
AATTAACGCCGAAAGTGAGGTATCCCCGAGGGGCACTCCAGCAGGGGTCGATGATCCTAG
TA
>NODE_4450_length_130_cov_4.323077
CCACTGTTAGCCGACGAACCATCCTGCATCCAGTATCGAAGGTGGTTACCCCCTTGAATG
GTCTCTTTACATGTGCCAAGCTGTGGATCACCATAGTCCCAGCGAATGACACCAGTTTCG
TTTTTAGAACCATTTCCATCACCCAAATTGGCTGCA
>NODE_4451_length_85_cov_2.858824
TTGCAATACACAGACGCCAGCCGCACACATGCATCGTCATAAAACTACATAAGCATAGGA
AATCCTCCAAGTTCTTCCGAGTCCCATTAAGTGATCTATATATTTTTCTCG
>NODE_4452_length_134_cov_9.291045
AGTGGGCAACAGTGGGTAGAGCAGGTGTCGCGGTATGTGCTGATAGGTGCGACGGGCGTG
TCGTTTGTAGTGGGATTTGGACTGCAGTCGCTGTCGGTGACATTTTGGATACTGGGAGCT
GCGACGGCGGCACTGGCGGGGGGGGGGGGGGGGGGGGGGG
>NODE_4458_length_27_cov_7.407407
TCTTGTGCTTGTCGTTTCTTCTACTTATATGCCACATACCATTCCTTCCGTGC
>NODE_4467_length_78_cov_19.461538
GCACTCTCGACCATGTTCCTCACAGTGAAGCGCTTAATAGCCTTGTCCTTTCCAACACAA
CGGGAACAGTTGGAACAGCGAACAAATTTAACGTGGCCACGTCC
>NODE_4471_length_63_cov_43.857143
GACGATGTCATTGTCGAGTGTGTTTACTTGACTTAGAATATTATCGAGGTCACTCTCGAC
GCCCTGAGGGGTTGCACCCCAACAAAAGG
>NODE_4475_length_59_cov_4.355932
CTTGCGATAGAGGTGATCGATAATGCTTGGGATGTCACCATGTAGCTGACTCAAATGATG
AATCATCAAAAATGTGGGGGAGATG
>NODE_4476_length_420_cov_22.228571
GAACCAGGAGGATGAGAGTAAGCGAATGGATCGAGTATTAAGCGTTAAAGAGGAGGCTAG
TCGTGAAAATCATAAAGCAACAAATCCAAACATAACATAATTGATCCATGGAGAACGGAA
GAGCAAGAAAAAATGGTAATTAAAATTCGTCAGTCATTTGAGGACACCCAAGAAACCCAA
TACAAAGCTCCATCCTTACGCCGCTGCCGCGACGACGGGGTTCACAGGAGCAGCAGGAGT
AGTATCAGTAGTGGCATCCTGAGGCTTTGCCTCGGCAGCGGGAGCAGAGGTGGGATGAGT
AAGGGGAGCTACAGGGGTTGGTTCCTCAATTTTGGGAGGGTTCTCATCAACTTTGGCAGG
TGTAAGGGCCTCTGACTTAGACTTGGACCTGAAGTTGGGAATGAAGCTCGACAGACGTTT
TTTCGGCTTTGAGATCCCGTCCTCTT
>NODE_4477_length_63_cov_5.555555
TAAACCTCATTCATGAGTATGAAATCTCTATCAAAGTTAGCCAGGTAGACGTTCACTTTA
ACGACATTTTCAAGACTTGTTCCAGATGC
>NODE_4479_length_349_cov_24.458452
AAGGATGAAGATGAAAGAAGCGCATGGCCCCACTCCTCCTATAACACATACATCATCAAC
ATCATAATTGAACAGCGCAACTTCTCCCCCGAACACATACAAGAGAACAACGCCCACCTC
AGAGAGTGCGTGAGGAGGATGGAGGAGAAGGCGGAGAGTGGAACGGTTTTGCCGAGGTAT
CCGAATTATTATCTTGCTGGTGTGCCTGTGGAGGAGTATTATGCTGGCAATCTTGGGAAA
TTGAGGAAGGTGAAGGCGAGGGTGGATCCACAGGGAGTATTTAAGAGTGGGATTAGGATT
CAATGAGAGTTGGGTATGTATTTTGGAAATTTAAATGTAAGAGTTGATTTACATGTAGAC
TTGGTCGAGTTTGAA
>NODE_4480_length_417_cov_7.745803
TTAGCGGCAGAGGTCCACTGACGACCATCAATGGGGCGATATGTATTAACCTTCTCGCCC
ATACACGATAGGAAAGCACCAGTGGCTCCAGGTGTTCCAGGTTCCGGCATAGTCTTCGCG
GAGTCGTAAACTTCAAAAGCAACCTTATGAAGCTGTGAGACGGGGTCACCACAAACCTCG
CCAGGAGCGCAGTAATGATCAGGGACACCCTTAGCACCCTCCTGCAGACCTCCTCCAACA
ACAGTAGTCTGGTGGTCCACCTTACGAATGATGAGGACGGGACTGACGACGCCAGACGTA
AGACATTGGAGGACAACCGTCTGATTGTAATATATTGGTATCTGGGAACCATTATTTGTA
AAGGGTATCGCATTCGGGGGAGGAGATGGATAATCAGGTTGAGGTGGAGGAGGAGGCGGA
GTATCAATACCACCTGCAGGCTT
>NODE_4481_length_58_cov_3.189655
GAATGGCGTAACAACACCAACAAAGGCAAATGGGAATTCTGCTCAGATGGATCCTGATGT
CGATGAATCGTCGTCGGTTGTTTA
>NODE_4482_length_85_cov_6.576470
GTTCCACCGACATCAACGTTCCTGCTGTAACAAGTGGGCTCGATACCTTGATCGGATCCG
ATGAGGGGGCAGATAACGAGGGCGGCGGTTTGGCAAATGGCATCAAAAGAC
>NODE_4483_length_109_cov_10.192660
CCGGAGTCGCAGGGACCAACTCATCGATTGTGGGCGTCGAAGTACTTATTTGCGAGGTAT
ATATTTCAATATGTGGGGAGTCAGGTCCTGGAGATGGGTCAGAAAACCCATATTTGCTGA
AAGGAGGACTATCTG
>NODE_4484_length_27_cov_7.333333
AGACTGGTAAGAACAGAGAGCAGCAGACCCATCAACGATAACCTGATAAGCAG
>NODE_4488_length_73_cov_41.712330
CACCTTCAGTAACCTGATACTCCACTATTTGGCATTCCCAAAGTTCACTGACAGTGCATT
TCAAGAAGCTATTCTACAGTCCAAAGAGATAGTAGATAC
>NODE_4489_length_47_cov_9.340425
GACTCGGTTGATGTTATGCATAATACATCCCTCGAAATCATTCAAACGAAGAAGGATGCC
TTGAACAATACCA
>NODE_4490_length_161_cov_19.826086
GGAGTCTGTACGACATTGACGATGTCAACACTATCATTCAAGTTGGTGACTGGTGGCAGC
AAACCACCCTTCCACTCCTCGACGGCTACATCGCTACTGGTTCTGTTCCTGTCGCTGACT
CTGGTACTGTCAATGGTGTCGGCCGTTTTAACGGAGGACCAGAAGTTCCTTGGGCTGTCA
TCAATGT
>NODE_4491_length_69_cov_2.565217
CATAAATCGTAGAGCGGACGTTTCTACCTGGGCTAGGATTAGGGCACAGCATTCACTGAT
TTCGTTGTACAATCCGCTCTTCTCGTGGGATGAGC
>NODE_4495_length_196_cov_7.163265
CTTGTCATGGGTCTCTTGGCTTCCTCCCGAGGAAGCGCTCTGCTCGTCATCGTGGAAAGG
TCAAGTCTTTTCCAAAGGATGATCCCAAGAAACCTGTTCACTTGACGGCTTATCTGGGAT
ACAAAGCTGGCATGACTCACGTTGTTCGTGATCTCGATCGTCCTGGGTCCAAGATGCACA
AGCGTGAAATTGTGGAGGCCGTCACTGTGATTGAGACACCAC
>NODE_4501_length_353_cov_8.470255
AGGTGGTAGGAGAGTCCAAAATAGTGGAAAACTGGGTGTGAGAATCCCAGATGAAGGTTG
AGACGCCAGTATTGTTGGACTTGAAAGATACAATCTTTGCAGCGAGTTTGGTGTTAAAGT
TGTTTATTACGAGAGACTCAGCATCGCGAGCGGATTGATCTTGTGTCAGCATCAACGGCG
ATCGATCAATGGGAGGAACATTAACGAAGAGGAAATTGCGGCCGCCGGCATTGTATAGCT
TTTGTATGAGGGCGAAGTATGCACCCAGCAAGACATCGGAGAATGCATCGCGGTCACCAG
ACTGATAATAACTGTTTCCAATGTCATTGATGCCGATGAAGACAGAGAAGAGGGAATTGC
TAGATGTCCAGGGAGTACT
>NODE_4503_length_372_cov_19.690861
CAACGAAGAAAGGTCCGGATCGTGGTTATTTGAGCCGAATGATACTTGTGGACGATGTTT
GGATGGAAATAATCATGGAAGGCACGACGATGGTTCCTCCACTGGGACCCGTATTGACGG
AAAGCCATGTTCCATGTAAAATCCATCAGTTCATTGAACATGGGGAAACGTGGACGGTCA
GAGTAGTTGGATGAGCGTTTCTCAAATAGATCATAGGTCCTTTCTACGCTCCCGAGGACA
AGAAATGGTTGGCCAAGTATCTTGAAAAATACCATATCTCCGTATATCTTTGACCATTTA
TCAAACGTTTGCCATGACTTGTCGGTGGGCATGTCAAGCAGATTATCAATGATCGGGTAG
CCCTTGGGACCAGGTGGTAAAGGCAGCCTATTGGAATC
>NODE_4504_length_117_cov_4.427351
GTGGCAAATCACCCGTTATCATTGACCCAGAAACTGACCCTGATCTCGCTGCGAAACGTA
TCTTGTATGGAAAGTCTCAAAACGCCGGGCAGCTCTGCGTCTCACCGGACTACGTCCTCT
GCCCCACCTCTGTCCTTTCTACA
>NODE_4505_length_191_cov_6.209424
ATGAAGATGGAGTCTGCGGTTACTGCGCCGGTCTCTGGCCATGTTAAGCGGGTTGTTGTC
CAAGAAGGCGACTCCATCAACCAAGGTGATCTTGTCGTCGAAATTGTCCATTAATCTCAC
TTTCCGGAGCATCATTCCAAATCTTCCACCTAGATTCATTTTCCAATCGTGTATTTATAA
TGATTAGCCATAAGGAAACCTTGTGCTCAACTAACCA
>NODE_4506_length_84_cov_39.761906
GCTGGTGGTGAGGAAGGTCCCAGTGTCGAGGAGGTTGATTAACGGGTGTCTGATTCGCTT
TTTGCTTTCCGCTCTTCCTCACCATTTTCTGCATGTCTATCTGGACTTCT
>NODE_4507_length_149_cov_12.859060
AGTTCTACATTCCTCCCATCACAATATGCCTTTAATGATCCATTCATAGAGCAATTATAC
TCTGAAGTTGTCAACGGAACAGGATGCTCATCGGCAAAAGATTCACTTGATTGCCTCCGA
CAAGTGGATGTAAACGTTCTTCAACAGGTTAACACCAACGTTGCGAATAGTGCAA
>NODE_4514_length_407_cov_7.189189
CAGCACAACAATCCCATTCTATTCAGACTCTGTTAGAAGCAGAGAAAGAGGCCGCCAAAA
TAGTCCAAGAGGCTCGTCAATATCGCATCCAGAAGCTGAAAGCTGCACACACAGAAGCGT
CGAAGGAAATTGACGAGTACAAGAAAGTCAAAGAGACTGAATTCAAGGCTTTCGAGGTTT
CGCGTATCGGGACAACATCTAATGCTCAGGCCTCTATTGACCGGGAGACAGACGTCAAAT
TGCAAGAGATCTCTGACTCCTACAGCAAGAACAAGGACGTCGTTACCAAAAAGTTGCTTG
ACCGCGTCATTCTCGTGAAACCAGAAGCTCATCGCAACCTTAAGAAAGATGCGTAGATAT
GCTTTCATGTGTCCGATGTCAAACCTTTGCAGTTAAAGCAACTAGCAACGCAGATGTAAT
CTAGCACGATAAA
>NODE_4515_length_369_cov_7.644987
CCACTGCTAGCGTGCAAAAAGCTGGTGGCCGTCTTGGTGCCATTGCTGGACACGTTGCTG
GTTCTTCAGTCCCCGTTGCCGCTTCCACTCCTGATGCCCCCTCTGCCACCCCCGTCGGCA
AAACCACCTCTGGCGAGTTCACGATGGAGGAGGTCCAGAAACACAAATCCAAGGACGATA
TCTGGGTAGTCATTGATGGTCAAGTTCTTGATGTGACCCAATTTCTTCCAGACCACCCAG
GTGGCGAGAAGGCCATCCTTCTCTATGCTGGCCGTGATGCTACAGAAGAGTTCAACATGC
TTCATGATCCGAAAGTCATTCCACGATACGCACCTGATGCTGTCATCGGCAAGCTGAAGG
CATGAGGATGGAAAATATTACATTCTTATTACCAC
>NODE_4517_length_107_cov_11.457944
TGAGACAATCGCAAGCTTTCATGACGTAAATGAGGCAACATGGTCCTCGACAACCTTCTT
AATCTTGGCCTCAAGTTCTGGTGTCACAGCACCAGCAGAGATCTCCTGGAGGAGGGGAGA
CTGAGTGGCCGGG
>NODE_4519_length_27_cov_3.777778
TCCGTAAGACCAAAAAGGGAGAGGAAGGAAACGAATAACAAATGGCCATCAGA
>NODE_4520_length_27_cov_60.555557
TGGTGGAAATGCTGTGGTGGCTTGTTTATGAATTGTAATTGTAATATGGGCGG
>NODE_4523_length_250_cov_14.312000
TGACAACTTTCTATCAATTCTGGTGCTACATCACACCTCTTTTTGGTGCCTATATCGCAG
ACACATATTGGGGTCGTTACAAGACAATCTGCGTGGCCGTTTTTGTTACTCTAATAGGTC
ATATTCTCCTCATCGTCGCTGCGGTTCCCGGTGTGATTGAGCACCAGAGTGCGATCGGTG
CCTTCGTTGTTGCACTCATTGTTATGGGTCTTGGTACTGGCCTTTTCAAGTCCAACATTT
CACCCTTGGTTGCAGAGCAATATCGCCGCAAGAAAC
>NODE_4526_length_343_cov_9.798834
TCCGCCGTCCTCTGTCTATGTCCTCCCGCGGTGTCCGCCGAAGACGCCGCCCATCCAGAA
TACGGAACTGTCATTGGCATTGATCTTGGTACAACGTATTCTTGTGTTGGTGTTCAGCGT
GGTGGTCGTGTAGAAATCATCGCCAATGACCAGGGTCATCGTATCACCCCGTCTTGGGTC
AGCTTCGCTGGTGAAGAACGACTTGTCGGTGACTCAGCCAAGAACGCCTTCCACTCGAAT
CCCACAAATACTGTGTTTGACGCTAAACGTCTCATCGGTCGCAAGATGGATGATCCTGAG
CTCAAGCGTGACATGAAGCATTGGCCCTTCAAGGTTATCGAGAACAGCGGAAAGCCCGTT
GTCGTCGTC
>NODE_4527_length_185_cov_16.870270
AATATGCAGCCAGCAAGGGATTCGAGCCGACCCGTGGATCGGTAGGCTTGCTATGGGTTG
CAATGAGCTGTTCAAACATGCACTGCTGTGCAACCTGGATGCTGTTCACCACGTCGCTCT
TGCACAGACACCCTGCGTCTCCGTCGCAGCTCAAAATTCCCTGCTGTGCAGTCTGCACCT
GGCCTTGGCACTGCTGAGAAACGGCTGGCGC
>NODE_4529_length_78_cov_13.833333
ATCATGCAAAGAAGCAACCTCAAACCTAGATGCCAGAAGGCTGAGCAACTTGATACAAAA
ACAACTGAATTGTACTTTCCCACCAACCATCAACCAATGCCTTC
>NODE_4530_length_297_cov_12.245791
TGCATATTTCAAAGCGAAAATACGGGTGCGAACGGTATGACACTAAGTGACCCCTTTACT
GACTCAGCTGGTGCGATGTTGAAATATATTGACCGTCTATGATTCCCTGCCACAAATCCT
GGAGAGTACAAAGACGAGTTCAGTCGGAGGAATTGTGAGATGTCGGGTTGGGTGTTGTAT
CTGGGTTGCAAACAGGTCCAATTCCAAAATGTTGAGGGAGGCGAGATGGACACGGTGGTA
AAGCTGGGTTTTCAGGAGTCGGAGACGTAACTGCGACTGAGGACAAGCATGCGATAACGG
TGGCAATAGTTGCAAAATTCTTC
>NODE_4531_length_251_cov_6.123506
TCCCCCAGCAAACCCTATGACAAGCGCACGACCTTTCCAAGCAATGCATTTAAGAGAGTC
TTTGATGAGACCGACAGGATCATAAATAACATCGACGCCTTTGCCTTGGGTGATTTCAAG
GACTGTCTTTTGCCATCCAGGTCTCGAATAGTTGATGACGAAGTCGGCACCACCCACTCG
TTTCGCGATCTCGAGTTTAGCTTCTGTACCAGCCGCTGCAATTACACGCGCACCAAGTGC
TTTGGCTATCTGGACAGCTGCAATACCGACACCCCCG
>NODE_4532_length_127_cov_8.228347
TTGGCTAGGGAAGCTTCTGTTTCTTCCCAGGCACGAGTCTTGAGACCGCAGTCGGGATTA
ATAAAAAGCTGGTCTTTGGGGATGAACTTGAGCATACCCACGATACGACCCTTGATCTCC
TGAGTGCTAGGAATACGGGGCGAGTGGATATCG
>NODE_4533_length_102_cov_5.039216
GCCTTGCGCGTCAGGAATATCGTGGATACGACTCTGCAGGTCTTGCCATCGACGGTGATA
AACCTGGAACAGTTGAATACTTTAAAGAAGTTGGCAAGGTTGCTGGTCTGCGCAAGAAGA
TCGCCGCA
>NODE_4534_length_82_cov_34.682926
CCTTGCTTTCCTTGCCTTCGTCCAGGCAGCCATTGGTGCGGCTGTCACTAAGAGTTCCGC
CAAGGACGTTACTCTCAATATTGCGAACGCCAACATTGCCCCCGATGG
>NODE_4535_length_97_cov_25.639175
TCGTGAATAAATCACGTTTGGTCGCTAGCCTTGACCCTGTATCGACGATCATGTCTTGAG
ACCTCCATAAGCTTTGTAGGAGCTGGCTCACATTGTGAAGCTGTCTTGTCATTTGAACTG
CAG
>NODE_4536_length_70_cov_4.271429
CGGCAGTAATTCAGCAAGGGTGCTGGAGAAAGAGGTTGCGACTTCGGACGGTTTGATTAC
GGCACAACACCCAGCAGCAATGGCGCCATACAATGA
>NODE_4537_length_389_cov_9.848329
GGCCCGCTGGAATCCGTTCCGAGATTTGTCGTAGCCTCACGGGATCACTTAAATGCTTCT
TGTTCATATCCGTAGCGATGTACCCAGGACAGATGCCGTTTACTTGTACATTGTGCTGAC
TCCATTCGTTGGCAAGTGACTTCGTGAGCTGTCCAAGGGCACCTTTGGCGGCGGCATATG
CCGGAACAGTGATACCACCCTGGAAAGTGAGAAGAGAGCACATATTGATGATCTTGCCGC
GTTTCAGAGGAACCATGTGTTGGCCTGCAGCTTGAGCCAGGATCCAGCACGCCTTGAGGT
TAACGGTGATAACGTCGTCCCAATCGTTTTCTGGGAAATCTACAGAGGGATTGCGACGCT
GAATGCCTGCACAGTTGACCAAGACGTGTACATCACCCCCCATGGCCTCAATAGA
>NODE_4538_length_145_cov_5.772414
TTTTGGCCTCGTGGGGCATTTGAAATAGTAGGTCCCGTCGGATCAGGTGCATCTCTGAAG
CCCAAAAGATCTGCAACACTATACGAACTCTCAATACCAGAGTGTGTCCACAACCCTGCA
CTTGTTGAGGAGATATTTGAGTCTATCGTACCCACAGATGAACCCCTTTCA
>NODE_4539_length_33_cov_93.727272
CCTTTCAAAATCTTCAATGCCATGTACATGTACGTCTTCGGTGTCCCAAAAGCTGAGTT
>NODE_4541_length_88_cov_41.579544
CTACTCAAGCCACGCTGATTGACATAACCCTGTTGATCTGGGTCTGTTACGGTGCCCTGT
TTCTGATGTGGATCATGTCCAACGATAAAGAAAACTTTGGTCATAACGACAATT
>NODE_4549_length_90_cov_8.377778
ATGGCAACGGTAGAGGACATTTTCGAGGGTGCGATAGGAATCGATCTAGGTACCACCTAC
TCCTGCGTCGGTGTTTGGCAGAATGACCGCGTTGAAATCATTGCCAACGACCAGGG
>NODE_4551_length_92_cov_56.021740
GCAAGACGACGAATGGCAGGCTTTGTGATACCTTGGATGTTGTCACGAAGAATCTTGCGA
TGACGCTTAGCACCACCCTTGCCCAGGCCCTTGCCACCTTTGCCGCGTCCAGACATGT
>NODE_4555_length_309_cov_12.258900
GATATTGATCTCTTCGGATCAGATGAAGACGAAGACGAAGAGGCAGAAAGAGTCAAGGCT
CAGCGCGTTGCCGAATATAATCAGAGGAAAGCTAATAAACCAAAGACTATTGCCAAGTCT
GTCATTACATTTGAAGTCAAACCCTGGGATGATGAGACTGACATGGTCGTGCTTGAGAAA
AAAGTCCGTGAAATTGAGATGGATGGTCTTGTATGGGGAGCGAGTAAGCTCGTCCCCATC
GGCTATGGTATCAGGAAGCTCCAAATTACCCTTGTTGCTGAGGATGACAAAGTCTCAATG
GACGAATTACAAGACAAGGTCGCAGAACTCGATGA
>NODE_4556_length_176_cov_8.590909
CTTGGGTGGAGAAGATGTTGCAAGAGGACCAAGCGACCTCGGCACCCAAGGAAGTCAGAG
TCTCTATCAAGACAGCAGTCTGGATGGTCATGTGGAGGCATCCTGCAATACGGGCACCCT
TCAAGGGTTGAGCTGGACCATGCTTCTTTCTGAGATACATGAGACCGGGCATCTCATTCT
CAGCGAGTTCAATCTCTTTGCA
>NODE_4557_length_86_cov_3.941860
CTCGAACACAGCATTTTCTGGCACAGGACGGACCCTCGGTGGCGACCCAATTCAAGCGAG
GAGTACTCCAGATGGTGTCAACCAGGTGAAAGCGGGAATATCATATCTCGAT
>NODE_4560_length_61_cov_16.344263
AAGTACCGCGAGGGAAAGATGAAAAGGACTTTGAAAAGAGAGTCAAAGAGTGCTTGAAAT
TGTCGGGAGGGAAGCGGATGGGGGCCG
>NODE_4561_length_170_cov_5.841177
GATTTTAACTCTCTCAAGCCAACACCAAAGCCAACACCGAAGCCAACACCATCTACTACG
TACTCTACTACATACTACTATACCAAGCCAACGACGACTCCCGAGCCGACGACGACTAGC
ACTACTAGCACTGCCAAAGCTGTCAAAAGTAGCTCGAGCAGCTCCAGTACTATCAAAGTT
ACCACCAGCAGCTCTA
>NODE_4562_length_208_cov_7.956731
GGTGCCACAATACTCTCGCCTGCCGCAGTGAACAACAGTTCTCCTGTCCAGGACCCTACT
CAGCCAGGATATATACCCATGACTACCAAAGCTATGATTGACCAGGCACATAAGATTGGG
ATTCAGGTTATTCCTTGGACTGTTGACGACCTCAACATTGCACAGCAGCTGTTGGACTGG
AAGGCTGATGGAATAATTACGGATTACACTACGAATGTCCGTCTTTTAGTGCAG
>NODE_4565_length_70_cov_2.600000
CCTCACTCTTACGCATACCGAGGGAATTATGAAGCATTTCTACGGGCAAGAAATACCACC
TCGACCATTCTTCAGAAAGACGAGAGAGAAGGAGTA
>NODE_4566_length_397_cov_8.523930
GGCTACTCAAGTGGACCGGTGTCCCTTGGGAGAAAGTGTTTTCTCAACAGTTTTTCCCAA
CCACTGCTGTTGAGCACACACCAAACCCATTCAATCTCCCCTTAACGTGGCACGGTGTCA
ACATGGCAGAAGGTCTGAAGGCTCTACCAAGTACTTATCGCTTCACACGCAATCAAACGG
ACCTCGACGTTGCGAGCCAGGGTTGGGATTTGTTATTCCAGTACCACGGCAGACCGTCTG
GTATCTATGCTGCCGACGAATATCTAGCAGGTCTCGAGGCAGTTAGAGGGACGGAAACAT
GTCTCGTGGTGGAAACCATGTTCTCTGGATCGTACCTTTATCAGATTATTGGAGATCCCA
AATTCGCCGATCGAGTTGAGAAAATCACTTATAATGCCCTTCCAGCGGCATTGACCGGAG
ATA
>NODE_4567_length_57_cov_4.228070
GGCGAGCCTGGCGATACCATTCTTTCACCGAATTGAGGGTGGATTTTCGTGAGAGGTCAA
ACATAAAGAGGATGGCAACGGCA
>NODE_4568_length_515_cov_9.798059
AACATGTCTTCCCAGCCGGGTTCACCAGAGCCGAAATGAAGGACAGCTATGTACAAGCAA
CTATCCGGACTAAAGAACACTACAGTTGATCTGACATGAGAAAGACATAAGCGCCTTCTC
ATCCATAGGATGCCGACGAGGAGGAGCAATTCTTTCCAGGTATGCAAGGGGTGCCAAAGC
ACCATGTTGTGGAGCATTACTGTCATAGTTTAACAACGGAGGGTGTGTTTGTATCCTGTA
GAGCCGTGGAATCCTGTCCTGCCCTCCAGGAACTCCGAAAGGACCAGTCCCATGAGAACC
AGGATAAGGTCCTATTTTCGTACTCTTGTTTATGGATCTTGCGCTCAGGTACTTTCCGGG
TGGGACATGAAGAGATGCCAGCTCAGGAAACTCATTAATAGTGTGAAGATTCCCCAGGGA
ATCATTCGTAAAGTATGCCGTCAGATGCCACTTTTGTCGGCCTCGTGCCAGTGTATGGAC
GAGTACCGAATACGTCTGCTTAACAAGATTGTTCCTTCGGACGCGCGGCGGTGATGGTCC
G
>NODE_4575_length_360_cov_27.963888
TCACGGCAATCGAAATTTACATTTGACATATACAACGGGGCAGTTGCAAAGGTTCAGAAT
CGAAGCTCACTATACATTCCTACTTCCTTATTGACTAGTCATATTAACGTAGCAAATAAT
GCTGACTAGACCAACGTAACAGCGAGCATGTACTGTGCAGCTGTATTGGCACTTGCCCGA
GGAACCACCTTCAGGCTACCACTGGTTTCGAATTCAACAGTGAAGAGATTAACGGGAGCG
GTGCCGCCGACGGCAATACCACGGACGTGATAAGTGCCCATAGAGTTATACAAATTGGAT
GTCGTCCCTGCGAAAAGGTTTTCGCTTTCTGAGAAGGCATTGATGATCAGGGCGTCATCT
TGACCCTGGTTCTTTATAGTAAACCC
>NODE_4576_length_204_cov_7.416667
GAACAATTTGCTTCTCCTAAAGTGGCTAGAATTCAAATCGGCTCACTCAGTTTGCTGTGC
TTTCTGAGCTTTCGCAGCGTCATTGCTTGCTTGGAGCTTGGCTGCACGAGACTTTTCGGA
GGCAATCCGGATCGCCCAAGTTAGCTCATAGGTCCTCACAGCATCTTCATAGCTGCTGAG
AATCTGGGCGGCTTCTGGATCTTCTTCAATGTCTTCAACAACATCGATCA
>NODE_4577_length_30_cov_31.799999
GGTGCATCCACTCTTGCAGATGAACGGGCATCCTTCTCTAATTGGGGTCAATGTGT
>NODE_4578_length_39_cov_9.179487
TCCTTCTCTAATTGGGGTCAATGTGTCGATGTTTTCGGCCCTGGTTTGAACATTCTTTCC
ACTTG
>NODE_4579_length_142_cov_13.014085
TCTGAGATCAATGAATTTTACTTCCAGTGCATCCCCGGATCTTCTACACCTCCATCCTCC
ACTAACACTCTGCCAGTTAGCACGACAACTTCCGGCTCTGGAGGCCCAACCTCAAATCCG
GTTCCCGATGCTGGTAATCCATACACTGGTTATAGCGTTTGGTTGACA
>NODE_4581_length_323_cov_14.442724
AAGTCCAATTACAATGTAGACAAACCTATGCTTTCTGGGTTGAGGAAAATTACGGGCCTT
CCTGATCTCGTTTTCACTTCGGCTCCCGCTCATCAACCTCCTGAAGTTGCAGTTGATCCT
GAACTTATGCAGAAATACGAAGCTGAGCTAAAAGAGGCTGAAGGTGTTCCCCTTCCGGAA
GAAGATGACGATCTTTAATCTCTGGCTTTCTCTCACTCAATACATGCCTCTCATGTTCAA
TTCCTTCGTAGATGTGCTCATTGCTTACTCTAATTGAGCATCTTGTAACCAGTATTTAGT
GAGATTCAAACATGGGGCAGTTTAGCTCGCCTCCCACTTCATACCCCAA
>NODE_4582_length_327_cov_20.629969
GCCCATCCAAATGTCTTGCCAGTGTCCATAGCTTCGATTGCTGCCAGCTCGTCCATATGT
TTTTCCATCATCTGTGCAAGCTTGTAGAGCAAATCTCCTCGTCGACTTGCACCAACATTG
AGTCCCCATGTGGAATCAAATGCATTCTGGGCGGCTTCGACTGCACGGTCGACATCTGCC
TCTGTTGCTTCAGAGACTTGCGTGATGAGTTTTCCGTCGGTCGGATTGAAGATGCCGATT
GTTGTCCCATTGACCCCATCGACGAATTCGCCGCCGATAAAGAGGCCTGTGTTGAAGGAT
GTGGATCCCTTGTATACGGGAGTGTCCCACTGGTACGAAAAGGTGGAAGGCAA
>NODE_4583_length_98_cov_4.183673
TTTACGTGTTACTTTTTTGTGCTACACTCATGATTTCACGATCTTTACTGACGATTTCAT
CTTGGACTTTTACTTCTCGGACTCATACGGATTTCAAAAGTAAACAAATAATTTGTTGCA
TGTA
>NODE_4584_length_380_cov_8.660526
GCACCGTCCCGTCTATAGCCCATACATCTCGATTTGGAATTACTAATCGACCAGCATAGC
TCCAAGTAGAGTCCCAGATAATTGTAGACGAACCCCGTAAGGCGTGCAGCCTCTGGTTGT
CAAAAGTTCCCGAAGTACCTGCGGAGTAATAGATGTACCAAGCACCTTCATTGGGTTGCC
AATGAATTTCAGGAGCCCATAAATTGCAGCACCTTGAAGCGGTTGAATCAGTCCAGACAA
CTTTCGGCTGAGCTGTCTTCAATCCCCCAACAGTTGTCGCACGAGTAATTTGGATGTTAG
TCCACGTTGTCGTCGTCAAATAGTAGTAGCCTTCATGATAGACCATGAATGGATCGGATC
CATCAGTCTGTTTGATTGGGTTGGTGAATCCTACGGCCAGGAGCCA
>NODE_4587_length_72_cov_7.694445
CGTAGAATGTTGGCACCAGCACCCTTGAAGAGAGATTTTGCACCTTCCTTCTTGATGATC
TCAGAGCCAGCATGAGCCATGGACCTGTAGTTGTGCCC
>NODE_4589_length_77_cov_5.116883
ATTCTCCCTTCCCCCTTCGCCCCAGCCACCTACGGTCACTGCCAATCTCTCCTCACAACT
CGATGCCTACGATGCTGCAGAGCCTACTTCCGCTCCCGTTTCC
>NODE_4592_length_27_cov_7.148148
ATCAAGCAAGTCAACGTCAGTTGCAAACAACTGATCAGAATCTGAGCGAAGCC
>NODE_4593_length_693_cov_18.562771
CTGGACAAGATTGTACCGCCAGCTCTCGAGTTTATGTTCAAGAATCCATTTACGACAGAT
TCATTGAGTCGCTTACCGCAATAGTTAAGGCCACAGTCATCGGTGATGGGTTTGACGAGA
AAACTACCTGTGGACCTGTGGTCTCTGAAGGCCAGTATGACAGAGTTTGGAATTATATTG
AATCCGGTAAAAAAGAAGGTGCAAATGTGATTCTCGGAGGTGTCAAACGAACAGGAAAGG
GGTTTTACGTGGATCCAACGATCTTCACCGACATTCGTCCCGATATGAAGATAGTCAAAG
AAGAGATATTCGGACCAGTGCTCTCTGTCGGCAGGTTCAAGACAGAAGATGAGGCAATCG
CCATCGCAAATGATACGAGCTATGGTCTTGGTGCAGGCGTTTACTCGACTGATGCCAATC
AATGCATGCGCGTTTCATCCGCTCTTGAGGCAGGCACTGTTTGGGTGAACCAGTACGGTC
TCTTAAGCAACAATGTTCCATTTGGGGGCAAGAAACAGTCAGGAATAGGTCGCGAGCTTG
GCAGTTATGCCCTGGAGGAATATACCTCGGTGAAAGCGGTACACTGGAACTTTGGCGAGC
GTATTCAATGGCCTTTGTAAATAACCGTCGTCGTACATGCCGCCTATACCTGTCCGATTT
AATTGCAGTGGCAACTGAAGGCTGCTAGAAGAGCACCTACATGATTAAATATCAGGCGG
>NODE_4594_length_58_cov_4.172414
TGTGAGGGCTTCGAGTGTGAGGATTGGTCAGATGACCGGGCCAGAAGGATCGGGTACCTG
GAACGAGAGCGAGCATTTCCCTCT
>NODE_4596_length_201_cov_7.238806
TCTACGCGATCAAATACAAAGAGACAGAAAAGACTCTAAGACGAACATCTGAATGAGACT
GTCTGTGCACGTAGATAAAGTTGGTAAACCACAGAAGCAGAAGCAGGTATGATGAACGAG
AGGAGATGAAACAACACTATGGAGCAATACATATTATTGAAAGCCTTCGGCTCCTCAACC
CTCAGTGAATCTTAAGATAAAGTTAACAATGACAGCAACCAATAAAG
>NODE_4600_length_123_cov_7.991870
GGAAGATTACTGGCATGTTACTTGAGATGGATTCCGAGGTGCTTGTCCAATTGGTACAGT
CTCCAGAGGCATTAGAAGGTAAGGTTAAGGAGGCCCTGAAAGTTCTTCAGGATTATGCTG
CCCAACAGCCTCAATAATCCTCAAGTCGA
>NODE_4601_length_67_cov_5.597015
CTCGCTCAGACCTTTAGAGAACTGGGAGAGAAAGGCAAGGACGGTTTCTACAAAGGACGG
ATTGCCCAAGCAATCGTGGATCTCATCAAGAGC
>NODE_4602_length_74_cov_3.783784
AACAAGGGCAGAGATGAAGAGAAAAATTATCTCATAAACACTGGTAGCTGAAGACACTGC
GTTGTTCAAAGGTCTGCTGGTTGTCAGGGCAGTAGCCGAA
>NODE_4603_length_27_cov_43.888889
GAGGGGTGCTGCGAATGTATTGCTGACATTGTTTGCTGTCCTTGTGAGATGCT
>NODE_4604_length_58_cov_5.293103
TGACTCTTGTCCCTCCGCAGAAACCAATTGACTGGAATCACTCACCAGAGGATATCACTC
GTCTGACCCAGAAGACTATCGACG
>NODE_4606_length_70_cov_2.671429
CTGTCTTGTCCCCTGCCTGCTTTGTGTGAAAATCGTATGCCTGTGTCCTCGACAGTGACA
CCTTGAACTTGACTGAATGGCAACTCCCAGTCTAAC
>NODE_4610_length_213_cov_7.009390
TATCCGTACCCGAAATATGTCTGGTCACCAGCAGGTGGATGGTGGGTTCGCCCCTCGAAC
TGGGCTTCCAACACTGTAATTGCTATCGGTGGGATGGCGACTGTACTATACGCCGTCTGG
AAGATTAGTGCTGACCGTGAGGATCGAATAGTTCAACCGAATCGATTCATTCCTTCAATG
CTGTGGGCAAAGGAGTACAGACACCGTAAGCTTTCCTTTGAGGATAGCAAAGAATAAAC
>NODE_4611_length_193_cov_10.512954
CGATGTGCTTGCGTCCCCCCTGCCAGACTGCGAGGCTGACCTTGGTGGTCTTGCCCTTCA
ATAACCGGATATCCATATCAACATGGCGGATGTTCTTCTTCAGTGTGCCCCGAGGACCAG
TTACAGTAATGAGGCGAGACTTGATGGAAACATCAACATTCTCGGGGATGTTGAGCTCTT
CTGCCTTGAGGACGTTGTGCATCTTGAGCAGTGAGTTTT
>NODE_4612_length_99_cov_6.818182
CTTCGAAGTGCTCTCTCGTGATCATCGGAACGGGATCTTCCTCCTCCTCCTCCATGACCT
CTTCTCCAGCCTCTTCACGAACAGTCCTCTCCCGTTTGGCACGAATATCGGCCTCAATCG
ACTCA
>NODE_4615_length_282_cov_9.751773
GGACGATCAGCAGCGGCAGCCAGTCTACAAGGAGTTTCAAAAGACGAACAAGGTCTATGA
GCAAGGTGGAGTTCTCTAGCCTTGAGGATAACGAAAATGCCCAGTCCCTCACGAGTAGAG
AGCGCACAAGTGCACTGGGTAGAATCGGGAGCGTCCAAAGAGCATGAGGGAGAGCGGGAG
GGAGGAAGGGAGGAGGACAAGTCATTGATTTGACCATTGACAGTGCGAATGTAAGTGAAA
TATGTAGGGGAAACGACCAGGTGAGATAAATCACAAGAATAAAATAGAATGAGAGTACAA
CAACATCA
>NODE_4616_length_138_cov_5.956522
TCTATCCCATTGGGATCATCACAAGGCTCCCAAATTCGGATTCCCATTCGACCGTCGTAT
GCTTGTGGAATGACAGGGATGTTGCCACCAACGCTGACCATTGTTCCATTGCTCAGAAAC
CCTCCGGAGGCACAAAAACTATCCGTTATGAGGTCGAGAGGTGA
>NODE_4617_length_27_cov_28.592592
TAACCATCCCAGGCGTCCCAGTCGATGAATCCCTCCCGAAGGAGTTGTGAAAA
>NODE_4618_length_165_cov_6.127273
TCTTTCTCCTCGTGATTGTACGCAAGGAAGTAGAGCGTGAAATCGCTGAACTCAGCCTTG
TCATATAATTCCATCCCGAGTATCTCTTGGTAAAAATGCAACGATACCTTGGGATCCCTG
ACGCGAAGCATCGTATGGTTGAACCTGAAACTTGCGGTTTCTGTAGAGCGTGGCATGATA
TGAATGAGAAG
>NODE_4619_length_201_cov_5.278607
TATGGTCCCGAAAGGCTCAAACTCAACACGAAGTTTCTCGTCATCAAAGTCATCCTCTAA
ATTCTTGATGTAGAGATTGACTCCTTGATATTTGGACAGTTTTTCGAGTTTGGCTTGCTC
ATAAGATTGACGAAGCTCCTCCTCACGCTCAGCCTTCTTCTGCGCGCGAGTTACGAAGAG
CTTCTTGCCGTAAAATTCAGTGTCATGGAGCTCATCAATAGCCCTTT
>NODE_4621_length_69_cov_3.753623
TTTCATAACGCCCAAACACCAAAAACCAATGTCAACTAACAACAAATGTGCGTGCGTGCG
TGAGTATGCAAACGAGGGAGATACAAGGTCTACAA
>NODE_4622_length_129_cov_4.317830
TTGGGACCGAACAGTGCTGGCACAGACCCTATCAACTTTGTTTCCCCCGGGGTTATTGCA
GATGCTGATATTGTTGTCAATGATGGTTCCGTTTTTCAATCCATGGCCGGCTTTGGTGGA
ACACTAACTGATTCGTCTGCGTTGATACTGCAGGG
>NODE_4623_length_146_cov_4.623288
GGATCGATGTGTAAAGGATTGTAGTCCCCACTCAGACGGAAGATGACAGCTTGTTCTGAG
GTTGTGGAATCAGATATGGTGTAGTCGGGTGTGTTAGCACGGTCTTTGGGGATAGGCTTT
GCGTTAGGTGGACCAGCAATAACCTTGGTGAACTTTTCACCGGTGGCTTTAG
>NODE_4624_length_94_cov_6.191489
TCTACGCCCCAGTAGTTCCATCGTGTATTGTCCGCAAAATCAAGTAAAGGTGTCCAGGTA
TCATCAGAATTCAACTTGTAGGCTCCCCCAATGTCTGTGCGGGCATACGCGAGTCCCTTT
>NODE_4627_length_62_cov_2.887097
GCTCATTCTTCTCTACAGCGCATTCCATCACCACGGGCTTATGGTTATCATACTCCAAAA
ACTCCTTCATCTTGACCGGCAGTTCTTC
>NODE_4630_length_27_cov_3.925926
ACAGGCATCACTGGCCAATCCTCAGGCCTGGGTATGTGTGTGGTTCCAATGTT
>NODE_4631_length_256_cov_11.902344
CTGGGTATGTGTGTGGTTCCAATGTTGAAATAAACTAGAATATCTTCTCCATCTGTGGGT
TGTCCCTCTTTGACCCAATTTCCGATGGAATCAGCAGGAGGTGCTCTCGTCTGCGGTACA
TATCGTCCTGCAGGATATAACCTCTCTGATCCTTTCTCTCCCTCAACATCCCTGCATACC
CAAAAGTCGTTCTTCAGGAATGGTGCCCTTGATACAATCCAGCTGTCATCTTTCGCTAGT
GTTGGCACCACACCACCTTTCATTCCAATGGTGTATCCGACC
>NODE_4634_length_694_cov_11.435159
GTAGGATACAATTTAAAAGATAGCTGCAGCATTAGGAGGGCTCGCTACACCCCCGATAAT
ATTCAGGGGCCAAGAAGAGAAGAAAAAGGTGTATCTTCCCGTCTCTGCACAAACCTTGGA
CAGCTGCTCGAGGTCGAAAAACTCGCCGATAGGCATCCCCCACAAGCCGAGAATTGTCTG
ATGCATGTGAGAACCAGCAGCAGGTGGCCACGCTTCCAAAGCCGGCTGATCGGAAGCGAT
GGCTGCGAAATGGTTATTCCAGATGAATCTCTTCATGTCCTCACTCTGTTCAATTCCCGC
AAACTTCTCCGTCAGCCCATCTCTCTCTTCTTGTCTCGTGTGTTCACTCATATATTTCCT
GATAAATCCAATTCTCAGCATCAAAATATCTCCCGTCCTAAACTCCACCCCTTGTGCTCT
CGCAACTTCTTCCAACATCGGCACCGTAATGCTATACGTCTGCCAAGGATTGTAAGGCAA
TGAACCATTTTTCTTTTCCAGATAGGACACAAGGTCAAGTAGGACACCGCGCCCGCAGAT
ACCGTGAGTAGCCCAGTTCTGGATACCCAACTTCTTATGTTTGTCTTCAATGTTATTCGG
ATCGGGATGCAGAACCTTCCCAAGGGGCAAACTCTTCGCCGGTGTATTGTTATAAAACAT
GTCGTGCTCAATGATCCCAAAGTGCTTCATCCCATCCCACTGCGTTCCCGATTGCGTATT
>NODE_4635_length_158_cov_12.379746
GTGCCGCCGTATGGGAAGTCAAGGATCCATTACTTGCTGGTCCTGGAGGTGCCGACTACG
AAGAAGACACCGCAAGTAATTATCACGGTGGCACGCCTGCGAGTCTGGTCGGTGGTGTCA
GTGGTCAGCAATTATATCAGAAAGGTGGCTTCAATCAGCGTGCATATCCACCATCTGCTG
GACC
>NODE_4636_length_232_cov_8.280172
ACCGCACCAACGTTGAAGGGGTATGTAAAGGCTGCGAAACTGGTTGCTGGGTTTGATGAG
GGGGCTGTGGGTGATGGTATTGATTTCCCAAAAGTGAAGCCGCAGAGCATTGGCGTTGCG
ATGAGTGACGTAGATATTGATTTTGGTGTGCCGGAGTGGTTTGATGAGGTGTGAATTGGT
TAGGAGCTTTGCAGGATAATTTTGCGCCAGATTCTCAGAGATGATAGTATCATATGCTCA
ACTACAAGCGAAATCCAT
>NODE_4639_length_91_cov_67.967033
GCGGGAGCAGAAGTGGAAAGAGAAGAGATCTCGCAGACTCAGACGCAAACGTAGAAAGAT
GAGGGCCCGCTCCAAATAAATGACCCTGGTGCATAGTGGAAGATGGTTGTTCGTCCT
>NODE_4640_length_132_cov_5.053030
ACAGCTTGATAATCCGGTAGATATATAGATTCGATTTTGCTAATATGTATCGAGAGAGTG
CAATACAAACAGATTCGACATGGAAAATTTCGAGTCCAAGTCAGAGAAGGAATGACAGGG
CATAAGGTGAGAGTAACCGTAGAATATAGTATAGAGTC
>NODE_4642_length_27_cov_7.592593
TTTCTCAGGCTCCCTCTCCGGAATCGCACCCTTATTCCCCGTTACCCGTTGAA
>NODE_4643_length_322_cov_18.276398
AGACGCCTTCAAAATGCCCGGAAAAGTGAAGGTCTATGAGTTACAAACCAAGTCGAAGAA
TGACTTGAACAAGCAACTGAGTGATCTCAGGACTGAGCTCCTTCGATTACGGGTACAAAA
AATTGCCGGTGGATCCGCTTCAAAACTTACAAAACTGTCGATTGTCCGCAAGTCGATAGC
CCGGGTTTTGACCGTCACCAACCAGAAGGCCCGCCAGAATCTCCGTGAATATTATAAGGA
CAAGAAGTACAAGCCTCTTGACCTCCGGCCCAAGAAGACTCGGGCGATTAGGCGGCGTCT
AACAAAGCACGAGAAGTCGTTGAAGACGTTGAAGCAGAAGAAGAAGGA
>NODE_4644_length_540_cov_19.096296
GTGGGTCCACAGGCTGCGTAGCACGCATTTCTTTCTCTATATTTGATACCCTATTCTCAT
CTCACGAGTCACATTTTCATAATGTCTGCGCCCGAAGCCGTCGCTACCACCACTCCTCCT
GTTGAGGCTCAGCCCGTTGAACCCATCCCAGCTCCCACTGCTGAAATACACAAGGATGAA
GAGCCTGTCGCCGTTGCCACCGAGCCTCAGCAGGAAGCTCAGACCGAGGAAACCCCGGTT
TCTGTTGAGCCTGTTGCTGTTCCAATCGAGGATGAAGTTGCTCCCGTTGCCTTGGAGGAG
CCGGTTAAAGAAGAGGTCAAGCCCGTCAAGAGTGAGACCCAAAAGGAAGAGAGGCCTAAA
AGCCCCAACGCGTTCATCAAGTTCTTCGCTTCCATCAAGGACAAGGCGAAAGGTAGCCCT
AAATCTCCCAAGAAGGAGAAGAAGGAGTCCGAGGCCGACGCGCCTGTAGCTGAGGACTCC
CCCAAGGAGGAGGTGCTCACTGCGGAGCCTACCGTCGCGACTCCCAAGGCTGAGGATGCT
CTTGTTGCTGACCCTGTGCAGGGGAC
>NODE_4645_length_65_cov_4.861538
TGGCGACTCGACTTTGACATCTTGTCTGGAGGGAGTCGATGGGAGAATCCCTTGATGGGA
TGGGCCAGTTCTGCTGATTACATGCAAGGAA
>NODE_4646_length_76_cov_4.263158
CCAATGGGTCTCTCTACAAATACAATATGTACTAACATGCAACTACACCAGGAGCTCGAA
CTGCTGCTGGACACTAGGGTGCTTCATAAGGCGACGATGTAA
>NODE_4650_length_85_cov_6.788235
CACATAAACACATCCGTGAAGTGTATTGAAATCTGACAGGAAAGAATACTCTAATGAAGG
AATGAAAATGCCTGCGCATGGTACCCAAGTCAAAGTTTATCCCGGGACCAA
>NODE_4651_length_67_cov_2.268657
TCCAGGTGATACTGTCGGCGAGGGCTGTTCTCTCCAGGGAGAACCCATCCGTCTTCTCTC
TATCAGTTCCCACCGCGTCACCAACCACAGTCC
>NODE_4652_length_198_cov_9.414142
TTCTCGGTACGAGAGGCGTAGGCAGCGAGGAGGATGACATCGTCGGCAGAGAAGGGACCG
TAGGTACGAACGGTATTATGATCGATGGTAAGCTTGTTGGTAGTGAGGGTGCCGGTCTTA
TCGGAACAAAGGATGGTAACACCGGCCAACTCTTCGATAGCGGTGATACGGGTAACAATA
GCTTTGTATTTGGCAAGCTGCTGAGCGCCGACGGCGAGAGTAAC
>NODE_4653_length_57_cov_4.245614
CTATCGCCGCTGGGCTAGTTCAAAGTGCCAGTGCCAGTGACAGAAATTGGAGAGATCGCC
TCAAGATAATTACGGAACCGGAG
>NODE_4654_length_464_cov_8.381466
TCTCAAATTGAATGCAAAGACGCCTGGTCTTTACACGCGTGCCATCCCTACGGAAATGGA
CTTGACCTACAAGAGACGGTTCACGGATGCCAAGATCCCAGAGGCATACGAAGCGCTTAT
CTTAGATGCCTTGAAGGGTGATCATTCCAATTTTGTACGACATGACGAATTAGATGTTGC
TTGGAAGATCTTTACACCCATCCTACATTGGATAGAAGGTCGACAGGGACCAGTCCCTAA
ACCAGTAAACTACCCCTATGGTTCGCGAGGACCCAAAGAACTCGATGGGTTTATTCAGAA
ATACGGGTACAAGCGTTCTGGGGATGCCTACATTTGGCCGATCACGAATCTCGCTTCTCT
TTGAGATGTTGTACGATTCTTTTGGGTGCCTACGGTTGTTTGTTTGTTGCCTGCTTCATT
GGAGACTGTTAAATTACAAGAAACGATGCCATCATCATATGGCTTTTCAGGGATGTAAGT
AAGTTGCCCC
>NODE_4655_length_480_cov_9.291667
GCCAGGGTTCTCAGGACATTGTGCTCGTTGCACATCTTTCGTGAAGTCTCAAAGGATGTG
TTCTCAAACAATCGCTTAAGTATGCTCTTCCTGCGTTCTAATCCACTCTCCAGTATGGGT
TGGCATGTCTCTCTTGAACCCTCAAGCAAGTCTGCAGCTCACCTTGCCGATACATTGTTG
GATCCGGAATGGGGATTCTCTGATGCACCTGAAAGAGCAGCCTTCAATCGGGCTTACAAC
TCTCCTCTTCCAATTTGGCACTACTTTGAAGGGAAAGACAACCCAACTGCACTTGAACAA
GGCATCCGATTCGGTAAAGGCATGGTTGGTTGGACCATCACAGTTGATTCCAATGCCGTC
ACCACAGGCTTTCCTTGGGATAAACTCCGTCACGGCGCCATTGTCAATGATGTCGGAGGT
AACTTGGGCTATATTTCCATGGAGCTATGCAAACGATATCCGCACCTGAACCTGAGATTA
CAGGATCTTCCTGAACAGACAGAATA
>NODE_4656_length_56_cov_5.571429
GAGTGAGTGCATACATGTGGCTTGGGATACCGAATACAATGGAGGATTAAATGATATGTG
CGACAATTGATTTACCACAATA
>NODE_4659_length_245_cov_6.914286
TAATGTAATCCAAAATGCTTGAATGATAGGATTACGGTGAATAGGTTTGAGGGGTATGAT
AATAGGAGTCAGATCTCCTTACGGGAAGAAGGATAGATTGGCGACTTCTCAGGAACTGAT
ACCGATGTAGATATCGCCGAGTGCAGTGGGTTGCCCATTGCCAGCGAGGAGCTGATTGAC
TGGGTTGACATTACCCATATCGTGCATGGCACCGAAGGCAAAGTACGCGACGACAAACGG
AGTCTTATCCATCCAAGAGGTGACTTCACGC
>NODE_4661_length_168_cov_11.690476
CCAGCGGAACAACTCCATCATCAATGATCCAGCGGATATGGGTAGGTTTGCTCGAGGCTG
GACATGAAAGAACTTGGCCAACGAGATTAACGCCAAAGGGATTGACCTTGTCGGTTTGGT
AGGACAAGTCTTCCGGGATATGTGTCGTCGGGAGGGGACCTGACCTAATGAAGTTGGTAA
AGTTCATGGCCACG
>NODE_4670_length_57_cov_2.877193
TCGCTATCGAGAGTATTGGTGCTGATATCGAGGAAAGCGGTGTTCGTTTGCACTTGACCG
TTGTCGATACCCCTGGATTCGGT
>NODE_4673_length_33_cov_340.090912
AACTTATCCAGCCGGCGCTCGAAAAACTTACCAAAGAAGTGACGCAAACCATCAATAGT
>NODE_4674_length_273_cov_6.692307
TCATCCCTTCATGATCCAACTGGGTGATGGATTCCCAGATGCTTTGATCAGGATCTGGGG
GACTTGCCCTAGTGATATGCCAACCTTCGTCAGGCGAAAAGGGTGAAGCAATGGGTTTGG
ATTTCGGATAATAAAAGGTATAGTTGTACCTCTGGCCCCAATGGCAGAAATCACTGGAAA
CGATGACGATGGTACCTTCTTGAGCGAGATAGGGTGCAATTTTTTCTCCGTATTCGAGTT
CAGCTGCTTGATCGAGATTACCAATAAGAATCGGTACGATCTTGATGTCCTTGCCCTCA
>NODE_4675_length_86_cov_4.116279
GCTATGGAGTGATGAGGATCAAGAAACACAAAGGGACTCAGGCGAGGAGAGTCCTGTTGA
GAAGCAGCAGTACTGGACAGATCTTGATTAACTTCAATATCCACTCCGCGTA
>NODE_4676_length_183_cov_7.715847
ATTGTTGATGGTGTATTCGTGCCCATCGACGCCCCGGAGTCTGGTTCGTGCCCGTCGTCA
GGGATCAGATACCCACCTAAGTCTGGTTCTAGTACGCCGACAACAACCTCACCCTCTCCT
ACAGGTACTTCAGGATCGTTACCAGCAAGAGCAACAATCAATGCAATCCGCTCGGGGACT
AAACTAGGCGGTCTTTTGTCTCTTTGCAC
>NODE_4679_length_63_cov_6.571429
TACGGCTTGGGGTGAACGGGACGGAGAAGGAGCAACGGTAATGGAGGGTGGGGCGGAAGG
CATAGAGGTAGAGTAAGAGGAGTTGCCAG
>NODE_4680_length_156_cov_16.019230
TGTTAATGGAGAAGCCATTTTGGCAGTCACGAACACATTCGAGGGGACCAATTTTGTGAA
CTCAAGCACTGCATCGACTGTCCAAATTCCCGAGTATCTTGTTAATTTGTTCCCCAAATT
GGGTGAAGCAGAGGTTCGAGAAGGTACTGCTCAGTACGCAAAGTTGGGTTCGCCTATTGA
CC
>NODE_4684_length_84_cov_7.130952
GTTAGAGTGAATCTCTCTTGTAAAGGCATCGATCTCCGGCAGGAATGGCCTCAATGGCGC
AGGATGGTCAGCACTTAGAATCTCTCTGAAATTCATATTATATTGTTCAA
>NODE_4686_length_287_cov_12.675959
TCGTGGCTCAAAACTGCCCCTGAGGATGTTGTCGAACAAATCATCAAGCTCGCCCGCAAG
GGTCACACTCCCTCCCAGATCGGTGTTATCCTCCGTGATTCACATGGTATTCCTCAAGTG
CGTTTCGTCACTGGCAACAAAATTCTCCGTATTCTCAAGAGCCACGGACTTGGCCCATCC
ATCCCTGAGGACCTTTGGCACCTCATCAAAAAGGCGGTCGCCGTTCGCAAGCATTTGGAG
GTCAATCGGAAAGACAAGGACTCCAAGTTCCGTCTTATCCTTATTGAGTCTAGAATCCAT
AGGCTTGCCAGGT
>NODE_4687_length_321_cov_7.492212
TGCGCGGCTGTCATGCACCATGGGCACAAGAAAGAAGAGAAAGAAGGATTTGAGGCCTGG
GCCAGTGCTGCTAGAGCACATGGAAACGAATTTCACCAGTATGGTCCCCGTGGCCCAGCT
ACTTGGGTTTATAACGAGGGAAAGAACATCCCCCAGAGCGCCGTCTCAACAGGCGTGGAG
CATGATTGGACTCTGTATATAGCTCGCGCCTGGATCGACGGCAATGTCACGCCTGGAAAG
GCTTCGGATGTTTTCAAGAAAGGCGCCGTGATCGGCTACAAGGATAAGGAACATCATCTT
GATAGATACGAGATTCTCCTTGGGGACATGAGGGGACTCAGGTGGGG
>NODE_4688_length_365_cov_4.394521
TCAATATCCGATGAAGCTCGTGCTTAGCCTCTTCGATACGTTCTCTATCCTGACTGTCAA
CAACGAACACAAGACCCTGCGTGCCAGTGTAATAGTGCCTCCAAAGAGGACGAATTTTGT
CCTGTCCACCAACATCCCAAACATTGAACTTGACATTCTTATATGTTACAGTTTCGACGT
TGAAGCCAACAGTGGGAATGGTAGTCACAGACTGGTTTAACTTGAGTTTGTAGAGGATAG
TCGTTTTTCCGGCTGCATCAAGCCCCAACATTAACAACCGCATCTCCTTGTTACCAAAGA
TTTTGCCAAGAGCCTTTGATAGATTTGCACCCATGATGGACGAAACTGCTGAAGTGAAGA
AGTAAAGAACGACGTAGCAGGCGTAGGTCGG
>NODE_4689_length_253_cov_8.308300
TGCAAACAAGGGAGAAGTCTTACATATCGATTTCCCTCCGAAGTACAAGCGAACAGTCAC
CGGCGAAATCGAACTCACAGTGCCTACTACCGAACCTCCAAGTCTTGACGCTTCTCCCTC
GGTACCTTCTGAAAGGGGTCGCATCGCACCTCCCAGACAAGCCTTTGATTATCTTCCTGA
TCTGATGGTGCAAACGGAGCAAGGATTTAAACTTCGTGAAGACGTCAAGCCGTTACATAT
CATTCAACCAGAAGGCGTCAGCTTCAAAATGGACGGCAA
>NODE_4690_length_61_cov_18.065575
ATGACAACCTTTTTGCCGGCTTGACGACCTCGAAGAACGATTGCTACCTTACCGGGCTTA
TAAACTTTGACCATCTTAACGTACAAC
>NODE_4691_length_58_cov_4.586207
CCTCCTTGGTGACTGTGGCAAACTGATGGGTTGGATTGGTGCTCATTCTACCAATGGCAT
TTCCGAGACCCACGTCCTCCACCA
>NODE_4694_length_145_cov_7.317241
GGGTGGTGGTGGTCTGGCATGATGAACAGATTCTTCCCACCAAATGTCAAGATACTCAGC
CTGTTGAACCCAATGACTCTGCCTTCCCTTATGTGAACAAGTTCATTGCCAACCTTACTT
TGGCACAGATCAAGACTTTGGACTGTGGTTCCTTGCGTCAGCATGATTTCC
>NODE_4695_length_79_cov_4.215190
CCCGAGACTCTGGTTTCCCAAGCGCAGGTCCGAAGCAATAGCGACACAATCCTTGCCCAC
CATGGCTATGACGGAGCCACCGTTATACTCCATAATCGACATGTT
>NODE_4696_length_121_cov_21.570248
ACAAGGAGAAGAGGATGGATATCTGTATTGCTGCTGCAGGTATTCTGAGGCACTATACAA
ATTGTCTGGAATACCCTGCAAAACAGTTCCAAGAGGTTATGGGCGTGAATGTTAATGGCG
CCCTATTCACGGCCCAAGCAGCTGGTA
>NODE_4697_length_196_cov_7.367347
ATACGATCGAAAGAGAGTCCAAGGATCGCCTTACGGTTGCATGGACCGGAAACCAGCTTG
AACTGATCAAGCAACTTTCTTCCGTGGGAAAAGCTTTGATTGTTGTGCAGTTCGGAGGAG
GACAACTCGACGATACAGAACTTCTTTCTAACGAAGCTGTTCGGGCGATCATTTGGGCTG
GGTATCCAGGACAAAGCGGGGGCACAGCCCTTTTTGATGTTA
>NODE_4698_length_1375_cov_25.946909
ATTCCCGTCAACATCTCGTGTCCAAATAAATCAGGGCATTCCTTGACGCATGTTATCGAA
CTTGCTTTTCTCGTACTTGAGCCAATTCTCGCCTCTGTGAAGTGGACCCATGGCATTCTT
CACAATGTTGATGAGACTTTTACCGGGTTGAAGATCCTTGCCATAGCCTCCTTCCATGCC
ATCCCTCTGCGTGCCCTTATCACCACTCAGTTCCCAGAACATGCTTCCGCCCAAACCTTC
CTCCTTGATATATTTACCTTTCCATTCTCCAACCGCTTCATCATCGAAGCTAACCATCTC
CTTCCTCTGAGGGTCATATATCCAGCTAGCAACTAGTTTTGAGTCTTTGGATAGGTGAGA
GCCAGGAAGAGGTAAGACCCGGTAATCATAAATGCCTGCTTCCCAAGTTCCTTGGCCAAT
GCCAGAAAAGGGATGGCCAGGACCCTGAGTGTTTGAAAAGGAGCGACCATAGAGTGGGAT
TCCAAGGACAAGTTTTGAGCGGGCAACACCATGGGAGTGGTAGTAGTGGACAGCGTCATT
GGCATTGATTGGCGAACCATAGAGGTTGGCTTGGTGGTTAGTCTTCGTGTCCCAGGAACC
AGAAAAGTCATATGCCATTAAATTCCAGAAATCAAGATATTTGTTCATCTCAGTGATGTG
GAGCTTCTGATAGTTGTCTGGACCACAGGGGGCAGCGATCGTGAGGAGGAAGTGGTAATT
GGCCCCCTTAACTTTCGCATGTTGGTCTAAAGCTTCACGAAGTTCTTTCAAAAGTGCAAG
ATATCCTCTTGCTTGATCATCGTTGGTTGGATACTCATAGTCGATGTCCAGTCCATCAAA
ACCATAGTCTTCCAGTATCTGAACAGAAGATTTGATGAATTCAGAGCGAAGAGTCGGATT
GACAACGACCGGATGCATAGAAGGAGAATAGGTCCAACCGCCAATGCTCAAAATATTTTT
CAGCTGCCTGTTCTGCTTCTTGAGCCTATAGATAGCTTTAAGATTGCCGTAAAGGTTCGT
CCCAGGATCATTCCAGGAATCACCTGGATAGTGGAGGTCCTGATCAGCCCAGAGGTCTGA
AAGGAAGACAGCGCCAGTGTCAGGCTTGATATTAGCGAAAGCATAAAGAATGTGCGTGAG
ATCCTCAACTGGGATTAATGAAGGAGGAAATTTGCGTCCATAAATGCCCCAGTTGGTGAA
GTATCCGACGCTGTATTTACCACTGTCTGTGGACATGTTAGATATCTGAGACGGTAGATT
GACTGGTGATGTGTTTGCGGGAGAATGAGTCTTGTGGGACCAGATAGAAATTAGTTCCCA
GACGAAAAAAGCAGCCCCAAAAAGACAGAGGGGCAACAAGCAACGGCGTTGACGGTATTT
GCGTTGTTCTGAAGGGTCAGA
>NODE_4699_length_259_cov_7.011583
TAACTGTTCGACCTTGTCTCCCTGGCATTCCTGTTCAGCCTACGAAGCCCTCTAATCCCT
GGACCTCAATCCTCGAAGAGACCATCGTTCACCCCGACGATCACATTTCCAAGATTCAAC
GGACTTTGCTACACTTCGCTCAAGTGTATGGAGGTCGTGAGGCTGGATACTTTGAGGGTG
CGGAGTTAAAGGGTGCGGAGAAGATCGATGGGACCTTATTCATACGTTCGGCCAATCTAA
CAGCGATGAGGTTGAGTAGCGCCACCGGAAAAGAACGTTTACCAG
>NODE_4701_length_66_cov_3.075758
TAAGACATGGATGGGTATGAATGCAGCTCAAGCAGCCCAAGCAAGAGTGAAGGCAGCGGC
AAGCTCGTAGGAATCAGTACATTTACATTCTA
>NODE_4705_length_102_cov_4.098039
TGTCGACCATGCTCGTGTTACTGCTCAAAACCACGCTTTTACTTATGACGAACGTATCAA
AGTCGAGAGTGTCACCCAAGCTGTGTGTGATCTTGCACTACGGTTCGGTGAAAGTGTGCA
CGATGAAA
>NODE_4707_length_132_cov_6.439394
CCGGCGAGTATGGGACTTTGATTTCTCAGACCAACACTGAGTTTTGTCTTCTGAATTATC
ACAGACAGGTCTTTTCCTCTTGTTCCTTGAGGAACTGGCACATTTATCTCAATCTCCCTG
AGTTCCTGCCTCCATTGATATGGTAGTACTGCCTGTTT
>NODE_4709_length_149_cov_7.046980
ATGCCCTCTTTTATTTATGCCACAGCAGGATCAGCCTCAGTTCCACGACTCGCCATCCAG
CTCTCTGGGCCCTCGCGATTGGCAATTCTCTGATACTTGACCCTTCGAGCGAACCAGTTC
CTGGCAGTCGAATCTGTCTCGAATCCTTTCTCTGGTTTCGATGCGACAGCTGCAG
>NODE_4710_length_163_cov_6.239264
TATCTCAGGCGGTTATGCTTACTGGTATGGCTACCATCTTAAGGCTCTTGAGCGCCAGGA
GAACTTCTACCTCAAGCTCGAGAGAGAAAAGGTTCAGGCCGCCGGGGCATCGTAAACCGG
TGGGGAGAGGGGGAGGCTGCAGACGTGTACATCACTTGCATCACATACCAGTCCCGTTGC
CAGCATTCA
>NODE_4716_length_160_cov_55.243752
AGGACCCAAACCCACAATCACTTGAGGCAGGTATTACAGTTCGGAACTCAACCGATGGCG
CGGCGAGTGCCAGTCAGAAGCCCAGGATGGGAAAAGGTCAGCACCAAGTGCCAAGCTTCC
TGTCTTCAGCTGGTCTCTACCCTAACCGCAGCGGAGAACACGATCTGAAGGCACCCCACA
CAAGTG
>NODE_4718_length_27_cov_48.333332
TACCATGGTTTCAACGGGTAACGGGGGATAAGGGTTCGATTCCGGAGAGGGAG
>NODE_4719_length_70_cov_3.057143
TCATGAGCAACCACACCTCCGCCTGCAGCGTTAAATCCAGCTCCATATGAGTGGGCGTCC
GGACTCAAGAAGGCGCATCCACGATTGTCGGTAGGG
>NODE_4720_length_174_cov_7.436781
GGAACTCTCTTCTGTATTATTGGTGCTATTCTCAAGACACATCCACCCCCACCGCTTGTG
AACGGACAACCACCTCCCTCACCGCCTCCTGCGTCCCAGGCAATGGCTGCTATGCTCTAC
ATCTATGTCCTCTTCTACTCGATGGGATGGGGTCCTCTACCTTGGGTCTATGTTGCTGAT
ATTTTCCCCACGCGAACAAG
>NODE_4721_length_60_cov_4.700000
CTTTTTCTTCGGCCCGGTTCTCCGCATCCCTGCTGCCTTGGCTCAGCTCCTTGTCAGTGC
TCTTGCAACCTACCTCATTGCCCGCC
>NODE_4722_length_138_cov_5.108696
TTCCGACAAATTGGGGCCGACCACGCAACGACGCTTACGATGCCTATGGCACATTTCCCC
TACCCCACAGACCGAGCAATAATACGAAAGATGCCTTTGTATCTGCTGTTCAGCGCACTC
AACAACCGATCGTCACAGGAACAAGTGTTCTCGCGTTGAAATAC
>NODE_4723_length_123_cov_5.113821
CCGATCTATTCATCAGCCATCCTGTGAGCAAGTTCGTTCCAAGCGATGTTCCTCTCGAAA
GTGTTGCCCTTCTTGGTGCTGCTACTGATTGGTTGGATGGATTAAACAAGGAATTGGATG
CTTGGGATTCCCAGTACTATATGGGTGAG
>NODE_4727_length_27_cov_15.629630
ATGGGTCTGTTCCTCGAGCAAAGATCGTCACTTTGAAGGCGAATGAGCCAAAG
>NODE_4728_length_333_cov_8.129129
CACAGGTTTCTCAAAGAGGCTGTGGGCGAATTCGACCTTGTCAGCAATGGAGCCACCATT
AACCTGAATCTCCATCAAATGTGCTTTCTTCTGACTGAGGCCAGTCTTCCTGATTTGCGT
GTGGGCCAGAACACGGACAACAGTGCAGTACTTGCGGATACGCTCGAGTTCGCGAGCGAT
AGACTTGCCAGCATCTTCAGCATGCTTCTTGGCATAGCGAGTGAAGGCCTTCTTCTTCGA
ACGGTACCAATTCTTGTAGAAGCGACGTTTGAGTTCGTCCGAGAGATGAGTAGCCCAGGC
AGTAGTGAGAGTACGGAGACCACGGGGAGTCTCAACATAACCAACGACACCGACAACTA
>NODE_4729_length_109_cov_4.743119
TGAAATTCGAGTAAATTCCCGGCATATGTGCCTCGTTGAGTTTCTCGGGGAGAGGTTTCA
ACCACCTTTCCGGTTTCCACTCATATGAATCGGGTCCCCACAATTCTGGATTAGTGTTTG
CTCCAAGAATAGATA
>NODE_4734_length_57_cov_5.052631
TTTTCATGTGTGCACCATAGTTCATGGTACCTTCAAGCGCATCTTTCACAGTTCCCTCTC
GGTCGATCACGAAGGTCACCCGA
>NODE_4738_length_158_cov_6.107595
AGCGGGCAAGGTGTTCAGCACTTCGGCAGATTTATTTGAACAAGGGTGTGACAGTTTGGT
AGCCATATTCCTTAATATCCGCATCGTTCATTGCCTGAAAGTCCTAATTCCCTCCGTCTC
TACCACAATCCCACAGAACATTGTTTATAAATACCCTACTATTGAAGGGCTTGCCCATTA
CCTC
>NODE_4739_length_230_cov_8.960870
CCGCGGTGGTGGTTTGTTCTGGGGCGTTGAGTTTAGCTGGGAGACCCTTGAAGCTGGAGC
GATTGACTTGAAAGGAGGTTCATTTGCAATGCTGGTTCAAGCTAGAACGTTAAAGAATGG
TGTTGTGATCATGGCCTTCACTGGAGGTGCGAACAAGGAAGGCTCCAAAGGGGATCACAT
CATCCTCGCACCTGCGTATAATGTCCGAAGGGAGGAGATCGAGATGATAGTAGATATTCT
TATCCAAAGTGTGGAA
>NODE_4741_length_56_cov_1.500000
CTCGCACAGGCAAGCGGCCAGACGATCAAACAAATCCACCAAGGTAGAGTGTAAGCGTCT
GATCGACCATTCAGGGAGTTAC
>NODE_4742_length_181_cov_16.038673
CTACCACGAAGGTAGGGTGATTTCTCGGTATCCGTGTAGAATGTTGCTTTGGCATTAATT
CCATCTTTTTGCATGTTCTTGACATAGATACCAGGTCGATAGACCCAGGGATCATCACGA
TTATTTTCTCCACCTTCAATGAGCATAACCTTCAAGTTGGGATCAGCATATGCGAGACGG
CCCGCAGTAACGCATCCAGCAGGACCC
>NODE_4743_length_120_cov_40.883335
AAATAATATTGCCAGATTTACAAGGTTATGAATTGTTAAATGATTATGACAGTCCCGAAC
CAATCAACGTCAACTGATCACTGGAGTTCCGCAGGAAGAGCATCGTAAGCTGGGCAAAGA
GCATTCCATGCTTGATTGACTTCAAC
>NODE_4744_length_258_cov_10.841085
AAACCACCGACAAGAACAACCTCATCAATATCCTCCTTCTTGACGTTGGCGTCCTTCAAA
ACTTGCTCGACAGGCTTCATAGTCTTGCGGAAAAGATCCATATTGAGCTCCTCAAACTTG
GCACGGGTAAGAGTTTCAGAGAAATCGTTGCCGTCCTCGAAGGATTCAATCTCAATGCGA
GTGGACTGCTGGCTGGAGAGTGTTCTCTTGGCCTTCTCGACTTCACGCTTCAATTTACCG
AGAGCGCGAAGGTTCTTGCTTACGTCGGTGCCAGTCTTTTTCTT
>NODE_4745_length_337_cov_7.513353
TAACCCCCCAGCCAGTACAACGATGACGTCCTCTGGCCCCACGCCAACGATAATTGCTAA
TGCGAATTACTGGTTCAGCTTTGGCGATTCTTATACTCAGACTGGCTTTGACCCAACTGG
AATTCTCCCTTCACCTGGAAATGTGCTCGGAAATCCGCCTTATCCTGGCTGGACTGCCAC
CGGAGGAGAGAATTGGGTTGACTTTATCACTACTCAGTATAACAAATCCTTGATCTTAAC
GTACAATTACGCATACGGTGGTGCTACAATCGACGCAAGCCTCGTTGCCCCATTCGAGCC
TACTGTCTTATCTTTGACAGATCAGGTCAACCAGTTCTTGAGTGGCGCTGCTATCAAGCC
TGC
>NODE_4758_length_393_cov_11.592875
TACCCCAGTTTTCATTGCGGAAAAGGAACACGATATTGTTATTGTGGAAGGTGGTAAGAT
TTGCGAGGACAACATCTTCACCACGAGATAAGAGAGAAGTGCCGTTATTGGGTGCATAAG
AGAGGGACTTCTGAATTTGGTTTAAGCTGCTTTGCGACGGAAGGGAGGTGCTGTTATCGC
TTGAAGAGGAATTACTGCCAGCGAGGACACAGTAATTACCACTGTCATCCTTGGAGCAGA
TGGCCTGCTTAAATGGCGTAAGGACATAAAGAACGTCATACAGGTCACGAATTTGCTGGT
TGGGGGCCGAAGTGAGCTCGTCAGAGCAGGCACTGTAGAAATCGGCGAGTTTGCCCCGGA
TGAGATTGTCAGGGCAAGCGGATGAAACTGAACCCGCGCAAATGCCGTCGATAGCACTA
>NODE_4762_length_78_cov_12.089744
GTCCCGACGGTCTTCGAGAACTATGTGGCAGATGTCGAGGTAGATGGCAAACACGTCGAG
CTCGCTTTGTGGGATACTGCAGGCCAGGAAGACTACGACCGCTT
>NODE_4763_length_67_cov_4.522388
GTGATCGTCCCATGACCACCGGCAATCATACTGTCCGAGACATCTACTGTGTTAAGTGCG
GAACGACCCTCGGCTGGAAATATGACAAGGCCT
>NODE_4764_length_27_cov_4.740741
CGTCAAGCCGGCAAAAAGGTTGTCATCATCAGACAGCTCGATGAGGGCACAAA
>NODE_4765_length_151_cov_5.615894
TCCTATCCAAGACCAGCGTGATCTCACGGCTTTCGCCAGGTCGAACGTCTCTGACTTTCT
CAAAGGCACGGAGTTGCCAGCGTGGATGAGTAAAGTCAGAGGTATCGGGAAGACCAATGT
ACAGTTGGACAACCTGTGAACCAGTGACGGAGCCGGTGTTCGTGAGAGTGACGATAG
>NODE_4769_length_27_cov_13.333333
CTTGAAAATGATATCTGATCAATGGGGTGGTTTCTACTTGACTTCTCTTTACC
>NODE_4770_length_195_cov_9.743589
GGCCGTTGGCTGGCTTGGCAACGGTGGATCTCTCACTATCAATGGTGTTCAAGGCATAGG
AAGGGATCAATGGATCTCGTTGTACTACGCCAATGGTGACTCTACTTGGAGGAATACTAC
GATCAGTGTCAATGGTGGCCCCTTCGTTGTTGTTGACCAGCCGAATACTGGTGGTGGGCA
TGTCATCCTCTCAGTTCCGGTCAAACTGAACCTACGGAGTG
>NODE_4773_length_237_cov_17.894514
GGGAGAAAAATCGCTGCAAGATCTCCTATTTGTTCATTTATAAAGCGATAGAATACGGCT
TGGAGAGCTTGAGTCCCATTTGGAAATGCTTGGGGAGTGTTGGGGTATTGGGCATCGAGA
TATTCAGCAATAGCGTAGGAATCTGTGACGGCTTTGGCTTGTCCAGTCGTGTTGTCGACG
ATGGAAGGAACGGTATGGAATGGGTTTCCGTCTGAGCCTAATCGGGAAGATGGAATTCCA
GCTTCTTTGATAACACGATCTAC
>NODE_4774_length_78_cov_6.833333
GCCAGAGCCCGTGGATCGTCCAGCTATCAGAAGGTCCGGTTGATGGGTTTGTGTCCCAAA
ACTGCGTTTGCAGCAAGAGCCCTCCTGGACTCTCAGTACAGCAG
>NODE_4782_length_258_cov_21.368217
AGCACCACCACCACCACTGGTTGCCGCACCACCACCAGAAGGCACAGAAGAGAGCTTGCT
GTTACCCTCAGCAATTAGGGTGTTGATATCCTTGTCCTTAAGCTCAGAGAGGAGATCACT
GATACGTTCTTCATCAGGTTGGATGCCGCCGGCCTCAAGAACCTTAGTGACAGCTGCCAA
ATCAGGATCGGAGCAGCCAGCAATATTGAGAAGGAGGACAGCAGCAATATTGCGCATTTT
TAATCAGATAGTCTTGAGAAACGATAGCCACAAATCACGTTTAA
>NODE_4784_length_165_cov_6.460606
CCTACCAGAAAAGTCTCCTCTCGCCCCGCCCCTGCACAAAAACAGCCCAGGAAAACCTCG
GCTGCCCGGGCTAAGCAGGTGCAGCAATTCAGGGACTCTCGTGGAACCCACCCCAGACGC
AAAACAGAAGAGGGTTGGAATGTTTACAAGGAAGACGAGCTCGGCATAACTGCCCACGGC
GGCGACACCCG
>NODE_4789_length_45_cov_16.733334
TTGCTAAGGCTGGAGGATCTGGGAATCAACAAGATGTTGTCTCTGGTGCTGTGTCGACTA
TGATGAAATTT
>NODE_4790_length_145_cov_7.903448
CGAAGACTCTCGTCATTCATCCTGCAACCACTACCCACTCTCAGCTCACGGAAGAGGAAC
AGGCAACCTCTGGAGTTACCCCCGACCTGATTCGCGTTTCTGTGGGTATTGAGGATATTA
GTGACATCATCGCAGATTTCGATAGCGCTCTTCGTATTACGTATGAATATC
>NODE_4791_length_107_cov_12.906542
TGGGTAGAACGAATAATAATCTCAGTGCGGGCATGAGTAACGCGGACATCACAACCAGAG
TAGCCTTCCTCCGCAAGCTCACGGGTAAAGAATTCATTCAACTCGGCACGGAAGACACCA
TCGGCAACGAACT
>NODE_4792_length_565_cov_8.001770
AAGCGTCCGGTACCCCAACCACACAGGCATCTCTCACATCAGGGTGGTCTAATAGACAAC
CTTCCAGCTCAGCAGGTGCCACCTGGAATCCCTTGACCTTCATAATTTCCTTGATTCGAT
CAAGAATCCACACCTCACCATCCTTTCCTATTCTAGCTTCATCGCCTGTACGGACCCAGC
CGTCTATGAAAGTTTCTTTGGTTGCTCCGGCGTTGTTTAGATAACACATAGCTTTTGACG
GGCTGTAAAGGAGGAGTTCACCAGGCTCGTCATAATCTCCCAATGCACCATCCTTCCTGA
TCACTCTGGCAATGACTCCAGGCAACAGCGTACCGCTGCTTCCTGAAATACCCCGTTTGT
TTTTGACAGACCACATAGTCGTCGCAGTGCAAGTTTCTGTCATTCCATACGCTTGACCTA
TGTGTGCATTCGGTAGGAGCTCAAACAACTGCTGGTTCACTTCGTGCGACAAAGGCCCGG
CCCCGCACATGATCATTCGTATATGATCTTGGACATTGTTTTCCTTAATCAAGGCAGGAT
ACTTGCACAGGAGGACGACCATTGGCGGAACCAGGAAGAGATGACTAATTC
>NODE_4793_length_27_cov_6.037037
AATCCGGAACGGAATATTGCGAGTTGAAAGGACATCCAACATACTGACAGTGG
>NODE_4795_length_108_cov_5.888889
CCCAGGCCTAGAAGTCCAGCTGCCCAGTCCATCATCAGGACTTCGAGTTCTGTGCAAGCT
GGACTGGATGCCCAATTGAATCCAGGATTACAGGCACTGCTGATCAACAAGTCTGCGATC
ATCCCCTCGCATGT
>NODE_4796_length_61_cov_4.950819
CGCGCGCCACCACCTCCAAGCAGGCATGTGACCAGTGTGTTCAGACCTCGCTGCCTTGCG
ATGGTGCCAATCCCTGTGCCAAGTGTG
>NODE_4797_length_79_cov_4.468354
CTCCAATTCTTCATTGATCACGGAAATGGCAAAAAAATGTATTTTGACGAGAACGGATGG
CCATCTGTCACCTCCGAAGGCGTGCAACCCAACAGCCCAGATGCC
>NODE_4798_length_294_cov_25.534014
CGAGCACTAAGTCAACCGTCAATATTTGATTAGCGAGTGCCATTTTTCTTTCTTCTACTA
GAGTCTATGGGCCACACAGTCCAGCTCACCTCCCAGATCCAGCTGACTAAGTACGATTGT
ATAATTCCGATTTTGGCACCCCTCAGAAATAAATGGATTTGACTCATTATTTTGCATACA
CGATTTCCTAGGAACCGTTTCAAAATTCAGACATTGTCACTGTGGTTCAGACTTCATCAA
AGGTCCACAACTGGTTAAGTCCTTCCCATTGCCCCCAAATCTCAATGTCTGGTCCCGCTC
CATGGTTCGATAAATCAAGG
>NODE_4801_length_63_cov_6.428571
ACAAGAGGTAAATCTTGCTGGGTTTCCCCATTCGGATATCACCAGATCAAAGCTCACTTC
CAGCTCCCTGATGCTTTTCGCAGGTAGTA
>NODE_4802_length_123_cov_17.308943
GAGCGACGCATGGTGGGATCGGTCAAGTTGTTGTTCATAGTGATGTGGAGGGAATCACCC
TTCTGGACCAAGATGGGAGGGCCAGGGTATTGGCCGTTGGCAAGTATGGCACTCCTGGTG
AAGCCATCGGGGGCAATGTTGGCGTTCGC
>NODE_4803_length_60_cov_1.600000
CCTGACATACGGCGGTTATGATTATCTGGCAATGCGAGCTCTTTCAAAGCGAGACTCTAT
GCATTCTGTGGGTAATCAGATTGGCG
>NODE_4805_length_226_cov_8.951327
CCCAAGAGCCATTATACCAGCTGGGATAAGCTGAAGTCCGAAAGGAATTCGCCAGATCAG
CACACTTTCTGAAATATGAATGCCAATGCCATAGTTGACAAAATATGAGATCATAACACC
AGTCGCTACCATGATCTGGAAAAGACCCGTGATACGCCCCCGGACCTCCTTAGGGGAACA
TTCGGATACAAAAGCGGGAGCAACAGAAGAGATTCCGCCAATACCAACACCAGCAACAAC
ACGGCCGCCATA
>NODE_4808_length_80_cov_6.400000
AGTCGGGTTGTTTGGGAATGCAGCCCCAATCGGGCGGTAAATTCCGTCCAAGGCTAAATA
CGGGCGAGAGACCGATAGCAAACAAGTACCGCGAGGGAAAGATGAA
>NODE_4809_length_70_cov_8.057143
ACCGCCTCCATTGCAAATTCCAGCAGCACCATATTGGCCAGGCTTGAGAGCATGCACAAG
GGAGACAATAATACGTGAACCAGAATTCCCAATAGA
>NODE_4812_length_81_cov_8.592592
GCAACCCCTTCTGCTGATATCGATACTTCATTCTGGGAAGGTCTTTCTGTCACAGGCCTT
GTCCCTAAGGCTTCTCGCGGTGTAGTTGGCGGGCACGCGACAGGGTT
>NODE_4816_length_210_cov_6.257143
TTGGAACCGTTTTGAGGTGGATTTCAGGGTACGGGAGAAGATTCGGGACACCCTCAAGAG
AGTGCTCAACCTTCCACCAACCACTAAACTAGAGTACAAAACAAACAATGACTCGATGCA
AGACAAATCCAGTTTCCGCATTACAAATTCACATGACCGCCCACCAAACCCGTAGCATTC
CCAATTTTTGAATGAATATGAATGTATAGTCACTTTAACATTGTAACCACCACCTC
>NODE_4817_length_158_cov_3.835443
CAAAGACTAAACCGGGATCTGGAAGCTGGTCAGCAGGAAGGGGATGTGTCTGCTGAACTG
ATCGAGAATAAGGAAGTCCTGCCCTACCCATGTCCGGCAAGTCGGGGTTGTTCCAAGAAC
CATCAGCTGTACGCCATGCATACTTATTACTGATATTTGTAGCAACAGGATGCGACAAAT
CATT
>NODE_4818_length_58_cov_1.706897
CCATCCCTCAATTATATGACATACCAATTGGAATGGTTAATCGGGTCCTATATCACCGCA
AAAATAAATAAACACCTGTGATGC
>NODE_4819_length_108_cov_7.055555
CCGCCGTAGCTGCTTGCACTCCACAAAATCACACCCTGTCTTGGCCCGAATCTCTGCCAG
CGACACACCCTCTGCCATGTCCGTCAGCTCTAGCACACCCCGAGCTCGGTCCACAGAAAA
TACTGCAAGCTCCA
>NODE_4820_length_84_cov_69.107140
TTAACAGCAACAGAAACAATGGCCGCAACATTTGTAAAGACTTTAGCGATGACACCAAGA
ACAACACTGATGTCGAGAGAACCACATTTATCAAGAAGAACACCAACAAC
>NODE_4821_length_58_cov_4.379310
ACCGCCTATAATCTCTTTAATCGTGTCTCTGATAACACTCGAACACAAAAAATTTTGCCC
ATCCTAGCAAACTTGAAAGATAAA
>NODE_4822_length_298_cov_6.379195
GCTGGCCAAACGGCGTCGACGGCAGAGGCTTGTATAATGCGACCGTTCAGGATTATGAAA
ATGGTGAAGATATACAAGTCTTACGCTCCAAGTTCCAAGAAGCTGCCCGTGATAACGACA
TAAGCCGAGCCATTGTGTGGGCTGGAACCGGGGTTGGGGACATGAAGGACATTAGGCCTG
CAAAGAAGCTAGTCCAGGAGCTGCATCAAGAGTGTCTGATTTGTCTAGAAAATAATGTCC
AAGCCTTCTAGCTCACAACGTGTTTATTATCTAATCCATTTCCCATTGATTTGTCTTCCG
GGCGTGTTTTTCACTACCATAAAT
>NODE_4823_length_247_cov_6.056680
TACACAACCACTCAAACACATTCTCTCGGACTTAAAGCCGGGAAAATACTTGGTTTGAAT
GTACGTGCAATCGCAGTTGAAGCGATGGATGGGTATGCTTTGCGTGGAAGTGCGTTGAAG
GCAGCCTTGGCGGAGGATCTGAAGAATGGAAATCACCCATTTATCCTCATTGCGACGGTT
GGAACGACATCTTCCGGTGCTATTGACAATCTTCCAGAAATCAGAGAAGTTGTCGAGGAT
CATCCTTCACTTTGGATCCATGTCGACGCTGCA
>NODE_4824_length_56_cov_3.142857
CCGATCCCCACCAGCAGCCCCAGACATCCGCCTCAGGTCGCACCCTTAGCAACAGCAAGC
GCGCAGAACAAAACAGAAAAGA
>NODE_4825_length_226_cov_35.256638
ACTGTCACCGGCCCATATACAAGACTTGCTATCGAATAGGAAAGAACACGAGAAACCGGT
CAATGATGAAGAACTGGCTCACGCTCATGACCAGGCATACAACAAGAATAATCTTAAAGA
CATGAGCTCCAAGTCTATCGGCAGTGCTGCTGCCATGCAGGTCATTAAGCAGTTCACATC
CGGAGGGTCCTCCAGTGGAGGGTCCAAGGAACAACTTGTTAACAATGCAATAACTGAGGG
GATGAAATTGTT
>NODE_4826_length_84_cov_23.250000
GGAGATATCAATACAGGTAAAATAGATCCTCATGAAAGTACTTTGTTCCGCCTGTTACCC
GTAGTTGAGGACCTGAACATCAACTGGATCATGAGTGTTATTCAGTTTCA
>NODE_4829_length_437_cov_12.151030
AGGGAATGCACCTGTCACACCTTTTCCTACTGGTGACGAGCATCCTCAGAAACGTGCTTC
GCCTCCTTCCTCAGAAGATTGTTTGTTCCTCAACATTGCCACCCCTGTCGCTGGAAACGG
TAGCCTTCCAGTCGTTGTTTGGATTCACGGGGGCGGTTATATGGCTGGAAGCGCTTTTGC
CTTCCCACCTGATGATCTGATTCATGACGCTAATGGAGGGGTTGTAGGTGTAGCCATTCA
GTATCGATTGGGAGTTTTCGGTTTTCTTTCGAGCCAAAAGGTTCATGATGGTGGTGTTCT
TAATGCTGGGCTGTTCGACCAACGGTTCGCTCTTCAGTGGGTACAGCAACATATCAGCAA
ATTCGGTGGTGACCCGACCAAGGTGACCATTTGGGGAGAGTCGGCTGGGGCCGGATCTGT
CCTTCAACATATCGTTGCAGATAACGGGGATACACAGCCTCCA
>NODE_4830_length_202_cov_6.495049
TTCAAAATATGGGACTAGTCATCACCGCTTCTTCCCACCCGACCGTCTTGACTCGTTCTT
TTTCAGTTTCTTGGGGGGACCCTTGCCTCTCTTTCTCCTGTACTCGATGTCCTCGAGGCG
GGTCTGCTCGTCCTCATCGACGAGCTCCAGGTCCGGGTACATGCTGGCGACCCTTGCAAT
GTTGAGTTTTGGGGGATAATAAGCGAGCATTGAAGGGCCCCTGACACG
>NODE_4831_length_72_cov_3.333333
ATGGAACCAGTACCGAGACATGACCACTCTATGCGAACATGCTATGGTATTCTCCATTCC
AAAACTCCAAAGACTTCTAGTGCATTCGTGCGCAAAAA
>NODE_4832_length_63_cov_6.793651
TTCAATGCGAGGGCCAGATCCTTGACCCTCAACCCAGTTGTGTCCAGATGCCTCGAGATG
TCCATCGCGCATAGCCCATACTTCAGAGA
>NODE_4836_length_77_cov_4.337662
CCTCGAATGATTCAACCACCGCCGTTGCAATCATCGTCGTTTGCACAGACATATGCAATT
CAGCCACCTGATTTAGTTGCGACGAACAGTTATGTGTGGGAGG
>NODE_4837_length_61_cov_4.655738
CGCTGCCTGAGATAAGTAGAAACATAGCAATCCCGAGAGATACCATTGCAAATTTCCTCC
TGAAGCTCCTTGAGGAGACCACCCCAG
>NODE_4839_length_547_cov_15.025594
TAAGTAGTTGTTCCTGTTGTCGGTGGGCATAGTGGTGTCACGATTGTCCCCCTCCTCTCT
CAATCTTCTCATGCATTGCCCCCCAATTTCTCTGAGGACGATTACAACACACTTGTGAAA
CGTATTCAATTTGGTGGTGATGAGGTCGTCAAGGCCAAAGATGGCGCTGGCTCTGCAACC
TTGTCCATGGCTTACGCTGGCGCAGAATTCGCTCAAAAGGTCTTGCGGGCATTGAAGGGA
GAGCAGGGTGTTATTGCGCCTAGTTATGTCAACTTGGAAGCTGATGCCATTGGAGCTTCC
CTTCTAAAAAAGGACCTTGACCAGGAGTTGGCTTACTTCTCTTCCAATGTTGAACTTGGT
CCAGAGGGTGTCGTGAAGATCTACTCTATTGGTCAAACTACCGATGCTGAGAAAAAGCTC
ATCAAAGCTGCCCTCCCTGAATTGGTCAAGAACATTGACATTGGAGTTAACTTCGTGAAC
GAGGCAAGGCTATAATTGACCCTAACATCATATGTTCTGTTGTTCATCGCGAGTTATGTA
AAAGCAATAAATACAGTCGTCTCTGAATTGTAC
>NODE_4842_length_80_cov_68.099998
ACTAGTGCAATCAGTTCGGTCAACGAGGACGGCAGTAATCTATGGACAGAATGAATGCTA
GAACGTGTGTAAAAGAGGTCATAGGAAATGATGTACAGTGTTCATG
>NODE_4844_length_61_cov_3.114754
CAAACGCATTAATGAGTTTGCTCCAACTCCTGAGAAGCCTTTCGTCCTCGGTTTGCCAAC
AGGTTCCTCACCTATCCCAACGTACCA
>NODE_4847_length_187_cov_5.844920
CGACGCCGTTTGGCCAGCCCAAGGTGCCTCGAACCTGATCAAATGCCATGCTTCGGACTG
ATGCTGTTGACTCTGCAGTGACTAATGCTTGTTTATGAGCATCAGGGTATAGACTTTCAG
GGGTTAAAAGAAAACGTGTTCCGAGGACTGCGCCTGCAGCGCCAAGGCTGAGGAGCTCTG
CCACGTCCCTCCCTGTTGCTAAACCACCAGCGC
>NODE_4848_length_128_cov_5.531250
CCCCCCCCCCGAGATCAAATCAGCCACGACTCTTTCGACAGATGTATGTTACGATAGTTC
GTTCGATGACGTTGATGACGACGAGATTGACATTGAACGGCGATCATGGGGCTCGACATC
TGAAGAGGAATGGGAGACATACGTCGTGAATCAG
>NODE_4849_length_84_cov_5.892857
TCCTCGCAGCTGGTGGCTTCTGGTACCTCATTTGGTGGACTAGAGACGAGGGAGTCTATC
ACGATCTGCAAAATAATGTTAAGATCGCTTTCATCGTTGCCGGTGCTGTT
>NODE_4850_length_498_cov_9.339357
GGATTGGTAACCCGAACATTATTCGGAATGTCAGGTAGTCTTACTTCAATATTCTCCTCA
ATATCGTAAATCATCGATCGATTGTTAGCTGCTACAAAGATCTTTCCATCAGGAAGAGCC
AAGGCACGAGGGAAAAGGTTGGTGGGTACTGTGAGAGCAAGGAAGTCAGAGGGTCTTGGG
ATCCCACCGTCCTTGGATGGGAAGAACTCAAAACTATTGACGGGATCGGTGTTGGAAAAG
GAGGTGGATTCGTGCATTCCACCTAGAATCATCAGAGAGCCATCAAAAATTCTCAGACTT
GATGGATACCAGCGGGTTTCCGCCAGATGCATAGTTTCTGGGTCTTCAAACAATGAGCAG
CCAATTCCATTGGGGTCATCACAAGGTTCCCATATCCTGATTCCCATTCTACCGTCGTAT
GCTTGCGGAATGACAGGAATGTGGCCACCAACGCTGACCATTGTACCATTGCTCAGAAAC
CCTCCAGAGGCACAAAAGCTATCCGTTATGAGGTCGAGAGGTGA
>NODE_4854_length_56_cov_5.303571
ATCTCTTACACACGATAATCAACAATTCTCCTCTGAATCTCGATTTGCTCTTATACACAT
AGGACTGACAGGACAAATTAAC
>NODE_4856_length_61_cov_4.065574
ATTGCCTTGCCCCAGCCGGTAAAATCCATATGCACAGATCGCTGTCACCCCACCCAGGAC
CACAAGCCCTCCTGGTCCCCGTAGCGG
>NODE_4857_length_96_cov_6.625000
CGGGGAGCTCCACGCGAGTAACCTGACATACCGTAAGGTTGAAGGGTACCTTGGGGGTAA
AGACCAGCCATAGGTGACGACATAGCAGCAATCGATCCATTTGGGGGGTAACGACGAGGC
AA
>NODE_4858_length_73_cov_4.041096
ACTTTTTCCCCTCTCCGAACAAGTCGCCTCCGAAGAAACACGATCATGACCAGGAGGACC
AACCTCTTCAACTCTCTCCACTCCCAAACCTCCTTCACA
>NODE_4859_length_505_cov_7.831683
ATCAGCTCCCAATCAACACCCTGGGGAGGGTGTTGTTGGTTAAGCGTGCGGGGCCATGTT
GTGCAATACGACAGCATTTCCTCAAGCATCGCAACTCCAACTCCACTCAAATTGCTTGCA
AGACTAGATGTTGATGGGATAAGAGGAGTAACCGAGAAGAAATTCAGAATAGGCGTATAG
GCTTGCCCATAGTGCTTTTGATGTGAAGAGATTTGACGTTCTGCCAATTCTTTTTTAGGA
GAGAGACAAGGAAGTTTATGCTAAGCATAACATTGGCAAGGACCTGCTCATCAGTCATCT
CAACGTGTCCTACAGCAACACCCAAGCACAAAACCTTCTTGAGCTGGAATTTTATGGTAG
AGCGAACCTCAGTGATCTTGTTGGTGAGATCTTCAGAGTGCGACACAGGCGTGGGGAACT
TGCCGGCCTTGGAGAGACCGGGACCAAGAAGACGAGGAATCTGCTTTATGAGGGCTTCAG
AGGCAAGAAAAGCATCGTACTTCTTGGCAAGCTTCTTGACCAGCTTCTTAT
>NODE_4861_length_248_cov_10.064516
TTGAGAAGTTTGTAACTAGCCTCCTCGGGTGTGATACGGTGAATGGTGAAACGACCCTTA
ACATCGTAAAGGAGACGGAAGTGTTCCCCAGACTTCTCAATGGAAATGACGTCCATGAAA
CCAGCAGGGTAGGTAGGGTCGGTGCGGACTTTGCCATCGATTTTGATCAAGCGCTGCTTG
ACGATCGCTACGACTTCTCGACCAGTCAAAGCATATTTTAGCCTGTTACGAAGGAAAACA
GTGAGAGGAAGGGATTCGCGGAGTTTGTGGGGAC
>NODE_4862_length_267_cov_22.423222
TCCACTAGATCCGCGAACTTAGCCAAGAGTCGTCCACGTTGGGCACCAGGAACCTTAAGG
CCCCACGAAGTCCGATACGCTTTCTCCGCTGCCTCAACAGCAAGATCGACGTCCGCTGCT
GATGCTGCTGTCACGGACATGATAACCTTCCCCGTGGCTGGGTTAACGACATCGATGGTA
TGTCCTTCAACGGAATCTACCCATTTTCCGTCGACGAATAAACCAGTGTTCAAAGTAACG
TCCGCCTTGTATACGGGAGTATCGAAACTGTATGTGCATGTATTTGGATTCTG
>NODE_4864_length_154_cov_8.642858
GAGCAGTAGCCGCCTCCTCGTAGTGAGGAGCTAGGGCCTTGCAGTGACCGCACCATGGAG
CGAAGAACTCGACAAGCATGAGGGGCTCTTTCCACACAGACTCTTCAAAGTTTTTAGCCG
TCAAGCTGATGACATCGGAATCAAGCTCGGCAAAGACGAGAGAAGCCAGGGTGAGGAGTG
>NODE_4865_length_281_cov_5.024911
TCTGTCGCGCCAGCCATCCCGTGGCTCTTGAGCAAAAAGTACCCAAACAGCTTCTTGAAA
TATGTCAATTTCCCCGTTATTTTTAACGGCACTGGTCTCATCCCTCCTGCTACTGCTATC
AACTATGTACCTTGGGCTGCCGTCGGTTTCATCTTCCAATATGTTATTCGAAGACGTAAT
TTCTCCTGGTGGACGAAGTATAACTACGTGCTTTCCGCTGCTTTGGATTCTGGCGTTGCT
ATCTCAATAGTAGTCATATTCTTCTGCCTTCAGTTCCCTAAGAATGGGGAGATCGGTCTT
ACCACTC
>NODE_4866_length_179_cov_6.636871
GCTGAAGCCGTTGGAATTGGGTTGGTAGGAAGTGGTTCCGCTGTCACTGTCGAAGGTGTG
CCACTGGCAGACTCAGATGTTACAATTGAGGTGGGAATGATGATTGTTGCAGAACTCGAC
GTCACTGCTGAGGTAACAAAACTGGAACCCGCCAATGAAGTACCAGAACTGATGACTTGT
GAAGCACCACCAACAGACGAGTTGG
>NODE_4869_length_115_cov_11.426087
ACAGAGAGATGTAGCAAGAATAGGCTTTTGTATGCCAACAAATATAGTTACTGCCCAAAT
TATAGGAATGTTTTCAAGGGTATTTTGGTGGACACGTTGAGCACAGTTGTAAATAAGTGC
ATCCCTGCTTTTCTCGACCTG
>NODE_4873_length_152_cov_5.500000
CTTGGGGAGTTGAGCATCTGAGTGATGCAGTTTGATCCAGTTGAGATACAGGAACGGGAT
GTCGGACCCAGTCGAGAAGCTGCTCGTTAGAGACAATCCAGACATCCTGCTGCACTTGCG
CCCAGTCAAGAAAAGCATTTATCATAGTGATTGTCGAGTTGCGAACATCAACACCAGG
>NODE_4876_length_53_cov_27.849056
GCCAACTCACGGAAGTTCCATTTTGTTGACCGAAGTCCACAAGAGCCTGACCAGTAGGGT
CATTACCAGGGAGGACGCT
>NODE_4877_length_81_cov_3.148148
AGTAGTCAAACCTTGGGCATAAAGTGTCAACACTGCTTGAATAGCAACATACACGCCTCC
AAACCCATATTCCTCAAACATCACCTGGCACATCTTCTGCCGATTTG
>NODE_4881_length_27_cov_63.000000
TCTACCACTTACAGTACCCCGTTCCCCTTCAAGTCGTCTGCAAAGGATTCACC
>NODE_4885_length_95_cov_6.863158
ACAAAACTCCCCAATGGACAAAAAGCGAGATACGAGTTAGGAAAAACATGATATAAGGGG
AAGGGTAGCTAGAAACTCAAGAGAACAAGTAGCAAATACGTTGGCTCAACGAGCGATGCA
T
>NODE_4886_length_285_cov_13.863158
CCGTCCTTAGTGGTCATTGAGGGCGACAAGGGTCTTGTTGCAAAGACAAAGGCTGCACAC
CATGCTATTTCTGCTCCTTTCAGTAAACCTATTGACTTTGGCAACAAGCCTTTGGTTGTG
CAATATGAGGTCAAATACCAAAAGGGTGGCAACTGCGGTGGTGGTTACTTAAAGCTTTTG
GAGGATGGCTTCCAGACCAGTGGCAAGGAGTTCTCTGACACTACCCCTTGGGTTGTCATG
TTTGGACCCGATTTGACCTGCCCTGGTACCAAGGTGCATTTCATTTTCCGTCACAAGAAC
CCAAAAACTGG
>NODE_4887_length_97_cov_6.917526
AAAGATATTATATTCAGGGACTCCTACTGTGAAGGTGGTCATGGACTTTCAATTGGCTCA
TTAGGAAAGGGAGGTCAGGTTGCGAACGTACAGAACGTACTGATTGAAAATGTCACCATG
ATA
>NODE_4890_length_407_cov_20.781326
AGTAAGGTCACTCGGAGCCTCTTCAACAGCAAGTGATAAGACTTTGTCGTCTTCCGCAAC
GATCACATATCGCTTCGAACGTGGCCCTCCGAGATGGGGTGTAGCATCGTACAGAAGGCC
CAAGGTGGATGTAAAAGCACCCTTATCATCAGCTAAAAACTGTATATTTGTGCCGTCTGG
TGCCAAATCGTCTTTCCACGCTTTCGCCACAAAAACATCGTTTACAGAGATGACATAGAT
GTTCTTGATGCCTTTGGCTTTGAAGTCATCATAAGTTCTGATATAGCCGGGGATCTGCGC
ATTGCAAGTTCCAGTGAACGCTCCCGGAACGCCGAGAATCAGATTCTTTCCACTGAGGTC
GAGGCTCTTGGCCTCGTTAGCTGCATTTTCCTTCAAATGCGAGGTGAGTGGAATGATTGC
ACCTGGTTGTATT
>NODE_4891_length_377_cov_7.761273
CTTCTGCGTTCACTTACTATGTTCGAATTCCTAGTTGGGTCTCTGGAGGGACGATTTCAA
TGAATGGTGGATCTGAAAAAGCTGTGAATCCTTCTAATGGGCTTCAAGCCGTCTCTGTCC
CTGCTGGTACAACCAAATTGGTCCTTAACTTGCCTGCCGACATCGTCACTGAGAACCGTC
CTCATGGTTCGATTGCTGTGCATCGCGGTCCTTTCAACTTCGCGTTTGATATTCCCAGAA
GTCAGAAAGTCCTCGCACAGAACTCACAGCAACCGCTTGCAGTAGATCTCGAATTCGATG
CAGCGGGCGTATGGCAATACGCTATTGATCCCGAGACTCTTCAGGTCCACACAACACCTA
TACCATCACCATTTTCGCTTCCGAGTCCTGTTTTCGACTCTGG
>NODE_4893_length_304_cov_6.549342
CCCCAACTCACAGCAGATTTACTCGGTTGGCTAAGTCGTGTGTCTCCCAAATACCCTGGA
CAACAATTCCCAGCTATAGGGTGCAAGGGCATTATCGCTCCACATGCGGGCTACGCCTTT
TCCGGTGAGAACGCTGCTTGGGCATACAAGTGCATTGATCCTTCCACTACCCGCCGAGTG
TTTATTCTTGGTCCTTCACACCACTGGAGAATCAAGACATGTGCACTTTCTAGATGCCAC
ACATATGACACTCCGATTGGAACGTTGCCTGTAGACACAGCAACTGTCAATAGCTTGTAT
GCTGCGGGAGGCTTTGAATGGATGTCTTTA
>NODE_4894_length_57_cov_2.666667
GGGATTGGGGAGGAGAAGAGAGCGCTCGACGGCACCGAGTGCGAAACCTGCGAGGTCATA
ATCACCTTGTTGATACATCCCTG
>NODE_4895_length_146_cov_5.828767
CAGCCAATGGTGACATTCATGTTGGCAACCTGATTGCACAAGCTATGGAAAAAGTCGGAA
AAGAGGGTGTCATCACTGTCAAAGAGGGACGTACTATTGAGGATGAGATTGAGATCACGG
AGGGCATGCGCTTCGATCGTGGTTTCATTTCTCCCTATTTCATCACCGACGT
>NODE_4896_length_27_cov_27.222221
AGACCTAGACAGACGCTTTTCGAGCCAAGCAGACACAGTCGGGCCATCATCTC
>NODE_4897_length_312_cov_5.160256
GGCCTATATTCGCAAGTCGAACGTCTTGTATTCAATGCGTGATTACACCAAGGCCATCGA
AGCCGTCCAGGAGGCTGTGGAACATGATACCGAGAAGCAACACACAAAGGAGATCCAACA
GCAAGAGTTCAAGTGCCAGCAGGCTCTCTTCACTCAGCGAGGTAATGAAACCCAAGAAGA
AACATTAAATCGTGCAATGCGTGATCCCGAGATTGTGGAAATCATGAATGATCCTGTCAT
GCAGTCAATCCTTCAGCAAGCACAGGAGAACCCTCAGGCTCTCCAGGAACATCTCAAGAA
TCCAGTCGTTCGTCAAAAAATTCAAAAGCTTATCAATG
>NODE_4898_length_343_cov_9.370262
TTAAGAAAAAATGAAGACGGGGAAAGGGGACCATATTGACAGCTAACTTACGGAGGTCAG
AGTTCAACTGACCAGGGAAACGCAAGCATGTCGTGATACCCGACATGACGATGGAGACAA
GGTGGTTCAGGTCACCGTAAGTAGGTGTTGAGAGTTTTAGTGTCCTATGAGAAATATCAT
AAAGGGCTTCATTGTCGATACTCATGGTCAGGTCAGCGTTCTCGACAAGCTGGTGAACTG
AGAGGGCTGCATTGTACGGCTCTACGACAGTGTCAGAAACCTTAGGACTAGGCACTACAG
AGTATGTGCACATCATTCGGTCGGGATATTCCTCCCGAATTTTGGAAATCAGGAGGGTAC
CCATACCAG
>NODE_4899_length_203_cov_7.802956
TGGATGTCCGGAGGTTCTGCCTACACCTGATAACCCGAATCCATCTCAGCAAGTTCCCGA
TGGACAAAGTGCTCGTTTCCGCCTTCCTGCTAATTGTTCGACTCCCTTCTGGGATCCCGT
CCAAGGACAATGTATATGCACATCAAGCACATGTGCCTTCGTTGACAGCTCGCGTCCTAT
TGGACCCAATGGCTCTAACCTTACTGGTGGCGGAACTGGTAGCTCATTT
>NODE_4900_length_27_cov_79.851852
CATTACCACCTCCGAGTGTGTTCTTCACAGTACGCCAGACATGATCGCGAGGA
>NODE_4902_length_27_cov_5.962963
TGTCTCAAACGCAATGTGTCGCACAATCTTTGGAACTTTGTCACGACTCGAGT
>NODE_4903_length_27_cov_56.851852
AATTGGTGGTTCGACCTCAACTCTCGCACTCCTTCCTTCCGTTTCGGCCACGG
>NODE_4908_length_190_cov_5.047369
TGTCTCCCCATCTACTCATCCCTACCGCTCCCCCCAAGTACAATTCACCCACTCCCACGC
TCCGGCCACCCGAGCATCATCGCACTCTTCATCTGCTCCGGTTCCCGAACTTTCACCCTC
AAGCGACGAATCCTCCTCGGGTTCTGCCTCACCTCGCACACCGAGCACTCTTGCTTCTTC
GCCTACTTACTCGCATGATCGTGTAAAGCACCCCCA
>NODE_4909_length_64_cov_5.859375
ACCGCCATTCCAGATGTCCACTTTGATGCTGGACCGTCTTGGGCAGGTTTATTACCCATT
TCTAGTGCAAGCAACGAGACCCGCCAGCTG
>NODE_4910_length_27_cov_15.259259
GCGTCTCACTGGCGAATGGGGAACTTTGTTGTTCAACACTAACTTTACTCTGG
>NODE_4911_length_27_cov_5.407407
GGGGTGAATCCTTTGCAGACGACTTGGATGGGAACGGGGTACTGTAAGTGGTA
>NODE_4912_length_191_cov_6.575916
GTGAGGAAATTCATTGAAGCCGCCAGGAGGCTTGGAAGATCAAACAAGAAGCTGATTGCC
TTTGAGCGCGGATTTATCTCTGAGGGTGGAATCAAGGACAGGGAATGGTACAAACACTTG
GGTGTTGCACCTGGAAAATGGCTAGGTTATGGTGCGACGACGTTTCCGGCACTCGTAGAA
GCGATTACCATTGAGAAAGATTCTGAAGCGACTGAAT
>NODE_4913_length_27_cov_14.222222
AAATAGGAATCAAAACGGACGGGGGACGCGTCGAAGGAGAAAGTGTCGCGGAG
>NODE_4914_length_225_cov_8.915556
GCCTTGGTTGGCAAACAGTGGGCTCTTTACAAACGTTGGTGAAACCAATCCCTTCTCTCC
ATTTAGCGCCTTCAGCAGCACACTGGCAAACTTAGCACCCGCGTACGCCATCGAAAGTGT
GGCAGATCCAGCACCGTCCTTCGCCTTCACAACCTCATCACCACCAAATTGAATCCTATG
CACCAACTTTTCATATTGCTCACCAGTAACAGCATTTGCATACGCCGTCTGCGAAATCAA
CGGCACGATCG
>NODE_4915_length_66_cov_3.075758
CCCCAGGCGCTGCCGCTTTTAATCCTGCCTCCTTCACTCGTCACTTCCTTGGCTCTCCCA
TCTCCTGGCGTCCATCTTCCTTCGAGCCTGAA
>NODE_4918_length_102_cov_9.431373
GACCGATTTTACCGCCACGAGCATAGGGGGCAAGGAGGTCGACGACCTTGATGCCGGTTT
CCAAGACTTCTGCAGTGGTGGACTGGTCGACGAAAGCGGGAGGGTCGGCGTGAATGGGAG
AGAGCTTG
>NODE_4919_length_77_cov_5.363636
GATACATTCAACGGCATGCTATTCGTGCGTATTATACAACTAGTATTATACTAGATCAGC
AATAATATATCGCCTAAGCCTCAGCCTTCACCATGTCTCTTGT
>NODE_4920_length_72_cov_10.819445
TTTGGTACGCCACCTCAAAATGTTTCCGTTGTATTCGACACAGGAAGCTCCACACTTGAG
TTTGCAAGCACACTCTGCGCCTCATGCTCCAATCCAGT
>NODE_4922_length_435_cov_8.641379
CTCCGGAGGGGCTGGACGGGTGTTTGGTTGGTTTGCAGCCATGACTTCTGTCGCCGGTCT
CGTTACATGGTTTGGTATCTCTGTCACATATATCCGGTTCTACGCAGGCTTGAAGGCACA
AGGTATTGATCGTGCGAAATTGCCGTTCAAGTCAAGTCTGCAGCCATACGCTGCATGGTA
TGCAGCAGGAATGACCACGATCGTCTGTACTACAAGTGGCTGGCAAGTGTTCCTGCGTGG
AAATTGGGCCGTCGATGTTTTCGTCACCAACTACATTCCTTTCGTGCTTTTCCCCATATT
GTACATTGGAGCAAGAATCTACTACAGACAAGGGCCTGTCAAGGCTGAGGACATGGATTT
CGTCTCCGATTTAGCTGAGATTGAAGCCGAGTCTTACGACGACCCTCCTCCAAGGAACAA
GCTCGAAGCCTTCTGGCAGTGGCTAATGTAATATCATCGAA
>NODE_4923_length_48_cov_34.958332
GAGAAATCTGCTGCTATGGGCTTCGTTAAGAACCGGTGAATTCCCGCTACAATGTCAACT
TGTCCGTTGGTAAT
>NODE_4925_length_90_cov_3.455555
TCCTAGCAGAAAAATTCCTTCTCCACCTCCGAGTTCGGGTTCACATACATTCCCAATAAA
TGATTTCCCACCTCCTCGAGACTTCTGCCCAGTGCAAAGGCATTACAACAGTGGAC
>NODE_4926_length_179_cov_30.486034
ATCATGCAGGATTGACCAAGAGTTCCCGAGGATGGCAGTCCCTTTGGGAATGTAGTACCC
ATTGTATTCGTCTGCTTCTGTTGCCATATGGGTCACAGCCAGGGGAGTGACAAGTTGCCA
TCTCAGTGATTCTTTCACCATGGCATTGATATACGGGAGGTTTGGTCGATCGTTGAATTC
GGGCAGACGGTTGCCAATGACCCTG
>NODE_4931_length_107_cov_5.757010
GACGTATGGAGCCACAACTATAGACGACTACGCATCTGTCTCTCCCATTTACTTCGCCTC
AGCCCATGAACTGGAACAAAAGCTTAAAAGCCTCAAGCCCAAGGCCAAAAAGAAAGGTGG
AGCATCAGACAAA
>NODE_4933_length_66_cov_2.560606
TTCATCAGAATCATCGTTCGCTGGGTCTGTGCTTGTTCTCTGAGCAGATAGACGTTCGAA
AGGTGGCAGTACGACGTTTGGTCCAATGATAG
>NODE_4934_length_64_cov_5.390625
CAGCAGGACAATAATCGAGAAGCGCTGTACAAGGCCCAAAAGGAACTGGCAGAGCAAGTC
AAAGGGCCATATTTCTTCGGAGAACAATTA
>NODE_4935_length_208_cov_11.437500
TGACCACTTCTCTCGATCAGCTCAAACAAACCGGTACTACCGTTGTCTCTGACTCCGGCG
ATTTTGAAACCATCGATGTTTACAAACCCCAGGATGCCACCACCAACCCCTCACTGATTT
TGGCGGTGGCTGGCAAGGCTGGCTATGCTCGTCTTATTGACACTGCCATCGAATATGCGA
AGACCAAGGGTGGCGACCTCGATGCTCAAGTCAATCACGCTGTCGACAGACTTA
>NODE_4937_length_57_cov_2.877193
CCGGGTGTTGGCTGCCCTGCTGCCTCGACTACATTGGTTGCCCAGTTGAAAGCTCTCCAA
ATAGCCTAAGTAAGACCAGACTT
>NODE_4938_length_387_cov_9.276485
GTGTTCCTGATCCCAATACACCTGCCGGTCAAGCTGGCCAGGCTCAATGGAACAGTGCTG
ATCCCAACTCCTACTACAATTTCTGGGGTGGCTATTACGGTCAACAACCAGCAAGTCAGC
AGGGTGCTACCGATACTCCAATGCCTGGTCAAGTGTAAATACCGTTTTGCTGAATTTCTA
CTTTCCGTATCCTCCCGTCATTCCTTAATTATGTCTGGCTTGTTTGTGCTGCGCGGTGAT
ATGTGATTGACCTTAGCCTCTGTTATAGTTCTTCAACATAAATAAGCGATTGTGTTTTGT
AGGAGTTTGCATCGCTTTCCCCTCAAATTCTCAAATATCCCTGCCCGGCTATTCTCTTCT
CTATGTATTTCGTCAGATGTTACCCTTGAATACACCTGATTAGTAGTTGCAAA
>NODE_4939_length_347_cov_7.876081
GTTATAACGGGTGCAGCGAATGGAATTGGGAGAGCTGCTGCGAAGGAGTTGGCAAAGCTG
GGATTGAAGATTGCTATAGCAGATGTTGATAAAGAGCAATTAAACGCTGTCGGAGAAGAG
CTTGTTGAATTAGTTGGAAAGCAGAACATCTTGATTGTCCCTACAGATGTATCTAATTTG
GAGCAAGTTGTGAAGCTCAAGGAGAGGGTTTATGATAATTGGGGTGAGGTTGCTGTATTG
ATGAATAACGCTGGGATTGGGTTGAGAGGCACTTCTTGGGAAGGGATGGAGAATTGGCAC
AAGGTCTTTGATGTTAATCTCTTTGGTGTCGTGAACGTCCAGCATACCTTTGTACCATCT
ATGATCCACCAAA
>NODE_4940_length_83_cov_3.951807
TGCTTTCATAGAAACGGAGGAGCTGTTGCGGAAAACGCTGGCGGCATGTATCACCTTCTT
CTCTGACGTTTTCTCCAGTTTTCAGAGTGAAATAGACAACGAGTTGCCC
>NODE_4945_length_81_cov_5.111111
TTTCTCGTCAACACAAACACTGTTGGCTTCCTTTGGTTTTGGAGCGGTGAATTTCGTGTT
TGCATTCCCGGCCATCTGGACTATCGATACTTTCGGTCGACGTAATT
>NODE_4946_length_33_cov_3.181818
CCTTCCCCTTCTCTCCACAGTGACCCTCTCTTCCCTTCCCCTTCTCTCCACAGTGACCC
>NODE_4951_length_95_cov_19.042105
CGGCCACTTTCAATCCCACATTTGACAAGTCCGACGAACTCATTTCGTTAACCTCTGAGA
TTACGCAGACTTCCCTGGGCGGTATCTACCCTGTTGTTCATGCTGCTCTTCCCCCCTGGA
T
>NODE_4967_length_199_cov_10.733668
GGCTCACCCTCTGTTCGTCATCGTTGTGGACGCTTCCAATACGAAACAATGGCTGTAGGA
AAGAACAAGCGTCTCTCGAAGGGTAAAAAAGGTCTTAAGAAGAAGGTCGTTGATCCTTTC
ACTCGCAAAGACTGGTACGACATCAAGGCACCTTCAACCTTCGAAGTCCGAAATGTTGGC
AAGACTTTTGTTAACCGGTCAGTTGGTCTGAAGAACGCTAATGAA
>NODE_4971_length_27_cov_15.851851
TGGTAGTAGCAAATATTCAAGTGAGACCCTTGAAGACTGAAGTGGAGAAAGGT
>NODE_4972_length_121_cov_8.586777
CAGTGGACCTCTGCCGCTAATAACGGTTCGAGTTCCCCCCTTCCTGGTTCCCCGATCACA
CCGACTTCGAAATCCAGTGGTTGCGAATACTTTGGCCACCAAAATGTAGACAGTGCCCCT
GCTTCTCCAACTACGACAGATTTTATA
>NODE_4982_length_54_cov_71.537041
TTGAAGGAACGAGGATCATAGACGTTAAGGACACGACGAACATCTCTAGGAGGCACTACT
ATATCGCCAAACACATGCTT
>NODE_4984_length_183_cov_5.316940
GACGTTGCTCATGTTTCTCTCGACCGTGGGTTACAGATCCACCGTCTCCGTCGCAAAGAG
GAAGGTGACCAGACTCCTAGTCAGATCGCCACCACTCGCTCTATCGAGACCCTTGAGCTT
GAGATTGCTGCTATCATGAAGGGCAAATTTGATCATTTTATGCAGAAGGAGATTTACGAG
CAACCAGAGTCTGTTGTGAATACAATGCG
>NODE_4989_length_64_cov_5.109375
GTCTCCTGTTAACCAGACTATTTCTGCATTGTTTGAAAATCCGAATGGTGACTCTGGAAA
TGAACTCGCTGCGCTGATCAATCAGGAGAA
>NODE_4991_length_91_cov_17.351648
GGAACAAAATACCACAGCGAATTCCGTGTAGAATATCTAAACCCTCCGTACATGACCATG
GAGAGGCCTCGGATCTCTAATGTACCGGAAAATATTCCCTTCAACTCCAAGTTCCAT
>NODE_4992_length_369_cov_14.509485
TATGTGCGTACTGCCTCCTCGGCAAACCACTCGAGGAAAGAAGCACTGTAAGCATTCTCA
CCCTTTCCATCTGCCAAAGGTTTGCCATTTTCGAGTGTGATAAGACGACCAAGGTCCTCA
TGATGCTGCTGCATTAGTTGGAAGAATCTAAGAAGAATATCGTGACGGTGCTTCGGAGTT
GTCCTGCTCCAGGATGGAAATGCCGCAGCTGCGGCCTGAATAGCTTCCTTGGTTTCTGCT
AAACCCATGTCTGGAATTGTTCCTAGTTCCTCGTTCGTTGCGGGGTTAGTAACACTGATT
GTCTCTCCACTCTTCGCATTGACCCATTGTCCATTGATGTATCCTTGAAACTTGACGAGG
GAAGGGTCTTGGAAACCGTGGAATTGTGGGTGAGA
>NODE_4993_length_176_cov_5.636364
TGCGCTCCTTGCGAGAAATATGGTACCCTACAAAAACCTTTTTATCGTTAAGCAGCATTC
CATCAACCGACTTGATAGCATTATCGGCAGCATCAGAACGTTCAAAATGCACGAAACCGT
AGCCCTTGGAGCGACCATGCTCATCGGTAGCGACTTTGCAGGATAGGACGTTGCCGAAAG
CCGCAAAGGTATCATGAAGAGC
>NODE_4995_length_527_cov_9.664137
GAGAAACTCACCAGCCTCCGCAACGACGCTGACAATGCCATTGCACGCGCCGAGGACGCT
GAGGCTCGCAACAAGAAACTCGAACAAGAACTCCTTGAGAGGGAACAGGAGAACACTTCC
TTAAATCATCGTCTGACTCGCTCCGACGCCGAAATCGACGAGCTGGAAACACAGATCAAA
GACCTCAAGCAGAAACTCACAATCTCCAGCGACGCGACCTCGACAAACGAAGGGTTGGCC
AGAAAGGTTCAGCTGCTAGAGGAGGAGCTCGATGCATGTGAGAAAAACCTAAGGGAGACC
ACTGAAAAGTTGAGGCAGGCTGATTTGAAGGCTGAACAATGCGAACGAAGAGCACAGAGT
CTGGAGCTGGAATCACAACGATTGGAAGAAGCACTCGCGAATACCAAGAAAGAACTCAAG
AAAACGCAAGAAGATCTAGAAGGCCTCGTCAATTCCATGGAATCCTTGTAATGTATTACG
GCCAAATACCATGATACCGGCGTGGTGAATCTCCTATGTTGCCAAAGTCCCATCATGACC
TCCTTATCACTCA
>NODE_4996_length_78_cov_5.064103
CAGATTTCGCAGTCTCACATACCCGTATTTCTACCTTGTCTACATAATTAGGCACGTTCG
CTCCCAGAGCAACACGATAATTCTATTCATCGACCCATCCAACC
>NODE_5000_length_69_cov_7.420290
TTCCCTGGAGTCTACACGTCCTATGATTATGGTGCATCTATCGCAGAATCTCGCGACCTG
ACGACCAAGTACGACGAGCTCAAGCGTCAGAGTCT
>NODE_5001_length_178_cov_7.005618
ACAATGGCTCGCATTCTCTGCGGTCTGACTCCATTGACAGGAAGGTTTGAGAAAAAAGAT
GATCTATGATATTTTTGTTCACTACACCACACGACTATTCTTGATCAAGACTTGTATTAT
GATGCTGAGTACTTACTACTGATCTATAAGCACGATAGATAGGGGTTTATCTAGCTGCGT
AGCAAGATTACTCTTGTGAAATGA
>NODE_5006_length_201_cov_5.716418
GGGGAATTTGAGGGCACCCTGGAAGAATTCCGGCCGTTCTTTGTAGACTGGGTAGGAATG
TTGCCTGAAGAGAAACAAAGGTTAATCAGATCGGAAGAATGGCGTCATTTGCAACTAGAG
TTAACAGAAGACAATCATACTGATGCTCGTAAGCGTATCAAGGCGATCTGGAACTTCATT
ACATGCCGTGGATGTTGTCGTCCTGATGTCCCTGGACTCAATTCCCT
>NODE_5008_length_117_cov_24.042734
TGAGTTTGTATCATGGGTTTTATTTTCTGCTAATATCAAACACCCACTGTCAATAAGGAA
CAAAAACATTCAGTAACAAAGAAAAAAAGTATTATGGGGAGAGAACACGCCATCAAGAGT
GGTGTGCACCAGGAGGGAAGGGG
>NODE_5009_length_72_cov_5.375000
TGGAGAAGGAGTTGATGCTATTTTCGATGGAGTCGGGAAGACAACGTTTGATGATGATTT
CAAAATGATCAAACGAAAAGGGACACTCGTCTCGGTTG
>NODE_5010_length_173_cov_7.595376
CAGCCGCTGTCAAGTCCTCGAGAAGCTTGGTGTCGCTAAATGAGCCGACGACGGTGTTCA
CACCATATTCCTTGAATCCCTCTGCTTTCTGCGGACTTCGAATGAGTGCAGTGATCTCGA
ACTTGTCAGCATCTGGATGGCTTTGTAAACGTTCCAGTACAGAACTACCGATGTAGCCAG
TAGCTCCGGTGATAAAAAT
>NODE_5012_length_62_cov_3.693548
CGTGAGAATGGTGACTGTAAGCTATGCATGCGTGAAAAAGTGTGTGTGTGTGTGTGATGC
AGAGTTGATGAATAACATGACTTATGCA
>NODE_5013_length_113_cov_15.938053
TTTGGCAGCAACTTGATGCATTCCAGATTCATAGTGCATACGAACATGTACAAGGACGAC
ACGAGGAAAAGAGCGCAAAGTTTGTTACAATTTTAAGCCTCGTTCACCTCGCGCAGCCGA
CGGGTGGTACTGCGCGTAG
>NODE_5019_length_27_cov_17.148148
CATGGTTTCAACGGGTAACGGGGAATCAGGGTTCGATTCCGGAGAGGGAGCCT
>NODE_5021_length_75_cov_33.426666
CACTAAAACGTTATCTGCATCAACATCCAGGCATCGTCAATATTGTCCATGTCATCGTTA
GCACCATCCATCGATACCAGCACCTCTAAACAGCAAATTCA
>NODE_5022_length_120_cov_12.250000
GGCGTGTTTTTGAAAGAGCCAATAAACTCGGCCTTGCAAGCTTGGATGACATTGGGCTAC
TGGCCTATTATTCGTATGAATGGGAAGCCATGGATGAGGATGACAGACGATCTTGGATGA
AGTTGATTGAGGGAGATGATCACAGA
>NODE_5023_length_61_cov_4.409836
TATTCGCCCGAGCAGGGAGTTTGTCAGGATCGATCGCGACATCGTATTGATAGACCGTAA
TATTTGGCGCATCAACAGGAAAACAAT
>NODE_5024_length_331_cov_20.371601
AGGAGGCTTACTGCCAGGTGTGAAGGTGTACGTCAAACCACATTTTCCACAATATTGACG
ATCCTTGTGGAAGGCCATGAAGATACCAGCACCACACTCAGCGGAAGGGCACTCGCGACG
GAGGCGTTTAATCTTGCCATCGGAGTCGACTTTGTAGTACTTCAAAATAGACATTTTAGC
TTTCTTACGCTTGTGCTTGATTTTCTTGGGGGTGTTGTAGGTCTTCTTCTTGCGCTTCTT
AGCACCGCCGCGGAGACGAAGGACAAGATGAAGGGTAGATTCTTTCTGGATATTGTAGTC
GCTTAGAGTGCGACCGTCCTCGAGTTGCTTGCCAGCAAAGATCAAACGTTGTTGATC
>NODE_5027_length_27_cov_8.962963
AAATTGATGTGTCATTCGGCACCTTAAGAGAAATCAAAGTCTTTGGGTTCTGG
>NODE_5029_length_63_cov_4.222222
TATCGAAGCAAGCGACTCGATGGTAAGTAGGCACGGAACGAAGTTCACCGTCTTGATTGA
CGTTGTTATTCGTCACAACGGTGTATAGT
>NODE_5030_length_104_cov_11.384615
CCCTGGGTCTCATTGCCCAAGGGCAAGGGTCTCAAGCTTACTATCTCCGAAGAACGTGAT
ATCAGGAGGAAGCGTGCACAGCAGGAGTAGTTTTCTCAATTTGTGTCTTGTATGCCTGAT
CCCATGACAT
>NODE_5036_length_245_cov_9.036735
TGATGAGACCACAGTCTTGACATTTCAGTTGACATTGTGGCAGGATATCACTTTATAGCT
TCTATTTTATTGGCTTCAGCCTAAGGGCCGTCTTCCAGGTCTACAGTTACTTTTGGAGGA
TCTTAGGGAGGGTGGATCCAGCGGACAATCCCCCATCACCGGCATAGGTAGCGCCAGAGG
CAACAACCTCCTCTTCAATACGGAGGAGGGCGTTGTACTTGGCGACACGCTCGCTGCGAG
CAGGAGCACCAGTCTTGATCTGACCCACGCC
>NODE_5037_length_146_cov_3.876712
GTTCTTGTCATTGTATTGTATTTTTCATGTACTACTAACTTTTACTGATCCCGTTGACTG
TTTCTCTTGGCTTTACCTGATAACCTGTATGTAACCTACCTCAGCCTCACGATGGTCTAA
TGTTCTAGTCCACCCACATATAACGATTTAACGATCATCTTTTTGAATCCGC
>NODE_5038_length_191_cov_3.874346
CGGGGCTAAACGATAGCAATGATTTCGATGCCGTTAATCTTCGTGAAAGCTACACACAAG
CGGAGCGATTTGCAAGTGGAATCCCATTCACTCAGTTCGCAAGAATTGCCATAAAGGAGA
TCAGGCATAAACTCTGACATTTGTGGAGGCAAAAGAGCAAAGAGTATATTCGATGGTTAA
TATTGATCATTGACAGGATACTGTCCCATGGTATAAT
>NODE_5039_length_124_cov_5.532258
GTGGAGTTATATCCCAATCGCCAGATGCCATATTTTGGGTTCAGACACACACCTGGTCAT
TCTATGTTCCTCTATTTGGTACTATCATTAATCTCGGGTTATTATATTGGAAACGACATT
CCCCTCCTTGGAATTTCGCTCTCCTTTCTA
>NODE_5040_length_159_cov_7.880503
TTGCTAAGGCTGGAGGATCTGGGAATAAAGAAGATGTTGTCTCTGGTGCTGTGTTGACTG
TTATGAGTTTTTTGACGAGCGGAGGTAGTAATTTCGGAGGATTGGGTGGACTTGCGAATA
TGTTCGGAAATTAAGGTGCTGAGTTATCCAAGGGCATGATACACCTAATAACGGATATGT
TTGAA
>NODE_5041_length_309_cov_14.550161
GGAGAGGGTTGCCAGCCCTCAGAGTTCGCCACACCGGCAATGAATTTGATGTCTCGAGGG
CACTGTGAATCGCAATAGCCAGTGCCATATTTTGCGCCCGCCTTGTTGGTTGGATAGTTG
GCCATACCACCATCAGCATCCATCTCCGAGAAGTACAAAGCACCGTTAAGGCCGCAAGGG
AGATTTGAGACGTCAACGTCGAAAGTGAACTCCTGGTTCAGGACGTTGAACATCTGATAA
TGGGTATCGTCTTGCATGAGATAGACGCGAGAGCCGATATTCTTTTGTGCACTATCGGTG
ACAAATTTCAGCGTAAGGGCATTCCCGCTAGTGGT
>NODE_5042_length_35_cov_143.485718
ATGGCTATCTATCGTGAAGTCACAATGGGACTATTTTCAAATTGATTACCAATTGTTGTC
G
>NODE_5043_length_166_cov_7.614458
CAGTAGGGTCAAAATGCCAGGTATGGTATATCGAGGAAGTCAAACTAATACCCAAAACTA
CATATTAAAAGGTTCATGAGATGGCATCAAAGAGGCAAAATGTACATCTAGATTTGAAAA
TGGTGGAAAAGAAGAAAAAAAGTTGTCCAATGCAATGGAAGCAAAGATCAATACCCGGGT
CCAGCAGATGGA
>NODE_5045_length_337_cov_9.664688
CCCGTGCCAATTAATGCTCCCAGAATCAAGTACACGGAGGCAGATCATAAAGCCATAGAG
GAGTACGTCAAACAATATATGGGCACTACATGGCATTCGTGTGGCACCTGTGCCATGAAG
CCTCGAGACCAGGATGGTGTCGTCGATGAACGTCTGAACGTCTATGGTGTAGAGAACCTG
AAGGTTGCAGACTTGAGTATCATTCCAGAGAACGTGAGTGCAAATACCTACAGCACAACA
GTGGCAATCGGAGAGAAGGCGGCTATTCTGATCGCTCAAGATTTGGGTATCAAGGGTGTC
ACTGAGAGCGATTAAGCTCGTATGTACAATAGGTCATTAAATAAACCATATCTTTTACCC
GCG
>NODE_5047_length_467_cov_6.698073
GTTGGAATGAACTTTTTTGACAAACAACAAGAAAGTCCTTGGATAACATACCGAAACTGG
AGCAAGCAATATGACAGTGATATCATTTCAATTAATCAATTCGGCAGGACCATTATCATC
TTGAACTCTGCACAAGCCATAGGAGACCTCTTGGAGAAGCGTTCTGCCATATATTCCGAT
CGCGTACGACATCCCATGCTCAATGAACTCATTGGTTGGAACTGGAACTTCTGCTTCCAG
TCTTATGGCCAAAGATGGAGAGAGCGCAGGAGGATTTTCAATCGTCATTTCAATTTATCT
GCAGTCCGGTGGCTCCGTCCTGTTCATGCCAAACACTGCAAACTGTTTCTTCGCCAGTTG
CTCCATTCCCCAGACGATTTCAAAACCCACCTGCGTCACAACCAAACAGTCAACATCATG
AGAAGCGTGTATGGAATGGAGATAAAAGGTCATGATGACCCTTTCTACGAAATAGCGGAA
GTTTCGATGCACA
>NODE_5048_length_248_cov_8.782258
TACAAGAGCAAAACACAAATCTGATGAGATATTTATATTTTATCCTTCGAAAGCACCGGG
TGCAAATTCAATGGCACTTATTTCTCCCAGATCCCACACCTTTACATATTTCAAACCGGC
TTTCTTCCCAAGCTGCACAAAATCATCCAAAGACCTCTCTTTGCTGTTGCATAGGACCAT
CATGACTGCGTCGGTGTAATATTGGCGTATACGCCCGACACCGTAGTTTGGTAGTAAGGG
TAACTGTGCTTGTTCGAGTGTAAGCTCGTTGCTA
>NODE_5050_length_64_cov_3.828125
TTTCATGGTTGATTACGGCAAACAACTCGTATTCAAACAACACACCCTCAGTGGCAAACC
TTGCAATAGGTAAAGTTAACGGGCAATCAG
>NODE_5051_length_61_cov_5.098361
CTCATAGTAGAAAGCTGCACAATGTCCGACATGGAAGTTGATCATCCTGCTCCGAAAGGC
AAAGATAAAAAAGAGGCAAAGCCTAGA
>NODE_5053_length_207_cov_7.183575
CCAGTTCCAGGTATAACCTGTGCAGGATAGTCTTCAGGACGCTTGGCTATGGTATAAGGT
AGCCTTCCGGAAGGGTTCCAGTCTCCATACAGGACATCGACAAGCGAGTTACCAGCTTCT
TGACCAGGTGCACCAGCCCAAAGGACAGCTGTAACATTAGGGTGTTGAATCCAAGGTTCA
AGTATGAGGGGGCCGACTGAATGTACGACAACAATGGTATTGTTGTTCTGGGC
>NODE_5055_length_76_cov_9.552631
GTCGCCCTGAAGCGCGGAAGCACGTTTATACTGGGACGAGAGTCCGAATGTATTATTCCC
CGTGCCGAAAGGAGAGCCAAGAGCTGCAATGTCCGGGTACAA
>NODE_5056_length_117_cov_3.504273
TGAGGCTCTAGTTGCACCGACAACCTGCTCGTCGATGGCTCTGGTGTATCCAGAGCGAGT
ATGTCGATGTTCTCTAGCTAGATATTCTGCAATGGGAAATTGTTTGTCAGTGTCGTCACA
TCCTAAAATTTAATTTTGACGCG
>NODE_5057_length_57_cov_22.649122
GAGAATGTAAAGCGGGTAGTCAAGATGTCCAAAGGCCAGGAGCTAAGCACTGAGAATCGC
AATCTCCTCTCTGTCGCGTACAA
>NODE_5058_length_75_cov_7.733333
TTGATTGTTTCTTCCAAGAGCCTTGTTTGACTTTTCTCGCTCGAATATACTTCGGTGAAT
GCATTCTGTCATTGTTAATAAACTTGTACATATCTCGTAAC
>NODE_5063_length_82_cov_3.292683
CGAGATAGGTCGGAGAGAGACAGAGATCGTTCGGATAGGTCGGAAAGAGACAGGGAAAGG
GAGAGAGATAGGAGTGTGAAGGAGGACGGGAGAAGCAGAAGAACACCT
>NODE_5068_length_63_cov_2.063492
ACGCTGAAATATAACAAGGGTGTAATACATCATATGATTTCGATGATCGAAGGCCAAAGA
CTTGCCAGCCCAAGAAGAACCTGAATTAC
>NODE_5073_length_125_cov_8.960000
CGAGAGCCGACGACGAAGAAGGTAGACTTGAGATTTACCGAATCAAGGTAGTCAAGCAGC
TGGGTAGTGTAAAATCCTGGGCCATCATCATAAGTCAAACCCCAGGTCTTGGGGTCAGGA
CACTCGGTAATATCAGTGTCACGAGTACAGC
>NODE_5076_length_149_cov_5.523490
CACTGATGAAATATATCTACAAGGGCATGGCCATGCCAGGCTGGGGCGATATCAGCGGAA
GTGTTCTGCTGGGGTGGCATGAGAAGCTAACTGAAGTCACTGGTGTCGGCAGTATCGTAC
GTGCAATGACAGATCGCAAGATTGTATGCTAGTCTTTGGAAAACAATGCCAACTC
>NODE_5077_length_74_cov_6.256757
CGCAAGGATTACTTTTCGTAAGGAATTACATCTAGACACCAGACACATCACCCATGCCAT
TGTCTATGAGAAGGATGCAGGGCCAATAGTCGAACCCGCC
>NODE_5078_length_170_cov_16.388235
GGAAGACAGGCTTGGTCTGACCACCATAACCCGATTGCTTTCGATCGTAACGACGCTTTC
CCTGCGCAAAGAGGGAGTCCTTGCCCTTCTTGTATTGCGTCACCTTATGCGGCGTGTGCT
TCTTGCAGGTCTTACCCTTGCAATACGTTCTGCGAGTTTTGGGAATGTTGACCATTTTTA
CCGACGACGACCCCCG
>NODE_5079_length_65_cov_5.138462
GTCATGCGCATGCTAAAGATATGCCCATCCGCGCAATTGCCCGTCTAATCCAAACAATGC
TATACTCAAGGCGATTCTTCCCTTACTATGA
>NODE_5080_length_485_cov_10.185567
GATCTTTGCTCGAGGAACAGACCCATTGGGGGCTGCAGCTTATTCTGCCAGATATCAACA
CGACATCCAGGGCTAACACAGAATATCTCAAACGTCACGATCTTATCAGCAGGACAGTGG
ACCTCCCGTGATACATGAGTACTATTGGGCTGCACCCGAAAGCTGAAAATGTGCCCTCTG
CGCCGGGGACAAGACTTATATGAAAGGTATCGTGGGTCTATCCACTGTGAAGCCTCGAGT
TCCCATACTTCCAAGTCACTTGTATCGCCCTCCAAAAACCAGTTCCTTTCGCGTTCGGTT
CCATCATGTGCGCTGCTCTGATCATAATGAGCACTTCCAGGAAGAGCTAATTTCAGTTTG
CACCATTCCATCCCGAAATCGCGAGTTCTGAATTGCATCACGGTTGAGATCTGGTTAGTC
GCTAAGACATTTCGATCATCCGGTGAGACGGTTCCAAAATAGGTGGACTTGCGACGAGGA
TCCACAGGGTAGACGAAGTTCGGTCGGCTGA
>NODE_5081_length_106_cov_5.452830
CTCCCTTTCAGTCACGTTAAGGTACCAATCCTTCGCGAAGTCTATGATATTTCCCAAATG
ATCATAAGGGAATACGACAGGACCTGCAAACACTGTCTTCCGTTGAGGGTGAAGGATCAG
GACGAACTCTGT
>NODE_5082_length_150_cov_3.786667
GATAGAATGGCATCCGATTCCGCTTTTGGAACGTCAATGATGCGCCTCGTGAAACCTGGA
TTCACGTAGACGCTCTTCCAACCTGTTGCAGGATGAACCCTGACAACGGGATGAATAGTT
TCAATTTCTTTCCTGCGGACAGTGAGTCCAGCGGCCCTAGCTCCTTCGGCTTGCGC
>NODE_5086_length_239_cov_8.221757
TCATTCCCTCAAACCAAAGAGATTCGTCAGGCTCGTGCCAAGCTTGGAAAGGGTGATCTC
ACTGAACAAGAGTATGAAGGCTTCATAAAGAAGGAAATTGAAAATGTGGTTCACTTCCAG
GAGAAGGTTGGCCTTGACATATTGGTGCACGGAGAACCTGAGCGTAATGATATGGTCCAA
TACTTCGGTGAGCTTCTCCACGGTTTTGTCTTCACCCAGAATGCTTGGGTTCAGAGTTAC
GGTTCTCGCTATGTCCGTCCCCCAA
>NODE_5087_length_27_cov_4.148148
CGAGCAGAGCCCGAGATGGTCTTCTTAGCACCGCTAGGAAGTCTGATTCTTGT
>NODE_5090_length_85_cov_7.035294
GTTTGCCAGAGACAAACTTGAAGGAACCACGAGCGACAGAAGCACCATAGTCGGAGTTGC
AGATGGATTCAGGTGCGACATTGCAAACAACTTTGTTCTCGTCATAGGAAA
>NODE_5091_length_66_cov_54.287880
ACAGTCGTCAGCTTGGACAATCTGACTCATGCCCAGAATGAAGTTTATAGTTCCAAGTTT
TCCGAATGGTTGAAGAGTGAATTGAACCTTGA
>NODE_5092_length_72_cov_7.680555
TGAGCGAGAATCTTCTGCAAGTGGCCGGTGGTATCATCATCTTGACCAACAAGAGAGGCA
GCACGACCAAAGAAAGTGTTGGGGCCAGTGGCCATAAA
>NODE_5093_length_114_cov_39.807018
ACATCATAGACGAAGCTAGAACCAGGACCGATTGGACAAGCGTTGACAAAAGGTTCGGCC
TCCTCGAAGATGTTGTTGCTGTTGAAGAAAATACCGTCCAGATTGAGAGCTGTCGAGCGA
CGCATGGTGGGATCGGTCAA
>NODE_5094_length_192_cov_9.890625
CGGCGATTTCCCGCCAAGTTCCAAAGATACTTTTTTCAAGTTGCTTTTCGCGGCCGCTTC
CATGATTTTACGACCAGTGATTGTAGATCCTGTGAATGCCACTTTGTCAACGTCTGGGTG
TGCTGCCAGAGCTGCACCTCCGACATGACCGTGGGAAGGGACAGTGTTAATGACACCAGG
AGGAAATCCTGCCTCTTTGACAAGTTCCGAAAGTTTCA
>NODE_5095_length_114_cov_6.921052
TGGGGCCGGGGAAGATGTTGAAGGGGATTGGGGGAGCAATGGACTTGGTGTCGAACCCGG
ACAAGACCAGGGTGATAGCGGTGATGGAGCACTGTGCCAAGGATGGATCACCCAAGATTG
TGGCGAAAGCGAGGCTGCCG
>NODE_5096_length_141_cov_4.893617
CAGCGCTGTTGGTGACGATGCCATTGTGAACGACGAGAAACTCAGACTTGGGGTCGGAGC
GGACAGGGTGGCAATTGCGCTCAGAAGGAGGACCATGAGTAGCCCATCGCGTATGAGCGA
TCGAGACTTGAGCGGTGCTAGTCTTCTCAACATCAAGATTAGATGCA
>NODE_5097_length_94_cov_7.851064
TAGTTACCCATGCAGCCGTGCTGCACGTGTGATCTGCTGGTTGCGTCCGTTGGCTAGAGG
TCAATTGTGTTGCGCTTGAATACCGGCTTTCCACTCGGAAGATCTCGCTTGTCATGACCA
>NODE_5101_length_78_cov_3.371795
GGCGGCGGCAGGAACAAGAGCGTGTTCAAAAACTTGAGGAAGAAGAAAAAGAACGGAAAC
GTCAGGCTGAAGAGGATGAGAAAGAGAGGCTGAGGAAGGAGGCA
>NODE_5102_length_207_cov_40.019325
TCCCTATCAATCCAGTCCATCCCTTTGGTTTCAATCATGCGATCAGCGAAAGCACCAGCA
AAACCAGCAAAAATCTCTTTAGCTTTCTCGTGACTTTGCGGTTGACCCTCACGCTCACAG
TGTTCGTTGTATGACTTTGCAGCCTCATAGGATGCTGCAGCAGCAATCAACTCGTGCGAG
AGTTTCGCTTCATGAGGAGCATTCTGAACCTCGTCATACGCTTGAGCCTGTTC
>NODE_5112_length_180_cov_14.977777
TTGGCAATTAGAAAATCCGCGAAAGAGAACATAATTAGAAAACATCGAACACATGCACTT
ATACGAAAGACGTCGTGAACAATAAAATGAGAAATGTCGCCATCATCCAACGAACTGGAT
CACGCATCCTCCTCAGGGGGCTCGTCTTCATACTCGACCTCTTCTTCAACAGTAGCGTCC
TGGTATTGTTGATACTCTGCAATAAG
>NODE_5113_length_27_cov_19.703703
TGGTATTGTTGATACTCTGCAATAAGATCTTGCATGTTCGACTCGGCTTCAGT
>NODE_5119_length_84_cov_5.809524
GCATAAAATGCATTTGTATCTGTGTCTAGAGATGGACAAGAAGTGAAGCCCTCCAAGGAG
ATGTCATTGTTGGGCTCGACAGACTCCACCGGGATGAACTGGTATCCATT
>NODE_5120_length_91_cov_4.538462
GTTGTCTGATAAGGCAGTGCCGTGAAGCTACGTCCGTAGGATTACAACTGAACGCCTCTA
AGTTGGAATCCTGTCTAGTCAAGCAGTGGTGATGTATGTCTGGTAGGATTAGCAAGG
>NODE_5121_length_27_cov_3.777778
AGAACGATGAATAGCCTCAGGGGGCAAATAAGCTGAGAAAGAAACAGTTCTGA
>NODE_5122_length_70_cov_2.971429
GGAAGATGAAACCTAAGCTCCCGAGTCTCTTCACTGACCCAGGTTATAGCCATCTCAGCA
CATCGATTCTGAGCACCTCAAATTGTGGAAACCCTG
>NODE_5125_length_205_cov_4.253659
GTCAAGTTTGGTCCGGCTAGCCAATGGTCTATTGGTTAGGAAGGGAAAGGAACCCGATTT
TATTTTGATGGCTATCTATTTCAACGAAGACGGTTTCAGTCGCCATCTGATCTATCAAGA
TGAAACAAGGGACCAGGTGTTGTGTTTGAAGGAAGTATTCACTAACACGCCCAAAGACCG
GCTTCGGCTGGTTCATGAAATGTATAATCTGGTCTCACAACAGGAAGCGAT
>NODE_5127_length_88_cov_4.784091
TCAAATACATCAAGGATCAACACTCTGCTTATCTGCGCAAGGAGTTGACTGCTCAGCGTG
AACGGTATATTCAGGATACCCGCATTCACTGCTGCCTGTACTTCATCAACCCCA
>NODE_5128_length_79_cov_6.392405
GTCCTTTTTCAGTTTCTTGTTCTTGCTGGGTTTGACCTTTGGTTCATCATCTTCACGAGC
GCGTTTACCTGGCTTGGCTGCACCGTCGACACCCTCTTCCACCTC
>NODE_5129_length_58_cov_5.189655
GCGACTCGTTGCTAGAAGAAAAAGCTGATTTTCCAAAGCTCAACGTGCAGGAGGGGACGC
TAGAGGGGAAATAGTTAATTTAGG
>NODE_5130_length_326_cov_10.447853
TAAGGCTCTCGGAGCAGCTTCCCGGGTTCAATTTGACCATCAATGACGCCTTCCAGATGC
AGCTAACTTGTGTTTATGAAACTGTGGCACTTGGTTATTCTCAATTTTGTAGGCTGTTCA
CTGAGAAAGAGTGGGAAGGGTTTGCTTATAGAGATTCGCTCTCGATGTGGTATAGTGCTG
GTCCAGGCAGCCCTTTTAGCGCGGCCTTGGGAATGGGTTGGGTCCAGGAATTAGTCTCTA
GGTTGACTCAAACGCGGATCACGGATTTCAATACGAGTGTCAATCAGACCATTGTCAGCA
GCGAGACACTCTTTCCGCTCGATCAGCCTATTTATGTCGACGCGAGCCACGA
>NODE_5132_length_157_cov_4.668790
CTTTGATTTGCGGGGCCATGGTCTTAGTGAAACTCCTGACAACGACTCAGAGAGCCCTTA
CGATAATAAGAAACAAGCCAGCGATGTCGCTGCTGTTCTCAAAGAATTCTCCATCACAAA
CCCAATCTTTGTCGCCTGGTCTTATGGTGCACTAATCCCTGCTGACTACATGAGCGTTCA
TGA
>NODE_5133_length_85_cov_11.894117
CACCGAGGATGTGAGGATGCTGCGGGATATTGAACAATTCTATAACACCCAGATTGACGA
AATGCCCTTGAACGTTGCCGATCTCATCTGATCCCTTCACCAAGCCCTGGA
>NODE_5134_length_54_cov_4.018518
GAACGATTGAAGCTGCTGGAAGATAGGATGCTTCCTGAGATCAGGCGAGACCTCTTTGGG
GTCAATGAGAACCGCAAGTA
>NODE_5137_length_107_cov_6.504673
GCTCAAGAGCGAGCCAGTTCCCGAATTCCAGGATGAGCCCGTCTACACTGTCGTTGGAAA
GACCTTCGAAGAGGTCGTGTTCGATGACAATAAGGACGTCTTTATCGAATTCTATGCTAC
TTGGTGTGGTCAC
>NODE_5139_length_53_cov_20.547171
GACGGTGGTCTCATCGAGGCTGACCTCCGTCCTTTGGTCCCCACCAAAGTTAACGATCCT
GATGTTTCTCTCACTTTCG
>NODE_5140_length_27_cov_36.037037
ATCATGCCCTGGATACCTTGATCCACTGCGGAATTCATCCATTGAGATAATGC
>NODE_5144_length_155_cov_5.503226
GACGGGGACGTGAGTGAGTACGTTCAAAGAGACCACACTTGTTGCAGAGCACTTTGCCCG
GAGAGAGATTGGACCTGCGCCAAGTGGACGTGTCGGTGGTGCAGCAATTGAAGCAACGAC
GACGGACACGGTCACTGAGCTTGGTGGCAGCATCATCGGTGTGAACAATGGTAACGGGTT
G
>NODE_5145_length_110_cov_5.736363
TTGAGCAAGGGCTCGTTTTGCTGAGTGCCCAGCGGAGAATGCACTGAACATAGAGCTGCC
CCTGATACTTGCAGTAGCGCCTGTGAATATTAAGGTGCCACGCTTTCCTTCGGCGTTCAA
TGGATTAGCTTTGAAC
>NODE_5146_length_660_cov_12.646970
CGGCCAATACGACCTTCATTTCAAGCTGAGAAAACTTGAAACCGATGCAAGCTCGACCCC
CGCCCAAGAACGTCATCAGGTGAGAATAGATACCAGGCATATGAGCTTCCGAAACCGTTT
CGGGAAGTGACGAAAGCCATCGTTCAGGTTTCCACTTGTTGGCATCTTCTCCCCATAGGT
CCGGATTAGTGTTTGAGCCCAAAAGAGAAAGAATGATATTTGTCCCTTTTGGTACCATAA
CTTGTGTGATTTCTTTGCCGTTCAAGCCAACAATGGGTTTGGAAAGAGGAAGTACCATAT
CTTTGCAGGCGGTCCTAGTCGCCGCAAAGTTTAGAGGAGGATATAATCGGAGAGTTTCGC
GGCACACGGCATCTAGGTATGGCAGAGAAACAAGTTGGTCATATGTCAATTGTCCATCCT
TCTGAGCTTCACGTATTTCGCTGCGAAGTCGGGTTTGGACATCAGGATTGATGGACAGCA
AGTGAAGAGTTCGCGACATTGCCGAAGAGGTAGTCTGCATTCCTGCAATCACGAAGGTCG
AAACCTGTCCACAAACTTCCTCATCGGTCATGCGGTCAGCTTCGCTTGCCATAGCATTCG
CTTTCATGAGAATGCTGATAATATCTTTCTTTTCCAACATCTCCTTGGCAGCGTCTAGAT
TGGTATTGTTCAAGGCATCCTTCTTC
>NODE_5147_length_121_cov_5.074380
GAAAGACGCACGTTATCACCACTAGCTACATTAACCCTGCCATGAGGGAGCTCGATGCAG
AGGCAAAAGCTGCTGGGATAGTCGTATTCAATGAGATCGGTCTTGACCCTGGTATCGATC
ATTTATACGCTATCAAGACTATCAACA
>NODE_5150_length_84_cov_6.214286
TGGCAAAACCAAAGTTGGGGTGTTTCGAGTGGTAAGAGAGGAAGAAAGGCGACATGTTGT
GGTTGAGTATAACGTGACGGTCTTACTTGAAGGTGAAATTGGAACGAGTT
>NODE_5151_length_300_cov_20.353333
GAAATGGTAGACTTCTTGGAGTATGAAGCAAGCTTTGATGCCTCAGTGGCAATACGCTCG
AAAATGTCATTAACGAAACTGTTGAGAATAGCCATAGCCTTGTTAGAGATACCCGTGTCA
GGGTGAACCTGCTTAAGGACTTTGTAGATATATGAAGAGTACGTCTCCTTTCTAACCTTC
TTGCGCTTCTTCTTTTCACCCTCCCCAGTTGTCGCCGACTTTGCAGTCTTCTTTGCAGCC
TTGGAAGCTTCTGTCGATTTAGCAGGAGCCTTGGAAGCAGTGGAGGCAGGGGCCTTTCCA
GCAGTGGAAGCGGGTTTGGGTGCCCT
>NODE_5152_length_82_cov_5.378049
TGGTGGATCTGACTCGAAGGTTTGAACTCCATCTAGTTTCTGCCACCATGTGAAAAGAGA
GGATTGTATATTGCACGATGAATACCATACATCATACATGCAGACATA
>NODE_5156_length_27_cov_13.444445
ACAACACCAATAGGTTCATGCCTAGTGTATGTCAATTTTCGTTCGTCTGATTC
>NODE_5157_length_252_cov_4.996032
TAGTAGTGTAACTAGTGCCACCAGCAGCGGAATAACTGAAGAAGATAGGGAGAAGGCTCG
AAACTTCAGAAAGAACGCTTTTAAAAAGAGCGATCAAATCGACCTTGCTGCGATTGCGCG
GAGCTCTGCTGCTGTGTCTGGCTCTCCCCCTGACTCGGACATCGGTCGTCGCTCTGGCAG
CAATAACAGTCAAGTTATAATTTGACTCTTTCTGACGGAGTGTTTCAATGAGTCCTGAAC
TGATAATTGACAGACAAATCGTGTACTTATAGTTCTTT
>NODE_5159_length_268_cov_8.347015
AAACGCCAAGTCAGCGGGATCGGCGGTCGAGGTGGGGTCAGTGGGATCGGTCGAGATGGG
GTCAGCAGCACCAGTAGAAGTCGGAATGGGGACAGCGGTCGCACTAGTCGTGGGACCACC
AGTAGGAGTATCTTTGCAGAAACCATCACTGTCGGTGATAAAATTGACAGAACCATCTGG
TTGCGTCTGACCACCAGTATTGGTCAAGGTTTCCACACCATGGCACGAGGCATAAAGGGA
GCAAGTGAGTTGTGGACTCCCACCCTTCCCGTTGTTGTCGCGGTAACTGTTTTC
>NODE_5164_length_134_cov_4.955224
TTGACTTGACAAAGATGACAACTTGGTTAAACTCTAGAGTATCAAGCAAGTCGTTGAGCT
TCCTGTTCTTTTGCACTTCCTCCAATTTTACATAGTGCTGTTGCAATCCGTGGAGTGTAA
GTTTGGTTTCATCGTCGACGAAGATTTCCAAGGGATTGGC
>NODE_5165_length_27_cov_133.000000
AATAATGGAGGTCAAATACAATGAAACAAAGGGGTTGAATACACTTGTAAACA
>NODE_5169_length_63_cov_4.523809
GATACTACTGGTTTCATTGCCATCGAGTCCATCAGGATCAAGAAGTGGGCTCAGTCAAAG
ATAACGAAAGGACAGGGCGGAGTCACCGC
>NODE_5170_length_101_cov_6.495049
TTGGGCAAGCAGTCGAGACTAGAGAAGCGAAGTGAAGGATGAAGACTGGACTATGGAACA
ACGCGAATTGACCCCATTCGGTAGCCCCCGAGTCACTTAAGACCATAAATCTCCCCATAG
TGTCGTG
>NODE_5172_length_226_cov_6.973451
TGGATCTGGTTTACGGTCAACTGTAACCTTACAGTCGATCATAGACATTATGCCATCACC
AAACTTCTCATGAATGACTGCTTTGATGGGAGTGCCGTAAACGAGAACTGCCTCATAGAG
ACGGTAAAGGACAGGATCAGTTGGGGGAATAGGTCCAATACCACGGTTGGGCCACCAGTG
GTCGCCGATCTCATCCAATGCTTGAGCACCAGGAATATCCAAGAATTGAGATATTTTCTT
GAGTTGTTCAGC
>NODE_5173_length_57_cov_4.719298
TGGGAGAACTTGGTTCCAAGACGCCCGTGCACCCCAATGATCATGTCAACCGAAGCCAAA
GCAGTAATGACACGTTCCCCACC
>NODE_5174_length_163_cov_6.429448
TATCGGGCGGACAATCATAATTGGCAACGATATTGACACGTTCAACATCAATTCCACGAC
CAAAAATGTCTGTAGCTACAAGAATCCGCTTTTCAAAGGCTTTGAAGGCTGTATAGCGAT
TGATACGTTCCTCTTGCGCAAGACCAGAATGAATGCAAATACTTGGGAAATTGCAAGAGA
CGAGCAGCT
>NODE_5176_length_401_cov_14.940149
GTCGTATCTTATGCCCTAGATATCTAGTGTAGGTGTCATTTATCCTTGGACCTTCTTGTT
TCTACCGCCCTAGCCACGGGTCCCGCTATTTCTTGTTCAGTGTTCTTCATTCTGGAGTCG
GAACTGGGGTGTTTGCCTTGCCATCGACGTCAAGTGCGTCTATGAAACGGCTCACGAAGT
TGTAAAACCCAGTAGTTGCAGTCGCTTCAACCAACTGCGTGTCATTGAGGAAAGCACGCA
GATCGTTGAACACTTGATCTGGGACATCTACGCTTTTAGTGTTCCAGTCACAGAATTCCA
TCGCGGTAGTGAGTTCTGGCCCAAGAGTTGCCTTCACCGTTTGGGCTGCAAATGGCGGAG
TAGATCGGATGGCTTGGAGTTGTTCGGTGGTCAATCCCTCTGAACGTCCGACAGGCTCAT
GCTGAAT
>NODE_5177_length_114_cov_3.692982
GTTCTCTTCGGAAATGATAGTTGAACGTTTGGCTTGCCGAAGTCAGAGAGCTAGTGAGGA
GTATGTGAGGATCTTCATTAACGATGCTCTTCAGCCGTTGGGATTTTGTGGAGGAAACAA
AGATGGTCTTTGCCGGCTTT
>NODE_5180_length_27_cov_9.555555
AAAGACATAGAGGGTGTAGAATAAGTTGGAGCTCTGGCGCCGTTGAAATACCA
>NODE_5181_length_181_cov_46.558010
TCAGCAATACATTCGCAGCACCCCTCGCAACACTCTAAGCACAAGAAGCAGCCTATCATT
CCAAGGAAACAATCCTTGCCAGCACCTCCTCCACGGAGACGAGAAGCTTTCTGCCCATGC
TCGCAGTGCTGGTGTTGCTCCTCCTGATTCTTCTGAGCCACAGGGTTCATTGTCGACATC
TCCATAGATGCCCTGGGCTGGGTCGAG
>NODE_5186_length_76_cov_4.302631
GAGGAGGAGGAGGAGGAGGAGGAGGAAGAGGAGGAAGAGGAAGAAACCAGAGAGAGAGGG
AGTAGTTGCGAAGAGCTGGGTGGTGGTGGAGTGTGTTGGTGA
>NODE_5187_length_150_cov_11.926666
GCCATTACGACGGCAACATAGTCATTCGATGCAGCACCAGCAATGTCCAACTCAGTGATA
GCAACCTCAGTTCCTGCACCAGCAAGGGCAGTAAGAGCGGCTTGGACACCACCAATACCA
CCAGCATTCAGATGCATTTGGGTACCAATACCATCGATGAGCTTCTGAGAGCCGTT
>NODE_5188_length_102_cov_3.970588
TCGCCAACCGATAATGAACCATCTATGCGATCGACCTTGCACGGGAAGCTTGGATCTGTG
ACACTGAAGGGTGTCTCCCAGATCATCTCAAATTCTGGCAGGATGAACTCCACTTGGGAA
GTGTTAGC
>NODE_5189_length_61_cov_7.278688
CGTCAATCTCGTTCTCGTACTGCCGCTGCTCCTCGTGCTGCGCCTGCGCCTGCACCCACT
CAGACTCGCAGTGCCTCTACAGCTGCC
>NODE_5190_length_60_cov_7.200000
AAGCATATGACCTCGTCCCTGCTGTCACCGAATCTGCTACAGTTGAGACCTCCAATGCGT
CTGCATCGATCGTCCCACCAACCAGC
>NODE_5192_length_55_cov_3.927273
TCGTTTGACAACCATGAGCGCGTCATGCAAGCTACGCTCCACCTCTTCCATGAATTGTTC
AGCCCCGCCACGAAGTACAAG
>NODE_5194_length_56_cov_14.107142
TGAAAAATGCCCAGAGGAGAGGAATCTTATCACCGTGCTCAATCACCGACTTGGCCACAA
GCTCCATGATCTTGCTCTGTGC
>NODE_5195_length_83_cov_3.578313
TCAATGATTTCATTAAGGAGTACCAACAACCTGTCACTGTCCGCTACTACCACGAGCAAC
CCGTACTCGAGATATTGGAATATAAGCGCTCCGTAGAAATCAGTCACTG
>NODE_5197_length_130_cov_3.892308
CCGGAGCAGAAAGCAATCTCTGTGCACTTCGAACTCCCTCTCGCAAAATTGCGATATCGA
AATCATGAGATAATAGTCCAGGGTCAATCAATGGAGATGAAAATGGGTTTGAGGTATTCA
GTGATATTGATCCACGCGAGACAGGATGAAGATTAG
>NODE_5199_length_159_cov_9.704403
CGTATTGTCGACGACGACAACGAGGTCTATGCAGATTGGAACTGGACCTTCAAGCTTGCC
AAGGAGTGGGAGTGAGAGAGTTCTTTGATCCCAATGGGTCCCGTCTCTTTTTCCTTCCTC
GGTATTATGTACTCGTTTCTCTTGGAACATCTTATGACAGTAACCTAAAAATAAAAAAGA
GTCCC
>NODE_5200_length_72_cov_2.986111
CTTGGCCTAGATGGCAATCGTAGAACCTGACACGTTCGGTAGTTTCTCCGGGTGAGAGGC
ATTTGGGGCCAATGAGGCGAAAGGGCATGTGCTGGAAT
>NODE_5201_length_81_cov_11.222222
CGCGCCGGCCAAGCTTTGAAGTAGATTTATTTTCGGACTGTGCTCCGATTTGAATTGGTT
CTGGTTCGTTAGGGCGTAACTTGTAATTGTTTAAGTCTTTGGAGCGG
>NODE_5202_length_101_cov_16.188118
CACAGCTTTCTTTACCCTAGATCCAGCTACATAGGGATGATAAATACAACAGTCATCCTC
AGTCTGATTTCGCCGGGATGGGAACTTCAGCTTGAGGTGTAAGACGGACGGCATGACGAC
GGAATGT
>NODE_5203_length_95_cov_4.915790
TGATCAACCAACTTGCTGAGACTATTACTCCTGCTTGAAGTAGCGCTTATTGTGAAGCGA
TCCTATGTATCAGGATTTCGATAGATCTGAAGGAATTGGAAATTACGTTCCAAAATTTGC
C
>NODE_5205_length_137_cov_7.613139
CAAAGTCCAGACATCCACGGCTGCCTCCTGAGATGTGCTGACTGTAGTCGTGTCTCCATG
TGAGAAACCTACGCCGACTGGTTGATCGATGAATAAAACATTGGCTTCATTGTTCCAGGA
GAAGGGATTGAGCGTCACCGAGCTGCTGTCATTGGTGCTACGA
>NODE_5206_length_171_cov_8.245614
GCGACGGCAATACCCATCTTTCCCACCAGCAAGCTCAATACCCTGACCGCACCAACTTTC
CCTTCAATCTTGGTTTTTCTCATCCCAGCACGATGTCTCCTCCCATCCAAACCCAGGCCA
TGTCTATGCAAATGCTCCAGCTCGAGATGATGAGGATCCAAGCGCAGGCCATCCAGAATC
AGCAATATCAGGCTGAA
>NODE_5207_length_70_cov_4.728571
TGAAGGGTATCCAATTGATTTTCAAGATTTGGTCGCGAGATTCACTTTGGACTCTGCTAC
TGAATTTTTGTTTGGAAAAGATGTCCATTCTCAGTA
>NODE_5212_length_27_cov_7.814815
CTGATCAATGGGTTGGTTTCTACTTGCCTTCTCTTTACCGTGTTAACTCCAAT
>NODE_5213_length_227_cov_6.220264
TATCTTGTGAACACCGATCAAGTCCAGTATAGCGACCAAGTCTGCACAAAGCTGTTTAGT
CGTGTAATTCCCGATATCTTCAGGTTTGTCTGTCTCTCCATAGCCAAGCATATCAGGCAC
CACGACACGGTAGCCTTCCCGCACCCACGGTCCAATCTGGTAACGCCATCCATACCAAAA
GTCAGGGAAACCGTGAACACAAAGGATCGTCGTATTCAACTTGGGATTGTAGCCATTTGG
CAGTTGGTCAACG
>NODE_5214_length_128_cov_5.601562
GATTACCTGTACAAGGACGAGTGGCCCAGGTACATCGAAGAGTTAAAGGGCAAATTCCAG
ATGCACTGCGCTTTTTCTCGCCAGAACTACAAACCCGACGGAAGCAAGATTTACGTTCAG
GATCTCATCTTGGAGCAGCGCGAGCAAATCGCCG
>NODE_5215_length_54_cov_5.314815
TGGCTTTTCAGCATCCATTATAATGAGAACAGAAGGAACGACGAAAGGTGAGGCAAAATG
AAGGAAAGGTGCTGGAAGCC
>NODE_5217_length_282_cov_18.925531
TTGAAACCGATAGCAGGAGAGCCTACGGGGCATGTATCAAACTCGCAAGGCTGAGTGAGA
ACCTCTGGCGTCGCCGTTGAATTCCCGGTCCCAGATTTGTCGACTGCGGGGCAAGACAAG
ATAGCATTATACCCTTCTGCAACGATAGCATCAAATTCCGAACGAATCTCAGCTACGGCC
CACCCATCATCGTTGACTACTAGAATATTGGCCTTACAAGGCGCTGGACCGTAATTGGTT
GGGGAAGCGGATACGAATGACACAAAAGGGAGAAGGAGGAGTAGCTTAGCAAAAGCGAAA
GCCATCTC
>NODE_5218_length_58_cov_4.155172
TGACAAAATCCGAATGATGGGGGTTGTCAACTTCAACTAGACCCCAAGGATATACCCTAG
CTCGAATGGGTTCACCATCAATTA
>NODE_5219_length_95_cov_22.063158
CAGAGCAGGGTTGGAAGGTAGTAGCATCGCAACCGGCAGCTGCATCAAAAGTATGTATGC
TGGTTAGGACTGTGTTGGCATCTTTCCCGGATCTACCACCTCCTGTGTTGGCAGTCATGT
A
>NODE_5221_length_154_cov_9.448052
[truncated: 801,357 more chars]
