# Supplementary material for: The fungal symbiont of Acromyrmex leaf-cutting ants expresses the full spectrum of genes to degrade cellulose and other plant cell wall polysaccharides
Source: BMC Genomics. 2013 Dec 28;14:928. doi: 10.1186/1471-2164-14-928 (PMC3880420; doi:10.1186/1471-2164-14-928)
Supplement: Additional file 8 — Expressed sequence tag library ‘contigs29’. The 36 bp Illumina reads were assembled using Velvet [48] with 29 bp overlaps. The definition line for each sequence includes the coverage (cov). [file 1471-2164-14-928-S8.txt]

>NODE_7_length_759_cov_11.251647
GATCAAACTCCTGGGTTCCTCAATTATCAATCTGGACGGTTGGTTTGGCCTGCTCGTGTT
GATGGAACATTTATCACTGATAATCCTCAAAAACTCGTACAACAAGGCAAAGTCGCAGAT
ATTCCATTTGTAACAGGCACTTGTGACGACGAAGGAACCTTTTTCTCTTTCTCAAACACA
AACGTAACGACAGAATCACAATTCAAAAAATACATTCAAGACATGATATTGCCAGGAATG
TCAAACGAAGATGTTGATCGTCTCGCTACATTGTACACAGATGATATCACTCAAGGATCT
CCATTCAATACGGGTACTCTGAACGCATACACACCACAATTCAAGAGACTATCTTCGGTT
CAAGGAGATCTACTTTTCCACGCATCTCGTCGGTTTTTTCAGAAATATCAATCTGGAAAA
CAGAATACTTGGACTTACTTGAGCAAGCGGCTCAAGAATAAACCGCTCCTTGGTTCAATG
CACACATCTGACCTGGCCAACACATTTGAAGGAGGAGAGCTCGCCGACTACTTAATCAAT
TTTGTCACCGATCTTGACCCTAACGGATCAGGGCAGGTTCAATGGCCAAAGTATACAACA
TCAAACCCACAAATTCTGACGTTTTTGGATGGTGATGTACCTGTTGCCATTACTCAAGAT
ACTTATAGGCAGGAAGAGATGGAGTTTGTGATGGAAATGAACTTGGCTTATCCGCTGTGA
GCTTATAAGAGCTCGAGGATAATGGTTTTGGTTTTCGGATTGCAACTCGTTCACGACTTT
GAATACA
>NODE_16_length_379_cov_22.393141
GGGATTCCCAGAAATATCGCTCGAAGTGCCAATTTTGTAGGACACGCATACGGGTACATT
CTGGTCGGGTAGCTGGCCAGAACCAGAAGATAGGGGCTCCGCGCGAGTCCAAAGAATGAT
AGAGGTGTCGAGAGGGTCACCACTAGCAACAGAATGCGTGAAATTCACACCCGAACTCCA
AACAGTCGGAGCATTACTGAAGTCAGAACCATAGAAACCTGGGTACACCGTATCCTTGAA
TTTGGATGCGTCAACAACATCTCTGCGAGAGGGCTGGATGTTGCGACGGCTTATAGCAAC
TGTGTCGAGAGAAAACACAGGGTTACCAGAGAATGGTGAATGAAAACCTAGGTTCTTATT
GAATTTTTCCAGAATCCCGAGCACACCCGAGACAGAGAGCAGGGATA
>NODE_18_length_142_cov_8.380281
GTCATCATCCCCGGCGGGGCTTGCCGGAATATCATTTTGGTTGTTATCATCAGAACAATC
ATCGTCGGAGTCACATTCGCAATCATCATCTCCAGAGTCATCCGAGGGCACGGTGCTGGC
TGAGGGTGAAGGGATGGTGTTAGATGAGGGCAAAGGGACAGTGCTGGAAG
>NODE_19_length_72_cov_815.861084
AGGACTTTTACCTTGAGAAAATTAGAGTGTTCAAAGCAGGCCTATGCCTGAATACATTAG
CATGGAATAATAGAATAGGACGTGCGGTTCTATTTTGTTG
>NODE_20_length_31_cov_1610.741943
ACATCTAAAAAGATAACGCAGGTGTCCTAAGGGGGACTCATCGAGAACAGAAATCTCGA
>NODE_21_length_46_cov_3217.195557
GGGGACTCATCGAGAACAGAAATCTCGAGTAGAACAAAAGGGTACAAGTCCCCTTGATTT
TGATTTTCAGTGTG
>NODE_24_length_79_cov_15.367088
CGCATTCCCCGACAGTGGGGGAAGCTTGCTCAATGCTCTAGCAATTCACACTCAGGCTAC
AAATACTCAATCCGCAGTCGATGCTACGACTTCTGATGTCAACAGCA
>NODE_28_length_161_cov_32.850933
GTGCTGTGTCGACTATGATGAAATTTATGGTGCAGTCAAAGTTGACGAGTGGAGGTAGTA
ATTCAGGAGGATTGGGTGGACTTATGAATATGGTTTCACAGTTCGCAAATTAAGGTACTG
AGTTACCCCAAGGGCATGATACACCTGAGAACGGAGATATTCGAATCATCAATTTATGAC
ATGGAGTAT
>NODE_29_length_145_cov_144.186203
GAACACTGTACATCATTTCCTATGACCTCTTTTACACACGTTCTAGCATTCATTCTGTCC
ATAGATTACTGCCGTCCTCGTTGACCGAACTGATTGCACTAGTCAACACTGCCATTGCAA
GGAAACTTGCCACTGTGATACTGGCAAATGCAGCTGCTGAACAACTTACTCAG
>NODE_33_length_58_cov_2469.068848
GTCATCCTGCTGGCTCTTTTGATTCGAATCTTCTTGCCTTGGATTCTGCTCCTGCTCTTT
TTCCTTCTGCTATTGCAGATGTTATT
>NODE_35_length_29_cov_5.655172
AGGTGCTTCTGAGAGATGAAGAAACGAGGCAACCAGGATTGGGCTTCTAAATTAAAT
>NODE_47_length_39_cov_470.794861
GAAGAATCAGCAGAATTGAAAACACCAGAAGGAACGCCAGAAATGGGTTCAAGACGCACG
GGAAGAT
>NODE_52_length_58_cov_887.620667
TTCCAAAGGTTGTGCGACACATTGCGTTTGAGACAGTTAACAACAGGACGAGACTTCGAA
GAACCAGGAGCACCCATAGAGACTCT
>NODE_53_length_45_cov_2952.133301
ACCCTGTTGAGCTTGACTCTAGTTTGACATTGTGAAAAGACATAGAGGGTGTAGAATAAG
TGGGAGCTCTGGC
>NODE_59_length_478_cov_1788.205078
CCTGATTTGGTACACGAGCAAAGCTCTATCTCAACTCAAGTCACATGTGCGGGACCAACA
TCATCGTTTCTAGCACGGATTCTGACTTAGAGGCGTTCAGCCATAATCCAGCAGATGATA
GCTTCGCGCCATTGCCCGATCGGACAGGCGCAAATACCAAATATCTGAATGAACGGTTCC
TCTCGTACTAAGTTCAATTACTATTACGATAACACTCCATCAGTAGGGTAAAACTAACCT
GTCTCACGACGGTCTAAACCCAGCTCACGTTCCCTATTAGTGGGTGAACAATCCAACGCT
TACCGAATTCTGCTTCGGTATGATAGGAAGAGCCGACATCGAAGGATCAAAAAGCAACGT
CGCTATGAACGCTTGGCTGCCACAAGCCAGTTATCCCTGTGGTAACTTTTCTGGCACCTC
TAGCCTCAAATTCCGAGGGACTAAAGGATCGATAGGCCACACTTTCATGGTTTGTATTCA
CACTGAAAATCAAAATCAAGGGGACT
>NODE_60_length_445_cov_23.615730
CTCTAAAAGCAAGATCTGTAATATATGGGTATTGTACCTTTACAATAGCTATCTTGTCCT
AGAGCTATTGTAACAGATCGTGTCCGAGATGACTGAACTACAGTATTGAGTATAGGTATG
AAGTGAGAGTAACTGTTCATTTTGTTTCGCCACATTAACTGAAGAGATCAGAAATTGGCA
GGTTTCTGAGCCCTCCTGCGCCTGCTCCAGCCATGACCACTGTTTCCATACCCATTGCCT
GCACCATTGCTGTATCCATACCCATCACTATTGCCAGTGCCATAACCGTTGTTGCCGCCA
TTGTAGCCACCACCATAGCCAGTAGGGTAAGTCGGAGTAAGGGTGGTGGGAGTAGCAGAT
GGCTTGTGTGTGGTGGAATAAGGCTCAGGTTGTGGCAGGCACTGATAAAGTGCATTGTAC
CAGTCGTATCCCCTGTTACATTGGGGCTGGGGTTGGTTGTTGTGAGGGGCGTA
>NODE_61_length_1309_cov_50.015278
TACAACATACACGGTCACAAAACGGCTATTGCTGGAATTTTGATACACCGATAGGACACG
CGACGAGCTAACTCGCCGCCAGCTTCGTTATGAGGGGATACAGATGATGTCGTGAAAGCA
GAGCGTAGCTACGTGAGTACCAATGAAGGAATGAGAAAAAAGTGAAGAAAAAATGAATGC
AAAGGTTCATGTCTAATTTATTTCTTCTTCGCAGCTTTCTCAGCAGACTTTGTCACCTTG
CCGCCGCTCTTGTCGGTCTTCTCAACACTCTTGATGACACCAACAGCGACAGTCTGCCTC
ATATCACGGACAGCAAAACGACCAAGAGGCGGGTACTCATTGTAGCTCTCAACACACATA
GGCTTGCTTGGAACAAGTTTAACAATGCAAGCATCACCTGACTTGACGAACTTGGGACCT
TCTTCGAGGGCCTTACCAGTTCGGCGATCAATCTTCTGAACGAGCTCAGCAAACTTGCAG
GCAATGTGGGCTGTGTGACAATCGAGTACAGGAGCATAACCGGCACTAATCTGACCGGGG
TGGTTGAGGACGATAACTTGAGCATTGAAAGAAGCGGCCTCCTTAGCGGGGTCGTTCTTC
AAGTCCGAGGCAACATTTCCACGACGAATATCCTTAACGGAGACGTTCTTGACGTTGAAA
CCGACATTGTCACCAGGGTTACCCTGTTCGAGTTGCTCGTGGTGCATTTCAACGGACTTG
ACTTCAGTAGTCACGTTTGTAGGGGCGAAAGTGACAACCATGCCAGCCTTGATGATACCA
GTCTCGACACGACCAACCGGCACTGTACCAATACCACCGATTTTGTAGACATCCTGGAGG
GGCAGACGGAGAGGCTTCTCAGACGGACGTACGGGAGGTTCAATAGCGTCAATAGCATCG
AGGAGAGTCTTGCCCTTGACGACACCAGCCTTAGTCTCTTTCTGCCAACCCTTGTACCAG
GACATGTTGGGAGATTCCTCCAACATGTTGTCACCCAACCATCCAGAAATGGGAACGAAG
GCAACGGCCTTCGGGTTGTAACCGACCTTCTTGATGAAAACGGAAGTTTCCTTAATGATT
TCATTGAAACGGTCCTCACTCCACTTAGTAGTGTCCATCTTGTTGACAGCCACAATAAGC
TGGCGGACACCAAGAGTGAAGGCCAAAAGGGCGTGCTCGCGAGTCTGACCATCCTTGGAG
ATACCAGCCTCGAACTCACCAGTACCAGCAGCGATGATGAGAATAGCACAGTCAGCCTGG
GAGGTACCAGTAATCATGTTTTTGATGAAGTCACGGTGTCCAGGGGCATCAATGACAGTA
ACCATGTATTTAGGTGT
>NODE_63_length_82_cov_102.707314
TTCAAATTGATTACCAATTGTTGTCGATGGACCATGGACCTAGTATGTTTGAATACCTTG
TATTGTGATACTTGATTCTATACGAGTTCAAAAGGATTGTTGTATATTTG
>NODE_64_length_224_cov_946.986633
ATTTCTCGTAAGGTGCCGAATGACACATCAATTTTGAGGTCATCCGATCCCTAGTCGGCA
TAGTTTACTGTTAAGACTACAACGGTATCTGATCGTTTTCGATCCCCTAACCTTCGTTCT
TGATTAATGAAAACATCCTTGGCAAATGCTTTCGCAATAGTCGGTCTTGAGTCAATCCAA
GAATTTCACCTCTAGCGACTCAATACCAATGCCCCCAACTGTCCCTATTAATCATTACGG
CGACTCTAGAAA
>NODE_70_length_37_cov_377.648651
GCACTCTTGAAGTCAGACTTGAACTGACACTGGAAAATTGAGAGAGCAGATGCAGTCAAA
GCAGA
>NODE_99_length_29_cov_2353.482666
AGAAATTCAACCAAGCGCGGGTAAACGGCGGGAGTAACTATGACTCTCTTAAGGTAG
>NODE_108_length_409_cov_9.904646
CGGCGTTGTTGGTCTTGCTGCAATCACTGCGATAGTCGCAACATTGTCCAAGTCTTCCAA
GGCCCTTGACAATGGTGTTGGGAAATTACCCTTTATGGGCTGGAATACCTGGAATGCCTA
TCATTGCGAAATAAACGAGACCATCGTTCTTGACAATGCCAAACTCATCAAGTCGCTAGG
ACTTCTGGACGCTGGATATAATTATATCAACATTGATGACTGTTACTCCGAGAAGACTCG
CAGCCCTGAGGGAGATATCATCGCCAATAAGGAACGTTTTCCATCAGGAATGAGATCTTT
GACTGACCAGCTTCATGTAATGGGCTTCAAAACAGGGATCTATAGTGACTCTGGCTGGTT
TACCTGCCAACTATATCCCGGTTCATATGGGAACGAAGACAGAGATATCCAGACATTCTC
AGATTGGGGTTTTGACT
>NODE_109_length_213_cov_15.079812
AGGCTCGAATGCTGTCAATGACACTGGGAGTGAAACTTCCCGCATAACCATTGAAGGGAC
CGTCATAGATGTGTCGGATGCCAGATAAGTCATCATCCTGTGACTGAATATTCTCGAGGA
AGCTGATGTGGTTCTGCCTGAGGTCCAGAGGTACGTGGTCCTTGAAGGCGACGATGTACG
AGTTATTGATGGTCCCGTGTGGATGGTATGTCTCCACGAGAGGAGCGAGTGCGAGGGTGG
A
>NODE_120_length_49_cov_1008.816345
TCATCAAATTGAACTGAGAGCTGTTGATTATGAGAGAGCTCCCTTTCCTCAGTAGGGAGT
TTAAAAGTATGACTCTC
>NODE_122_length_820_cov_29.303659
TTGTGCACGAATCCAATAATTATCGATTGACTGGTTGGCATTGAAGATGAACGAATAACG
CTGGCCAGCAAAGATCTGTATCGAGTCGGCGATAACCGGTTCGACGTTGACCCCGTCGAC
TTCAATTATTGTCATAGTGTGATTGTCAATGGAGAAAGTATAGTTAGGGTCGCACGAAAT
GGAAACCAGACGGAACCTGTATTTGACTCCTTGTTCCACTTGAATGACAGCAAGGGAACT
TGTGGAGCCAGCGTAGCGACCCAAGCCATTGATCAAAGTAGCGTCAGCAGTGGGAACTGC
ACCAGCAGAAGGCGCAGGCGTATGGTACCAGTCCGCCAACGTGATGACAGTAGTTTCATT
ATCAACCGAATATTCAGACAAATAGACGTCATCTGGATCATAAATAACTAATGCACCTCG
CAGGCCATCGCAGTACTGCGTAGAACGATGGGAATGGTACCAGAAGGTACCAGCTTGGCC
AGTCGCAGTGAATTGATAAAGGAACGAATTTCCAGGAGATATTGGACACTGCGTAACTCC
ACTAGTTCCGTCGGCCCAAGCAGTACCATTTTGGAACATTCCGTGCCAATGAATACTGGT
GCTTCGCAACATGGTAGTATCTGTGAGGTTGTCAATGACATTCAACTTGAAAGTTGAGCC
CTTGGAGCCTACGACCAATGGACCGGGAAAGCTGGCACTGTCTTCAGTCTCCCCAGCCAA
AACAGCCGACCGATTGAAACCATCTGGAGAGATGTCCTTGTTGACAATGTACATGTCTGA
GGTCGGCCCAATACTTACGCCTTGGACATGACCAATAAACAGAGCAATAGAAACGAGGGT
CCCAAGAA
>NODE_123_length_59_cov_96.711861
AAGGGGAGAATCATCCCTAAGGATGCGATTGTGAAGGCCCCTGTCGATGTCTCTCACACT
CGCATCCTTAGGGATGATTCTCCCCTT
>NODE_124_length_71_cov_2579.619629
GTTCAATGGCTGGTAGAGCACAACACCTCTGTTGTGTCCGGTGCGTTCTTGACAACCCTT
GAAAATCCAAGGGAATGGATAATTTTCACACCTGGTCGT
>NODE_125_length_122_cov_21.500000
TTGCCGGCGAAAATCAAACGCTGCTGGTCGGGAGGAATGCCTTCCTTATCCTGGATCTTG
GCCTTGACATTATCGATGGTGTCAGAAGACTCAACCTCCAAAGTGATGGTCTTGCCAGTG
AGAGTCTTAACGAAAATTTGCATGATGTTT
>NODE_126_length_121_cov_675.330566
GCAGACGAGAAAGATTTCCAAGCAGGTTCCACAGCACTCAGAGTGGATTCAGGATGAGGC
TCATGGAAGTGAGCCTGACAAGGGTCAAAGGTGTGAGACACACGAGAGAGTTTCTTATTG
AGAAGAAGATCAAGCTCAAAATAACCAGG
>NODE_128_length_30_cov_732.833313
AGATCAAGCTCAAAATAACCAGGGGGAAACATTTGAGACTCATCATAATTCTTGATTC
>NODE_138_length_63_cov_8.936508
CAAATGTTGTTGCCCAAGCCTTCGTCAGAGGTCTGTTGTGTGGGAACAGCGCATTGAGGT
CGGAAGTAAACTCTGCTGGCCAGAATGTTCC
>NODE_143_length_427_cov_807.892273
GGGACGTAATCAACGCGAGCTGATGACTCACGCTTACTAGGTATTCCTCGTTGAAGAGCA
ATAATTGCAATGCTCTATCCCCAGCACGACAGAGTTTCACAAGATTACCCAGACCTTCCG
GCCAAGGTATAGAAACTCGCTGGCTCTGTCAGTGTAGCGCGCGTGCGGCCCAGAACATCT
AAGGGCATCACAGACCTGTTATTGCCTCAAACTTCCGTCAGCTAGACGCTGACAGTCCCT
CTAAGAAGCCAGAGACCAGCCGAAGCCGGCCTGGCTATTTAGCAGGTTAAGGTCTCGTTC
GTTATCGGAATTAACCAGACAAATCACTCCACCAACTAAGAACGGCCATGCACCACCACC
CATAAAATCATGAAAGAGCTATCAATCTGTCAATCCTAGTTATGTCTGGACCTGGTGAGT
TTCCCCGTGTTGGGTCAAATTAAGCCGCAGGCTCC
>NODE_144_length_157_cov_1563.490479
CGCGTTCGGTTCATCCCGCATCGCCAGTTCTGCTTACCAAAAATGGCCCACTAGAAACTC
TCAATCACCGAGCAGTTCAATCAAGAAACAGCCCGTTCTTACATATTTAAAGTTTGAGAA
TAGGTTAAGGTTGTTTCAACCCCAAGGCCTCTAATCATTCGCTTTACCACATAAATCTGA
TATGA
>NODE_152_length_163_cov_55.932514
AATAGCTTCAAGCTTTGGCGAGTTCACAGGAGTAGGAATTACTTCGTGCGTGAGAGCTGT
AGGGATGACAGTCTCTGCAAACTGTTGGTGGCGCTAAGCGCTCTGGCAGTGTTTTTGTAA
ATGAATTACCCCAGATCATTTTCCGACAGTGCCTTATGGTTGCCTGTGTAGCTATTTGAT
GTTGTCGACTA
>NODE_167_length_142_cov_6.887324
AGGCCCCCCGCCAAAGGCAGTCTATATCTCATCGCCGTGGGAGCTCTTATGTACCTGATC
TGAGTCTAATGGCACGGTGTTATGATGTTATGATTTATGACAAGAATATTCCTTTGCTTC
GTACATTATCTATCCCAAAATAGGTGGAAATCGGTGAAATGGCAGCGAGA
>NODE_170_length_595_cov_19.285715
GTATTGGAAATCAGGTAAGGTCATGGAATTGAATTCATTACTAAAACATTGATAGAAAAA
AACAGGACGTGTATACAGCGCAAACCCGACCAAATGCTTCACAGCTTTTGCAAAGAGTTG
CCTAGATATTCCGACAATCCCTGTTACATAGCGTACTTCCTTGTCCACTCTCGAGCTGTT
GCCTCGTAACGAGAACGATCTGTCTTGTACAGATGAGCGATATCGGGGACCAGTGGATCA
TCGGGATTGGGATCAGTCAGCATTGAACAAATTGATAGTAAAACCTTCGCGATGGTCAAT
GCAGGAGACCATTGGTCTCTCAGGATGTCGAGACAAATAGAACCATTGGCATTGATGTTA
GGATGGTAAATCTTGGTCGTGAAGCTGACTTTGGGGGGCTTGAATGGGTAGTCCGTAGGG
AACGTGATGGACAGAAAAAAAACGCCTCCAGCATACGGAGAATCACCGGGTCCCATTATC
GTTGCCTGCCATTGAAACATGTTATCCCCAGTAGGACCAGCGCTGCAAGAGGCAGGAGGG
TCACGACCAAGATCAATTAATTCCTTATTAATGCGCTTGAGAGCCATCACGAAACGATAA
TGGGAGAAGCAAAAACTATTGAG
>NODE_171_length_72_cov_956.319458
GTCAAATTAAGCCGCAGGCTCCACACCTGGTGGTGCCCTTCCGTCAATTCCTTTAAGTTT
CAGCCTTGCGACCATACTCCCCCCAGAACCCAAAGACTTT
>NODE_188_length_87_cov_160.528732
AATTGGTCTGAGGATTTCACCATCAATAACCCAAATGATCAGTAAATCAGGGTGCTTGAG
TGCTCGGCATTGGTCATGATGACGCTACGAAAATTTGAGATTGTTGATGATTATG
>NODE_194_length_389_cov_139.838043
TCTCTTTGAAGGTCATGATTCTTGTCGCATGGACGGCAAGGAGACATTGTCCTAGAAACT
GTGAGACCTGGGGACAAGGTGGCCATGGTAGTTGGCTCTTTGATTGATCAGTACGACCTC
TTGGTTTGAACATTATCTAGAGCTGCTGCTGGGCTGCTTTTCGGATGCAATTCTTGATGA
AATCCTAGCTGGGGAAAGCATGACGTTCTTGTGAATGTTCTGTGACTACCTGGTGGTTGT
TCTCTGTGTTCTGTTTGTGGTGCGCAGGGAATAGGAAAGTAGTTACCTGGTTGATCCTGC
CAGTAGTCATATGCTTGTCTCAAAGATTAAGCCATGCATGTCTAAGTATAAACAAGTTTG
TACTGTGAAACTGCGAATGGCTCATTAAATCAGTTATAGTTTATTTGATGATACCTT
>NODE_195_length_303_cov_20.234324
ATACATAATCAATTCACTTAAACAATCTTGACCTGAACCCTGGCATCCTTCTCTACCGGA
TCGTTGAAGATATTAATCGACCAACTCGGTGAGTACCTGCGTGGAATGTTATACCTCGTA
TAATTACCATCGCCAATGCTTGAGATCTTGTCAAAGTCTTCATCACTCAACTCTATCTCC
TTAAAGTTCGAGATGATCCTGTCTTCTCGTACAGATTTGGGTATAACGGATTGACCACGA
CGGGCACCCCATGCGATAAGAACTTGGGCAGGTGTAGCATCGCGTGCTTGAGCAATGGCA
ATGACAGTTGGGTGCTCAGTCAACTGGACGA
>NODE_196_length_29_cov_4.379310
TTGGTTTCTACTTGACTTCTCTTTACCGCGTTAACTCCAATAACTCTGTTGACTCTT
>NODE_197_length_66_cov_2230.848389
TTCGCTTTACCACATAAATCTGATATGAGTTTCTGCTATCCTGAGGGAAACTTCGGCAGG
AACCAGCTACTAGATGGTTCGATTAGTCTTTCGC
>NODE_209_length_83_cov_9.168674
AAACACATGCCACGAATACCCGAGGAGAATTCCACCATCTCCTCAGCCTGCACGTTCTTC
AAACCCCAGACGCGACTGATACCATCACCAACACTCAAGACACGACCAGTT
>NODE_210_length_795_cov_213.095596
CTCCGGATTGGCGTTGGGGAGCCGGAAACGGCACTCCTTTGCTGAAAAGCCGACCAAACT
TGGTCATTTAGAGGAAGTAAAAGTCGTAACAAGGTTTCCGTAGGTGAACCTGCGGAAGGA
TCATTATTGAATAATTCTTGATGGGTTGTTGCTGGCCTCTTGAGGCATATGTGCACACCT
GTCTTGGACTCTTCTTACTATTCATCCACCCTGTGCACTTCTTGTGGTCTTCTTTCAAGG
TCGAAGTGGGCTTGGTCTTTCTAGGCTCTATGAGGTCTTGAGGAGGGGCATGTTTGCTTT
TGTCATAGACGAGTATAGCAGGAATGTCTTGTAACGGGCAAATCTATGCCTGTGATTTAA
TATCATACAACTTTCAGCAACGGATCTCTTGGCTCTCGCATCGATGAAGAACGCAGCGAA
ATGCGATAAGTAATGTGAATTGCAGAATTCAGTGAATCATCGAATCTTTGAACGCACCTT
GCACTCCTTGGTATTCCGAGGAGCATGCCTGTTTGAGTGTCAGTTGTTTTTCAACCTACC
TATGTTTCTTGCTGGGTGAGGCTTGGATGTGGAGGAAAATATGTGCAGGCCTTTATGACT
ATGTCATGGGTCGGCTCCTCTGAAATGCATTAGCGGAGCTGCTTGCAACCTTGCTATAGG
CGTGATAAATAATTTCTGTGCCAAGTGGGGTTTGCCTTGTTGTGGTTTGGCTTCCAACTC
GGTCTGTGAAGACCCTTAACTGAATATCTTGACCTCAAATCAGGTGGGACTACCCGCTGA
ACTTAAGCATATCAATAAGCGGAGGAAAAGAAACTAACAAGGA
>NODE_220_length_120_cov_2360.991699
CAGGATGTGGATCTTTAACGGCAACGTAACTGAACTTGGAGACGTTGGCAGGAGCCCCGG
GAAGAGTTCTCTTTTCTCCTTAACAGCCTACCACCCTGAAATCAGATTGTCTGGAGCTAG
GGTTCAATGGCTGGTAGAGCACAACACC
>NODE_227_length_625_cov_17.948799
TTCCTTAGAGGCCGCATTAAATCAAAGTGGATTAACCTGTCTTATTTGAAACCCTTTCGT
ATTCGGCGAGAAGTATTTTAACTTCTTTTTACGTTACTCATGTCAGCATTCTCTCTTCAG
TAACCTAAAATACAATGAAACACTGTATTATCATTAGTTTGACTGAATGTTCTACTACCT
AAGCTAACTTCATTATAAATTTGAATAAAGTTAACCAACACGATATCGGTTGATTGTTTA
AGACCCGTTAAATTTTAGGCGCCAGTATCTAATGTTAAATATTTTTATATTAATGACTGC
TGATGCGTTGTTACAAACGTTCATTATAAGTAGCGACTGCCAGGCTCACTTCACAGCTGT
ATACGATAATCCTACGTCCTTAATTTCACTTAACAATCATTTGGGACCTTGATCAGTGTT
AACGGCTGTTTCCGTCTTGACTACCCAACTTAGCTTGAATAGTCTGAATATCTACCATCA
ATTTATGTCATTCCGAGATTCGCTTCCAAAGGTAAGATTTTCTAAGTCCCCGCAACCTGA
ACGCATATAATTTATTTATCTTGTCTTGCTCATGCAAATAAAGTAAATAAAGTTAACTTG
TTGGGAAACTCCTTGCTGTACCTCCATAAATCTTTAAGTATACTTAATTAATC
>NODE_231_length_559_cov_37.797852
GTTACACTTAGCTCTTCTATCGCTGCTGGAGCTTCAGCCATTACAACGGCAAGACCCACG
TCCAGATGCCAATCGATATGGCAGTGCAGAATCCAAGGACCAGGGTTATAGGTACTGAAA
CGAATCGTAACATTATCCCCTGTTGTTCCCGTCGACACGACGTCCCTGCGGACCGGATTG
TCGTAGTTGTAGGTACTGCTACCTGCACTCCGTACTACATCGAAAGTATGCCCGTGAAGA
TGGAAAGGATGTGGACTACCAACTGCTCCTCCAGGTATAGATATTTCAACAGTACTATTG
CGAGGAAGAGTATAGACACTCCCTTCGGGCAACAAGTCCTGAGCAGAAGTCGTTCCACTC
AGAATTTGAAGCAGGACGGGTAACGAGACCTCTTCAATATACGTGGCATCATTGATTGCG
AAGGCGGTACCGTTAAAGGTAATTGCGAGGTTATAAGAAACATCTGCAGAACCACTACCT
CCAGGGGCGCCTGGATTATCGAGGGGCACGAGACTGGTCTCGTCGAGTAGATTCGTAGTC
GAAACTTCTGGCGTTGTCGGATCTTCATCTGATGCGGAAATGTATCT
>NODE_237_length_265_cov_341.622650
GCCAGTGAGCGACGGTAAAGAACTAAGAGAGAAATGAAATGATGAAGAGATGAAACAGGG
AAATAACCAGAATTGATGGTTTCAATATAAGTGCGACCTTTTAACCAAAGATCATTCAAC
TCAGCTTTTGGGACACCGAAGACGTACATGTACATGGCATTGAAGATTTTAAAAGGTACG
TAAGGAGAAGGCAGATTGTGAGCGCGGCGGGAAACTCGAGGCAATGGGACCACAGGAGGA
GCGTTAACAAGACGAGAATCAGGACTAACACAGGGCTCACGAGTAACAGAAAA
>NODE_247_length_94_cov_693.670227
TCTATCCTACCATCGAAAGTTGATAGGGCAGATATTTGAATGAAGCATCACCGGCACAAG
GCCATGCGATTCGAAAAGTTATTATGAATCACCAAAGGAGCGGCGAACCGCGTTGGTTTT
TT
>NODE_252_length_1098_cov_15.324225
TATCGATGATCAAAACAGGGTGGTCCTTCTATACAGGTGCTATACTGGGCCTGGTTGCGT
TGGTGAATGCTCAGACAATCTCTGTCAGCTCAACCGCGAGCCACCCGATCCCAACGACGC
TATGGGGTTTTATGTTTGAGGATATTAGTCATAGCGGGGATGGCGGTCTCTATGGTGAAC
TACTCCAAAACAGAGCCTTTCAACTCGTAACTCCCGGCTCTGGTAATGCATTGAACTCGT
GGTCTGCTGTCAACGGGGCTACGATCAGTGTCATTCGGGAGAGTACTCCCATCTCCACCG
CCCTTCCGAATGCTTTGCACGTTGTCATCCCCACAGGGCGTAATGGAGGTGTTGGTTTTG
CGAACGCCGGTTTTTCAGGTATTGCAGTGACTTCTGGTACAACATATACGGGCTCTTTCT
TCTATCGCTTCCCCGCTTCTTCAGGCTTTAGGGGTTCTGCCACAGTGTCTCTGCAATCCT
CATCTGGCTCGACTCTTGGGGACACTACCGTCTCGTTGTCTGGAGCACAAACATCCTGGG
CACAAGTCAGCTTCAGCATCCGTGCCAACAGTACTCCTGGTGACCTGAACAACCGCTTCG
TTATAACTCTAGACGGCGGAAGTGCCGCTGGCCAAACGATTAACTTCGGACTACTCTCTC
TTTTCCCGCCTACATTTAGGAATCGGCAGAATGGAATGAGGAACGACATAGCCTCTGCAT
TAGCAGAGGTGGGACCTTCTTTCTGGAGGTTCCCTGGTGGAAATAATCTGGAGGGCGGCA
CTGTTGATCAGAGGTGGCAATGGAACGCGACTGTCGGGCCTCTACAAAACCGTGCTGGAC
GTCAAGGTGACTGGGGTTACATTAACACCGATGGCCTTGGTCTTTTCGAATACCTTCTTT
GGTGTGAGGACTTGGGCGCGGAGCCCATTATGGCTGTTTGGTCAGGATTTGCACTCGGTG
GTACTAGTGTAGCCCAGAACCAGCTCGGGCCTTTCATCCAGCAATCGATTGATCAAATCA
ACTTTGTGATTGGAGACGACAGTACGGAACCAGGTCGTCTGAGGGCGTCACTCGGTCATC
CGGACCCATTCAAGCTGACCTATGTTGAAATCGGAAACGAGGACTT
>NODE_253_length_69_cov_3.652174
TGGCCACACAATGATTTATGGGTCTCGCGATGCCGACGAAGAATAAAGAAATGGGCATGA
AATTTTTATCTATGGTTGAATGGATATAGAGAGATGC
>NODE_259_length_32_cov_559.593750
CTGGGAGTGAGAGTAAGAAAACAACAGACGACCACGAGCACCAAGCCAAGTGTAACCAAA
>NODE_260_length_511_cov_303.150696
CGATCGAAGACAGCAGCAACATCACCTTGAGTTAAGTAGTGGCCGCATTCCTCGAAGTGG
ACAGACGGCGTGGAAAATCGAGAGAGGAATGGTGAGGCCTGAGACGCTTCATAACGATTG
AGATCTTTACCGTCAATACGTAACGGGAGGAATCTCGAGAATAAGGGGTTGCGACTATGA
AGACGTTGAGCCTTCCATTCCTTCGTAGCAACGACGGTGCACTCGAGTTTAAGAAAACGC
GGAAGGACTCTAAATTCGAAGTGATTTCGGATAGCAGAATGGAGTTTATGAGGGCAATCC
CGGGAAGAAATTCTTGAGGAGTTGATCCCGACTGCAGCGAGGAAAGATTCCTGCTCGGGA
TTAAGGAACCAAGGACAAATCTCATCAATCTTTTCCTGCTCACGTGTGAGTTTATCGAGA
AGGAAAGATTGAAAAGCTTCAGAATGTACGTGGGAAGTGAGACCATCATAAGCACGGTTG
AAAGCAGAAGATTCAATACGTTGCATAAACCTAGTCCAAGGTCAAAGTCACAGTCCAGT
>NODE_262_length_432_cov_19.912037
TGCGCAAATTCGACATTTCCTTGGTGGAAACTTCACTCCCAACACATCTGGCTTGCTGAG
CAACTCGACCCCTGCCCTCAGCGAGTTCAGGCAGCCTACTCCTCCTGCTGGGTCCGATGC
ACATAGGTATATCTTCCTCTTGTTTGAGCAGCCTCGCGGATTCAATAGCCAGACGGTCGT
TAATACGACGACTCCGGTTCAGAATTTTGACATTGCTGCATTTGCTAGTGCAGTTGGCCT
CGGTGATCCTATTGCGGGGTCCTTCATGCTCGTTGCACCCGATGCCTGAACGTACAGTAG
CCAACAGCAATGGTGGGAAGCTGACATGCCTTTGTAAAGCACAATTTGGGTTGCATACTT
TACGGCACGGCAGGTTCAAATTTTAAAAAATTCTCGCTTAAACCGCACCGAATATTATTG
TGGTCTTTGTGGCTACAGATGTATGCTGAATAGGAAAGAT
>NODE_266_length_84_cov_12.464286
CCGCCACCAGGGTTGCTAGTTGTCGAAGGTGTTCCAGGCAAGCACTGGGAGTAATAATCG
TTCAACTTGGTACAGACAGAGCCAGATACGCAGGTGATATCGCCATTCCAGC
>NODE_267_length_566_cov_14.591873
GGCACTACCTATTCATGTGTTGGTGTTTGGCAGAATGACCGTGTTGAAATCATTGCCAAT
GATCAGGGTAACCGCACGACCCCATCCTATGTCTCCTTCTCCGAAAACGAGCGTCTTATC
GGTGATGCTGCCAAGAATCAGGTCGCTATGAATCCCCACAACACTGTATTCGATGCCAAA
CGTTTGATTGGTCGCAAGTTCAGCGACTCTGAAGTACAATCTGATATCAAACATTTCTCG
TTCAATGTTGTCAGTAGGGATGATAAGCCTACTATTCAAGTTGAATACCGTGGCGAGAAG
AAGGAATTTTCGCCCGAGGAAATCTCTTCTATGGTGTTAACTAAAATGAAGGAGACTGCC
GAAGCTTATCTCGGCACCACTGTCACCAATGCTGTCGTCACAGTCCCTGCATACTTCAAC
GACTCTCAGCGTCAGGCTACCAAGGATGCTGGGACCATTTCTGGCTTGAATGTGCTCCGT
ATTATCAATGAGCCTACTGCCGCTGCTATTGCATACGGTCTCGATAAGAAGGTTACTGGC
GAGCGCAACGTCCTCATCTTTGATCTTGGTGGAGGCACTTTCGATGTTTCCCTA
>NODE_276_length_999_cov_24.309309
CCACCGTCGGTGGCGAATCTGGTTCTGCTGACACTGCTCGTGACCCTCGTGGTTTTGCTA
TCAAGCTCAGGACTGAGGAAGGTAATTGGGATTGGGTGTTCAATAATACTCCCATTTTCT
TTATTCGTGATCCTGCCAAGTTCCCCCACTTCATCCACACTCAGAAGAGGGACCCTCAAA
CTCACCTTAAGGATCCTGATGCTTTCTGGGACTACCTTGGTCAAAATCCGGAGTCGATCC
ATCAGATGTTGATCTTATTCTCTGACCGCGGAACTCCTGATGGTTACTACAAGCAGCACG
GTTATTCTGGGCACACTTTCAAGTGGCTCAAAAATGATGGCACTTTCGTATACGTCCAGG
TTCACGTTCGTGCTGACGGTGGTTTCAAGACCCTTGATAATGCCACTGCAACTCGCTTGG
CCGGAGAAAATCCTGAATATGGCACTCAGCAGCTCTTCGAGGACATCGAGACGGGTAACT
TCCCCTCTTGGACTGTCTACATTCAAACCATGACACCCGAGCAAGCTGAGCGGTTCCGCT
ACAATATCCTCGACCTTACAAAAGTCTGGCCTCACGCAGAGTTCCCTCTTCGTCCCATAG
GAAAGCTCGTCCTTAACGAGAATCCTCAGAATTACTTTGCTGAGATTGAACAGGTTGCCT
TTTCTCCGTCACACCTTGTTCCGTACATCGAACCTTCTGCTGATCCTGTCCTACAATCTC
GTCTCTTCTCCTACCCCGATACCCACCGTCACCGTCTCGGTGCCAACTATCAACAGCTTC
CAGTGAATGCTCCTATTGTCCCCGTAGCCAATTTCCAGCGTGATGGAGCCATGACTTTCG
TTAGCCAGGGCAATAGGCCTAACTATCAGAGTTCTATCTCTCCTCTGTCTTACCAAGCCA
AAAAGGGTCATGTTGATGCTAGCGTTCGCGATGTTGAGCGTCAACGCAAGCATGAGAATT
TTGTTAATGGTGCTTGGAGAGATTTGAGTGAGATTACTGAGCTTGACTTTGAGCAACCTC
GGGCTCT
>NODE_283_length_134_cov_7.708955
CCGACCCTAAAGCCCTACATCACATTCTTGTAAAGGATCAGTCTATGTATGAGTTGACTG
GATTTGTTACCCGAAACGAGGTGTACTTCGGGGAAGGCCTTCTTGCAACTTTGGGGGATC
AACATAAGAAACAAAGGAAAATGATGAATCCGGTGTTTTCAA
>NODE_284_length_618_cov_20.056635
CGCTCTTTCGCCGCTTTCACCACCTTCGCCGCCTTTGCTTTCTCGACTCTAACCCTTGCC
CTTCCAAGTAGCACATCTAGTAAAGACATTAGCATTGCTGTTTCACAAGGTGGTGGATAC
CAGGGTGTTCCTGATTGCATCAACAACGCGAATGGCGAAGTTACCCCCATATTGGAGGGC
TTGACTGCTGAGATCAATGCTGGTGTTGAGGCCAACGTTGTTCTTTCTCATTGTATCGAT
GCTTTGGCTGAGGTCAAGATCATCCTCGGTACTGCCAGCAGTAGTATCTCGACCATTCTC
AAAGATGACCCCTCCCACGCACTTTGCTTGAATGGTGCTGTGGTTGGAGTTAGTGTTGTC
GTTGACCTCCTTACTACTCTCTTCAAGACTATTCTACTTGTCTTTCCTGTTATGCTCAGG
GCCTGCGCCTCGGTCAACGTTAAGGACCTCCTTAGTGTTATGGCCGATATCTCCGTGGTC
CTTGCTGATATTCTAGGCAAGTGCAAGGCTGTGGGTGACATCATTGGTCCGCTCACCATC
TCGCTTGGGGGCGTTATTCCCATATGCATTAACCTTGGCTTCACTGCTCTGATTAAGGCT
TTCGGTCTCAGCCTCTGATCGATACTTGCTTTTCGGACTACTTCTC
>NODE_289_length_66_cov_99.015152
GGTGTTCTCTGATGGTGTGAAAAATTAATTACCCAGATCATCTACGGTTAGCCTTGTTAT
GAGTATTGTTGTTTGTGCAATACATTGGCTACTC
>NODE_293_length_49_cov_522.408142
GGGACCACTTTCAAACCTCATTCAAAGACTGATTCTCTGTGTTATCGAGACATCATGCTT
GGTCTTGGTAAAGAATC
>NODE_294_length_1183_cov_25.398985
CTAGCGAGTGCTCAGACAAGGGACGACCAAACTGGGTTAGGATGGCACTTTGTTCAGAAT
GGGACTTCAGGAATTGTTGCTCTTGAGTCCATCATCGTCTCAGATACCCTGGCCATATTC
TTTGACAATTATACAAATGACCCACTGCAGATCAATGGTCATCCTGCATTGGGCGCGTTA
TGGAACTTGGAAACCAACACAGCCTCTCCTTTGAACGTCCTTTCAGACACTTTTTGTGGT
TCAGGTGCATTATTAAGTAACGGTACAATGGTCAGTATTGGTGGAGACGCCCCTAATATC
ACCGGTCCTGACGATGGGAGGATGGCTCTGAGACTCTTTGAGCCTTGCAACGACCCGACT
GGCGCTACGTGCCACCTCGTTGAGGACTTGGATCATCTTACAATGGCTGAAACTCGCTGG
TACACATCAAGCGCAAGGATTTTTGACGGTTCTTTGATAATTGTTGGAGGTTCGCATACA
CAAGTAATATTTGCCAACGACGATCCCGTTAACAATCTCGAGTTTTTTCCGAAAAAGGAT
GGTGGACAGCCCCGACCTCTTCAAGTACTGGAGCGTGCTTTCCCGGTGAATATGTTCCCC
CGTATCTTCGCACTGTCGGATGGTAAAATGTTCCTACTAGCTAATAATCAAAGTATCATC
TATGATATCGAGAAGGATCAGGAGACTATGCTGCCAGATTTGCCAAATGGTGTACGTGCC
TCTAACCCTTATGATGGCACGGCAACTCTTTTGCCTCTCCACCCTCCTGACTACGTCTCG
GAAATACTCGTCTGTGGAGGATCCAACGCGAGTGATCTGGCCCCACTAGACCAACTTTCC
ACTCAGGATCCTACTTCAGATCAGTGCAGCAGACTTACTATCACTCCAGAGGGGATCGAA
CGTGGCTGGCAAGTTGAAAGGATGTTGGAAGGCAGGATAATGAATGAGATGGTATTGATG
CCAAATGGCAAGGTTCTCATCATCAATGGTGCTCAAACTGGTTATGGTGGTTACAATGCT
GTTCCGATCACTCCGGGTATTGATACAACCTCTAATGCTGATCATCCTGCGTTCACACCA
TCGTTATATTCTCCCGACGCACCTCTTGGAAAACGCATCAGCAATACTGGGATGCCTGCA
ACCGATATTCCTCGGCTATATCATTCCAGCGTGACCTTAACACCCAGAGGTAATATTCTA
CTTGGTGGGTC
>NODE_299_length_235_cov_7.565958
GTGGCGAGGCACAATACGGGCTTTCTTGTTATCACGAGCGGCATTGCCAGCCAACTCAAG
GATCTCAGCAGCGAGGTATTCAAGGACAGCAGCAAGATAAACAGGAGCACCAGCACCAAT
ACGCTGAGCATAGTTGCCCCTCTTCAAAAGACGGTGAATACGACCAACAGGGAACTGGAG
ACCGGCTTTCGAAGAGCGGGACTGTGACTTGGACGCATCAACACCAGTAGAGGTCTTGCC
AGACTTTCCGCCAACTTTTCCAG
>NODE_300_length_200_cov_12.565000
CATTTCTATACCACTGACTTCAATGAATTTGAAACTGTGGTGACTCAATCAGGACTTTCT
GATGAAGGAATTACTGGTTATGTCGTCTAGTGTATTGTACCGTATAGTTGTTTTTCGAGT
ATGTTGTGCTCATGAGTCAACAAGTCTGTAAATAGCTTTTGATCCGTCCCACTGTTGAAT
GTCGACGTCGTCTCTTCGTAGTCTAATCTCCTGTATTAGCTCACTTCA
>NODE_318_length_76_cov_2896.697266
CCCGAAGTTACGGATCTATTTTGCCGACTTCCCTTATCTACATTGTTCTATCAACTAGAG
GCTGTTCACCTTGGAGACCTGCTGCGGTTATGAGTACGACCAGG
>NODE_321_length_400_cov_9.615000
GTCACACAGCGCACGGAAGGAGCGGTTCTCGGTGTCGTTCCACCGGCCCAAGACACTGAA
GCTTGCTCGTGATCCCAAGTACCCGCGCAAGTCGATTCCCCATGCGCCGCGGATGGATCA
ATTTCGTACCATTGTCTCGCCATTGAACACTGAGTCTGCGATGAAGAAGATTGAGGAACA
CAACACATTGGTGTTTATTGTAGACATCCGGTCGAACAAGCGCCAGATCAAGGATGCCGT
CAAGAAACTGTACGATGTGAATGCGGCCAAGGTGAACACGCTGATCCGGCCTGATGGGAA
GAAGAAGGCGTATGTGCGGCTGACAGCTGACCACGATGCTCTCGACGTGGCCAACAAGAT
TGGTTTCATTTAGACCTACGTAGCACGTGTTCTCTATCGTGGGAATCCTTTGTTGTAATG
ATCCCGAA
>NODE_324_length_85_cov_136.976471
TGAGGGGCGCAGCTTGAACGACGAAAGAGCCTAAGAGGCCGAACAAAGTGATGAAGAAAG
TAAAGAGGTTCATAGTTGAATAGGAGGTCGTGAACTTCATGATCAGTGTTGGG

>NODE_330_length_29_cov_2332.724121
CGTTTCAAAGTGCGTGATTTTTCGCGCCGCCTATCGAAAGGGAATCCGGTTAAAATT
>NODE_336_length_905_cov_15.855248
CACGAAGAGATGAGATCACAACTGACTCTAACTACGTGTAGACGTATTTGTTTGTACAAG
TGCCGATTTCTGTTAACCCAACCTCGACGACATCACCATCAACCAGCCAGACTGGATTAG
GGTTTCCAAGGTTAATACCGGCAGGAGTTCCAGTAAAGATCACGTCCCCAGGCTGCAATG
TTATACCCATAGAGAAGAAGGACACAATCTGCGCAACACCAAAAATCATGTTACCTGTTG
TTTCATTCTGCTTCATCACCCCATTGACTTTAGTCGTGAGTTGAAGCTTCTGTGGATCCG
GAATGATGCTTGTGGAAACGATAGCAGGACCCCATGGACCCCAACCGTCAGCGTCTTTAC
CCATCGAGTACTGGGGTTCAGGCTCCCCTCCACGGTCAATTTGCCATCCACGATGGGAGA
CATCATTGCCGACGCTATATCCCAAGACATGATCAAGCGCAACGTCTACGGATATATTGA
ATGCTTTCTTTTTGATAACAACGACCAACTCTCCTTCATAGTCCATAGTTGAAAGGAAGT
CTCCCTGTGTTTGGTACCCCTGGGTGATAGGCACGTTACCGAAAGGTGTATTCAAGGCGG
TGAATGGTTTATAGAAAAGAATAGGGAATTCTGGAATGGGGTGACCAGACATATTGTCAT
GGGAGAAATAGTTGAAACCGACACATCGTACACTCCTCACCCTTTCACTTGGAAGGGGTG
AAAGCAACTCCTTGATCAACTTCGTTTCATTTGTAACAGTAAAATCGCCCAGGATATCGC
CCAGGATTACGCGGGCACTCTTACTCTTGGATGCATCGATGGTACCCGGGGGTAAGATGG
CATCACCGGTGTATTCCTTGCCATCGGTTGAAATGAAGCGCACAAAGCGCTCGGCGTTGG
CTAAAAGGGGGAAAAGGAGGAGGGACGGCGAGA
>NODE_344_length_81_cov_4.913580
CTACAATGTCCTGAAGCTCACTCCTACGCACTACCAAGTTGCGGCAAGCCAGCAGCTTTG
AGGTCCGCATTAACTTGCTCAAGATGATTCATGAAGTTTGGTCCTAAAT
>NODE_354_length_153_cov_17.803921
TCACTGGTTCTAAGGGTCACTACACTGGGTATGTCAAGCCCTTGCTACCTTAGTCGCGAG
GGGAAATATAATCATCGTGGTTGTGTTTTGTTAAAAGAATGTGTGTGCTGTGTCGTGTTG
TGAAATGGAGAAACCCCTTAGTATTCGGGTATACTACATTAACTGATGAAGATGGCAAAC
A
>NODE_357_length_71_cov_345.647888
CAACCCTTTGTGCTGGCGAAGATGGTGTTAAGCGCTTCTCTTCTGTTTTCACGACTACTT
TCAATAGTTCAACTGGTATGAGGTTCGAGGCTCCTAAGT
>NODE_359_length_58_cov_342.568970
TTTTTTATCTAATAAATACACCCCTCCCAGAAGTCGGGGCTTGATTGCATGTATTAGCTC
TAGAATTACCACAGTTATCCATGTAG
>NODE_362_length_76_cov_10.315789
AAGGTACTGATGCAAGTGAAGTTGATTATAACACTGTCGTTGAGAAGCTCAAACGCTCCT
CTAGCTGATTGTCCCCCTTGTAAAATTGACCATCTACGTAGAAA
>NODE_369_length_86_cov_149.337204
GCTTAACAGCAACAGAAACAATGGCCGCGACATTTGCAAAGACTTTAGCGATAACACCAA
GAACGACACTGATGTCGATAGAATCGCATTTATCAAGAAGAACACCAACAACAG
>NODE_372_length_109_cov_5.348624
TTCCGAATAATGTTCGGGTTACCAATCCTTTTGACGGAACTGCGACGCTCCTTCCTTTGT
ATCCTCCGGATTACATACCTGAAGTCCTCATCTGTGGTGGTACCACTACAAGCGATCAGG
TACCCGCTGAACAGCTC
>NODE_374_length_34_cov_2367.558838
GTAACTATGACTCTCTTAAGGTAGCCAAATGCCTCGTCATCTAATTAGTGACGCGCATGA
AT
>NODE_384_length_79_cov_1566.113892
TTTCCACCCAAACACTTGCAGGCATGTTAGACTCCTTGGTCCGTGTTTCAAGACGGGTCG
CTTAAAGCCATTATGTCAACATCCTAAGCATGAACGTAGGCTGATAT
>NODE_389_length_243_cov_27.744856
TGTTAAAGTGACTAATCGAAAATCTGGTTAATAGCGGTCTTAACTATGAGGATCCTAAGG
TAGCAAAATCAGTTGGCCTTTAAATGAGGTCCGGTATCAATAATGTAACGATGGTCTCAC
TGTCTCTACAACTTGCTCAGTGAAATTGAATTACGCGTGCAGATGCGCGTTCTAGCCTCC
AGGGGGACGGGAAGACCCTATGCAGCTTTACTGTAGTTAGTTATCATGCGAATCTAGAAC
AATCCTAATTTAGAGAGAATAGGGATGTTGG
>NODE_393_length_522_cov_20.187740
TTGTATTCTACAATGAAATAGCAAGCGCTCTCTCTAGAAGAAATGGTAATCCAAATATCC
TAGAATATAAAATGTACTAATTGCATTGTCTTGTTCATGGTTGACTTGGTTGTACAATTG
CAGCATTGGATGAGACAAAGAAAATATCCGAGTCCAAAGTAGGAATGGGTGGGGGATATA
GAAAATAGCCTTGAGTAAACTATTTTGCTTCTGCAAAAGCGAAGCTATCCCAAAAGAGAA
TCAAGCATCGCAAGCAATGCAAATGGAGAGACCACTTGGGACATAAGGCCTGGGCTGATC
TGGGCAAGGTGACCTGCGATGAACGGGTTTGCCAACAGCATAGACGCGATTGAGGAGAAT
ACCGGCAACGATTTTTGAGCGGACTTCTCTTTGCCTTACAGCGAGAGCAGTAGGGGATGG
CTGTTGGAGAGTGTAGGAGAGGCCGCGGACCGATGAGGAACGGGCACGGGTAAGCCGGGG
AGGACCGGGAGGGGCTAGCGAGTAAGAATACGAGTACGGATGAACAATAGTGAAGCTACG
GATACACTGC
>NODE_395_length_54_cov_284.777771
GTTGAAAGCCAGGACAAGGTAGAAAAGGGTTGTTCGTAATGATCACACAAACCAGAACCA
GGTTCAAGCTGATAGATGAAAG
>NODE_407_length_367_cov_103.972755
AGTTTATTGTAACTCTCGCCGCCCTTTCGGCTGTTGTATTCGCCTCTCCATCGACTCTCA
GCTGGGATACTGTCTACGACAACGGTAACACCAGCCTTGACGTCGTTGCTTGTTCGGATG
GCTCGAACGGCCTCCTCACTCGTGGTTTCACAACCTTCGGCAGTTTGAAAAACTTCCCCA
ATATTGGTGGTGTTCCAGCCATCACAGGCTTTAATTCTGCCAACTGTGGTACATGCTGGA
AAGTAACATACACTAATGCCCAGGGGGCCCAGAAGAGCATCAATATACTTGGTATTGACA
CCGGAGAAAAGGGCTTCAACGTCGCAAAAGCTGCGATGAACACTCTCACCAACAACCAAG
CCGATCAGCTTGGGAGAGTCGATGTTGATGCAGTG
>NODE_409_length_315_cov_10.987302
TACCAGCACGAGCTAATGCACGGAGAGCACTTTGAGCTCCAGGGCCAGGAGTCTTGGTAG
CAGTACCACCAGTTGCACGAAGTTTGATGTGAAGGGCGGTTACACCAACCTCACGACAAC
GGGCAGCGACATCCTGAGCAGCCAGCATGGCAGCATAAGGGGAGGACTCATCACGATCAG
CCTTGACCTTCATACCACCAGTGACACGGACAACAGTCTCTCGGCCCGACAAATCGGTAA
CATGAACGAAAGTGTCATTAAACGAAGCATAGATATGAGCGACGCCGTAAACGAGTTCTC
CCTCAGCGACTTGAGGACCAAGAGAGGCTGGCTCTTCCTTTTG
>NODE_417_length_109_cov_6.706422
TCCTACCAATCCCAGCGAAGGATACAGCATTGAGATGCATGAATCAAGTATCGTGGAGTA
TGAATGGCCGAATGGAACGTATTGGGAAAAACGCCGAGCAGAAGGCACCATATAAATAGC
ATTATCAATAATATATC
>NODE_418_length_499_cov_12.839680
CCTCGTGCTCCCGATGCTTCTCACTGGGATTCTTCCCTTGAGGACTATGCAGTGTACCAT
GAGCGTTATCTTGCCATTGGGTGTGAAAACAAGCATTCCGATGTCAGTTTCTTCAACCGA
TGCTGCCATCCTCTCGCCAGCGGATCTCAGCCTGATCCTTCTTGCGGAATATCTGCCGCT
ACCAGGCTCACTAACAGTGACTCGGGTTATGTTTCTGGTGGCTTTGCCACTTTCTTCTAC
CAGAATGGCAATGCCGGCGCCTGCGGTCAATACCACAGTGACAACGATTTGATTGCTGCC
ATGGATGTTGACCGATACGGAGATACGGGCCGAAAATCTGGTCTCTGCGGTAAACGTGTC
CAAATTACCAACACCAAGAATGGAAAGTCCGTCACCGTCACCGTTGCTGATGCTTGCCCT
ACTTGCCAAAATGGGAATTCTATCGACCTCTCTCGTGGTGCTTTCACAAAGATTGCTACA
GAGAGTGAAGGCGAGGTCCCCATTAAATGGAAATATGTCTAAATTTT
>NODE_419_length_46_cov_293.456512
CGCAAACCATCAATAGTATAGAAGCGAAGGAAACCTATGAAAGTGAACCAATCACTAGGA
TGATCGGTATGGTG
>NODE_420_length_201_cov_12.666667
TACCTACCTACCTACCTACTCTCCTACCTACCTAATTCACTGTCATGGTCTACACCTACC
GCAACGACCTCCTTGCCCCCTACCTCCAACTCCCCCAGGGCGACAAGGTCCAGGCCGAAT
ATGTTTGGGTTGATGGCAATGGCGGTCTCCGTTCCAAAACCACTACCGTCAGCAAGAAGG
TGACTGACATCGGCCAACTCCGTATATGGGACTTTGATGGTTCTTCCAC
>NODE_423_length_419_cov_14.992840
AAACCAGCCAATACTACAAGAGAAGCAAATCATTGCAACGGTAGGTCAACGAAAAAGATA
GGAAGGATAAAACGAGCTATGAATAGTGCAGCTAATCAAACGAATTTCAATCACTCTGGC
ACATTCAAGCAACAGTAGCATTATTGAAAATAACCAAGTTGACAGTCTTTGAAGGCAAGC
CAGTCAATTTTCCGGACGTAGAAAGGGCGAGCACGATCTTCTTCAACTGCGTCGGTGTGA
GAGTTTTGATAGGTGCAATCAATTGAGAAGACTCGGGTGGAGGCAAGAATGCGCTGATCC
AGGGGGGAAGAGCAGCATGAACAACAGGGTAGATACCGCCCAGGGAAGTCTGCGTAATCT
CAGAGGTTAACGAAATGAGTTCGTCGGACTTGTCAAATGTGGGATTGAAAGTGGCCGATG
GATAAATGGAGAGGAAGTACGCCAAGA
>NODE_426_length_852_cov_12.654929
GGGGACGGGACCAGCGGTAATGGTGGGGATTGTCTGGCAGTTGGAAGAGGAGGGTACAGG
GTGTGCGGCAGGAGTTGGAGGTGTGCCTTGATGGAAGGTACTAGTACCGTAGATACCCAT
TGGAAGAGCGTCGTCACCTTGGCATTGTTCGAACACTCCGGATTCATAATTAGCAGGCAT
ATTCCATTCACAGCCCATCTCGTCGTAGATATGATTACACAGTTGAGTAGCTTGGGGACC
TTTACATGCACGAATGCAGAACATGGAATCGGATATAAAGCTAGTCCATTCATGGTATTG
CATATCTTTGCTGAACGTGTTACCAAACAATAATCCACCGACAGGATTACCCTTGCCAGT
AGCTCCACGGTTATCAAGTTCACCTCCATAATCGCCTTGAGGAATGTTGATATTGGTGAA
AGCACCTACACCAGTGATCTGGACATAGTCAGGGGTTTCAACAAAGTGTACGCCTTGGAG
AGTTCCATCTGGGATAACGCGAGTGCCACGACCGGATTTAGTGCACCATGCGACTTCATA
TTCTTCAGTACTGCCAATATCACCGGGGGTAGGAGGTGCCCAAAGACAGAAGTCATCTGC
GCCGTTGATCCACGCGGTTTGACATGTTGAGCTTTGGCTTGAACCAGTACCACAGTTATT
AATGCCGGTCTGACCTTCTTGGCTCTTTTCAGGAAGGGCATTGGCCATGTATCCAGTGTT
CCAGGTTTGATTGGGGTTCCAGACACAGTCCCAGAGGTGAATGCGAGTTCCATCGGCAGT
GCTTCCCTCAGAAAGATCTGCACACTTGTTGTGGTTCTTCCAGATTAAACGGTTTCCCCA
AATATCATAGTCCCACAACTGGTTCGTGCTCTGGTCAACA
>NODE_427_length_335_cov_592.865662
CGATTCCGGAGAGGGAGCCTGAGAAACGGCTACCACATCCAAGGAAGGCAGCAGGCGCGC
AAATTACCCAATCCCGACACGGGGAGGTAGTGACAATAAATAACAATATAGGGCTCTTTT
GGGTCTTATAATTGGAATGAGTACAATTTAAATCCCTTAACGAGGAACAATTGGAGGGCA
AGTCTGGTGCCAGCAGCCGCGGTAATTCCAGCTCCAATAGCGTATATTAAAGTTGTTGCA
GTTAAAAAGCTCGTAGTTGAACTTCAGACCTGGCTGGGTGGTCCGCTTAACGGCGTGTAC
TGCTTGGCTGGGCCTTACTTCTTGGTGAGCCGGCGTGCCCTTTATTGGTGTGCGTCGGGG
AAC
>NODE_428_length_275_cov_5.709091
TGTCGCCGAGAACGTCCTTTATACTCGTAACTTCTTGGCTACCAACCCTGATACCATTAA
GGAAGACGGCACTGTCGATCTCAGCGGGTCGTCTGGTACTCCTTTGATGATCCCTCAAGA
CATTAGTGCAGCTTTGAACAACGCTAGTCCCAGCTCTGCCCTATCCATGCCTTCCTCGAG
TCTTGCATCTGCCACTCCTGCAGGTGATTCCTCCGCGTCTGCAGCGCCGCAAGCTCCCAA
CGGTGCTGTGATCACTTCGCCCAAGTTAGCCATCGCCCTAGCTGCTGCTGCCAGCTTCTT
CCT
>NODE_446_length_208_cov_22.562500
ACGGAGATCCTAAAGTGCTCATCGCTTCCCTCCTCCCGCCAAATGTGCCAGATGTATTTT
TCCTCAAAAGAGATAACCTTGGATCCATTAGACGTGCTCCAATTCTCTACACCAGCATAC
ATTCCGGTCTCAAGACTCCTGATGGTCCATCCGTCGTCCTCCCTATCAAGCATCCACCTC
TGATTTGACCCTCCATTATCAGAATATCCAATGAGCTGACTATTATTCTCGCCGGA
>NODE_448_length_29_cov_12.896552
ACTTCAAGCGTTTCCCTTTCAGCAATTTAACGTACTGTTTAACTCTCTTTCCAAAGT
>NODE_449_length_124_cov_25.403225
GTCAAAATCATCGTTGACTAAGTTCTACGAATACACATTCAATCCAGCCGTTAATCGAAC
AGACCAAAGCCCATATCATCGTCAGATTCCTCCTTCTCCTCAACCTTCTCTTCTTTCTTC
TCTTCCGCAGGCGCAGCACCACCACTTGCAGC
>NODE_454_length_74_cov_1824.135132
CAGCCAAAGCCATCCACACCCGAGTCCTGGCGAGGTCCACTCAGAGGTTGCCCCCCAAGC
AGTCCCAGCTGAGTCCCAGAGCTTCCAGCCAAGGCCCGACAC
>NODE_461_length_318_cov_31.845911
TCTACTTCAGACAGTTATCTACTTCAGACAGTGCCGCTGTTAACGATGGTGACTTTTTTC
GCGGTCTTCCCACTGTCCGAGCCGTAGGACTCGATCTTTTTCACGAGGTCAAAATTCTCT
ACAACCTCACCAAAAACAACGTGGGCACCGTCGAGCCAACTCGTAACAACAGTGGTGATG
AAGAACTGAGAGCCGTTCGTATTCTTGCCTGCATTGGCCATGGAAAGGAGACCAGGCTTG
TCGTGCTTGATCTTGAAGTTCTCATCTTGGAATTTCTCGCCATAAATTGATTTGCCACCA
GTGCCATTTCCTCTGGTAAAATCGCCACCCTGAAGCATGAACTTGG
>NODE_471_length_58_cov_6.034483
AGGGCAGAGAGCCAGGAGGGAAGGAGTCAAGCTCGAGAGAGATGGATGAGAAATTCTGCA
TAAGACGGACAAGCATAAACGACATA
>NODE_472_length_59_cov_378.966095
GTAGAAATTCGGATAAAGAGAAGAAGAACGATGAATAGCCTCAGGGGGCAGATAAGCTGA
GAAAGAAACAGTTCTGACGGAAGGGTT
>NODE_473_length_526_cov_26.001902
CCCGCCGTGTTGTTGGAAGCTCGGTGTATCACCGAAAGCTTGCTTCTGTGCATCACAGAA
GTCGGTAGTGACAGAATCGAAATCGCTCATGCCTGGGATGTTAGTCTTGGAGTTTTGGAT
AACACGTCCATCTTGGACATAGAGGCGGCGAATCTCGGAGAGTGTGCCGGAAGTGGCGTT
GTTGTTAGTGAGGAATTGAGTAACAACTGTAAACGGACGGGTGGTGTCGACTGTCATTCC
GGGACCATAGAAATTCTTGACGCCCATGCGGAAGGAGTTGAAGTCACAACCATCAGGGTC
ACAGAGACCGTCAAAGCGGCTTTGAATAGCACAATCCTCGCCAGTGCACCTAGTCTGTCC
ATCAACGGTGCAAGAGTGAGGTGTAAAGGCTGCAGAATTGGAATTTGCCTCCCAAATATC
CATCTCGTTGCAGCAAGTGCCGAAGTTACCAGTACCGGCATTGGGATCACTGGTCGAAGG
AACCCATCCTTCGGAGTTGGCGACTCCGTTAATGAACTTGATATCTCTAGCGCACTGTGA
GTCACAGTAGCCAA
>NODE_495_length_72_cov_1596.416626
CCTTGAAGCCAAAAGGTGGGACTGTTAATCCCAGCTCCGCCTCATTGAATAAGTAAAAAG
ACGATAAAGGTAGTGGTATTTCAACGGCGCCAGAGCTCCC
>NODE_501_length_203_cov_46.522167
CAGAGCAAAAGAATGTGATAGAAAGAGAGCCTCATACATTAAGTTTACTATTACATGAGG
GGAGGTATATGACATAATCTAGGCACGCCTTGATGATCCAGTCGAAGTTCGAACGAAACC
TTCCTGGTCCTCATTGGATAACTCCTCAAGTGTCTTTTGCTTGGTCTCGGGAATGAGGAG
TGTAGAGAAAACGCCAGTTAGCATAAATAAGGCGAAAATTTCGAGAATGTG
>NODE_506_length_62_cov_233.967743
CATCCTTAGGGATGATTCTCCCCTTGCAACTGTTATTGCTGATGTGAACGTTCAAATTGA
ACCCATTATTGCTAAAATCAATGCTGCACT
>NODE_515_length_47_cov_2245.170166
CACGCACTTTGAAACGGAGCTTCCCTATCTCTTAGGATCGACTGACCCATGTCCAACTGC
TGTTACCATGGAACC
>NODE_516_length_183_cov_26.196722
AATGCTGCTTCGACTGGCGTCGCGTCTGGCACTTCATCTCAGGCTGCTACTTCTGCAGGA
TCTTCTGCAGGATCCTCGGCCACTAGCTCCAGTGCTGCCTCAGCTAACTTCGCCGGCGTC
AGTACTGCCGGTGTCATTGGTGCCATTTTCGCTGTTTTCTTTGCTTAGATAGTGTATGGG
GTGATGCTAAGCAGCTGAGTTGTTTCTACCT
>NODE_518_length_29_cov_10.448276
TGAATCTACTTTGCTCATGGGTGCTCGCTATGCCTTACGTACTACTACTTCCCCAAT
>NODE_532_length_186_cov_9.553763
GAGGCGCCATTTCCTACCATGACCCTCGCTCCGAGACTCGTAGCATCATCAATTGTCAGG
AATATATAGGCTGGACCAGGAGGAAAGACACGATTATTTGGAGGGCTGGTAATTGATAAA
CTCTTTCCGTCTTGGGAGAGCTCCGCTTGCATAAAGACCAGTCGTGAACTTGAATGGAAA
GCATGCGTGGAGAATCCCAAGTCCATCAGTGCAA
>NODE_542_length_79_cov_459.797455
TTAGGCGATGTCTTACCTGATGTCAGTCTCGAATCTGAGGTTGATGTCACTGATTTCTCC
ACTTTGTTGTCTATTAAAGTCCGTTCCCTCCTCAAGCATGTGTTTGG
>NODE_543_length_339_cov_10.985250
TACCGCTCGTTATGTTCATCCTTCCTCTTGCCCTTGCCACCTTTGTGGCGTCTACTCACG
CCCAGATTACGGGGACCCTCCCTGCTACTCCCCTCGCTTCAATAACAGGGCTTGTGTATC
CCTCAGGCATCCCCGAGAAAGTGGATCCTGATACGCACCTCGCTCGTGGTCCTCAATTTG
GCTACAACCGTTGCAATTCTACCACCGAGGGCCCTGATTCTCTTTGCCAGACTTTGATTG
TCAATGCTCTCGATGATTTCTGCTTTTGGGCTCCCTCCATTCCGGATTCTACCGTTGGTG
ATCAGGAAGGCGAGATGGTGGCTTGGTGTACCAAACCCGGGTATGGTACCCGGCTTATCC
CTGCTGG
>NODE_544_length_53_cov_2086.547119
AGAGCTTTGCTCGTGTACCAAATCAGGTGGACTGGGTTGCCATGGTGGAAATGCTGTGGT
GGCTTGTTCATGAATTGTAAT
>NODE_545_length_29_cov_913.517212
TGCCCTTTATTGGTGTGCGTCGGGGAACCAGGACTTTTACCTTGAGAAAATTAGAGT
>NODE_548_length_32_cov_13.625000
GAAATGTCCTGAGGTGCACAGCTTTTATCTAAAGCTCTACATGTTGCTCAGAACCAACAG
>NODE_555_length_928_cov_44.284481
GGCAGTTACAGAAGACCGGACGCTGTCGACTGGAAGAAGAGTATAGGAGTAGGGAGCTTG
AACGAAGTTTCCGACGGGTGCAGTGCTAGAAGCGCCTCCAAAGTCATTGCCGCGAGCGAC
TGCAAAGCCCTCGTCTGTATCATAGAGTGGCTTATCGGTGCCAGTCCAAACGTTATTCTC
AACGAGGAGTTGAGCACCATCACGAGTGTTGATACCATCGTTGTTGTCGTCAAAGACATT
GTTGAAGATGTGACCGTGGCCGAAACGGAAGGAAGGAGTGCGAGAGTTGAGGTCGAACCA
CCAATTGTTGGCGTAAGTAACAGTGATAGCTACATCTTGAGATCCATTGTTGTCGGAATG
ACCAACAAGAGAAGCTTTCCAGTGAGTATAGAGCTTGCTATTAGTGACCGTGATACCAGT
GCAGCCGTGGGTGATGTCGAGAAGTCCATCGTAAAAGTCTTTGTTGTGATCCCTGTCACT
AGAGAGGTCGCAGTGGTCGACCCAAACCTGGTTTGCAGCCTGAATACCAATGTTGTCACC
AGGAGCGAGAACCTTGGCAATTTTGACATTGCGGATGATAACGTTGTTCTCGTTGAGAAC
ACGAAGACCAATACCCGTGAGGGAGGAGCCTTGCTTTCCGATAATTGACGTGTTAGAACC
GACCCTCACGACGGCATCTCCAGATAAGTTACCGCTAATAATAACAATCTTCTTATCGTT
ACCTTGCACAGCAGCAGTGAGGGCGTCGAGGGTGGTCACAGTTGTCTGAGTTCCGCCTGA
GCCGCCAGTGGTCCCTCCATTGAGGGTTGCATAGCCAACATCAGCAACGTCGTTCACTGA
AGCACGTTTTTGAATGACGCCGGCCGAGGCAACTTGTATAGCTGCAAAGGCGACTACAGA
GGCGAAGAATTTCATGTTGTTTGAAGCTGAGACTGGTAATGAGCTCAAAAGTGGAG
>NODE_557_length_29_cov_21.103449
TGAAAAGAACTTTGGAAAGAGAGTTAAAAAGTACGTGAAATTGCTGAAAGGGAAACG
>NODE_558_length_673_cov_21.751858
GCGGGTTTGCCTCGGGCCCTGCCCTTGTTGCCGCCCTCATCCTTCACGAGAAGAATATTC
CCTTTGAATGGGTCGACGTCGACATTATAGCAGGAGAGAGTAAATCAGAAGACTACCTCG
CCAAATTTCCTTTCGGATTGGTTCCCGCCATTGACGACAATGGGCTAGTTTTATACGAAA
GCAGAGCCATAGCACGCTACCTTGAGGAGAAGTACCCCAATCAGGGAACCCAACTGCTCC
CGAAAGACCTTCAAAAGCGTGCATTGGCAGATCAAGCCACATGGGCAGAAGCACATCACT
ACAGTCGCTTCGCTGGGACTCTTGTTTTCGAAATCCTCAATAAAAGATTGTTCGGGGCTC
AGTCCAATACCGATGAAATAGAGAAAGCTAAGAAAACGCTGTTTGCAACACTCGACATCT
ACGAGAAGATCCTCTCTAAACAAAAGTATATTGCTGGTGATGAACTCACTCTTGCTGACC
TCGTCTCTGTGCCAGTCAGCGGCAGACTCATTGAGGAGCTCAATCTACCACTTACCGAAG
GGCGGCCCAACGTTGAGAGATGGCTAAATGAGCTCCTTAGTCGGGATTCCTGGCAGAAAG
TGAAAGAAATATTTAAACACCGTGTTTAGGACCAAGATTTTGTCAGATGATCGCCACCTG
TATGATACCTCCCAGAAGCAACATTATATGATCAGGTTTAT
>NODE_559_length_385_cov_40.932468
CAACATATTATGAAGTATACTTTGTTGGTGACACTTGCCTTTGTGGTGACTACTTCGGCT
CGTACATTCACTGTTTTCAATCAATGCCCTTTTACTATATGGCCAGCATTGTTTACTGAT
TTGAATGTTGGTTCAAGCACCCCAGACCAGGCTACAGGATGGGAAGCACCCGAATTCACC
AGCGTTAGTTTCAATGTTCCTAACGACTGGAAGGCTGGTAGAATTTGGGCCCGTCGTGAT
TGTGATTTCAGTACCAATCCTGGACCGAACTCTTGCATCGATGGAGGATGTAATGGTGGT
TTGTTGTGTGACCCTGTTACAGGAACGGGTGTTCCTCCTGCCACTCTGGCTGAGTGGACT
TTACAAGGCGATGGAAACCAAGACTTCTACGACGTTTCGTTGGTGGATGGATA
>NODE_565_length_96_cov_7.333333
GATAACTTGCATTTTTTATGACATGGACTATCTCACATCATCATCCCTGCATTCTATCAT
CATGACTTGTGCATTCTACGCTTTCATCCACACTTCGTTGACATCTCTCATATGTGGCTT
GGGG
>NODE_570_length_78_cov_5.666667
CCTTGCAACAGGTGGTTATGCTGCTGATTTCACCGAGAGTTCGCTACTCAAAAAGTACCG
CCCTGAATATTTCAACCTTCCTACTACCAACGGCGAGCATTCCACA
>NODE_574_length_283_cov_13.579505
GACAATACACTGTTGATTGTGCCAAACTTCCTAGCCTTCCGGAGCTCACCTTTTGGTTCG
GTGGAAAGCCTTTCCCTCTCAAGGGCACCGACTATGTCCTTCAGGTTCAGGGCAGCTGCA
TCTCTGCCTTCACTGGTCTGGACATTAATCTTCCATGGGGTAGTCTTTGGATCATTGGTG
ATGTTTTCCTCCGCCGCTACTTTACCGTTTACGATCTCGGCCGCAACGCTGTCGGCTTTG
CTGAGTCCACTTGAGGAGCTACAGTATATGAGTTAGATGGGAGGGTCGGTGATTTTTGAT
GGTGTCTCGAT
>NODE_575_length_423_cov_10.872340
AGCGAAGAGAGAATATACACCATTAATACTTTACGAACGACCAGCACCAGGAACATTTCG
CCTCTCACGCCTCGGTCTCTCTGGAGCAGCAGTAACAGGTAAAACAACATTGACAGGGAT
GGAATCAAAGTTGAGTTGATCAAGAAGAGCCTTTGTTTCAGGATCAATCTCGAGACCACT
GACAGTAGTATCCAGAGCGGAAATTTCAGGGACATAATTGTCTTTACGTTCGCGTTCTTC
TTCTTGGAGTTTGAATGAGATACCACGGACAGGACCCTTTTGGATACGCTTCATAAGATG
GGTGGTGAAGCCTGCGACCTTGTTACGGAGACGTTTTGAAGGGACAACGGCAACTTCATC
GATGATACGCTTGTTGGTGTGGAAATCGAGGGTAAGACGGGGGTAATATTTTTCGATGAG
GACGCGAGAAGCCCTCTTGGTAGTTTTGGTA
>NODE_581_length_364_cov_7.579670
CTGGAAATCGGGTCCGTAGGTTGATCGGGTCCAGCCAGACAAGGGCGAGTTCTGTTGAGT
TGATGCGGGAGTCTGACTATAACCGAAAACGTTAGTCCACTGCTTGACGCCTTCACCGAA
GTTGTGATAATTGAGGGTAGTATCCAAGGTACCTTGCCAGATTTGCATCTTCGGCCTGGC
ACCAGTATAGCCTGGGTAGCCGGAACGTACGAGATCGCCCCACTCTTGGGCAGTTTTCGT
AGTCTGGCCAGTAGCACAAGGAGTGTTCCACATGTCAGGGCCAGCAAAGCAACCATAAGG
AACACCAGCAAATGCAGAACCGGCTTTGAACAGGTCGGGGTAAGCGCCAGCCAGAACGTT
TGTCATCATAGCTCCAGAAGAGAGCCCAGTCA
>NODE_587_length_78_cov_9.025641
CGGGGAGGTTCTGTTTACGTTGTTACTAATCTCAATGACTCCGGGACAGGTAGTTTCCGT
GACGCTGTCTCCCAATCGAATAGAATAGTTGTTTTCGCCGTCGGAG
>NODE_591_length_220_cov_14.122727
GTACCCAACTGGTTACCCTGAACCTGGAAAAACGACGGTGTACGACGAATCCCAGACCAT
CGACATCGACAATATCCCCCTGCATGGGGGTTTCTTGCTTAAGACCCTGGTCTTATCGAT
AGATCCATATCTTCGTGGGCGTATGCGCGCTGGTGACGGTAGTTATGTTAGTGGATTTCC
TCTCGGGAAGCCTATTGTCAGCAATGGCGTGGGGGTGGTTCTGAGGTCTGAAACTCCTGG
AGTCAAGG
>NODE_592_length_50_cov_393.339996
GAACCAGGCGCAGGATGGGAATTAGCGCCCAAGAACAGCGAACTAGAAATAGGGGCAGGA
TCAGGCCCTTGAGCATCA
>NODE_603_length_673_cov_17.233284
CACCGCTCTTTGTACCGTTGTCGCTGTTGCAGTCACCTCTGCTAGAGGAGTGCCTACTGC
CAACACAGTTCAGTCGAGGGACATCGGCATATCGTTGAATCTTGGTAGCATATTCGGTGG
TGCCGACCTTTCCAGCACCAACCACTACGGTGCCCCAATTCCACCTTGGGAACCCGGATG
TAAGCCTGGCTGGTATTATGGCCCTCACCCAGGAGATCACCCTGATCTTCCGTGTCTGGG
AGGACTCATTTGTAAAATTTTGGACCTAATTCCCTTTATCATTCACTGTCCCCCTTCATT
TCCTCCACAGACCCCACCATCCAAACCTCCTCCCTCAGGTGGATATTCTCAGACCTTCCA
TAACATCACAGCTGCTGTTCAGGCAGATGATTACATGACTTTTGGTCTCGTCGAGACAGT
GCCTGACTGCGAGGCCATGTGCGACTCTGTGAGCGGTTGTAACTTCGTGAACACTTACCA
CGATGTGAACGGCAAGGATGGCAGCCCTCTTCTCACTTGTGCCCTTTTCTCTAAATGTCA
CGGAGCTCAAGATGCCGATAACAGAGGTGGTCAGAGTCAACCTGATGGCAGCATTGATTT
CATCACTAACAGTGATGGTTATTGCAAAAATTAGTTCCTGGTTAGGAAATAGTCAAACTG
TTGGTTTATTCTTCGGAGATACTAGAAAGATGTTTTTGCAA
>NODE_607_length_43_cov_1113.697632
GGTCCAGCCAAGGCTGCTCAGACCTTAGCGACTGCCTCTTTCCCAGTCGTGTCGCTCTTG
GGTGTCATTGG
>NODE_608_length_82_cov_6.609756
TTGTGTACCTTGCCAATACTTCTATGGACAAGAGGGCGTTTTGCAATGGGGATGGAGAGA
TGTTAATTTGTCCTCAACAAGGTCGCTTGAATATCCAAACAGAGCTTGGC
>NODE_616_length_164_cov_15.262196
GGGGATGTGGTTCCGGCATCTGCTCCATCGTTTCCAGCAGCAACGGTGACGTGGACACCG
GATCTGGTTAAGGATGCAACAGCATTGTCGAGACTAGTGGATGCACCACCGCCGAGGGAC
ATCGAGGCAATAGTGGGGCGAGTAGCTGATTGAAGCACAAAGTTCAGGCCAGAGACAATG
TCAGACACTGCA
>NODE_618_length_38_cov_1729.447388
CTATCTACTATCTAGCGAAACCACAGCCAAGGGAACGGGCTTGGCAGAATCAGCGGGGAA
AGAAGA
>NODE_625_length_96_cov_9.479167
TATAAAAGTCTTGACTGGCTCGACACATGGAAGGCGATGGTTGAGGTCTACAAGGCTAAC
CCCCAAAAAATTCATGCTCTTGGTGTATCGAACCTTTCCGTTAAATTCATGACTCGCTTG
TTGG
>NODE_628_length_388_cov_10.113402
TTCCCTATCAACTTGGCCACCAGTAATAGAGGTCCCCCTTTGAGCACCGCCAGTCATGGT
CCACACAGCATCCCCATGGCTTCTCCAGATGGTGCTTCGCCTGTCAGTCCCGGTGCTGGT
AGTCCAGTGTACGACGGCTCTTTCACTATTCACCGACCCCCTCCCAACGCTCCCAATAAT
AGCTGGAGAGATCAAGCTCCGCCGCAGCATGCACAGAATATGATGGGTATGGGAATGGGT
GGTGGGATGATGATGAATGGTATGGGTATGGGTAGTGGGCTTGTTGGAAATGCGATGGGA
ACTATGGTTTCAGTCGGAGGTGGAGGGAATGGGGGAGGTTTTGCAATGATGATGTGATTT
ACACTTTTTCCCGTCGTCGTTCATCATACCTTTCTTCCAGCCTCTTATTGTTCTGC
>NODE_629_length_162_cov_17.981482
GAGTCAGATTGTCCAAGCTGACGACTGTTAAAGTAAAAGCGGGCTGATGACTGCCTCCGA
AAGCGATGGTGTCGTTGTAATCGTACTGGACAGTGATGTAGGCCTCGGGTTTTCCCAGAC
ACTGCGCGGCAAACTCCGAAAACTTGAGGGTGAACATTTTCCTATCTTGAACCAGAACAT
TGGTGGTAAG
>NODE_630_length_29_cov_16.586206
TCCCAAGCTCGTGCTGCTTTCTTTTCCGTATTGAAGTCCCTTATGGGTATTCCAACT
>NODE_631_length_83_cov_3.927711
GCTGCCTTGGATGATGGGCTGCAAAAACTAGGAGAAGAGATGCATGTCATGATAAAATTA
CAGCGTGCCAGTAGAAATGTTTCCGCATTCAACACGGTCAGTTCTCCGGTA
>NODE_636_length_733_cov_19.750341
CTCCAATTACTTGGGCTATCTTTCTTTATCCTCCATGCTGTATCACAGACCGTAAGGCTT
GCTGGCGATTCCACTATGGCCGTAGGTGGAGGTGGCGGTGGTACCCAAGGTTGGGGCGTT
TTCTTGTCCCAGTTTCTGACTATCCCTGTTGTCAATGATGCGGTCGGTGGGGAAAGTGCT
AGGTCGTACAGCGACCAAGGACTCTTCAATTCCCTCGTTAGCAGTACCCAGGCAGGCGAC
TTTGTCATCATTGAATTTGGCCACAACGATGTAAGTGCAGGGGCTGTGGATAATGGAAAG
CAAGATGCAGTAGGAGATGGATATGACATCACCAGCACCGTTACAACCGCAACCGGTCAG
ACCATTTTAATCCACAGTTTCGCATTCTACATCGAGAACGCGATCGCTGCAGCGTTAGAC
AAAGGCGCCACCCCAATCATCTCATCTGTGACACCAGACAACATCTGGGATAATGGTCAG
ATTGCGGGCCCGAATCGGTTTGTAACTTATGCACAAAGCATCGGAATCAGGAGGAATATC
ACTTATGTTGATCACTACGCTTACACGGCCGCTGCTTATGATGCTCTTGGTGAAACGCAG
ACGACCACGTTTTATCCCAATGATCATCTTCATACGAGTCCTGCTGGAGCGCTTGTTGTT
GCAGAAGCCTTCGTTCGGGGATTGTTATGTAGCGACAGCCTTCTTGCATCCAAGGTTAAT
TCTGCCGGGAGGGCGGTTCCGGGTAACTGCTTATAATCAGG
>NODE_649_length_62_cov_132.709671
TCTTTCGTCGTTCAAGCTGCGCCCCTCAACGAGCGTGACATCTTTGATCCTCCTATTTTG
GACCCTCATGCTGGTACCGTTTGGACCAGT
>NODE_659_length_119_cov_16.294117
CTAAAACATCCTACAATTATCAGTGGCATATTTGACTTACAATTTCTCAGTGTAAGATAA
GACCGGTGATATCTGCAAACCAAGCCTTTTGATCCCTTGGCGAAGCCCAGTCTGAATCAT
GTCCTCCAAAGAAGGTTTCGAAATGCA
>NODE_661_length_471_cov_18.174097
TACGTCATCAACGATCCTGCAGGTATCCGCACTCATCCCTATTCAACATCCCCGACGACA
AATCCTCTGACGTATAGCAGTCTTCAAACCCTTCGTGAAGTCCACGATATCGGAGAAGTC
TGGGCCAACATGCTTCATAATGTCTACGCTGGCCTTGTCGCTGCCCATGGCTGGACGGCA
GACGCACGCACAAACCCCAATGGCACGCAAGGAAACGTAGTTCATCTTCATCTTTTCCTT
GATGCTCTCCTTCTTCAGCCTTGCAATCCTACCTTCCTCACTGCACGCGATGCTTGGATC
CAAGCTGACCAGAACCGTTATGGAGGCGCCAATGCATGCACGCTTTGGAGGGAATTTGCT
AGCCGAGGTCTCGGTGTTAATGCATCCAACCACCGTAATGACAATACTGTTCCCTCTACT
TGTACTTGAGGTGAGACTGTGTGGTTTGAATTAATCATTAAGTGTAAATATGTAGAGCTA
TTAAATATATGGCCTACCA
>NODE_668_length_621_cov_23.921095
CAAACCGGTTTTTGGCTCTCCGAGGCCGCACACCCTTACTACACACTAGCTCCCAAATTC
GAGATCGATTTTGCATCCCCCCAGAAAACCTTCCCCGTTGACTCTAAGAGTGTCACTGTT
GCCACAAATGCCAAGGACGAACATGCGTTGAAATTCCAGACCGACGAGAAAGTTCTGGCC
AAGCAAGTTACCGCGAAATCCCTGACCGAGGTTGATCCAAGCGACTACGCTGCTATCTTT
TTTATCGGAGGACACGGGCCCGTGATCGATTTGGCTGCTGATCCAGATTGTGCCAGACTC
ATCGAAGCATTCTGGGGCGCAGACAAGTATGTCGCAGCTGTCTGTCACGGTCCTGCTGCA
CTTGTCGGCGCTCGCAAAAATGGAAAATCAATTTTTGCAGGTAAGAAAGTGACCGGATTT
TCTAATACGGAGGAGGATGTTTCTGGGGGCGCCAAGTCCGTGCCCTTCCTTTTGGAGGAC
AAGATCAAGGAACTGGAGGGCATCTATGAGAAAGGAAAAGATTGGGAGGCTCACGTCGTC
GTAGACGGAAAGCTCATCACAGGCCAGAACCCTGCCTCTGCCGAACCCCTCGCGAAGAAA
CTGTTCGAGGCCTTGGCGTAGTAATGTACAATCTAGATATATGACACAG
>NODE_669_length_102_cov_5.264706
CAATAACACAAAGCCGTCAGCCGATGCAACTTACGACCGAGTGGAGTCTACAACATCTAA
TCTAGATACGAGGGCTGCACGTTCGGTTGAGGGCTGGATTGTGCTCGTCACAAATGTTCA
CGAAGAAGCA
>NODE_672_length_53_cov_2737.792480
CTTGCGGCATGCTGCGTTCCTCAGTCCCAACCACTGTATCTGACAGGAGGCTATAACACA
GCCAGAGCTGCCACATTCCCC
>NODE_681_length_374_cov_20.152407
AGTAACAGTTCCTACCAAAGTCGGTGTAGTACCAGGTGCAGTAAGCGAGCGGGTGCCAGT
AGAGGAGATTGGGGTAACAGAGGAAGTAGAGGGGGTGGAAGTAGATGTAGTGATAGCAGC
ACCAATGGTGAAAGAAGGTGACTGAGCAAGTACTTTATTGACATTATCGATGGGAACGAG
GATAATAGAATATTGCTGATTATTCGGCACAGCTGGAACCTCGATAGTCAAAGTCCCTTT
TGACGCATCAACATTGTTCGCAACACCATAAACACTGTTGAATGTTGGATTTTCCAAGTA
TACAGAAAACGTTGAAGGGTCCCCACTGGCAGTTGTCCAAGTGAAGGTCATGTCACCGCC
ATTGTTGACAGCTTGACTCGGCTGGTTCACCGTCAAAGCAGA
>NODE_684_length_956_cov_27.763597
TACTTCATATCCAATGATTCGATTGTCGAGTGTAAACATCGAACAAGGTATCAACTCAAT
TAACAACTTGCGATTTGAGCGCACCAGAGAGCACCTTGCCCCCGGCGACAGGACGACCTA
AACGGTTCTCACCGGCATTCACAATGAAACTCGCAATTGCAAAGCCGTCTGAGTTGCGGA
AAGTTACGTCTCTCATGGAATAATAAGTCGCGTTGAGAGTCTTGGGTGAAACTTCGAGCG
TGAAGAAGCCTCGGAAAAAGCCTTCGCTCCACTGTAGATCGATGTTGTCTCGAACATATA
TGGAAGAAGTGTTAACTGCCTCCTCAAAGGTTTCCTGGTCAAAAGGACCGGTTGTCGAAG
TTACACCAGTCCCAGCAAATTCGACACCAATGGCACCCTGGCCAGTAGTTGGATCGTATG
TCGTAGTATCATTTGCGTGAGCGAGGTCAGACGCCCAGTTCGCGTGGCTGTCTCCCGCTA
GAATGGCAACGTTGCTGATCTGATTTTCATACAAATCATTCAATATACGGTTTCTATTTG
CTCGATAACCATCCCAGGCGTCCCAGTCGATGAATCCCTCCCGAAGGAGTTGTGAAAAGA
CGATCTGTTGGCCAATAACACGCCATATTGCTCCTCGAGATTTGGACTCGGATAGAGTAT
CTTGAAGCCACTTTTCCTGGTTAGCTCCCATCAAACTTCGCTTGGGTTCATCAGCAAGTG
CCGCGACAATAGCGCGATTATAATTAACATCAGTCACATCGCGATTGTATTGACGAGTGT
CAAGCATTGTGAGGTCGAGGAGCTTTCCAATCTGGAAATTCCTCCAAATGCGAAGCTGAT
CTTTTTCGTCCACCTGGCGAATCGGCATCCATTCATGATAGGCACGGACACCGGCAAACT
TCCTATCCGTAAAACAAGCACCGGAGGGAGAGAATGCACAACCCGCGGCTGTATCGTTAG
AGTCCGTCGTCCCAGCCTTCCATG
>NODE_692_length_1374_cov_21.894468
AGCCCGATATTGATGTGCACAGCCTTGGTTTGAGTATACATATCAAGTGCATCTTGGCCT
AGGTCACGTCCAATGCCTGACTGTTTGTATCCACCAAAAGGAATATTTATTTCTGCATGC
TGCGCACAGTTCACCCAAACACTTCCAGCTTCAAGATGATTTGCGATTCTGATCGCTCTA
CTTGAGTTTTCGGTGAAGACATTCGCTCCTAATCCATATGCTACATCGTTCGCAATTTCA
AGAACCTCTTCCTCAGTCTTGAATTTCACGATCGAACAAACAGGTCCGAAAATTTCATCC
TGCATGATGCTCATCTTTGGATTCACGTTGGTAAACACTGTGGGTTTGATGAAGTATCCC
TCCTGCCCATACCTCTCTCCACCAATAACGACTGTTGCACCTTCCTGTTTTCCGGAATCA
ATGAATCCCATGACACGATCAAATTGCGTCTGCGATATTTGAGGACCGTGTTGAGTGTCA
GGGTCAAACGGTGAACCAGTGTGATCTGTGAGATCTTTGGTAAGAGCAGTGAACCTTTCG
AGGAAGGCTGGGTAGATAGATTCTTGGACGAAGATACGAGAGCCAGCAGTACATGCTTGA
CCCATGTTAAAGAAGATCCCTCTAGCTGCCCACTTCAATGTTTGTTCAAAGTCTGCGTCA
TCGAAGATAATAGTAGGACTCTTCCCACCCAACTCAAGTGTAATGACTTTTAAATTCGTT
TCACCAGAAGCCTTGAGGAGCTTTCTTCCCGTGAGAAGACTTCCTGTGAATCCCACCTTT
CGAATTTTGGGGTGTGCACTAATGGCGGCTCCGGCAACAGCTCCATTACCATTGACGATG
TTGACTACACCAGGAGGGAACCCAGCTTGGTTGAGTAGATCTCCCAATCGGAGTGCAGTA
AGGGGCGTGATTTCGGAGGGCTTGAGAACGACAGTATTGCCGGTCGCAAGCGCGGGACCC
AATTTCCATGCCGCCATAACCAGAGGGGAATTCCAGGGCAGGATGCATCCAACAACGCCA
AACGGTTCCTGTCTAGTATATGCCATCTTATTTTCCGTGGTCTCGATTGTCTTGCCGTGA
ATTTTATCTGCCCATCCGGAGAAATACCTGATCGTGGAGACAGCACTCTTCACATCGATG
TTCTGAGCACTGTGGTATGTCTTTCCAACGTTCAAGGACTCCAATGCAGCGAGCTCATCC
CCGTTTTCTTCCACTAGATCCGCGAACTTAGCCAAGAGTCGTCCACGTTGGGCACCAGGA
ACCTTAAGGCCCCACGAAGTCCGATACGCTTTCTCCGCTGCCTCAACAGCAAGATCGACG
TCCGCTGCTGATGCTGCTGTCACGGACATGATAACCTTCCCCGTGGCTGGGTTAACGACA
TCGATGGTATGTCCTTCAACGG
>NODE_698_length_83_cov_8.204820
TATGAGGTCATCAGGTTTATTCCGCCGTTGAATATCAGTGAGGCGGACCTTGAGAAGGGT
ACGAGTATTTTCTGCGATGCTGTTAAAGAGGTTGTCAGGGAAGGATGAACA
>NODE_703_length_350_cov_6.885714
ACATTGAGAAGTACCCTATTGTTTCCATTGAAGATCCCTTTGATCAGGATGATTGGGAGG
CCTGGACCCACTTCACCGGCAAGAGTGGCATTCAAATTGTTGGTGATGATTTGACGGTGA
CTAATCCTCGTCGTATCAAGACTGCCATCGAGAAAAAGGCCTGCAACGGTCTCCTCTTGA
AAGTCAATCAGATTGGTACCATATCAGAATCCATCCAGGCCGCTCAGCTTGCTCAGTCCG
ATGGCTGGGGTGTTATGATCTCACATCGCAGTGGCGAAACTGAGAATACCATCATTGCTG
ATCTTGCCGTTGCTCTTGGCGTGGGTCAGATCAAGACTGGTGCTCCTGCTCGCAGCGAGC
GTGTCGCCAAGTACAATG
>NODE_715_length_71_cov_1811.197144
GAATGAACTAGCCCTGAAAATGGATGGCGCTTAAGCGTGATACCCATACCTCGCCGTCAG
TGTTGAAGTGAGGCACTGACGAGTAGGCAGGCGTGGGGG
>NODE_717_length_85_cov_3.623529
GAAATCCAGGACGGTAGTATTGGGATTAGATAGTAGTTTCGCTTTCTTTTGTTCACGATC
TTGATTGAATCACTGTACACGACTCATACGGTACTTATAATATAGACACGCAT
>NODE_720_length_29_cov_710.241394
GTTGAGACAGAACCGAGATCGGAGTTAATAACAACAGAGATACCCAGAAGACAGCAG
>NODE_737_length_64_cov_355.953125
ATAGGACGATTGAGAGAAGAAAGAGCATGAGCTGAAGCGATAGAACCATGCGCCACAGCC
AAAGAGGAACCAGGCGCAGGATGGGAATTAGC
>NODE_743_length_34_cov_341.058838
GCTGTCTGCTCCTTCCGAACTTTAACTTCTACCTTGAAAACTCCATATTTAACCTCAGAA
CA
>NODE_746_length_115_cov_30.808695
GATGGGCTGGTTCCAGCCAATCGCCTTGGCAATGCCGTTAGCGAGTTCTGGGGAAACAGT
GTAGAAGACAGATAGTTGTCTAGCCTTAACCTCATTGCTCTTAACTTGACCGAAGTGACC
AGAGACATTGCTGATGTAGGTTT
>NODE_747_length_29_cov_792.827576
CTATTAATCATTACGGCGACTCTAGAAACCAACAAAATAGAACCGCACGTCCTATTC
>NODE_752_length_189_cov_15.820106
TCTGGTCGTCAGAAAATTATTGATTCGAAGAAGTGGGGGTTCACGAATGTGAATAAGGAA
GATTACCCCAAGCTTAAAGAGGAGAAGAAGGTGTTGCAGGATGGTGCCTATGTACAATTC
ATTCGACCCAAGGGCAACTTGGAGCAGAACCTACGCAACCAGCTCCGTGCTTAGAGTATG
ACATGTACTTGTACAGTGCAAATAATGTCAATGTGAT
>NODE_753_length_31_cov_1058.064575
TCAGTTGCAACCAATTGATCAGAATCTGAGCGAAGCCAGACCCTATACTCGGCAGGGAC
>NODE_754_length_256_cov_8.902344
TATTTCACTGACACTCTGGAGAGCAACCCGAGCTATTATACGGAATTTTAGGATTGAGTT
CCCGCCTTTCTGGTCCAATGCGGTTGCAGAATCCCAAGATGTCACATATGATGGAATGTT
CGTGAATGCGAGCAATACGGACCCTAAATTTGCTGGACGAGATATTGTACCCAACACCGA
TGGTATTGATACCTATCGTAGCGATAAAATCACAATGGTGAACTGGGACGTGACATGTGG
AGATGATTGCCTTGCTATCAAAGGAAATTCAAGCAACATTGTTG
>NODE_755_length_41_cov_41.682926
CAATGACAGTAACCATGTATTTAGGTGTTTCAAACTTCCAAAGGGCAATATCGATGGTGA
TACCACGCT
>NODE_757_length_142_cov_10.943662
TAGCTTCGGGTCAGGACATGCGGCCGCTTGGTTGTTTAACAATGTCTTGGTAGCAGCGGT
ACCTTCAGCAGAACTACTCGCGTAGTTTGTCAAGGTTGCGGGATAATCAACAGCGACGGT
GGACACTGTTTGCCTGCTCTGTGTTTGGACTTGAGCCACGAGAGCACCGA
>NODE_766_length_165_cov_8.903030
TTCTTGATAAGGAGATCGGTTAAATCTCGACCAGCGAGGTCGATACGAAGGATGGCATGA
GGGATTGAAAATCCTTCATAAATAGGAACGGTGTGGGTGACACCATCGCCGGAATCCAAG
ACGATGCCGGTAGTGCGGCCAGAAGCATAGAGAGAAAGGACGGCCTGGATGGCGACGTAA
AAGGCAGGGGGGT
>NODE_775_length_230_cov_16.330435
CACCAGAAGGCACAGAAGAGAGCTTGCTGTTACCCTCAGCAATTAGGGTGTTGATATCCT
TGTCCTTAAGCTCAGAGAGGAGATCACTGATACGTTCTTCATCAGGTTGGATGCCGCCGG
CCTCAAGAACCTTAGTGACAGCTGCCAAATCAGGATCGGAGCAGCCAGCAATATTGAGAA
GGAGGACAGCAGCAATATTGCGCATTTTTAATCAGATAGTCTTGAGAAACGATAGCCACA
AATCACGTTTAATCCGAA
>NODE_783_length_29_cov_18.379311
GAAACGAGACAATAAATGATAAGAAGGGCGGTGCTTCTGAGAGATGAAGAAACGAGT
>NODE_784_length_378_cov_27.407408
CGCCCACCATAACGCGAACGCCAGTGCTAGTGATATCGTCAACAGTCAAATATATATAGG
CTGGACCGGGAGGATAAACACGATTGTTGGGTGGGGCTTTGATCACCATCTTCTGTGTAT
TACCCAACTTGGGACCTAGTTGTGCAGTCATGAAAACTAGACGGTTACTTGAATGGAAAG
CATGACTGGAGTAGCCCAAGTCGATCAGTGCAACTTGGACAGAAGATGCACTTGTGTCAA
GTCCTGGGGGGATAACAACATCCACGGTATATTCGTGATTGAAATCAAGTCGCTGAGGAA
CATTCAGGAGCTGGGGACGAGGAACTGTCATGTAAGGTGGATTCAGATATTCGATGCGGA
ATTCGCTAGGCCAAATTGTATCATTAATGATACCACCATTAGGATT
>NODE_786_length_65_cov_2779.322998
AGCATGTATGTTGGGACCCGAAAGATGGTGAACTATGCCTGAATAGGGTGAAGCCAGAGG
AAACTCTGGTGGAGGCTCGTAGCGATTCTGACG
>NODE_791_length_180_cov_59.022221
CTGCGATTGCACCAGGGCATGAAGCCATTTCCAGGCGCCACAGTGGCGTTCGACATTCCC
TCCAGGTGATACGAGATCGCCTGCGAAGATTTTGGATCATCTGTATGGTGATCATCAGAT
AACCGACCCGGGAGCAGTTCCTGTGTCTTTTTGCTACGACGGAGAAGAACTAGTTTTAAT
AAACAGCAGTAGAATCCGTGCTAGCTCA
>NODE_802_length_61_cov_4.901639
GGTTATTGGAAGTGGTACTCGAGGGTGGCGTTAATGTGCTGGGGTGAGTCGTTGAAGATG
TTTGTCCAGGAACACCGGGTGCGGGGAAA
>NODE_803_length_78_cov_18.487179
GTTGAACAAATGAAGGATCTGTATTGTTGCCCTGGTAAATACACATGGATTACCTGATTC
ATCGTACTTCCGAGGAATGATTTGCTAGGCATTCCAAGTAGCCCTG
>NODE_809_length_254_cov_22.133858
CAGCGCCATCTTGAATGACAGCTGTTATGAAATCCTTCTCTATACCAGGACGAGAGCTCG
TAACTCCACTGGAAGCACCCTTAATATTCAATTTATAGTGATTCCCCGAGAGAGGTTCGT
AATTCCATTGACCATTGATGGTTGATCTTGGAGGGAGCGTGAGGATTGGTTTTGGCCTGA
GGGTCTGGTCCAAAATAGGTGCACAACCAATGTTTTGGCTTGTTCCAATGTTAAGAAGAT
AATAGGTTTTGGCAGGAGAAGTTTCGGTCATGATAAGAGTCA
>NODE_814_length_94_cov_44.829788
CCCATATACATTGACCACTCCTATATCAGAAGTGACGTTTCAGGTTCCCGAATCTTGATC
TTCGTATATCGAACATAAGTCACTCCAAGCATCGGTTACACTTAGCTCTTCTATCGCTGC
TG
>NODE_823_length_468_cov_41.653847
AGCCGATATCTGGACGCCAAGGTGCCTCACTCGGGGACAGCCCTTATCCCACAAGGTTTA
ATCAAGCAGGCTGCTTTTGAGCAAGCAGCTTCCATCGAGCAGTCGAATTTTGACGCATTC
GCTGCGCCTCTCGTCTATGAGCGTGTCATCAAGAAACGCTACAACATGCCGGTTGATGAA
GTAAGGGCTGATCAACTCCAGGCGAAACTAGCAGAAAAAATGGATATCTATGAGCAGATT
TTGTCAAAGCAGCAGTATCTCTCCGGTGACGAGATGACCTTGGCGGATATATTCCACCTC
CCTTACGGTGCTCTCCTTCCTGCTGCTGGAGTTAATTTCATCCAAGAACGACCTCATGTC
AATGCATGGTTCACTAAATTAGCAAACCGCGAGAGTTGGCAGGCTGTTAAAGATGGGGTC
AAGAGTGTTTCCCAGTTTTAAATAAGATGGTGTCAGCGTTCGCCAACTTGTATTGCAGAG
AGAAAGATGGTTCAGT
>NODE_828_length_273_cov_7.542125
ATGATCAGTCTGCTTCATCGCTGAGGATAAGTAAATTAATGATTGATTACTGGGTCTCCT
TTGCAACAAGTTTGAATCCAAATGACGGGAAGGGACTAGAGCGTCCACTTTGGGAACAAT
TCACGCCTCAAAATCAACGGATCATCCAGTTGAATGGAGACAACATCACTATGATTGAGG
ATACATTCCGTAAAGAGCAGATAGACTTCATTAACTCGGTACCTGCTGCGTTTTTACATC
GCAGAGGTGGCCATTGAATGACTAAGGGACCCAGATAAATATAAATTTTTATCCCAGATG
A
>NODE_838_length_214_cov_9.584112
CTCAACCTTAATTGTGCCTGCCGTGACGATACTTCTGTTTCCGTCTTCGCATTTGAGTAT
GATGATCAGATTTGGAAAGGAAATGATAATGAGCGGAGCTTTGGCATCTTTGGCAAGTTC
GATTTGAATGGAGATGTTTTTGCACCTTGTTAGATAGGAAGTAAGTATTAGTGTAATTGT
TTGTTACTTATCTGTTCGTTTGGAGATGGCATGGAAGATATACCAAAAAGCAGTCTCTAG
GG
>NODE_841_length_53_cov_105.301888
CAACAACAGCAGAGACATCAGCAATCAGTTTAACAACGGCTGTGACAACGACGTTAACAT
CGACATCAGCAGAGACATCAT
>NODE_845_length_728_cov_11.402472
TTGTTCTCAACGTCTGAGGGTGAGCCCGAAGTAGTAGCACAGGTACCCCGAGCGATGCCT
GGCTTGCTGGCGTCAGCATCAGTGGGGTAGTCTGAATCAAGCCAAAGCATATTGACGGCA
TGGTCATCCCAAACAGACAGGACGAGGACCATGCCACGCTTCAACGCAGCTCCCATACCG
CTCAAACCACCCTTGCTCTGGAACGAAGTGGTATCTCCGAAGGCAGACTTTTGCGCGTCA
CAAAAGTCTTCAGTGATAGAATCGTAGGCATCCATGCCTGAGATATTGACTTTGGAGTTT
TGGATGACCTTGCCATCCTGAACGTAAATGCGGCGAATCTCCTTGAGATTTCCAGAGGCG
GAGCCGTTATCAGTAAGGAATTGGGTTACGACAGTGAACTTGCGTGTCGTGTCGACGGTC
ATGCCCGCACCATAGAAGGACTTGTCACCCATACGGAATGAATTGAAATCGCAACCGTCG
GGATCGCAAATGGTGTCGTAACGACCTTGTGTACCACATGCGGTTCCAGAGCAGCGGGTG
AGACCTGTACTCTGGCAAGGATGAGGAGTATAGGCAGCAGACATGGAGTTGGCCTCCCAA
ATGTCCATCTCGCTACAGCAGGCACCGTAATTACCAGTTCCGGCATTCACGTCATTAGGA
GAGGGTTGCCAGCCCTCAGAGTTCGCCACACCGGCAATGAATTTGATGTCTCGAGGGCAC
TGTGAATCGCAATAGCCAGTGCCATATTTTTCGCCC
>NODE_858_length_29_cov_10.206897
CTTCAAGCGTTTCCCTTTCAGCAATTTCGCGTACTGTTTAACTCTCTTTCCAAAGTT
>NODE_871_length_197_cov_12.593908
GACCTCGCTTTCTCCCGCCAGTATGAAAGTCAAGATTGTTGCTCCTCCCGAGAGAAAATA
TTCTGTTTGGATTGGTGGTTCAATTTTAGCTTCTCTGAGCACTTTCCAGAACTTATGGTG
CTCCAAACAAGAGTATGATGAGAGTGGACCAGGTATTGTTCATCGCAAGTGTTTTTAGGC
AGTGAAGAAGGAAATCCAAATTTAATTTTTATGAACGATAGATGT
>NODE_882_length_1129_cov_37.198406
CAGCAGAGTCCACGCTGAAGTTATTTTGTTATTGTTATTTTACATCTTGACAATCAATCC
TGATACACTTTATCTAATAACTGCTCAGCACTCGGTGCTCTGGTAGACTTGAGTGGTGAA
ACAATTGAAGTTATCAGCGTTGTCAATCTGTTGGCTGGCAGAGAGGCTTTGGTCACTAGA
ACAGCCATAAATAATATCATCAGTTCCACTAGTGGCGTGGGTCATCTCGTGGAGGGTGGT
TCCACCGCGGATGTTACGGGAGGCAACAGAGGTACCAGAGCAAAGGCGGTTGGTGGCAAC
CTCGGCAAAGAAAAGGCTGCAGTAGTAGATGTTAGTGGTAGAGATGACAGTGTATGCAAT
GACACCACTGCTGCAAGCACCAAAGCTATCTATGCAGCTCAAAGTGCGAGAGCCAGAATT
CTCATTGGCAACGTTGTTAAGAATACGGGTGACGGAGGTGGCAGCGTTGGTCTTGAAATA
AGCCCTAAAGAGGGAATCGGATGCACCACGAGAGGAAACATATGAGGAGGAAATTTGGGC
CAAAGTTTTAGCCTCGGAGTAGGAAGCATCGATGAATGACCTTCGGCTGGAATCGGTACA
AATGTCGACAGCGCGTTTGTTGACCTTTGGCAGCTCACGCTTGGCAAGGTCACCAGTCAC
TTCAACTTCTACACTACCGGAAGCAGCGGCAACTTTCTTCAAGGCAGCCTCAGAAGAGAT
GGCAAAGTTGGCAACGGGCTCGAAAGTGAACTTTCCCGGCCCAGCTTTTGCGAAATCAAA
GAGATGGGCGACTTCGTGGTTTGCAGTGACAGTCTCACCAGGTTTGATGGACACATATGC
AGTGTCATCGGCATCTTCAAGAGACACGGACATCTTGATACCAGTGAAATCAACCGTTTG
GCCGTCTTTGGTGACAGTAAAGGACTTGGAGGGAAGCTTGTCGTCCAGGATGGTACCATA
CTTCAAGATTTTGACGGTCTCCTCACCATTGTTAGTGACAGTGGCAGTGAACTTGAGATC
GTCAATGGAGCTAATGCTCCCAGTAGGTCCAGTGACGGACACGACTAGGCTTTCGAGCCT
CTTGTATGGGCTCGCGAGTGCGGTACCGAAAAGACTGAGGGCGATGAGAGGACGGAAAAG
CATCTCAGAACTAAATG
>NODE_883_length_1042_cov_57.204414
AGTTCCAGCTGGCCAAACTCTTGCGCTGAAACTTCTTACAGGCACCACAGTCAATATGAA
TGGCGACATCACTTTCGCACATGAGAATTGGGCAGGACCCCTTTTCCAGATTAGTGGCAG
CTCGATCACATTCAACGGAAACGGTCACACATTCGATGGAAATGGACCTCTGTACTGGGA
TGGCTTGGGAGGCAACGGTGGTGTGACTAAACCAGCTCCAATGATGAAGATCTCAATGTC
TGGAACATTCTCCAATGTCAAAGTGCTCAACTCACCCGCCAGAACCTATTCTGTTTCTAA
TCCTGCTCCTCTCGTTATGGACGGACTTACCATTGATAACTCTCTCGGTGACCAGCCAAA
TTCCAACAGTAATGGACTTGCTGCAGGCCATAACACTGATGGGTTCGACGCAAGCACTGA
AAACCTCACCATTCAGAACAGTGTTATTATGAACCAGGACGACTGCCTTGCCATCAATCG
TGGTGCTAACATTGTTTTCAAAAACAACCACTGCTCTGGTGGTCATGGAATTTCTGTCGG
ATCTATTAACTCTGGCGTCACTGTGAACGGAATAACTATCACTGGAAATACAATTACGAA
CAATGACCAAGCTCTGCGCATCAAGACTGATGCCGCCGCCACCGGAAGCACTGTCACAAA
CATCACATACTCTGGTAATACTGCTACTGGCTGTAAGAGATTCGGTGTCATCATTGACCA
GAGCTATCCCTCTACTATCGGTACTCCCGGTAGTGGCGTGTTGCTTTCGGCCGTCAACTT
TGTGTCGCCTCAAACCTCAATTACAGTTAATAGTGGTGCTGAAAGAGTGGCCGTTAATTG
TGGTGTCGGCTCCTGCACGGGAACATGGAACTGGTCCAACCTCAAAGTTTCTGGCGGTAC
TACAGGTAAAATCACCAACTTCAATGGTATCACAGGATTCAGCCAGTAGATGAACCAATC
TACTACATTGTATACTCTGGTTTTCATATATATATAACAGAACAAACGTGCCCTTTACTG
GATGATTGCACTTGCCAACAATCAATCTACAGTCACCCTTACACCCAAAA
>NODE_886_length_102_cov_9.352942
CCTCTATCACCATCATTAAAACCCTTCGTCGTCGTCGACAGTAAACACGTCCGTTCCTTT
TTGCAAAGTTATGAAGACTTGGGTCACCCTCTCCCTTTTTGCCTCTTCTGCGTTGGCACA
GTCATCGTCC
>NODE_887_length_374_cov_14.318182
CAACAGCGGGAGCAATGTCCTCAGGAAGGCCCAAGCGGTTGTTCGGGTTCTGCTTCGCAA
TGAAGTCAATGACCTGCTGAGGCTTGCCTGCGGTGAAGAGAGGAGTATCAACAGGTCCTG
GTGAGATGGTGTTAACGGTGATACCGCGACCACCGAGATCCTTGGCAAGAACACGAGAAA
TTTGCTCAATCGCGCCTTTGGAAGCAACGTAGCTCAATGCGTTAGGTAGGATAGAAGTAA
AGCGTGTCAAGCTGGTTGAAATAAAGACAATACGTCCTCCCTGACCAAGGTGTTGAAGAG
CGTGCTTGACCGTGAAGAGTGGAGCCTTGACGTTGGTCTGAATATGTTCATCGAAGAAAT
CCTCACTGACATCGGCGATGGGTTTGCTGCCCCTGATGCCCA
>NODE_893_length_227_cov_8.977974
TACCAATCACAATCAGATCAAAAAGGCTCATCGTAATGGTATTAAAAAACCCAAGTCCAA
CCGGACAAGATCGCTGAAGGGGGTTGATCCCAAGTTCCGCCGAAACGCTCGTTTCGCTCT
CGTGGGGTCGCGCAAGGTCCTCTTCGAACAGAAAGCTGCATCGTAGGTTGCGGAGAGAAG
GACTTGTCATAAACGAGACCCTATGCACATGATCCATGTCATATTCATTTCAAATTATGA
TATACAAGACCGACT
>NODE_899_length_346_cov_43.601154
ACACCCTTCATATCAATGCAGAATCATTACAACCTCATCTACCGTGAAGAAGAACGCGAG
ATGTTCCCGACCCTCAATTGGTTCAATGTCGCCTCCATCCCCTGGTCTCCTATTGCTCGT
GGACTTCTTTGCAGGCCTTTGACCGAGGTTTCGAAACGAAAAGAGACTGACCCAATTCAG
AAGGGATATACTACTGATAGTCCCTTTACTCAGGAAATCATCAGGCGTGTTGGAGAAGTT
GCGAAGGCGAAAGGGATCAGCATGGCTCAGGTGTCATTGGCTTGGGTCATGAGCAAACCT
GGTGTAACAGCACCTATCATTGGCACCACGTCGTTGGACAACTTGTATGACCTACTTGGG
GCCGTTGATGTCCA
>NODE_904_length_111_cov_4.675676
CATGGAATCCTAAAGGAACACATCTATCCATCTCAGCCCTCGCAACCTCTGACAAATCCT
TCGCATCAAGGACGACAAGCATACTCCTCTGTTTGACACCATCCAATACAACACTCAACA
CCACACCATCATCTTCGTC
>NODE_905_length_79_cov_4.379747
CACCAATACATGGATTCGTCTCGCAGTAGAACCTGGGGATCTCTTAGTGCTTCCTGCAGG
CATTTACCACCGTTTTACCCTTGACGAGAAAAATTATATCAAAGCAT
>NODE_910_length_119_cov_5.495798
GCATGACCGTCTTCCTCGCATAGATATCAAGAGATCGCTCCAAATGCGACCATAGGGTGA
CCATAGGGTGTGTTGGATGAGTGATGAATGATCGATGACAATGGACAATGCCAAGCGATG
GACGCTATGATATATTCTCGAATTCGC
>NODE_911_length_171_cov_26.485380
CCGAAGCAGATCACCAACAGGGAAGGCTTGATTATCTTGAGAAAAGCCGAGTCCGAGCTT
CCTGTGGTCCTCGCTGGAAATTTTGACATCCTCAGTGGCAAGGCTTCATTCACTGTGCCA
GAAGTTATTGCGGGTAATGACTGGTCGGTAGTCCTGTTCGGTGACTCTGGTAATTGGTCT
GAGGATTTCACCATCAATA
>NODE_913_length_79_cov_8.582278
CTCCTGTTCGCAAGCGCCAAAATAAGCGCTGTAGGCCTCGCTCTTCTGCGGCATCTTCTT
CCCATGCCCAGCATTCCACAAGGGTCTTTGTCCCATCATCGGCTACC
>NODE_916_length_137_cov_50.065693
CGACATTAACATCGACATCAGCAGAGACCCCATCGGCATTGTTGACCTTGGCAACAACGG
GACCAAGAGCAGCATCAACGTTAGCAAAGAGATCAGCTACAACATTAAGGTCGACATCGA
CATCAGCGTCAACATCAAGTGCAGCATTGATTTTAGCAATAATGG
>NODE_917_length_58_cov_6.586207
TTGCGCCTGCCTGAGCAAGAGCAAGGGCGCAAGCGGCACCTATACCACGTGTTGAGCCCG
TGATAAGGACATTACTACCGTGAAGT
>NODE_918_length_767_cov_48.780964
CGGCAGCCATGGTGATTCGCATGGTTCCAGGAATGACGATTCTTATGGCAGAAACGTTGA
CAATTCCACCGACTCGTATGGAAGTGGCAACAAGAGCAGGCACAACGACTCATATGGTTC
TTCTAATAACGATTCATATGGTTCATCGAATGACAACTCGTACGGGTCATCCAACACTTA
CGGAGGCAACAACGACCGTGGTCACAGCGACTCTTATGGGTCATCCAGCGATTCGTATGG
TTCCTCCAACAGACGTAACAATGATGACAACTCCTTCGGATCCTCCAATAATCGTGGTAA
CGATAACTTTGGTTCCTCCAACAGACGTGACAACGATACCTATGGCTCCTCCAACGACTC
ATATGGGACGTCCAACAACAGCAACAACTATGGTTCCTCAAATAACGACTCGTACGGGAT
GTCCAACAAGAGCCACGGTTCTAGTGACAGCAGCCAGTATGGCTCATCCAACAATGACTC
CTATCGTTCATCCAACACTTCTGGTGGCAACTTCATGACCAACGCTGTGCAAGACATCGC
TGGCAAAGTTGGTCTCAACATGAACGAGGATACGGCTGGAAGGATCGGCGAAGGTCTTAA
AGAAGGAGTCGAGCACTTCGGCCGTGGTAGTGGTAACAGCGGTAGCTTCTTCTGATTCGA
ATATGAGTGAGAGAAATGGACACATGTAATTGAAGAAGTATTTCCTGTGCCTTTTATGTA
TATTGTTAAAGGAATGAAAAATGACGTTATCATGGTTAAGGAAGATTCCACGCTTCCGAA
GTAGAATGTGGTATA
>NODE_923_length_61_cov_2611.606445
TTTAATTAGACAGTCAGATTCCCCTTGTCCGTACCAGTTCTAAGTCGGTTGTTAAGCGTG
CACCGGACGCCCCGTAAGGAGCAGCCAAA
>NODE_924_length_74_cov_32.270271
ACACTTACTCAATCGAGCCTCTCAAGCCCTTCTATGTGGTTGATAGCTCCTCTGACGACA
TAACCACTATCCATCCTGATGTTGTTGCGCACACTGCAAAGA
>NODE_925_length_110_cov_20.172728
GGATTAGTAACTCCCCCGCTGGGCAAGCAACATTGTTTGTCCTCCCACCAAAATTCAGTA
GACTTGCAATTGTCCTCCACATTAGTTGCCACAGCAAAAGAAACGGTAACAGAAAATGCG
ACAAGGATAACTGAGAAA
>NODE_939_length_238_cov_10.852942
ATGGATGAGCGTCGACAACGAGCTTGATGGCTTTTCCTTCCGTTACACCAAAGCCATGAG
CCAGAGTCTCGGTGATGTTAGTATCTTCAGCAAGCCTCACGCCACACTGGGTCTCCCAAT
AAACGAGAGGCCTGTAGGGCGCAGGAAGGTAACCCTGAGTGAAAATGTGGTTGGTGAGAT
GAGCAATTTGCTGTAACTTGATATTCTGGTTCAAACGGATTCGTTGAATGGCGACTTTGG
CGGCCGGGGAATAAACATAGCGGGAA
>NODE_949_length_128_cov_6.000000
TACGGCCAAGTCACCAGCGATGAGTACTGAAACGACGAGTCCGTAGATAGCAATGATACC
AGCCATGATAACCGGGACGACACATTTCATCATTAAGTCCGGTCGAAGCACCGACATGGC
AGAGATACCAACGCCAGACTTCGCAGTGCCATAACA
>NODE_951_length_406_cov_8.455665
AGGAGGGTCGTGGACTCATTCGTATTAATGGTTCCCCTATTCACCTTATCCGACCCGAGA
TTCTCCGCTTCAAAGTGTATGAGGCCGTTCTAGTTGCTGGCGAGGATTCCTTCAAGGAAG
TCGACATTCGTGTGCGAGTGAAGGGTGGTGGTCACACCTCGCAAGTTTATGCTATCCGTC
AGGCTATCGCCAAGGCCCTTGTTGCCTACTACGCGAAATATATTGATGCTTACAGCTCAC
TCGAGTTGAAGAAGAAGCTTATTGCGTATGACCGTACCCTCCTCATTGCCGACCCCAGAC
GGATGGAGCCCAAAAAGTTTGGTGGTGCTGGTGCCCGTGCGCGCAGGCAAAAGAGTTATC
GTTAAGCGGTTGCGTTATGTACATTTTTTTCTGGTTAAGTTCTATCTGCTACCAATGCCA
TGATAATATCCAAA
>NODE_954_length_212_cov_25.617924
CGGGAAAATCAGGCCTTGGGCCTTGGAACAGTGGAAAGAGGGAAATATTGGACCTGCTTA
TACTATTCGCGACCCGGAGAACTCGTCGAAGGTCTGGACAGTTTCAGATGAAGTAGAAAG
ATCACTTGGAGATGAATATAAACCTCTCATTCTTCAGGATTATCAAGTCGGAAATTTAAA
GCAGGTTTTTGCTTTCATGACTGACCCAGTTGGTGTCACTAATCAGTAGTTCGAACGTCC
>NODE_960_length_90_cov_7.944445
GGTGCAACAGTTGTTCCATGCGGATTAGGCACGTTTGTACCAACGTAGACTTGAAGAATT
CCAGTAAGACGAATATCAATCTCTACAGTCCCGTCTTGATAGAAGTTGTAATTCCAAA
>NODE_965_length_231_cov_13.441559
GTACTGCTAAACTAAATACCTTACAGTACTTGCATTCGCAGCCTATCTAGAAATGTTCTA
TTTCTCAATTTTGGCTTATAAATAAACCATTTAGTATCTAGGGGTTAGATTCTTGCTTGA
TAGACATTCAGCACTTATCTATTATGTTTGTGGCTACCCAACTATGCAATCATTATCATT
CTGCAGCTTTTTAAAAAAAGCATGACGAAGTAAACAACTTAAATAATTAAAACAATTGGT
ACACTAGAGAAACACAGCC
>NODE_966_length_296_cov_10.520270
ATCATACATAAGACATTTTTGTGGCAGGATAAGTAAGGAAAATGAAGTACAAGGCTAGAT
CTAAACCTCCTTGACTTTGACCGTACCACGCAGTAGACCAGTGCGACGAGCAGCAACAAG
ACCGACTTTCTGTCCGGGTACAGCGGAACGAGCCACTGTCGAGGCATGGCCGATGTGTTG
ATGGTTACCACCACCATGAGGATGGTCAACGGGATTCATTGCAACGCCACGAGTACGAGG
CCAGTTGTAGCGCTTAGCCTTGAACTTATGATACGCACGACCAGCTTTCAACAAAGGTTT
ATCAATTCTTCCGCCACCAGCAAC
>NODE_967_length_313_cov_11.201278
GCCACCTCCTGCCAAAGCATGGGAAGCATTTTACCCTAAGGGCAGCATTAATCCTGGAAG
CACCAATCCTGGAGGATTCGGTTTCTATCTCTCAGGCCCAGCTTCCTTCGCAAAACAATT
ACAGGACGGTGCAAAGGAAGTCATCATAAGCTATCGCATGATGCTTCAGAAGGATTGGCA
GTGGGTCAAAGGCGGAAAGCTTCCTGGATGGTTTGGTGGCGTAGGTGACCTCGCATATAG
CTGTACCGGTGGCAGACAAAACGAACGATGCCAATGCTTTGATATGAGGCCAATGTGGAG
GACCTCTGGTTTAGGGGAGCTATATACATACCTTCCGCTTA
>NODE_970_length_319_cov_9.746081
GGAAACCTGAGGAAAAGTGCCAGTGGTTGGACAGTGGGTCGGTCGTCACATGATGTACCC
TCCACGGCACCGGTAAATGGGACATTTGACGCGTCACATTTGCCACCGTCCCCCAAGTTG
CCGAAACAATTCAGGACTTCAACTGCAGATACCGCCTCAACTGGCGTGAGCTCGCAGCGG
AGGTCGGTTCAACCAACACTACACACTCACGGAAGCATCATCCACGAAACAAATGCAATT
AAGAATGATGAAGTCAGGAGGGTGACAGAGCTTGCGTTTTTGGGTTAAACCGAGACGGGG
ATTTTTACTGTAAATGCCACACAGATATCGTTTTGCCAGGAAAACAG
>NODE_971_length_29_cov_1178.413818
GTAGCGACGGGCGGTGTGTACAAAGGGCAGGGACGTAATCAACGCGAGCTGATGACT
>NODE_972_length_63_cov_25.507936
CAAATGTTGTTGCCCAAGCCTTCGTCAGGGGTCTGTTGTGTGGGAACAGCGCATTGAAGC
CGAAAGTAAACTCTGCTGGCCAGAATGTTCC
>NODE_981_length_62_cov_2.806452
TGATGACGGATGGTGATCGCTTGAAGGGGTCTGTGGAATCATTGAACCATTGTGAAGTAG
TCAAGAAATTGCCGAGATCTGCGATGGTCT
>NODE_982_length_65_cov_5.507692
GATGAATCAGAGGCCGAAGAGGAAAAACCAAAGAAGAAAGCACCTGTTAAGAACGCCGCT
GCTAAAAAGATGCCTGTGTCCAAGAAAGCACTA
>NODE_986_length_128_cov_6.500000
GTGGGGTTGTTGCATCTCGACTTGCAGAGAATCCAGAGTGGAATATTTTAGTCATTGAAG
CAGGTCCCTCAAACAGAGACATATTTGCATCATCCGTCCCAGGACTTCTGGGGCAGCTAC
AAAACACCCTTGTAGACTGGAACTATACTACAACTC
>NODE_990_length_1336_cov_41.973801
AATTCGAAGGCGAAATGTTCCCAACTACACTTCTTACTGCGCTTTTGCTGGCTCTGTTCG
TGGCGGCAAAGCCGATCGTTCAAGTCCGCGACTCCCCAGTCACGCTTCCCTTGTCCAGAC
GTGTTAATATTACCAGCGCACAAAACCTCTATCAACATGACCTTAACCGTGTCAAGGCTA
TGAAGGCCCGCGCGAAGGTGGTCCTTGGGGATGAGCTCACCCTTGAAGAGGCGGCAATTG
TCAATGAACCTGTTGACAATCAAGCAGTGACTTATATCGCATCTGTTGGTGTTGGTTCTC
CTGCCACAACATACCAACTTCTCGTTGACACCGGGAGTTCTAATACTTGGGTCGGAGCTG
GGCGTGCATACGTTCGAACATCAACCAGTCAGCAGACCGGCAACAGCGTCGCAGTTTCAT
ATGGTTCAGGATCATTTTCAGGCAACGAGTTCACGGATACTGTTACCCTTGCCTCGTTGA
GTATTCCTGGACAATCTATCGGTGTTGCAACCAGGTCGAGTGGTTTTGAAGGCACAGATG
GCATTTTAGGCATCGGCCCCGTCGATCTCACGCGAGGAACGCTGTCTCCTGCAGTAAACT
CCCTCGTACCTACAGTAACCGACAACCTCTTCTCCAGTGGCAGGATCACCTCCAATGAGA
TTGGAATTTCTTTCGAGCCGACCAATACCATTGAAGTCGAGAATGGGGAACTTACATGGG
GTGGAACCGACTCTAGCAAGTTCACCGGGGCCATCAACTTCACTCCTCGCACCTCTACTT
CACCGTCCAGCCTATTCTGGGGTATCAACCAATCCGTCCGCTATGGTTCCACCAACATCT
TGGGGACTACTGCTGGTATCGTTGACACTGGTACTACTCTCCTTCTCCTTGCTTCGAACG
CTATCACCCTCTACCAACGAGCCACGGGTGCTGTTTTAGATAACAACACAGGATTGCTTC
GCCTTACTCCGGCCCAATTCGCAAACCTGCAGAGTTTGTTCTTTACCACTAACGGTGTCA
CTTATGAACTGACCGCAAACGCTCAAATCTGGCCTCGTGCGCTTAATTCTGCTATTGGAG
GAAATGCCAACAGTGTCTATCTAATTGTTGGCGATATCGGTACCCCAAGTGGTGAAGGTT
TCGATTTTGTCAACGGTTATGCATTCCTTGAGCGTTTCTATTCGGTCTTCGACTCTGCGA
ATGGTTCAGTTGGATTTGCGACCACTCCTTTCACAACGGCCACAACAAATTGAGATTTGA
TAGATGAAGGTGAACTGAATTGTATATCTACATTTGGGTTTCTCTATTTCTGTTGTGATT
TTAGTATCTGTATTGCTTGGAATATCAATATTTGTCGTTCAATG
>NODE_991_length_235_cov_45.948936
CTAGTCCTTTGATGAACACGATCTAGGGACATAGCAAATACACTTTCACTATCTTATACA
ATTTCAAGCTTCGAGAGTCAAGTTATTTAGAGTTTGCTGCCAGAAGTGGCATCTATCAAG
CGCTGCTGGGCCTCATCGAAGTTGATGACGCTCCAGATGGCATTGAGGTAATCGGCTTTG
ACATTGAGATATTGGAGGTAAAAGGCGTGCTCCCAGATATCAACACCAATGATAGGGACA
TGGGTAAGGAGAGGATCTTGGTT
>NODE_1000_length_51_cov_62.137257
CTTGCGACTCTAACCTGAACGCTGATTACACTCTCACCTTTTGTCCTTGAGTGAATCCTC
GACCAGATAGTAAACCAAT
>NODE_1002_length_126_cov_42.269840
TTCGCTCTCAACCTCCATCGAATACCTCATTGCAAATGAGTCCCAAACAATCACAGTAAC
TCAAACTACCATTCAACTACAAAGGCACAACACATTGATTCCGATATGGGTTTCCTACAC
TTGACTCCGAGAAGAAACATAGTGTAATTGCAGT
>NODE_1007_length_67_cov_8.358209
AAGCAAGTGACGATGATGTTGTCAAGGTATGATTTGAGCATTTGGGATGTTGTCGCACAG
GGATGGAGGAGGCCGCAGGGAATTATCGGTGTGAC
>NODE_1012_length_163_cov_5.969325
TTACTTGCATCGTGTTGGCCGTGCTGGTCGATTTGGCACTAAGGGTCTTGCTATTACTTT
CGTTACCTCAGATGTTGACCAAGAAGTTATGTCTACGATTCAGGCTAGATTCGAAGCTAT
CATCTCCGAGCTGCCCAATGACATCGACCCTGCCAGCTATATGACTTCGTAGACCTCTTA
ACATATTCCCT
>NODE_1014_length_142_cov_33.380283
GTGGTGGGGTCCTGTTGAGGAGCACCAGCGTATCGGAAGATAGCACGAGAAAGAGTAGCA
TTTTGATTGAGATTGCGTGTGGGATTTCCACCCACGAAAGGAGCATTGAACCAGTAGTTG
TCAACTGGCTGGTCGGCTTTGACAACAACGTCGTAGCGTTGTCCAGCAAG
>NODE_1018_length_102_cov_7.500000
TGTTGTCCACCTTTCATACCCTTATCGATGTGAACCTCCAACATCTTTTTATCAGGAATG
ACTTTCTTGCCCTTGCAGACGTTGCAGCGATCTCTGGCATTGATGTATTCGCCGGTACCA
GAGCAATCAA
>NODE_1019_length_553_cov_17.012659
GAAACTGAATAACACTCATGATCCAGTTGATGTTCAGGTCCTCAACTACGGGTAACAGGC
GGAACAAAGTACTTTCATGAGGATCTATTTTACCTGTATTGATATCTCCCCTAACCCAGT
TATTTGATGGGGATTGACACCGACAGTAATGATACCAACAATACCCTCTGGCCAGTCGTC
ATGGATAGAGGTGACAGAAACGACGGGGGAGTATCCCTGAGACAGAGCATTTTTATAGTC
GGAATCAGCATCGTTCATGATCCTGGAATGGGTGTTTTGCGTATATGGGGAAGTGCCTCC
AATGAGATTAGTCCACTGGTCAGTGAAGTAGAGCTTCCCGACATGAGTGGTCGAGGAAGA
CATGCTTGACGAAGTATGAACCGCTATATTGACATGATTAGCGCCACTCGACCATCCTGG
ATAGATCATCTGAAATTCGGCAATGCCACCAGAATTGGAGGATGTAGCTCCTCGAAGGAA
GTTTCCGTATTCGCCAAGGGCATTGGGCGCCCAGACCTCGACCATCGTGTCGGTGAGTGG
CTTGCAGGTAGTCATATCCATGAGGCCAACATCAAGAACGA
>NODE_1022_length_86_cov_4.441861
TTATTTAGCGTAACTTGACGTCCTTGGCTTTCTGCGTGGTTGTAAAATTGGGCAGCGACT
TCCAAGGTCTTGTTTGGTCCTCCAATATCGCACCACATGATTTCAGTATCGTAA
>NODE_1024_length_215_cov_9.883721
ACGAGTCCTGATCCAACACTCGTTTCGTCAGCAGGGGTCAACAATCTGCCTTGCCCTTCA
TCCTCGAAGTGTGATAGTGTCGATCATGCACCAAATTCTAATAGACACAAACGTTGGGGA
TCTCATCATTCAACATCATCGGCGCCACCCTCCGCGAACCCTATTATCTCATTGACACCT
CCTGGTCAGATGAGTTCTTTTAGCCGGTCCTCTTCCATGTCCTCTTCCGCCCACCGGCGG
GCG
>NODE_1029_length_29_cov_9.344828
ATGAGAAAGCGTCTGATGGTCATCTGTTTTTCGTTTCTTTCCTCTCCCTTTTTGGTC
>NODE_1045_length_82_cov_8.768292
ATGGTTTGTTTGGTATCCGCACGAGGGGGATCAAAGATGGCAAGAAGACCGATAAGTTCA
AAGCCGTTGCCCTCAGCCTCTGGATCATCACCATCCAACTCCTCGTAGGC
>NODE_1047_length_608_cov_11.266447
CCATTTGAGTGGCAGGAGCGCCCTTCGGAATAGGAGCATGGGGGACAGGAGCATGAGGGA
ACTTCAGTACGAGGCCGAGATCCTCAGCAATCAGATCCGCGCCCTTCTCTCCAACAAGGA
GAGCAGAAGAGTAGGTGTTCGTGCCCAAGTTGTCAGGACAAATGCTCAAGTCAACACACT
TCAAGTTCTGGGTACCGTAGACGTTGAGTCGGGCATCAACAACACCGCCCTGCTCTCTTG
ACTTCATAGCACAAGTGCCGAGACTGTGCCATGTAGTCTCAACGTGATCAGAAATCCAAT
TGTCAATGGCCTCATCATCCTCGGCAGAGTACTTGATACTGTCATGAATCTTCTTGGCAT
CGTATTCTTCTCCTGGTTTGTGCCAAGTACCCATATGCAACCCGACAGTGAAACTATCGG
GAAGAATGCCTTGGGCAGTCCTCAGATCAACGTCATGGCAAACAGCAGGAGAATCGGGAT
GGAAATGTGGGTGATGAGAAGTCAATTCACCACGGAAGGCATCCATCCGTCTGGCGACTT
CACGCGTCACCTTGTAACTCCATCTGATAGGCGCAAAATCGGCCTTATGGTTCATGAAAC
CGGAATCGAAGAATGGTTCTTGGTAAGGGGATTTGA
>NODE_1048_length_406_cov_28.763546
ACAACTCAGGTTGAATACTTTATAACTTTACTCCCCTCTCTTCTACTCGTTCGGCCTGTC
TGCTATCATCTAGTCAGAAATGCTTAATGAGCCATTGAACGGTTTTCTCGAACGATCCCT
CCTTTGCAGCTTTCGCCTTGGGGTCACTCAAGTCGCCACGAACAGCAAACCCATGGGTAC
ATCCTTCATAGTAATTCATCTCGTATCCATAGGAAAATTTTCCTTGACCGAAAATCTCGT
TAGCTTTGGCTTGACTTTCGTGAGGGAACTGAACATCGGTAGTGCAACTGTTGATAAGGA
GAGGTACTTGGGATTTTTCGAAGTATGTCTCAAGATCCTCAGGCACCTTCAATAGGGATG
GGTGGGAGACGACGCTAACTTTGATGTCATTCTCAAATGCGAGGTCAAAGACGTAGCGAC
CACCGAAACAATAG
>NODE_1056_length_137_cov_6.861314
ACCTTGCTCTCTTCAATCGCAAATAACTCCTTCCCGCTACTCGCTCTACCAAATCCAGCT
TGAATTTCATCGACAATGAGTAAAATTCCATGTCTATCACAGACTTGACGCAATCCCTGA
AGGAATCCTGCCGGAGCAGGAACGTATCCTCCTTCTCCTAAGACA
>NODE_1057_length_378_cov_16.899471
GGTCTGTACTTTGGTGTCTATGATTCGCTCAAGCCCGTCGTTCTCGTCGGTGCTCTTGAG
GGTTCGTTCTTGGCTTCATTTTTCCTTGGTTGGGGTGTCACCGTCGGTGCTGGTCTTGCT
TCTTATCCTCTTGATACCATTCGTCGTCGCATGATGATGACTTCTGGAACCGGGCACAAC
TACAGGTCCATGGCTCACGCTGGCTCTGAGATCATCAAGAGGGAAGGTGCAAAATCTCTC
TTTAAGGGTGCTGGTGCCAACATTCTACGTGGTGTTGCTGGTGCTGGTGTCCTTTCACTC
TACGACAAACTTCAAGAAGTCTTGTTTGGCAAGGTCTACAAGGGAGGTTCTGGGTGAACG
GTTCACTAAGTTGCTATTTCCATATATACACTGCGCATAGACTGTC
>NODE_1065_length_89_cov_11.831461
GAGACAGCGGCTGTTCAAGCAACTGACTTCATCACCTTTGGCCTCTTCGACACGACCACT
GAGTGCACAGGATTCTGTGATACAGTAGTCGGCTGCAGTTTTGCAAACAGTTACCGC
>NODE_1068_length_731_cov_18.668947
ACACAGACGAGTTGCACCTGGGATCATTTGCGAGTTCCCAAGAAAGCACGTTGGGATGAT
CGCGAAACCTTGTGACAATTTGTTCAGTGTAATTTTTGAAAGCGTTAATCAGAGTCATAT
TGGTATAGAACTGATCATGCTCCAAGGGGCCACCAAAGTTTCGAACATAGGCATCCATGC
CACCATAATCATTACTCAACGTATTTCTCGGACGGGTATCGTTAATTCCAAGTAAAGTGT
CGCGTCTCCCGAACCGAAATACGGTGAGAGGATCAGTAATGTTAATGACATCAGAGGGTT
GAGGGTTCCAATTGTTCGTCAGAGAAAGGAGGACGTAGAGACCATGTTTCTGAGCAAAAT
TCATGACCTTGTCAAGCTTTTGAAGCCCGTTGGTGCCATTATTGATGGTCAAAGTCCCGT
TTTGAATCAACTGGAACCAAGTCCCGTTTTCTGGAATTTGTTCGACATCATTAAACGCCC
ATGTTCGCACAGCATTGAATCCTGCTTGAGATATGTTGCCTAGAGTGTGATCGATATCTT
CGTCAGTGTTCAATGAAGACAACCAGTATGCAGTGGTGCCAATATAGGTGAATCGACTTC
CGTTGACCATCAAGTTGCTGCCTTGTTGGGATACGAAATGGCTCTTTACGGCATTGCTGT
TGCGCCGTGCGACGTTTGCTGTCGTTCTCGTGATTGAGTGGGCAAAGGCAGTAATGGACA
GGAGGGAGAACAAGACGAGCCCATGGGAGAAGACGAGCA
>NODE_1069_length_62_cov_9.145162
CGCTCAACTTGTCCAACATCCATGACGAGGGTGCTGCCAGGCGCTTCAAATGCTTTTTGG
GACCCCGAGCCATTTTGTCCTTGCGGTTGC
>NODE_1070_length_69_cov_7.333333
TTAGAGACTTCTGCAAAGAATGCGACCAACGTTGAGCAGGCTTTCTTAACGATGGCGAAG
CAAATCAAGGACAGGATGGGTTCTACTGCCACACCAA
>NODE_1071_length_244_cov_7.397541
TGTCGAAGCAGACTGCGAAAGTATAATATACAGACAGATTAGAACATGCATAAAATCCTA
GATATGCCAAGTAGATCGACCGCATCGGTCAATGACCATCCAGTTGTAAACATTGGCCGA
GCTAGTCGTTCACCAGTCACCAGCGGCATCGTCAAAGCCATTATCAAAACCATCCTGATA
AGCCTCTTCTTCCCTATCTTCTATCGCATCCATAAGTAACGCACCGCCTACCAGTCCGGC
ACCTCCCGCTAACAGCGCAGTACCCATACCCA
>NODE_1072_length_94_cov_101.553192
TATTGATGGTGAAATCCTCAGACCAATTGCCAGAGTCACCAAACAAGACTACCGACCAGT
CGTTACCCGTGGTAACTTCTGGCACAATGAATGAAACATTGCCATCGAGGATGTCAAAGT
CT
>NODE_1073_length_284_cov_12.214788
AGATCCACAAAATTAGGATTACCCTCACAAGTGGCAATGTTAAGAACCTGGAAAAATTTT
CTGGTGATCTGATCAACCGTGCCAAAGACAAGCAGCTCCGTGTCAAGGGCCCTGTTCGTC
TTCCTACCAAGGTTTTGAAGATCACAACCCGTAAGACGCCTTGTGGTGAGGGCTCCAAGA
CATGGGATCGTTATGAACTCAAGATTCACAAACGTTTAATTGACTTGCATGCCTCCAGTG
AGGTTGTCAAACAGATCACCAGCATCAGCCTAGAGCCGGGTGTCGAGGTTGAGGTTACCA
TCTCTGCTTTGA
>NODE_1075_length_269_cov_8.319702
TGCTATCATGGCCGCTCTAGGCGTCTGGTACAACGATTTCTACGGTGCCCAAACCCTGGC
TTTGTTGCCGTACGATCAGTACCTACATAAATTTGCGGACTATTTTCAGCAGGGAGATAT
GGAATCGAATGGAAAATTCATCACGAAGAATGGTGAACGCGTGAACTACCAGACTGGGCC
GATCATCTGGGGTGCCTCAGGGACCAACGGACAACATTCCTTCTACCAGCTTATCCACCA
AGGCACAAAAATAATTCCCGCAGACTTCATTGCACCTGCCAACACCCACAATCCTAA
>NODE_1079_length_1505_cov_35.976078
GGCTTTGAGAGAGATGCTGTTCTTATTAATAGCCAATACCCTGCCCCTCTTATCACAGTC
AACAAGGGAGATCGTCTCGTTATCAACACACATAATAAGTTGAGCGACCCTCGTATGAGG
CGTAGTGTTTCTATTCATTGGCACGGGCTCTTCCAAGCAAGGACGTCTGATATGGACGGT
CCTGCCTTCGTGAATCAGTGCCCTATTCCGCCAAATACCACCTTCGTTTATGATTTCAGC
GTTCCTGGACAAAGCGGAAATTTCTGGTATCACTCTCATCTCTCGACCCAGTACTGTGAT
GGCTTGCGTGGCGCTATTGTGATTTATGATCCAAATGATCCATTGAAACATCTGTACGAT
GTTGATAATGAGGATACTGTAATTACCCTGGGGGAGTGGTATCATATCCTGGCGCCAGAC
GGCAACAATGCATTTTTCTCAACTGGTATTGTTCCGGTACAGGACTCTGGCCTGATCAAC
GGAAAGGGAAGGTTCAATGGTGGTCCTCTCGTTCCATTTGCCGTCGTCAACGTTGAACAA
GGAAAGCGTTACAGGCTCCGTATCTTTGCTCTATCTTGTCGGCCGTTCTTTACCTTCTCT
ATCGACAACCATAACATCACATTCATGGAGGCGGATGGCATTGAACATGATCCCGTTGAA
GTTCAAAACATAGATATCTATGCCGCTCAGCGAGTCTCTGCGATTCTCAATGCCAACCAA
CCAGTCAATAACTACTGGATACGAGCACCTCCAACTGGTGGTAATGCAGCTAACAATCCC
AACTTAAACATAAGTCTCACACTTGCTATCCTCCGATACCGAGGCGCAGCCGATGTTGAC
CCCACCACAACTAATCCCGGCGGGCCTAAACTGCTCGACCAGCAGATGCACCCCATCGCG
GAAGTTGGCCCTGGGAAGCTCGGTGATGGTCCCCCTGATCGTCATATCACACTCAATATC
GCTCAGCCCAACCCACCATTTTTCGACATTAACGGTATTTCCTACATTTCACCCACTGTC
CCAGTCCTTCTCCAAATCTTGAGTGGTGCGAAGACACCACAAGATCTCCTCCCTTCAGAA
CAAATCTTCGTCGTCCCCAGGAATGCGTTGATTGAGGTCAACATCCCTGGAGCCGGCGCT
CATCCATTCCATTTGCATGGCCATGCCTTCGATGTCGTCTTACCATCCAATGATGACGTC
TTCAATTTCAAGAATCCTCTACGTCGCGACGTGTATCCTATCAATGGTGGCAATACTACA
TTCCGATTTTTAACCGATAATCCGGGTGCTTGGTTCTTGCACTGTCATATTGATTGGCAC
CTGGAAGCTGGTCTTGCGGTCGTATTTGCTGAAGCACCAGAGGACAATGTCGAGGGCCCA
GCGTCCCAAATCACTCCTCAGGATTGGAAAGATCTCTGCCCAGAATTCGACGACCTTGCT
CCCACGGATCAGTAATCATATCCAAGTTTCTCCAGCTTCTTTGTTTTGTTCAAGTGATTT
AATTCATCCTACTGAATCATTTGTCCATTATTT
>NODE_1091_length_141_cov_13.524822
ATTCAGGCTAGTCCGATTTCACTCGCCATTACTTTCGGAGTCTCGGTTGATTTCCTTTCC
TTTCCCTACTGAAATGTTTTACTTCGGGAAGTAATTAACTAATAAGGTTTACCTTAGGAT
CGCTTAAATAGTATATAAAACCTAATTATTTAGATTTCTTTAAGCATTT
>NODE_1092_length_78_cov_3.987180
TTCAACAACCTAAGATCAATAAGCTTCTTATGAATGGGCGACATCGTAACATGCTCAAAC
CCAAGATATCCTTTATCTCCAAAATTATACCGTGTCTTCGCTTCCC
>NODE_1104_length_29_cov_7.275862
TATCAGTCTCTTACTGATGATGTCACTATAGCCCAATTTGACGCTGAGTTTGTGGCT
>NODE_1105_length_281_cov_19.822063
GTATTTCTTGTCTGCTCTTCCTGGTGGTCAGGCGTCGGCTCCTGCTCTCAAAAGTTGGGA
CTCCACGAGCGACACGAGTGTAACCTGGACTGTGGATCTCCAAGCAGGGACCTCTCTAAC
TATGTCCATAAAGGACAGCACTGGTGCTATAGCTTATTCGGATGCAGTCACAATTCAATC
TAGTAGCCAGACCGACTGTCTCAGCAGCAGTGGCGGAAGTGCATCTCCGGCTGGTTCAGG
CAGTTCGTCTCCCGCTCCTGCTGCCGTATCTAGTACTAGTACTAGTACTAGCGCAGCTCC
CTCTGCCAC
>NODE_1115_length_61_cov_7.918033
TGACAAACAACGCCGCTATCCAAGAATAACCAGATTGCATGAGAACCATATAGATTAGAA
AGAAAACATAAAAAAGCAAAACTATTTTC
>NODE_1116_length_133_cov_9.045113
ATGCACATAAGCATAGTGTTGCATGATACCGCTTTCGTAGCAAAAAGGAGGACTACAGTG
GATCATAATAGCGAAAAAGTATAGAGTGACATAGCCTTTCCCAATTGGCAAGACCTTCAT
TTGAGAGGGATGAACCGGGAGGAGTGTGTAGCACCGATACC
>NODE_1118_length_51_cov_2856.705811
AGGGTGAGAATCCCGTCTCTGACATGGACTACCAGGGCTTTTGTGGTGCGCTCTCAAAGA
GTCGAGTTGTTTGGGAATG
>NODE_1124_length_87_cov_3.344828
TCCCAACTTGTTCCCAAACGCCTTCATCCAAGGACGATGGAATGCTGATAACCGATTCCG
TATCTGAACCAACTCCTGACCCCAGATCAAGTGTCCCTTGTCCCCCCGAAACACT
>NODE_1125_length_532_cov_16.483082
TAGTTTGATCACCCTAGCCATCTCTCTCTCGCAGGTAGTCGCAGTTGTCCCGGCGTGGGG
GCAATGCGGGGGAAATGACTGGACAGGAGAGACAGTATGTATTTCTGGGTCTGCCTGTGT
CTACCAGAACGATTGGTATTCGCAATGCATTCCTGGGGCAATCTCCCCTACTATTCCTCC
ATCAAATACAGCTACAAGTCCTGGTCCAACATCAGGTGTTCCGTCTCCCGTCTCTACGGG
ATTTGTCAAGACATCTGGAACAGAATTCACACTAAACGGGAAAGCATACACAGTCGTCGG
TGGCAACGCGTATTGGATGGGCTTGACTGGTCTCAGTACCACTGACATGAATCAAGCGTT
TGTAGATATTGCTAAAGCTGGGGGGACAACCGTCAGAACATGGGGTTTCAACGAGGTAAC
TTCGCCCAATGGTAATTACTACCAGTCCTGGACTGGGAGCCAGCCGACCATCAACACCGG
TGCTACTGGCCTCCAGAATTTCGATAATGTAGTCGCGGCTGCAAAGGCAAATGGAATCCG
CCTAATTGTGGCACTGACAA
>NODE_1126_length_113_cov_7.238938
AACATACGGAGTGTCTCTGATATCGCCCACGAAATACTCGAATAAGAAATCTTGAATATG
CGTATTGTTTAAGTCAGTCGAGTTGGGCATCGGTCCTGCATTTTGGTCCCAATAATTTTG
AGTGACATAGATAGGAAATGG
>NODE_1137_length_80_cov_4.937500
TGTATTTCCGAAAACGAAGTCAGCATTGATGTAGTCGACAGATACTAGTTTGGTCGTCGT
AGTCGTAGATCCTCCATCAATGTTATTGAAAGTCAGTGTGCCCCCATA
>NODE_1139_length_29_cov_6.344828
TTCGTTCCAGTGATTCTTCTTCTACCCACTTTGCTCAGGACGTCCTGGACCGCATTC
>NODE_1144_length_423_cov_14.697399
AAATATACACATTACACATGAATCAGAGAAAGGGAACATGATTGCTTATAATTCGGGGAA
ACAAGTAATACACAGAATGAGCGGACCGGGTGAGCGTTTTTACACATCGATGCGAGTTCC
ATTCTGATCCATGCACCATTCAGGTCGTGCACACGGGGGCTCAGTCCCATCAGGCTCATC
TCCAGCGTCCTTAAGCAAAAGAGCAACAACACCGTGAGGCGGTACATTATGTACCGTCAT
GTTACGGACAACGGTACCATTGTCAGTGTGAGTCCACAAGTCGCGGACAGAGTACTGTCT
TCCGGCACGAATCCACGGAGACTCGGTTAAGCTGAAGAACATATCGGAAGGCTCGTCAAG
ATCGTTGATCAGCATGAAGACGGTTCCATTCTTTGTCTCACCGCTCCAGTATTCCGCAGG
AGTTGTATAGTTATTTTGCCAGTCAGGGCCA
>NODE_1149_length_129_cov_43.689922
TGTCGACAAGCACTGAGAGATATGTGCAGGTAATCGATTACTGATCTGTCCGAGTCTTGG
AGATATGAAGAAAGAAAGCATAAAGAAGTCACAAAGAGAAAGCCTTGATGAGCACAATAA
CGATAACGTTCCCGGCCCAACCCTTGATGGTATCCTT
>NODE_1152_length_465_cov_27.202150
TCACCATCTATCTCTCATTTCTTCATATCGTCCATGCCACTTCACGTACAAGCCCGCCGA
CAGGGGCCAAGATTGTCCGGGCTGGGACCGCCAACTCTGGAGAATTTTCTACTCTTTCGG
CTGCTGTCAACTCACTTCCAGATGATAGTAGCTCTCAGTCTATATTCATATATCCTGGGA
CATACACCGAGCAGGTCTCTATCACTCGGGTAGGGCCTCTGACTATATATGGATACACTA
CTGATACCTCTACCTACAAGAATAATCAAGCGACAATTCAATTTGGCCTAGATGCTGGTC
AAGCCGGTTCCGACGATGCAAGTGGTACTCTTCGCATCCATAAAGATAATTTCAAAATGT
ACAACGTTAACGTGAAGAACACTTTTGGCGTTGGGTCTCAGGCTATCGCTCTCAGCCAAT
ACGGTGATCGTGTGGGCATCTACGCGTGCGGATTGTATGGATATCAAGACACACTCCTCG
CAGAGCAGGGTGC
>NODE_1153_length_799_cov_19.177723
TTCGCTGCTAACACCTATACTTTCCGGTGGACCACCTATGCAAACGCACTCAAGAATGCT
TTCCCTCAGCTTCACTTTATTGCAACCACTAACGTCAACAGTCCCGTCCTGACCCCGAAG
CCGACGGAATATGATGTCCATGTATATCAGACACCCACTTGGTTCGCGCAGAATTCATTC
TTCTATGATGGCTTTGCTAGGGATGGCACCCATTACTTTGAGGGTGAATACGCCGCCATC
TCAACGAACCCAAATGATATTTTCGGTCCTCCTTCTGATGGTCGTCTCATTTTCCCGACA
GTAGAGAGTGCTGCTGGCGAGGCTGCGTTCATGACAGGATTAGAGCGCAACAGTGACATT
GTATTTGCTGCATCCTATGCACCTCTTCTCGGGCATGTTACCAATAATCAATGGACCCCC
AATCTTGTTGCTTTTGATGCCGGAAACGTTTACCGGTCAACGAGTTTCTACGTTCAGAAA
CTCTTCAGCCAAAATCGTGGTGATCAGTATATCCCAAGTACCTTGCCTTCGAGTACTGGG
ACTGTGTTCTGGAGTGTCGTTCGCAAGACATCTACTGGCCAACTGATCATCAAGATTTCT
AACACGGGCAGCAGTGCGGCTCGCCTTACGTTTAACTTGGCGTTCAATAACGTAGCGACA
AGCGGTACTGCGCAAGTTCTTACTGGAGTTCCTACCAGTAGCAACACTCCCCAGAACCCC
AATCTTATCACACCTCAAACCAGTAACATCAGTACTGGGAAATCGTTTACGTACAATGCT
CCAGCTGTCAGTGTCAATGTCTTGACCTTTGGTGCCTCTTAAAAATA
>NODE_1154_length_249_cov_81.698792
GCATCAAGGGTGGTACCAGAGTAGTGAGGAACCATTCCATTACCACCTCCGAGTGTGTTC
TTCACAGTACGCCAGACATGATCGCGAGGAGCGGGCTGGACATTCCATACATCACCAGCA
TATCCATTCAACTGTCCGCTCTTGAGAGCAGCGGCAACATCATTCTCATTACAAATGGCA
CCGCGAGCAGTATTGACAAGCCAAGCGCCTTTCTTGAAGTGCTTGAGCAAATCAGCATTG
ACAAGTCCACGCGTTCCTTCGTGCAGAGGGCAGTTGA
>NODE_1158_length_109_cov_4.577981
TGGCCCTGGCAGCCTTGACCTTCTTCTTGTATTCCCTGTACTTGGTATCGGTGCCGAAGA
CCCAGTCCCACAAGCGGAAGGAAGTTGCGTAGTTATTGGTGAACGCCATGTGGTGAAAAT
CATGGTGTTCAGCACCA
>NODE_1177_length_298_cov_10.218121
CAACAAACCGCTGCTTGAACCATGCCATTGTGTCCTCCTTCTTGATACGATGATTGAATC
CAACACGGGCCTTCCTAGCCTTCCTCCGTGACACACGATCTCCCGGTCGGCCCATAACAA
CGTAAAAGTCCATACCGAAGATGCCAATGGTGGGGTCATAACGAGCACCCAGATCGATGT
GCTCCTGGATACCGAAACCGAAGTTACCAGTATCTGAGAAGTTTTTGCGTTGGAGTTCAT
ACTCCTTCACCTTTAGACCCCGCTCCAGGATCTCCTCAGCTTTGGGTCCACGAATGGTCA
CATGGACGGCAATCTTCTCATTACGA
>NODE_1184_length_537_cov_13.173184
TGTCATGGGTGTGGAAGAACCTTTGGATGTACATAGTAGTAGGAAATAACAACATATCAT
CATCATCTCCGCGGTCACCTCGGGAATCAATAACCACGCATGGCCAGGCCGTGGATGAGA
GCAGGACCACTCGACGTCCCCAGCCGTGATGCTCCCGCTGCAAACAATTTCTGCGCCTGC
TCAAACGACCGAATCCCTCCCGACGCTTTCACCTTGACACGACCTCCCATATAACTCACT
GACCGGTACATCAGGCTCACATCCTCAGGCGTCGCCCCTGCACTCCCAGAAAACCCTGTG
CATGTCTTCACCCATGCCGCCCCTGCCTCAGCTGCAATGTAGCACGCAATAATCTTTTCC
TCCGTCGTCAGAAAACTCGTCTCAATAATCACCTTGACCGGATACGGATGGCATGCCTGC
ACCACAGAATCGATGTCCAGATACACCATCGCAAAGTCAGACGACTTGAGTGCCCCCAGG
TTGATCACCATGTCGATCTCCCGTGCCCCATCAGCGATCGCCTGGGTGGCTTCGTACGAC
TTGGCCTTGATCGCCGCTGCACCCC
>NODE_1186_length_184_cov_9.103261
TGTCCAGATGTCCCTCTCCCAAGAGAACGACCGATACCAATACGCACAAGAATTAACAGC
GTATACGCTTCGTCAGTTTGCTGCTGCACGTTTATCTGAACAGCAGTACGAGTCGGCCAA
GTATACTACTTCTGTCTCCAAACATCTTCAGCAAACTAAGAAGAAGGCGCCAGACACTCT
GGGAGAGATCACGGGAATTGTGAAGACTCAGG
>NODE_1187_length_270_cov_27.514814
AGCCCGGTTCAGAGTTGGACGAGTCTGTGCCTCTCCATGATTCACAAACCATGCCGCGAG
ATCAAATTTACCATTATTCAGAGCATCAGGAGCTAAAGCATCGCCGTTGAAATAATCAAC
AATGACAGTGTAAAATCCATTGCGTGCAAAATCATCGGCAAGAAGCTGAGCGTTGATTAA
CTTATGTCCAAAGACATCGGGGAGGAACAGGAGAGCTTTGTCCTTGGGATAGTCGATGGT
TGGTGTGGCAATATAAACACTGACGCCGTTGATGGTAGTTTCCTTGCCCTCGGGCGTC
>NODE_1188_length_87_cov_10.379311
TAATACGGGCGTGCAAGGTATGAGGGATGTGGACAAGAACGATTATTAGGAGATGCGCAT
CTGGGCCTTTAGAGGACAAGACAACCGTGCTTCTTGGTCTTCCCGCCTCTGCTCA
>NODE_1191_length_670_cov_10.394030
CTGGCTTGTCAGGTTTGTTTCTGAAGTACTCATTGAAGAATTTGTTGAATTCCGGTCCCA
TCTCTTTCAACTCTTCTTCAGTGGGACGAATCTTGAACCCTGCATCGATAAAGTTGGAAG
AGAGACGGGCCTTTTCGGGTGAAATTTCCCATTCTTGGAAGAGCTCATTTCGGACTTCGG
GAACGCCACGAAGGAAAGCATCTGCAGTGGTCGATTCGTTTGAAACACGGTAGATGGAAA
GTGTGGTATAATGATCCTGATACTCTTCACCAACACCAGGTAAATTGCTGACAACGTTGA
TATCCAGTTTTCCCAGCAGCTCTTTATTACCCACACCACTCCTTTCCAAGATTTGTGGGG
TTCCTAATGTCCCAGCACTCAAGACGACACACTTCCGCGCTCTCACAATGGTTTCGATCA
ACTTCCCGCCATCACCACGGTTGCGAGCAGGAACATATGCAACACCAACGGCTTTTTTAT
CTTCAAAAATAACACGGTTAACGCGTGCATTGGTGCGGAGGTACAGATTGGATTGAACGT
CCATTACACTATGGACGTAGGCCGTTGCGGCGTCGGAACGACGTCCGGTATGACGGTTAA
CGTATTTGGCCCAAAGTTCAGATGCATGAGAAGTCTGGAGATCTTGGATATCATCACTGA
AGGGAATGCCAAGAGAATCAGAAGCACGCAAGAAATCA
>NODE_1200_length_363_cov_26.228651
GAACGGGGTACTGTAAGTGGTAGAGTAGCCTTGTTGCTACGATCCGCTGAGGTTAAGCCC
TTGTTCTATAGATTTGTTCGACTTTGTTGAACTTCTTTCCTCTCCTTCAAAACTTCAGGG
CCGGTCAAACTTTAGAGAGGTCCATTCCTGAACTGATGCTGCAGACAGATGTGTATCAGG
CAGAAGAAGCATCCACGGCCATAGGACTCTGAAAGCACCGCATCCCGTCCGATCTGCGCA
GTTAACCAGAGTGCCGCCTAGTCAGTACCACGGTGGGGGACCACGCGGGAATCCTAGGTG
CTGTGGTTTCTTATTTTGAACTCCAGTAGTGTGTCAGTAAAGTAGTTCGACCAATAGTCA
GTCAAGTAGTTCGACCAATAGTCAGTCAGCC
>NODE_1201_length_74_cov_12.675675
TTCCCCGACAACACAACTCATTGAGCTAGAACTCGCTGGACAAAAATTATCTGACCTTGA
AGATGTTCTAGATTATGTCTTTTGTCAAGGATTTGTTGAGGC
>NODE_1202_length_118_cov_11.652542
AGCCTCGCTATCGTCTTCGTTGGTATCCTCAGGTGCCTCAGCCTTGTCCTCAAGGCGCTT
CTTAATTTCGAAGGTCTCGGCTGCAAGTTTCTTGGCGTCCTCAAGAGAGTGCCCAACATA
AATGTTGTTGAAGAGGATATCTTCAG
>NODE_1205_length_154_cov_5.487013
CAAATGACAGTGACTGCTCCATAAGCAGGTTACAAAAGAAGCGAGAAATCGTGTAACAGT
GCTAGTGGAAGGAAGAAAACACAGATAGACTAAGAGGGAACAAGGTGATGATGGGGATTT
TGGTGGCAGTCGAGATTCATAAGAGATCGACGACCTCAAAAATAGTACAGAAATAAGAAC
TA
>NODE_1209_length_1042_cov_21.142035
TGGCTGATCAGGACCTCCACTATCCAGGTGATTCCTGGAATGATCCTGGGACGAACCTTT
ACGGCAATCTTAAAGCTATCTATAGGCTCAAGAAGCAGAACAGGCAGCTGAAAAATATTT
TGAGCATTGGCGGTTGGACCTATTCTCCTTCTATGCATCCGGTCGTTGTCAATCCGACTC
TTCGCTCTGAATTCATCAAATCTTCTGTTCAGATACTGGAAGACTATGGTTTTGATGGAC
TGGACATCGACTATGAGTATCCAACCAACGATGATCAAGCAAGAGGATATCTTGCACTTT
TGAAAGAACTTCGTGAAGCTTTAGACCAACATGCGAAAGTTAAGGGGGCCAATTACCACT
TCCTCCTCACGATCGCTGCCCCCTGTGGTCCAGACAACTATCAGAAGCTCCACATCACTG
AGATGAACAAATATCTTGATTTCTGGAATTTAATGGCATATGACTTTTCTGGTTCCTGGG
ACACGAAGACTAATCACCAAGCCAACCTCTATGGTTCGCCAATCAATGCCAATGACGCTG
TCCACTACTACCACTCCCATGGTGTTGCCCGCTCAAAACTTGTCCTTGGAATCCCACTCT
ATGGTCGCTCCTTTTCAAACACTCAGGGTCCTGGCCATCCCTTTTCTGGCATTGGCCAAG
GAACTTGGGAAGCAGGCATTTATGATTACCGGGTCTTACCTCTTCCTGGCTCTCACCTAT
CCAAAGACTCAAAACTAGTTGCTAGCTGGATATATGACCCTCAGAGGAAGGAGATGGTTA
GCTTCGATGATGAAGCGGTTGGAGAATGGAAAGGTAAATATATCAAGGAGGAAGGTTTGG
GCGGAAGCATGTTCTGGGAACTGAGTGGTGATAAGGGCACGCAGAGGGATGGCATGGAAG
GAGGCTATGGCAAGGATCTTCAACCCGGTAAAAGTCTCATCAACATTGTGAAGAATGCCA
TGGGTCCACTTCACAGAGGCGAGAATTGGCTCAAGTACGAGAAAAGCAAGTTCGATAACA
TGCGTCAAGGAATGCCCTGATTTATTTGGACACGAGATGTTGACGGGAAT
>NODE_1217_length_90_cov_13.877778
CTTTGCAACGCACAAGCCTAATTTCATGAAAACATGGAACATGTCTTTGCATATCGTGGT
AGCATATGAAGAACTGTCAGAGTCAAGGCCAAGACGGATACACAAAACCCGCAATCTC
>NODE_1223_length_29_cov_40.517242
GAAAGGGAATCCGGTTAAAATTCCGGAAACAGGATGTGGATCTTTAACGGCAACGTA
>NODE_1224_length_79_cov_29.316456
CGCATTCCCCGACAGTGGGGGAAGCTTGGTTAATGCCCTGGCAATTCACACTCAGGCTGC
AAATACTCAATCCGCGGTAGATGCTACGACTTCTGATGTCAACAGCA
>NODE_1225_length_163_cov_9.251534
GTGGAGAATCCCAAGTCCATCAGTGCAACTTTAATATTCCCATTCTCAAGTCCAGAGGGA
ATGGCTACATCAATATGGAACTTGGAGTTGAAGGGAATATTTTCCGGTACATTAGAGATC
CGAGGCCTCTCCATGGTCATGTACGGAGGGTTTAGATATTCTACACGGAATTCGCTGTGG
TATTTTGTTCC
>NODE_1226_length_453_cov_7.373068
GTCCCCACAAACTCCGCGAATCCCTTCCTCTCACTGTTTTCCTTCGTAACAGGCTAAAAT
ATGCTTTGACTGGTCGAGAAGTCGTAGCGATCGTCAAGCAGCGCTTGATCAAAATCGATG
GCAAAGTCCGCACCGACCCTACCTACCCTGCTGGTTTCATGGACGTCATTTCCATTGAGA
AGTCTGGGGAACACTTCCGTCTCCTTTACGATGTTAAGGGTCGTTTCACCATTCACCGTA
TCACACCCGAGGAGGCTAGTTACAAACTTCTCAAAGTCCGTCAAGTCGCCGTCGGTAGTC
GTGGCGTCCCTCACATCGTGACTCACGATGGCCGAACAATTCGTTATCCTGATCCTCTGA
TCCGTGTCAATGATACCGTTAAGTTTGATCTTGAACAAAACAAGATTGTTGATTTCGTTC
CATTCGACACTGGAAATATTGTCATGATTACTGGTGGTCGTAACATGGGTCGTGCCGGTG
T
>NODE_1230_length_1064_cov_12.425752
CGATACACAATGCCAAGTGCTCAAGAAACTATCAAAGTTTGTCATAGTACGTATCGAGAG
GAGGAACTTCTTCCTTGAGACCTTTTCGTTTACGAACACTCTTAACCAGTTCCTCCATTT
TGCTGCCTTTCTCGAGAGGATCACCATTCATCTGCTCCCAGTGGTCGAAGACTGACTGGG
GGAATGCCTGGCCACCGGTGTGGGCGCGTAGCTCACCATTGAATCCCAATGAGTCAGCGA
CGGGAAGGTAGGCCTTCACTGTGAACATGGGTGTTCCTGGTCGCTGTTCTTCGCTGAAGA
CCTGACCACGACGTTTGTTCAAGCAACTGTAAATTCCACCAATAGCATTTTCTGGACACT
GGATTTCAACTAGGTAAACAGGTTCTTGTAGTGTCGGCTGCGCAAGCAAACAGGCTGCAT
AACAGGAACGACGCATGGTAGGGATGATTTGACCTCCACCACGGTGGATGGCATCTGTGT
GAAGAGTGACATCAAGAATGTTTACGCGAACTCCGCGCATGTTTTCTTCACAAAGCACAC
CTTCTTTAGTTGCCCACTGGAAGGAGGCAACGCAGGAATCCTTGATTTCATTCAGATACT
GCACACCCTTGGTGGTATCGACCAATGTGTTAGGACCGGTGGTGTCGGGACCGAAACACC
AAATCTTTCTCGCTTCGGTGACATCCCATCCATATTCGTCCGCAAGGATGCGAGCCCGAA
CCTTGAAATCGTCACGAGCATTGATCTTTCCTTCCTCGATTGCTCTCGTGACTTCTTCTT
CAAGAGGTGTGGCCTTGCTAAAGATACGATTGTGCTTGTTCTGTGACTTGGAAAGGGCAA
CAATGCTGGACTCCGCCTTAACGGTCTCGCGATAAGGAATGACGGGATCAGATATTTTGA
GCGGTACACCGGCGTGATCCTCTTGAAGATCCTTGAGGCAAATTTCGAGATGAAGTTCAC
CAGCACCAGCCACGATGTGCTCACCGGTCTCGGAGATCGAGGCCTGGACGCAAGGATCGG
ACTTAGAAAGACGCTTAAGGCCTTCGACAAGCTTGGGGAGATCAGCAGCATTCTTGACCT
CCACAGCAACTT
>NODE_1231_length_437_cov_7.020595
TCAATAATGTGTTCATAAGTGGTCCTTCAACCTCAGTAACTGCCTTCACACGTGGAAATG
CGAACTTTCACGCGTATGTATCCAACAATTATTATGATCCAGACAAGGACGGTAGCTTGA
ATGGTTTCGTTCTTTCTCCAACATCCCAAAATTACTCTCCAATTGATTTTCAATCTATTC
GGTACCCTTATCCGACCGTGAAAACACTGTTGGACCCCCTCGATGCCTACGCCAAAGTCA
AAGCCTCTGCTGGTGCTAGCAAGTTCAGGGACAGCGTCGATAGCTACCTCGTTAATACCG
AACTGTCGTCCTTAGGGAAGGTCGGTGCTTTGATTTCAGATCCTACTGCTTCCCCAATTG
GTGGACCAGGTGTGATCCCAGGTGGGACGCCACCCGTGGATAGTGATGGAGATGGTATCC
CGGACGACTATGAGTCCACCCACGGAACTGATCCTCAAACTAATA
>NODE_1234_length_91_cov_4.483517
TACGGAACTGCTGGCGTCATTTTCATAAGCGTGGCAACGTGTTGTTTGACTATTACACGT
AGGGTGGGGTGACGTCGGAATCAAAGCAGAATTGGAAGCAGGACGAACATGTGGTGGCT
>NODE_1245_length_597_cov_19.566164
ATATAGTTACGAACGAGATATAGAGGGAAAAGCTAAGGTGCGAGGGAGGTCTTCCGAATG
TGAATTTAATGAGGGAGCGCGAGTATAGCCGCCATCCAGCGTCAACATATGCCCAAATCA
AGAATAGTACATGAAAGAAAAATTCAAGAGCCCTGGGGTGCTTCCTTGAAAGAGATAGCT
TGCTCCATACCCACAGCAGACACGCAGGTAACAAGAAGCTCCTTTCCAGATTCAAATTCT
GACTGAATTTGTGAGCCGAGCTCGCCCTCAGGTAGCCGAGTGTCCTCTTTCGTATTGCCA
TCTGGGGTCATGAGGGTCATGAAATCGCCCGAAATATCGACAAGGGGATATTCACTGCGT
CTCACGACAGGGACCTCCATGTTATGGGTAGAAGGAGACATATCTTCATATTTTTTACCG
GTGAAGATGTCTTGGCCAACCAGATTGACCTTGGCATGACCATGCTTCCCGGTTTTTGAA
GTGCTCATCTCGACGATCTTGCACGGATGGCTCTTAAGCATGACATGACCGTTTTTGCGG
AGAGCAGAACATTGTACGGGATAAGTGTGAGAAGCTCCAGCCCCGCCCTGATCAAAGTCC
TGGTTGTGCTGCTCGTCGTCGGACA
>NODE_1252_length_202_cov_36.153465
ATACATTTCCGGAAGCCTCAGACAACACCAGAGCTGGCGATAGTAACCTTCTTGTTGACT
TTGCCAGAGTCCGATCCCAAACTTTCAATCTTCTTAACCAAGTCCATACCCTCGATAACC
TCGCCAAAGACAACGTGTTTTCCATCAAGCCAGGAAGTTACAACGGTTGTGATAAAGAAT
TGAGATCCATTGGTATTCTTTCCTGCATTAGCCATGGAGAGGAGCCCAGG
>NODE_1253_length_632_cov_67.992088
TGCCGAGCAGGAGCCCCGTCTCCTTGGCACCATTGAAAACAAGCTCGGGATTCAATCTTG
GCTTAAAGATCAGGGTCATGAATTTATTGTAACAGACGACAAAGAGGGACCTGACAGCGA
CTTCCAGAAGCACATCGTGGATGCCGAAGTTCTCATAACTACCCCATTCCACCCTGGTTA
TCTCACTCGTGAATTAATCCAGAAGGCGAAGAACCTCAAAATTTGCATTACTGCCGGTGT
CGGATCCGATCACATTGACCTGAATGCTGCTGTTGAAAGCCGTATACAGGTCTTGGAGGT
ATCTGGTTCCAATGTCGTCTCAGTGGCTGAGCATGTTGTCATGACCATCCTGCTTCTCAC
TAGGAATTTTGTACCAGCTCATGAGATGATTGAACGTGGAGACTGGCAAGTATCTGAAAT
CGCCAGGAATGCCTTTGATCTTGAAGGCAAGGTCGTTGGTACCATCGGCGCAGGCCGCAT
CGGTTACCGTGTCCTTGAACGTCTTGTCCCATTTAATTGCAAGGAGCTTCTTTACTATGA
CTATGCACCTCTTCCAGAGGCAGCTGCCAAGGCAGTGGGAGCACGCAAAGTCACCAACCT
CCAAGAATTTGTCTCTCAATGTGACGTTGTCACTGTCAACTGCCCTCTGCACGAAGGAAC
>NODE_1255_length_362_cov_63.301105
CGTGATGACTATCTCTACCTGCTTGGACCGGCAGTTTAAGAGATGTTGAAGCTCTCAAGA
TTGAATCCAGCGGGCCCAGTGGCACATCCAGAGCCAGCGCCGGTGACAATAGTCGCGCCA
TTGGTGCAACGATCGTGTGCACCGCCAGACTCGAAGAAGTTAGCGTGGTTGGGAACACCG
GAGTAGCTGATTGACTTCGCGGAACCGCCATTGGTGAGGAAGACGCATTCGTTCGGAGTC
ACGCCGGGGCTGGTGGCGATGACTGTGCCGGTGCAGCCTGCGCCAGTGAACCACACGAAA
TCGGCCCCCAGCACCGGGACGGCGGTGGTGAGGAGAGCACTAGTGAGGAAGATGACTTTG
AATTGCATTTCTGACTAGTTTGTAGCTTCT
>NODE_1256_length_57_cov_410.192993
TTAAGATTGAAATCAGGATCAGCCTCCCCAAACAAATCAGTAAGCGGCAAGAAATCAAGA
GAACCATGTCGAGAGGGAGCTCTGG
>NODE_1259_length_357_cov_8.294118
GGAGTCAGGTCCTGGAGATGGGTCAGAAAACCCATATTTGCTGAAAGGAGGACTATCTGC
GGGGAGGCGGATCCACGTGACCTGATTCTTCAAGTGTCCCGGCATCCTCAGCGGTCCTGT
GCGTGATCTATTCCACTCGGAAAGAGCAACGTCCCGGTCAAAATCAGTATTTGGAAGCGT
GGTTTCGAATAGACCGAGACCGAATACTTGATCAGAGAAGTTCCTCCCTACGCTCGGGTT
GTCGACCAGTGTCTTTATACCAACGGCTTCTAGCTCAGTACGATTTCCAATACCAGAATT
TAGCAGGGCCTGTGGTGAACCAATAACACCTCCCGCTAAGATCACCTCCTTCCTTGCCAC
GAGTTTCTTTCTTGTGCTCTGCCTA
>NODE_1262_length_61_cov_2.655738
GGCAAGCTCTTTCCTAATTTCTGCTTCTCCATCCATTTTCTTGATTTGGGTGGTCTCGAG
ACGCTCTCCTCTCTTTGCCTTCTCCATCA
>NODE_1265_length_526_cov_16.017111
CAACTTTCTGTGATGGCTTCACGAATGTTACTACGGACCGGACTGAATTTCCCCTCAGTG
GAGGTTTCATCACGCTCAACTCCGAACACCCTCACTGGTCCGCTGCTTTCTACATATCAA
ATACAACGAATCCGAACAGCTTCAATGATTTTTCGCAAGTCAACCGATTTTTCCAACTTG
ATGGAGAGGGTTCCTTTTGTATTCCGCTCGACCTTGCGGCGTCCAACTTCACGGGTCTGC
AAAATGGACAGAACATTACGATCCAAATGTTGTATGACGGAGGAGACGGCAACTTGTTCC
AATGCTCTGATATCACCTTGACAAACAATACTTCTAGTATCAGCTCTGTGTCATGTACAA
ACTCGACAGACACAAACTCGACCACAAACTCGACACAATCCGGTACTCTGGGAGTAACTC
CGTTTTCTGATATCAAGCATCTGGGCCTTTTGGCCATAGTCTTGATAATTTCTCTTATCA
TGTAAATTGTTTGATATCCCCTGTTGACCATCCACCTCAGTTGTATGGCATTGATTCCCG
TCCGTAATGAATTT
>NODE_1268_length_237_cov_14.101266
CTCTCTTCTGGACACAGGAGGAACATGTTGATGGCGGGCACAGTGTCCCCCTCAACAACT
TTATGAATGCTCAGTATTATACTGAGATTAGTCTTGGAACCCCTCCTCAGACTTTCAAGG
TTATTCTTGATACCGGGTCGAGCAACTTGTGGATCCCCAGTGCCAAGTGCATTTCTATTG
CATGTTTCCTCCACTCCAAGTATGACTCCTCCTCCTCGTCGACATACAAGGCCAATGGTT
CCGAGTTCGCCATTCAATATGGCTC
>NODE_1270_length_222_cov_18.756756
AAATGTCCGGTCCCAAAATTGCAATCATCATTTACACTCTCTACGGCCACATCGGTAACT
TGGCTGAGGCCGTCAAGGCCGGTGTTGAAGCAGCTGGCGGGCAAGCTACTATACTACAAG
TCGCTGAGACGCTCGGTCCCGAGATCCTCACACTCATCAAAGCGCCTCCCAAACCCGGAT
ATCCCCTTGCGAAAGTTGATGACTTGGCCCTATATGATGCTTTCATATTTGGCATTCCTA
CTCGTTTCGG
>NODE_1279_length_68_cov_5.411765
GACTGGAGAGCTCCAGTCGCAGGGTCTTGGGTCGAGAACATCACGAGGAGCGCATTCTTA
CTTGACAGTACATCATTCAGAGCAACTAGTTCCGTA
>NODE_1281_length_92_cov_6.771739
TCAGGGAAGGCTCTCGGGAGTACCGTACTCATCCCCGTTCTGGCAAACGCTAATAGGACA
CAAATGGCACCTCTAAAGTCCATCCACCTCATGCTTGCAATACCTGCGACCGGATGTGGA
>NODE_1283_length_102_cov_7.568627
CTGCGACCATGTGTAGAGTTGCAATTCAGATCCGGCCGGATAAGAAATTTCACCAGTGCA
GCTTGTGGGTGGGGCATTGATATCCGCTGGGGTTCTTGAACAAATAAAGTTGGTGGTACT
CCTCGGCGTT
>NODE_1285_length_254_cov_63.937008
CGAAAATGGTCTCCAGTGGGGAACCCTCCAGGTGGAGGTGGGATATTTGAACTGTGATCC
TGGCCTGGAGATCCGCCATCAATGTAGGAGGAGATCAGGGCATTGTAAGGAGGTTGTTGG
CGCGTCAATACAACGGCAAAAGCCTTGTTGTCAGTGTTCACGCGGTTCCAGGTAACACGG
CCCACATGATGAGAGCTCCAACCCTCATTGTCATTGGGGGACTTGACGAGGTACGCCAAG
GACGAGGTAACCAAGGACAAGACAAGAGAAGCATAAACAACG
>NODE_1288_length_71_cov_3.901408
TAACGCACGACGATACAATGCCTTGGCTTTGTCCGCGGAGCTCAGTCCGAAGTTGTCCAA
AGCACGAGTGGTGTTCGCAATGGCAATCATTGCATTGCA
>NODE_1289_length_62_cov_5.032258
TTCTGCCGTCCCGAAACTTCTTATGGGGCTGTATCAGGCCGACATCCTTGATGAAGACAC
TATCACTCAGTGGGGCACTCATGTGAGTAA
>NODE_1292_length_106_cov_67.877357
ACTCCGGAAACTTGTCCAAGCTCTGGTGTAGAATTTTACAGCTACTTCAAGGATAATTGC
CCGAACTCATATGCGTATGCCTTTGACGATGAGACAGGACTCAAAACTTGCGACTCTAAC
CTGAACGCTGATTA
>NODE_1295_length_151_cov_6.205298
TCGACCTTGGATTCGCCGTCGAGGTTGATGACACCGGTCTCGATCATTTCATGGTAGAGA
TCGTTACCCTCACGCGTACGTTCACCGACACCACAGAAGATGGAGAAGCCACCATGGGCC
TTGGCGACGTTGTTGATGAGTTCCTGGATCAAGACGGTTTTGCCGACGCCAGCACCGCA
>NODE_1300_length_125_cov_5.704000
TCCATATTTTTTCCAGTTCTTCGCCCTTCGGTACAGCTTCCTCCAATGATTTCCCCCATT
TGATGGTACGAGTGCGAGTGTAATACTCCAGACTTGATTCTTTGCTCAAAAGGTTTGGAA
CGTTAGGGAGAAAAATCGCTGCAAGATCTCCTA
>NODE_1306_length_29_cov_4.379310
GACGAACCGATGTCTGGATTTCACGAGACGAAATGGTAGACTTCTTGGAGTATGAAG
>NODE_1309_length_132_cov_152.022720
TTAACATCGACATCAGCAGAGACATCATCGGCGCTGTTGACCTTGGCAACAGTGGGATCA
AGAGCAGCCTCAATGTCAGCAAAGAGATTGGCTACAACATCAAGATCGACATCGGCGCCA
ACATTGACATTGAGTGCAGCATTGATTTTAGCAATAATGG
>NODE_1316_length_111_cov_5.621622
GAACGTGTCGGTCACACGATATACATCAAACACTGGATTCAGAATTCCAACTGCACGTTG
TATGGTTCTATGCAGACGACATTCTGGATTAGCCCCAACCAGAGGCAACAAACCGTTCGG
AGGATAGGTGACAAATTTA
>NODE_1320_length_109_cov_22.522936
CAGAAACAATGGATAAAGTTCTTGGATTCGCGCAACAAGCTTTGGATGCTTCTAGCCACT
CCGATGTGAGCAAGACAGGTGGTCAAGAATATAACTCACCTCACCATTCTGGCCAAGGCG
ATGGTTCCGATCGCTTA
>NODE_1322_length_79_cov_6.518987
GCTGCGGCTGGTGTTGCATGAAGCCTGGGGCAGCAGTGGGAGAACCAGCGAGGCCATGAT
GAGCTTCATAGATGTTGGAACCGTCGTAAGGGGTTGGACTGGCCATG
>NODE_1323_length_67_cov_2.611940
TACATTGGATCACCTTTGGCTACTCCTTGGTGGGCCGAGGTGAACATTTTCGTCGGATTT
TTGTTCTTCTTCTGGTTCCTGTGCCCATTATTGCA
>NODE_1330_length_237_cov_13.383966
CTCCCCCAGCCAGTCCAACTTGGATGACAAACACGGAAATGACTGGTTTTGTCGATGCTC
TGTAGTTCTGCAAGTTCTTCCTGAGTAAGGTCAACAACCTTGAGATTGGATCTGATGCGA
GCTTCCGTCACGGATTTAGTGAGGACGTTGACACCTGGTCTGTTTGCCTGGACAGATACA
AGGATATTGGCGGGCTGAACATTGTACTTCTGGGCAAGGTTCACAACTATGGGGTTGGTG
AGCAGAGGGGAGTCATTGGAGCCGA
>NODE_1332_length_67_cov_13.552238
GAGCGAGAAGGAGCATGATTATGACGGTGGCCTTTGCCTATACCACGGTTCTGCTTGCCG
ACACTAGTAAGACCACGAGCTTCGCGGCGCTTGTA
>NODE_1333_length_420_cov_7.569047
ACAGCAAGGGCACGGAGACCACGGCTAGCATATTCCTCGACATCGGCTTCAAGCTTGTTC
TCTTGCTCTTCGGTCTTGTTCCGGGTGCAAAGCTCAATAATGATACCGGTCATACCCTTA
GTAACACGCTTTAACTTGCCCGTTGACTCCTCAAGATAGGTAATTTCAGTACGCTTGTCA
ACAGGATTGAAAGGCTTGAAATCAAGAAGCTTGATCCCAGCACGAGCACGCGAAGGATCA
CCAATGGCAGCTACGACGGAAGCATCAATAGCATCTTGATTCTCGGTACGAGAGGCGTAG
GCAGCGAGGAGGATGACATCGTCGGCAGAGAAGGGACCGTAGGTACGAACGGTATTATGA
TCGATGGTAAGCTTGTTGGTAGTGAGGGTGCCGGTCTTATCGGAACAAAGGATGGTAACA
CCGGCCAACTCTTCGATAGCGGTGATAC
>NODE_1334_length_115_cov_6.773913
TCGCCCAAACGTCTTGCGATTGGGATCCGTGACACGCTCAAGCATCAAGTTCAGCGCACT
CTGTGCAACACCAATGGTCCTCATACAATGATGAATCCGTCCAGGCCCAAGTCGTCCTTG
AATAATTTCAAATCCCCTCCCCC
>NODE_1342_length_547_cov_22.888483
CTTTTGCTGGCGGGGCAGATACAACTGTTTCAACAGTTCAGTCTTTTTTCATGGCCATGG
CACTCTATCCTCAGGCCCAGAAGAAGGCACAAGAGGAACTTGACAGGATCATTGGCAACC
GTCTGCCCGAATTCAACGATCGACCAAACCTCCCGTATATCAATGCCATGGTGAAAGAAT
CACTGAGATGGCAACTTGTCACTCCCCTGGCTGTGACCCATATGGCAACAGAAGCAGACG
AATACAATGGGTACTACATTCCCAAAGGGACTGCCATCCTCGGGAACTCTTGGTCAATCC
TGCATGATCCAGAAGCATACAAAGATCCATTTGTGTATAACCCTGACAGATTCTTGAAAG
ACGGGAAGATTGACCCTGCAGTGCGAGATCCCACGGTTGCGGCATTTGGATATGGGCGGA
GAATATGTCCTGGGAGGTTCTTTGCCCAGAATTCCTTATTTATTTTCATATGTCATATTC
TGGCTGTTTACGATATCCGACCCGCTCTGGATGATGATGGAAAAGAACTTGAGATTAAGG
CTGAAATGACAAATGGGCTGCTCTCATACCCTGTA
>NODE_1357_length_466_cov_21.504292
CGTATCTTCGTCCAGGAGGGTATCTATGACGAATTTTTGGCCAGATTTACCCAGAAAATT
CAGAAAACCAAACTGGGTGACCCCTTCGGACAGGACATTGATCAAGGCCCTCAAGTCTCC
CAAGCTCAATATGATCGTATCATGTCCTATATTGATTCCGGCAAACACGAGGGAGCTACT
GTTCATACTGGCGGTAGTCGATTCGGAGATGAGGGGTACTTCATCAGTCCGACAATTTTC
ACCGATACCAATCCTGATATGAAGATTGTAAAGGAAGAGATCTTCGGTCCTGTTGGTGTT
GTTATTAAATTCAAGGATGAGTTCGATGTTGTGAAACAAGCTAATGACTCTGATTATGGT
CTTGCATCTGCCATTTTCAGTCAAGACATCAACAGAGCGCTGAATACAGCACATAAGATC
AAGGCTGGAACTGCATGGGTCAACCTTGCGAACCACCTTCATGCCAGTGCTCCATTTGGT
GGCTTTAAGCAATC
>NODE_1358_length_175_cov_12.034286
AGAACCAATGCATAAAACTGTGACATATATGACATAGAATTTTGCCTAAGAAAACACGAG
TCATACAATGAAAGAGGTCTCCACAACACTGATCTTTCATCGACCGCCCTTGCCACCCTT
CATCTGCTGCTTAGACACCTTGGGTCCGGAGGGGACGAGGGGACGAGAAGCCTTGGCCTT
CTTGGCCTCTTTCTCCTTCTTTG
>NODE_1359_length_395_cov_20.736710
CTCTCGTCGCGTACCTGCTTTTGCTGAACCACTCCTCTCCCAGATGCCCAAGGACACCAC
CAAACCAAAGCGCAAGGCCGCCGAAAAGGCCGAAAAGGCCCCCGCCCGCAACTCAAAGTC
CAAAAAGGACCCAAAGGCCCCCAAGCGTGCCCTTTCCGCCTACATGTTCTTCAGCCAGGA
CTGGCGTGAGAGAATCAAGGCCGAAAACCCCGATGCTGGCTTTGGTGAAGTCGGCAAGTT
GCTCGGTGCCAAGTGGAAAGATATGTCAGATGCCGAGAAAAAGCCTTATATCGATGCTGC
CGCTGCTGACAAGGCCAGAGCTGAGAAAGACAAGGCTGCCTACGATAAACAGAGTAAGAA
GAGCGCAAGTGCAGATGAAGATGAAGATGAAGAGTGACACCCTCTCTCTCTCTCTCTCTC
TCT
>NODE_1360_length_165_cov_8.884849
GGGAACCGGACATGACCATTTCCATACTTTGTACTTTATGACCATCACATTAGGTCATCA
CCGGAAACTCACTAATTCTTAATTTTGTAGTACCAAGGGGTGTTAGAGACAAAGTCATGT
TAGTGCCAGTACACGAAGGATTAGTTGGTGGAGGTGCAGCAAACGTGCTACCAGCAGTCA
TCCAATGGATGGA
>NODE_1365_length_92_cov_28.239130
CCAAGTCAACTTCGCTTCTTGCTCACATTTAATCTTGTTACCACACGCAATGGCCGCCGT
CAACGACAATGTTGCTACCCATGCAGAAACTCGATGCATCACTAGCCAACCATGCTACAA
>NODE_1366_length_185_cov_5.372973
ACTAACAACAGTGTCAACGGTGAAAGTAGGGCCCCGAAAGACATCTAGGAGGGCACGAGA
GTGAAATCCCGATTGTTTGACAGTAGCAGTTAACAAGGCAGTCTTGGTTCCTTTCTCTGG
GGCCAAAGAAGTGATGACATCAAGTTTGACACCGTCAGCAACCTGGTTATCGATTTCAAC
GGTGTTGCGGAGGATGTTAGAGGTGGTCCAGGC
>NODE_1375_length_156_cov_8.929487
TTCGGCGTTTGCCAAACTAGTAAGCACTAACTTCAAGGACTACGAATTTTTCATCGGAAA
ATCTATGGACCCTGATGGGATGGTCGCTCTTCTCAACTACCGCGAGGATGGCATCACACC
TTATCTCATTTTCTGGAAAGATGGTCTGAAGGTTGATAAATACTAGTCCATCTGTCATAT
AATC
>NODE_1379_length_76_cov_3.697368
GTCGGCAAGTGTTTAGCTGACCTCGACGTTGTTGAAACTATCCCCGAAGACAATTGTCAT
TGAATATTCATCTACTGGTACTCAGGTGGTCTTCTTAATACCTA
>NODE_1380_length_96_cov_6.041667
TCATTAATTTACTTATCCTCAACGATGAAGCAGACTGATCATCTGGTTCACCATAAACAT
AGTTTATCTCGGAACCATGCGGAACCCCAACGAAATCTGGTAACTGAGGCTGTGGCTGAG
TAAA
>NODE_1383_length_1419_cov_28.323467
CACATCATGGCTCCAGTGTTGTCAAATCCAATGGATTCGACTTGGACCGCAGTCGCCGGA
ACGCTTTGGCAGAGGTAGATAATGCCAAGTTTTCCTGGTTCCACGCCAAAGTCTGTATTG
TCGCTGGTGTAGGTTTCTTCACCGATGCCTATGATATTTTCGCCATCAATATCGCCTCTA
CGATGTTGGGTTATGTCTATGGGAAAGGCGGGGCTCTCAATGCCAACCAAGATCTCGGAG
TCAAAGTTGCCACTCCTGTCGGCAACTTTTTCGGCCAATTGCTTTTCGGCTGGCTGGCTG
ACAATGTCGGTCGTAAAAAGATGTATGGTGTTGAGTTAATGATCATGATCATTGCGACCT
TTGCTCAGGCTCTGTCGGGTCAAGCTCCCTCTGTTAACGTCATAGGTGCACTCGTCGTCT
GGCGCTTTATTATGGGCGTCGGAATTGGTGGAGACTATCCTTTGAGTTCCGTTATCTCTT
CCGAATTCGCAGCAACCAGAATCCGTGGTAGGATGATGACCGCCGTGTTTGCGAATCAGG
GCTGGGGCAATTTTGCTGCATGCATTGTTGCACTCATTGTCACTGCCGGCTATAAAAATG
CCATCCTCAGAGACACCATCGTCGAAGGCAACCTCAACAGCATCGACCCCCTCTGGCGTC
TGCTTATCGGCCTTGGCTGTGTCCCCGGTGTGATCGCGCTTTACTTCCGATTAACTATCC
CTGAAACGCCCCGATTCACTATGGACATTGAAAGGAATGTCCATCAAGCCAGTTCCGATA
TCAAGGATGTCATGGCTGGAGGCCGCGGCGGGAACGAAGACGATTCTCCTATCCAACGAG
CCGATGTTCCCAAAGCTACGTGGGCCGATTTTGCGCGTCACTTTGGACAGTGGAAAAATG
GCAAAGTACTTTTCGGGACTGCATATTCTTGGTTTGCACTAGACATCGCTTTCTATGGCT
TGGGCCTTAACTCTTCAATCATCTTGCAAACCATCCACTTTGGTGGAGTCACCGGCACAG
ACACTCGAGGAGTTTACAACAACTTGTACAATACATGTGTTGGCAATCTTATTCTGTCGG
TCGCGGGCTTGATTCCAGGGTACTGGGCGACTTTCCTTTTAGTTGATTCCTGGGGGCGCA
AGCCCATCCAGCTCATGGGTTTCACCGCCCTTACCATTCTTTTCATCATCATGGGTTTCG
GATACGACAAGCTCACCGCGACACCACCCGCCCAGAAGGCTTTTGTGTTCCTCTACTGCC
TGGCCAACTTCTTCCAGAATTTTGGTCCCAACTCCACCACCTTCATCGTCCCCGGAGAAA
TCTTCCCTACTCGCTATCGTTCAACAGGCCATGGTATCTCTGCTGCTTCCGGCAAACTCG
GTGCTATCGTCGCACAGGTTGGCTTCGCTCGTCTGAGGAACATTGGTGGAACTAACAAAT
TCGTCAA
>NODE_1384_length_140_cov_4.728571
TACACTTCTTCTTGTTCTTCTTCTTGGGGGGTGGCGGAGGTTCCTCAGTCGTCGTGTTAG
CATCACGGAGGACTCGAACGAGATTGGTAAAGAGGCGATCTACATTTTGGGCGGTCTTGG
CTGAAGTCTCGAGAAATTCACAGCCAAATTGACGTGCCAAGGCAGCCC
>NODE_1386_length_86_cov_119.686043
AACATTGCCATCGAGGATGTCAAAGTCTTTAGCGAGAACTTCATCAGGATGCTCAATCCC
ACCCTTCCTTAGAATAAGGAGACTACTAAACCTATCGGTGATCTGCTTCGGGGG
>NODE_1387_length_136_cov_5.536765
AAGGTTGCGCCTGAGCTACTCGACGAGTCACCACTTGCACTGGATCCCTCTCCACTTCCC
GAGCTGCTGGCTACACACGTAAAGTTGGGGACTGTGTGTCCAGCAGAACCACAATTTTGA
GCGTACGTGTCATAGGTCGATTGACACATGGAAACCTCTCCGGA
>NODE_1390_length_572_cov_10.103147
GACATTGCCAGGCACCACGTCAAGAAGGGTCAGCGTACCGCTCCCAAGAGTGAGGATCCT
TATCTTCTCCTCCTCGTCAAGCTTTATCGTTTCCTGGCTCGCCGCACGGATTCCAACTTC
AACAAGGTTATTTTGCACCGCCTTTTCCTCTCCAAAGTCAATCGCCCTCCCCTTTCCCTT
TCTCGCATCGTCAAGGAGACCTCGAAGACTCCGGATCGTGATTCCAAAGTCATTGTTCAA
GTTGGCACAATCACCGATGATATTCGTCTAACGGAGGTTCCCAAACTCTCAATTGCTGCT
CTTCGATTCACCCGTGCAGCTAAGGAACGTATCCTTAAGGCTGGTGGTGAGGCTATAACC
CTCGATCAGCTCGCTCTCCGGGCACCCACAGGTTCAAACACTGTTCTGCTTCGCGGTGTG
AAGACTGCTCGTGAGGCATACAAGCATTTTGGTATGGGTCCTCACAAGCACAAGAAGCCC
TACACAATTTCGAAGGGCCGCAAGTTCGAGCAAGCTCGTGGCCGCCGCAAGTCTCGTGGT
TTCAAGGTGTAAGAAGTTGTATCCCAAAAACCTTCTGCCGGGAGAGTCCTTGGCGCCTGT
>NODE_1398_length_89_cov_385.134827
TCCGTTCCCTCCTCAAGCATGTGTTTGGTGATATAGTAGTTCCTCCAAGAGATGTTCGTC
GTGTCCTCAACGTCTATGATCCTCGCTCTTTCAAACATAAGATGAAGAATGAAGTTC
>NODE_1403_length_46_cov_850.304321
AATGTTGGATTTGAAAGAGCAGCGTCAAGAAGAGCATCCCACACTTTGGCATCATAGTTG
TTGCCTTTAAACTT
>NODE_1404_length_384_cov_24.309896
GTTTTCAAGTAACAATTGTAAAGGCTTATCACCATGTCTGCTAAGATATATATTGGAAAT
TTGAGTTGGAGTTCAACGGATGATACCTTACGGGAGGCGTTTTCTCCGTATGGTCAAGTT
CTGGATTGTATCGTTATGCGAGATCGAGATACCGGTCGTTCTCGTGGATTTGGATTCGTA
ACATACGGCACTTCACAAGAAGCTGATGCGGCCATAAACGGTATGAATGAGAAAGAGTTA
GATGGTCGTATGATCAAGGTCAATGTGGCCAATGCTCGTGCCTCGGGAGGTGGTGGAGGT
GGTGGAGGGTACGGAGGTGGAGGATATAGTGGAGGAGGATACAGCGGAGGTGGTGGTGGT
GGGAATTATCAGCAAAGTTATGGAGGAGGATACGGTGGTGGAGGATACGGTG
>NODE_1405_length_185_cov_11.210811
CCCCGCCATGTTGTTGGTCAGTCTTTTGACGTGGGAACATCCCTGACCAATGGATTGTTC
CCTCGTCTCCCGAGTCAGCAATACAGCTCTACTCTACAGCCGCGTATCAAATCATTCTGC
GATTTCAACGATCCTTTCTGCAGCTCTGGCGTTGATGTTACCGTTCATTTGACCTATCTC
GATAGATATCGGAACACGGCGGCACAGTTCGTA
>NODE_1410_length_412_cov_9.849515
TACATGCTTCAATCCTAGTTTAAGCACCTCCCACTTGATGTAGTGCATGTGGCGTATTAA
GTGCATAAAGGCATGTTGGGGTGAATGTGACTACGATACTGGATGACGAATCTACTTCCG
CGCACTGGCAGCTTGCTGCTTAATAACCCTTTTCACAACCTTGGCTTCCTCAACAAGGAA
AGCCCGGACAATTCGGGATTTGACGCAATCTCCACACCTCGAGCCGCCATAAGCCCTCTG
CACGGTCTTCTGACGCTTAGAAACGGTGGCATACGCGCGTGGTCGGAGTGCGATTACACC
AGGTAGCGCAATACCACAATCACCGCACTTAGGTGCTGTTCCACGCTTTTTGAGGTGATG
GTAGACAAGTTGACCACCAGGGGTTTTCACCACACGTCGGAGGTTTGATTTAGTGTTATA
CGGGTTGCGCTTGCGAAGAG
>NODE_1411_length_170_cov_29.188236
AGATGACGATGCTCACCCATTCCATTTGCACGGCATGTCTATGCAAGTCATCAGATCTAC
GTCCTCCAATGACACCAACACTGTCAACCCGATTTCTCGTGACGTCGTTGGTGTAGCAAA
CACTGGCACCATCATCCGCTTCACGACTGAAAAGACCGGACCTTTCATGTTCCATTGTCA
CATATTCTGGCACAAATT
>NODE_1412_length_102_cov_23.686274
TGCTTGGTCAAGGCGTAAGATCACACCTCCCTGATAACCTCAGGTAGTCAAACAACGCAA
ACAGATCCCTGGTTGTCAGCCAGTCTCTGCACAGTGGTTCTCGCTGCTCGGTAAACGCCG
TGCACGCATG
>NODE_1413_length_115_cov_5.539130
TCAAGGATATCAACCTTATCATCCGAGCGCACTTTATCGTAATCTGCAGGATCCGCAAAC
GTCAAAGCAAGCATACCTTGCTTCTTCAGGTTGGTCTCGTGGATACGGGCAAACGAGCGA
ACAATGATCGCAAGTCCACCGAA
>NODE_1421_length_727_cov_20.662998
GCGGAATTCATCCATTGAGATAATGCGTCCGATGCCTGTGTGTCCGTGGCAAATGGCTGT
TGATCGGGGGGTACACTCGTCATATCATTAGCAAACGGTGCAATTGTCGTATTGAAGGGC
ACAAAATCCTGGGCATTCTGCTGTGTAACAAGGCCGACACTGGACATTGTTACTGGCTTC
CCATATACTCGACCAACATTGGCATGTTGTCGTATCCATTCCAAGCCTTGGGTCAGGGTA
TTGTTAAATGGTGACAGGTTGGGGTCATCTGGTCCATAACTATTTTGATCAGGAAATAAC
TGGAAACTACTGAAACCAATGTCCGAAATCCCGAGAATATCATCACTGTCGACGCCGAAA
CTACCGTCTAGAGTGGAGTCCTGCCCTTGGTCTTGTTGTCGACGGGTAGGAGTCGAAATC
CAACGTCCGCGAATTCTTATACCTTCCTCCAAAGATCTCTTGGCTGTAGCTCGTGTCTTT
TTGAAGGCTTCTTTACGCTCTCGTAGGATCCGTTCTTTGGTTAAAAGGGTAGCAGTGTTG
CGACGAACTCCAGGAACAGGAGAGGGTTGGGGAAGAGCTTGAGGAACCGGGAAAAGTTTT
TCACAATCTAGGCAACGAAATCCTTGCGTTCCACTTGACACAAGGTGGTTAGGGTCGATG
CCCCTGACATGTTGGGCTAGTTCAGAATGCCAGCGAGTGATATTTTGCGTAACACAGCCA
GAGGAGCCTGACACAGACGAGTTGCACCTGGGATC
>NODE_1425_length_119_cov_10.873950
TGTTCCGAGGACACCAGGAATCTTGCCATCACCAAACTCTGCCCCAGACTGGTTTACACC
GAAGTAGGTGAGCTTAGTCCTCGTTGCACTACAAAGGGTATCAGTAGATCCCCCGTTGGG
TGCGGAAGTAGTTGTGGTGCCGCCCCT
>NODE_1426_length_133_cov_9.526316
CAAATAATATTTAGTGTAGGGATACAATCTGTAGATACTAAATGGAATACTTAAGGTGTA
AGCTTTTATCCAATAATGATTGACGCTGAGGAACGAAGGTGAGAATAGAAAATAGGATTA
GAGACCCAGATATCTCTCACTGTCAACGATGAGTGGTAGTA
>NODE_1431_length_185_cov_9.962162
TCAGCGTAAGGGCATTCCCGCTAGTGGTGATACCGTAAGTGCCAGAGTAGTCAGCACCAT
CGAGGGCGCAGTTTTGAGTGCAAGTCTCTCCATCTGGGCAAAGAGTGGAGTCCCAGGTGT
TACCAGTGTAACAGTTGGTGAAACCAGTGGTAGTATGGAGCCAACGCCAGTTGGCATCGA
GAACAACCTTTCCCTCAGAGACAGTCGTACAAA
>NODE_1432_length_31_cov_111.516129
TTCGGAAGGAGCAGACAGCGGGGTGCACCGGAGTTCGGAAGGAGCAGACAGCGGGGTGC
>NODE_1435_length_285_cov_6.614035
AACCAGCTGAGATCTTTGAGCGGGCTGCTGAAGAAGGATTCATCACTCAGCTGAAGCATC
ATTCGACGTGCTCTCAATTTGGCCAGTTACGAGGGGCACTGAATTTGGATGGAGCTGGAG
CAAGGGAACACTTTAAGGATGTTCTAAATAACCAGATCCTGAGCGGGAAATTTGCGGAAG
AATTTTCCCAACTTGAGGATGCTTTGGAAGAGGAGGGTGAAGGGAATCCCCTTAATGACC
TCTACCGCCGATCAGAAGAGTCAGAACTTGGTCAGGCTGAAAAGAGAGTACGATCTCGAC
TCGGTTATTAGAA
>NODE_1439_length_29_cov_44.758621
CCTGAAGCATGAACTTGGGGATCACACGATGGAAAGAGGATCCCTTATATCCAAAGC
>NODE_1440_length_264_cov_41.272728
AGGGCAATATCGATGGTGATACCACGCTCACGCTCGGCTTTCAGCTTATCGAGCACCCAA
GCATACATGAATGAACCCTTGCCGGATTCAGCAGCTTCCTTCTCGAATTTTTCAATAGTA
CGCTTGTCAATACCACCACACTTGTAGATCAAGTGACCGGTGGTAGTAGACTTTCCGGAA
TCGACATGGCCAATGACGACGACATTGACGTGAATCTTTTCTTTTCCCATTTTGATGTAG
TCTTAAGTATGTAAAGCCAAAAGAAAGAGGGGGAAGGAGATGGGGGTGAAAG
>NODE_1450_length_671_cov_13.684053
AAATTCGACGCTCTAGCTTCGCATCTAATCACTATAACCGACCCAAAGGTGAACGCAATG
TTAGGCGTAGCACGTATGCCACCCGATATGCATCCTGCAATCCTCCTCGTAGCAATGGTC
TTCGACGAAGAATCCTATGCGAAAGAGACATTAAAATGGGCATGGGATTTAGAACCCTTA
ATGGACTGGACGAAGAAGATGAGCTTGGAAGAAAGTATAAAGACGCAGGAGATGTACATC
CATCCTCCCGCTAAAGGAACAATCTTCCAACAACACAACCTGGTTCTTTCGAAATTGACA
CCGGAGATTATGAAAGCTGGATTGGAGTGGCAAGCGGAGATTCAGAAAGACCCGAGGTTC
TACGGCGCTTCGTTGCTTTTCGAACCTTTCCGCCCCGGTGCCTTCTCCCCTACCTCTTCC
TCTAATAAAAAGGATGAAGATGAAAGAAGCGCATGGCCCCACTCCTCCTATAACACATAC
ATCATCAACATCATAATTGAACAGCGCAACTTCTCCCCCGAACACATACAAGAGAACAAC
GCCCACCTCAGAGAGTGCGTGAGGAGGATGGAGGAGAAGGCGGAGAGTGGAACGGTTTTG
CCGAGGTATCCGAATTATTATCTTGCTGGTGTGCCTGTGGAGGAGTATTATGCTGGCAAT
CTTGGGAAATTGAGGAAGGTGAAGGCGAGGGTGGATCCA
>NODE_1451_length_225_cov_57.142223
TACGACGTTTCGTTGGTGGATGGATATAACCTTCCTGCAAGAATCACCAACGACAAAGGG
TGCCCTGTCGCTGATTGCCCTGTAGATCTGGGTCCCAATTGCCCGGCAGAACTCAAGGGA
CCCTTTGACAGCACTGGTTTCCCCGTCGGCTGTAAGAGTGCCTGTGAAGCGAACTTGGAC
GGAAATCAGGCCAATTCACCCAATTGTTGTTCTGGACAATTTAACACTCCGGAAACTTGT
CCAAGCTCTGGTG
>NODE_1466_length_35_cov_249.742859
TGATGACCAGGACGAGGGACGCTTTGGAAACGCCCAACCACATGGTCAGTAGGAGGAGTT
GAA
>NODE_1474_length_205_cov_8.770732
CCCCAGCCACAACAACGTTCGCTCTATACCCCTCCTGCTTCTAACGGTAATGGCGCCCCT
TCTCCTGTTAGTGGTAGCACTAGCACTGGATCAAAACCTCCGTCTCCTGCAACGACCCAC
CCTTTCAATGATCCATCTTCTCATCCTTTTTTCACCAATCCCTTGCCACGACATCAGCAA
GGATACGCCAGTGACGAGGGAAATGTTGGGACTAACGGCTCGAGTGCAAAGCA
>NODE_1475_length_169_cov_23.396450
TGAATCCTCGACCAGATAGTAAACCAATAGTTGATACTGGATGTGATACACAGAATTGAT
AGGATGATGGTATTTTGAGAATGAATATCGAGTATCGTGACTCGAAACAAGTAGAGTATG
CTACTTGTTGCGAAGTGGCAGTGTGATCCATGTAGTGATGGAAAATGTCCTGTAACCCAG
AGTTCCCTAGTTCCCTT
>NODE_1480_length_400_cov_14.665000
GCGGAATGGAGTGATGGAAGGGCCGATAACAAGGTCTTGGTTAATAGCGATGAGCTCATG
GTTTGTGAGGATATCCAAGGTCTCTTTGGTAGCTTGAGTGAGATCCGTACTAATCACGAG
AGGTGACTTCAACAAAGCCCAGGCAGTGAAGTGTGTTTTCGCCTCGTCAATCGTCAAGTC
ACCATTACCAACTTCTAGCAGGTCCATATCATTATGGCCATAGAAGTCGGCCGCCCAAGA
AATGAAAGAGTTCTGATGGATGATACTACGGACAGCATCCCAATGTGGACCAATATCATC
CGTCGTTCTCCACGATTGGCCAAATCTCCTTGCCCACAACCAAGGTTGTTCCCTTCCCCA
CTGGCAAAGCGAATACAACAAAGGAGGTTTTCCTGTACGCTGGCTTAATCTATCGATGGC
GTCTGCCC
>NODE_1481_length_215_cov_15.497674
CTTGCCTGTGAGTGCAAGTTCATTAGCAGCGGCTATTGCCTTTGCTGTGGCCTGTCGAGC
AGCCCATTGGACACCAGCGATTACATCTGACGTAGAACCGCTACCATCAGAACCAAGCAC
CTTGACAGCAATAAGTTTCGCCTTCTTGGCGATACCGTACGTGCGTGAACCAATAGTACC
AGCACAGTGAGTACCATGACCAACACCATCTTCATACTTGTTGTCGGCGATCGCCACCCC
CCA
>NODE_1482_length_405_cov_20.350616
CGACATATTGCACACTCAATTCGGAGTGGTACCAGAAAGAACCGGCCTGGCTCTTGTCAA
GGTCAACATCATAGACGAAGCTAGAACCAGGACCGATTGGACAAGCGTTGACAAAAGGTT
CGGCCTCCTCGAAGATGTTGTTGCTGTTGAAGAAAATACCGTCCAGATTGAGAGCTGTCG
AGCGACGCATGGTGGGATCGGTCAAGTTGTTGTTCATAGTGATGTGGAGGGAATCACCCT
TCTGGACCAAGATGGGAGGGCCAGGGTATTGGCCGTTGGCAAGTATGGCACTCCTGGTGA
AGCCATCGGGGGCAATGTTGGCGTTCGCAATATTGAGAGTAACGTCCTTGGCGGAACTCT
TAGTGACAGCCGCACCAATGGCTGCCTGGACGAAGGCAAGGAAAGCAAGGAATTTCATAC
TGTCACCAAAGCT
>NODE_1485_length_84_cov_48.190475
GGTTATGGGTTCAATTCCTTAGTAGTCCTTTGTGTTGGGTAACTACATAAAAAAGGTTAG
GGTATTGATACTCCATACATAATTCCTCCTGTAGGCACGGACTGCCATCGCG
>NODE_1487_length_237_cov_22.316456
CCGTAGTCCGAGCTGATGATCAGTCTGGCTTCCTGACCAAGCGACAACTTACACACCCCT
TCATCCCATCCTCTGATAACTTGCCCAACACCGATCTGCGTCTCAAACGGCATGTTACGA
TCGACACTAGAATCGAACTTTTTCCCATTGCTCTTAAGAGTGCCTGTGTAGTGCATCTTC
ACCTTATCCCCAGGTTTGGGAAAATTGAGACCGTCGCCCGCTTTGATAGTTTCTATTTCT
ACGCCCATGACGTATCTGGTGATAG
>NODE_1488_length_974_cov_21.159138
AAGGGTCAGGTGCATGAGATTGTTCTTGTTGGTGGCTCTACTCGTATTCCCCGTATTGTC
AAACTCGTATCCGACTTCTTCAATGGCAAGGAGCCCAACAAGAGCATCAACCCTGACGAG
GCTGTTGCTTATGGTGCCGCCGTGCAAGCTGCTATCCTTTCTGGTGATACTTCTGAAAAG
ACTCAAGATTTGCTCCTACTTGATGTTACCCCCTTGTCTACTGGTATCGAGACTGCTGGT
GGTGTCATGACTCCTCTCATCAAGCGCAACACCACCGTCCCGACCAAGAAATCTGAGATC
TTCTCAACTTATTCGGATAACCAACCCGGTGTGCTTATACAGGTGTACGAGGGTGAGCGT
GCTCGTACCAAGGACAACAATCTTCTCGGAAAGTTTGAATTGGCTGGTATTCCCCCTGCT
CCCCGTGGTGTTCCGCAAATCGAAGTTACCTTCGACATCGATGCCAACGGTATTTTGAAT
GTCTCTGCATCTGATAAGACCACTGGCAAATCGAACCGTATCACAATCACCAATGATAAA
GGTCGTCTCTCGAAAGAGGAGATCGAGCGTATGGTCAACGAAGCTGAGAAGTACAAGGCT
GAGGATGAAGCTGCTGCCGCTCGTATCCAATCCAAGAACGGCCTTGAGTCGTATGCATAC
AACCTTCGTAACTCTATCACAGATGAGAAACTCGCCGACAAATTCGAAGCCGCTGATAAG
ACTAAGCTTGAGACTGCTGTTAATGAGGCCATCTCTTGGCTCGATAGTTCGCAAGAAGCA
TCTAAGGAAGAATATGATGAGAAGCAAAAAGAGCTCGAGAGCGTGGCGAACCCTATCATG
CAGAAACTTTATGCAGCAGGTGGTGCTCCTGGTGGTTTCCCTGGTGGTGCTCCCGGTGGC
TTCCCTGGTGCTCCCGGTGCTGGTGCTCCCGGCGGTTTCCCTGGTGCTGCTGGTGGTGAG
GAAGGTCCCAGTGTCGAGGAGGTTGATTAACGGGTGTCTGAT
>NODE_1489_length_103_cov_12.213593
CTGCCCAGCCAGAGTGGCCGAAGCAGGACAGGAAAATATTAGGACGGTGCATGAACCGAA
GCCCATACAAACCGCAGATTCCCCCTGAGGACAAGGTCGCCGTGCTATGGGGGGCCTCCA
CGGCCCACAAA
>NODE_1494_length_160_cov_6.712500
TTGCGGAGATTATCTACAATAACACGAGTTTGCTAATCATGGGTCGAGGATATCAGCATG
CGACGTGCTTGGAAGGTGCCCTCAAGATTAAGGAAATCAGTTATATGCACTCTGAGGGTA
TTCTTGCTGGCGAACTCAAACATGGTCCTCTTGCGCTCGTTGATGAGAACATGCCTGTCA
TTATCATC
>NODE_1495_length_83_cov_6.180723
CTTCTCTGTCTTGGGTGCAAGCGGCCAGCATTCCAGAGGCATTTCTAACCGCATATCAGG
CCTTGGCACTGATAGGAAAAATTCAGAAGGGCGACCATATCTTGATTCACG
>NODE_1498_length_191_cov_11.827225
GTCTTTGTCCCATCATCGGCTACCACTCACGAAATCTCAGTGCCAGTCACCATCCATGCA
CCGACTTCCTCACATGAGGCGTCCCTTACCACTGCCCTAGAGTCCTCTACCTCCACATCC
AAGCAGGCGGAATCCTCAATGACGACGGAGAAGCCTTCTCCAACTTCCACCACCAAGGAG
GCAGAATCCCCAGTGACGACCAAAAAGCCGTCTCCGACT
>NODE_1501_length_156_cov_24.153847
ACACAGCTTGTTATGAGGAAGGATAACATCCGAACATCCGAGCAACGTAGATCACAAAGT
TACCAATAACTCTGAAGGAAAAAAACGAGTCAATGACATTAGTAGCCCTGTCCTTAGATG
TTGAGACCAAGGTTAACATGAACGGCCTTGACGCTTGTATAGTTTGCAAGAGCATACTCT
CCCA
>NODE_1502_length_80_cov_4.262500
ACGCTCATCAGCCCGACCAGGTAGAGAAACAGCTTGATGAGACTCTCGCCCAGCTCGGCA
TCGATTATCTTGATCTTTATTTGGTCCACTGGCCCGTGGCATTTGTTC
>NODE_1503_length_73_cov_7.712329
GCGGCATTGGAAGTGGGATCTTCTTCCTGTTCATTCTCGAGTTCATTATTCTCATGGTCG
GAGTGATCAGAGGTAACTTCCTCTATGTGGGCGGACATCTC
>NODE_1513_length_81_cov_23.827160
TTTTCGTGCTTGAGCTCAAAGTTCTCATCTTCAAAGCGCTCGCCATAAATAGACTTGCCA
CCAGTGCCATTGCCCCTGGTGAAATCACCACCCTGAAGCATGAACTTGG
>NODE_1519_length_334_cov_8.655688
TGAAGCGCAAGGTCATTTTCAAGCGTGCTGAATCCTATGTGAAGGAGTATCTTGCCAAAG
AGAAGGAGGAGATTCGTTTGAAGCGTGCTGCCCGTGCATCCGGTGATTTTTACGTGCCTG
CTCAACCTAAAGTCTATTTTGTCATCCGCATTCGTGGTGTGAATGAAATCGCTCCGAAAC
CGCGCAAGATTCTCCAGCTTCTTCGCCTCTTGCAAATTAACAATGGTGTTTTTGTCAAGG
CTACGAAGGCCACTCAGCAGATGTTGCGTCTCGTTGAACCCTATGTGACATATGGCGAGC
CAAATCTCAAGTCCATCCGTGAACTCATCTACAAGCGGGGTTATGGCAAAGTCAATAAGC
AG
>NODE_1524_length_29_cov_5.000000
GTTTTATTGTATAGACCATTGAAGGTAGCCCCGAGTCCAGCGACAAACCGCGAAACA
>NODE_1525_length_574_cov_21.114983
GTGCAGGCACAGCATGCTTGACCGTGGTTCCAAAGAAGACCGTGAGCTGCCCAATTGACT
GCCTTTTCAAGATCTGCGTCGTTGAAGACGATGGTCGGCGATTTTCCGCCAAGCTCAAGC
GTGACGTTCTTAATATTACTCTTTGCAGCTGCTTCCATGACTTTCCGTCCAACGAGAGTG
CTACCGGTGAAGGCGACCTTCTCAATTTTCATGTGCGAGGTGATAGCATTGCCAGCGGTG
TTTCCATAACCAGTTATGACATTGACAGAGCCTGGCGGGAAACCCACTTCTTGGATGAAA
GTACACATACGAAGAGTGGTTAGAGGCGTAAACTCAGATGGTTTCAAGACAATGCTGTTT
CCCGTGGCAAGTCCAGGCCCAATTTTCCACGCGAACATAAGAAGAGGGAAGTTCCACGGA
ACGATTTGACCGACAACACCAATAGGTTCATGCCTAGTATATGTCAATTTTCGTTCGTCT
GATTCAGACACTTGACCAAAGTTCTTGTCTGCCCAACCGGCATAATGCTTGATAACCTCG
ATGGAGAAGGCGACATCGACACTTTTCGCCCATCCGAATGTCTTGCCAGTGTCCATAGCT
TC
>NODE_1530_length_33_cov_91.090912
GAAGAATCAGCAGAATTGAAAACACCGGAAGGGACGCCGGAAATGGGTTCAAGACGCACG
G
>NODE_1531_length_96_cov_5.791667
TCAAAGAAGAGGGTACCGGCAACACCTATGAGGGCAGAGGTATAGAGGAGGATCTTCAAA
GCGTCACCGGGTTGACTCGACGGAGTCCGAGGTCCATGAGGGCCAAAAGCCACGTAGTAG
GCAG
>NODE_1532_length_252_cov_23.432539
CCCGGACAAAACATCATTAGCGCATGGATTACCAGCAATACCGCAACTAATAACATTTCT
GGAACTTCGATGGCTACTCCTCATATTGCTGGACTCATTGCTTATCTGATTAGCGTCCGA
GGAAATACAACTCCGGCTGCCATGACTGCGCTCCTTCAGTCTCTCAGTTTGAAAGGTGTT
GTAAGCGGTATCCCCGGTGGCACTATCAACGACTTGGCACACAACGCTTAGTTACGTTTG
GTGTGCCTTGTATGATATCCGAGCTCACCTCGATTCACTG
>NODE_1535_length_216_cov_11.995370
TACGCGCCCGCCGAGGACGGTGACAGGGAGGGAGGAGAGTTTGGAGTAGACTTTGTGCCA
TGTTTGTCCGGGGCCTAGATGTACGAGGTTCGTGGTTGAGTCGTAGTGCACTTTATCAAA
GTACCCCATATCAATGATCACCCCGTCAGATGGACTCTCTCCAAGCCCCCCTGAGCGCAC
TGCGAATGGGATATCGTTCGCACTTAACCACGATAAAGCTATAGATACGTCTTCTGCACT
TTTG
>NODE_1539_length_74_cov_9.675675
TCTTTGCAGTGTGCGCAACAACATCAGGGTGGATAGTGATTATGTCGTTAGAGGAGTTAT
CAACCACATAGAAAGGCTTGAGAGGCTCGATTGAGTAAGTGT
>NODE_1543_length_41_cov_42.536587
GGGGTTTTAAATCATCAGGACTCTTTGCAAGAAGCCCACTGCTAAGATCAGCAGTACTCT
GGCGAAGAC
>NODE_1544_length_162_cov_6.969136
TGTCGATGACACTCTCCAGATCTGGTCTTGAATTCCGCATCCAATCACCTGCGACTGCGA
AGTTCTCATAGATCAGCTCACTAGACTCTCTCCAAGTCGACTCAGCTCCAACCGCACTCG
CAATTGAATTCAGGTAATTGGTGATATCAGGTGGATACGGATCGGGATTTTCTGTCAAGA
CATAATAGAC
>NODE_1545_length_75_cov_4.533333
TGCCGTTCTTGATTCTTGGAAACAAAATTGATGCACCTGGTGCAGTTAGCGAGGAGGAGT
TGAGGCATCACTTAGGGCTTTATCAGACCACAGGGAAGGGTAA
>NODE_1546_length_285_cov_16.582457
TTGAACATGGGGAAACGTGGACGGTCAGAGTAGTTGGATGAGCGTTTCTCAAATAGATCA
TAGGTCCTTTCTACGCTCCCGAGGACAAGAAATGGTTGGCCAAGTATCTTGAAAAATACC
ATATCTCCGTATATCTTTGACCATTTATCAAACGTTTGCCATGACTTGTCGGTGGGCATG
TCAAGCAGATTATCAATGATCGGGTAGCCCTTGGGACCAGGTGGTAAAGGCAGCCTATTG
GAATCACTTCCACGTCCCCGGAGAAAGCGAGAGAGCCACCATCCTGTAATAAGGCCACCG
CTCCATAGTGCAA
>NODE_1547_length_981_cov_15.160041
CAACAATCATATTGACTCGACATTTCAGTTAATCATACACTTTGAAATTTGACGACGATC
TAAAGACATTGATAATAGTAGTCATTGAGTTCGGTACATTTGTAGGGAGAAATACAGCTA
GTACCACCTGTCCAACCAATTCCACCACATTGTCCATATTGTGGTACAGTTCCCGGCGCA
GCAGGAGTGGAGGTAGTAGGCGGGGTTGAAGCAGTTGGAGTTGAAGTGTTCGGTGCTGAA
GTCGTACCGGGAGGATTTTCAGAACCGTTTGAGCCGTAGAGGGGTGGTCCAGGAATGATG
TATGTAGTCTCAGTCTGGGCCTCTTGTGTATAGAGGTTGACAGTCAGGCCAGGGTCGCTA
TTAGAATAGCCCCCAGGGAACGTAACCAATTCTGCTGCAGTGGGCTCTCTGCTGCCACCA
TCTGTAATTTGAATCTGTGCACACTCAGGGTAGAGTTGAGCAGGGAGAGAATGCAGGGCG
ATAGTCTCAAAACGAATCAAGTACTGGCCACCGGGAACTGAAGAGGGAATGGTAGTTGTC
CAGCTACTATTATCGGCGATCATCTTTCCAGAACCCCACGTTCCGTTTCCAACAGTACCA
GACAAGAGACCCGCCTGATCGATCTTGAACCATTGGAGTGTTTGGGCATTAACAGTGTCA
CAAGTGGTACCTGGGCATTTGGCGAGGTATGTGAGCATAGGTCCATAAGGATGGGGCCAA
ACTTGGTTCCAGTATGCGGTTATAGAGGTACCTGCAGAGGCAGTGGCAGTCAACTGCAGG
GCGCCAGCTGTCCCGTCATCATTGCAGGCAACAGTGGAAGCAGTAGCATCCGTGATAGGG
TCGTAAATAGCCCAAGGGCGCTGAATGGTGGTTTGGCCGACGGGAGTATTATAAGGGTGC
CATCCATCGTACCACTGGCCGTCCCAAGAATAAGCAATAACGCCACCATGTGCCTGAACC
TTAGAGGTGAGGAGTGCCAAAGCAGCAGAAGCGAGAGCCAACATTTAAG
>NODE_1563_length_200_cov_12.925000
TACCGGCCAATTCAATGCAACCCTCCTCCCACTTCTGATCTCCTCCTTCGCAGTCCTCGC
AACAATCTCATCCGTCAACAAGTTAATTGTTCCCAGCTCATCTTCCTCTCCCCAAATGCC
CCAAGCGCACCCTGTGAAATTCCTGAAGTTGGGCAATTCATCAAATGTTGGTAACTTCAC
TTCACTGGTAGTGCCTGTGAATTGCGAAGTGACCTTCTTCAATCGGTC
>NODE_1566_length_164_cov_44.304878
ATGTACTGAGTTTTGGCTATGTACATGCATGCGTCTCTGCAATAAACGAATAAATCGAAG
TCCTAGTTCGTAAACGATACACTCTCGACACACCACATGCAAGCACGAGTCTTACAAGTA
TCAATTTTTGATAGTGAACTCGTTAGACTGAGCATAGATGGTATTGTGGTCATCAACATC
CACCAGGTTAGC
>NODE_1578_length_146_cov_12.630137
GTTGCTACCATAACCAATCTTGGGCATAGGTGTCTGGCCCTTGAAGCGACGCCTCACCCT
ATTGTCAATACCCTTTGGTTTCCGCCATGCCTCTTTCACGCCATGATACCGATCTGACTG
ATGACGCTTGAATTTGTTGGTGCGTTTTTTGACGATAGGGATTTTGACGGCCAT
>NODE_1584_length_274_cov_8.474453
ATCTGGATTACTCTGCCACTCAAAAGTTTTCGCCCCTCGTTTGTCCAGCATGATTATCTC
GAAACAGAACAGGCGCACCATCTATGAATACCTCTTCAAGGAGGGTGTTATGGTCGCAAA
GAAGGATTACAATGCACCGAAACACGAAGAACTTGATGTTCCTAATCTTGAGGTCATCAA
GGCCATGCAAAGTCTTACTTCCAAGGGGCTTGTCAAGACCCAATTCTCGTGGCAATGGTA
TTACTACATCTTGACTCCCGAGGGCGTTGAATTTCTCCGTGAATGGCTCCACCTGCCGGC
TG
>NODE_1585_length_125_cov_38.880001
CATACGTCAAGGCTGCACCTGCGGTGCCAATGATCCCCTTAAGGACCAGAGTGGTTGCGG
TTCTTCCAGTTGTACCTGCGGAGATGCCTGCCAGTGCAAGCCCGGCGAGTGCAAGTGCTG
AGCGCCGATTATTCCTTGTGTGTAGATGATACC
>NODE_1592_length_29_cov_96.551727
CTCACTACTCTGGTACCACCCTTGATGCACAAGCCCGTTACGCGACTGGTACGAAAT
>NODE_1593_length_269_cov_16.163568
GTGCGACGCTACTACCTTCCAACCCTGCTCTGACCGTGCACTATCTAACCTCTTGAATTA
TGTCGATATATTCCGAAACCTTTACGCCATCAATTCCGGTATTGCTAATAACATCGGAGT
TGCCACAGGAAGATACCCTGAGGATAGCTATATGGGGGGGAATCCGTGGTACTTGGCGAC
GCTCGCAGTGGCTGAGCAACTTTATGACTCACTTATCGTCTGGAAGGACCAGGACTTCAT
TCAAGTGACTGCTGTCTCTCAACCATTCTTTGACCTCTTCTCCCCTGGAATCCAGCC
>NODE_1594_length_185_cov_12.021622
TCAACATTAGTTTCGCAAACAAATGCATCATCGTCACAGGAGGTAATCGTGGAATTGGAT
ACGCATATACAAGGGCTATCGCTCAAGCAGGCGGCAACGTCGCTGTCATTTACAAAAGTG
CTCAAGACGCGGAACAAGTCACCCTCGCTGTCGGTAAAGAGTTTGGCGTCAAGACAAAGG
CATATCAATGCGATGTGGCTGATACACAATCCG
>NODE_1597_length_1038_cov_13.248555
CATTCTACCGTTGGTTCCTTTAGTTCTGGCAGCGCCAGGGCCACCATCTCACGATTGGTC
TTTAAACACGAATGAAACACATGAAAGGAGGGAACCCAGTAGTCCAAATACAGTCATCAT
ACAAATGTTTGAATGGGACTGGGACTCTGTCGCTGCGGAATGTGAGAACTTCATCGGGCC
TAATGGGTATGGTTTCGTCCAAGTGAGTCCGCCCCAAGAACATATCACTGGAGATCAGTG
GTGGACGGATTATCAACCTGTTTCCTACAATCTTGTTTCAAAACGTGGAGACAGAACACA
GTTCCAGAATATGGTCAATACCTGTCACGCCGCTGGAGTGGGAGTCATTACAGACACGTT
ATTCAATCATATGGCTGGTTTGGATTCTGGAATTGGAGTTGGTGGTAGCACTTTTACGCA
TTACAACTACCCCGGGATCTATCAAACTCAAGATTTTCATCACTGTGGCCTGGAACCAGG
CGACGATATCGTCAATTATGGTAATAGGATAGAGGTCCAGACATGTGAACTTGTCAATCT
TGCGGATTTGGCAACTGACACGGATTATGTGAGAGGTCGTCTGGCCCAATATGCTAATGA
TCTATTGTCGCTTGGTGTGGATGGATTTAGATTGGATGCCGCAAAACACATTCCGGCCAG
TGATATTGCTAATATCTTAAGCAGACTATCGAGGATACCATACATTACGCAAGAGACAAT
TTGGGGCGCCGGTGAACCTATCCAACCAACTGAATATGTTGGAAATGGGGATGCGCAAGA
ATTCAGATATACAACAGCTTTAAGAGACGCATTTTCGGGTGGAGGAATTTCTAGTCTTCA
GAATCTAGATAATAGAGGTTGGGTTTCAGGAAGCCAGGCTAACGTGTTCGTCGCAAATCA
TGATACTGAACGTAACGGTGGATCTCTGAGATACGATTCTCCATCAAACACATATATCAC
AGCAACAATATTCTCCCTGGCTCATCCTTACGGAACACCAACAATCATTTCCAGCTACTC
CATCTCAGATAATGATGCTGGCCCCCCGAATAACGGTGCAGGCGCA
>NODE_1601_length_111_cov_4.369370
GTTGGGGTTATGCAGCGCAACCACGTTACTATTGGCCTTGTCGTAACCAACTATGTGCTT
TTGGCTGATGCCATTGGTGTCCTCGTTATCGGTACCTTCGTTTGGTTCTTCACTCTGAGG
GAACGGGCCAATTTCCACA
>NODE_1604_length_122_cov_5.909836
TAAGTTCATTCTTTACCCTGTTATTGCAACAGTTCTATTCTTCGCCTCAGCTGCAATTGC
TTCTCCCACAACTGACCAGTGGAATGGTGCCACTACCGCGGAGAGACGCTCTTCAGACTC
CAACCTGAATCTCGGTCATTGGCATGGAGG
>NODE_1607_length_198_cov_14.621212
TTTGGGAGTCATTAACTGGGAGTCAATAATCAACCACGCCTCCTGATACATATCGATTAT
GTAAAGTCTACTACGCAATCAGCTCGACTACTCCCCCTGCCTCTTTGATTTTTCGTTCGG
CCTTTTCAGATACAAATCGTGCCTTGACAATACATGGGAGCTTGGGCAGTTTGCCATTGC
CCAACACCTTTCCATACCCATGTTGCAGCGTGTCAATCACTGGCAC
>NODE_1617_length_112_cov_28.455357
TGGCAATTCAATGTCCATTCTCACCAACTTAGAAGAGATTCACGGTGGCTCTCCATGGGG
TGCTGGAACATTTGCTGGTGCAGATGGTTCACGGTTGCCATCCAAACTTGAAGTAGATCT
GGCCAAAAACCAGGGCAAAC
>NODE_1619_length_786_cov_13.894403
GGTCACCATAACAACATGATCGATAACGTGATGCGCAGTCTGCAGAAATCTTCTACAGTT
CCCAGTGAAAGCCAAAAGTCAAATCACCAGGGCGCATAACAAACAAGGCGAAAGGACATG
AATTAGTAATCAAGAAGTGGGGAACAGAGTCAAATTCGAGCAAGGAACAAAGAAACAAAG
ACAAGGCCGAAAACTGAAACACCGGAAATAGCCGAAGTCTCTGCACCACTAGTGCTACTA
GTATTGCTGACACTTGCAGCAGAGCCAGAGCGAGTCGCGCTGCTACCACCTGTGGCAATG
GCCCCAGAAGATGAACTAGGAGGCGGAGGAAGGGTAGGAGAAGGAAGAGCAGTGTAAAGG
TCGGTACTGGCATGGGTAACACAGTTCGACGAGGCAGGAATAATAGCAGTGTAAGGAATA
CTGGTGATGGGGCCTAGATCTTCCGGTGGTTGAGTGTAAGTCACGACAGCACCATTAGTA
GTGTAAACACCCGGGAAGTCACCGCTATCCCCGTCGCAGGACTCGAAAGTTCCGTTTTGA
GCGTTGCTAGGAGCATTGAAGGCGCAGCCGATACGATCAAGAGTGTTTCGGCACCAGGCA
GCATCATTGGGACCTGCAGGGTCACAAACCTTTATGCAGAATTGATTACCACCCATAAAG
TTGTTCCACTCAGTAATCTGCTGGAATTGACCAGTGAAGATTTTGGAGAAGGCGATACCA
CCGATGGGATTTCCACGCAAGTCCTGACCATGAGGGTCCATCTCGCCACCAAAATCATCC
GGATTCAAGTTGATGAGCTCTTGGTTGATGAACC
>NODE_1621_length_453_cov_11.538631
TAGAATCAATCTTAGCATCTTTCTTCCTTTCCTCAAGGTTACGCTGAGCATGGTTGGAGA
GTTTTTTAGGCTCTTCAGGGCCAGACTCAGTTGTCTGAACCTTACCCTTCTTGGTGATGG
GTTGGGCATAATGGGCTTCATACCACTGACGGAAGGGAGCGGCATCAACCTGGATGATGG
CACTCTTGACAAGCGTGTTTGTTCGGACAAGTTCATTGTTGGAAGCGTTATACACGACAC
CAATAATCCTAGTCTTCCGAGTGACATGCTCTGAACCCCAGGCATAATTTCCACTATCGA
GACGAAGAGCACGGTACTTCTCAGAACCTCCACGGACACGAACTGTATGAATACGCTTAG
GACCAAGTTTAGTGTTGGCAGGTTGACGACCAAGTTCGAATTTTCTCTTCTTGCGGTAGT
GGGCACGTTGACCACCGGAGGCAGAACGTTTGTGCCGGGACGATCGAGAGATACCCATGT
C
>NODE_1622_length_172_cov_8.587210
CAGGCAAAAGATGGGCGCCGCTTTTGAAGATGCTCCTGACTATACAATAGATACAATGTA
TGGGAGAAGGGAAAGGGATACAAGGTGATATTTTAATCAAAGAGACCGAAACCCATGTCA
TCATCCGACTCTTCCTCTTTCTCCTCCTTCTTCTCTTCCTTTTCCTCTGCTGCTGCTGCT
GGAGCACCACCAACAGCAGG
>NODE_1624_length_1127_cov_14.270630
CACCTCTCTCAATGTTATTCGTACATCGTTCCCAATTGATATGGATACAAGATGAAGATG
AGTGTAAGGGTTATCGAATGTCATTGTGGTATGTATAATTGATGCTACCATGAAGAAGGC
ACTGCAAAAGCGAACATCTCTCCTTTGAGCGGATGCACAACGGGAACTTGGTCAATCTTG
AACGGGAGTAGCGCATCCACGCCTCTGATGCGTGGATGCGATACCTCGTCATTATTCGGA
GTCCGTGGAGACCCTATGGAGATAGGCGAAGACGAGTTTGATAGTGATGAAGGTGGGGTG
TCCGGCGTGCCTGAAGCAACCCAGGAAGCTGAGGACGAAGATGTTGTTGCTGTTGTGGGT
GGGGACTGTGACTGAGAGGGTTGGGATTTTGAGGGCGACTTGCGCTGCGCGAATCCGGGT
ACAGGAGACGTTGTTGAATTCGGTTGTGGCATGGGGGTATTGGAAGTCGAGGCCGCTGCC
CTTGCCGCTCTCCGGGAGACCATAATATTCGAATAATTTGGATATTGTTCTCGATCCACA
CTAAAGTCCTGGAGCACGGTGGACTCGAATTTGCTCAAAGTCTCGTTGTCAACAGTGATC
TCCCAGTCGAGGTAACCACACATTTCCCTCTCCATCTGATTTACCTCCCGTAAGCTGAAC
ATGCCCTGGGCAACAATTGCCCAGGACTTGTTGGAGTAGGTGTCATCACAAATTACCTTG
GAGGCAATCATGAAGGCGGATATAAATAATCGGTGTCCTGACGACCCACGTGCGGTAGGA
AACCGAGCTTTCAGACGCTGTAAGAGGACAAGAGCAGCATAAGTGACAGCAGGGTGCAGC
TTTGTACGGTGGAGGGCATAGGCAATGAAAAAAGGAAGTTTGCTGTGTACAGGAGCAACA
CCTGTGGACGGAGGATTTTCTGGGCATGCAAATAGATGGGTGATGAAGCGAGCACAGATG
CAAGCAGTTTTCTCATGGCCATAGTAAGGATCTCTAGTCTGGGTATTCTGAGGCGTAATG
GGGGCATGCAAATTACTGTGCGGCCTTGCCCTGGGAGCTCCAATGGGTACAGGTGCAGAA
ATTGAGGAGACTCGTCGCCGGGACATTTCTTGAGGAGGGGCAATGCTGGAGGCCATGGAG
AGCGCACGCACGAAT
>NODE_1627_length_201_cov_14.567164
TTTTGTCGCTCACGACCTCGATCTCGTAGCATGAACATACAATTGAAAAGAATACAGTAT
TGCTTTTGGGGGTCAATAATTTACAAACATTGAGAGTAGTAGTCGTTTAGCTGTTGGCAT
GAAGTACCAGATGCGCAAGTCGTTGGGCCATTCCAGCCGATCCCACCACATTGTCCGTAC
TGGGTTTGAGTAGCCCCCGGTGCTGGAGTAGTTCCGGAAGGAACAGGAG
>NODE_1630_length_212_cov_8.278302
TGTCAAGCGAATCTGGTGAGTCTACTGCGAAACAGATGAGAATGACATGGGAATCGGGGT
AGCTGAGAGGGCGTAAGCGGTCGTAGTCTTCCTGGCCTGCAGTATCCCACAAAGCGAGCT
CGACGTGTTTGCCATCTACCTCGACATCTGCCACATAGTTCTCGAAGACCGTCGGGACAT
AAACCTCTGGGAATGTGCCTTTGGAAAAGACAATCAAGAGACAGGTCTTTCCACAAGCAC
>NODE_1631_length_98_cov_6.275510
CAGAAGGCCCAACGTAGCCCAATAATCGACCTGGAACGATAGGAATGGGATCCTTCTTGT
TCGTGATGTGAGTGAGATTGAGATGAAGATCAACGTAATCAGCGAAAGCTTGATTGCCGA
CTCTTG
>NODE_1632_length_72_cov_4.833333
TAGATAGCATGCCTGCCTTCTCTTCCTGGTATGTCTTTAGTTCCTCGGCTGCACGAGTAG
GATTCTGGAGGACTTCAAAGCTGTCGCAGCTATCGGCAAC
>NODE_1633_length_81_cov_25.049383
TCCCGGCCCAACCCTTGATGGTATCCTTGACACAGACCATGTCAATGGTTTCAGAACCAC
GCAAGGGCGAAAAATATTGAACCTTAGTAGCCCCCACCTCCATATCCAC
>NODE_1634_length_94_cov_55.978722
CTGTTGTATCTGCCCTTCCCACTCCTACTAACCAAGCTTCCAATGGTCTTGTCGATGCGG
TTGTTGAGGCCCCTGTCGATGTCACTCACAATCACATCCTTAGGGATGATTCTCCCCTTG
CA
>NODE_1635_length_227_cov_14.621145
GGCTGGAATGCCTGGTCAAACCGCTTATATGGGATGGAAGGAATTCGCACAGGCAAAACA
GGGTGACGTTGTATTTGTAACTACTGGCGGAGGTCCTGTCGGCTCGTTTGTTATTCAGTT
GGCAAAGGCGGATGGCTTGAAGGTTATCGCTTCCGCAGGCTCTGACGAGAAGGTCGCATT
CATGAAAGAAGTCGGAGCCGATGTAGCATTCAACTACAAGACTACTTCAATCAAGGAAGT
TTTGGCCAAGGAGGG
>NODE_1636_length_170_cov_5.335294
TTATAACCCCGCTTCTTTTGCAAACCAACGGTTCCATTCTGGAGAGCGGCAACGTCAACA
CCTTGTTCTTTCCATATCTCAATCTGTCGATCTTTCGCAGCCTTTCCCGTCTTTTCCTCA
TATTGGTGAACGGACAAGGGTCTCTCTCCGTGGGGAGTCGCACGGAGAGCATGCCTAGTT
GCAGGCCAGAAATCGAAA
>NODE_1637_length_227_cov_8.550661
TGATAACACGGCGTCTGGATAACGAAGAACGTCGGGAAATACGTTCAGGTTGCATCTATG
TTTGGGAGGAGCGCAGTCCTAGCACCGAGACGCACGGCATGGTCGGAATTGAACGATGGA
CAGATTCGCGTAGTTGGGGGCCTAGTCGGGTTAGGGATGAATTTCTATATTACCATGAGA
GGGATCGCTCGCCTGCCGAATTGGAAATGGCCTCGGACTCTGACACCACACTTACGAGTC
ACGGACCATCACCGC
>NODE_1638_length_320_cov_6.681250
AAGAGGTATTTACGAGAAGCCTCGAGACGGTTGAAGAGACCACCGATCTGATTGGAAGAC
ATGAAAACTTGGGTTAGCTCTTCATTATATTTGAAGTCCACTTTCCAGGTGGAGAACCCG
GTGGAGTCATAGTTGTTATAGAACCATTCAAGGGCACCATCAGATCCACGAGTCTCCTTG
TTGGAGTAAGCCCTCTTCCACTCCTCAAGGTTAAAGGTGGACTTGGGCAGGTCATCCAAA
GGGTTCTTCGCCTTGGGCTCGGGAGGAACGTCGGGTTCCTCCTCATCCTCATCCTCGATC
TCTTTTTTTGGTTTCTTCCCAACCTTAGGTTGAGCCGGAGCCTTCTCC
>NODE_1639_length_124_cov_8.572580
CCGGGCGGTGAGTGCGATGGTACCTCCAGCTCCTCTTCCCCCCGCTTTGACTCTCATTGT
GCTCTTTCTGATGCTGCCCAGCCCGCTCCAGAGGCTGGCACCTGGTTCCAAGACTACTTC
GTAGCCCTCGTCGAGAACGCCAATCCTGCTCT
>NODE_1641_length_170_cov_7.270588
CAGACGATGACAGTCTCTACTTGTATGCCCGCTTCAAACAAGTGACTGTTGGTGATGTGA
ACACCGCAAGGCCCAGCGTGTTTTCGTTACGCGAACGATACAAATGGGACGCGTGGGATA
AAATCAAAGGAATGTCAAAGGAACAAGCAATGAAAGAATATGTCGAGAAATTGATCGAGC
TGCTGAAGCAGGCTGGGG
>NODE_1642_length_91_cov_5.197802
AAAGGCAGAAGAATGATCCAAAACATGGTCGTAAAGAGAGAATTCACCGCTAGGGACCAG
GTCAACACCCTGAGCCTTGACTACGCTCCAACTAGCCTTTTTTATGTCGGCAGCGACTT
>NODE_1649_length_73_cov_110.452057
CAAGCCCGTTACGCGACTGGTACGAAATCCATTCTCGAGAACTACATCACCGGCAAGCCC
CAGGACCCACAGAACATCATTGTAGGTCTCGGGAAATACGA
>NODE_1650_length_158_cov_37.778481
AATCAGCCCCATGCTGTTCATAGGCATCCCACTGAACCTTCTCCCTATCAATCCAGTCCA
TCCCTTTGGTTTCAATCATGCGATCAGCGAAAGCACCAGCAAAACCAGCAAAAATCTCTT
TAGCTTTCTCGTGACTTTGCGGTTGACCCTCACGCTCACAGTGTTCGTTGTATGACTTTG
CCGCCT
>NODE_1656_length_29_cov_677.620667
TTTCCGGCTCCCCAACGCCAATCCGGAGACCTCACTAAGCCATTCAATCGGTAGTAG
>NODE_1658_length_204_cov_7.073529
CGCGCCGTTCCATCTTAATAACGCCACACAAGCGAGTTGTTTACTCGTCGTCGTCATCAT
CACCATCAGCATTACCCTTGGCAGCAGCAGCACGCTTGCGCTTAACGCGACCAGGGCGTC
CACCACCGTATGGGGAGGTGAGAGCAAAGTCGATGTGCTTTTGAGAGTCAAGGCGAACAA
CGAAAGAGGGAACGTTGACAATCTGTTTACCAACACGAATGTGCCTCTGCCA
>NODE_1670_length_29_cov_21.413794
ATGTTAACAATCAGTGGCCTAACTGTGACACTCATTGTTGTACTTTCACCGGTTGTG
>NODE_1671_length_205_cov_13.853659
CTACTCGCCCTATGAGCGTCGGGCGCTGGAATTGCTGAGGAACTCTCGGGACAAGAAGGC
CCGGAAGCTGGTCAAGAAGAGGCTCGGAACCTTGCTCCGCTCGAAACGCAAGCTGGAGGA
GCTTACAGAAGTGATCCAGGAGAGCAGAAGGGCCCACTAGCTTAGTATTTTCTCAAGTGT
CATCTAGTGTTAAAACGAGCGTGGGAAGCGCAGGCTTGCTTAGTCATCTCCCC
>NODE_1675_length_173_cov_8.416185
AAGAGGATTGTATTCCGAAGAGAAGACCGGTTTGCAACAACTATGCCTTAATTTACTAAG
AAGATTTACCCTTGACGAGCGAAGTTGCGGCGAAGAAAGTGGACAGCATGCCACCAGCGA
AAAGGACGGCGTAAGCACCAAGGTACAGTCTTTGCCTGGGACCACGGAGATGCACAAGGC
TGGAACTGGCCTGATAGTAAA
>NODE_1676_length_68_cov_3.897059
TGCTCGGTGTCAAGTTTGTTGAGATTGAGACATCGACATGGCATCCTGATGTTCAGAAGT
TCGCTGTTTGGGAGAAAGATGCCAAGGATGAATCTG
>NODE_1679_length_241_cov_9.078838
GCTGTCGATGATTTCATCGCTCAGCTGATCCCCTATCTTGAGCAGGGCGACGTCATCATT
GATGGTGGTAATTCCCATTACCCCGACTCCATCCGCCGTACGAAGGAGTGTGAAGCTAAA
GGCATCCTTTTCGTTGGGACTGGTGTCTCCGGTGGCGAGGAGGGTGCACGCCACGGTCCT
TCTCTTATGCCCGGTGGCAATCCGGCCGCTTGGCCAGAAATAAAAACCATCTTCCAGAAA
ACTGCCGCTCAGGTCAATGGTGAGCCTTG
>NODE_1681_length_81_cov_5.888889
TTGGTTTCCCCCGACCAAGCTCTCAAGACAGGTACCCAGGTTGGGGTCACCGTAGTCCTG
GCGCAATTCGACTGTTTGATTCTGGGGACCGTTCCCATCGCCTAGATCT
>NODE_1691_length_152_cov_14.118421
TACGAACTACGGCATCAACACCCTGGCACCTAGGTTCTTCCACGGCAAAAAGCCCGATCT
TGTGGTTGGGGGGACAAACATTGGAACCAATCTAGGCACAATCATTCAAGTCTCTGGGAC
GGATCACGCTGCAATGGAATCTGTGAACCTTGGCGTTCCAGCTGTCGCTTTCTCCGCCAG
>NODE_1693_length_47_cov_5.744681
GGACCAGTGGTCAACAGGCAACTGTGACCTGGGATACGTCCAACCCTCCGAAGCAGATCA
CCAACAGGGAAGGCT
>NODE_1699_length_100_cov_145.330002
TGAAAACTCCATATTTAACCTCAGAACATTTATTCACTTGTTGTGATAACCGTCGACTAC
TCTCTGTCGAGCTCCGGCTTGCCGGAACCGCGTCTTAGCACTTTGTGTTTGCTTGTAGCG
GTATAGAA
>NODE_1701_length_925_cov_13.648648
TTCTGCACAAAATTGAAGACATCGCCAGTGCTTGATTCTTGTGTTGTAGATGATTGACTA
CCTTTGAATGTGATGACATTGTTACCTGAAGTATTAGTCGTGTCAGCGCCAGATCCGGTG
TTATGCCATCCCGAAGGAGACGAGGTCGTATCTTGGGGATTGGTGAGAACTTGGAATCCT
TGAGTGAGGACTTCTGATGTGATAGGAAGAACTCTGTACGAGGCTTTGGTGACGAAATCG
GTGACAGAAAGAACGTGGCCAGAATGAGCGTCAACAAAGGCCTCAAACCAAGCGCCTGTT
TCTGCGTTTTCAATCTGGACGACGCGAGTCAATGCAACAGAGTTGTCCTCCCTAACCAAG
TATTCAAGAGTTGCTGGGTGATCATTGAATTTCCCTTGGAGCGTCTGTTCAGCCGAGGAG
ATGGCCTGTTCGACTGTGATAGTAGGTGTTGAAGATGCGATCGACGCTGGCTTGACGAAG
GACGAGCCGAACGAGACAATTTTATTGTCTTTGAAGGCAACATTTGCAACGGCATTGGCA
AAGGGAATCCCATCATGTTGCTGGGTCAAGAAAGCATGAGCAGCTGTCTCAGTAACAGCC
TGCGTCCTGAGATTGACGGTAGACGGGTCAATGGAGAGGTGCTGGCTGACAAAAGAAATA
GCAGATTGCTTCAGATCTTCATCAGCACGCTTCTGGAGTGGGTGGTCAATCCCAGAGCCG
AAAGTCTCGAAAGTGCTTAATGGATGAAATGTCTCAATCTGCAAATCGCGAGCAACCTGC
CTCAGACGATGTGTAGCATGCTTTTCATTCGAGGGCCAGGGAGCAGCCGAGGCAACATTA
GCATAAGCAATAGCAAGAAAGACGGTGGTGAAGAATTTGTTGAATGCTATCATCGTCAAT
ATATCGTGTAAACGAAGCGAGAAAATGGAATGCAGGGCAGAACAGTGAAAGGG
>NODE_1703_length_271_cov_14.250922
TGTTGTTGACGGCACGACCACCACGCCAGTCCTTAGAGGAAGGACCATCAACCGTCTTTT
GGGTGGCAGTAGTAGCGTGAACAGTGGTCATCAAGCCTTCCTCAATGCCAAATGCGTCAT
CGATGACCTTGGCAAGGGGAGCCAAACAGTTGGTGGTGCAAGAGGCGTTGGAGATAACTT
GATCTTGAGAGGTGTACTTGTCGTGGTTGACACCAACAACATACATAGGAGCATCGGACG
AAGGTGCGGAGATGATGACTTTCTTGGCACCACCCTTCAAGTGGGCGGAGGCTTTTTCA
>NODE_1705_length_189_cov_4.756614
TTCAGACCCAAATAACGTTCTGGTTGCTAGGGGGAGAGAATATTGTGTTGACAGGTGGTG
GAATGCTAGATGGTGCTGGTCAGGCTTGGTATGATGGACTTGCATCCAATTCTTCTCTAC
TTCGTCCGATTGTGCTCACTGTCTTTCAAGCGAGCAACGTGCTCGTCAAGGATATTAACT
ACGTCAATGCACCGTCATGGCATAATATGGTACGTTG
>NODE_1706_length_586_cov_15.677474
TTAGCATAAGTGACTACAAAGGAACGGTATAATGTTGCAAGACTACTGATTTTTCAACCG
ACAAACTCAGAATTATCATTGGTACAATCTCTGGCGATATGACCCTCCTGCTGGCATTTA
TAGCACGTCCTGAGCTTCGCAGCAGGTCCCGTGGGAATCGATTCAGCTGTTGCCCCAGAA
GGAGCGAGGCAATCTTTCGCCATATGATTGGGGCCACCACAACGGTAGCACTTGACTGGA
GGCAAGGTGGAGGTATTCAACGCCCTGCCAGGGGGAGGGGCTCGGGACGCAAAACCACTA
CTACCAGAACCACTAGGGCAAGCACGGGCGATATGGCCAACACGACCACAGTTATAGCAC
TTCGGACTCCCGCTCTGCTGGACCCTCAAACTGGGGCACTCCGCTTGGATGTGTCCAACT
CCACCACATGAATAGCACTGTTTGGTCGCAACAGTGCGAGGAGAGGGGCAAGCAGAAGAC
TCGTGTCCAGGCTGGCGACAGTTGTAACACAAACGCTGCTCAGAGGAGCAATTTTCGGCA
ATGTGTCCGAGATTTCCACACTTGAAACAACCTTTCCTAGAAAATTGATATGCCATACTC
AACGAACGTCTCGC
>NODE_1707_length_87_cov_26.781609
TTAGAGTCCGTCGTCCCAGCCTTCCATGCATTATCCGCAACCTCATGATCATCCCAAACA
GTGATCCAAGGCGCATGTTGATGGGCCGCTTGTAAGTCGAGATCTAACCTATACT
>NODE_1708_length_86_cov_4.825582
TTTCTCTTCACCACCGGTGGATTGGCTTCAATGTTTGGGGGCGGAAAATCGGAGAGCAAA
CCCGTACCTCGCTCAGTACAACAAGCAAAGGCATCTGTTCCTATCACAGCCAGT
>NODE_1711_length_29_cov_625.931030
CGTGCGTTCCGGTCCTTCTACCATGGAGTTACATCTCAACCAGCTGCTTGATACTGA
>NODE_1712_length_221_cov_10.031674
ACCAAGAATGCCTCTCATTGAGGTTATCGCAAACGATCGTACTGGTCGTAGAGTACGAGT
CAAGTGCAGCCCCGACGACACAGTTGGTGATCTGAAAAAGTTGATTGCTGCGCAAACTGG
CAATGATGCCTCCAGGATACGTCTGAAACGGTGGAACGTGGAGTGTAAGGACGCCATCTC
TCTTTCGGATTACGAGATTCATGATGGAACGAGTTTGGACCTGATTTGATTGTTCTTTGT
ACTACTACA
>NODE_1713_length_110_cov_6.472727
TGCGCTTCTGAGTTGATCGTCGTGGGAATAAAAATCGTGCCTTCGTCAAGATTGGTACCA
CTAATGAAGGGCAATTGCGCAAAATTTCCCCTGGTTAGTAACCTAGATGGAATGTCAGGG
TAAAGTCCTCCCGGTCCA
>NODE_1714_length_64_cov_18.640625
ATTTGCTGGTGTTGTAAGAGACCCATGCCTGGTCCCTATGAGCGACCGACCCCGATATGG
ATGAAATCAAAATGATGCTGCCTCCATTTCCG
>NODE_1721_length_388_cov_6.167526
TCCGGAGTAACCACTGTAACCTCCTGAAGGAGGCCCATACCCTTGAGGGGACCCATACCC
TTGGGGGGGCCCATACCCTTGAGGAGGTCCATACCCTTGAGGATAATAGTTTTGAGGAGG
AGGATAGTAGTTTTGTGGTGGAGGCCAGCCATGTAACTGTGGGCCCCAGTTTTGTTGAGG
TGGTGCAGGGGCGGAATAACCTTGGTTATGATTCTGCTTTTTGTGATCCATAATTTTCGC
CAGTGCAAACCCGCCAACGGCCCCTGCCCCAGCGGAGAGCATTCCTCTGTCTCGAGAGTT
TTCCGTGTCTGACCGGGGATAGCTCGTATTTGCATCTGCGAATCCAGGGCTAGAAGCTGT
GCTGGGGTCATATCGAGGAGGCAGGCCGTCGGGGCGGCCAAGAGGGTGGTCCCATG
>NODE_1723_length_119_cov_14.310925
GGGTGTTACTCCCTGGACAAGCGTTTTCGAACAATGGCTCTACGAGTAAAGCGATAATTA
GACATTACGTCACGTGTATTTACACGCTGGTTTTCGGTCCTACATGTCCTAGCAGCTATT
TGCAATCTGAACTCTCAGGTTCTCACG
>NODE_1724_length_151_cov_11.860928
CCTCAAGACTCCACCATGGCTGACGCTCAGATCGAAAAGGCATACCAAAAACAACATCTC
TTCCAGAATGCCAAAGTTCGCGGCGGCAAGATTGCGAGCAAGCAGAAGCGATGGACCAGG
GATGTTGGTATGGGGATCAAGACGCCTCTTGAGGCGATGAACGGCACTTATATTGACAA
>NODE_1727_length_139_cov_31.676258
GCCGTTGATGTCCACTTGACTGCAGAGGAGATACAGCAGCTTGAAGAGCCTTATCAGCCT
GTCAAAGTGTTTGGTCACCTTTAGATGAGTTTGGGGTATAGAAGCAGTGCCCTGATCTCT
CTGACCACAATGTGGAGGCGTATCTACTATCTCTTTGGACTGTAGAA
>NODE_1731_length_171_cov_32.608189
GCCACTCTGATGTGACTTAACCATGACAACTAATTCACTACCAACATATCATTATCTGAG
TATTGATAAATCAGGCGAACTGCTACGACTGAATCACTTCTTAGAATCCAAGCGCTGCGA
TAGTTTCCGGCCAAGCCCCTTCGTCACGAAGAAATTGGGAGACGTCAAGCATTAGGATGT
GGACAAAGCCAGTAGCGCC
>NODE_1752_length_722_cov_14.901662
TCCGCATAAATTTTGTCTGTAGGTAATCCTTATTTTACGCGAAGGAAAGTAGTAGCATAA
GAGGGTAACAGCAAAGAGTGGACGAACTACCGTAGTTCCAGGAAAGGGGAATCAAGTTCA
GTGCAGAAATTATCCAAACAAATCTGAGCAGGGTAAAGATCACCGTGCAATGTTCACGTA
AGATAAGCAATACCAGCAGCAATACCAGCGCTGAGGCCGAGACCAAGAGTCTCTAGGGAG
GTAGCACCGCTAGTGTTACCACTGGTGGAAGAAGCAGCAGCAGTAGCGCTGCCAGAACTC
GTGGCAGAGGTGGCATCAGCTGGACTAGAGGTCATGGGGTATGCAGAACCAAGAGGTTTG
ATCTCAAACTCATCCGATTGAGCATAAATGTCAGTCTGATTGAGAGTGTTGGCCAGAAGG
ATGCGATAACCAGTGGACGGAGAGTAGTCGGACTGTTCCTGGGTGACGAGCTTGGAGCAG
TCGGTGTTTTGTTGGATGGAGATGAAGGCCTGGGGGCCTGAGAGGACAGAGGGGTTAGTG
TTGGTCATTATCACAGTAAAGTTGGTGAAGGGGCTTGACCTGCAGGTCCAGGTGAGAGTG
TTGGCGGACTTTGCGACCCACCACAAGTTGCTAGCAGGGAGGGTGATTGAGAGACCCTGG
TCCTGAGCAGCAACGAGACCGATGACGGAGGCAGCACAAGCAAGGAATTTAAAAGCAACC
ATGATGTGTGAACAAAAGAGCGTGGGCTGC
>NODE_1763_length_61_cov_278.983612
GGCTCACGAGTAACAGAAAATAAGAAAAGAGAATAGATCTGCTCATGAAGGGTGACATAA
TACACAGAATCTTTGGTAACGATTTTCTT
>NODE_1764_length_102_cov_8.147058
GAACGAAAACATCCTTGGTGGAATAGGCGCCAGCACGGGCAGGTGCGGCGACTTTGTTGG
CAACGATAGTGTCACGGATATCCGGGAGATTTTCAGAAGTAAAGACGAAACCGACATTAT
CCTTCACATA
>NODE_1768_length_34_cov_193.264709
GGTGATCTGCTTCGGGGGGTTGGACGTATCCCAGGTCGCAGTTGCCTGTTGACCACTGGT
CC
>NODE_1769_length_71_cov_185.788727
AAATGCAGCTGCTGAACAACTTACTCAGTGTTTTCTCTAAGGCCGATTGACGTGTAATTG
TATGCATACATCGGAGAGCTTTGTCTGTACGTTGGAGTG
>NODE_1770_length_286_cov_12.006993
AGGGAGATGGACGCAATCGTCTTGATACCAGTGAGGAAACGATCAATGAGCTCGTCCTCG
CTAACATCAAGGACTTGAGGGGAGAATACATTGCCAGAATCATAGATCTGAACAACTGTC
ATTCCGTATGTGAACGGGGAAATGTTCAACATGTTGAGGAGGGTGGCTTCGGATGGGCCA
ACGCGAGTACCCGCAGTGACGACCTTGACGTCAGAAATAATCTCAATGGTACCACGGGCA
ATCTTGGTGGGAATACTAAGGGCCTGGAAGAAAGATGTCTTTCCCGGTTCCATACCAGTG
TTACCAGCAGGCAC
>NODE_1771_length_133_cov_17.052631
GAGGCAGCAAGGGCAAGGACAGATAGAGAGAGGATATTGAACATGGTGGACACAGGTAGA
GAGCTAGCTCAAAGGACAGTTGGGGAAGGAAAGCAGGGGAGTACGTATGTGTATATAAAG
GAAAGAAGGTTAGAGTCGGAAGACGAGAAGGATGAACAAAT
>NODE_1773_length_212_cov_8.033019
CGGAGTTGGAAGCGGCCGTCATACACTTGGTGTTGGAGAGGACATTTTGAAGTAACAAGT
CTCCCTGGAACATGGGAGTAGTCGGATCATCCGCCAAGACACCCAGCACGTTCACAAATG
CCACGAGGGCAATTTTGTTCACAAGAGAGGTCTTTGTAGAGGTTTTCATAGTTTGTGTAA
GGATAGACACTAAAAGAATGTGAGGAGACCAGAGGTCGAAGACAAAAGTGAGTGGAAGGG
>NODE_1778_length_58_cov_3.137931
GGTGTTGCGGGCGTCATCTCGGAATATGCTGCTGCTAACATTCCTTTGGAGACTATGTGG
ACGGATATTGATTATATGGATAGGCG
>NODE_1779_length_118_cov_6.338983
TACGGCATTGGCGAAATCGCTGCGGACATCATTAAAGGTATCGCATAAACTTTGGTGCCA
AATAAAGTCCAACTTTGATCTTTATCTACGTATAACCTTGTCGATTTACAACTCATCTGA
TTGCCATACATGCCATTTAGAGGTCG
>NODE_1787_length_76_cov_8.500000
CTTGATTCCGTTATTCCAGTCCATTGGATACCTTTCGGAAATTCGTATGCAGGCAGATCG
TGGTTTTGCATTCGTCAAACTAGACACTCATGAACATGCCGCAA
>NODE_1789_length_404_cov_30.581684
AGGGCAATTGACCATTAATACCCCCCCCAATGTTGTACAATGCCAACCCGTCTTACTTAC
CTGGTCTGGGGGACAAGCCCCATACTTTGTGAGCGTCCTCCCTGGTAATGACCCTACTGG
TCAGGCTCTTGTGGACTTCGGTCAACAAAATGGAACTTCCGTGAGTTGGCTTGTGAACCA
ACAAGCTAATACTGCTCTTGGTCTCACTTTACGTGACAGTATTGGCCAGGTAGCCCAGAG
TGCATCTTTCACTGTCAACCCCGGGTCTTCATCTGGTTGCCTCAGCCAAACTGTTTCCTT
CTCTGGTGGCACTGGCGCCGCTCCTGCCCCTGCTGCCCCAGCCACAACTGGTGGTGCAAC
CACTTCGAGTGTTACAAATCCTGCTGCGGCCACCGGTGCTGTCTCCACTAATGCTGCCTC
CACTAATGCTGC
>NODE_1805_length_102_cov_3.607843
TTCCGGACCTGACCGTTCCTGCTATCCACCAACGCCCTTGTCCCAATACAATCAGCGCTC
GCAGCATTTCTTCCTCTCTCTGTCTTGCAGCTTGTCAGATTCTACTTAGTCGCTTTGTGT
AGGTCTTTTA
>NODE_1809_length_81_cov_4.037037
ACGGCTTGACGCTCCATCAGTAGTCGCATGGGTGCATGCATACCAAATGTATTGCGCAAC
ATGGTAAGCTTGGTCATATCCTGGGTTTCTTCCCAATTTTCTAGTCTAA
>NODE_1815_length_57_cov_242.333328
GTTCCCTTGAGGATAAACTTATCCAGCCGGCGCTCGAAAAACTTACCAAAGAAGTGACGC
AAACCATCAATAGTATAGAAGCGAA
>NODE_1816_length_48_cov_55.812500
CAACAACAGCAGAGACATCAGCAATCAGCTTAACGACAACTGGGACAACGACATTAACAT
CGACATCAGCAGAGAC
>NODE_1817_length_285_cov_14.189474
ATTTGCATAAGCCACATCCCATGACTGGAAGAGTAAATTTGGATAGGAAATACAGTACGG
GAACTGACGATACGACAACAAAAAATAGACAGAGATCCCGAAAGACTTATTCAGCGAAGA
CGGCGGGCCTCACGCTCACTCTCATTGAGAGTAAGGATATCATTCTGACGCACGGGACCC
TTGACGTTACGAAGGAGAGTCCGATCACTATCCATGAGTTGTACACGGACTTGAGTGATA
CCACCACGAGAACCGGTTCGACCGATGACCTTATCCACACGTGCTAATGATGGTTTCTCC
ATTTTGATTATTA
>NODE_1820_length_172_cov_8.517442
GAGCACCTTGGAGAGAAGGAAGCTGCAAGTGCGATGATGCTCGCCATTGAGACTGTTCTG
AAGGAGGGTAGAGAAGCACAACTCAGGGGAGAAAGCCAATTGTTGACGCCGGATATGCAG
GGGAGTGGAACGACAGAGGAATTGGGCTCAGCCATTGAGAAAGCGATCCACACAGTTTCT
TTGTAAAAGTAGCCTGTATT
>NODE_1824_length_29_cov_37.379311
GGACATGGGTAAGGAGAGGATCTTGGTTCACCGTCGTGACAATCTCGAGACCTTGTG
>NODE_1825_length_90_cov_4.011111
TGTCAACCCTCCCCCTGTCGGAGATCCCAACTCTCCTTCTACTGGTGTTTTCCCTCATCG
AACCCATGGCACGAACATTCCTTCCACCCACGTTCCCACTGATGGTGTCAACCCTTCC
>NODE_1826_length_29_cov_18.172413
GATGGACAAAGAAGTGACATAAACAGAGAGGAAAATACGAGAAAGAAGAGCAAGAAT
>NODE_1827_length_121_cov_8.107438
TTGTTGGTGACATTGTCGATATCAAAGCCAATGCTGCCCAACAAAAGGGTATGCCCCACA
AGTATTACCATGGACGAACCGGCATCATCTACAATGTGACGCCCGGAGCTGTCGGTGTCA
TTGTTCACAAGATTGTCGGCAATCGTTAA
>NODE_1829_length_72_cov_4.402778
GAGAGGGAAGCGACGGGCGAGGAGATAGAAGGGGATAGGGAGGAGGGCGCCAATAAGGAA
AAACCAAAGGAGAGGGCTGTATAATGCTCCAGGACCAAAC
>NODE_1830_length_122_cov_4.729508
TTGTTGGCTAGTCTTAATTCACGCGCGCCAATATTTCAGATAGAATCCGCCGATGTAGTG
ACTTCGGGAGGATCGGTCTGGAATTCCAACCAACGGTCGACTATCGAGGTCAACGAAAGT
CACGTAAAATTCAGACGTCTCAACGGTGGA
>NODE_1831_length_77_cov_4.168831
TCAATGAACATTTTGAGGTCGATGTCTTGCTCAAAGTAATGAGGATCCATAGCTGGTTGT
ACAGTCGGATCTGAAGTCGTTATATGGATTGTACCCCTGGAAAAC
>NODE_1836_length_524_cov_10.232824
TGGGGGAGCGATCCAGTCACCGTCCTCTTCATCATCCCATTCCTCTGGCTTGGTGGCGTC
GGGATCAGGAACCGTCAAAGGCTCATCATCAAGCCAATCTTCTGGCTTGGTGGCGTCCTC
GTCTGGGATCTCATAGGGTGCATCTTCGTCCCAGTCTTCAGGCTTGGTTGCGTCGGGATC
AGCAATTTTGGCCTCGTCAACCCAATCTTCAGGCTTTTTGTCCTCAGAGTCATCAATTTC
CTTGGGTGGGTTGACGGCGGGTTCGAAGTCTTCGAGGAGATTTCCGGTTTTGGAGCTCTC
ACCGTTGAACAAAACATCATAGGTATTGTTGGGGTAGAGAGCGAGAGTAAAAAGGTTGGT
GTGCTTGTCAAAGGAAGGTCTAGGGGGGAATTTGAGATGCTTCTCCTCAACGTCGCCAGT
TTTTGGGTTCTTGTGACGGAAAATGAAATGCACCTTGGTACCAGGGCAGGTCAAATCGGG
TCCAAACATGACAACCCAAGGGGTAGTGTCAGAGAACTCCTTGCCACTGGTCTGGAAGCC
ATCCTCCACAAA
>NODE_1837_length_80_cov_49.137501
CTATACAGTGCTGCAATCAAGTCCAGTCTAGTGACTCCTCTGTAGTCAGCCTTCTCGCCG
GTCTTCTTGGTATCGTCCTGGGCCCGATAGAGGGTCTTGTCGGTCTGA
>NODE_1842_length_666_cov_25.141142
ACCTTCCTGTTTCATTGGTTATTACTGCACTTTTCAGCTATACTGTGAACAGTCAGACTG
TTTACATGGCTGGAGACTCGACGATGGCACGTGGAGGCGGAGGCTCTGCTGCACCTGGTA
CAGATGGTTGGGGTCAATATCTGGGCCAATATTTGTCAATCCCGGTGGTGAATGATGCCA
TTGCCGGTCGTTCTGCGAGGTCGTATACCGATGAAGGTCGATTCGATACTCTGATAAACA
CTGTCAAAAGTGGAGATTTCGTCGTTATTGAGTTCGGCCATAACGATGGTCTGAGTGGAG
CTGTTGATAATGGCAGAGAGGACGCCTTCGGGGATGGATACGACACCACTTCAACTGTGA
CTAATGCCGCGGGACAACAGATTGTGGTCCATACCTTCCCCTATTACATCCAAAATGCGG
TCACAGCTCTTCAGGCCAAAGGCGCAATTCCTATCGTATCTTCTCAGACCCCCGACAATA
TCTGGGTTAATGGGGAAATTGGAGCTGGACCTCGATTTGTCGGATATGCACAAACGGCTG
CTAGTCGTACAGGCGCAGCTTACATTGATCATTACGCATATGTTGCGGAAGCATATGATG
CACTGGGACAGACAGCCGTCACTGCTTTCTATCCGGTTGATCACACTCATACATCCGTTG
CAGGTGCAAATGTTGTTGCCCAAGCCTTCGTCAG
>NODE_1843_length_106_cov_7.632075
ATCCAGCTCCATGAAATCACGAAAATCATTTCTCACTCTCATCATCCCTTCCCGTCGCCA
TGTTGCATTGGGATCAAAGCTCAAGTTAACGTCTGATCCAGCTGAAAATATGGCTATCGC
AAGTGCAAACGAAG
>NODE_1850_length_463_cov_32.416847
TCAAGAATATGCCCTATGTCCGTCTGGGCAACTCCGGCTTGAAGGTTTCGAAGATAATCC
TCGGCTGTATGTCGTATGGAACTCCAGGTTGGCAGGGGTGGGTCCTTGAAGAAGCCGAGT
CTGTCAAGCACATCAAAGCTGCATATGATGCTGGTATCAACACATTCGATACTGCCAACA
CATACTCCAATGGTCTTTCGGAGGTCATCCTTGGCAAAGCTATCAAAGAGTTAAAGCTTC
CCAGAGATGAAATTGTCGTTATGACCAAAGTTTTCTTTATCGTTGGACATGATCCACATC
AGAAACAGGGCACCGTAACAGACCCAGATCAACAGGGTTATGTCAATCAGCGTGGCTTGA
GTAGGAAGCACATCTTTGATTCTGTTAAGAAAAGCCTTGAAAGGTTGCAGCTTGACTATA
TCGACGTCCTTCAGTGTCATCGATTCGACCCTGACACCCCTATTGAAGAGACGATGCATG
CCCTCGATGAT
>NODE_1851_length_29_cov_625.103455
TCTAGAATTACCACAGTTATCCATGTAGCAAGGTATCATCAAATAAACTATAACTGA
>NODE_1852_length_316_cov_16.028481
TGGGAGCCTAATCATATCATGTTTGGCATGGAGTGTAGTGACAAGGTATGTGGGAAGAGC
GAATGCAAGGCAACAAGACACAGGACCACCGAACTCTTCAGTCACCCCTTGGCTTGCAAT
CTACAGGGAACGATTTTCAACAAGTCTCTTACTTCTCGGGGTTAGGATTCATTCTCCGTT
TGCCTCCAGGGAGAGTCGTCACATTGACGAAGCGGCGGTTGTATAAGATACGTTTCTTGG
CACGTCCTTTAGGTGGCTTCTTCTTTTCCTGCTTGTCAACCTTGGGTGTCTGAGACTTGA
CTTTGCCAGCACGGGCAAGAGAACCGTGAACTTTTCCCATATCG
>NODE_1853_length_79_cov_15.987342
GTGCCCATCGTTTCGTCGTTTATGATAGTCCCATTGCATGCAAAATCCTTCTTGAATGCC
TGGAGTAACTTCTTGTGATTGTATTCTTTCTGCAAGCCTTGTAAAGT
>NODE_1864_length_85_cov_164.776474
CAAATGTTGTACAAAGTAACCTACGGTCTGGTCATGATTAGCTAACAGTCAAATCCAATT
GAGCAAGTCCGTATATCAAGTCCATCATAATCATCAACAATCTCAAATTTTCG
>NODE_1866_length_865_cov_9.069365
TTTCAAGCTGAGAAAACTTGAAACCGATGCAAGCTCGACCCCCGCCCAAGAACGTCATCA
GGTGAGAATAGATACCAGGCATATGAGCTTCCGAAACCGTTTCGGGAAGTGACGAAAGCC
ATCGTTCAGGTTTCCACTTGTTGGCATCTTCTCCCCATAGGTCCGGATTAGTGTTTGAGC
CCAAAAGAGAAAGAATGATATTTGTCCCTTTTGGTACCATAACTTGTGTGATTTCTTTGC
CGTTCAAGCCAACAATGGGTTTGGAAAGAGGAAGTACCATATCTTTGCAGGCGGTCCTAG
TCGCCGCAAAGTTTAGAGGAGGATATAATCGGAGAGTTTCGCGGCACACGGCATCTAGGT
ATGGCAGAGAAACAAGTTGGTCATATGTCAATTGTCCATCCTTCTGAGCTTCACGTATTT
CGCTGCGAAGTCGGGTTTGGACATCAGGATTGATGGACAGCAAGTGAAGAGTTCGCGACA
TTGCCGAAGAGGTAGTCTGCATTCCTGCAATCACGAAGGTCGAAACCTGTCCACAAACTT
CCTCATCGGTCATGCGGTCAGCTTCGCTTGCCATAGCATTCGCTTTCATGAGAATGCTGA
TAATATCTTTCTTTTCCAACATCTCCTTGGCAGCGTCTAGATTGGTATTGTTCAAGGCAT
CCTTCTTCGTTTGAATGATTTCGAGGGATGTATTATGCATAACATCAACCGAGTCCTTAA
TCTCCTGAATCCTTTTCCAAGGAATATGCTCGACAATAAAGCGCTTCACGCGAGGAAGGT
GAAATTTTGCGGCCAGAGGGAAGACGTACTGAGTAGAGAAAAATCCGAATGGACCACCAG
TGAGTATACTGAATTTTTTCATGGATTCAGAATAGGGATGACTCGCATCCTCT
>NODE_1867_length_142_cov_63.535210
CGGTGTCCAATAAGCATGGGCTCAATCCCTGTTTCTCTGGTGTCGAATATAGTTCCTCTT
TGTGCCACTCGGTGTACGAGTGCTGCATGGAGGCTGAAAGTTGGCTTCTGATATCGGATT
CCAACTAAGCAGGACAAACATCTTTGTTCTTGCTACTTCTCCATCTAGAG
>NODE_1877_length_29_cov_3.931035
GTAATATGGGCGGGGGTGAATCCTTTGCGGACGACTTGAATGGGAACGGGGTACTGT
>NODE_1878_length_299_cov_9.287625
TTGGCGTTGAAGCCAAGCAACCCAATTCTGCCATCCGCAAGTGTGTGCGTGTACAGCTCA
TCAAGAATGGAAAAAAGGTCACTGCTTTCGTCCCTAATGACGGTTGCTTGAACTTTGTGG
ATGAGAATGATGAGGTTCTCATTTCTGGTTTCGGTCGCAGTGGTAAAGCCAAGGGTGATA
TTCCCGGAGTACGCTTCAAGGTTGTGAAGGTATCTGGTGTTGGTCTCCTTGCCCTGTGGA
AGGAGAAGAAGGAGAAGCCCAGATCGTGATTGATTGTATATATCTGTATCTCTTCTATCG
ACATGATATGACGCTCCATGACCATGC
>NODE_1879_length_73_cov_28.821918
GGTACAGATTGTTGGGCCTGGAGACCGGAAAAACCAGTAGCAGTGATCTGGAGCGATTCG
CCGAGGACTCGGCTCAGGTCTATATCTCTTGGCAGGTCGGT
>NODE_1880_length_125_cov_44.040001
TGATATAGGAGTGGTCAATGTATATGGGTCACGGAAGGTGGAGCGGTTGACTTGCCTGTT
GGTCTGTAGCCTTGGTTGTCCGTTTTTAAATATTCATTGCTTTTGTTCCTGGTTCTCCTC
TGCCTTGATGTCTTCGATTGAAGCGAGGATTTT
>NODE_1883_length_222_cov_16.594595
CACGTGCCTTCATACTATTCAGACAAGTGGTATATTTACGATTGTACTAGATAAGCGGTC
ATCACCTATCAATGATGATGATGATAATGTCCATTTCAGAGCAGAAAGAAGAGAGTTAAC
CTAGAACAGGAGAACACCAGCGACAGCAACAAAGCTGGCAAGACCACCAATTACAACCTT
GGCAGAGTAGCCACCGACAGCAGCATTCGGCCTAGCGGAAACAACAGCAGACTGAGAACC
GGTTGTGTGG
>NODE_1885_length_29_cov_424.275848
TAGGAGGAGTTGAAGCGACAGCAGTTGGTTTGAAGTCGTCTTTAAAAGGGGGCTTGA
>NODE_1886_length_52_cov_23.826923
CAAATGGAATGGGTGAGCATCGTCATCTCCTGTGGGCATGAAACTAACTTGAACGGTCTT
TCCAGCGGGAAGGATGAAGG
>NODE_1887_length_105_cov_7.380952
GCAAGGAGGATGATGTTCGCAAATATGTCATTAGGCGCGAGGTTAAGAGTTCGAAAAAGG
AGAATGCAAAACCTTATACCAAGGCGCCTAAAATTCAGCGATTGGTCACTCCCCAGCGTC
TCCAACGTCGCCG
>NODE_1891_length_158_cov_6.139241
GGTGGCGACGGACTCGAAATTTACATTGCGCTTTCCAAGGATAGTTCTTCCATACAAGAT
CTTCGAGACATTCGAGGGGTATCAGAACTTACCGGAACAGAAAATGGAGAGCGAGTATTT
GTCGTCAGGCGCGAACTCAAGAAGGATTGAATTTTCTATCACCACGCACACTTTGTATTA
TTCATC
>NODE_1892_length_81_cov_8.222222
GTCGAAGGGATCGACTGCGACGATGGGCAACTTTTTGAAGGCGACGTTTGCTGCCATCAC
AAAGACATATGCTTTCCTTACACCAGACCTGTGGCGGGAAATTCCGTTG
>NODE_1897_length_37_cov_98.378380
GCTTGGGAGAGTCGATGTTGATGCAGTGGAAATTGCTGCCTCCAGTTGTGGATTGTGATG
GCTAT
>NODE_1898_length_150_cov_21.813334
TCTCATACCCTGTACCCTTCTCATGTAGGATCACACCGCGCTCAGAGAAGGCTGAAACTT
TGATTCATAACACTAGCTTAGTGGACTAGGCAAGAGACATTAGGACCTCCAGGGTATGAG
ATTATACTCACGAGGCTGTGTGCATACAACATGCAATAAAATAAAATTTGCGAAGTCC
>NODE_1901_length_262_cov_40.511452
GAGTGCCTTGGCGCCAGATTGACCATATACGTAGTCTTGTGTTCCGCCATTTCTGAGGTA
ATGAGATGATTCATGAACGATTGTTCCACCCTTAGAGTCGGTCCCGGTGTTGGGTGCTTG
CCAGAACGCACCACAAAAATACATGATACCGAAGTCATTCGGGAACACATAAGCATAGAC
ATCAGTATCCTGACATGTACAATCATATGTGAATGTGGAGAAATCATTTCCAGCGATATT
CGAGAAGTGGGATTCCACGACACTGTGACGAGCTGATGTGTAGGTTCCAA
>NODE_1903_length_79_cov_5.848101
CCCCCGCACCCACTGCCTTGTACCGTTCCCACACCGGCCTGAGCGAGAGCCACCAGAACA
GAGCAACGGGCCCTGGGAATGTCGCTATGATCTTGCCTTGCTTTCTT
>NODE_1905_length_61_cov_3.344262
GGAGACGGGTTTGGAACATACCAAGCGACATCTACGTCAAGTGCCGTCAGGAAACGAATC
AAAGCATGCCGCATGAGAGCGACACCACA
>NODE_1906_length_52_cov_20.384615
CAAGTGTCTGAGCCCAGGTTAGTCTCCGTAGAATTACCAGTTGGTTGCCCAGTCCATGCC
TCGACCAGGCCCGATCTGAT
>NODE_1907_length_123_cov_7.308943
CTCTGGCAAGACAGTATTTGATGCAAAATGTATCTGTACTTCAAGGCAAACTCAGTACAC
ACTGAATGAACTGGTCATAGCTCATTTGCACCCATCCATCCTTGTCACCATCCAGCCTTT
GGAATGTTTCTGTGAGCTGCTTCACGACACA
>NODE_1914_length_339_cov_8.056047
CTCGCACTTTGCTCCAGGAGCTTTACGACGAACCCACCCATGACCTTTGGTCTCAGCAGT
TGCACTCTCAACAGCAACAGCATCACCAGTTCTCTCGCTCACACGAGTACCAGATCACCC
GTCGTAACACCTTTCCTGTCGTCCGATGTGACCGAGACGCACAGTTCCAGCCGTTCATCT
CCCCACAGTATCAAGACCAATTCTCTTCAGACTCTCCTCTTGTTTATCACGATACTTCTA
CTATTAAGCTTGAGGACCCATCCTCCATCCTTGTCCCTTCTCATCAGCCCTTTTATCGTT
CTCAATCTTCCGCTGCTGCCCCCCTCCCCATGCCTTATACCTCTCCTCATCCTTCTCTCC
ATGTACA
>NODE_1915_length_63_cov_6.301587
TCCTCGGGAACAGTCGCCAGAAATTATCAGTACCAACACTCTCGCAGTCACACCTCTCCC
AAGATCCTTCTTCGAGCCTGTCATTCTCGAA
>NODE_1918_length_69_cov_2.550725
GTGATTAGGAATGATGGTGTAGTACGTGACCTAGTTCGGATCGAATACAAGTGGATTAGG
CTAGTTCTCATCAGAGCTTTGACGATTTCTGTGGGTA
>NODE_1919_length_124_cov_8.104838
TGGAAGGGTTACATCTTCCGTATCACTGGTGGCAACGACAAACAGGGGTTTCCCATGAAA
CAGGGCGTTCTTCTTCCTCACAGAGTCCGTCTCCTCCTATCAGAGGGCCATTCCTGTTAC
CGCACTCGTCGGACAGGCGAACGTCGTAGGAA
>NODE_1922_length_94_cov_13.734042
AGTATACTTAGCAACAACAGCTACAAAGCTATCGGCATAATTCTTGATGGACGTGGTCAA
GCTATCAAAGGCGGCAGACGAGGATGAGATATTTCCGGGCTGGATTCCAGGGGAGAAGAG
GT
>NODE_1923_length_264_cov_14.318182
GTTCCATCTTGCACCGAGTATCCAATCTAAGGCGACAAGCAAGCAGAGTATGGGACCAAA
GATCACTTTCCATAGGAAATCCGCTACACACAAAGGGTCAGATCCCGTTCATCAACATGC
CTATATCAATTCGGGCGATGCCCACATCGTTCATTGAACGTAAATCCCCTCTAGGAGTAG
AAAGCAGAGCCAAATGTAGACAATGTGGTCGGACTAGTCCATGTAGTGATAGTGGACAGT
AGTCGAAGAAGACAATAGTCCAAGTGGACAAATAATCGAAGTGGACAGACAG
>NODE_1926_length_263_cov_15.193916
CGATGAGACTGTTGTGGTCACTTTCGCAGAGACAGCTGAAACCGTGTTCGGTGAGAACAT
ATTTCTTGCAGGAAGTCTTCCCCAGCTTGGCTCTTGGGATCCGAATACAGCGATTGCGCT
CTCATCTGCAGACTACCCAGTATGGAAAGTCACTATGGACCTTCCCGCAAGTACAGCGTT
TGAATTCAAATTCATTAGGAAGGAAACGGATGGATCTATCGTATGGGAGTCGGATCCGAA
CAGACAAGCTACAACTCTCGCCTCGGGAAGTCAGACTATTGCAACTACGTT
>NODE_1927_length_165_cov_28.109091
GCCACACAATGGGTCACATCAACATGCCCATGGCGACGCCATTTCTGAGACGCCTACATC
GTCCATTGAACATGAATCCCGCTAGGCGTAGGGAGCAAAGCCAAATGCAGACTTAGTCCA
TGTATGGACAGTCGTCGAACAGTCAAAGTGGACAGTGTTTAAGCTAGTCCATGTAGCTAG
AGCGGACACTAGT
>NODE_1930_length_128_cov_7.179688
TAAGATAAACAAGGCCGCTGCAAGGAGTGTGGTTCAGTCTATGCTATTGACTTCCAAGGG
GACGAGCACCACGCTGAACACCACTAAATTATCCTAGAGTTAGGAATGAGAGATAATGCT
CCTGGAGTAAACACGACAGCGTGTTTCATGCCGGAC
>NODE_1931_length_29_cov_339.068970
AGAAAGAAACAGTTCTGACGGAAGGGTTACGATCGAAGACAGCAGCAACATCACCTT
>NODE_1933_length_187_cov_25.427807
TCTGACAACTACCCCCTGTTTGATTCATGTCGATGTTATGAAACGATTGGTGACTATGAT
GGACTCGATATACGGACTTGATCATCTATCAGCTGATTGACCATGGACCATGATGTTATT
CTGTACTATACATAGTTAAGATGCTCCCCGATACACCGTGCTTACGCCAAATTTTCGATG
AGGATCCCATTAACTTCCTGGACAGTATTAGTATA
>NODE_1935_length_562_cov_10.395018
AATGCAGAACGTTCATCTGCAAGTGAAGCAACAGCAACGCCGTTCGAATTACCACGTGAT
GGCCAGCCCGACTCTGTAATGAAGAGTTGTTTGCCTCCACATACGGACCGGAGTACAGGA
ACGACGTTATGAATTACAAAGTTGCCAGTTTGATCCGAAACTGTGTTTCCATCATAGAAA
GCATGAGCATTGGCTCCGACGAAATCGCCCTGGCAAAATACAGGGTTATCACGAATCGCT
ATCCATGTTTGGACAGTGGAAACTGGTATGCTAATACCGGCAGCCAGGAGGGTGTTTCGG
ACTTGAGAAACCTTGTTCATGATGTTCGTTGGGGCATCCGTGTTCTCGTTACCAATACTT
AATCCTATATATCGTTCAGCGCCGAATTGGCGAACTGCATCAATAAATTGATTGACTTGG
TCGTTAATAGTTGCATCATTGGCAGCAACTGTTCCATCAAAAAAGATTCCAGCCATGACT
CTGAATCCTACAGAAGTAGCAGCAGAAGAAGCCAAATTGAGGGCGTCGCAGTCAAAGCCC
TCAATCCTGATCGACTTAAAACCTGCCCCTGCTACAGCGTTGGCCAGGTC
>NODE_1938_length_98_cov_51.775509
CAACATCGACGAGAGGGAAAACCCATGATAAAGGAGCAGGGGTTCCCTTGAGGATAAATT
TGTCCAGCCGACGCTCGAAAAACTTGCCGAAGAAGTGGCGCAAACCATCAATAGTGTAGA
AGCGAA
>NODE_1939_length_72_cov_2.722222
GCAAACACAACACGGTTCCGAAGACCGTCAGAAAGCTGTCTAATGGGAGCAATTTGATGT
GCACCGGAAAGTCCAAATCTACCAAGTTGTGCACGCCACG
>NODE_1944_length_195_cov_7.389744
CATGCGAGCGTGGTCGAGGGAAGTGAGTGACTATAAAGGCAAAGACCGAGGCACATGGTA
CGAGACTGCGCTGGACTACCTCGACCAGTGCCACCAGCAACAGGTGAATCGGGGTGAAGT
TGAGGAGGGAGCAGGAGGGGGCAGATATCCGTTCTGATTGGGTGCTGTATTAGTGGAGCG
GCAATTATGTACAAGGACCAAATAAAGGGTTGTTTGATCGCAA
>NODE_1951_length_166_cov_44.602409
CACAACAAGAGAAGCCGTCGCCATCAGTGCTCACTGCAACGAGGATTTTTCGCACCATAG
TCCCAGAATCACCCTTCCTTGTAACGGCTACAAGCACCGTTGTTTGGACTCAAAGTCCCA
CCATGAAGACTTCGCCTACAGATATTTGAGCTTCAATTATTTGACGTTCATTCATGATCC
CTCTGGGACAGATC
>NODE_1954_length_82_cov_14.231708
TTCTCTACCTGGTCGGGCTGATGAGCGTTGTTCCAGAGCTTGGAGGTGATGAAGAGCTCC
TCGCGCTTGACAACAGAAGGAATGACTTTCTTCAAAGCACGGCCAACCTC
>NODE_1956_length_249_cov_11.261045
TCTTCCGTTCGTTGGTGTTGGTGGTTTTACTATTGGAGGCGGAATGAGCTATCTTATGAA
CCACCATGGACTTGCATCGGATAGCATCATCGATGCGCAAGTTGTTCTAGCAGACGGTTC
TATCAAATGGGCAAAGGATGACGCAGACTTGATGTGGGCAATCAGAGGGGCTGGGTATAC
CGTTGGAGTTGTAACTGAATTAGTAGTGAAAGCATACCCAAAGCCTACAGAGATATACGC
AGGCTTTGTAGTCTACCCTATCGACAAACTCGAATCA
>NODE_1957_length_339_cov_9.967551
TGCCGCCGGAGTAGAGTTTGGTGGTGATGGGGTTGACAATGCCTTGCACCTCGGCCAACT
TCTCTTCGAGGTCCTCCACACTAGCAGTAGAACCGTTCTCGTCAATCCATTCGGTAGCTT
CCTTGACAGCATCAAGGATAGTCTTCTTGTCATCATCATCAAGCTTGGCACCAAGACCTT
CAGAATCAGTGACCTGATTCTTAAGGCCATAAACGAACGACGAGAGTGAGTTGAGAGCCT
CAATCCTCTTGCGTTGGGCTTCATCCTCGGCAGCAAACTTCTCAGCTTCGGCAACCATGC
GGTCAATCTCCTCCTGGGAAAGACGGCCTTTCTCGTTCTTGATAGTAATCGCCTCCGACT
TGCCAGT
>NODE_1960_length_89_cov_7.269663
CGTTAAAGAGTTCGGTCGGCTAGATGTCATGTTCAATAATGCCGGTATCATGCATCCCGA
GGATGATAATGCTTTGAATACTGAGGAACGTATATGGGATCTAACAATGCAGATCAA
>NODE_1963_length_90_cov_5.566667
TCCACGACCGCCCAGGAAAGAAGAGACTTGTCATTCGTCCTATGCCACACAAGCAGAATG
ATGCCAAGCAACAGAACACCAACTCGGGTCAGCATATGAATGTTTATCCCTATCCTTG
>NODE_1964_length_29_cov_26.517241
ATAGTACTTCCAAATCCACTGCTTGACGAAGTAACAGTTCCTACCAAAGTCGGTGTA
>NODE_1965_length_494_cov_16.281376
ATGCTACAGGCAGTACAGATGGAGCACACTAGTACAATGAAGGCTTAGCGGCTCTTGAAG
TAATCAAGGAGGACATGGAGAGCCTCGGAGTCAGTACCGAAATCCTTAACGACAACACAG
CTGCAGCCAACGATCTTGCGGGGGTTACCCTCACGATCGATTTTGCAGAGACCAGCCCAG
GTACCAAGAACTTTGGCATCTCCGACCTTGATCAAGTTGGTACCATGCTCAGAGCAAAGG
GCCTCAATAAGCTTGATGTATTCAGCCTCAGTGCAAGTCTCGACCAGAACACAGAGGTGG
GCTTTACGCTGGTCGAGGGCCTTGGCACACTCACGAAGACCACGAGCAAGACCATCATGG
ACAAGAGCATTTTTCAAAACTTGTTGGAGCGCCTCCTCAACGGTGAGTTTTCCCTTGGGT
GCCTCAGTGGCTACCTCAGCGGTGACTTCAACCTCTGGGGCGGCGTCAACAGGAATGTCA
TCTCCAGCGTCAGACATCTTTTTCAAAGGATTCAGTAGATAG
>NODE_1973_length_204_cov_13.362745
TCTAAATTTTTCAACTATAGATTTCGTGCTTCATCAATTCTTTCTATCTTGGGCTGGTTC
CCTGTGTGATGTCGATGAGTGACAAATTCATAGCGGTTGTTTCGAGGCTATCGACACCGG
GTGACGGTAGAATTCTCCTAGTGAGACCTCGGGTTTTCCGGAGAGCATTCAAGTTGGTGT
TGCTCTGGTTGTATCAATTATGTTTTGGATACTCTGCCACACCTATCAAACT
>NODE_1976_length_197_cov_11.639594
CATTGCAGGGCACACGTGGAATCTGTACTCTGGGAGTAATGGGGCTAACAATGTCTTCTC
TTTCCTGCTGACGAGTGGAACTGCTCAAAGTTTCAGTGGTGATTTGAACCTTTTCCTCAA
GTATTTGACGTCGAGCCAGACATTGAGTACTTCCCAGTACTTGACGACTGTTCAGGGTGG
CAGCGAGGCCACTTCAGGTACTGCAGTTCTTACCAGTTCTACGTA
>NODE_1979_length_107_cov_6.383178
TTTGCTCAACCCATGCCAAAACAAGATCAGGGGTAAGTTCCTTGGATTGATCAAGAGGGT
ACTTGAGTTGCTTAGAAAGATCCTGGATAACAAAGGAAGGCCAGTTGGCTTCCATGAGAT
TGAGAGCGCGACCGT
>NODE_1981_length_96_cov_4.354167
AAATACGGGTTCGGTTCCTGGCCGGGTGGTTTGGCACATAATGCCTTTAACAGCAGTGAG
ATCGAGCCCTACACAGGAAGGCTAAATATCAGCGATTACATCGATGATTTACAAGTTCCT
CAAA
>NODE_1990_length_87_cov_6.264368
TAGCAAAATAGACGAAATACAACCATTGCTACAACACCTGCGCTGAAAGGTATAACATAG
TCACGCCATGGAGCAGTCTTCCGTTCAACCTCCTGAGTTTCTCTGATGTAATGAC
>NODE_1992_length_107_cov_10.186916
ACATACGTAACAAATGCATAGAGTATAGTGTATCAAGGAAGCACGAGCGACACTAAGTGG
GAGTGATAGAGTAACTTTTGTTGACGTTTATTTGAGGATAATACCATCAAACCGCTGCTT
GAACCATGCCATTGT
>NODE_1993_length_176_cov_5.397727
GGGCAGATCTGGTATCCACGTCTCAAGATGTGCTATGATCTTTGAACTGTGTTTCTCAAC
GACGTCCTGATACATGTTTAACAGCTCAGGGGATTGGATGAAGATCTCGGGATCAGCGAT
GATACGGGATAGGATACTAAGTACGCTTGAAGTTGCAACGCCCTTTGGTGTCTTGTTGGT
GCTGCTGAACCAATGAGCGTGAAC
>NODE_2000_length_121_cov_5.793388
ATCTTGCTCCGCTTCGATGATACATGGGGAAGCTTTCGTGAAGAGGATGAAAAGGCCAGT
ACTCAGGAATACTGCAACAACTGCACCACAAAGCTGAGCGACGAATTGGTTGCGTGGCTT
GGCACGAAGGAGATAACCGGTCTTCAAAT
>NODE_2001_length_347_cov_10.896254
GCTTTTCAAGCCGCGCCCTCGAGCATGAATTCTTCCAATGAATATGACGAGAAACTGCTC
TCGCAAGCACCTGAGGTGTCCAAGGCAGATATACAGGATGGCTACAATACAGACCTACTT
CGAGAGCCTACTGTCAAACGGGCATCTACAACGCGGGCGGTACCTCTCCGATCCAACTCC
GGTTCCCTTCAAGGACATTACCAAGACCTCGAGTCCTCCAAAGCTACTCTAGAACCCGAA
GAAAACGTTGTTAAGCTCCGCAAACCGTGGTGGAGAACAGTCAAAGGAATTGCCATAATT
GCGGGAATTGCCATAATTGTGATCATTGCCATCGTCATTCCTGCTGCCGTCGTCACTTCC
AGGAATAAATCTAGC
>NODE_2002_length_315_cov_13.209524
GGACTACACCGAATAGCGGAGGCTGGGGTAACGGGCTCTGCGGCTCTACCATCACAGGAA
ATATTGCATCTGTTGCAGCGGGCACGCCCTGTATCAATACAGCCCATAATGGAGCTACCA
CAGGAAGTTTTGTAGCTGATGGTTTCTGGGACATTTCCATCGCTGCTATTCGTGGTGAAG
TAGCAAAGGGACGACGTACATTGGTGACAATTCAGTTTGGCCACAATGATCAAAAAATAG
CACCCCCTGAATCGATGGGTACTAATTTGACTGAGATGGTAAGGGAGATCCGTGATTTGG
GGGCTGAACCTGTGTTGGTGACGAGTTTGACGAGGAGGAGCTT
>NODE_2012_length_195_cov_8.492308
CAGTCGATGCACAGCCCTCTGGGAATGGACTTCTCGTTTTCTTCACTGGTATACTAGCCG
TTGATGGAGATGATCGACCACTGCAATTTAGTCAGACCTTCCAGCTGCAGCAGAATGAGA
ATGGTACTGGTTTTTGGGTGTCCAACGATATTTTCCGCCTCAACTACGGTTAAACTGCCC
TTGCGCTTCCTGTTCATCGTGATAGTACTCTTAACCTTGACTA
>NODE_2014_length_29_cov_36.413792
CCCTAGCAACGAAATGGGCAGCATGATCATCATGCGCAGCTCTCTTCGCCTTCTCTT
>NODE_2015_length_128_cov_4.929688
CAAATTCCCGTAGCACGTACATGCAACAAGACTTGTCCAGGCCCGGGCTTGGGCTTGGGC
TTTTCTACAAGGTGGATCTCATGCTGGGGATTATAGAAAGCTGCAATATTAGCTTCAGGT
CTGGGTTTCTCTCCTTGCTGCAAAATCCTGAAATCG
>NODE_2016_length_59_cov_3.338983
CAGAATAAGGAGTATAGCGACAATTATCAAGGATTTCCTTCGGTGAGTGACAACTCGACC
TGGAATGCGAAAGGGAAGAGGAGGGAC
>NODE_2017_length_526_cov_31.568441
AGTTTTTATACAATCTCAGGACTACAGAGCCTCCTGGAAATCTCTCAATACATCTTACCC
TAGACGACATAACTTGTATCCACCCAACTGGTATAGTCACTTCCAACAGCACTCGAGATC
GTATAAGCAGCTGCTTGAGAAGCTGAAAGGACTGTAGCGAAGCTCGGACGGGAAGCACCA
CTAACACCACCACCAGAAGTATTATAGTCTGCAAAAAAGACATGGTCTGTGTTGGGAGTG
GAAGTGCTCCACTCCGACCAAAGCGCAGTGTTAAACGGGGCGGTGACAACAGTATTCTTG
AAAATAACTTTAGCATAATTGCTCCATGGTCGTCCAAAGTATTGGCGAGAAGTAGCGTTT
GAAAAGGCACCAGATGCTGTCACAATAGTATTCGCATTGAATACATAGCTTGTGCTATCA
TCGGAGCTTCGTCCGCTAGCGGTTACCCATCCAGCACCTTTGACGCCAATGGTATTCCCG
CCGAAGTACGCCTGGCCTCGTTGTCCAAAGATAAAGTCGGTGGCACCCTCAATATAGCCT
CGCAGGTAGACCTG
>NODE_2019_length_161_cov_13.409938
TAAGTTGTTTTTCTCATACATAAAGTTCTAACTCTCAAGGTACATGTGATTCACTGTGCG
AAGCCTGAAACAGTTCAGACTGTTATCCCCATGTTTTTTTTAGTCGAAGAGACCAAAGCC
CATGTCGTCGTCAGATTCCTCGGCTTCCTCTTCTTTCTCCTCGGCGGCAGGAACATCGGT
GGCCCCAGC
>NODE_2021_length_202_cov_17.920792
CAATGGGAAGGACTTAACCAGTTGTGGACCTTTGATGAAGTCTGAACCACAGTGACAATG
TCTGAATTTTGAAACGGTTCCTAGGAAATCGTGTATGCAAAATAATGAGTCAAATCCATT
TATTTCTGAGGGGTGCCAAAATCGGAATTATACAATCGTACTTAGTCAGCTGGATCTGGG
AGGTGAGCTGGACTGTGTGGCCCATAGACTCTAGTAGAAGAAAGAAAAAT
>NODE_2022_length_221_cov_32.760181
GTCGAGCCAGCACTGACTGGAATGGCTAACAAGTCTGAAGTCGCACCGTTGAAACCCGTA
ATCAGGTTCTGGACTTGGACGCCGATGGTGCCATCGGTCGCAGTGTTATTAGCCTGCATG
GTCACTATATTGAAAAATATTTCGCGGTTAAGAATGGAAAGTTTGTTCAGGACATCTCCA
ATCTGGGGGTTGGTGTTGGTGGTTTGCCTAGTGATGAGGGGATTCGCCAAGGCGAGGGCG
GTGGTGGCG
>NODE_2024_length_301_cov_15.392027
AATTCCGACGGAACAATTGCAGACACTTTGGGACCTTGGGCAGATGAGACGATCTTGATT
TCTGAACAGCAACAGACCCACCTTTTGGATTTACATGCTGCTTCGATTAAATATGTTGAA
GCCATTGGACCCGATGCCGCCCACAGATTGAATAGAACACCCGACGATAACACCCATCTC
AACGTCAATGGCACTACAGTGTTTGGCAGGATGGTGGCTGACTTGCTCGATGCCAGTTTT
CCGGGACAACTCCCTATCATCTCGAATCCTCAGCTCAGTTCTGATATTGCGAATGGCATT
CCTGTATTCTAAGATATACCTATGACTGA
>NODE_2027_length_467_cov_12.582441
TTAATCAAAATCAAAATCAAAATCAGCTGCAATGATCTATGTCTATCGTCGTAATAAGAG
AATATTCCAGGCCCAATAATTGCAAACACACTAGTCTAGATATCTGCCACCAGTTAAAAA
CTAGCGTACTAAGAGGGTAATACAAAATTCCAGGAGGAATGGAAATATGTGATGATACAG
AATACTTATTTGTTCAGGACGGTAGTTTCAACAATGATGCTCGTGACACGGTAAGGATCA
ATATTGGATGCGGGACGACGATCTTCAAGATAGCCATAACCCTGAGCAGCGACATGACGA
GGAACACGAATAGAAGCACCACGGTTAGCAACACCAGAGCTGAAGTTGCTAATATGATTT
GTCTCGTGAGCACCAGTAAGACGGAGGTCATTGTCTTCGCCATAAACAGCGATATGCTCG
TCATGCTTCTTGGAAAGCTTCACAATAGCTTCTTCGATGACCTTCATGCCGCCAACCTCA
CGCATGGCTTTGGTG
>NODE_2033_length_29_cov_11.724138
CTCATTGCTCGGGAGCTTGGCACTCTCCCCCTTGTAACTCAATCTTATCTCCTGGAG
>NODE_2034_length_100_cov_25.670000
ATAAATTTCATCATAGTCGACACAGCACTAGAGACAACATCTTGTTTATTCCCAGATCCT
CCAGCCTTGGCGAACAATTTCATCCCCTCAGTTATTGCATTGTTAACAAGTTGTTCCTTG
GACCCTCC
>NODE_2035_length_188_cov_8.755320
TGACGATGCTAATCCTGACCAAATCGCAACACTCCCCCCAACGGCGCCTCACCGTGACGT
TGATCTTGAGATCATTCAGGCCGATGAGGAGGGTTATGTCAGGGGTTACCTGGTTACTCC
CGCTACAGTCTATGGTATATCCACCAATAAGTACGCGAAAGCGGGGTTGAGCAATAAACA
TTCCATTCAAGTCCCTGCTTTGATCGGTGCTTCTCT
>NODE_2037_length_519_cov_13.260116
CAGTGATTTCATATTCTTAGGTGCCTTAGTGAAAGCATATTCGAGACCCGTGATTGATGC
AAAGATTTCACTGAACGCGATAAGAACGTAGGATCCAGTCTGAATCCACACGTTCAAAGG
CGAAGTGTCCAATCCTGTACAATCATTGGCATGCACACCACAAGGACTGGTTTTGTAGAT
GTAATGTTGAACAACTGCAGCCCAAACCATAGCTGCAGCTCCCGTGAAGAAACCAAGGGT
GATCTTCTTGAGAGCACTGAAGTTTACACCAGCACGCCGGAGAGCCGGATAAAAGAGGAG
ATCACATAAGGGAATGAAAATTATGAGTGCGAAGGGATCAAGGTTAGAGAGAACGTCATT
AGGTAGACCGTGGGTGGCCATGGTAGCAGCCTGAGAAGTTAAATTATTGTTGAGTTGGTT
ATATGTGAGCCAGTACAATGGGAACCAGCCGAAGACGCTGCAAGCCTTGAGTCCACGCCT
AACTTCATCCACCCAGTTGTCGTCAAAGGTCATCCAGGTCGGCCTCTCCCCTTTGATATT
ACTGGGC
>NODE_2042_length_210_cov_6.433333
ACAATTCAGCCAGAAAGCATATGATGATGATGATGATTAGAGATCCTTCATTCAACCGTA
ATCCCAGAGCGGATCTCTTTGCCAGTCTTTGCTATCTTCTCTTTGACATCTTCGTAGTTT
AGTTTCGATGACCTCACAATAACCTCTTGCTTTTCCAAAGAGACGATGAATTCGGTGACC
TCATCAGCATCCTTAGCCTTTTTGAGTACACGATTGATAGCACCAGAGCAACCTTCAC
>NODE_2044_length_203_cov_5.985222
TTTAGCCACATGAACTTTGTCCTTGGCATTAGAGAGAAACCAGTCCCGAGCAGACTCTGC
ATTGGTGATAGTTTCTTGGGTGGTAAATGTCTTGCTAGCAATGATAAACAAAGTGCGCTC
GGGATCACACTCGAGGAGCGTCTCTGCTAAATGAGTTCCATCAATGTTAGAGACGAAGTG
CGCCTTCAAGTCGCGCTTGGCATATGGCCTCAACGCCTCGGTGACCATAAC
>NODE_2046_length_305_cov_15.878689
GCCACGCAAGTTGTGACCAAGAGGACTGTAAGCTGTTAGGTGAACGTTGTTTTCGTTACA
ATATTTGACAAGCTCGGGTTGGGGAAGGAGTGGGTGTGCTTCAATTTGGTTGACAGCAGG
AGCAACACCAGTGGCTTTGGTAATGCCTTCGATGAAATCGATGCCGAAATTGGATACACC
AATGGCGCGGACCTTTGATTTGGGAAGAGCGATCATGGCTTTCCAAGTGTCCACAAGAGA
AGTCTTCTCATCGAGTGCTGACTCGCCCGGGATTGTGGGATGAGGCGGATTGAGGGCATC
GCCAGGAACAAATGCCACGGGCCAGTGGACCAA
>NODE_2048_length_85_cov_25.635294
AGACTCTGCCATAACAGACTTGATACATGGGCCAACAAATTAGTCACCGTCGCTATATAC
TACACCGACATCAGTGAAGCGACACTTCCTTGGAAACTCACCTCGAGTCCACC
>NODE_2050_length_71_cov_3.591549
AACAAGTACTCGTGCAATGTACTTGGATTTCTCTAGATCCGGCGATGAGGGGTTATGTTC
GGGATGCACGAAGTTATCTGCCGCCAGTGCAGATAGGAG
>NODE_2052_length_122_cov_7.229508
ATGGGCTTGTCGTACTTGAAACCGGCGAATTGCTTGAAGGTAGCGATAGCAATGAAGAAG
GAGACACCAAAGACGACAAGACAAGAGATGCGTAGAAACCAGAGAGACAAAGGTGTGCCA
TCCTCAGCAAACTGGAAGCCGACGAAACAA
>NODE_2058_length_483_cov_10.165631
AAGAACCTTGAATGCATCTGGTAATGGCGAATGATATCGCAGAGAACATAAGAATTCCTA
ATATATATGTCCAGAATTGGTCGATGTTTCATACTTCCGGCGCCCCAGTATAACCTCCGG
AACCGACATTATGGGAGGTCACGATGGTCTTGGGACTCACTAAGGTATGTGTACTGGCGA
GATCGTCCGTCGAGCTGCGCACTGGCCCTGCAGTAAAAAGCATAGATGATCCCGATCCAG
GATTGATATCCATAGGGCTATATGAGCGTGGCATGGCAGGTGATGTCGGATCTAAGAGTG
GCCTCGGGTGAACACGGTCTAGAGGGAGTGACTGAATTTGTTTCTCGTTGAAGGGATCCA
CTGGTCCACGCACTTGCGTGGAACTACGTCTTCTCCTTGCAAGCATCCGCCAGAATATGA
ACAGGAGGATACAAATGACTCCTATAAGAACGCCGACTGTAATTCCAGCAATCCCGCCAG
CCTTGATACCCCTAGATGAACCACTCGAAGG
>NODE_2060_length_71_cov_5.971831
CGTCCGCTGTTTGGGGATTACACGGCCACGTCCATAGTTGACTGATATCTTGGAAGTCCA
TGTGTCATCGTCTTTCTGGAATTTAATTTTCTGTGGGAC
>NODE_2062_length_37_cov_17.756756
TTAATTTTTCACACCATCAGAGAACACCAAAGAGGAGCTCTAGATGGAGAAGTAGCAAGA
ACAAA
>NODE_2063_length_450_cov_19.568890
TGGCAGCCGGAAAAGAGTGCCACTGGAAGCGAGAAGCGTGCATGGCTTTCAAAACGTGGG
GAAACGACCCGGACTGCCTGCAAGGGTAGGTCAGGTGTCCAGGTCCCTAAAGCAGGATGG
ACGGGCACGCTATCAAAGCGTGCATTTTGTTCCGATTACATCGGGACAATTTTCATCTGG
GTGCCGAGAATCGCGGAAGCTCAACCCGCACGAGAATTTGAGCTTCCTGAGCAAGTCGCC
CAGGTGAAGGACAGCAATCGGGCGTGGAATTGAGCCACGCCTTTACATTGCGCCCATCCG
CGCAACAGGTTGTATCTTTACTGATAATTCTCCGCACAGCAGGGAGCTAAGAGTGGCTCA
TGTGATACTAAGGCCCAAGATATTGAATCAGGGAATCTGCGACCGATAAAGCTGAAAAAG
CCTAGAGTCAAAGAGGTGTTACATGATGGACATGCGTGCACGGCGTTTACCGAGCAGC
>NODE_2067_length_96_cov_4.927083
TTTCCTTGTTTGACCGAAGAATGAGCAACGAAGTGGGATGGCGTAATGCCCTGAAAGAAC
TTCCTTCAACGCCGAACAAAATCCCTGCATTTTTCTTTGCACACGGGTCCCCAATGTTGG
CGTT
>NODE_2070_length_223_cov_10.161435
TGTCGCCCTCAATGACCACTAAGGACGGTTCCTCAACCTCCCATTTGCCAACGTAAGAGA
AGGTTTCTGAGCCGGCGTTGTTCTTCTTGGTTGCCTCTGAGGCTGTCCAACGATCAGCCC
AATCCTCATTGAATTGTTCCAGGAAAGGAGCTTTGATCTCAGTAGGCGTGAAAGTAGGCT
TTGGATCATCGGTGTTGGCCAAGACACCGGAGGCAGCAAGAGCAACAACAGAAATTGCAA
CACTTCGCATG
>NODE_2078_length_239_cov_10.146443
GTTTGGCGAACTTGCAGACGCAGACGCAGACAAGGGGACCCCAAATCGGAAAGACTTCAT
ACGCTCGCGCTCTCTGACTTCCGCAGATGTCGTATTTTGGATCTCCCATTCCTGCCTGAT
GATTTGAGCAGCTGAAGGTTTACTGGAGTTGTCGATAGAGTCACGATCGGGGGAAATAAC
TGGATTACGACGATCTTGGTCAGCCTCCTGTCGACTAAGGTCTTTTGCAGGCAGTAAACC
ACGTTCACGCAACGCAGCCTCGCGATT
>NODE_2080_length_279_cov_22.573477
AAGGGCGAAGAACTGGAAAAAATATGGAAGAGACTGAAAGCGTTGTTCAATGACTTGGAG
AGCTGGTATGCCAAGAGCGAAGGAGCATTCTTGGTTGGAGATGACCCATCTTTCGGCGAT
TTCACTCTTGCCGGGTTTCTGCAGGCATTCAAAATGATCCAGGGAGAAGAAAGTGAAGAT
TGGAAAAAGATAGGTGCTATGAACGATGGGCGATGGGTCAAGTTGTTGAGGGACTTGGAG
AAGTATGCCAGTGTCGAGAATTAAGATCAACTCGTTACATACGGGTAGTTTGTCTATACA
CCATAAA
>NODE_2088_length_209_cov_8.435407
TCGTGGAACTGAATCTCCTGGTCATGTTGAAGCATACTCCATAGATGAAATCTGGATATA
GGCACAGGGGGCAAATAGATATGTGATAAAGGTCTACACGGTGGTCTTATGGGCCGCCCT
TGCTGCAGCTGCTTTTGCCTTTTTCTCGGAGACACGCTTGGCAATGAGAGCATCGTATTC
GGCTTTGTTTTCTTTCTGGCGTTCCAAATTCTGGCGCTTGGTGGTACGAATGCGACG
>NODE_2089_length_248_cov_8.173388
TTGGTGTGCTCGGCACGACAAACAACAGCATCATTACTGGTGTTTTGATTCTTCGTGGTC
AGGAAATTGAGCCAGTTGTGAGCGTTGCTCCTGATTGGGAGAGCTATGACTATAAAAAAT
TGGACCTTTCGAATGAGGATGATAAAAAGTACTTCGAGGGTTCTCTTGCTTGGGACTTGG
AGGTTGATGACAAGAAGTGGGCTGATGGTAAGAACTTCAAATAAACGAGAATGAACTTGC
ATAGGTTGATGTAGATTGTCGATCCTCATGTATTAT
>NODE_2091_length_129_cov_17.093023
GGCCGCGGATCCGCTGGATTTATCGCTGTCAATAATGCAGATTCACCCTGGAGCGCAACG
TTTACGACGGGTGAGATGGCGGATGGTTCATATTGTGATGTCATCAGTGGGAAGAATGAC
AATGGTCGTTGTTCAGGCGGCTCGGTTACGGTTTCAG
>NODE_2097_length_93_cov_43.505375
TGCGCAATTCGTACGTATATGATTGACTTCTAGGAATATGCCGCGATAGCTGCAGCGAAA
GCATTATCGATATTATCAGCAACAGCCTGGCCTTGGGGTTTTAAATCATCAGGACTCTTT
G
>NODE_2098_length_29_cov_15.793103
TGGCCGATATAGCACTTACCCGCGATGTAAACTTCATCCCTGAACCTGGGCTTTCTT
>NODE_2099_length_283_cov_8.833922
CTCCAGGGCATCTTTTGGGTCATATCAACCTTCTCGTGCGTACAAGTGCTGATGGGGGTT
GGATTTATCTTGCTGGGGACACTGCCCACCATTGGAATTTGCTCACAGGCGAGTCTGCCA
TTGCATGCGGACACCCTGGGCACCTGCACAGCAGTGCGCATCAGGACAAGGAATTAGCCG
AACAGCACATTCGACGCGTGCGAGAGCTGCTAAACATTCCAAGGGTCCGAGTACTTCTAG
CTCATGACTTGCCCTGGTACGAGGAGAATGAAGGGGGGGATGCCTTCTTCCCGGGAAGTA
TCAGGTCTTTA
>NODE_2100_length_113_cov_6.884956
TAGCGACGCGGGATTGACACAACTTCGCTCATTGCGGGCTCAGAGAGTGTAGATATAGTG
TTCTATTGTATAAGTACTTAACCCCAGCCTGATCAGACAGTGTCATTGATGAGTCATCAG
TCGAAAAACTGGCCGCCGTTA
>NODE_2101_length_616_cov_15.912337
AAGACCTTTGTAGGTCGGTATGTGAATGAACCAGGCATTCTGGCCTGGGAACTGGCCAAC
GAACCAAGATGCAGAGGGACCACTGGCACCACCTCGGGGAGCTGTACCACGACCACGATC
ACCAACTGGGTACAAGAGATGTCAGCATACATCAAGTCTCTAGATAGCAACCATCTTGTG
GCCATCGGTGACGAGGGTTTCTATAACCAACCCAGTGCACCCACCTACCCATACCAAGGG
AGCGAGGGGGTTGATTTTGATGCCAATCTCATTATTTCTTCAATCGACTTTGGCACTTTC
CATTCGTACCCAACACCATGGGGTCAAGGCGGTAACGAAACAGCTTGGGGAGCTCAGTGG
ATCGCTGATCATGCTACAAGTATGAAAGAAGCTAACAAACCTGTTATACTTGAAGAATTT
GGCGTTACATCGAATCAAGTAACGACCTATACCACCTGGTTCAACCAAATAGTCTCATCA
GAGCTGACTGGTGACCTTATTTGGCAATCCGGATCCCACCTCCCCAGAGGAAATACCCCT
GACGATGGCTATGCCGTCTATCCAGATGGTTCAGTGTATTCCCTTCTGACTTCGCATGCT
ACAGCAATGAAGAACAGAGGTTAGATGATCTCCAAAATTTAGAA
>NODE_2102_length_381_cov_15.971128
TGTGATAATAGACATGCACAGACCCTACCAGGTACAACCGCATCCTTCTAGGAGAATACA
TGGTGATTGGTATACAAACCAGCTTGTCATTATGCCCCAAGCCCGCCAAACACAATCAGT
TTGGTGTTCATGTATTCTTCAATGCCATGTGAGCCTTCCCTACCAAGTCCGCTCTCCTTG
ACACCACCAAACGGGATGACGGCCTGCGAGAGAAAACCGATGTTTGTCCCGACCATACCA
ACCTCAAGTCTCTCAGCAACTCTCCACACTCGACCGACGTCCCTTGAGAAGAGATACCCA
GCAAGTCCAACATCGGTGCTGTTGGCCAGTTTAATGACCTCTTCTTCAGTCCCGAATTTA
ATAAGCGCTGCAACTGGACCAAAGGTCTCTTCACTGTTGAGAACGGCTT
>NODE_2103_length_694_cov_17.494236
GCTCGGATCCAATAAGATTTCGAATGCATATAATATTACATGCTCCTTGACATGCTCCTT
TTCAATCTCCTTTTCAATGCATAGATTACATCAATCCAGATATCTGACTCAAACTTTCAG
TGGTAGCAATCGGAATCATGAGGAGCGACTTTTAGGCATCGATGGATGTGGTTCTGAGGT
AGGGCAAATGACGAGTATGGCTGGGGAACCGTTTTGTTGCTTCATCGTCGGTCACCGTGG
GGTGAATGATGACAGCATCACCCTTGTTCCAATTGACAGGTGTGGTAACAGGTTGTCTGT
CGCTAAGTTGCAGAGAGTCAACAACACGGATGATTTCATCAAAGTTACGGCCACACGAAG
CAGGATAAGCAAGGGTCAGGCGAATCTTCTTCTTGGGATCAATGATGAAGACAGTGCGAA
CGGTAAAAGGAAGTCCTTTACCATCCCTGTTGGTGGGATCTTGCTCATCCAACATATCAT
ACAGAGTAGAAATCTTCCTATCGGTGTCAGCAATGATAGGGAATTGAACGTTGGTTGAAC
CATAGTTATTGATGTCTTTGATCCATTCACCGTGCTGTTCATTGCTATCCACAGAAAGAC
CGATGACTTTGACACCACGTTTCTCGAAATCGGCGGCACGGCGAGCAACCTCACCAAGTT
CTGTAGTACATACAGGGGTAAAGTCACCAGGATGAGAAAACAGGATTGCCCATGAATCAC
CA
>NODE_2104_length_70_cov_8.171429
GACTGCTGCCTATGCTACTGGTCTTCTTGCTGCTCGCCGTGCTCTCACCAAGCTTGGTCT
TGCAGACCAATACGAGGGCATTACCGAACCCGACGGTA
>NODE_2109_length_110_cov_37.318180
GCCTATGTCTTCCCCAATCTTCCATAACTTTTCTTGATCAGTCACATCAACACTGATGTA
CTCCAACCTTGAATTGTTCCCTAGTTTCGCTACATACTCTTTCGTCTTCTGCCACTCCTC
CGAAGGGGTCTCTGGCAA
>NODE_2110_length_104_cov_11.336538
AGCAAGGAGACTAGCCCAGATTGGCTCAAGTTCGACACCGGCAGCATTTGTGATTGCAAG
GATCTTCTCAGAAGTGACTTCAATACCGTCATCAGCGAGGATGAGGGCAGCATATGTAGC
AGCGAGTTCTGA
>NODE_2111_length_300_cov_10.046667
TCTCCTCCCTAATGGTTATAAGAAGCTCACTGTCAACAACGAGAGGGAGCTTGACATTCT
TCTTATGCACAGGGATAGCATTGTTGCTGAGATTGCAGGCAATGTGAGCAGTCGCAAGCG
TATCGCTATTGTCAAAAAGGCTCAGTCCATGAATATCAAAGTCATCAACGCTACCGGTCG
TCTGCGGTCCGAGGAGTAGAAAGTTCCTTTCGCAATGTCTCTCCATGTATAACCTCACTA
TACGATAATGCAAAAGCAGTGATGTATGCTCTGCGAATCGGGTGTCCGATGTGGACTGCA
TGTTTTGGCTACTGTAAACAAGAAGAAG
>NODE_2112_length_38_cov_451.552643
CGGAAGACTCAGGGTGATGAGCAGAAGGTTGAGGAAATTTAAGATTGAAATCAGGATCAG
CCTCCC
>NODE_2116_length_76_cov_9.092105
CACCATTCTAGGTTTGATCTTTGAGAGAGTAGGGACCCAAGAAATGAACACAAGCTTGTT
TCGTCGCCCTCCATCATCTGTCTCGTATTCAACATCGTAGACAG
>NODE_2119_length_66_cov_64.878784
AAATGCAGCTGCTGAACAACTTACTCAGCGTCTCCACTAAGGGTGGTTGACTTGTAATTG
TATGCATACATTGGAGAGCTTTGTCTGTACGTTT
>NODE_2121_length_926_cov_14.909287
TAGAAAAAGCGTAACAATATCAAGCTCTACGTTCGCCGGGTCTTCATCATGGACGATTGC
GACGAGATCATCCCAGAGTACCTGAACTTTGTCAAGGGTATCGTTGACTCCGAGGATCTT
CCTCTCAATATTTCCCGTGAGACTCTTCAGCAAAATAAGATTCTCAAGGTCATTCGTAAG
AATATTGTTAAGAAGACACTTGACCTGATCAGCGAGATCGCTGAGGACAAGGACAACTAC
ACCAAGTTCTGGGAGGCATTCGGCAAGAACATCAAGCTTGGTATCCACGAGGATGCTCAG
AACCGCAGCAAGCTTGCGGAATACCTCCGTTTCCACTCTACCAAGTCTCTGGATGAGCAG
ACTTCCCTGAAAGACTACATCACTCGCATGCCTGAGATACAAAAGTCAATCTATTACCTT
ACTGGTGAATCACTTGCTGCGACCAAGGAATCACCCTTCTTGGAGGTTCTCAAGAAGAAA
GGATTCGAGGTTCTGCTCCTCGTTGATCCCATTGATGAGTACGCCATCACTCAGCTGAAG
GAGTTTGAAGGCAAGAAGCTTGTCTGTGTGTCGAAGGAGGGTCTTGAGCTGGAGGAGACT
GAGGAGGAGAAGGCAGCTCGTGAGACTCAAGTACAAGAGTTCAACGATCTTTGCTCAACT
GTTAAGGATGCTCTGGGTGATCGTGTCGAGAAGGTTGTGATCTCTAACCGTATTGCAGAC
TCGCCATGCGTTTTGGTCACAGGTCAATTTGGCTGGTCTTCGAACATGGAGCGTATCATG
AAGGCTCAGGCCCTCCGTGACTCGTCGATGTCGTCGTATATGGCCTCGAAGAAGACGTTG
GAGTTGAATGCGCAGAACAATATTGTGAAGGAGTTGAATAAGAAGGTCAAGGAGGACAAG
GCGGACAAGTCTGTGCGGGACCTGACGTTCCTGCTGTTTGAGACGGCTCTTCTC
>NODE_2122_length_238_cov_10.798319
CGTTCGAGATGTGGTTCTGGCAGGGCACTGGTTTTGGGCTCTGTGAAACGGCTAGCTAAC
TGGTTGCTCGTACGACGCATATGTGCAGTAACGGGAATCACGTTTTCACCATTCTCGTCT
TCTTCAAAGACAGGGGCAGTACCAGGGAATTTACGTCTTAGAGGGAAAGTAGAATTGGCC
TTGGGACTCTTGGGAGAGGACATGAAATAGGAAAATATGGGAGAGGTAGAGGAAGGGACG
GAGCTGCGGATGTTGTTTGACCCGAG
>NODE_2126_length_436_cov_9.532110
CTTTCCAAGGATGGCTTGGATGAACTTGCGCTGTTTGCAGCAGAGAGGAAAGTCATCATA
TTCCGCGACCAGGACTTCAAGGACATCGGTCCTGATAAGCAGGTTGAAATCGCCCGGCAC
TTTGGCCCTATCCATAGGCATCCTACCTCTGGAAACGTCAAAGGGTATCCAGAGTACCAC
GTTGTTTACCGTGATAACGCTGACGATCCTTATAAGGAATATCGCGGAGTTGACGTCAAG
AACAATCTTGTAACCTGGCACTCTGATGTCTCCTATGAGAAGCAACCTCCTGGCACTACA
TGGTTCTGGATCCTTGATCAACCTTCAGTCGGTGGTGATACCCTATTCTTGTCTCAAGTA
GAAGCCTACAATAGATTGTCTCCGGAGTTTCGTAGGAGGTTAGAGGGTCTTAGAGCTGTG
CACTCTGCTGTTGAGCAAGCAGACTATTCGAGAAAGCTCGGAGG
>NODE_2127_length_752_cov_8.771276
TAAATTCGACCCCACCGCATCAGGGCGTTGTTCAGCGAAAAAAGTCTGTAGGTCCTGGAT
ATTAGCAAATTGTTCGAGGTAGCCAGTGATACCAATAGATCCATTGCCTTCAGCTTCGAA
GTTGGTCGCGTTGTACAACTGTTTGAGGCAATCAACCGTGATAGTAGTATTGCAAGAAGG
GTCGACCATAACTCCATTGCCGATGTCAATAGAGGCAGTGGACGACTTGAGCGTAGGAGC
ATCCTCGATCGACACGATGGTCGACTTGGATCCTTTGAATCTACCAAACATGGTTGTGGG
TTGTACAACATCCACATGGTCATGGACAACATCAGGTAAGCTGTAACTCGTCGTCCGGAC
AAGGTAATCCCCACTCTCGACGTGTTTCCAAACGGAATATTTCGTATTAAGCATCTCCTC
TGCCTCCTTGACTGTGACACGTATTTTCACCCAATCCTTCGCAGGCGAGTATTCAATATG
CTCGATGCCATATGAGGCTAACCAATCTTTGACGGTCTCGATACTCTCTTGATGGGGAGC
TACCAATGCCTCGACCTCTTCTTTGGACAAGTGCTGGCCATAGCGCTCATGGAACGGATC
ACTGACTTGGTAGAGGTTTTGCTCCAGGAGTGCGAACTTTGGTTGAGGCAAACCAATACG
AAGATTGATAGCGTGATCAGGGTCTGGAGAGCTGTGTTTAATCCATCCACGAGGTGAAGA
GACCGATTCTTTAAGCTTGTAGCGGCGGTCAGCATCCTTTGAGAACACACCCCCTGCTAC
>NODE_2132_length_139_cov_7.244604
CAAGTATCACAGTCATAATCACAACCTCTAGCCTTTTAAATTGTTGTCTCATACGGGACA
GGTCTCATGGTCTGAGGGGCGTTGTTGGTAATAGATACGACATGTGATTCACGGGGAGCA
ACAGGCTTGCGCTTGAGATCGACGCGCTCGCCCTTGTCCCTGGCAGC
>NODE_2135_length_53_cov_46.773586
GATTTCCTATGGAAAGTGAACTCGGGTCCCAGACTCTGCTTGCTTGTCGTTCCAGATTGG
ATACTCGGTGCAAGATGGAAC
>NODE_2136_length_115_cov_9.469565
CTCGAGACGGCTACCTATCAGACTCCTACTGGGAAACTTGACGAACTGAAGAGAACTGAA
ACTCAGGATAATACCAGGGTCATTCCAAAGGGCGTATCTTATCCATTCTTTTACCCTTAC
TTCGACATTGCCGAAAAATGGCC
>NODE_2137_length_79_cov_6.177215
GGGTCACCTCCCTCCAGAAAACCACCAATGGAAGCAGCGTATTCAACACCTATGAAAGCT
AATGACCTTCCACCTATCGCACCCTGGAGCGCGATTTCGAAGGGTGA
>NODE_2138_length_180_cov_12.022223
ACAAGGGCAAGTCTGTCACGGTCGCTATCACTGATCGTTGTACAGGTTGCAAACTGACAG
ACTTGGATTTCTCTCCCTCTGCCTTCGATGAGCTCGCTGACCCTTCTGTTGGTCGCCTTA
GCGATGTTGAATGGCACTGGGACGCCTGAGTATTTCCCGATTCCTTTCTTTGTTGTTATT
CTGTAATCTGCCACTCGGTGACAGGCGG
>NODE_2140_length_110_cov_6.509091
GTGATGAAGTCATATATTATCCCGCACCAAGCGAAACAAGTCATGTGTCGACATTTGTAT
TCCCAGAAGCAACGAGAGCGGCATGGAAGAAGTTTATAAAAACCGAGATCGTGAGGCCAA
GTGCGAGTACTGGTGGTG
>NODE_2141_length_178_cov_8.887640
AGACGATCAAAGGCCTGTACCCCAATCCGACAGGGGTACTGCGGGAGGCGTTGAACAGGA
ACCTGGACTTTTTGTACGAATTCATTAGCTCCTTTGACTGCCCACAGATTTTCCCATACG
GCAAGTAGTTGGGTGATAGTTCCCGAAGTAAACTCGGAGGGTGTTGGTGCAATTGGGATT
CTATACCCTTCATTATCACTCGGGAG
>NODE_2145_length_239_cov_8.711297
CCCACCCCTGCCACTCCGAATGCCGCCAACCTTCAGGCTCAAGAGTACTTTTGTCGCTCC
CATGATCTTGGTGTCTCTGGTCTTTGGTCTGATGCCTCCCTCAAAGACCCTCCTACTACT
ATCCTCAGTAGTCCTGTTCCAATGCCTGTGGCATCATGAATAGGATAATGTCCACCACCC
ATACGCTTTATTTATTTGTCAAGAAAATGTATCATCATGGGTTTTCTGTATCATCCCTAT
TAGCGCTTTTCTTGAATCAATACGTTA
>NODE_2146_length_393_cov_22.475826
ACGCTGCACGAACAAATGCTTTCTATCTCGTCAATACTGTCCATGACTTCACTTATCGTT
ACGGCTTTACCGAGGCAACATTCAATTTCCAACAAGACAACTTTGGCAAGGGCGGTGCTG
GCAATGATCGTGTAACGGTCTCGGTCCAAGACGCCTCTGGTCTCAATAACGCTGATTTTG
CTACTCCTGCTGATGGTCAATCCGGTCGTATGAGGATGTTCTTGTGGGATGAGACAAATC
CTGAGCGTGATGGTGCCCTCGAAAATGACATTGTTGTTCATGAGAATACCCATGGTGTCA
CCAACAGGATGACGGGTGGCGGAACAGGCCGTTGCTTGCAAACAACCGAGGCTGGAGGTA
TGGGTGAAGGTTGGTCTGACGCCATGGCTGATTGGACTGAGAAGACGTCCTCGGCTGTTC
C
>NODE_2148_length_87_cov_8.931034
ACCACCGTTAAGAACACCGGAGATGAGAGCTTGAAACTGCTGAATGACCCGTCGAGTTCA
CTATCGACGATGCCGGCCGATACATTCAAGATCACTGGTGGCTCTTCGGACGTTG
>NODE_2163_length_188_cov_17.702127
ATATCCATGAGGCCAACATCAAGAACGAACTCGAGACCGTCTTGCCCATCTGCGATATTA
GACGTAGCAAGCATTCCGGGAACGTAATTTTCTCTGGGAGTATCAGGGGCTAGAATGCAA
GTAGCATTGATAGGTCCAAAATAGATCGACCGCGAGTCGAGGCCACGCTTTGCAGCACGA
GCGACATTGAACCTACTAGCTTCAGCAGAGCAGTCT
>NODE_2167_length_85_cov_13.176471
TGCAGCTTGGGCAGTCTTCCTGGCAGCCTTGGTTGCGAGTTGCTTACGGGGAGCTTTACC
TCCTGTGGACTTGCGGGCAGTTTGCTTGGTGCGAGCCATTGCGATGATTTATA
>NODE_2169_length_508_cov_9.643701
GAAAGACGTCGTGAACAATAAAATGAGAAATGTCGCCATCATCCAACGAACTGGATCACG
CATCCTCCTCAGGGGGCTCGTCTTCATACTCGACCTCTTCTTCAACAGTAGCGTCCTGGT
ATTGTTGATACTCTGCAATAAGATCTTGCATGTTCGACTCGGCTTCAGTGAACTCCATCT
CATCCATACCCTCTTGTGTATACCAATGCAAAAATGCCTTCCTCTTAAACATGGCAGTGA
ATTGATCACCAACACGCCGAAAGAGCTCTTGAATAGCGGTGGAATTACCCAAAAAGGTAA
CAGCCATCTTGAGGCCCTGAGGAGCAATGTCACACTGAGCGGTAAGCACATTGTTGGGAA
TCCATTCCACAAAGTAGGCAGAATTTTTGTTCTGAACATTCTGCATCTGTTCTTCGACGT
CCTTCATTGAAACCTTGCCACGGAAAACAGCAGCAACCGTGAGATAGCGTCCATGCCTGG
GATCCGATGCAGCCATCATGTTCTTAGCATCAAACATCTGCTGAGTGAGCTCAGGG
>NODE_2176_length_74_cov_3.040540
TGGACAAGGTCGCCCTAGCTAGGGTGGAGCAGGACAGGGCCATTCAGGATCGTTTTCTCC
AGCCTTGGCAGATCACATTGAACGCCAGTGTGTCCGTTGCCA
>NODE_2182_length_446_cov_9.865471
TTAAAGGCACGTTCAAGAGGTTTGCCATCAGCATCGTTGGAGCTTGTCGTCCATTTACGA
GTTTTGGGATTGAAGAAATTATCACCCCAGAGCTTAGTCATCATTTTACCCTTATCCACA
CCAAATCGCTTAGAGTAACGATTAGCGAATTGGAGGAGAGTGAAACACCAGCCATGAAGA
CCAGAACCGAAGGCAACAGTCCCTTGGTCAGGATAAACCTGGACATCACCAAGGGCTTCG
TCATGATATGTAGAAATGATTGCATTCGTTGATTCGATGGTACGTTGGAAAGATTGGAAA
AGTTCCTCCTTCCCGGATTGCAGTTCAAGAAGGGCACGATCGACCTTATTGATGATGACG
ACGGGTTTGATACGTTCTGTTAGTGCTTGGCGGAGCACAGTTTCCGTTTGTACGCAAACA
CCTTCAACGCAGTCGACCACAACTAAAGCACCATCAGTAACACGAAGAGCAGCA
>NODE_2183_length_209_cov_12.459331
CAAATGATATACTACTATTCATACGACATGATTACAGGAAAGCAATCTGAGCCCACGATG
ACCACACGGACATGTACTTCCAATGATTTCGTCCTACTGCGACCATTCCTCCCAAAGCCT
CCATGCTGATAAATAAACATGCCTAGTTCATTTGCCGGATGAGTTTATTGATACTTGTCT
CGCGGTCACCAAAGTCACCACCCTGAACATAATGGTTAAATTTGCGTTTCCTCCAGC
>NODE_2184_length_105_cov_58.857143
TAGGAATAAATCTGACTGGCCCAACCACCTGTAGAATAGGTTCAGAGGTTTATAGAAATA
GGAGTACAACCCAGAACGAGGAGACCCGAGAAGTTATTGCCAGTGCAGCAGACGGGTTGG
GCAGTACAAGAGT
>NODE_2185_length_162_cov_31.364197
CTTACCACCAATGTTCTGGTTCAAGATACGAAAATGTTCACTCTCAAGTTTTCGGAGTTT
GCCGCGCAATGTTTGGGAAAACCCGAGGCCTACATCACTGTTCAGTACGATTACAACGAC
ACCATCACTTTCGGAGGCAGTCATGAGCCCGCTTTTACTTTGACAGTCGTCAGCTTGGAC
AATCTGACTC
>NODE_2186_length_96_cov_31.468750
CAATTCCTTCCCAAGTCAGGTTTATACTGCCAAAGCAGCCACCTTCAATGAGTTGGTCCA
GAAAAGGCCAGTCCCCCCACCCGCAAGGAGAGAGGCATACTAGACAGGTGTCACCACCAG
CGTT
>NODE_2187_length_77_cov_4.545455
TGTTGTGAATACAATGCGAGGCCGTGTCAATTTCGACGAGAACAGAATCACTCTAGGTGG
TCTGCGTGCTTATCTCCCCATCATGCGCCGCAGTAGACGTATTGA
>NODE_2188_length_56_cov_107.107140
CTCGGGAAATACGAGACGAAGGCTTACGGTCAGCGTTGAGTGAGATATATTGATATGTTG
AACAAATGAAGGATCTGTATTGTT
>NODE_2189_length_31_cov_235.129028
GGCTCTGCTCCTGAGCATCTCGCCGCTGTCACTAATTTCCTCGGTGCTGCTGCTGAACC
>NODE_2190_length_30_cov_40.533333
TGTGAACTCGCCAAAGCTTGAAGCTATTACATATGAGGGAGAGGCCGCTCCATCATCT
>NODE_2191_length_224_cov_8.223214
CAGGGAGGGATGCTTCGAGGGGCATGGCAAAGCAGAGTTTTGATCTGGAGATGCTGACAC
CTGTGGACCAACCGCTGGACAAGTTGGAGGATTTAAAGCCTGAGGAGATCGATAACATGA
AGGGATGGATTGAGCACTTCTCAAACAAATATATAATTTGCGGCAAACTAGTGGAGAATT
TAGGAGTTTGACATTGAAGGGGAGTGCACTAGTTCTGTGAATCACATTGTTTAATTATGA
GGCTCCTCGCTT
>NODE_2195_length_173_cov_15.751445
TCTGAATGTTATAATCGCTTAGAGTTCGGCCGTCTTCGAGTTGCTTCCCGGCAAAGATCA
AGCGTTGCTGATCAGGAGGAATTCCTTCCTTGTCTTGAATCTTAGCCTTGACATTATCGA
TGGTATCAGAAGATTCGACTTCAAGCGTGATCGTCTTCCCTGTAAGGGTCTTGACGAAAA
TTTGCATCTTGGTCACCAGTG
>NODE_2196_length_519_cov_7.670520
TAACGCAGCCCATACGTTTGCCACGATGACAGAGCCTTTGGGTATGAAAAAACCTTTGTA
GACATCGTGTTCACTGGTACTATGCGTCACAGACAGAGGAGTCACATTTTGCCATCGCAA
CACCTCCTTGCACAAGGCATTCACATAAGGGAGATTCGGTTGATCATTAAAGTCAGGTAA
ACGATCTCGACCCACCACAGCGTCGATTTCATCCTGTGCTTTGAGTTGGCTCTCTGGATA
TAACATCATGGCGAGAAGGAAGACGAGGTTGGCAGAAACACTTGTATCAGCCCCAGCTCC
AAAGGCAATTCCCAGAACGTCTCCAATGATCTCGACAGTGTTTTCGTCCTCCGTGCTGAC
GTCATCTAGCATATCCTTTCCAATGCATGGCAGTGCCTCGTTGAGCTCCATCTTCTTCCT
CAACGTCATAAATCCATCATCTCTCAATCTACGTACATACCTTCCCCAGTCATCCGCTAG
TCTTCGGAATCCGGCTCCAGGAATCCATCGGGGCAAGTGCTTAAGAATGGGAATGAAATC
CACATAG
>NODE_2197_length_103_cov_3.883495
TTCTTCATCTTTGGCCCATTCTCCCACTTCCTTGGCGCATGTGATGGAGCGTTGAGCGAT
GATGTTGATCTCTGCCAGGAAAACCTCGAAGCGAGGCTTGCCTAGGTCTTTGTGGATAGC
TTCTGCCAAAG
>NODE_2200_length_64_cov_4.906250
GCTGGATTAGACCCTCAACATGTTGCTCAATTTGAAAAGCTTGGATTTGAACGAAGTAAA
GTTATCGATGCCTTGAGGCGGCTCAACTATCG
>NODE_2201_length_98_cov_5.897959
TGATGGAGCGTGGTGATCAACTTGTTCAATATCCCGGGAACGCTTGGTGGTGCCTTTATC
CTCGATTATCTGGGTCCCAAGTACACTATGATAACAGGTCTTCTCCTTCAGGCAATCGTC
GGTTTC
>NODE_2202_length_73_cov_4.287671
CTCCATCAGTAGTAGACACTGGCAAGTCGTGTGTCTCTCGCAGAGGAACAATCGTAATTG
ATTTAATCGGAGGTAAACCATCCCAGCCCCATTGGTAGTCG
>NODE_2203_length_83_cov_12.096386
TGAAACTTTGGTGGTGTAACTTACAGTACAAGTTCTGAGTCTGTAACGGGACTACTACCA
GTGGGTGCAAATGGAATCAACCATGGGATTGCCATTGATGGCCTCGTCAGA
>NODE_2204_length_157_cov_10.070064
TGGATCGCTCCCACCGTCTCTAACCCCAAATGTGCCGAGGTCTCTGGGTGTGGTGAATGG
AAGCGCCCCTTGAAGGCCAATCCCGATTACAAGGGCAAATGGTTTGCTCCCCGAATTGAC
AACCCCGAATACAAGGGTATTTGGGCTCCTCGCAAGATCCCCAATCCTGACTTCTTTGAG
GATCA
>NODE_2205_length_29_cov_67.896553
CTCCGGAATCGAACCCTTATTCCCCGTTCCCCGTTGAAACCATGGTAGGCCTCTATC
>NODE_2209_length_368_cov_9.190217
TCTCCGTAGACGGTTAACATTTTTGAGGCATGAGGATTAGGTTTTGCGAGAACCATGCGC
GACGATGGACAATTGGATTTAGGCACCTCTGCGGCACGATCAGGAGGAAGGTATTTGACA
ACACCAGGGAAAGGCGTCACGGGTTTTGAAGGAACTGGGAAGGACTGGGTCTGAGGGGCA
TGTTGGTTGTCAAACAAAATAGGAGGAACGTAAAAGTTGTAGCGAATTTGATCCGTCCCA
ACAATTGTCCACACGCTAGTTTCACCGATGTCTACCTGCCAAAGAGCACCAGAGGACACA
CCAGCATCGCTACCCGAGCCACGACGACTTGAGACGGAGCCAGCCGAGCTAGGACGGCGA
CGTCCCTTGGCCATTGGTTTTGGAACACCCCCAGCG
>NODE_2218_length_196_cov_9.040816
GCAAGGTAAGCAAATTGAGTGTCAGTATCAACGTTCATCTTAACGACACCATTGTTTACA
GCGGTCTTGATTTCCTCCTCAGACGAACCAGAACCACCATGGAAGACGAGATAAAGGGGC
TTATAATTTGTGCCGCCGATTTGACTGCTAGCATATTCCTGATGTCTTGCAAGCAACTCT
GGCCTCAGGCGAACGTTACCAGGCTTGTAAACGCCATGAACGTA
>NODE_2219_length_73_cov_4.958904
TGTCAAGAGACTGTCAAGGCTAAGCATCTGATTGGCGACCCCAGCTACTTTGGTGCTGGC
CAGATGTCACAAGGTGGTAAGATCAGGGTCGTTGAGCAGGG
>NODE_2222_length_381_cov_13.228347
TGGCCTCTGGTTCTGCCACGATCTACACCACTCTAACCTCCTCACCCAACTCCTCCTCCA
CCATCAGCGCCAACATCTACAGTTCTCTCATTCTCGATTTCCTTTCAACATACCTCTCCG
GTGGAACTTCCTCACCTATCGTTCCCACGGGCTTCACTGTCAACATCAATTTTAGTTCTA
TTAGTGCCTGCGGGAATGATGTGAAAAACTTCAAGTGGATCGCTACCAGATTGGTTGGTA
GCACCTCGGGTGTTGATACGACAAGGTGTGGGACGGATAGTTTGCCGGATGAATCGACGG
TTTCGAGGTCTGGGTGTTTTGCAACCGTTAGTGTGATCGATGCGAATACGAAGGAGGATG
CGCCGGCTATTGCGCAAAAGGCTGTCTTTGATCGCTTGGACTCGATTCT
>NODE_2223_length_235_cov_16.548937
GAATCCACCGTTGGCGACTGCATTGCTCATTTCGTTCGGGTCAGTGGTGTAGAAGTGATC
TTTAGCACTGGAGCTGTATGCACGATACAAGGCGACGAGGCCCGAATCCGAGTTTGAGAA
GACACGACCTATTTGGCCTTCCAAGGTGAAGCCGTCATTTTGGATGGCATTATTTACTTC
TGTAATGCTAGTGGTATAAAAATGGTCTGAAGCGCTGGGGCTGTAGAGGCGAAATAATTC
GACTGCTTCTGACGAAGGTGTAC
>NODE_2225_length_71_cov_13.915493
TCCCAACCTTCCACTCCTTCCCTTCCTCCTACTCCCCCCAATATGACTTCATCTCCTGCA
TATTTCTCTCCCTCTTCCATGCCTGCCACTCCGAATGCA
>NODE_2229_length_65_cov_2.800000
TTCCGTCGGCAGTGATGGCAGCGAGTTGGTATTTATCGATGCTTCGGGCGTCTCTGTAGT
AGAGTACTCTGATACAAGTTTCCATGATCTGCC
>NODE_2233_length_251_cov_7.079681
TCTGCCTGATCAAAACACGAGCATGGTGGATACTCTTAGCAAGCCCACTCTTAAACACCT
GAGTCTGAAGTCTTCTCTCCAAGAAATCCTCAATCTTCAAAGCCAACACATAATCGAGAC
GCATACGACTCTCATCGAGCACACCGATACGGACCAGTCGGCGGATAAGAGCGTTACCCT
CGAAGAGACGCTTGGGGTCCTTGTCGTCGAGCTTGAGAAGTTCACGGGCGGCACGACGAA
TTTTGGAAAGGATAAGAGCGATACGCCAGATTTCACGCT
>NODE_2234_length_396_cov_44.810608
ACCGTCGTGACAATCTCGAGACCTTGTGTAGACGGATTGAAGCCGATCCAACCCCATCCA
GAGCCCTGAATGGCAGCAGTGGTAGCGTTAAACTGCTGTTTCATGTTTTCAATGTTGCCG
AAAGCAGCATCGATGGCATCTTTGAGAGGACCAGGCTTGATTTGGCCACCGGCACCCTTG
CCCTCGCTTGCGGATGGTGCGAGGTTCTTCCAGAAGAGAGCGTGGTTGATATGGCCACCG
CCATTGAACTTGAGAGCAGCCTGGAGGGCGATACGCTCCTTGGGAGTGCTAGTTTTAGCA
TAGGCAGCTTCAGCCGCATTCAGAGCATTGACATAGGTCTGGTGGTGCTTCTTGTGATGA
AGTTCCATGATCTGACGAGAAATGTAGGGCTCGAGAGCATCGTAAGCATAGGGCAAGTCA
GGCA
>NODE_2238_length_474_cov_10.782701
AAATAAGTAGTGGGAGCGACAACGTCGATATGTGAATGTAATTCACGGGGAAGTGAGTAA
GCCAAAGTTCGGACGACCTTTTCACCAGATCTGGGATGGTGATAGACACTGTACTTGGTG
CCAAGCATGCGCTCAGCCTGGTGCACAGAGACTCGAACTGTAACCCAGTCTCCGCCACCG
GTACGATGTACAACGTCATCATCTGTCAGTCCGTGAGCTTCGAGCCAGACCTTGACAGCT
TCAGTAGACTCAGGTCGGGGCCGAACAAGTTGTTCCGTCTCTTCTTGAGTAAGATGTTGT
CCATACCGTGCATGACCAGGATCGCTGATTTCCATTAAATTTTCAATGAGTTCTTCCATT
CCGTTTTGCTTTAGACCAATGCGAAGATCGAAGGTATAGTCACTTGGGGCCTCCGAGTAC
AACTCCCAGCCTTTGGGGATTTGAACCCAAGAGTGCTTCTCCGTGAAGTCACTCCATCTA
CGGGCCAAGGGGGTAGCCATAA
>NODE_2239_length_80_cov_8.175000
TGAATTACAGAACCGGAATCTACCCCAGTGAAGGTAGCATTATCCAGGACGACGGAGGGA
TTTGTAACGGAAGCAGAATAAGTAATGAGGTAATTGAAGAACAGATTG
>NODE_2240_length_63_cov_4.047619
TGCGGCATGATGCCGCCTCAATGAACATACTAGTCAACTGTGGTAGCTTTCCACTTTTCT
GGTCGAGTCTGTGTCATTTACATTCCTTTCC
>NODE_2242_length_369_cov_12.710027
TTCAAGGACCCTTTCCGTGGTGGTGACAACATCCTTGTTCTTGCCGAAACCTACAACAAC
GATGGCACTCCCAACAGGACTAATCACCGCCATCACGCCAAGAAGGTTTTCGACGAAGCC
AAGGATTCCGAGCCTTGGTTCGGTCTTGAACAGGAATACACTCTTTTCGACCATGATGAT
CAGCCCTACGGTTGGCCCAAGGGCGGTTTTCCTGGTCCTCAGGGCCCTTACTATTGTGGT
GCTGGGACTGGCAAGGTTTTCGCTCGTGATCTTGTCGAGGCCCACTATCGTGCCTGTCTC
TACGCTGGTATCAACATCAGCGGTATTAATGCTGAAGTAATGCCATCTCAGTGGGAGTTC
CAGGTCGGCCCCTGTGAAGGTATTTTAATGGGTGACC
>NODE_2243_length_191_cov_9.853403
GCCGGGATACCTGATGGTGTCGTCAATGTTGTTCCAACATTCAAATATGTCTCAGAGGTC
GGCAGAGAAATGTGCCAGAATAAGATTGTGAAGAAAGTCAGCTTCACTGGGTCAACGAAT
GTTGCCAAATTGCTCTATGGTCTCTCCTCAACAACTCTGAAGAAGGTGTCTTTGGAAGCT
GGCGGAAATGCCCCTTTTATTGTCTTCGATGATGCGAAC
>NODE_2244_length_83_cov_14.373494
CGGAGGGTGTCAAGTTCTGCAAGGTTGATGTCGATGCACAACTCGAAATTGCACAAGAGT
GTGGAATACAAGCGATGCCCACTTTTATGCTTTTCAAGGATGGAGAGAAGC
>NODE_2245_length_58_cov_3.844828
CGATGCAATTAACGACTTCATAGATGGAGCATTGCTAAAACCATGACCACCCGCTTCAAT
CCCTTGAGCCACGATGACATCCACTA
>NODE_2246_length_142_cov_7.274648
TGCCAATCGTGCAACATCTTCGTTTCGGTCATGCCCTCGCCGATAGTCATGTAGCAAAGA
TCTCCACCCAGATCCAACCTCCCTTGATAATTTTACAGCAATCCAACGGCAAGCGTATCA
AGGACAAAGCCATCCAAATTTCCAATACATTCCGTCATGCATTTGGTCTC
>NODE_2247_length_29_cov_15.344828
GTTTCCCTTTCAGCAATTTCACGTACTGGTTAACTCTCTTTCCAAAGTTCTTTTCAT
>NODE_2248_length_212_cov_9.867925
AAAAAAACGAGGAAGGTGAAGGAGACCAGGTAGCTAACCGTGACTAGTACTCCTCTTCCC
CTTCAGCATTAGCAGAATCCAAAGCGACTTCCTCGTAATCTTTCTCAAGAGCTGCAAGAT
CCTCCCTGGCCTCGGCAAATTCACCCTCTTCCATACCCTCGCCCACGTACCAATGGACAA
AGGCTCGCTTGGAATACAAGAGATCGAACTTGTGATCAAGACGACCCCATGCAGCGGCAA
>NODE_2249_length_126_cov_17.317461
TCAAAGCAAACAGCAGCTCTTCATCGTCTTTCGCATTTACAATCCCCCCGCCAGCAAGGA
CAACTTGAGCATCCACGATACTATCCGCAGCTACACCGTACATATTAGCTAGGTAACTCA
GTCCACCGCCCAGTGTGAACCCGCCCACGCCGAC
>NODE_2250_length_88_cov_15.102273
GGCGGGAGAAAGCGAGGTCAATTCTTTTTGCATTCGATCAGCAATACCGGGGAACATGGT
CGTTCCTCCCGACAAGACGACGTTTCCATAGAGATCGCGACGGATATCGAGATCAC
>NODE_2251_length_135_cov_7.370370
GGCCGGTGATCGCGTTCTTCTTCCTGGATGGGGAGGGAACCCAATTAAAGTTGGTGAAGA
GGAGTACCTCCTTCTCAAAGACTCGGAAATTTTGGCCAAGATTCAGGAGTGAAAGACATG
TACATGTATAGACGGGAGCGAGTGCAAAGTTATGAAACAGTTT
>NODE_2252_length_80_cov_21.325001
GAGCATTCCATGCTTGATTGACTTCAACGTTCTCACGAGTGCCTTGAGGGTCAACGAGCT
GGACTGAAGCAAGACCAGCGAATTTGTGCCAGAATATGTGACAATGGA
>NODE_2253_length_29_cov_34.241379
AAGACACACTCCTCGCAGAGCAGGGTGCCCAGGTCTACCTGCGAGGCTATATTGAGG
>NODE_2254_length_275_cov_9.323636
TGGATGGCAGCCGTCCGTTCCTTATTACGGACTTCAGAGGCCTGGTTCCGCCTGGCAGTG
ATGAAGTTTAGATCAGCACCGACGATACCACGCTGGTGTTTTACGGTACGGCGAGAACGC
TTCTTGGCGACCTCCTCCGTGATACCCTTCTTGTGCATCCTACGGTAGACTTGTGTCCAG
GCGATTTTGCGAGGATTCTTGCGTTGGGCGAAGAGAGAGGCATTTTTTGAGGATTCAAAG
CGGAAGACCTTGCTGTCACCGCGGACGAAGAGGGTGCCTCTGCTGGGGTAGATACGAAAA
CCA
>NODE_2255_length_123_cov_8.813008
CTGACAGCAACGCTCGAAGATAGGCATCGTTTTTCTGTCCTGGATGAATGAATTTGCTGT
TTAGAGGTGCTGGTGCCGACGGATGGTGCTAACGATGGCATGGACAATATTGACGACGCC
TGAATGTTGATGCAGATAACGTTTTAGTGAT
>NODE_2256_length_62_cov_4.032258
GAAAGAATGAGAGTGGTTGATGCAAAAGAGAAAAGGCCAAGAGTGCCAGGATTGCCAATG
CGCGACGGTTCATAACTGCCTTTGAGGGCC
>NODE_2257_length_29_cov_16.034483
AGATATCATTTTCAAGTTGGTGGTACAAACAGGAAGCATCAGAAGAACATCTAGCTT
>NODE_2258_length_29_cov_6.931035
TCCTCCAGAGGCAAGCCAAGAACATTGGACAGAGCGACGAGGAGACAATCGTTGTGA
>NODE_2259_length_100_cov_7.040000
ATCCAATAGGCTTCATCCTTGCTCATCGACACCGGCGCCCCAAGACATGGCCCCTACTAA
TACCAAGAAAAAGACTGGTGGCAAGACTCGCTCTGCCCTTAAGGACGTTGCCACCTATGA
GCAGACAA
>NODE_2261_length_29_cov_30.103449
GTGGTGTTGACGCAATGTGATTTCTGCCAAGTGCTCTGAATGTCAAAGTGAAGAAAT
>NODE_2264_length_60_cov_44.583332
GTTTTGGCTTCGGCTCTGCTCCTGAGCACCTCGCCGCTATCACTAATTTTCTCGGTGCTG
CAGCTGAGCCCTCTGAGATCAAGCCCCC
>NODE_2266_length_125_cov_10.944000
TAAGTCCCTAGTCGCCGAATGGCAAGTAACACGGTTGTCCCAGATCACAACAGTTCCAGG
TTCATAGCTTGCACGAACATGGAGATCGGCACTTCGAGCGAGATGATCAAATAGGAATCT
GAGGAGATAATCTGACTCTTCTTTTTTGAAACC
>NODE_2277_length_105_cov_4.380952
ATGACCCGTCCTGCTGATAAGCTCAGTGTTTCACAAAACCTCGCCTTGGCCGCTACAGGG
TTTATCTGGGTTCGGTATTCCCTTGTGATTACACCAGTCAACTACAGTCTGGCTGCTGTA
AACTTCTTTGTTG
>NODE_2278_length_364_cov_23.876373
GCTTGTAAGTCGAGATCTAACCTATACTGACCCAGACGTTGGCGGTAGTCGTGAATAGTA
GCCAGCTCCCTGCCAAGAGTCTGACGACCAATCGCTGCACCATCACCAACAGATTCGTAA
ATATAATCCCCGAGATGAACAAATACATCAGCAGTAGTGTTGCGAGCAGCAAAACCATAT
GCGTTAAACCATCCAGCTTGGAACTGAGAACAAGAGAATACAGCAAAGGTCAAAGGTCTG
CCACTGTTTACCTGTTCAGCCGGAGTGTTGCTATTTGCCAAGGTTCTGGTAGTGCCGATT
GGGCTGACTATGGAAGGGTTGGTACAATCTGCAAACTGGTAAAAGTATTTTGTATCTGCC
TCCAGTCCTGTAGCCTCGACTTTAACAGTACA
>NODE_2281_length_88_cov_37.181820
CCATTGTCGTCGATGTAAGGGACTTGTCCGAAAGGCTGTTTGGCCTTGAACTCGGGAGAT
TTGTGCTCACCCTTGGCGAGAGCCACATCCTGGAACTCGAAAGGGATTTTCTTTTC
>NODE_2286_length_78_cov_9.910256
AGGCTCTCAAGCCCTTCCTGTAAATAATATTGGGAACACGTACTCAGTTCGGACACGAAG
ATGTGTGAACGACTATAGTATTTCGTACCTATTGGGAACACGTACA
>NODE_2287_length_70_cov_7.800000
CAACACTCCAGCTCCGACCCCAACAACTCAATCTACCAGTTCTTCTGTTACTGCAGATGC
TCCCAGCACCTCTTCCTCTTCCTCGGCGATCAACGGAA
>NODE_2291_length_406_cov_9.433497
TGTTCCGGTTCCTCAGTTGAAGGCATTCCACAAGATCCAGGCAAGGCTGACACGAGAACT
CGAGAAGAAGTTCTCTGACCGTCACGTTGTGTTCATTGCGCAACGCCGGATGTTGCGTAA
GCCAACGCGCAACTCGCGTGTGAAGCAAAAGAGGCCTCGCAGCCGCACTCTTACCCATGT
CCACGACAAAATTCTAGAGGATCTGGTTCATCCTACAGAGATCACAGGGAAGAGGACTCG
TGTCCGAGTAGATGGGTCGAGAGTCACGACAGCATTGCTGGACTCGAAGGATGCAACATC
GCTTGAGTATAAGCTCGAGTCGTTTTCAGCCATCTATCAGCGTCTGACAGGACTGGAGGT
CAAGTTTGAGTTCCCGGTGGTGTCGCAGGATAATAACTAGTAGTCGTAGTAGTAGCCGTG
TCTCGTAGCAGAGG
>NODE_2292_length_61_cov_28.049181
GGCCCGATAGAGGGTCTTGTCGGTCTGAGCTGCTCACCACTCAGCGTCGTTGGTGGAAGT
AACTCTTGTACTGCCCAACCCGTCTGCTG
>NODE_2293_length_82_cov_2.682927
CGACTCTCCACACTCGTTTATCAATGCCCTCTTTTATCTCAATTGCATTTGCGTTTATTG
CCTTTACTACCGTCACGTCAGCTCTTCCCACTTTTGAGACTACGGGCGTT
>NODE_2297_length_77_cov_4.792208
TAAACAGCAGCACCTCCAACAGCATCATACACTGTCCTACCGTCTTCCAACGTAATATAG
CTTTTCTCAGCAGAGACACCTACTGGTGGCCTCCATGGAGTCCTG
>NODE_2298_length_119_cov_15.747899
GGATAACTTTGGATATATCATGAACTGTCGTATCCAGGGCGCAGGAATCTCCTAATTGTT
GTTATCACTGATCCCGATGGTCAAGTCTCCTGTGTCAAATACTTCCACCATTCCTTTAGC
CTGAAGAATCATAATGTGTATCGGCAA
>NODE_2299_length_71_cov_4.084507
GGGCCCCTACCACTTCTCCGCCTGAGTATTATGCAGGCGCATCGTCCAAGGGTATTCATG
TTTTCATCATCAATACCAGCTCATCAACTGCTAGCAAAA
>NODE_2301_length_72_cov_7.777778
CCGATGGGCTTGAGACCAGTCATCATAGGTTGATTGACAGAGCGACGGGGCAAGATACCA
GGGGCTTTGAGAGAGGCACGACGACGTTCGGCAGCCTCCA
>NODE_2305_length_86_cov_38.151161
TCAAATAATTAAATTGAAAGAATGTCATAGCCTCCTTGTACCAATCTCCCGCAGCTGATA
ATATCCGTCGACCTGAGACGCTTCTAAGGTAGAAACAACTCAGCTGCTTAGCAT
>NODE_2306_length_91_cov_9.681318
TTCCATTCATACACAACATGAAATTAAGACAATAGTACGATGTGCGGTAGACACATAAGA
AAGACTGAAAGTATAGACAGGAGGTTTCCGTAAACTACAGATGTGGACAATTATAAACC
>NODE_2307_length_174_cov_8.206897
GGGGCTGCAACAATACCAGTTCCACGGGGAGCAGGGATGAGCCGACACATGACTGATCCC
ACCTTGCCGCTAACCTTGGAAGGCACTGTGTGGGGTTCACCAAGAGCGGCACCCCAGTAG
CCACGACGGACAGGAATGACAGACAATTTAGCAAGGATGATGGCCCCACGGATGGCAGTA
GCAACTTCCTTGGCACACTTGA
>NODE_2308_length_290_cov_12.810345
CATCATCTGGAAATATGATTCGTTTGATTGGACATTTGGGACTGGGGAAGTGACCAAAGC
ACAGATTGATGCAAATTATCAGAATATTATGGATCGGGCCAAGAGTGGGACTTTTGCTTC
TCGGGGTGCTATTATGTTGACGCATGAAATCAATAATTTTACCATGCAAGAAGCGATGGA
CTACTATGGACGTTTACAGGATGTGTTCAAGTATATCGTTCCCGTTGGTGTAGCTTATAA
TGGAACACAACCTTATGTGGAGAAGAATTACAGTATGCCGACATTTGAACAATATATCAA
TGGGACGACGACATCGGG
>NODE_2320_length_135_cov_20.511110
CGCCAACTTTATCTAACCCGTGACTCACATCTTCTCTGTATTTAATTTCTCCCTTGGCTA
ATTTCTCCGGAACGGTGGTGTAGAATTCGTTGAGATATTTTCCCATTAACCTGGCCACGA
TAAAGCCTCTGATCGTGATGTCCTTCCCAATCACATTGACCAA
>NODE_2321_length_260_cov_7.346154
CCGGCTTGACGACGAACAGTTCCTTGAGAACCAATACGAGTCGAGTCTTCACGGGGACCG
GTGTTGACAATGGCATCAACGAGAACTTGGATGGGATTCTGGTCTGTGAGGAGGTGAATG
ATTTCAAAGGCATGGGCAACAATGCGGACAGCTAAAAGCTTCTTTCCATTGTTACGCCCT
TTCATCATCAGGCTATCTACCAATCGCTCAACAATAGGCATCTGCGCCTTCTTAAACTGC
TTCTTAGCATAACGGCCAGCAGTATGAGGAAGATAGACAGCGTGGCGG
>NODE_2324_length_124_cov_5.951613
AAGTCTCTAGAAAAGTGATGTTGAGCTGGTCTGCAAATTCCTTCGCTACAGCATACTCGA
CAACTTTCTTTCCAGTAAGATCTGACTTGTTTCCGACTAGAAGTTTGTTTACACCCTCGG
AAGCATATCGGTCGATCTCTTGCAACCATTGA
>NODE_2325_length_140_cov_13.650000
CCCGAGTCCAGCGACAAACCGCGAAACAGCCGCACTTTGATATGATGGTGTGGAAAAATA
CCGGGAAAATCCACCACCGGAGAAGCTCACAGCAATTTCAGGGTTAACCCTGGTTGTGCC
TCCAACGGTCGTCACGAAGGGGCAGGATGCTGGGAAGGCAGGTTGGAA
>NODE_2326_length_61_cov_5.950819
TGGCAGCAATACCACATGCACTCAAGCGCGCAGCACGTCGACCTATCAGTTTCGCCAAAG
CACGGAAAAATTGACGTTCCGCGAGGGTG
>NODE_2327_length_89_cov_47.573032
TCCGTTCTCTCCTCAAGCATGTGTTTGGCGATATAGTAGTGCCTCCTAGAGATGTTCGTC
GTGTCCTTAACGTCTATGATCCTCGTTCCTTCAAACATAAGATGAAGAATGAAGTTC
>NODE_2328_length_75_cov_4.453333
GGCACCAGCTGCCAGATCCATCCCTTTCTTATTCATCCAGTATCCCGGAATGCGGACAGG
TGAAACGCCGGCATATTCTGCCCATTGATCAAGTTTTCCAACA
>NODE_2329_length_605_cov_11.500827
ATAAAAGCGCCATTCTTGCATATCAAGAGATCATAGGCAGAGGATACAAAACGACTACAA
GAAATGCTTAAACGGATTCGAGAGGTGCAGGTTCCTTGAAATCCTTGACTACCCGTGTGC
CAGTCTCATCAGTGGATTCACCGTGAAGTTCGAGAAGTTTAGAAACATCGAACTTGGGTG
ACTTCAGAATTTTGGCCTTGAAGACATGGACATTCTGCAAGGGATAGATACTCCTCGACG
CCTTCTCTATCTCCCGACCAATAGCTTCAGGGATGAATTTTTGTACCAATTCCTTCAAGT
CACAGCTTGTCGCCTCGCGGTTGATGATCTCGAACATCTTCTTCCTGATTTCACGCACCT
GAGCTGACTGTGCGTATGTAGTCTTCTTTACTTGAGAAGGCCGACGTTTTGTGAAGCCAA
TAACGAAGAGGCGGAGAAGGTATCCATCAGTGGTTTTGACATCAGCGTAGGCTTCAATGA
GAGTTTGCCACTTGCGAACAAGGGAGCGGAGTTTGTCAGAGGTAAAGTCCATGCCATGGA
AGTTGGTCAGGCAGTTCTTGCCTTGAATCTCGTCAATACGCAGCTTGATTTTGCGGAAGG
ACTGCTCCTCGTCGTTACTGAGGTCAGCCAACA
>NODE_2330_length_89_cov_5.067416
CCGTGGTGTTATAAGTAGGAGTCTGCTGGACAACGGATTCATAAGAAAGCGGACCGCCCT
GGAAGTTAATGGGAGCCGGTGCTCCACCGGTATTGGCAGCAGGACGAGGGGATGGTA
>NODE_2331_length_84_cov_5.238095
GTCTTGGAGTCAAAGTCGAGAGAAAGCAACTGCGAGGACGACATATCGAATGACAAGTGG
AACAGAACAAAAAAATAAACCCAAAAAAAAGGAGATGAGCAAGAGGACACCT
>NODE_2334_length_139_cov_6.395683
TCTCATTTCGATCATACTGGGCATACTGCCCCATTCTCTCGTAGCGAATTCATAGTTGGG
GGTGATACTCGTGATCTCTTTGTCAATGGTTTTTGGCCATCAAACCCTGACTCATTCTTC
CCAACCAACCTCCTCCCTGCCGAGAGGACGCGGTTCCTTGTTGATTG
>NODE_2335_length_685_cov_13.496350
GAGAAATGCTTGACAGCGAGATGGTCTTCCCAATCGTTGGTTAAGCTCTTGTAGAAGGCA
CTATACTCCTCGGTGGTGATGTCATTGGGGTTGCGAGTCCAAATGGGTTTGGTCTTGTTG
AGTTCTTCGTTCGTAACTTCCTTCTCCTTGATGGTCTTCTTCTTCTTCTTCTCCTTGCCC
TCCTCCTCATCTTCGTCAACTTCCTCAATCTTAGATTGCTCGCCCTCTTCCTTGACCTCC
TTGACCTCCTCATCATCTTCAACCTCCTTTTCAACTTCCTTAGTGACGACGAGCTGAATA
GGGTAAGAAATAAACTCAGAGTGCTTCTTGACAATATCCTTGATCTTCTTCTCCTCAAGA
TATTCATATTGGTCCTCCTTCAAGCGGAGGCGAATCTCAGTACCACGACCAAGAGGAGGG
TTGACAGTGTCAAGGGTAATGGTGAAAGTACCACCAGCAGCCGACTCCCAGATATATTGT
TCATCGTCATTGTGCTTCGAAATAACCTGCACATTTTCGGCAACGAGATAAGCAGAGTAA
AAACCAACACCAAATTGGCCAATCATAGATATGTCGGCACCGGCACTGAGAGCCTCCATG
AAACCCTTTGTGCCTGACTTGGCAATAGTACCAAGGTTGTTGACAAGGTCGGCCTTGGTC
ATACCAACTCCAGAATCGCGAATGGAGAGGATCTTGTTCTCCTTGTCAGGAAA
>NODE_2336_length_233_cov_9.596566
TCAGAGTCGCGCCTTCCTGGAGCAAGAAAACAGCATCGGAGTCGCCACCCTCAGTCTGGC
CCTTGCAAGCGCCAGAGCCACGATCGTAGCGAGTATAAGCCTGAGGGGGCGTGAAGGTTT
GTCCGGCCGCAATTGTAATGGGTTTGCTCAAGGAGGAGGTTGTCGGAGGTGTAGGAAAAA
CATTGGTCGCCGTCCGGCGCTCCAACGGATTAGCAGCGACAAGTGAACCTAAGACGACGA
GAGAAACAAGCTTAGCAGAGA
>NODE_2339_length_349_cov_25.607450
CAACTTGAGGATGGGCGTACTCTTTCCGACTACAATATTCAGAAAGAGTCCACTCTTCAC
CTTGTCCTCCGTCTTCGTGGTGGAATGCAGATTTTCGTCAAGACCCTGACTGGCAAGACT
ATTACTCTCGAAGTAGAGTCCTCGGATACCATTGACAATGTTAAGGCCAAGATTCAGGAT
AAGGAGGGTATTCCTCCTGACCAGCAGCGTCTCATCTTTGCCGGCAAGCAGTTGGAAGAT
GGTCGTACCCTTTCGGACTACAACATCCAGAAGGAGTCGACCCTCCATTTGGTTCTTCGT
CTCCGTGGTGGCATGCAGATATTTGTCAAGACCCTGACCGGCAAGACTATCACCCTCGAG
GTGGAGTCCTCTGATAC
>NODE_2344_length_218_cov_6.853211
TTCTTCATCTGTTGTCAGATTGCTGGGGGGATACAAGGATTCAAACACATGACTCTTAAA
CGCTGGTGCTGAGAATAATTTTCGTGCCTGTCTGTGAGCTTCGCGCATGATGGCGAGGTC
AATAGGCTCGGAAAGCAAGTTGACATCAACAATTGGGTGGGCGAAGGGATCTGAACTGGC
AAGAGTGATGGAGCCACGCGAGGCAGTATGAAGATTAATTATATGGACTTGAAGGGACAG
GACCCC
>NODE_2352_length_106_cov_11.839622
TTCATAATAATTGTTTCAGCAGTCTCCATCAGTGCTGTTCCTGCACCAACGTCGCCTTGC
GCAGCTGTGCACATCATTGCTGCCAGAGCCTCCACAGAGCTGCCTGGTGCAGGTATCATC
GGTGCTCTCGTGGC
>NODE_2354_length_42_cov_34.166668
AATCAAAATGATGCTGCCTCCATTTCCGAACTTCAACATCTGCCTACCAGCTGCTTGGGC
CGTGAATAGG
>NODE_2355_length_80_cov_21.262501
GAGCATTCCATGCTTGATTGACTTCAACATTCTCACGAGTGCCTTGAGGGTCAACAAGTT
GGACTGAAGCAAGACCAGCAAATTTGTGCCAGAATATGTGACAATGGA
>NODE_2356_length_58_cov_5.775862
CCAGCCTCGAAATTCGATGAACACGGTCTTCCCACGATCCGGAACACAGTCTTGACGACC
GCCATTCTCAATGCTGGTCGTATCAG
>NODE_2357_length_142_cov_12.605634
ATAAGGTTCATTTGTGTTAGTAGGCGTTTCGGAATCTGGGTCAAAAGGAGGGGAACCGCC
CGTACTCCAATAGGTGTTTGGTGTAGGAAAAGAGATACCAGTGGTATACTGAATGTCGAG
GTTCGCCTCAACACCGGGATCGGATTGGTCATCTCCACCGCCATTGACTA
>NODE_2362_length_29_cov_13.103448
CTTCATACTCCAAGAAGTCTACCATTTCATCTCGTGAAATCCAGACATCGGTTCGTC
>NODE_2365_length_95_cov_9.336843
TTTTTCATCTACAGATTTCGCAGTCTCACATCTCTGTATTTCTACCTTGTATACATACTT
AGGCACGCTCGCTCCCAAAGCAACACGACAATTCTATTCATCGACCCATCCAACCCCCAT
CGA
>NODE_2366_length_193_cov_10.974093
TGCGCGCTACTAGCTTTTTACAACCCGAGATCAAAGCCATTGATAATTCCGTTGACAATT
CAACCCTTGATGTTGACGCCACGGTCCCATCTAGCTGCGCAACGACTATCACTCCGGCTT
GTCTTCGTGCTCTCTACAACACCGTTAACTATGTTCCTAGTCAGACTTCCAGGAACGGAC
TCGGTGTTGCAGGCTATTTAGACGAATTTGCCAATCGCGCA
>NODE_2367_length_431_cov_11.976798
TTTATAACCGTAAGCTTCGTGAAGGCCGCGGTTTCACCCTGGCAGAGTTGAAGGAGGCTG
GAATTGGTCGCAAGGAGGCTCTCAGTGTTGGCGTTGTAGTTGACCACAGGAGGCGTAACT
TAAGTGAGGAGGGCAAGAAGTTAAATGTTGAACGTCTGAAAGATTACAAGACACGTTTGC
TTGTGTTCCCTCGTAAGACTGGTCAAGTCAAGAAGGGTGACTCATCCGCGGATGACCTCA
AGGCCTCGACAACCCGTGCTACTCTTGCTCTACCTGAGGCGTACTCAGCTGAGGCTCCCA
GAAAAATCACCAACGAGGAACGTGAAACTGAGGCATACAGAACTCTTCGTACAGAGCGTG
CCAATGCTAGATATGAGGGTGCACGCAAAGCTCGTGCTGCCAAGAAGGAGGAGGAGGCTA
CTGCCAAAAAGAAATAAATACTCTTCTGTATATACACAC
>NODE_2372_length_307_cov_17.185667
AAGTTTGTCATGTGAAAAGAGATATTGATGCAGTGCAAAAGGATGTTACAGGTGCAAATT
ACAATTTATGCCTTTGCTCCACCAGCAGCAGCTTTCGCATCCTCCGCAGCGGCAACTGCA
GGGTTGACCTTCTTGCCGTCTTTCCATCGGACACGGGGAGGGGGTGCACGATTACGACGT
CCCTCACGAGAACGCACACGGACAACATGAGAGTGGATAGCGCATGAAACGCAGTACGCG
ATTTTGATGTAAAGCTTGGGAATAACATATTCAGGATAGACACTAGCCTCGCTGATATCC
TTAACAGCAGCACTCTCGACCATGTTCCTCACAGT
>NODE_2373_length_29_cov_27.275862
TGCTAGATGTAGTCCACTATCACAACTTCGGATAACTTTGGATATATCATGAACTGT
>NODE_2377_length_76_cov_8.302631
TTCACGAACATGCAAAACACAATTCGAGGTCTGGTCAAACTGCAGGAGGTTATATATAAT
ATGTACTACACCGGCGTCTTCTGGGATCACATCAGACTAAGGAG
>NODE_2380_length_95_cov_9.715790
GACACGACCGACGGGAAACTGGAGACCAGCCTTTGCAGAGCGAGACTGTGTCTTGCCATC
GCTACCAGCCTTACCACCGGACGAAGATTTTCCAGATTTTCCTTTGCCAGACATTATGAT
ATA
>NODE_2383_length_127_cov_10.448819
TAAAATGTCTACTTTTGGTATGACCAGACGTTACGGAGTAGTCCATGATCCGTAGCGAGT
TTGTTCAGCGAATCATCACTCTCGCCCTGCGACCTGACCTGACCGCAGATAGCGAACGTT
GTTGAGGTAGAGAGAGCCCGGCCATTGGCGTCAAC
>NODE_2385_length_499_cov_9.541082
TGCCGCTAACACCGGTGCTCAAGCCATCGCTGGTCGTTTCACCCCCGGTTCTTTCACTAA
CTACATCACTCGTTCGTTTAAGGAGCCTCGTCTTATCGTTGTTACCGACCCCCGTGTGGA
TCACCAGGCCATCCGTGAGGCGTCCTATGTCAACATACCCGTCATTGCTCTCTGTGACAC
AGATGCTCCCCTCAAATTCGTTGATGTTGCCATCCCTACAAACAACAAGACCAAGCACTC
GATTGGTCTCATTTGGTGGATGCTCGCCCGTGAGGTTCTGAGGCTTCGTGGCACGATACC
CAGATCAAGTGATGGCTGGAATGTCATGGTCGATATGTTCTTTTACAGAGATCCTGAAGA
GGTCGAGAAGCAGCAACAAGAGGAGGCTGCAGCTAAAGCAGCTCTTGTTACCAGTGAAGA
GACCCCTGCTCAACCTACCGAGTGGGAGGTTGCTAGTGGACATCAAGCTGGTGCTGTCAA
CCCGACTGAGGCAGTAAGCCTTGACTGGGCTGATGGCGGTGCAGGCA
>NODE_2386_length_67_cov_16.626865
GCTCGGGCCCCAAGTGCTAATACTGTCGGAGCGACTACGATCGCTGACACTCGGGCATCC
TTCTCTAACTTTGGTTCAGTCGTCGACATCTTCGC
>NODE_2387_length_488_cov_8.680327
CAGAAATTCCCTGATATCCGAATCGTTGCTGTCATTGAACCTGATTCGCTCGCCAACTTA
GTTACTAACTTGAGCGTTCAGAAGTGTGCAAACGCTCAGTCTGCGTACAAAGAATCCGTC
ATTTATGCTGTTCAGAAACTGAATGCCCTCGGCGTTTACATGTACCTTGATGCTGGTCAT
GCCGGCTGGCTCGGCTGGCCTGCTAACCTCACCCCAGCAGCTCAGTTGTTTTCTCAGCTG
TACACTTCAGCTGATAGACCGGAATTTCTCCGTGGCCTCGCTACAAATGTTGCCAATTAC
AACGCCATCAATGCTGTTTCCCCTGACCCCATCACTCAAGGCAACTCCAACTATGATGAA
ATGCACTACATCAATGCCCTCGCTCCCGCACTTTCAAGCTCTGGCTTCCCTGCCCACTTT
ATTATTGACCAAGGTCGATCTGGTGTACAGAACATCAGGCAACAGTGGGGTGACTGGTGC
AACGTCAAGGGTGCTGGCTTTGGTATCCATCCTACA
>NODE_2389_length_108_cov_8.250000
CACGAGGTGTTTCATTGATGTTCTCCTCTGGTGATGGAGGTGTTGGTGACAATGATCCCA
ACCCCGCGACTCAGCAATGCCTCACCAATGATGGCCGGAATGCTACCAGGTTCTTACCCA
GCTTCCCCGCCTCTTG
>NODE_2410_length_192_cov_6.010417
CGGGGACATACGGAATTGCTTGCAACAGGATTTCATCCCTTCCTGCAGTGATTGACATCA
CGTTCACCTCCCAAAGTGGAGAGCCATTCAATTTGACCATTCCTAGCAGCGAGCTTTCAG
TTGGACCATTTGCAAATGATCCATCGACTTGCCAAACTCTTATCAATGCTTTCGACGGCT
TGGAACTTGTTGGTGGCAGTTTACTGAAGCATTGGTATAG
>NODE_2411_length_63_cov_6.936508
AATTTAGAGAGAATAGGGATGTTGGATTTAAGAATAAATCTTATGATGTTTTATTTATAA
TAGCATATTGATCTCTTAAATAGTAGAAACA
>NODE_2418_length_84_cov_4.845238
TGGGATGAAGCAGAAGATTGCGGAAGTTGATTATGATTTTACTTGCAATGGAAACTATAG
TTTCCCTGTTCCTGATTTGATTGTAGACGGACAACCGCCTCGCCCCGACACA
>NODE_2419_length_217_cov_6.820276
CTCGCCGTTTCGTCGGTCATACCTCCGATGTGCTTTCGGTCAGCTTCAGTGCAGACAACA
GGCAAATCGTTTCTGGCTCCCGGGACAGAACGATTAAGCTCTGGAACACCCTTGGTGAAT
GCAAGTATGACATAAAGGATGATGGTCACAATGACTGGGTATCCTCTGTTCGTTTCAGTC
CCAGTGCCACTCAATCTGTCTTCGTTTCTGCTGGTTGGGACAAAGAAGTGAAGGTTTGGG
ATCTT
>NODE_2420_length_123_cov_3.089431
CTGTAATCCATATCGACGGAAACCCATGTTCCATATAAAATCCATCAATTCATTGAACAT
GAGCAAACGTGGACGATCAGAGTAGTTGGATGAGCGTTTCTCGAATAGATCATAAGTCCT
TTCCACGCTCCCGAGGACAAGAAATGGCTGG
>NODE_2425_length_64_cov_4.578125
TATTCCTCTCTAAAAGACATGTATATTTGGAAGGATATTACGTGGACCATTGTAATGGAA
ATGTGACACAAAAGCAATAATAGAACAGGAAA
>NODE_2430_length_55_cov_11.018182
CGACAATCGAATCATTGGATATGAAGTATAAGTAGTCAGAGTCCAAACTTTCAGGATTCC
CGTCAACATCTCGTGTCCAAATA
>NODE_2431_length_531_cov_17.702448
TTGCGAGCCGTTACCTCTTCTTCAGTGCGATCAGGTGATGTTTCGTCCGGTAATTTCTCG
ATGAGATTGACTGCAATGCAAGGTTCAGCTGTACCTTGTTTCAACTGCTCCCTGACTGTG
ACCCATGGCATATGTGCAAAATATTCACCGAGTTCCCGCCAGGTGTTGGCCTTCCTTTTC
CATCCAGCACCCGGGAACCATGCAGGGATATGTTTCATGGAAGGGAATAAGTCAACTAGG
AACGAACCCAGGTGTCCTGTCTCCGCAAGAGCTGCCATGACAATTTCAGCAATCTTGACA
TATTCAGAATCATCGTCTTCAGGTATGTTCATTCCATAAGTCAGCTTGAGTATAGTCGAA
GTGAATGCATGTCGGATATGGTGCATGAAATCATCTGGAGACTTGAGTAGGCAACGAAGA
AAGGTCCGGATCGTGGTTATTTGAGCCGAATGATACTTGTGGACGATGTTTGGATGGAAA
TAATCATGGAAGGCACGACGATGGTTCCTCCACTGGGACCCGTATTGACGGAAAGCCATG
TTCCATGTAAAATCCATCA
>NODE_2433_length_67_cov_7.238806
TGTGGTTCAGACATGATATTGAGGGTGGGGATCAAGCACCACAACAAGTTCTCCTTGTCG
GTCTGTACGCAGCTCGACCAAAGGTTCCCAGCGGG
>NODE_2435_length_81_cov_19.592592
ACGGCAATAAATAGTTATAAAATAATCTTAAAATTTCAAAAGGTATAGCTAGAAATTGAA
TGGAGATCAATCAACCAGTGAAGGGTTGCGCATTTGTTTAATGGCGGAA
>NODE_2436_length_205_cov_4.404878
GCAAGAAGGATGAGAATGAGAAAGAAGACAAGAAAGACAAGAAAGGCAAGGAAAAGAGCG
CTCAGGTGGATCAGGAAGTTAAGGAGCTGCCTGGTGGCCTGAAATATCAGGATGCTACCA
TTGGTACTGGACCTCGGGCTAAGAAAGGCGACAAACTTCAGATGCGTTATATTGGTAAAC
TTACCAATGGAAAGGTCTTCGACAAAAATACCAAAGGCAAACCTTTCGTTTTC
>NODE_2437_length_391_cov_14.416880
TTGTTATCGACGATCTAGAGGAGGGTTCCAATTCAACTTAAGATGTCCCTTGTTGTTCCA
GATGCCCAGAACCCATTTCAGCACATTCTGCGTCTCTTAAACACTAATGTCGATGGAAAG
CGCAAGGTTATGTATGCATTAACGGAGATTAAGGGTGTTGGTCGTCGCTACTCAAACATT
GTTTGCAAGAAGGCTGATGTTGATCTCAATAAACGTGCTGGTGACCTCAACCCAGACGAA
CTTGAACGCCTCGTAACGATCATTCAAAACCCAGAACAATTCAAAATCCCTTACTGGTTC
CTCAATAGGCAGAAAGATATCGTGGATGGCAAGAATTCTCAGATTCTTTCCAATGGTGTT
GACTCAAAGCTACGAGAGGATATTGAACGTCTGAGAAAGATGCGCTGTAACCGCGGCGT
>NODE_2438_length_56_cov_34.196430
TGGCCAGGCTCAATGGAACATCAACGGAGTCTCTTACCTTTCACCTGACGTTCCAACTCT
CGAGAAAGTCATTGATGGTGCTAC
>NODE_2440_length_277_cov_78.205772
CTTCTGAGATGATTATAGCCGTCCCTTCACTTCTCTCGATGGCTGGAGCTTAGTTGCTCA
TCTCGCGCTTCCAGTCAGAATTAGCTCGTTTCCAATCGGAGTTGGCATTAGGTGACATTC
TGCCAATGACATCTCCATGGACTTCAGTTGCCTCATTGGCTGGAGTGGGAAGTGCACTAG
CACTAAGAGTGAAAGCGACAAAGAACAGGGTTGCGAGAGAAGAAAAAGACTTCATAGTGC
TTGATGCAGGATAATGTTGTGCAGGAGAATGTTAGGATAATAATGTTGTCGGTGACAAAT
GTAGA
>NODE_2441_length_63_cov_8.460318
GTCTGTGCTCGCTCGACGAGTGCCTGACGAAGGTCAGAGATGCCGAACGCAGCACGGTAA
GGGTTGGTGATTTGGAAATAGATGACGGAGA
>NODE_2442_length_262_cov_7.454198
CTTTGGTAGATGTCGTTGAATCGTTCAATGTATACCACACCGGACAGGGAGTACAAGGGC
TACAGAAGACCCCATCGAAGCAACAACTTGATACAATCTTCGGCACACACAGCGAGGTCG
ATGTTGTCAAGTTCATTCTCAAGAATGGCAAGCCACATGGAGACATCGAGCCGAACGTTA
ATTCATCTGGCAAAGGAGTGCCAGCGCTCAATGTCTCTAGAGGGAGTGGTGTTGTTGATA
ATCGAGGAAAAGGGTCATCTGGTATCTGATCTCATCGCTCGAGGTCACAA
>NODE_2449_length_517_cov_8.651837
GCTTCGGGGGTAGAGTCTGCGGGCATCCCTCTGCCCTCTATCAGTCCCTGCATCCTCAAT
TGCGTCACGCCTGCCGCTACTGCCGCTGGCTGCAGTGGCTTTACTGACCTTGCATGTATC
TGCAGCTCTCCCCAATTTATACAGGCAGCTATGGATTGTCTTCAGGCCAATTGTACAAGT
TCTGAGGTAACCACTGCCCTTGGCCTTCAGTCGTCCAATTGTGCTGCTGCCAGTGGTGTT
GCTTCCAGTTCCGTTTCTGCGTCTTCCTCTGCGTCTTCCTCTGTGCCTTCCTCTCTGTCC
TCCCCTCTGTCTTTGTCCCTCTCCCCTTCCGTTTCTGCTTCCTCTGCTTCTGGAATTATT
ATTACCAGCGCCCTCACCACTCCGACTTCACCCACTGCAGGTTCCACTAGTGCAGTCATC
ACCAATGCTTCACCTGCCGCCACCATAAGCACCACCACTACAAGCACAGGCGCAGCATAT
TCTACTGTGGCCAGCATTTGGGGTGTTGTCTTTGGTATCGTCAGTGCCGCTGCTGCCGCC
GCTGC
>NODE_2450_length_84_cov_45.714287
GGGTGGGTTCGTTATGTTGGCATGTCTTCGTGCCATGCCTGGCAATTTTCCGCTATGCAG
AACTATGCCATCAACAACAAGCTTACACCCTTCATATCAATGCAGAATCATT
>NODE_2453_length_69_cov_7.782609
GTAAGGGAGAACTGACAACTTCTCGCGATCCCACACTCCTGAGGTATAGTAGATGTCCTT
CTTCACTACATCCCAGACTTGATCGATAGTATCTGCA
>NODE_2454_length_66_cov_8.818182
GGTTGTTAATGCCCACTTCACCATGCAGTATATCTGGAACAATGGTGTTGACCAAGGTCA
AAACAACTACATCCGTGTTCCTCCCAGCAACAAC
>NODE_2455_length_80_cov_5.087500
AGTGGTATGAGTCCCAGCGAAGTAGAATGTTGCTTCAAACAGTTGCTCAGCGGCGTGTCC
TATCTCCATTCCCAGGGTGTAGCTCACCGGGACATCAAACCCGAAAAA
>NODE_2456_length_251_cov_10.067729
TTTCTTTTTAGGGGCTTCAGCCGCCTTGGACTTTTTGGTACCACGGAACTTTTTGGCACG
GTTCTTACGCTCCTTCCGAAGCTTACGCGATACTATTGGAGGTTTTGTTTGAAGACCGGA
CCGGATCAAACGGTGTTTGGGTTCAAATTTCTTTTGAGATGCCTCATCATCATAGATTAG
AGCGAAAGCAGTACTCTTGCCACCACCATATTGTGTTTGACTATGGAATATGACCACACG
TTGAGGCTCAGTCTTATAAAGAGCTGCGAGCTTTTGGGA
>NODE_2457_length_29_cov_4.689655
TGTATGAGAAAGCGTCTGATGGTCATCTTTTGTTCGTTTCTTTCCTCTCCCTTTTTG
>NODE_2467_length_66_cov_2.681818
TAGATCTCGATGATTCTCTCGTGAAAGAGTACTTCCCTGTATCCGTGGTAGTTCCTGCAA
TCTTACAAATCTACCAAGATCTGCTCGGTGTCAA
>NODE_2468_length_80_cov_21.150000
AAGCACCAAATCCGTACAGTGTACGCCCAGATCGCTTAAGGGCATATACAACATCAAGTG
CTGTCACTGTCTTGCGCTTGGCATGCTCAGTGTAGGTTACAGAGTCCC
>NODE_2471_length_124_cov_7.370968
ATCCCTTTAATTGTCCCAGAGCCCTCACATGGACCGAGCTCAATGAGCATGATTCTTGTG
ATGTTTCAGGTGTTGCTGGTAATCAAGGAAATAGCTAACGCCGAAAATGCCAGCAATAAG
TGCAACGAGGGGAGCACCAGACGCATTCTTTC
>NODE_2472_length_142_cov_10.669014
TCGCCGCTGTGCGCTCTGGAGGAGAAGGTGCTTATCGTCCTCCACGTGGTGACAGGGAAG
ATTACCGTAAGAAGGAGGGGGGTGCTCCTGATAATTACGAGGCACGATATGCTGGTGTTG
GTCGGGGTGCTCCTCGGGAGTAGATATTGACTTCGGATCTCTTCTTTTTA
>NODE_2474_length_29_cov_6.689655
CAGGCGATGCAGTAGAAGGATAGGAGACCTGAACACGCCCTTATGAGTGATGACCCA
>NODE_2478_length_157_cov_5.687898
GGTATCGTCACCAATTGGGATGATATGGAAAAGATCTGGCACCATACCTTCTACAACGAA
CTGCGTGTTGCCCCCGAGGAACACCCAGTTCTCTTGACCGAGGCTCCGCTCAATCCCAAA
GCCAATCGTGAAAAGATGACCCAAATCATGTTTGAGACTTTCAATACCCCAGCCTTCTAC
GTGTC
>NODE_2480_length_81_cov_5.296296
CACCCTGTTTACAGATGGAACCCGAGAAGCACTGATCGCCGACTTTCTTGGACTGAGGGA
GGGATTCACCAGTCAGAGCAGCCTGATCGATAGAGACGTTGATAGCCTC
>NODE_2483_length_29_cov_8.724138
CTTTCTCCTTCGACGCTTCCCCCGTCCGCTTTGATTCCTATTTGACTTTACCAGTCG
>NODE_2485_length_221_cov_12.185520
GACGGCCCGTGGTGCCGCTGCACTTGAGCGTCTTAAGCTATTCGAGGGTGTTCCTCCCCC
TTACGACAAGAAGAAGCGAATGGTGGTTCCCGAGGCATTGAGGGTTCTACGGTTGAAGCC
TGGCCGCAAGTTTTGCACTGTGAAGCGTCTGTCTCATGAGGTCGGTTGGGGTTACAAGGA
CGTTGTTGACCGCCTTGAGGACAAGAGAAAGCTCAAGGCTCAGGCCTTCCATGAGCGCAA
GATCGCTGC
>NODE_2486_length_29_cov_10.413794
CTGGGCTTGTTTCCGTTGATAAAATTTATACCATCTCTCATGATTCCAAGCGCGCTC
>NODE_2487_length_196_cov_6.448979
AGCGGTACTGACGTACTTGCAGCTCGTGCAACATTAGGATTGAAAAAGCCACCAGTTTCA
GAGATGTCAAGCGTGGCCCAGTACGGAACTTCTACGCTAGAAGGAAACGAACCCGGAAAT
TGGGTCTCGATCTGTCCCGAGGGGCACTCATTCGTCCATTCGTTGAATGAAATGAGCTGG
GATCTATTTTGGCATTTACCGCAAGCCTCTACCAAAGAATATGT
>NODE_2488_length_80_cov_15.062500
CAGCACTCTCGACCATGTTCCTCACAGTGAAGCGCTTAATAGCCTTGTCCTTTCCAACAC
AACGGGAACAGTTGGAACAGCGAACAAATTTAACGTGGCCACGTCCTT
>NODE_2489_length_65_cov_33.076923
GCGACGATGTCATTGTCGAGTGTGTTTACTTGACTTAGAATATTATCGAGGTCACTCTCG
ACGCCCTGAGGGGTTGCACCCCAACAAAAGGCG
>NODE_2491_length_29_cov_14.137931
ACACACTCTGTCCCGATGGCGTGACTTGCGCTGCCAACTGTGCCATTGATGGTGCCG
>NODE_2492_length_885_cov_15.910734
GGCTCTGGTCACTATGTCAAGATGGTCCATAATGGGATCGAATATGGTGACATGCAGCTC
ATCGCGGAAGCCTACGATATCTTGAAGCGTGGCTTGGGTCTTCCCGAAGATGAAATCTCG
GACATCTTCACTTCATGGAACAAGGGTGTTCTCGATTCATTCTTGATCGAGATTACTGCT
GAGATCCTCAAGTTCAAGGATGATGACGGTGAACCTGTTTTGAGCAAAATTTTAGATAAG
GCTGGTCAGAAGGGAACCGGTAAATGGACTGCCATAAACGCATTGGACACCGGAGTTCCA
GTCACTCTGATCGGCGAGGCTGTCTTCGCTCGTTGCCTTTCTGCTATCAAGGATGAGCGC
ACTCGCGCTAGCAAGGTTATCGTCGGCCCTGCTAAAGAACCGTTTAAAGGCGACAAGAAG
CAGTTTATTGACGATCTGGAACAAGCACTCTACGGTGCCAAGATCATATCCTACACTCAA
GGCTTCATGCTCTTACGCGAGACTGCTAAAGAGTTTAATTGGAACCTGAACTATGCTGGT
ATTGCCTCGATGTGGCGAGGTGGCTGCATCATCAAGAGCGTGTTCCTCGGCGATATCACT
GCAGCCTACCAACAAAATCCTGCCTTAGAGTCCCTCTTCTTCCATGATTTCTTCCGGAGC
GCTCTTCACAATGCTCAGGCAGGTTGGAGGCGAATCACCGCTCAAGCAGTTTTGTGGGGG
ATTCCCATTCCTGCCTTCAGCACTGCCCTCGCCTTCTTCGATGGTTACAGAAGCGAAATC
CTTCCTGCCAATCTCCTTCAGGCCCAGCGCGATTATTTCGGTGCTCACACATTCCGAGTT
CTTCCTGGCAAGGAAAATGATAGATTCAAATCTGGAGAAGACATCCACGTCAACTGGACG
GGTCGTGGTGGCA
>NODE_2493_length_476_cov_17.315126
CAGTAGAACCAGGAGGATGAGAGTAATCGAATGGATCGAGTATTAAGCGTTAAAGAGGAG
GCTAGTCGTGAAAATCATAAAGCAACAAATCCAAACATAACATAATTGATCCATGGAGAA
CGGAAGAGCAAGAAAAAATGGTAATTAAAATTCGTCAGTCATTTGAGGACACCCAAGAAA
CCCAATACAAAGCTCCATCCTTACGCCGCTGCCGCGACGACGGGGTTCACAGGAGCAGCA
GGAGTAGTATCAGTAGTGGCATCCTGAGGCTTTGCCTCGGCAGCGGGAGCAGAGGTGGGA
TGAGTAAGGGGAGCTACAGGGGTTGGTTCCTCAATTTTGGGAGGGTTCTCATCAACTTTG
GCAGGTGTAAGGGCCTCTGACTTAGACTTGGACCTGAAGTTGGGAATGAAGCTCGACAGA
CGTTTTTTCGGCTTTGAGATCCCGTCCTCTTTCCTTTCGTCCCTCTTCTTTACCCCAGCT
GCTTCAGCAGTAGCAGGGACAGCA
>NODE_2496_length_64_cov_14.062500
TTACCCGTGAGGGTCTTGACGAAAATTTGCATACCACCACGAAGACGAAGAACCAGGTGA
AGAGTAGATTCCTTCTGAATGTTGTAATCAGA
>NODE_2497_length_176_cov_14.392045
CTGAGGACCCTCACGGGAGTCTGTACGACATTGACGATGTCAACACTATCATTCAAGTTG
GTGACTGGTGGCAGCAAACCACCCTTCCACTCCTCGACGGCTACATCGCTACTGGTTCTG
TTCCTGTCGCTGACTCTGGTACTGTCAATGGTGTCGGCCGTTTTAACGGAGGACCAGAAG
TTCCTTGGGCTGTCATCAATGTCG
>NODE_2500_length_74_cov_6.067567
CTTGTCATGGGTCTCTTGGCTTCCTCCCGAGGAAGCGCTCTGCTCGTCATCGTGGAAAGG
TCAAGTCTTTTCCAAAGGATGATCCCAAGAAACCTGTTCACT
>NODE_2505_length_138_cov_6.007246
CATCGCGGTCACCAGACTGATAATAACTGTTTCCAATGTCATTGATGCCGATGAAGACAG
AGAAGAGGGAATTGCTAGATGTCCAGGGAGTACTCGCAGGCTTGATAGCAGCGCCACTCA
AGAACTGGTTGACCTGATCTGTCAAAGACAAGACAGTAGGCTCGAA
>NODE_2506_length_342_cov_10.228070
TTGATAATTCTTTAAGAGGACAAATAGACAACTTCGTGGCTTCTCAAAAGATAATCCAGC
AAGTTTCGAATCCCTCTGGAACCGTCAGTACTGGCGGTTTGGGTGAACCAAAGTTCAACA
TAGATGAAACAGCGTTCACTGACGCATGGGGCCGTCCTCAGCGAGATGGGCCCGCCTTGA
GAGCGAATGCACTTATCACCTGGGCAAATTTCCTTCTCAAACAAGACAACTCGAGTTATG
TCACTGATACATTGTGGCCAATCATCAAACTCGATCTCGATTACGTTGCAGAAAATTGGA
ATCAGACTACTTTTGACTTGTGGGAGGAAGTCTCATCCTCATCCTTCTTCACCACTGCCG
TTCAACACCG
>NODE_2508_length_87_cov_31.310345
CGAGGAGGTTGATTAACGGGTGTCTGATTCGCTTTTTGCTTTCCGCTCTTCCTCACCATT
TTCTGCATGTCTATCTGGACTTCTTGCTACAAAATTTGTATTATAGCGCATTTTA
>NODE_2509_length_117_cov_9.282051
AGTTCTACATTCCTCCCATCACAATATGCCTTTAATGATCCATTCATAGAGCAATTATAC
TCTGAAGTTGTCAACGGAACAGGATGCTCATCGGCAAAAGATTCACTTGATTGCCTCCGA
CAAGTGGATGTAAACGTTCTTCAAC
>NODE_2512_length_193_cov_6.435233
CAGCCCCCGTTGCCGCTTCCACTCCTGATGCCCCCTCTGCCACCCCCGTCGGCAAAACCA
CCTCTGGCGAGTTCACGATGGAGGAGGTCCAGAAACACAAATCCAAGGACGATATCTGGG
TAGTCATTGATGGTCAAGTTCTTGATGTGACCCAATTTCTTCCAGACCACCCAGGTGGCG
AGAAGGCCATCCTTCTCTATGCTGGCCGTGATGCTACAGAC
>NODE_2513_length_217_cov_8.695852
TTCTGCTTCATCCCATCTATGAAAGCACCTATCTCACACATACCGTCCTTGTTAGGTTCG
CACCCCTTTATGCCGTCCAGCGGAACAACTCCATCATCAATGATCCAGCGGATATGGGTA
GGTTTGCTCGAGGCTGGACATGAAAGAACTTGGCCAACGAGATTAACGCCAAAGGGATTG
ACCTTGTCGGTTTGGTAGGACAAGTCTTCCGGGATATGTGTCGTCGGGAGGGGCCCTGAC
CTATA
>NODE_2519_length_153_cov_10.542483
TGCAGCCGGTCTTAATGGACAAGCTGGCGCTTTGGGAATGGGTCAACGTGCCTCTACTGG
TCTGACAACTTTCTATCAATTCTGGTGCTACATCACACCTCTTTTTGGTGCCTATATCGC
AGACACATATTGGGGTCGTTACAAGACAATCTGCGTGGCCGTTTTTGTTACTCTAATAGG
T
>NODE_2524_length_80_cov_10.662500
ATATCATGCAAAGAAGCAACCTCAAACCTAGATGCCAGAAGGCTGAGCAACTTGATACAA
AAACAACTGAATTGTACTTTCCCACCAACCATCAACCAATGCCTTCAA
>NODE_2525_length_45_cov_16.488890
GTATAGTTTGCAAGAGCATACTCTCCCAATTCCCGACCGATACCAGATTGCTTAAAGCCA
CCAAATGGAGCAC
>NODE_2526_length_188_cov_7.101064
TGCCTTCGCACAATTCGGTTCCGATCTTGATTCTTCCACCCGTTTTCTCCTCAAACGTGG
CTCTCGTCTCATTGAACTCCTTAAACAAGGTCAATACCAACCTTTGGCCATCGAGATTCA
GGTCCCCATCATCTATGCTGGTGTCAATGGTCTTCTCGATGATATTCCTGTTGAGAATAT
TACGAAATGGGAGGCAGAGTTCCGTGAACACCTCAC
>NODE_2527_length_124_cov_7.370968
TTGGCTAGGGAAGCTTCTGTTTCTTCCCAGGCACGAGTCTTGAGACCGCAGTCGGGATTA
ATAAAAAGCTGGTCTTTGGGGATGAACTTGAGCATACCCACGATACGACCCTTGATCTCC
TGAGTGCTAGGGATACGGGGCGAGTGGATATC
>NODE_2528_length_99_cov_19.040403
TCTCGTGAATAAATCACGTTTGGTCGCTAGCCTTGACCCTGTATCGACGATCATGTCTTG
AGACCTCCATAAGCTTTGTAGGAGCTGGCTCACATTGTGAAGCTGTCTTGTCATTTGAAC
TGCAGCC
>NODE_2529_length_97_cov_7.814433
TCGTTCCGAGATTTGTCGTAGCCTCACGGGATCACTTAAATGCTTCTTGTTCATATCCGT
AGCGATGTACCCAGGACAGATGCCGTTTACTTGTACATTGTGCTGACTCCATTCGTTGGC
AAGTG
>NODE_2535_length_77_cov_27.077923
GCACCACCCTTGCCCAGGCCCTTGCCACCTTTGCCGCGTCCAGACATGTCGGTCAAGTAT
TGAGTTGTTGGGGTGGAGAAAAGATAAGTGGGTGGTGATAGTGGC
>NODE_2537_length_322_cov_9.208075
AGAGGATGACGACGATATTGATCTCTTCGGATCAGATGAAGACGAAGACGAAGAGGCAGA
AAGAGTCAAGGCTCAGCGCGTTGCCGAATATAATCAGAGGAAAGCTAATAAACCAAAGAC
TATTGCCAAGTCTGTCATTACATTTGAAGTCAAACCCTGGGATGATGAGACTGACATGGT
CGTGCTTGAGAAAAAAGTCCGTGAAATTGAGATGGATGGTCTTGTATGGGGAGCGAGTAA
GCTCGTCCCCATCGGCTATGGTATCAGGAAGCTCCAAATTACCCTTGTTGCTGAGGATGA
CAAAGTCTCAATGGACGAATTACAAGACAAGGTCGCAGAACTCGATGATT
>NODE_2538_length_75_cov_4.293334
ACGACCCCCGAGCCGACGACGACTAGCACTACTAGCACTGCCAAAGCTGTCAAAAGTAGC
TCGAGCAGCTCCAGTACTATCAAAGTTACCACCAGCAGCTCTA
>NODE_2539_length_165_cov_5.848485
CCGCTGGGTCGATTGGTGCCACAATACTCTCGCCTGCCGCAGTGAACAACAGTTCTCCTG
TCCAGGACCCTACTCAGCCAGGATATATACCCATGACTACCAAAGCTATGATTGACCAGG
CACATAAGATTGGGATTCAGGTTATTCCTTGGACTGTTGACGACCTCAACATTGCACAGC
AGCTGTTGGACTG
>NODE_2540_length_240_cov_7.600000
TCTGCTGTTGAGCACACACCAAACCCATTCAATCTCCCCTTAACGTGGCACGGTGTCAAC
ATGGCAGAAGGTCTGAAGGCTCTACCAAGTACTTATCGCTTCACACGCAATCAAACGGAC
CTCGACGTTGCGAGCCAGGGTTGGGATTTGTTATTCCAGTACCACGGCAGACCGTCTGGT
ATCTATGCTGCCGACGAATATCTAGCAGGTCTCGAGGCAGTTAGAGGGACGGAAACATGT
CTCGTGGTGGAAACCATGTTCTCTGGAA
>NODE_2541_length_319_cov_8.225705
ATGCCGACGAGGAGGAGCAATTCTTTCCAGGTATGCAAGGGGTGCCAAAGCACCATGTTG
TGGAGCATTACTGTCATAGTTTAACAACGGAGGGTGTGTTTGTATCCTGTAGAGCCGTGG
AATCCTGTCCTGCCCTCCAGGAACTCCGAAAGGACCAGTCCCATGAGAACCAGGATAAGG
TCCTATTTTCGTACTCTTGTTTATGGATCTTGCGCTCAGGTACTTTCCGGGTGGGACATG
AAGAGATGCCAGCTCAGGAAACTCATTAATAGTGTGAAGATTCCCCAGGGAATCATTCGT
AAAGTATGCCGTCAGATGCCACTTTTGTCGGCCTCGTGCCAGTGTAA
>NODE_2543_length_333_cov_20.570570
CATATACAACGGGGCAGTTGCAAAGGTTCAGAATCGAAGCTCACTATACATTCCTACTTC
CTTATTGACTAGTCATATTAACGTAGCAAATAATGCTGACTAGACCAACGTAACAGCGAG
CATGTACTGTGCAGCTGTATTGGCACTTGCCCGAGGAACCACCTTCAGGCTACCACTGGT
TTCGAATTCAACAGTGAAGAGATTAACGGGAGCGGTGCCGCCGACGGCAATACCACGGAC
GTGATAAGTGCCCATAGAGTTATACAAATTGGATGTCGTCCCTGCGAAAAGGTTTTCGCT
TTCTGAGAAGGCATTGATGATCAGGGCGTCATCTTGACCCTGGTTCTTTATAGTAAACCC
C
>NODE_2544_length_65_cov_7.015385
GAACAATTTGCTTCTCCTAAAGTGGCTAGAATTCAAATCGGCTCACTCAGTTTGCTGTGC
TTTCTGAGCTTTCGCAGCGTCATTGCTTGCTTA
>NODE_2545_length_41_cov_7.024390
CATCCTTCTCTAATTGGGGTCAATGTGTCGATGTTTTCGGCCCTGGTTTGAACATTCTTT
CCACTTGGA
>NODE_2546_length_131_cov_9.809160
AATGAATTTTACTTCCAGTGCATCCCCGGATCTTCTACACCTCCATCCTCCACTAACACT
CTGCCAGTTAGCACGACAACTTCCGGCTCTGGAGGCCCAACCTCAAATCCGGTTCCCGAT
GCTGGTAATCCATACACTGGTTATAGCGTTTGGTTGACA
>NODE_2547_length_472_cov_10.576271
TCCCACTTGGTTTCGCGATCTTGTTCGCGTTTGCGAAGACATCGTTGCTATCCTTATCGG
AACAAAGGCCGATATCAAGGAGCGCAAAGTGAAGACCGCTGCCGTAACCTTCCATCGCAA
GAAGGGCCTCCAGTATTACGAGATTTCTTCTAAGTCCAATTACAATGTAGACAAACCTAT
GCTTTCTGGGTTGAGGAAAATTACGGGCCTTCCTGATCTCGTTTTCACTTCGGCTCCCGC
TCATCAACCTCCTGAAGTTGCAGTTGATCCTGAACTTATGCAGAAATACGAAGCTGAGCT
AAAAGAGGCTGAAGGTGTTCCCCTTCCGGAAGAAGATGACGATCTTTAATCTCTGGCTTT
CTCTCACTCAATACATGCCTCTCATGTTCAATTCCTTCGTAGATGTGCTCATTGCTTACT
CTAATTGAGCATCTTGTAACCAGTATTTAGTGAGATTCAAACATGGGGCAGTTTAGCTCG
CCTCCCACTTCATACCCCAA
>NODE_2548_length_126_cov_7.230159
GCACCGTCCCGTCTATAGCCCATACATCTCGATTTGGAATTACTAATCGACCAGCATAGC
TCCAAGTAGAGTCCCAGATAATTGTAGACGAACCCCGTAAGGCGTGCAGCCTCTGGTTGT
CAAAAGTTCCCGAAGTACCTGCGGAGTAATAGAT
>NODE_2554_length_173_cov_34.046242
AAGTTGTGATAGTGGACTACATCTAGCAGAGCATCTCACAAGGACAGCAAACAATGTCAG
CAATACATTCGCAGCACCCCTCGCAACACTCTAAGCACAAGAAGCAGCCTATCATTCCAA
GGAAACAATCCTTGCCAGCACCTCCTCCACGGAGACGAGAAGCTTTCTGCCCATGCTCGC
AGTGCTGGTGTTGCTCCTCCT
>NODE_2555_length_164_cov_6.012195
CTAAGACGAACATCTGAATGAGACTGTCTGTGCACGTAGATAAAGTTGGTAAACCACAGA
AGCAGAAGCAGGTATGATGAACGAGAGGAGATGAAACAACACTATGGAGCAATACATATT
ATTGAAAGCCTTCGGCTCCTCAACCCTCAGTGAATCTTAAGATAAAGTTAACAATGACAG
CAACCAATAAAG
>NODE_2557_length_67_cov_4.298508
CTCGCTCAGACCTTTAGAGAACTGGGAGAGAAAGGCAAGGACGGTTTCTACAAAGGACGG
ATTGCCCAAGCAATCGTGGATCTCATCAAGAGCAA
>NODE_2560_length_66_cov_8.651515
TTTCGCGTGGGAGGAGCCTCCAGTGGGCGATGTTTTGTAAGAGTTTCCCAAGGTGCGTTT
TTTGTAACTTTTATCCGCCCAGCGATTCTCGCGA
>NODE_2563_length_29_cov_5.758621
TTAAGCAACTCATATCTGGAAAGGGCCGGACTGTAAGCAACTCGAGGATAAGAAAGC
>NODE_2564_length_213_cov_5.380282
GATATCCGTACCCGAAATATGTCTGGTCACCAGCAGGTGGATGGTGGGTTCGCCCCTCGA
ACTGGGCTTCCAACACTGTAATTGCTATCGGTGGGATGGCGACTGTACTATACGCCGTCT
GGAAGATTAGTGCTGACCGTGAGGATCGAATAGTTCAACCGAATCGATTCATTCCTTCAA
TGCTGTGGGCAAAGGAGTACAGACACCGTAAGCTTTCCTTTGAGGATAGCAAAGAATAAA
C
>NODE_2566_length_439_cov_10.656036
AAGCTAAATTATTCAATACTATTACTACTACTTCGATAGCATCATCTTGACGAATTCATC
ATAGTTAATTTGCCCATCACCGTCAATATCAGCCTCGCGTATCATCTCATCTACCTCCAA
ATCCGATAGTTTTTCACCCAGATTAGTCATCACATGCCTCAGCTCCGCGGCGCTAATGTA
TCCATTGCCATCCTTATCGAAAACTTTAAATGCCTCCTTAATCTCTTCTTCACTGTCAGT
ATCACGCATCTTGCGTGCCATCATTGTGAGGAACTCGGGGAAATCGATGGTGCCATTGCC
ATCTGCATCCACTTCGTTGATCATATCTTGTAGCTCGGCTTCTGTGGGATTCTGGCCAAG
AGACCGCATCACAGTACCTAACTCATTGGTTGTGATGGTCCCATCCCCGTCTTTATCAAA
AAGGGAGAAAGCCTCCTTGAACTCGGAGATTTGTTCTTCGGACAGTT
>NODE_2567_length_93_cov_5.451613
CTCCAGTAGAGTTGGGGAATCCTGTTCCGTGTTTCTCGAGGAAACTGACCTTGTAGTTGG
TACCGACAGTAGCGATCAAAGGAACAATAACACCAGGAACGAAGAACTCATACCAACCAG
A
>NODE_2568_length_136_cov_8.279411
CTTCAATAACCGGATATCCATGTCAACATGGCGGATGTTCTTCTTCAGTGTGCCCCGAGG
ACCAGTTACAGTAATGAGGCGAGACTTGATGGAAACATCAACATTCTCGGGGATGTTGAG
CTCTTCTGCCTTGAGGACGTTGTGCATCTTGAGCAGTGAGTTTT
>NODE_2569_length_72_cov_6.111111
CTTCGAAGTGCTCTCTCGTGATCATCGGAACGGGATCTTCCTCCTCCTCCTCCATGACCT
CTTCTCCAGCCTCTTCACGAACAGTCCTCTCCCGTTTGGA
>NODE_2574_length_187_cov_8.866310
CCTTCACCTCTGTTCTTCTGTTCTGTGAAGTAATCACATATGGAGCAGCAGCCGCAAAAT
GTCCCCACCTTCAAAGTCGTCATTGTTGGTGATGGCGGCACTGGAAAGACTACCTACGTC
AAGCGTTACCAGACTGGTGAATTCGAAAAGAAGTACATCGCAACCGTCGGTGCTGAAGTG
AGCACTATGGATTTCTCAACCAACTATGGAGACTT
>NODE_2576_length_146_cov_9.267123
GTGCCGCCGTATGGGAAGTCAAGGATCCATTACTTGCTGGTCCTGGAGGTGCCGACTACG
AAGAAGACACCGCAAGTAATTATCACGGTGGCACGCCTGCGAGTCTGGTCGGTGGTGTCA
GTGGTCAGCAATTATATCAGAAAGGTGGCTTCAATCAGCGTGCATATCCACCAT
>NODE_2578_length_173_cov_7.219653
GGGTGCTGTGGGTGATGGTATTGATTTCCCAAAAGTGAAGCCGCAGAGCATTGGCGTTGC
GATGAGTGACGTAGATATTGATTTTGGTGTGCCGGAGTGGTTTGATGAGGTGTGAATTGG
TTAGGAGCTTTGCAGGATAATTTTGCGCCAGATTCTCAGAGATGATAGTATCATATGCTC
AACTACAAGCGAAATCCATTC
>NODE_2580_length_130_cov_43.130768
CAGCGGGAGCAGAAGTGGAAAGAGAAGAGATCTCGCAGACTCAGACGCAAACGTAGAAAG
ATGAGGGCCCGCTCCAAATAAATGACCCTGGTGCATAGTGGAAGATGGTTGTTCGTCCTG
TAACCAGCAGTGTTTAAACAATATTCATTTCATGATCT
>NODE_2581_length_29_cov_5.931035
CGTTTCTCAGGCTCCCTCTCCGGAATCGCACCCTTATTCCCCGTTACCCGTTGAAAC
>NODE_2582_length_72_cov_6.722222
TTCCGGGGCATTGTAACCAGCAGCAGCAGCAAAACGAGAGATGCTACCATCGGCAACATT
GTAAGCAGCTTCACCACCTAAGAGGAAGCCACTGCGACTA
>NODE_2585_length_79_cov_4.683544
TTATCGAATCGATCCCATGGTTGATGGGCTCAAAAACACTGTCATCGAATCCGATGTTCT
CTCTCTGGAGGCTCCAGCAGGTTCCAAGGAGAACTTTGCCGGCAACG
>NODE_2586_length_284_cov_10.919014
GTTATCTACCGCGTTCGGGTCCGGCGTGGTAACCGCAAGAAGCCTGTTTCAAAGGGTGCT
ACTTACGGCAAACCTGTCCGCCACGGTGTAAATCATCTCAAGCCTCAGAGATCGCTCAGG
TCCGTTGCAGAGGAGCGTGTTGGGAGACGATGTGGCAATTTGCGCGTCCTCAACTCTTAC
TGGGTGAACCAGGATGGTGTCTACAAGTTCTATGAAGTTATCTTGGTCGATCCCAGTCAC
AAGGCTATACGCCGTGATCCCAGAATCAATTGGATCGTCAATCCTGTTCACAAGCGCCGC
GAAGCTCGTGGA
>NODE_2587_length_128_cov_7.046875
CTGAAAGAGCAGCCTTCAATCGGGCTTACAACTCTCCTCTTCCAATTTGGCACTACTTTG
AAGGGAAAGACAACCCAACTGCACTTGAACAAGGCATCCGATTCGGTAAAGGCATGGTTG
GTTGGACCATCACAGTTGATTCCAATGCCGTCACCA
>NODE_2589_length_29_cov_213.103455
ACACAGAATCTTTGGTAACGATTTTCTTAGTTGAAAGCCAGGACAAGGTAGAAAAGG
>NODE_2595_length_153_cov_15.098040
TAGCAGATCCAGCCTTAACGAGAATAATAATTTTGCGAGGACGCTTGAGCTTTGAGGCAA
GTTCTTCAATAGAGTGAGCACCCTGGATATTAGTTCCTTTGGCCTCGTTCTCGAGAAAGT
GGTCAACTTTGCTGGTAGTACGGTTATATGCGACAACATTGAAGCCTTTATCGTTCATTT
T
>NODE_2597_length_144_cov_6.243055
TTTCGCGCCCCATTCAGCTTGATATCTGCATCTGGGGACTAGCTGACGTTTGGACATGGG
GTGCTCGCGTTGGTCATTCTTGGAGGATGCTGGGAGATGCTAGCCCGACTTGGTCATACA
TCATGAATATTATCAATGTTAACGTAGCCCACTTGGATGCTGTTGATTTCTT
>NODE_2598_length_91_cov_5.175824
TCATCCCTTCATGATCCAACTGGGTGATGGATTCCCAGATGCTTTGATCAGGATCTGGGG
GACTTGCCCTAGTGATATGCCAACCTTCGTCAGGCGAAAAGGGTGAAGCAATGGGTTTG
>NODE_2599_length_84_cov_3.261905
GCTATGGAGTGATGAGGATCAAGAAACACAAAGGGACTCAGGCGAGGAGAGTCCTGTTGA
GAAGCAGCAGTACTGGACAGATCTTGATTAACTTCAATATCCACTCCGCGTA
>NODE_2600_length_130_cov_5.446154
TTGTTGATGGTGTATTCGTGCCCATCGACGCCCCGGAGTCTGGTTCGTGCCCGTCGTCAG
GGATCAGATACCCACCTAAGTCTGGTTCTAGTACGCCGACAACAACCTCACCCTCTCCTA
CAGGTACTTCAGGATCGTTACCAGCAAGAGCAACAATC
>NODE_2601_length_107_cov_12.102804
CGACTGTCCAGATTCCCGAGTATCTTGTTAATTTGTTCCCCAAATTGGGTGAAGCAGAGG
TTCGAGAAGGTACTGCTCAGTACGCAAAGTTGGGTTCGCCTATTGACCAGGTGGTTGGTA
TTATGGGAGAATCCA
>NODE_2604_length_133_cov_7.563910
TGATTCACCAACCCAATCAAACAGACTGATGGATCCGATCCATTCATGGTCTATCATGAA
GGCTACTACTATTTGACGACGACAACGTGGACTAACATCCAAATTACTCGTGCGACAACT
GTTGGGGGATTGAAGACAGCTCAGCCGAAAGTTGTCTGGAC
>NODE_2605_length_277_cov_9.906137
CAAAACTGCCCCTGAGGATGTTGTCGAACAAATCATCAAGCTCGCCCGCAAGGGTCACAC
TCCCTCCCAGATCGGTGTTATCCTCCGTGATTCACATGGTATTCCTCAAGTGCGTTTCGT
CACTGGCAACAAAATTCTCCGTATTCTCAAGAGCCACGGACTTGGCCCATCCATCCCTGA
GGACCTTTGGCACCTCATCAAAAAGGCGGTCGCCGTTCGCAAGCATTTGGAGGTCAATCG
GAAAGACAAGGACTCCAAGTTCCGTCTTATCCTTATTGAGTCTAGAATCCATAGGCTTGC
CAGGT
>NODE_2606_length_29_cov_11.689655
TGGAGACGAGAGTAGGATAGTGAAGGGCAAGGGAGATGGACGCAATCGTCTTGATAC
>NODE_2607_length_452_cov_9.732301
GTATGCATAGTCCTATTACATACAAGGTTTTGATAAGGCATGGATACGAAAAGAACTCAA
AATCTGAGAGGCTGGAAAAACCACTTGTTTTTGCCATTTGTGTATCGGTCTTCAAATAAC
TTCTTGATATTCTTCTTGGTACCCTCCCGCTGTGAAGGTTCCTTGAATGTATCTGCTGAC
ACAGAATTCTTGAGACCTTCCAACTCGACAGCATATCGTGTGGGGAAGAGGTGTGAATAA
TTGATGGCCTTGATGAAAGGCTTCACTTTGCTCCTCGCAGCCAGCTTCTTCCGACCCATA
CGCCGTGTTACCTTGAGGGGGTAACGTTCGATACCAGCAACGATAGCATGGGGATACGGC
CTGTCCTTTGTGCCCTCATCGAGCTGTCTGATAATGACAACCTTTTTGCCGGCTTGACGA
CCTCGAAGAACGATTGCTACCTTACCGGGCTTATAAACTTTGACCATCTTAACGTACAAC
>NODE_2608_length_150_cov_16.086666
GTTATGGAAGATTGGGGAAGACATAGGCAACAAGGAGAAGAGGATGGATATCTGTATTGC
TGCTGCAGGTATTCTGAGGCACTATACAAATTGTCTGGAATACCCTGCAAAACAGTTCCA
AGAGGTTATGGGCGTGAATGTTAATGGCGCCCTATTCACGGCCCAAGCAGCTGGTAGG
>NODE_2609_length_79_cov_4.493671
TCTACGAAGCCCTCTAATCCCTGGACCTCAATCCTCGAAGAGACCATCGTTCACCCCGAC
GATCACATTTCCAAGATTCAACGGACTTTGCTACACTTCGCTCAAGA
>NODE_2612_length_58_cov_4.000000
CTCAGACCAACACTGAGTTTTGTCTTCTGAATTATCACAGACAGGTCTTTTCCTCTTGTT
CCTTGAGGAACTGGCACATTTATCTC
>NODE_2614_length_73_cov_7.342466
CTCTTTTATTTATGCCACAGCAGGATCAGCCTCAGTTCCACGACTCGCCATCCAGCTCTC
TGGGCCCTCGCGATTGGCAATTCTCTGATACTTGACCCTTC
>NODE_2621_length_199_cov_40.135677
GCCAGGAACAGACCAGGACCTGTACCGAGTAATAGAAGGGAGGACCCAGACCCACAATCC
ACTTGAGGCAGGTATTACAGTTCGGAACTCAACCGATGGCGCGGCGAGTGCCAGTCAGAA
GCCCAGGATGGGAAAAGGTCAGCACCAAGTGCCAAGCTTCCTGTCTTCAGCTGGTCTCTA
CCCTAACCGCAGCGGAGAACACGATCTGAAGGCACCCCACACAAGTG
>NODE_2623_length_298_cov_16.110739
GTCAAGGCTACTGCTGGTGATACCCACCTCGGTGGTGAGGACTTTGATAACAGACTTGTC
AACCACTTTAGTCAGGAGTTCAAGCGCAAGCACAAGAAAGATTTGTCTGGTAATCCTCGT
GCTGTTCGTCGTCTCCGTACTGCTTGCGAGCGGGCCAAGCGTACCCTGTCTTCTGCTACC
CAAACCTCCATTGAGATTGATTCTCTCTATGAGGGTATTGATTTCTACACCTCGCTCACT
CGTGCTCGTTTCGAGGAGCTCTGCCAGGATCTTTTCCGTGGTACTCTCGAACCCGTCGAG
AAGGTCCTCCATGACTCCAAGATCGA
>NODE_2624_length_75_cov_7.106667
TGCGTCCCAGGCAATGGCTGCTATGCTCTACATCTATGTCCTCTTCTACTCGATGGGATG
GGGTCCTCTACCTTGGGTCTATGTTGCTGATATTTTCCCCACG
>NODE_2627_length_128_cov_8.265625
ATGTCTGAACAACAGCCGAGAAACTCTCCTTCTGGTGCTGAGGATGTGAAGGAGGACCTT
AATGCCCCCATCAACATCAAGGTTGTAACCTCCCAGGGCGATGAAACGTATTTCAAGATC
AAAAGGAGCACAAAGCTCAGTAAGCTTCAGGGCGCA
>NODE_2629_length_85_cov_13.882353
AACCTTGCCAAGAAGAGAAGTAGTGGCCATAGTGATATGAGAGGATGAAGATGAAGACTT
TTTAGAGGGGCAGTTGGATTTTGAGTTGGGAAGAAGAGTGTGGAGGATGTTGG
>NODE_2630_length_286_cov_6.423077
TTCAAATGTGCTTTCTTCTGACTGAGGCCAGTCTTCCTGATTTGCGTGTGGGCCAGAACA
CGGACAACAGTGCAGTACTTGCGGATACGCTCGAGTTCGCGAGCGATAGACTTGCCAGCA
TCTTCAGCATGCTTCTTGGCATAGCGAGTGAAGGCCTTCTTCTTCGAACGGTACCAATTC
TTGTAGAAGCGACGTTTGAGTTCGTCCGAGAGATGAGTAGCCCAGGCAGTAGTGAGAGTA
CGGAGACCACGGGGAGTCTCAACATAACCAACGACACCGACAACTATGAGAGGTGGTGTC
TCAATCACAGTGAC
>NODE_2636_length_203_cov_6.876847
TCATGCCAGCAAGAATAACGGTTGGTTTACGACCTAGACGATCCGCCAATTGTGTTACGA
GCAATGCTCCAACAAATGATCCCGCGGGCATTGATGCAACGATGGCACCCTGAGCGTCAC
TACTGGGATTGTGGAACGTGTTCAGGTAGGCCTCGTTGTTCAAAACGCCAGACATGGAGG
AGATATCAAGACCAAAGAGGCCTCCTCCAATGCAGGCAAAGGAGCCCACCA
>NODE_2639_length_202_cov_7.212871
CCGCGGTGGTGGTTTGTTCTGGGGCGTTGAGTTTAGCTGGGAGACCCTTGAAGCTGGAGC
GATTGACTTGAAAGGAGGTTCATTTGCAATGCTGGTTCAAGCTAGAACGTTAAAGAATGG
TGTTGTGATCATGGCCTTCACTGGAGGTGCGAACAAGGAAGGCTCCAAAGGGGATCACAT
CATCCTCGCACCTGCGTATAATGTCCGAAGGGAGGAGATCGAGATGATAG
>NODE_2642_length_232_cov_8.508620
AAACCACCGACAAGAACAACCTCATCAATATCCTCCTTCTTGACGTTGGCGTCCTTCAAA
ACTTGCTCGACAGGCTTCATAGTCTTGCGGAAAAGATCCATATTGAGCTCCTCAAACTTG
GCACGGGTAAGAGTTTCAGAGAAATCGTTGCCGTCCTCGAAGGATTCAATCTCAATGCGA
GTGGACTGCTGGCTGGAGAGTGTTCTCTTGGCCTTCTCGACTTCACGCTTCAATTTACCG
AGAGCGCGAAGGTTCTTGCT
>NODE_2650_length_486_cov_8.434156
GAAAGAACCTGATTTGATACCACCAGCAGCCTGGACAGCACCGTTCAGGAAATTAGCTCC
ACACTTCTGTTCAGTGGCGCCAACGAGCAAATCCTGACCACCAAGCAATTGGCTATTGGG
CAGACCTGGAGCATAAAGACTCTCGGACTGGTAATTGAGGTGGCTCGTGAGAATATTACG
AGTGCAAGTAGTGCAAAGTCCCGAGTTACCCCAGTTTTCATTGCGGAAAAGGAACACGAT
ATTGTTATTGTGGAAGGTGGTAAGATTTGCGAGGACAACATCTTCACCACGAGATAAGAG
AGAAGTGCCGTTATTGGGTGCATAAGAGAGGGACTTCTGAATTTGGTTTAAGCTGCTTTG
CGACGGAAGGGAGGTGCTGTTATCGCTTGAAGAGGAATTACTGCCAGCGAGGACACAGTA
ATTACCACTGTCATCCTTGGAGCAGATGGCCTGCTTAAATGGCGTAAGGACATAAAGAAC
GTCATACAGGTCACGAATTTGCTGGTTGGGGGCC
>NODE_2651_length_76_cov_20.236841
GGCTCCATGGTTGGAGACGAAGAATGTCACTGTTGTCATTCACTAGTCAAACATGTATGA
TCAAGAACACTTTTCTGGCAGATATAATAGTTATTCAGACAATT
>NODE_2653_length_60_cov_4.633333
TTGCTCAAAGGCACGGAGTTGCCAGCGTGGATGAGTAAAGTCAGAGGTATCGGGAAGACC
AATGTACAGTTGGACAACCTGTGAACCA
>NODE_2656_length_145_cov_7.779310
GGCTGGCTTGGCAACGGTGGATCTCTCACTATCAATGGTGTTCAAGGCATAGGAAGGGAT
CAATGGATCTCGTTGTACTACGCCAATGGTGACTCTACTTGGAGGAATACTACGATCAGT
GTCAATGGTGGCCCCTTCGTTGTTGTTGACCAGCCGAATACTGGTGGTGGGCA
>NODE_2657_length_382_cov_12.070681
GGGAGAAAAATCGCTGCAAGATCTCCTATTTGTTCATTTATAAAGCGATAGAATACGGCT
TGGAGAGCTTGAGTCCCATTTGGAAATGCTTGGGGAGTGTTGGGGTATTGGGCATCGAGA
TATTCAGCAATAGCGTAGGAATCTGTGACGGCTTTGGCTTGTCCGGTCGTGTTGTCGACG
ATGGAAGGAACGGTATGGAATGGGTTTCCGTCTGAGCCTAATCGGGAAGATGGAATTCCA
GCTGCTTTGATAACACGATCTACATCTTCGAAATCGACGTAAATCGTGTGATAAGGGAGT
TTCTTCAAGTTCAGGACGTATCGAACTTTCCAAGGATTAGGAGACCAACATTTGATAGTA
TCTTTAGCTGCAAGATCATAGAAAGTAATCATCGTTAGTTAGGACAGAGG
>NODE_2658_length_29_cov_58.896553
TGTGGTCATCAACATCCACCAGGTTAGCACGAAAATGGTCTCCAGTGGGGAACCCTC
>NODE_2660_length_100_cov_12.180000
GGAGGGTCCAAGGAACAACTTGTTAACAGTGCAATAACTGAGGGGATGAAATTGTTTGCT
AAGGCTGGAGGATCTGGGAATCAACAAGATGTTGTCTCTGGTGCTGTGTCGACTATGATG
AAATTTAT
>NODE_2661_length_83_cov_7.000000
CGAAGACTCTCGTCATTCATCCTGCAACCACTACCCACTCTCAGCTCACGGAAGAGGAAC
AGGCAACCTCTGGAGTTACCCCCGACCTGATTCGCGTTTCTGTGGGTATTG
>NODE_2662_length_234_cov_13.149572
GGATGCTCATCGCCTCAGCCTTCATTTGGGCTAGTTTTGCCCTTTCATGGAAAGCCCTTG
CCCAGTCTGGTTCTGTAGACGCCTATCTTGCTACCGAGTCACCTATTGCCAAGGCCGGTC
TACTTGCCAATATCGGACCCTCGGGGTCCCAATCCCAAGGCGCCAAAGCTGGGATTGTCA
TTGCCTCTCCCTCGAATCAGAACCCGGATTACCTATACACCTGGACTCGTGATTCTGCGG
TCGTTATGGCGGGGGGTGGTGT
>NODE_2663_length_183_cov_9.344262
TTCAGGGAATTTGAATCGTTTTTGGACGAGGGCAGTAAGTTCACGAATGCGACGGCCCTT
CTCACCGAGGACATCCTGGGGATGGGTAGAACGAATAATAATCTCAGTGCGGGCATGAGT
AACGCGGACATCACAACCAGAGTAGCCTTCCTCCGCAAGCTCACGGGTAAAGAATTCATT
CAACTCGGCACGGAAGACACCATCGGCAACG
>NODE_2665_length_437_cov_6.320366
TAATAGACAACCTTCCAGCTCAGCAGGTGCCACCTGGAATCCCTTGACCTTCATAATTTC
CTTGATTCGATCAAGAATCCACACCTCACCATCCTTTCCTATTCTAGCTTCATCGCCTGT
ACGGACCCAGCCGTCTATGAAAGTTTCTTTGGTTGCTCCGGCGTTGTTTAGATAACACAT
AGCTTTTGACGGGCTGTAAAGGAGGAGTTCACCAGGCTCGTCATAATCTCCCAATGCACC
ATCCTTCCTGATCACTCTGGCAATGACTCCAGGCAACAGCGTACCGCTGCTTCCTGAAAT
ACCCCGTTTGTTTTTGACAGACCACATAGTCGTCGCAGTGCAAGTTTCTGTCATTCCATA
CGCTTGACCTATGTGTGCATTCGGTAGGAGCTCAAACAACTGCTGGTTCACTTCGTGCGA
CAAAGGCCCGGCCCCGCACATGATCATTCGTATATGATCTTGGAA
>NODE_2666_length_95_cov_31.515789
TCCACAACTGGTTAAGTCCTTCCCATTGCCCCCAAATCTCAATGTCTGGTCCCGCTCCAT
GGTTCGATAAATCAAGGCTCATTCTGGCATTCGGGACGGAGATCCTAAAGTGCTCATCGC
TTC
>NODE_2667_length_29_cov_5.068965
GCTTACGTTGGTCGGCTCCTGGTCATGAACCTCTTCCAAACCAATCTGTCTTCAGAC
>NODE_2669_length_60_cov_5.200000
CAAGAGGTAAATCTTGCTGGGTTTCCCCATTCGGATATCACCAGATCAAAGCTCACTTCC
AGCTCCCTGATGCTTTTCGCAGGTAGTA
>NODE_2672_length_363_cov_10.137741
CGTTTATCAATCATGCCTGCTAGCCAATCAGTCAAGCTCAATACCGGTGTCTATATGCCC
ACTGTGGGTTTTGGCACCTGGAAATCCGAGCCTGGAGTTGTTGGGCGTGCTACAACCATT
GCTTTGGAATGCGGCTTCAGGTCCATTGATACAGCAACTGATTACGGAAATGAAGCTGAG
GTTGGCGAGGGTATCAAAGACTCAAACGTCCCGAGGAGCGAGATTTTCCTGACTACCAAG
CTTAAGAACTGTGATCACAGAGATATTGAAGGTGCCTTGAATAGGAGCTTGGCCAGACTC
AAGACGGACTATCTTGATCTTTGGTTGTTGCACTGGCCTGCCCCCATGAATGCCGATTGC
ACACAAGCTGATAAAAGTCTTGACTGGCTCC
>NODE_2679_length_86_cov_52.906979
GCTTAACAGCAACAGAAACAATGGCCGCAACATTTGTAAAGACTTTAGCGATGACACCAA
GAACAACACTGATGTCGAGAGAACCACATTTATCAAGAAGAACACCAACAACAG
>NODE_2680_length_396_cov_6.734848
GCGTAGGGACCGTGCAAGCCCATGCGATTAGCTTCAGTTTGTGTATGTCCCGAGTTCATA
TAAAAGTAGAGTTCTTGTACGGAACCTCCTTGGTTATCAATGTCCCTGAAGAACGGACCA
CCAGAGGACCCCTCAAAACCGGTACCCGGGACAATCATGAAGACACTGATCCCTGAGCCG
GACACACTGTGAATAGCATCGTCGATGAATTGCCTTGAGGAATAGAACTTGGACCGTGTT
TGACCATTGACTGAGAAGACGTCACTGCCCTCAATAGCTGTACCGCCATTCACGTTGGAA
GCTATGGGACCATTGGGAACTGTGGACCTTGCGAGACGAGCAATGTATCGAAGTTCACCG
ACAGAAGGTTCTGCCGTGGTATAGGTTGCCATATGAATCGACGAATCTTTGTATTTCGCA
ACGA
>NODE_2681_length_73_cov_6.657534
TTATGAAAATGGTGAAGATATACAAGTCTTACGCTCCAAGTTCCAAGAAGCTGCCCGTGA
TAACGACATAAGCCGAGCCATTGTGTGGGCTGGAACCGGGA
>NODE_2682_length_145_cov_5.193103
AGCAAGAACAAGGACGTCGTTACCAAAAAGTTGCTTGACCGCGTCATTCTCGTGAAACCA
GAAGCTCATCGCAACCTTAAGAAAGATGCGTAGATATGCTTTCATGTGTCCGATGTCAAA
CCTTTGCAGTTAAAGCAACTAGCAACGCAGATGTAATCTAGCACGATAATGGC
>NODE_2683_length_138_cov_20.398550
GTCAATGATGAAGAACTGGCTCACGCTCATGACCAGGCATACAACAAGAATAATCTTAAA
GACATGAGCTCCAAGTCTATCGGCAGTGCTGCTGCCATGCAGGTCATTAAGCAGTTCACA
TCCGGAGGGTCCTCCAGTGGAGGGTCCAAGGAACAACTTGTTAACA
>NODE_2686_length_70_cov_10.542857
GGTGTTTTTAGCCGTTACAAGGAAGGGCGATTCTGGGACTACGGTGCGAAAAATCCTCGT
TGCAGTGAAAACTGATGGCGACGGCTTCTCTTGTTGTG
>NODE_2690_length_72_cov_11.430555
ATATTCATTTGTCCAACATACTTCCTGTTACGTGCGTTCAAGGGAAAGGGATTCAAGGCT
GAATTTGCTATCCCACCTGGAGGACATGGACAAGATATCA
>NODE_2694_length_29_cov_10.724138
TAAGACCAAAAAGGGAGAGGAAAGAAACAAATAACAAATGGCCATCAGACGCCTTCT
>NODE_2695_length_67_cov_5.791045
CGTTCGATGACGTTGATGACGACGAGATTGACATTGAACGGCGATCATGGGGCTCGACAT
CTGAAGAGGAATGGGAGACATACGTCGTGAATCAG
>NODE_2696_length_139_cov_7.568346
GGATTGGTAACCCGAACATTATTCGGAATGTCAGGTAGTCTTACTTCAATATTCTCCTCA
ATATCGTAAATCATCGATCGATTGTTAGCTGCTACAAATATTTTTCCATCAGGGAGAGCC
AAGGCACGGGGGAAAAGGTTGACGGGTACTGTAAGATCAAGGAAGTA
>NODE_2697_length_49_cov_221.408157
TTTGGTTACACTTGGCTTGGTGCTCGCGGTCGTCTTCTGTTTTCCTACTCTCACTCTCAG
GCTCTTCCAACCCTTTG
>NODE_2701_length_94_cov_5.212766
CGGGGAGCTCCACGCGAGTAACCTGACATACCGTAAGGTTGAAGGGTACCTTGGGGGTAA
AGACCAGCCATAGGTGACGACATAGCAGCAATCGATCCATTTGGGGGGTAACGACGAGGC
AA
>NODE_2702_length_412_cov_8.643204
CCGAGTTGGACTGGGGAAGACTCTGGACCAGATTGGCTCGATTCCTACTTCTTGGTCTTG
GACGTACACCTCAGCTTCATCTGACCTCGTCGCTGATGTATCATATGACTTGTGGTTGTC
CAATGTCGCTGGTACTGGAGGTGCTTCGTCTACCTCCACTTTTGAAGTCATGGTTTGGTT
GAGTGCTCGAGGAGGTGCTGGTCCAGCAGGATCTCAAATCGGTACAGCGAACGTCAATGG
AGTCAACTGGAAGCTCTTCAGAGGCACTGTAGCAACTTGGACAGTCCTTTCTTTCGTTGC
TCCTAGCGAGATTACCAACTTCAACCAGGACCTCAAACCGTTCTTTACTTACTTGGCTCA
GAACCAGGGTGTACCTTCAAACCAGTTTCTTGTTCAAGCGCAGGCTGGCACCGAACCTTT
TATTGGAAGTGCTATCCTTA
>NODE_2703_length_178_cov_10.123595
GGAGGGCTTCGTCTCCAGTGACAAACTTGTCATCGGAGATTTAGCGGTCCATAACCAGGA
CTTTGCTGAGGCCACAAAGGAGCCAGGCCTCGCTTTTGCCTTTGGCAAGTTTGACGGTAT
CCTCGGGTTGGCATACGATACTATCTCTGTCAACGGCATTGTCCCTCCTTTTTACAATAT
GATTCAACAGAACCTTTTGGACGAGC
>NODE_2705_length_163_cov_10.815951
GGCTCCACTAGGTTGTACAGCAAGGGTCGTGTTCTCGGCCATAAGCGGGCTAAGCGCAAC
TCTCGTCCCAACACCTCACTGATTCAAATCGAGGGCGTCGGCAACAAGGAGGATGCTCAA
TTTTATCTTGGCAAGCGCGTTGCATATGTTTACAAAGCCAAGCGGGAAATCCGGGGTTCT
AAAATTCGTGT
>NODE_2706_length_66_cov_3.560606
ATATGAGCGCCATCAACAGAATGACCATGAATTTCATGAGAAGGGTTAACACCACCAGCG
GAAGGAGGGTTAGGACTGCCGAGAGAGGAAGGGA
>NODE_2708_length_29_cov_23.896551
CGGAAAGAGTACGCCCATCCTCAAGTTGTTTGCCGGCGAAAATCAAACGCTGCTGGT
>NODE_2709_length_124_cov_6.290323
AACAACTATCCAAATCCTCCAATGGGACTTTGGCGATGGTGAAAGTGATTTGAATTAGAA
ACCATCGAAATGGCCCTTGAGTATCCTTTCACCCATGGGCGATGGAGCACGGCGGGGACG
TGCATTACTAGCACCAATGGTTGCCGAAAGAA
>NODE_2710_length_178_cov_8.264045
GAGTCCGTACCAGTGGGAGGGGACCCAGAGGGACAGGTATCGAACTGGCAAGGGTCGGTA
AGGGTGGTAGGAGTGGTGGTACTAGAGCCAGTACCGGACTTGTCCACAGCGGGAGCGGAG
AGGATGACTTGATAACCAGCTGTCCTTAACATGTTATACTCGTCACGGAGCTGAGCAACT
GCCCAGCCATCATCGTTAGTAAGTAC
>NODE_2713_length_66_cov_9.954545
TCAAGTGCGCCGCTACCAACCGATTAATCACTTCCAAGGACCACGCCTCTGTCCAAATCA
GCATTGCTGATGTTGACGCCAATGGCCGGGCTCT
>NODE_2718_length_126_cov_10.992064
TATTGAGGGCGACAAGGGTCTTGTTGCAAAGACAAAGGCTGCACACCATGCTATTTCTGC
TCCTTTCAGTAAACCTATTGACTTTGGCAACAAGCCTTTGGTTGTGCAATATGAGGTCAA
ATACCAAAAGGGTGGCAACTGCGGTGGTGGTTAA
>NODE_2720_length_125_cov_5.544000
TACTTCGCGTTTGATATTCCCAGAAGTCAGAAAGTCCTCGCACAGAACTCACAGCAACCG
CTTGCAGTAGATCTCGAATTCGATGCAGCGGGCGTATGGCAATACGCTATTGATCCCGAG
ACTCTTCAGGTCCACACAACACCTATACCATTC
>NODE_2722_length_97_cov_5.896907
CACCCCAACTCACAGCAGATTTACTCGGTTGGCTAAGTCGTGTGTCTCCCAAATACCCTG
GACAACAATTCCCAGCTATAGGGTGCAAGGGCATTATCGCTCCACATGCGGGCTACGCCT
TTTCA
>NODE_2724_length_221_cov_8.239819
TAAAGCAACCACGGAACCAACAAAAGGTACATTTTACTCTGCATCAACGACCGTTGTTTG
GAGGCCCTTGAATGTCGTTACAGGAACATGTGAAACGTACGTGTAAAGCTTCTCCTTAGC
GCTCTCATCGTCATTACGCTTTCGCTCGAGCTTTACACGTATCCGATGAGGAACCGACTT
GATACCCTGAGCCCAGATAGCTTGATTAAGCTTGGGATCAAGGCGAACATCAGAGGTACC
CATAGCCTA
>NODE_2725_length_147_cov_8.244898
GAGATTGCTGGGGAAGGGATATAGTGGAGCAAGTCTATTATGCAACAACTCGGCTAGGGT
TGCGAGCGAGAGCTGCACCAGTGCGCTGAGCCTGGATTGAACCAAAGCGTTGCAATTCTT
CGGGCTGGACAGATACCTTACCACCAAGACGGATGCGTTGCAGGCTTCGGGAGAC
>NODE_2726_length_178_cov_6.724719
TTCCCTTCTCTCCATTTAGCGCCTTCAGCAGCACACTGGCAAACTTAGCACCCGCGTACG
CCATCGAAAGTGTGGCAGATCCAGCACCGTCCTTCGCCTTCACAACCTCATCACCACCAA
ATTGAATCCTATGCACCAACTTTTCATATTGCTCACCAGTAACAGCATTTGCATACGCCG
TCTGCGAAATCAACGGCACGATCGTA
>NODE_2728_length_159_cov_7.937107
CGTTCTGACCATAAACAAAATTGTCAGGGCGGAAAAGGTGGCCCAAGGACCCAGACCGAA
TAGAGTCCATCGTTCCGGGCTCAAGGTCGACCAGGATGGCACGTGGGACATACTTGGAAG
TACCGACTTCATTGTAGTAAACCGAGATGCGCTCAAGTTGGAGATCGTTGTTGCCCTTGT
AATGACC
>NODE_2729_length_67_cov_5.059701
CGACCTGGATGCCGGTTTCCAAGACTTCTGCAGTGGTGGACTGGTCGACGAAAGCGGGAG
GGTCGGCGTGAATGGGAGAGAGCTTGACACCGTTG
>NODE_2730_length_29_cov_13.931034
AAGTCCCTTATGGGTATTCCAACTAACGACGCTACTGCTCATACTCTGGGTGGCGCT
>NODE_2731_length_86_cov_7.802326
GACAGTTGGTACGCCACCTCAAAATGTTTCCGTTGTATTCGACACAGGAAGCTCCACACT
TGAGTTTGCAAGCACACTCTGCGCCTCATGCTCCAATCCAGTCCTATTTGACCC
>NODE_2732_length_218_cov_16.513762
CGAACTCTAAGCGATTATAACATTCAGAAAGAATCAACATTGCACCTCGTCCTCCGCCTT
CGTGGTGGTCTCATCGAACCTTCTTTGAAAGTCTTGGCATCGAAATACAATTGCGATAAA
CAGATTTGTCGTAAATGCTATGCTCGTCTTCCACCTCGCGCTACCAATTGTAGAAAGAGG
TCTTGTGGTCATTCATCACAACTCCGTCCCAAGAAGAAGCTGAAATAGTGGTTGTGGGTG
GGTGGG
>NODE_2734_length_64_cov_6.343750
GTCTCGTTACATGGTTTGGTATCTCTGTTACATATATCCGGTTCTACGCAGGCTTGAAGG
CACAAGGTATTGATCGTGCGAAATTGCCGTTC
>NODE_2736_length_149_cov_16.644295
TAGCTTCGATTGCTGCCAGCTCGTCCATATGTTTTTCCATCATCTGTGCAAGCTTGTAGA
GCAAATCTCCTCGTCGACTTGCACCAACATTGAGTCCCCATGTGGAATCAAATGCATTCT
GGGCGGCTTCGACTGCACGGTCGACATCTGCCTCTGTTGCTTCAGAGACTTGCGTGA
>NODE_2737_length_142_cov_5.781690
TATTCCTCCATAGGTTTCTATGAGGAACGAAATGCCGGAAATGCTGTCAAGGCTCTCATG
GAGTCTCTTGCCCCCAAGGCCAAGGTCAAGCGCAATGGTCAGTGGACTGAAATCGAGTCC
GCAGACTTGGTTCCCGGTGATATGGTCTCCTTTAAGATCGGTGACATTGT
>NODE_2738_length_63_cov_7.365079
CGCCTCTAGATATTCTGAGCGTTTCATGGTGACCTCTGGTCTCCTTCACGAGTAATTACC
AGTGTCAGCGTGTTGAGCCACCGCACTTTGT
>NODE_2740_length_255_cov_7.776471
AAATACACCTGCCGGTCAAGCTGGCCAGGCTCAATGGAACAGTGCTGATCCCAACTCCTA
CTACAATTTCTGGGGTGGCTATTACGGTCAACAACCAGCAAGTCAGCAGGGTGCTACCGA
TACTCCAATGCCTGGTCAAGTGTAAATACCGTTTTGCTGAATTTCTACTTTCCGTATCCT
CCCGTCATTCCTTAATTATGTCTGGCTTGTTTGTGCTGCGCGGTGATATGTGATTGACCT
TAGCCTCTGTTATAGTTCTTCAACATAAATAAGCGATTGTGTT
>NODE_2753_length_30_cov_244.600006
GAGGTAATGAAAAACAAGAAAAAGGAAAGCCGGAAGAATCAGCAGAATTGAAAACACC
>NODE_2754_length_215_cov_8.530232
GCCGGCTCACCCTCTGTTCGTCATCGTTGTGGACGCTTCCAATACGAAACAATGGCTGTA
GGAAAGAACAAGCGTCTCTCGAAGGGTAAAAAAGGTCTTAAGAAGAAGGTCGTTGATCCT
TTCACTCGCAAAGACTGGTACGACATCAAGGCACCTTCAACCTTCGAAGTCCGAAATGTT
GGCAAGACTTTTGTTAACCGGTCAGTTGGTCTGAAGAACGCTAATGACTCTCTCCGCGGT
CGT
>NODE_2757_length_470_cov_11.136170
CGCCCGGCAACGTCAAGATTCAATCTGCTCCCCTCAAATTTCTCCGATGGCAGAATCAAA
TTTTAAACGCTTGGTCGAGGTCGGCAGAGTTGTCCTTATCAATGATGGCCCTTTCTCAGG
GAAAATTGCTGTCATTGCTGAAATAATAGATCACAACCGGGCAATCATCGATGGTCCATC
AACTGGTGTTCCTCGCCAAGCTTTCCCTTACAAGCATCTCCTTCTCACTCCCATTGGACT
CACAAAACTTCCCCGTGGCGCAGGATCTGGTGTCATTCAGAAGCTGGTAGAACAAGAGGG
TGTCATCGAGAAGTGGGACAAGTCTGCGTGGGCACAGAAGCGTGCAACGAAGGAGAAACG
CAAGCATCTAAATGATTTCGATCGTTTCAAGGTGATGTTAGCCAAAAAGCAGAGGCGGGA
TCATGTCCGAAAAGCCCTGAAGAAGGCGTCAGCATGAGTAGGGCACTTTGTAATGACGCT
TTCATAACCATGTCTTCA
>NODE_2759_length_127_cov_15.401575
TCAGCGTCGAGCCCTTCAAAGACAATGGCGACAACAGGACCAGAAGCCATATACTTGACC
AAACCAGGGAAGAAGGGCTTATTAGCAAGATCAGCGTAGTGCTTCCTGAGGTGCTCTTCC
GTGGGCTGGACGATCTTGAGGGCAACGATCTTGTA
>NODE_2760_length_182_cov_13.054945
TATTTGGAGTCTGATGTAATGTCTAGTCCGTTTTTAAAGGAGTATATACAAGCAAATGGT
CACAATCCAGAGTTTGCCAATATAATATGACTGACTCAATGTTGCTGCTCCACTAGTTTC
AATTGATGTACTAGATGTTCCTGAACTCGTAGATGATGCCGACTGCGATTGTGGCGCATG
AGCCAACTGATTACCCGATGTCGTCGTCCC
>NODE_2761_length_168_cov_19.386906
TATTGCCATAACCCAAGGGTACGTAAATCAATCCGTGGTGGGCGAAAGTCGACATCGTGC
TCATAGCAGTTGATTCTTGACCTCCTCCCAACGAATTAGAGGAGACGAAAAGACTTGCAT
ATTTTCCTATGAGTGAACCATTGAACCACAAAGAACCGGTAGCGTCCCAAAACGTCTTCC
ATTGAGCTGGCATGTT
>NODE_2767_length_519_cov_11.402698
TGGTACAACCTGCGGCGAGAGCTGCACCAAGCTTTCGCGTAATCATCGCCGAAGGAAAAT
TCCATGGAGTAAAAATTGACACAACGCCTATTGGCTGCTTGACGACTATGTTTCTTGAAC
CAGGGAGGGAACTAGGAATGTGTTCTCCATATGTGCGTACTGCCTCCTCGGCAAACCACT
CGAGGAAAGAAGCACTGTAAGCATTCTCACCCTTTCCATCTGCCAAAGGTTTGCCATTTT
CGAGTGTGATAAGACGACCAAGGTCCTCATGATGCTGCTGCATTAGTTGGAAGAATCTAA
GAAGAATATCGTGACGGTGCTTCGGAGTTGTCCTGCTCCAGGATGGAAATGCCGCAGCTG
CGGCCTGAATAGCTTCCTTGGTTTCTGCTAAACCCATGTCTGGAATTGTTCCTAGTTCCT
CGTTCGTTGCGGGGTTAGTAACACTGATTGTCTCTCCACTCTTCGCATTGACCCATTGTC
CATTGATGTATCCTTGAAACTTGACGAGGGAAGGGTCTTGGAAACCGTGGAATTGTGGGT
GAGAGCT
>NODE_2770_length_88_cov_5.636364
TCTTGATCAAGACTTGTATTATGATGCTGAGTACTTACTACTGATCTATAAGCACGATAG
ATAGGGGTTTATCTAGCTGCGTAGCAAGATTACTCTTGTGAAATGACAGACAGAGA
>NODE_2774_length_115_cov_18.565218
TGAGTTTGTATCATGGGTTTTATTTTCTGCTAATATCAAACACCCACTGTCAATAAGGAA
CAAAAACATTCAGTAACAAAGAAAAAAAGTATTATGGGGAGAGAACACGCCATCAAGAGT
GGTGTGCACCAGGAGGGAAGGGG
>NODE_2775_length_171_cov_5.871345
GCCGCTGTCAAGTCCTCGAGAAGCTTGGTGTCGCTAAATGAGCCGACGACGGTGTTCACA
CCATATTCCTTGAATCCCTCTGCTTTCTGCGGACTTCGAATGAGTGCAGTGATCTCGAAC
TTGTCAGCATCTGGATGGCTTTGTAAACGTTCCAGTACAGAACTACCGATGTAGCCAGTA
GCTCCGGTGATAAAAATTT
>NODE_2776_length_60_cov_2.900000
CGTGAGAATGGTGACTGTAAGCTATGCATGCGTGAAAAAGTGTGTGTGTGTGTGTGATGC
AGAGTTGATGAATAACATGACTTATGCA
>NODE_2780_length_113_cov_12.256638
TTTGGCAGCAACTTGATGCATTCCAGATTCATAGTGCATACGAACATGTACAAGGACGAC
ACGAGGAAAAGAGCGCAAAGTTTGTTACAATTTTAAGCCTCGTTCACCTCGCGCAGCCGA
CGGGTGGTACTGCGCGTAGTA
>NODE_2786_length_284_cov_16.503521
CAATTAAATCGGACAGGTATAGGCGGCATGTACGACGACGGTTATTTACAAAGGCCATTG
AATACGCTCGCCAAAGTTCCAGTGTACCGCTTTCACCGAGGTATATTCCTCCAGGGCATA
ACTGCCAAGCTCGCGACCTATTCCTGACTGTTTCTTGCCCCCAAATGGAACATTGTTGCT
TAAGAGACCGTACTGGTTCACCCAAACAGTGCCTGCCTCAAGAGCGGATGAAACGCGCAT
GCATTGATTGGCATCAGTCGAGTAAACGCCTGCACCAAGACCATAGCTCGTATCATTTGC
GATGGCGATTGC
>NODE_2788_length_119_cov_26.571428
ATCACTAAAACGTTATCTGCATCAACATCCAGGCATCGTCAATATTGTCCATGTCATCGT
TAGCACCATCCATCGATACCAGCACCTCTAAACAGCAAATTCATCCAGGACAGAAAAATG
ATGCCTATCTTCGAGCGTTGCTGTCAG
>NODE_2789_length_133_cov_6.676692
AAGACTACAAAACTTGCACTGACACGTAATATCCTGTGCTCCAAATGTAAGGGAAAGGGC
GGCAAGGATGGTGCCGTTCGGAGTTGTCCCGGATGCAATGGTCGTGGTGTCAAGGTCATT
ATGCGACAGATGGGTCCGATGATCCAACAGATTCAGACTGA
>NODE_2792_length_109_cov_9.082569
TTCTCAAGCTTACTATCTCCGAAGAACGTGATATCAGGAGGAAGCGTGCACAGCAGGAGT
AGTTTTCTCAATTTGTGTCTTGTATTCCCATGACATGAAAATCGACATGAAAATGAATGT
GCTCTCTGTATACTACA
>NODE_2794_length_81_cov_8.728395
TTGGCAGGATATCACTTTATAGCTTCTATTTTATTGGCTTCAGCCTAAGGGCCGTCTTCC
AGGTCTACAGTTACTTTTGGAGGATCTTAGGGAGGGTGGATCCAGCGGA
>NODE_2795_length_60_cov_5.750000
TGTGCTGTGTTGACTGTTATGAGTTTTTTGACGAGCGGAGGTAGTAATTTCGGAGGATTG
GGTGGACTTGCGAATATGTTCGGAAATA
>NODE_2796_length_164_cov_10.170732
CCGAAATAGCCAGTGCCATATTTTGCGCCCGCCTTGTTGGTTGGATAGTTGGCCATACCA
CCATCAGCATCCATCTCCGAGAAGTACAAAGCACCGTTAAGGCCGCAAGGGAGATTTGAG
ACGTCAACGTCGAAAGTGAACTCCTGGTTCAGGACGTTGAACATCTGATAATGGGTATCG
TCTTGCATGAGT
>NODE_2797_length_37_cov_116.891891
TGATGGCTATCTATCGTGAAGTCACAATGGGACTATTTTCAAATTGATTACCAATTGTTG
TCGAT
>NODE_2798_length_105_cov_6.323810
ATCAGTAGGGTCAAAATGCCAGGTATGGTATATCGAGGAAGTCAAACTAATACCCAAAAC
TACATATTAAAAGGTTCATGAGATGGCATCAAAGAGGCAAAATGTACATCTAGATTTGAA
AATGGTGGAAAAA
>NODE_2800_length_146_cov_6.369863
TAAACTTGCCGATGGGCCCGTGCCAATCAATGCTCCCAGAATCAAGTACACGGAGGCAGA
TCATAAAGCCATAGAGGAGTACGTCAAACAATATATGGGCACTACATGGCATTCGTGTGG
CACCTGTGCCATGAAGCCTCGAGACCAGGATGGTGTCGTCGATGAACGTCTGAA
>NODE_2801_length_29_cov_13.137931
GTAAGACCAAAAAGGGAGAGGAAAGAAATGAACAACAGATGACCATCAGACGCTTTC
>NODE_2802_length_62_cov_3.096774
TTTCATGGTTGATTACGGCAAACAACTCGTATTCAAACAACACACCCTCAGTGGCAAACC
TTGCAATAGGTAAAGTTAACGGGCAATCAG
>NODE_2805_length_274_cov_22.222628
GCTGCCAACTGTGCCATTGATGGTGCCGACTACGCTGGCACCTACGGTATCACCACCAGC
GGCAACGCCCTTACCCTCAAATTTGTCACCTTCTCTCAACAGAAAAACGTTGGATCTCGG
GTCTATCTCATGGCCGATAACACACATTATCAGTTGTTCCAGCTCTTGAACAAGGAGTTC
ACGTTCGACGTTGACCTCTCACAGCTTCCTTGTGGTATCAATGGCGCCCTCTACTTCTCT
GAGATGGACGCAGATGGTGGTCTCTCCCGCTTTTCTGGAAACAAGGCTGGTGCCCCGTAC
GG
>NODE_2806_length_116_cov_6.051724
TTTGAGATTCAGCAGATACATGCAGAAGAAGTTACGTTTGTCAAGGCTTGGCTAGCAGAT
TGGTTGCCTCCGAACAAGACCCAGATGTAGTTAGTGTTAATTGGGAGGGAAAATCAAGAT
TGTGGGGATCGAACTTTTTGGACA
>NODE_2807_length_125_cov_5.712000
CCCCATGTCCTTACACCTGCTTTTGCAGCTGTTTGCTGCCAGAATCGTCGTTGCGATGTA
AATCCCACGTCGCCCTGAAGCGCGGAAGCACGTTTATACTGGGACGAGAGTCCGAATGTA
TTATTCCCCGTGCCGAAAGGAGAGCCAAGAGCT
>NODE_2808_length_153_cov_14.052288
AACACCGATTCCGAGTCTATTGCAGACTGTGTCTATCAAGCCAAACTCGCCGAGCAGGCT
GAGCGCAATGATGACATGGTTGAGAATGTAAAGCGGGTAGTCAAGATGTCCAAAGGCCAG
GAGCTAAGCACTGAGAATCGCAATCTCCTCTCTGTCGCGTACAAAAACGTCATCGGTGCT
C
>NODE_2809_length_77_cov_6.000000
AATTGATTGTTTCTTCCAAGAGCCTTGTTTGACTTTTCTCGCTCGAATATACTTCGGTGA
ATGCATTCTGTCATTGTTAATAAACTTGTACATATCTCGTAACGG
>NODE_2816_length_85_cov_7.282353
TGAATCAAGGTAGTCAAGCAGCTGGGTAGTGTAAAATCCTGGGCCATCATCATAAGTCAA
ACCCCAGGTCTTGGGGTCAGGACACTCGGTAATATCAGTGTCACGAGTACAGC
>NODE_2817_length_63_cov_4.682539
CGGAAGTGTTCTGCTGGGGTGGCATGAGAAGCTAACTGAAGTCACTGGTGTCGGCAGTAT
CGTACGTGCAATGACAGATCGCAAGATTGTA
>NODE_2818_length_72_cov_4.958333
CGCAAGGATTACTTTTCGTAAGGAATTACATCTAGACACCAGACACATCACCCATGCCAT
TGTCTATGAGAAGGATGCAGGGCCAATAGTCGAACCCGCC
>NODE_2819_length_162_cov_13.000000
CAGGCTTGGTCTGACCACCATAACCCGATTGCTTTCGATCGTAACGACGCTTTCCCTGCG
CAAAGAGGGAGTCCTTGCCCTTCTTGTATTGCGTCACCTTATGCGGCGTGTGCTTCTTGC
AGGTCTTACCCTTGCAATACGTTCTGCGAGTTTTGGGAATGTTGACCATTTTTACCGACG
ACGACCCCCG
>NODE_2820_length_130_cov_9.015385
GGTGGCTGCAGCTTATTCTGCCAGATATCAACACGACATCCAGGGCTAACACAGAATATC
TCAAACGTCACGATCTTATCAGCAGGACAGTGGACCTCCCGTGATACATGAGTACTATTG
GGCTGCACCCGAAAGCTGAAAATGTGCCCTCTGCGCCG
>NODE_2822_length_217_cov_15.027650
ACGGAGGGGACGAAGCCTCGGTAAAGTCCGGCAACACCATCGGAAGCCAACGTCTTCTTG
TAGACATCAACCAAACCGTTAAACTGGCGTTCACCTCCACCCTTAGCGGACTTGGCATCG
TTGGCGAGACGTGTACGAGCATAATCTAGAGAGTAAACGAAGAGTAGGGAAGAGGCACCA
GCGGCACCACCGGAGGCGACATTGCCAGCAAACCATCTCCAATAGCCTTCATTCTTTTTG
AACCC
>NODE_2823_length_126_cov_6.777778
AACAAGAGTATGAAGGCTTCATAAAGAAGGAAATTGAAAATGTGGTTCACTTCCAGGAGA
AGGTTGGCCTTGACATATTGGTGCACGGAGAACCTGAGCGTAATGATATGGTCCAATACT
TCGGTGAGCTTCTCCACGGTTTTGTCTTCACCCA
>NODE_2824_length_99_cov_7.404040
CTATAATATAACTTATTAAATTTTCACCAGATGCGCTTCGCGGATGAGGTGCTGAGGCAT
TTGAGGAATGATGTCATAAAAGACTACGTAGTGATATTGTAGAGAAGTAACTTAATAGGT
ACACACA
>NODE_2827_length_64_cov_42.453125
ACAGTCGTCAGCTTGGACAATCTGACTCATGCCCAGAATGAAGTTTATAGTTCCAAGTTT
TCCGAATGGTTGAAGAGTGAATTGAACCTTGA
>NODE_2828_length_72_cov_5.583333
TTTGAGCGAGAATCTTCTGCAAGTGGCCGGTGGTATCATCATCTTGACCAACAAGAGAGG
CAGCACGACCAAAGAAAGTGTTGGGGCCAGTGGCCATAAA
>NODE_2829_length_69_cov_11.391304
CCGCCACTAAAATCTATAACGTCCTCACCGTGAAATTTGTCGACACTTTGCTGAACAATA
CCTTCAACAAGGGACAGCAGATCCTCCCTCCCGGGGC
>NODE_2830_length_88_cov_6.522727
CATGATTTTACGACCAGTGATTGTAGATCCTGTGAATGCCACTTTGTCAACGTCTGGGTG
TGCTGCCAGAGCTGCACCTCCGACATGACCGTGGGAAGGGACAGTGTTAATGACAA
>NODE_2831_length_113_cov_4.044248
CAGCGCTGTTGGTGACGATGCCATTGTGAACGACGAGAAACTCAGACTTGGGGTCGGAGC
GGACAGGGTGGCAATTGCGCTCAGAAGGAGGACCATGAGTAGCCCATCGCGTATGAGCGA
TCGAGACTTGAGCGGTGCTAG
>NODE_2845_length_87_cov_7.839080
GGAGTTGCTATTAATTTTGTGACCACCGAGGATGTGAGGATGCTGCGGGATATTGAACAA
TTCTATAACACCCAGATTGACGAAATGCCCTTGAACGTTGCCGATCTCATCTGAT
>NODE_2846_length_109_cov_4.834862
TCGCTCAAGAGCGAGCCAGTTCCCGAATTCCAGGATGAGCCCGTCTACACTGTCGTTGGA
AAGACCTTCGAAGAGGTCGTGTTCGATGACAATAAGGACGTCTTTATCGAATTCTATGCT
ACTTGGTGTGGTCACTG
>NODE_2847_length_391_cov_11.634271
CAAGCCCAAAGTCAAAGCCATGTTGCTAGTTTGCGTGGCCTCGCTCCTTCTGGCCCAAAC
GGGTATCCTAGATGGACATCGAATCTGTTCTAATAAATACACTTTGAAGGAATTCGCAGG
GCTGGGTATGTTGAAGAAGGAAGTGGCTTGGGTTGGAGACCGGAGATGGATAATAGATGG
GAATGTTTGGAGTTGTGGGGGGATTACTGGGGGGATCGACCTAGCAGCTGAGTTTGCGAG
AATGCATTTTCACCAAGAGATGACAGAGCTCGTGAAGGCAATTAGTGAGTGGACGCCAAG
ACCTGAATGGCCAGACGAGTGGGCAAAGTTGGTAGATGGTGTTAACCTGGGAGGGTACTA
CGATGGAATAAAGAAATTTATCTAATGCCAGTGACTATGATTATTGCTTATGCTTTTTT
>NODE_2848_length_97_cov_15.061855
CAGACGGTGGTCTCATCGAGGCTGACCTCCGTCCTTTGGTCCCCACCAAAGTTAACGATC
CTGATGTTTCTCTCACTTTCGATCTGGTAGTCACCGCTGGCCAGGCTCAATGGAACATCA
ACGGA
>NODE_2849_length_29_cov_27.689655
GGATCATGCCCTGGATACCTTGATCCACTGCGGAATTCATCCATTGAGATAATGCGT
>NODE_2854_length_126_cov_4.388889
GACGGGGACGTGAGTGAGTACGTTCAAAGAGACCACACTTGTTGCAGAGCACTTTGCCCG
GAGAGAGATTGGACCTGCGCCAAGTGGACGTGTCGGTGGTGCAGCAATTGAAGCAACGAC
GACGGACACGGTCACTGAGCTTGGTGGCAGCATC
>NODE_2855_length_66_cov_5.121212
ACTGAACATAGAGCTGCCCCTGATACTTGCAGTAGCGCCTGTGAATATTAAGGTGCCACG
CTTTCCTTCGGCGTTCAATGGATTAGCTTTGAAC
>NODE_2856_length_297_cov_11.134680
TCTTCTGTTCACCGTAGAAAGATTTCACCATGGTTAACTTCACCGTAGATCAGATTCGGG
GTCTTATGGACCGCCCGACCAACATTCGTAACATGAGCGTTATCGCTCATGTCGATCATG
GCAAATCCACCCTTACTGATTCTCTCGTCTCAAAGGCCGGTATCATTGCTACTGCGAAGG
CCGGTGACATGCGATTCACCGACACCCGAGATGACGAGAAAGAACGTGGTATCACTATTA
AGTCCACCGCCATCTCCATGTACTTCGAGGTCGATAAGGAGGAGGTAAGCGCTATTAAGC
AAAAGACAGACGGCAACGAATTCTA
>NODE_2857_length_275_cov_15.247272
GAAATGGTAGACTTCTTGGAGTATGAAGCAAGCTTTGATGCCTCAGTGGCAATACGCTCG
AAAATGTCATTAACGAAACTGTTGAGAATAGCCATAGCCTTGTTAGAGATACCCGTGTCA
GGGTGAACCTGCTTAAGGACTTTGTAGATATATGAAGAGTACGTCTCCTTTCTAACCTTC
TTGCGCTTCTTCTTTTCACCCTCCCCAGTTGTCGCCGACTTTGCAGTCTTCTTTGCAGCC
TTGGAAGCTTCTGTCGATTTAGCAGGAGCCTTGGAAGCAGTGGAGGCAGGGGCCTTTCCC
GCA
>NODE_2859_length_286_cov_10.650350
TGTGGGCGGAGGCTTTTTCTGTGGTAGTGAAGACACCCGTGGATTCGACAATATACTCGG
CTCCAACAGAGGACCAGGGTATAGCTGCGGGATCACGCTCGGCGTAGACAGTGATAGACT
TGCCATTGACGACAAGCTTGCCATCCTGAGCTTCAATAGTACCAGGGAAGCGGCCATGAA
CGGTATCAAACTTGAACATGTAAACCATGTATTTGAGGTCAATGAAAGGGTCGTTCACCG
CAACGACGTCGATATCCTGAAGCTCAAGAGCGTTACGAAGAACAATACGGCCGATACGAC
CAAAACCATTGATA
>NODE_2863_length_72_cov_107.333336
GGAGGTCAAATACAATGAAACAAAGGGGTTGAATACACTTGTAAACAAGAATTGAGTCCG
ACACAATTGACTATATCATGCAAAGAAGCAACCTCAAACC
>NODE_2865_length_84_cov_9.190476
ATCCTGCCACCAAAGCTATCATTGTTTGCTCCTACTTCTTCGTTTGCAGTTTCGCTATCA
CTATGGGTCCTGTCTCTTGGACATACCCCGCTGAGTTGTATCCATTAAAAAA
>NODE_2867_length_76_cov_6.578948
TGGGAGTGCCGTAAACGAGAACTGCCTCATAGAGACGGTAAAGGACAGGATCAGTTGGGG
GAATAGGTCCAATACCACGGTTGGGCCACCAGTGGTCGCCGATA
>NODE_2868_length_59_cov_4.118644
TGAAGGCTGTATAGCGATTGATACGTTCCTCTTGCGCAAGACCAGAATGAATGCAAATAC
TTGGGAAATTGCAAGAGACGAGCAGCT
>NODE_2869_length_415_cov_9.971085
ATCCGTATGTATTGGTCGTATCTTATGTGCTAGATATCTAGTGTAAGTGTCATTTATCCT
TGGACCTTCTTGTTTCTACCGCCCTAGCCACGGGTCCCGCTATTTCTTGTTCAGTGTTCT
TCATTCTGGAGTCGGAACTGGGGTGTTTGCCTTGCCATCGACGTCAAGTGCGTCTATGAA
ACGGCTCACGAAGTTGTAAAACCCAGTAGTTGCAGTCGCTTCAACCAACTGCGTGTCATT
GAGGAAAGCACGCAGATCGTTGAACACTTGATCTGGGACATCTACGCTTTTAGTGTTCCA
GTCACAGAATTCCATCGCGGTAGTGAGTTCTGGCCCAAGAGTTGCCTTCACCGTTTGGGC
TGCAAATGGCGGAGTAGATCGGATGGCTTGGAGTTGTTCGGTGGTCAATCCCTCTGAACG
TCCGACAGGCTCATGCTGAATCC
>NODE_2874_length_209_cov_6.172249
TAAATCAATGAGCGAGAGGCTATACACTACAGTGCACTGATTTATGCAGACTTAGCCTTG
GCAGCCATAAGGTTGAGAGCAGAGCCAGCCTTGAACCACTCAATCTGTCCCTCATTGAAG
GAATGGGCAAGAGAGATTTCATCTTTAGTTCCATCAGTATGCTTAGCAACAAGCATCAAG
TTCTTTCCGGGCGCAAAGCTCTCAAGGCCAAGGATATCAACCTTATCATCCGAGCGA
>NODE_2876_length_173_cov_10.028902
CCTCAAGACATCATCGTACCAGTCAGCAATGGCCCCAACAAAGAAATCCAAGACAGCAAA
GAGCACTGAATCTATAAACACCAGGCTTGCTCTCACCGTCAAGTCGGGCAAGTACACACT
CGGTTACAAGTCTTCTCTTAAGGCGATGACGAACGGTAAAGCCAAACTGGTGCTGATTGC
TGGCAACTGCCCTCCTCTGCG
>NODE_2877_length_113_cov_10.292035
GGGACGTGAAGGCAAGGTAACCCAGGTCTATCGTAAGAAATGGGTTGTCCACGTCGACCG
TGTTCAGCGCGATAAGTCAAATGGTGCATCTGCACCCATTGGTATCCATCCTAGCAAAGT
TGTTATCACACAGATCAAGCT
>NODE_2878_length_29_cov_5.206897
AAATCTGTACCCGAAAACAAACTCCAGGCGATAAGATTGAGTTACAAGGTGGAGAGT
>NODE_2879_length_61_cov_9.098361
AAGCCATTACGACGGCAACATAGTCATTCGATGCAGCACCAGCAATGTCCAACTCAGTGA
TAGCAACCTCAGTTCCTGCACCAGCAAGA
>NODE_2882_length_112_cov_49.366070
TTCGACATCGCCATCAACGACGAACCTGCTGGATGCATCACCTTCAAGCTCTACGATGAC
GTCGTCCCCAAAACAGCGAAGAATTTCCGGGAGCTCGCGACTGGCGTACATGGCTTTGGA
TATAAGGGATCCTCTTTCCA
>NODE_2883_length_61_cov_3.278688
TTCGCAAAATTGCGATATCGAAATCATGAGATAATAGTCCAGGGTCAATCAATGGAGATG
AAAATGGGTTTGAGGTATTCAGTGATATA
>NODE_2884_length_104_cov_6.240385
TCACCGAACTGGTCCAATGATGGGGTCCATGGAGAAGTCAGGTATTCATTAGGCTCGAAT
GGGGACACGTGGTGGAGCGAAGTAGTGCTTTGAGCTAGACTATGTATTAAACCCTCAAAG
TCATCACCTGCA
>NODE_2885_length_125_cov_11.392000
TTAACGGTTCACAGCTTTCTTTACCCTAGATCCAGCTACATAGGGATGATAAATACAACA
GTCATCCTCAGTCTGATTTCGCCGGGATGGGAACTTCAGCTTGAGGTGTAAGACGGACGG
CATGACGACGGAATGTGGGATCAAAGTCCCTAG
>NODE_2886_length_89_cov_4.494382
TGAAAGATTCTGAAGCGACTGAATACGAAGTCGGGAGGCTTGCTGACCTGATCAACCAAC
TTGCTGAGACTATTACTCCTGCTTGAAGTAGCGCTTATTGTGAAGCGATCCTATGTA
>NODE_2887_length_187_cov_6.727273
GCGACGGCAATACCCATCTTTCCCACCAGCAAGCTCAATACCCTGACCGCACCAACTTTC
CCTTCAATCTTGGTTTTTCTCATCCCAGCACGATGTCTCCTCCCATCCAAACCCAGGCCA
TGTCTATGCAAATGCTCCAGCTCGAGATGATGAGGATCCAAGCGCAGGCCATCCAGAATC
AGCAATATCAGGCTGAATTGATAGCTGAGGCACAA
>NODE_2889_length_62_cov_3.435484
TATGCTATGATTCATTTGGTGGCTTCGAGAGTCCACGATCAATGAATCCTGAGGGACACA
TGATCTATGTAGCTTAGTGTGTATTGGCCT
>NODE_2890_length_29_cov_7.137931
ATGAGTTGCTTAACCCGAATGACATCCCCATGGATTATTCTTTCATTCCATCATCTG
>NODE_2891_length_115_cov_5.365217
AGGATTACCTGTACAAGGACGAGTGGCCCAGGTACATCGAAGAGTTAAAGGGCAAATTCC
AGATGCACTGCGCTTTTTCTCGCCAGAACTACAAACCCGACGGAAGCAAGATTTACGTCC
AGGATCTCATCTTGGAGCAGCGA
>NODE_2892_length_338_cov_14.065089
GCCAGGGTGTTGATGCCGTAGTTCGTAGCATCACGAGGGAATGCATTAACATAATTGAGA
CGTGGATCACTCGCATTGAAACCGATAGCAGGAGAGCCTACGGGGCATGTATCAAACTCG
CAAGGCTGAGTGAGAACCTCTGGCGTCGCCGTTGAATTCCCGGTCCCAGATTTGTCGACT
GCGGGGCAAGACAAGATAGCATTATACCCTTCTGCAACGATAGCATCAAATTCCGAACGA
ATCTCAGCTACGGCCCACCCATCATCGTTGACTACTAGAATATTGGCCTTACAAGGCGCT
GGACCGTAATTGGTTGGGGAAGCGGATACGAATGACACAAAAGGGAGAAGGAGGAGTAGC
TTAGCA
>NODE_2893_length_166_cov_7.692771
GAAAGACGTATCAGTCAATATTTGAGCTGCTCCGCTAAGAGTACCAAATTCAGCTTCATA
ACTCGTGCCGGTAGCAGCATTGAAGGTGTCTGCGGACAAGTTAACGCTCCATACATCGGC
GGCCACGATTTGAGGTTTTCCAGTGTCCCAGGTCATGGGGAACCACACGTATCTGCTACT
ACCTAGTAATGATA
>NODE_2894_length_118_cov_8.016949
TCGTAAAGTGTTGGGGATGACTTCAACCCAATAACCATCGGGATCCAGAATGAAGGCAAC
ATGCTTCATCTTGCCATCAGTAAGCTTCTTCTGGAAGGGAACGCCGAGTTGTTCGAAGCG
TGTGCAGGCCTTATCAACATCATCTA
>NODE_2897_length_366_cov_12.953552
TGATTGCGAACACGGCACAGTTCCACTGGTTCCTGGCGCAGCGGAGAGCGTCAGTGCTAT
TGAGAGTGCAGGCGTCACCCCAATTATCAGGATCCCAGCGACGGGCGTTTCGGGGAGTAC
AAGTTGGCAGATCAAGTATGCTCTCGATGCAGGAGCTCGCGGCGTTATCGTACCGATGGT
TTCTAGTGCCGAAAAGGCTAGAGAGGTAGTTGCAGACTCCAAGTTTCCTCCGAATGGTCG
AAGGGGTTTTGGAAGTCCCTTCACTCACGGAACTTGGGGACTGTCAGTGCAAGGATACCT
AGCAGCAGCTAACGATAATGTTGTTGTCATGGTACAAATTGAGACCAAGGAAGCAATCGA
AAACGTGGAGGAAATAGCGAGCGTTGAGGGGCTA
>NODE_2900_length_103_cov_4.572815
CGGCGTTAATTTTTGCCTTGGCGCTTGCGAGGCTAGATTTCAAGCCAGGATTAGTAGGTT
CGACCTTAAGACCACGTTCGAAGGCATCTGCAGCAGCTTTGAAGTCACTGATCGAATAAA
GTGCATGACCT
>NODE_2902_length_331_cov_27.163141
TGCGGTAAGCATGCTTAACTGAAAGACTCAAAAGTCGCACAGATACGTAAGTAGGGCATA
GTGACCCCCCGCTATAGTATGGAATAGTCGGGGATCAATTGATAAAAGTTACGCTAGGGA
TAACAGGCTGATAGCCGACGAGAGTACACATTGTCTCGGCTGATTGGCACCTCGATGTCG
ACTCATCCTATCCTCCGGGGGTAGAAGCTTGGAAGGGTTCGGCTGTTCGCCGATTAAAAG
GGTACGTGAGTTGGGTTTAATACGACGTGAGTCAGTATGGTCCCTATCTTCTGGAGGGAT
AATTAGTAAAAAGGGGCAGACCTTCTAGTACGAAAGGACCAATAGGCTGTGTTTCTCTA
>NODE_2903_length_64_cov_4.031250
CTGGGATGATTGACAGCACCCGGTAAAGCGGAATAGGCAAACTCGGCCTGTGGTGGAGCA
AGACCATATGGGTCAGACGCTGAAGGGAATTG
>NODE_2904_length_172_cov_5.412791
TAAATGGAAACATCTAGCCGGTCCATTCAACCTCAACGATGGCCAGGTCAATGTCACCGT
TCCAGTAGACGTGATCACTGGATTGTGTACAGTTATTCTGTTTGGCGATTCTGGCAATGA
GAGTCCTGCCTTCCATGTCAATGGTGTTGATGGATCTGATGGCTACCTGTCCCCTGATAA
TAACAATGATGAAATACAGC
>NODE_2907_length_82_cov_4.219512
TAAACAGTCCTGATTGTCAATGTTGCGTCCAAGTGCGGGTTTACTCCTCAGTATCGCGGA
CTCCAAGCCTTGTATGACAAGTACCAGAACAAGGGGCTGGTCGTTCTGGG
>NODE_2908_length_121_cov_3.966942
GGAAATCTTCGTCGACGATGAAACCAAACTTACACTCCACGGATTGCAACAGCACTATGT
AAAATTGGAGGAAGTGCAAAAGAACAGGAAGCTCAACGACTTGCTTGATACTCTAGAGTT
TAACCAAGTTGTCATCTTTGTCAAGTCAA
>NODE_2909_length_150_cov_10.606667
TCTTCCAATGTTGAACTTGGTCCAGAGGGTGTCGTGAAGATCTACTCTATTGGTCAAACT
ACCGATGCTGAGAAAAAGCTCATCAAAGCTGCCCTCCCTGAATTGGTCAAGAACATTGAC
ATTGGAGTTAACTTCGTGAACGAGGCAAGGCTATAATTGACCCTAACATCATATGTTC
>NODE_2910_length_63_cov_13.142858
CGGGAAAGCGATCTGGAAATGTGCATTCACAAGCGCAACAAAGACGAGAGAAACGAGTGC
AGAAAGTAGGGTCTTCATGGGTCAACAGCGC
>NODE_2911_length_116_cov_7.577586
TATTCGATCACGCCGTTCAGTTTCAGTGACACAGTCCCCTTCCCATACCGCACTTGCTTC
CGACTTCTCTGCTCTTAAAGCCAGTTATCTCAATATGCTCTCTCAAAAGCCCGAGTCTAT
TTCTGCTCCGTCATCTGCCGAGAG
>NODE_2912_length_234_cov_16.696581
AGCGGGGGGAGTGAAAAAGCCTCATCGTTTCCGCCCCGGTACTGTTGCTCTTCGTGAAAT
CAGGAGGTACCAGAAATCGACGGAGTTGCTGATCCGCAAACTGCCATTCCAACGTCTTGT
TCGTGAAATTGCTCAGGATTTCAAGACGGATCTCCGTTTCCAGTCTTCTGCGGTTATGGC
ACTTCAGGAAGCAGCTGAGGCTTACCTTGTGTCTCTGTTTGAAGACACGAATTTGGCTGC
TATTCATGCCAAGCGAGTTACG
>NODE_2915_length_149_cov_12.442953
AGGTGTATTTAGCTACCTAATGTCCCTACACACAGTTCAGCAAATACCTTTACTTGTTAC
TCAGCTATACAGTTCAAGCATACTATTGATTCACGTGGGCCAACTCATGTTTCCGTAGTA
TCCGTACCATCTGTAGTATCTAGACAGAGTGCAGTTGTTGTTGATGAATTATTTGGC
>NODE_2918_length_80_cov_2.425000
ACGGAACATGGGTGGGCAAGCATCCTGTTTGAAGAAGTGCTGTAGCCTGATCCCACCAAA
TGTGCTCATTATACAAGCGATCGCCTCTTATATTGACCACTGCTATCA
>NODE_2919_length_246_cov_8.134147
TGCAAGTGACTTCGTGAGCTGTCCAAGGGCACCTTTGGCGGCGGCATATGCCGGAACAGT
GATACCACCCTGGAAAGTGAGAAGAGAGCACATATTGATGATCTTGCCGCGTTTCAGAGG
AACCATGTGTTGGCCTGCAGCTTGAGCCAGGATCCAGCACGCCTTGAGGTTAACGGTGAT
AACGTCGTCCCAATCGTTTTCTGGGAAATCTACAGAGGGATTGCGACGCTGAATGCCTGC
ACAGTTGACCAAGACGTGTACATCACCCCCCATG
>NODE_2922_length_61_cov_6.655738
TGGACTGAATACTTCTTATTCACCTACTTGTTTTAAATTAGCGCAGTATGTCAATGGTGT
AGCAGTGGTTGTCTGGGGTATTTTGTTTG
>NODE_2925_length_37_cov_16.918919
ATAGCCATCACAATCCACAACTGGAGGCGGCAATTTGCACTGCATCAACATCGACTCTCC
CAAGC
>NODE_2926_length_199_cov_5.226130
AAGGACATATCGACCCTTCTCTCCATGGTGTCGATGGAAAGCTATTTTTATCACCTGGGT
TCAGCGATCACCCCATCAATGATATGTTCCTTCAGGCAACGGAAGAAATCCCAACAGAGT
TCCCATTTCTATTGGACATGAACAACGGAAGACCAATTGGAATTTCGTGGAATTTATTAT
CGATTGATAGTCATGCAGAAAGGAGTAGCTCGGCCACTGCATACGTG
>NODE_2927_length_185_cov_9.140540
GGCCTTCAACTTCGGAAGATTATCGCCATAAAATTCAGACGCATGTGTTCCTTGAAGATA
ATAATTAGGATATCTGGGAAGAACCTTACCTATCCCAGACACCTGTTCCATAACGTCACT
TCCAGCACGAAGTTGAGCAGCGTTCACTTCAGCATCGCTCGTCGTCGCATCCTTCTGCTC
AATGAAAACTTGGATGACGGCCACATTCTCCAC
>NODE_2928_length_391_cov_15.813299
TATTGCACATAGCTACATATAGCAGGAGGATTCTGGATAACCGAACTTTCAGACAGGGGG
AGGCTTACTGCCAGGTGTGAAGGTGTACGTCAAACCACATTTTCCACAATATTGACGATC
CTTGTGGAAGGCCATGAAGATACCAGCACCACACTCAGCGGAAGGGCACTCGCGACGGAG
GCGTTTAATCTTGCCATCGGAGTCGACTTTGTAGTACTTCAAAATAGACATTTTAGCTTT
CTTACGCTTGTGCTTGATTTTCTTGGGGGTGTTGTAGGTCTTCTTCTTGCGCTTCTTAGC
ACCGCCGCGGAGACGAAGGACAAGATGAAGGGTAGATTCTTTCTGGATATTGTAGTCGCT
TAGAGTGCGACCGTCCTCGAGTTGCTTGCCAGCAAAGATCAAACGTTGTTGATCAGGGG
>NODE_2929_length_99_cov_13.757576
GCAAAGATCAAACGTTGTTGATCAGGGGGAATACCCTCCTTGTCCTGTATTTTGGCCTTG
ACATTATCTATGGTATCCGAGGACTCAACCTCGAGAGTGATGGTTTTGCCCGTAAGGGTC
TTCACGA
>NODE_2930_length_213_cov_8.075117
GACCAACTGAGATTTGCACCTCCTTCCACACGCTGCTGGGTACAACACTCTTCTTCTTTG
GAAATCTAATTGCTGCCTGTCCTCAACTTGCCCTGTCTGATGAATCTTCTATTCCTGTCC
CCTACTGGATCGCAGCCCTGGACGTCTTTGAGAGCGGCGAAAACCTTCCCAGTCGCTTTG
ATAGCTCCATTTTCACCACGTACAAAACGAATGACTTGCCTGACGACTACACACCCCCAC
A
>NODE_2931_length_29_cov_24.724138
ACTCTGGCCGATATAGCACTTACCCGCGCTGTGAACTTCATCCCTGAACCTGGGCTT
>NODE_2937_length_87_cov_10.402299
TCCGTTGATGTTCCATTGAGCCTGGCCACTGGTGATGACCAGGTCGAAAGTGAGAGAAAC
ATCAGGATCGCTAACTTTTGTCGGTACCAAAGGACGAAGGTCAGCCTCGATGAGA
>NODE_2938_length_203_cov_8.571428
GGCACCCAAGATACCAAGGGGAACAAAGTACATAAGATTTGAACCTTGTTCCACAGCGTT
GGCAACTCGTCTTGCCTGGGCTTCCGCAGCACCCGACTTGAGCTTGGTTTCACTTCCTTG
TTCGAAATCACCGACAAGCATATCAGGGAGAAGAGCGCGAGCTTCATCTGAGTGGCCAAC
GTCTTCGAATGCTTCGGTGGCATCCTGACAGGCTTCAGCTAATATTACTTA
>NODE_2939_length_68_cov_5.000000
GTGTTGGTCAGAGCCACTTTGCCAAGAATATTGACGTGCTAGCTGTCGATGGACGAATGG
TAATGCTGGCCATGTTAAGTGGTTCCGTTGTTGATA
>NODE_2940_length_489_cov_14.899796
GTTGCCATCGCGATCAGCATAGGGTCCAAATGTCTCGCCCCATCGAGCACGTCCGCCAAA
TTGTGTATGTGTAGTCAAGATACCAGTGTCAACTATAAAGATGTCAACACCAGCTCCAGC
AGCTGCGTCATAGGTATATGTGAAAGTGAGAGCATTTGTATTCTGATTGCTCAATCTTGT
GCTTGAGCTCAATCGAGAAATACCCCAGGGAGCATTAGTCTGTGTAACCATGGTATGCAT
GATACCATCCTCGGCAATGAGCTCTACGTCTGGGTTTGCTCGAAGAGCATTCAATGTTCC
CTCATCAAAGTTACCAGCGAAACCATTAATAATATCAAAGTCATGAGTCACAGTAGCATT
TTGCTTGATTTGAGCGATGAAACTGGCTCTCGAAACGCCCTCCTTCAGAGAAACAATGTG
TCTACCAGTAGTTTCGCCATCAAAAGTTTCAATTGTGTGCAGCAATGTAGGGGCACCGAG
AGATGCAGCAACAAAAAGACCGAGTGCAGCAAAAGTC
>NODE_2941_length_265_cov_21.856604
GATTCGCCACCGACGGTGGAGAAACGGGCAGTGACGCGGACTTTCTTGCCTACGCCTTGG
AACAGGGATTGAGAGGTGATATCACTGAGATCGTGAGTGACCTCGAAGTACCCGTGAGCG
CCAGCACCCTTGGCATGAACAACACGTTCCGGGATACGCTCACGATCGAAATGGGCGAGG
AGGTCAATGTGGTGGAAGTCTTGAAGAAGGAGTGGACCATGGAGACCAGCCCTCTGAGCA
GCATAGGGCTCATTTACGGGCGCACCATTGGAGGTGGTGTAGATAGCACCGTC
>NODE_2943_length_192_cov_13.947917
TATTCTCTTCGTTATAAATAGATACATTGTTGGAGGATGGAATCTCAACTAATTTACAAA
TTACTGGTGTCACGCGCCTCAAGTGATAGGGGAAAAAAATTAAGCATGACACCATAATGA
TAATTCAGGCAACGATCCGCAAGTGCCTAGGTTAGAGGGAAGCAACGAGATAACGGAAGG
GCAAACCTCTACCACCCATGTAATCCAAGCAATTTTGTCG
>NODE_2944_length_29_cov_9.000000
TCAAGCGTTTCCCTTTCAGCAATTTCACTTACTGTTTAACTCTCTTTCCAAAGTTCT
>NODE_2946_length_83_cov_5.698795
GGTCGCACCAGAACATACAGTTTGATACGTGGGATGTGTGACAAGGGGGTTTCCACCCGT
GTATCCCACGGAGGTTTTCAAGATACCCTTGTTCTGCGAAGGAGGAAAGTA
>NODE_2950_length_202_cov_6.559406
GGGATCTTTATTCCCCACAACGACAAACGTTTTCCCGGTTACGACCCAGAAGCTAAGCAG
CTCGATGCTGAAGTTCTGAGGAAATACATTTTTGGTGGTCATGTTGCTGAATATATGGAG
AACTTGGAAGAGGAAGATGACGAGAGATTCAAGAAGCAGTTTTCATCATATCTTGCTGAT
GGTATTGGCTCCGAAGATATTGAAGAGATTTATACCAATGCTTATGCCGC
>NODE_2951_length_165_cov_6.466667
ACCGCATCGAGCAAATTGAGGAAGTTCCTCTTGTCGTTTCCAGTGCCACTGAGTCGTTCA
CTAAGACTAAGGAGGCAATTGCCCTCTTGAAGGCATTGAAAGCTCATGCTGATGTTGTCA
AAGTCTCTAATTCTCGCAAGCTCCGTGCTGGAAAGGGAAAACTCAGGAATCGTAGGCATC
GCCAACGTCGTGA
>NODE_2952_length_107_cov_6.476635
TTGCCCACAAGTAACGCGGTTTGTTAGTTCCTACCTCGGGACCGAGCCAGCCAGTTGAAT
CTTGGTGGTCCAGAACATAGGTCAGGAAGTCCATGGTCTTTTGGTTGATCACGGTGTGAT
TGACGAGCACCCCGA
>NODE_2953_length_69_cov_4.826087
CGTGGGAGTGTCAGTCGATAAAAAGATATCAGCGGGGGGCAACAAGGCTCATCAGGGAAC
TGACCATCAACGCATTGCGAAACTCGATCGTGAGAAC
>NODE_2956_length_70_cov_4.571429
CTTAAGCAACGGGCATTAAATCCGGCTACCGTTCCGCTGGCAGATTTCTTCCTGGGCACA
GACTTACAATGGTTTGGAAATATGACAGTTGGTACGCC
>NODE_2957_length_35_cov_20.857143
CAGACGCGACGCCAGTCGAAGCAGCATTGGTGGGGGCAGCATTAGTGGAGGCAGCATTAG
TGG
>NODE_2961_length_119_cov_9.369748
CATAGCCAGCCTTGCCAGCCACCGCCAAAATCAGTGAGGGGTTGGTGGTGGCATCCTGGG
GTTTGTAAACATCGATGGTTTCAAAATCGCCGGAGTCAGAGACAACGGTAGTACCGGTTT
GTTTGAGCTGATCGAGAGAAGTGGTCA
>NODE_2962_length_234_cov_9.136752
TCCCCAGCCGACTCTCCCCAAATGGTCACCTTGGTCGGGTCACCACCGAATTTGCTGATA
TGTTGCTGTACCCACTGAAGAGCGAACCGTTGGTCGAACAGCCCAGCATTAAGAACACCA
CCATCATGAACCTTTTGGCTCGAAAGAAAACCGAAAACTCCCAATCGATACTGAATGGCT
ACACCTACAACCCCTCCATTAGCGTCATGAATCAGATCATCAGGTGGGAAGGCAAAAGCG
CTTCCAGCCATATAACCGCCCC
>NODE_2963_length_198_cov_8.646464
AAACAGCGGTCGGCATTGGACGATGTTGGACCGAGATAGTGAGTTCCTTCTGGTATCTGA
TCCACTCGGGAGGGTTTACCACAATCTGACTCCAGAACAGCTGCAACGAAGCAAGGGGTC
TGGTTGAGATGATTTATTGTCCACTGATAATCAGGTACGCAAGTTGTGACATTCGATTGA
GCATTGAGTTTAGTGAAAAAAGCCAATAATCCCAGGAGTAAAAGTA
>NODE_2964_length_71_cov_6.816901
GGCAGAGATCGCGGAAGAGCCAGTTGCGATGGAGATGGAATTGCCTTGAACGGTGATATC
TGTCAAGCTCAAGAGCCAGAAACTGGGCTCTGATCCAGG
>NODE_2965_length_305_cov_14.485246
CCGGGGAAACGTCGAGAAAGAGTGTTCATTGACCAAGAGCAACAGCACATCGCTATATTT
CAAGATACATTTATGACCACGCGTAATGTCTAAACAAGTTGTTGTAGCTTCACGAAATCC
GGAGTACCCAGGCCAGTGACAGGATCCCAACCGGTACCGGCAGTGAAACCTCGCGTGTTA
CAGCCTGGGTTGGAGCCAGCTGTGATATCATTGAAACCACTCGAACCAGTCGAGTAAATG
AGAGGGTTAATGAAACCCAACGTCGATTTCCCTTGGGAAAGCCTGAAGTCGTTGAGGAGT
GCAAAGACGCCAGCGACGGTTGGAGAGCTGGCG
>NODE_2966_length_85_cov_23.258823
TCATAGGTGACTTTATCGAGATTGACAGCGTGTTGGGCTTTATCCTTGACCTTGCCCTTG
GACCACTTCTTCTTCTTTGCTGCCTTGCCGCCCGACGGCGCTGCTGCTTTTGC
>NODE_2967_length_143_cov_11.489511
GTCATCCTGAGGAAGTCGATGTTATCATTTGTGGTGGTGGTCCTGCTGGATGCGTTACTG
CGGGCCGTCTCGCATATGCTGATCCCAACTTGAAGGTTATGCTCATTGAAGGTGGAGAAA
ATAATCGTGATGATCCCTGGGTCTATCGACCTGGTATCTATGTCAAGAACA
>NODE_2968_length_324_cov_9.083333
TTACAGTGCAAAACCGTCAAGCCACCGTTGCAGTCGTTCCTTCAGCATCATCACTTGTTA
TCCGTGCTCTCAAGGAGCCTCCTCGTGACAGAAAGAAGGAGAAGAATATTAAACATAGCG
GTAACATTCCCCTGGATGAGATCTTCGATATTGCACGAACAATGAAGTCAAAATCACTAG
CAAAAGATTTGTCAGGAACTACGAAGGAGATCTTGGGTACTGCTCAGAGTATTGGTTGCA
CAGTGGATGGCAAACCCCCTCATGATATTATTGATGCGATTAATTCTGGTGAAATCGAGG
TTCCTGCTGAGTAAATTAGTACTTGTGCAGTTATTTTCCACTATTCTCGGCG
>NODE_2970_length_96_cov_8.333333
CCCCTGATGCCCCTCACGGACAACGTATTAGCAATAAAGGAATGCCATCCACTGAAATTG
CTCGACTTTATCACTCAACGGTTACACTGACTCAACGGGGGAATCTCATGCTTGCTGGGT
CTAA
>NODE_2971_length_89_cov_13.865169
GATTTACATCAACAATTTACATTTCTACAAATTTTTTTGTTAACTGCTCCCCTCCCCTCC
AAACAGCAGGGGTCTACTAATTTAATAATCCCTAGCAACGAAATGGGCAGCATGATC
>NODE_2974_length_241_cov_6.755187
TCCGACAAGCCAATTATGCTGATGTCGACGATTGCTGCATACATCGGCCCAACACCCAAC
GTCCCGCCCCGCAAGTTCTTCTGCACCCCCTTCTACACTGCTTATCCCGAATCCTCCGGA
TATTCACACATCACCTCGGGGCTGGATCCATATGCCAAATTTGACTATGATGCTCGTTAT
CTATCCTATGAATCTGATCTTCAGCTCCTCGTCTGGGCGTACAAGCATTCCAGAGAGTTA
GCGCGTCGTATGCCGATGTACAGAGGAGC
>NODE_2975_length_269_cov_6.416357
CTGATGCTGCTCGCGGTGCTGCTGATATTGTTCTGACTGAACCAGGTCTCTCTACCATTG
TCCACGCCATCCGCCAATCTCGTATCATCTTCCAGCGTATGCGTAACTACTCGATATATG
CCTGTTCCATCACGATCCGTATTGTTGTCTGCTTCGCCATCCTTTCCTTCGCTTATAAGT
TTGATTTCCCTCCCTTCATGATTCTTATTATCGCCCTCCTTAATGATGGTACCATCATGA
CTCTCTCGGTTGATCGTGTACTTCCTTCCAATACTCCAGACAGCTGGGATTTGGTTA
>NODE_2977_length_127_cov_10.968504
TTTGGGCTCGACCCTGCCGAACAGGCTGAGATCGGCAATGCCAACTCACGCAAACACGTT
AGCAAACTCATCAAGGATGGTCATGTTATTGTCAAGCCCACTGTCGTTCACTCTCGTGCT
CGCACAAAAGAACTCCTAGCTGCCAAGAGGAAGGG
>NODE_2978_length_427_cov_8.971897
CCGAGATCCACTTGGAAGGGTCGGAGTTAGGGTTCTTGAAGTCCAAATCGTACTTTCCGT
CCTTGTAGAATTCGGAAGAGGCGACATCAAGGGCAATTTTGATCTTGCCTTCATATCCAG
CTTTCTTGATGGCTTCCGACAAGAGTTCGAGGGACTCATCAGCACCAGAAACATTGGGAG
CGAAACCACCCTCATCGCCAACATTGACGGCATCGATACCATACTTGGCACTAATGACTT
TTTTGAGAGTGTGATATGTCTCTGTTCCGATCTTGAGGGCTTCCGTGAATGTGGTTGCAC
CGGTAGGAAGGAGCATGAATTCCTGGAAGGCAAGCTTGTTACCAGCATGAGAGCCACCGT
TGATAACGTTGAAGGCAGGGGTAGGGAGAACGTAGGGAGGCTTGACCCCAGAAAGCTCGG
CGAGGTGCTGGTAGAGAGGAACACCCTTCTCACCA
>NODE_2979_length_71_cov_5.591549
AACGTGTTTAGAGGTTTCTGTGTAGAAACGCCTCACACGTTGTCCAACCTGAGAAGCGAT
GGCTTGTTCATAGTAGTGACGTGTGGTCTTAGAGTATCA
>NODE_2980_length_137_cov_8.248176
GTCTTCTCCACTCTCAATAAACTATCCAATGTCGCAGTCACAGTCTCCTGCAAGGAAATG
TAGTTGGCAATGCGCAGATGTTCCCTGGCAAAACTTGTGTCAATAGTAGACAGAGGTCCT
GGCAGAGGAGGAGGATTCTCTATTGAGGGAAGTCTATCCCTCAGC
>NODE_2984_length_204_cov_7.563725
GCCTCTTTGAAAAACCTGTGGAAGTGTCTTCGGTGTTTGAGCAGGACGAAGTTGTTGATG
TCATTGCTGTAACCAAGGGTCATGGCTTTGAAGGTGTTACGCACCGGTGGGGTACCAAGA
AGCTTCCTCGCAAGACACATAAAGGTCTCCGTAAGGTCGCTTGTATTGGTGCTTGGCATC
CTTCCAAGGTCATGTTCTCCGTGGCTCGTGCTGGTCAAAACGGTTACCACCA
>NODE_2985_length_233_cov_7.592275
TCAGGGGCCAAGAAGAGAAGAAAAAGGTGTATCTTCCCGTCTCTGCACAAACCTTGGACA
GCTGCTCGAGGTCGAAAAACTCGCCGATAGGCATCCCCCACAAGCCGAGAATTGTCTGAT
GCATGTGAGAACCAGCAGCAGGTGGCCACGCTTCCAAAGCCGGCTGATCGGAAGCGATGG
CTGCGAAATGGTTATTCCAGATGAATCTCTTCATGTCCTCACTCTGTTCAATTCCCGCAA
ACTTCTCCGTCAGCCCATCTC
>NODE_2986_length_199_cov_8.653266
TGTAAGATTCAGCGTTTCATGTCACAACCCTTCCAGGTTGCCCAGGTCTTCACGGGTTAT
GAAGGCAAGCTTGTTTCTCTCAAGGACACCGTCCGCTCTTTCAAGGAGATCCTTTCTGGT
GCCCATGATTCTATTCCTGAATCTGCTTTCTACATGTCGGGTACCATCGATGATGTCAAG
GCCAAGGCCGAGCAACTCGCAAAAGAGATGGGCAACTAGTTCTCTGG
>NODE_2989_length_64_cov_3.859375
CCAACACCGAGGTCGTAATCGCACCCCCTTCCATCTACTTGTTGTCCGTCAAGGCCAGCG
TGAGGCAGGACGTTGCTGTGTCCGCGCAGAAC
>NODE_2990_length_178_cov_7.280899
CTGCTGTTGTTGTGTTCGGTGACCCAGACAACGGACAAGGCTTTCCTGGTGTCTTGAATG
GCCGCTCAATCACCTTCTGCAGCATCAATGACCTCATTTGTCAAGGAGGTGATATCATTC
TCCCAGCGCATCTCAGCTATGGCGCAAATGCAGGCGACGCTGCTACTTTTGTAGCCTCTC
ACCTCTAAATAGTATTCACCCAACTG
>NODE_2991_length_316_cov_8.750000
AAACCCGCCGTAAAGTGTTTGCCCATCAGCTGACCAGGCGATTGACACACACTCAGGTTG
TCTAGCATCCTCCCCAGCATCGGTGTAAGTAGGCTTGAGCTCATCAACAATTGACTTGCT
CTCTAGGTCAAAGATCTTGATACAGCTAATGGTAGCAGCACATAACCAGTAACGATTGGG
AGAAAAGACGAGGGCATTTACGACATCACCAGCCTCAAGAGAATAGAGATGCTTTCCCTC
GTTAAGGTCCCAAAGCATGGTAATGCCATCCTTTCCACCAGAAGCAGCAAGTGAACCGTC
AGGTGATACGGAAACAGTGTTGATGTAGCCGCTGTGGCCATTAT
>NODE_2992_length_75_cov_5.986667
AATGTAAATATTATCGCAAGCCTCATTGATCTGAGGGTTGTTGAGATAGAGGATGGTCGA
GTTGAGTCCGTGCGCAGCGTGAATGCGGTCACAGGTGTCGTTG
>NODE_2997_length_98_cov_8.959184
CAAGTTCTGAGATCGTCGTCGGAAGAATCACCAGCTTGCTGTGGGATTGCGGAAAAGTAT
TTGAGGTAGTGCGGGTGGGCCTGGTGTTTGGTCACGAGTGCTGGTGCGTGTCTTGCGGCG
TCGAGG
>NODE_2998_length_189_cov_9.121693
TCAAGACTCAAGATTAATCATGGGTTTTCGGCACAATAACGCCCTTCCTGGTAACCACTT
CCGCAAAGACTGGCAACGCCGTGTTCGTACGTGGTTCGATCAACCTGGTCGAAAACTTCG
CCGTCGCAATGCACGTAAAGCTAAAGCTGCTGCCCTCGGTGTCCGCCCCCTCACTTTACT
CCGCCCTGCTGTTCGTGGTCAAACTGTCCGTTATAAC
>NODE_2999_length_194_cov_7.391753
TGACGACACTACAACCACATATTAAAAGGAGTAATGCGAGCTGTGAAGTCCCTATCGGTC
CTCAGCCCATTCATTTTCCTTCTTGATTTGCGCCTCCTCCTCGGGGGTGAAATCGTTCGC
GATATTGAAAAGCTTACGGATTTCTTCGGGGGTCTTTCCTTTAATCATGTTCGCAACGGT
CTTACAGCCAACATCAAGAAGGGGTTTGATATCAAGATAGTT
>NODE_3001_length_113_cov_6.761062
TCCGCCGTCCTCTGTCTATGTCCTCCCGCGGTGTCCGCCGAAGACGCCGCCCATCCAGAA
TACGGAACTGTCATTGGCATTGATCTTGGTACAACGTATTCTTGTGTTGGTGTTCAGCGT
GGTGGTCGTGTAGAAATCATC
>NODE_3003_length_356_cov_12.011236
CGTCGACCACGTCAGGGAAGATCCCATTGATGCTTTCAAGTCGAAACCCGAAACCGGTGT
TGCTCTCCTTGTCGCTATTCTCACCATCTTCGGCATGTTTGGTGGCCTCTTTGGACTTGG
CAGTGCATCGCAAAAGCCTGTTATTACCAAGTCTGCAAAGAAGACTGATCCCCCTGCCAC
GGAGAAGAAAACCGAGTCCTCTGATGATGAGAAGAAGGATGGCAGCCCCGAGAAGCACAA
ATAAAGTGCTAAAGTTTGATTTTTTGGGGTTCTTGAGTATTTTGTTCTCGTGGGTTAATG
CTTCGCTTTGAGTCTGTACTAGTTGATGTTATTACCTAGTGTATGTGGCCAGCATGACCT
GGTTGGGTCAGGTCGTCGTGGAAG
>NODE_3005_length_65_cov_5.415385
AACAAAACATTCACCGAGTTTCCGCCAGTAGTTAGCCTTCCTTTTCCATCCAGCACCCGG
AAACCATGCAGGGATGTATTTCATAGAAGGGAG
>NODE_3006_length_435_cov_9.259770
GCAGGCTGCCGATATTTTGGCCTCACCTGCCGCGATGCAAATCCGACAACTCGAAGCTTT
GCAACAGATGGCTAAATCTTCTAATAGCAAAGTTATCTTTGTGCCCATGCAGCTACAGAA
TGATGTAACCAGTCGCTTGGCTGGCGCTAGCTCTGAATCTGGAATAATGGATGTCCTTCA
GAACGAGACTGGGGACTCTGCCGGGATAAGCGGTGCGACCCGTGTAGGGCTCCTCAACAG
CGTTGCTAATGTTTAAGTCGGGGCACTGTTGGATGTGGGTTGCCATCGTTCATGCCAGTT
CTGGCATGCACTTCAGTGTCGAGTACACTCGAGACTACATAGCTCTATTCTTATGGCCAA
CTAGACGATTCTGGTAACTCCAGTGGATTCATGAATGGCGCCTTAGGATTCAGATAAATT
CTCACCCAAGTGGAGAATACAGTATCTGCCACTAATACATGTC
>NODE_3007_length_91_cov_4.153846
TGATGATGTCCCGGCTTGAGACTATTATCGTCTTCCCAGCTAACCTTCTGGCCGAAACCT
GCTGCCCCGATGACGAGCAATGCGAGCTGCAAGGTTATGTCTACACCATGACCAACGAC
>NODE_3008_length_122_cov_5.631147
TCCCTTAATACCGCTCACACGAGGTGCACCATGCCCTTTGGGAAGCTTGGAGTAGAAATC
AACAAGTGGACCAAGACCAGCACCGGAGCCTCCAGAAACAAGTTTGGGGGTAGCAATTTT
GGGAGGGACGAGACCTCCTAGGTTATGGCG
>NODE_3009_length_67_cov_6.000000
TTAGCTCCGAAAGGTCCATGGGACCAGTTCAACTTTGCACCAAAGAGCAGGATTAGTCGG
CCAATTAGCATCCACTCTATACAAGGAAACATTCA
>NODE_3010_length_74_cov_45.378380
GATGCTACGACTTCTGATGTCAACAGCATTCCATCCGTTTCTGAAACGGATGCCCAAGCC
ATCCTGGGTAGTGTTCAAGCACTCGAATCTCCTATCGAAAAA
>NODE_3012_length_75_cov_22.306667
CTCTCTCTCTCTCTCTCTCTCTTTCCATCTCTCTCCCTGTCTCTACCCCCTGTCTCTCTT
TGTCTCTATCTCGCCCTTCACGTCGCTCCTTGTTTCATGCATC
>NODE_3013_length_29_cov_2.137931
TTTCCGGCTCCCCAACGCCAATCCGGAGCCCTCACTAAGCCATTCAATCGGTAGTAG
>NODE_3014_length_112_cov_9.517858
TCCTTCTTAAGCTGCCTCAAGAAATACCAGAAACGGGATTTGGCAACAACCTCATTGGGC
GCGAAGATGCGCATGCGGTAGATTTTAGGGATGGGTTCCGACTCTGTAGGAAGATGGCGG
CCGACGACTTGGTACTCCTG
>NODE_3016_length_257_cov_9.638132
TTCTTGCGTTTTCTTGAGTTCTTTCTTGGTATTCGCGAGTGCTTCTTCCAATCGTTGTGA
TTCCAGCTCCAGACTCTGTGCTCTTCGTTCGCATTGTTCAGCCTTCAAATCAGCCTGCCT
CAACTTTTCAGTGGTCTCCCTTAGGTTTTTCTCACATGCATCGAGCTCCTCCTCTAGCAG
CTGAACCTTTCTGGCCAACCCTTCGTTTGTCGAGGTCGCGTCGCTGGAGATTGTGAGTTT
CTGCTTGAGGTCTTTGATCTGTGTTTCCAGCTCGTCGATTTCGGC
>NODE_3019_length_445_cov_12.444943
CAATTACCAAAAAAAGAGGCATTTCTCTTTTATTTCTAATAACACAACTCATCTAGTTTC
CAGTCTGGGCATCTACCTTGGCCGCATGAAGAAGCAATTCACAAACACGGCGAGAATAAC
CCCATTCGTTATCATACCAGGAAATCAGTTTGACAAAATTCCCGTTCAAAGGAATCCCCG
CTTTGGCATCAAAAATCGAAGAATGGTTGTCTCCAATAAAGTCGGTGGAAACGAGATCTT
CATCGGTATAGGCAATGATGCCTTTGAGGGGCCCATCAGCCGCAGCCTTGACAGCAGCCT
TGATCTCGTCATAAGTAGCAGACTTCTTCAGGCGGACAACAAGATCAACAACAGAGACAT
CAAGGGTAGGAACACGGAAAGAAAGACCAGTGAGCTTGCCGTTGAGATGAGGAATGACCT
TTCCAACTGCCTTGGCAGCACCTGTGGAGGACGGGATAATGTTGTTGTTGACA
>NODE_3020_length_300_cov_7.033333
CATCAACCCTTTGTCGCTTTGACGACAGAGACAACAATGATGACGATGATGACGGCTATT
GCAACGCCAATGATGATGCGCATCTTCATATCCTTCCACCACATATTCTTACGAACACGG
TTCGCTCCTCTACGAAACCCCTGTGCGGAAACAGCGAGGTTATCTGTCTTGTCATGCAAT
GAATCCACCAGTTCTCCTCGTTCCATAACTTTGTCTAAATTCGTCTTCATAATGCCCACC
GTATCATTAATCTGTGCCTGGATAGCAGCAGTTTTGGGATTCCCTTGGCCTGTACCAGAG
GAGGAGGAGGATCCATCGCGGGGGAGAT
>NODE_3021_length_67_cov_4.358209
AGCGTGTTACTATTCAACCCAAGGACCTTGCCCTTGCCAGGCGTCTTCGGGGTGAGAGGT
CCTAAACTGTTCTAGATATTGTACAACACATGTAG
>NODE_3022_length_313_cov_7.137380
TTCAGCCCTGACAATGCCCAAGAAACGCTGCCAGTTCCAGATGACCACGGATGCTCTGTG
CACTTCTTCTGCCCTCCGTGTTGCTGGTGACTGTCCACACTGCCGTGCAGCCTTCTGTAG
TGTGCATCGACTTCCCGAGCACCACAACTGCACTCACTTGGAAGACTGTCGACAGCAGGC
ATTCGAACGAAATAAGAGCAAGCTGGAGAGTGAGCGGACTGTGGCATCCAAGATGACTGC
TGCATAGCATTTGTGTCTCTCTTCATGTCTCATTTTGTGCTCTATCTTGTTGCGGGCATG
GATATTGTCATCCCATTTTATCGTTGCACTGGTGATTTACA
>NODE_3025_length_324_cov_12.648149
CTGGACAAGATTGTACCGCCAGCTCTCGAGTTTATGTTCAAGAATCCATTTACGACAGAT
TCATTGAGTCGCTTACCGCAATAGTTAAGGCCACAGTCATCGGTGATGGGTTTGACGAGA
AAACTACCTGTGGACCTGTGGTCTCTGAAGGCCAGTATGACAGAGTTTGGAATTATATTG
AATCCGGTAAAAAAGAAGGTGCAAATGTGATTCTCGGAGGTGTCAAACGAACAGGAAAGG
GGTTTTACGTGGATCCAACGATCTTCACCGACATTCGTCCCGATATGAAGATAGTCAAAG
AAGAGATATTCGGACCAGTGCTCTCTGTCGGCAGGTTCAAGACAGAAGATGA
>NODE_3026_length_128_cov_36.695312
CTGTGACGAGCTGATGTGTAGGTTCCAAACCACGTAGTGTAACGGGTCGACGAAGATGAG
TGGGAACTGAGGTATGTGGCGGCATTACTGGCATAGGTCTTCGCTGCAGTAATAGCAGAT
GAAATCTGGCTTTGTTGTGCAGATGAACATCCATTG
>NODE_3028_length_50_cov_4.700000
GACTTTACCGAGGCTTCGTCCCCTCCGTCGTCGGTATCGTTGTTTATCGCGGTCTGTACT
TTGGTGTCTATGATTCGC
>NODE_3029_length_76_cov_9.105263
AATGTCAACACAAGTAAATTAACAAGTTTCCAACAGATTTCTTTATCCATCAGCTACATG
GATAACAGCCTTCGCTTTGTTGGTACCCTTCTGTACCGCTCAAA
>NODE_3030_length_103_cov_4.718447
TCATTACCTCGCTGAGTGAAGAGAGCCTGCTGGCACTTGAACTCTTGCTGTTGGATCTCC
TTTGTGTGTTGCTTCTCGGTATCATGTTCCACAGCCTCCTGGACGGCTTCGATGGCCTTG
GTGTAATCACG
>NODE_3031_length_74_cov_4.418919
TTGGGAAGCTAGTTGTCAAAGTTTCCGAGGAGCCGGGCGTTGACCCGAAACTTTGAGGAT
GTGTTATGTGTATCTAAGATGTGAATGCAACACTGGAGGCGC
>NODE_3032_length_128_cov_9.664062
ACGCCAACACTAGCAGAAGGCAGCCTGTTCAGACGGGAACCAGAGTGAAAGGGTTCGATA
ATGTAGAGGGTCTTGGCACCACTGTTATCTGCACAATTCAAAACAGCGCCAGTTGGAAGG
GCGCTAGTGACGCGGAATTTTGAGCCAGAGGCTCCT
>NODE_3033_length_29_cov_4.206897
AGGAAGTCAGGGGTAGCAATTTGAACTACAGTGGTTTGACCAGGAGCTAATGTGTCC
>NODE_3036_length_318_cov_16.959120
AATATCATACATCCAATCTGACCAACGGTAATTTCCATCCCGCATCTCGATATATATATC
AACGCCAGACGTCGTTGATTGTTAGGCTCCCGCTAGCAGGGGAGGCATTCGATCGGTTCG
GGTCGGACTCCCATGTGATAGCACCGTTGAATTTGCGAATATACTTGTATTCGAAGGAAG
TACTGGCAGGAATGTTCACGGTGACACTCCAGATGGGATAATTGTCAGCGTTAAGTGCAA
GTGCATTATCAGGAGACCAGTTGACCAGAGCATCAATGGAGCCTGTCAAAAATATGTTTT
CTCCAAAGACTGTCGTTGCATCGACATTGAAGGTAACTGGAACAGT
>NODE_3037_length_29_cov_18.758621
AAAACGTCTTCCATTGAGCTGGCATGTTACCGAAACGAGTAGGAATGCCAAATATGA
>NODE_3038_length_117_cov_8.042735
TTGTCTTCCGCCTGAGAACCAACCAACTAAACGGCGCCCAATCATTCTTGTTCGTGGTGA
TGGCGTTGTTTTTCCTTCAAGTGTTATGTATCCGTAGATGACTCGGACCTGTATATTTTG
TATGGCCACCCTATCTGATTGATCG
>NODE_3040_length_66_cov_12.287879
TTCCATCAACCATATATTGTCATCATCCGCTTAAGCTGTTTACAAGTAATCGCAATTCAC
GACAGAGATCTGTCCCAGAGGGATCATGAATGAA
>NODE_3047_length_106_cov_7.556604
AGAGGGCTGCATTGTACGGCTCTACGACAGTGTCAGAAACCTTAGGACTAGGCACTACAG
AGTATGTGCACATCATTCGGTCGGGATATTCCTCCCGAATTTTGGAAATCAGGAGGGTAC
CCATACCAGCACCG
>NODE_3052_length_407_cov_14.749386
AGTAAGGTCACTCGGAGCCTCTTCAACAGCAAGTGATAAGACTTTGTCGTCTTCCGCAAC
GATCACATATCGCTTCGAACGTGGCCCTCCGAGATGGGGTGTAGCATCGTACAGAAGGCC
CAAGGTGGATGTAAAAGCACCCTTATCATCAGCTAAAAACTGTATATTTGTGCCGTCTGG
TGCCAAATCGTCTTTCCACGCTTTCGCCACAAAAACATCGTTTACAGAGATGACATAGAT
GTTTTTGATGCCTTTGGCTTTGAAGTCATCATAAGTTCTGATATAGCCGGGGATCTGCGC
ATTGCAAGTTCCAGTGAACGCTCCCGGAACGCCGAGAATCAGATTCTTTCCACTGAGGTC
GAGGCTCTTGGCCTCGTTAGCTGCATTTTCCTTCAAATGCGAGGTGAGTGGAATGATTGC
ACCTGGTTGTATTTG
>NODE_3055_length_127_cov_9.307087
GAACTCGACCCAGGGAGTGAAGCGTGCTCAGAGGCGTAGGAACCGATGTGTCTATACCAG
CGATCTGCATGAGGGGCTGAATTGGCGTCTGGTGGAGAAGAAATGGCCTTGTAAACGTGG
ACATCGGCCTGAGATGGGCCGTATCCTTCAACATA
>NODE_3056_length_29_cov_5.379310
TGAACTAACACCTTTTGTGGTGTCTGATAAGCGTGAATTCCGGCACCTTAACCTCGC
>NODE_3057_length_288_cov_11.715278
TGAGGGTCCAATGGATGACGAATCTGCCATTTCCGTCAGGGATTGTGATCCCCATGGTCC
TCTCGTCCTCTACGTGTCTAAGATGGTGCCAACCTCCGATAAGGGTCGTTTCTATGCTTT
CGGTCGAGTATTCTCTGGTACAGTCAAAGCTGGCCCCAAAGTCCGCATTCAAGGCCCTAA
TTACCTCCCCGGCAAAAAGGATGATCTATTTGTCAAGTCCATTCAACGGACTGTTCTCAT
GATGGGCCGTTACATTGAACCTATCGAGGACTGCCCTGCTGGTAACATCGTTGGTCTAGT
CGGTATTGATCAATAA
>NODE_3060_length_95_cov_5.031579
GGATCGAACCACCTTCCCTCGTCAAATCAGGAATTTGCTTGTAAACTGACCAGGTAGCCC
GCTTGGCGGCTTCAAAGTTCCAATGTTCAGGATCTGTAACCCAAGGTTTTCCACCGTGCA
GAC
>NODE_3065_length_104_cov_7.778846
GCAGATCTTCGACTCTCGCGGTAATCCCACCGTTGAGGTCGATCTCTACACTGCTAAGGG
CCGCTACCGTGCTGCTGTTCCTTCCGGTGCCTCTACTGGTGTCCATGAGGCTGTCGAGCT
CCGTGGTGGGGA
>NODE_3067_length_101_cov_6.297029
ACGAGGGTTCCGTCCGTTTGCTTGAGATTGCCCAGGTTCCTTCAGAGCATGTAGAGGATT
TCAAGTCCGTCCGTAAGTTCAAGATCTTCAACACCAACAATATCTGGATCAACTTGCGTG
CTCTCAAAC
>NODE_3070_length_107_cov_6.504673
CAGGCCATTGATATTAATGCTATTTCTATGTGTTCTGAATGCCCTAGTGGTGCGTTGCTC
CCGATGCAATGTGACCTGCTTTGCTATTCTGATAGTGGTCATGACTCTTGGCCCACGCGT
AGATAGTATAACCCA
>NODE_3072_length_29_cov_4.724138
AAAACGTCTTCCATTGAGCTGGCATGTTGCCGAAACGAGTAGGAATGCCAAATATGA
>NODE_3073_length_83_cov_5.506024
TCGTGGTCGGGAATAGGCTGCAAGGGGGAGGTGCGACCCTGAACTCCACCGTTGGCATGG
GCAGAAGAGGAATGGAATGAGGATGCATTCGATAGCGCCCTCCTGGGTGTG
>NODE_3075_length_300_cov_10.663333
TCCTGAAATCTGACTTTGGTGCTGTCACCCCCGAGAACTCCATGAAGTGGGATGCTACTG
AGCCTAGCAGGGGATCATTCAACTTCGGTAACTCTGACCAACTTGTCAACTGGGCTACTT
CAAACGGCAAAATGATCCGTGGCCACACCCTTGTCTGGCACTCTCAACTCCCATCTTGGG
TCTCCTCTATTGGTGACGGGGCTACCCTGACCTCTGTCATCCAGAATCACATCTCCAATG
TTGCTGGCAGGTATAAGGGCAAGCTCTATGCTTGGGATGTTTGCAATGAAATCTTCAATG
AGGATGGCTCCCTCCGCTCCTCTGTCTT
>NODE_3079_length_115_cov_32.321739
AAGCGTCATCGCAAGATTCTTCGTGACAACATCCAAGGTATCACAAAGCCTGCCATTCGT
CGTCTTGCGCGTCGTGGTGGTGTGAAGCGTATTTCCGGTCTGATCTATGAAGAGACACGA
GGTGTTCTCAAGATCTTCCTTGA
>NODE_3080_length_497_cov_8.476861
AAGGAATTCCATGAGCCTGAAGAATGCCTTGGAGAGTTAAGGCTCGCTGTCTCCACTTTT
CCCGATCCTCAGTGAGATCTGTAACTTGTATCTCGAGCGCCCGTTGATGCATGAGTTTGC
GTTTGCGACTTTTCCTAGCTGCCAAAGTGTTCTGACGACGTTTCCACTCAATTTGCTCGA
CCTCAGTTGCATTAGGTTTGAGTAGTTCATCAAATCCTTCCTCCTCTCCATCAAGCATCT
GCTGTCGAGCTCGCTTGCGTGCGAATATGACAGGCATCTCCTTTTTCGATGTGGCGGAGG
GAGTGACATACTTCCGTGGTTGAGTAGGCGCTTCGAGAGGGACAAGGGATTCAGCCGTGA
TATTCTTTCTTGTGCCAGTTGCTGTTGAACGACGAGGGGGATTAAGGTCTGGGGTATTGC
GTGTGGCAGGTGAGTCAACAGATTTCCAGATAGGTGAGGACAGATTGTCAGTTGGTGAGG
CAAGGTGTGATAGGTCAAGAGCAGGAGTTCCGGGTGAAGCGGGGG
>NODE_3084_length_132_cov_6.924242
TTGCGATAATTGATTGCAGCGCTAGCTTGATTGACGGGATATACCAGGACCTCGGCAACA
TTGACATGAGCTGGACGAGATGCTGCCCAGACGATTTCTTCTGCTATATCATGACCAGTG
AGGGGCTCGAGACCTTCATACACCTTTTTTGCCGCTGCTT
>NODE_3085_length_78_cov_4.500000
TGAACTGGGGTAACTCCTCATTAAGCTGTGCTTCATGTTTCCTCCAGTCGTATCCGTCCT
TCCAGTATGCGACCAAGCGCTGGATGTCTTGTAAAGGGGCACCATA
>NODE_3087_length_40_cov_31.125000
CATCAAAAGCTGCTTTCTTGGCCACAATATCGTTGAGGGCTTTTTCGATAGGAGATTCGA
GTGCTTGA
>NODE_3088_length_63_cov_3.349206
GGACAACTGACATGACGACATTACAGAGGTTGCTTATGAGGTCGTTCCAATTGTTACGAT
CATCGATACCGATGATTTGGTTATAAATGGG
>NODE_3089_length_149_cov_8.939597
CCCCAGCAGCTATGCCCACAAGTATTTCGGTCAGGAAGTTGGTGATAACGTTCTCAGCGA
CACAGTCTTCTAAGGAGCTTCCAGTTGTACACACACTCTGGCTTATTCATGCGGTAGAAT
ATCGGTTAAAACATGTGTGGTCTGACCTCTAATTATTTATGTGCTCCGTTTTTCCGC
>NODE_3090_length_82_cov_5.073171
GCTCAGATCAAGGCTATTGAGGCATTTGAAGTCAAAGCTGTTTCCAAGGCCCAGGAAACA
GAAGCCAGGCTTGATGTCGAGCTCGAAGAACTCCAGGCTACCCTCGCCAG
>NODE_3092_length_199_cov_33.241207
GCACCAGCGAAACCAGCAAAGATCTCTTTCGCCTTTTCATGACTCTGGGGTTTCCCATTC
CGTTCACAATGGTTATTATACGCTTTCGCAGCCTCATAGGAAGCAGCAGCTGCAATCAAC
TCATGTGAAAGCTTAGCTTCATGAGGCGCATTCTGAACCTGGTTATACGCTTGAGCCTGA
TGAGATTCATCTGAAAACCAACCCATGGTGATTTCTTATCAAAAGAG
>NODE_3095_length_65_cov_3.338462
AGAGAACGAATTTGTTCGCAACGAGCCTGGATAGCATCCTTGGAACCTTCGCCATTAAGG
AATATGGTATCTTCTTTGGTGATGGTAATAGAA
>NODE_3098_length_77_cov_6.259740
AGTGGAAGGAAAGCGTCTTGTACATGGGTCAAATATGATCAGAGTGCTCAAGTCACTGAG
GTTTCCGAGTTCAGTGTTAGTTATGCGAGTGGTTGGATCCCGCTA
>NODE_3100_length_113_cov_11.176991
TCCCCCGGTTTCTTACCCATCGGTACGGGTTAGTTCAGCTTCTGTTATAAAGCCATGTCT
GCTATACAACAAGACGACAACGCTGTCGCGGCAATCAGCGAGCTCAAGCACGCAGAAGCA
GAAAAGTCTGGCTTCCACTCG
>NODE_3101_length_85_cov_5.705883
GGCCAAAACCAGAGTTCAGGAATGGACCAATGGTATCGGTACAACAGCTGTTTTGGAGGT
CGTTGGAAACACAGATGCTTTGAATCTTGGGTATGAACTTGTTCGGGCTTTCG
>NODE_3102_length_78_cov_33.230770
GTTGAACAAATGAAGGATCTGTATTGTTACCCTGGTAAATGCACATGGATTACCTGATTC
ACCGTACTTCCGAGGAACGATTTGCTAGGCATTCCAAGTAGCCCTG
>NODE_3103_length_58_cov_3.586207
ACGAGACGCTTGAGGGACGGTTCGGAGGAAATACCATCATGCAGGCTCTTGTATCGTATT
CGTTCAACTTTTTGTCCACGGAAGAG
>NODE_3104_length_78_cov_4.794872
CTCGAAAACTGGTATTAGACAGATGCAGATGCCTTTCTATTAGTAACGGTATCATACAAT
CGGTGGAATAAGATAGGAATCGCGGGTGTCCCTTTTTCAGTATCCT
>NODE_3107_length_29_cov_13.344828
GATAGGGACAGTGGGAATCTCGTTAATCAATTCATGCGCGTCACTAATTAGATGACG
>NODE_3109_length_29_cov_41.241379
TGTAGGTTACAGAGTCCCGAATAACATTTTCAAGGAAGATCTTGAGAACACCTCGTG
>NODE_3110_length_156_cov_9.634615
TAGAACGACTTTTGGGTATGCAGGGATGTTGAGGGAGAGAAAGGATCAGAGAGGTTATAT
CCTGCAGGACGATATGTACCGCAGACGAGAGCACCTCCTGCTGATTCCATCGGAAATTGG
GTCAAAGAGGGACAACCCACAGATGGAGAAGATATTCTAGTTTATTTCAACATTGGAACC
ACAC
>NODE_3111_length_179_cov_6.139665
CATCGCGCTTCTTGTAGGGACCTCGCTTTACCCCCTTCTTCCGCTGCTTGCGCTTGGAGT
CTACGCATCCTTCGCTAACACCGTACTTGACACAGCGTAGACAGGGGCGGCCGTCGTCGC
ATTTCTTGCAGGCCTTTTGGCAATGAGTGCAAGCATTCTTTACCTGACGCCGCTTAGGCT
GTGCGAGAACAGTAGGAGACGGGGGGG
>NODE_3112_length_132_cov_6.545455
TGAATTTGATAATGACCTTGGACGAGGGACGAATAAGAACTTGACGCTTTCCACGGCGCT
CAGCGTTGACAATATTGTTAAGACAGTCATTCAGGACGGATACGCGGACCATTTTTTACG
ATGTAGAGGGTGAGAAGAAGGTCAAAGGAGACTTGCAGTG
>NODE_3113_length_106_cov_5.386793
TGACTTTTCTGCCAATATCACCCGTGCTCGTTTCGAAGAGATCAATGCCGCTTCGTTCAA
GTCCACTCTTGAACCCGTCGAGAAAGTCCTAAAGGATGCCAAGATGCCCCGTGACAAGGT
TGACGATATTGTTA
>NODE_3114_length_149_cov_34.718121
ACTCTCATCCTTGTCGGCGGCCTCCTGCATATCTGAAGTCCACAACGTAAGATTATCACG
GAGAAGCTGCATAATCAATGTTGAGTCTTTGTAGCTTTCTTCTGATAGTGTGTCGAGTTC
GGCGATAGCATCATCAAAAGCTTGCTTAGCGAGATGGCAAGCACGGTCTGGGCTGTT
>NODE_3115_length_64_cov_6.062500
TGTACAGTCTCCAGAGGCATTAGAAGGTAAGGTTAAGGAGGCCCTGAAAGTTCTTCAGGA
TTATGCTGCCCAACAGCCTCAATAATCCTCAA
>NODE_3116_length_75_cov_4.293334
CACGGTCAAGGTGAAAGCGGAGGCGAGCGAGACCATCGAGGATGGTGCATATGCTGAAGT
GACTGTGAAACTCGGGCTTATCAAACTCTTAAGCAAGGAATTT
>NODE_3117_length_115_cov_4.000000
TCCTGGAGGATCCAGCAACAGATATCGATGTGATGGGACGAAAGGTAATAACTGATATCA
GAATCTTTGCCTGCCCAGGCACGGAAGGTCTCGAGCTGGCTCTTGGGTTGACTCATCCAG
GCATTGAAAAAGTTGAATTCGCA
>NODE_3118_length_83_cov_7.337349
GTTGTGATGAGAAAGCAGTTGAGTTGCAGGTTTGGTAATGAGAACGTGAATCCCTCGTTG
GATGGCGTAAATTGCGATGCTATAGTGAGTGCTGTCGGGCGTGAAAATAAC
>NODE_3122_length_482_cov_14.253112
ACTCTGAGTCGCGTTGTCATCGGTGCAAATCAAGCTGAGGGTGTCCACTGTCTAGGCTCT
TGTACCTTGGACCACGTTTATTTCGAGGATGTCTGTGAGGATGCTATCACGATCAAACAA
GCTTCCGGTATTTCTCGTATTAACTACGGTGGCGCCAAGCATGCTGAGGACAAGATTGTT
CAACACAACGGTGGAGGAACAGTCATCATCAACTCCTTCTATGCCGAAGATTTCGGTAAA
CTTTATCGCAGCTGCGGAAATTGCGGTACTCAGCACCAGCGCACTGTTCAGATCAATGAC
GCTTGGGCAGTAGATGGCAGTGTCCTCGTTGGAATCAATCAGAACTACGGAGATACCGCC
ACCATCAGAACAACCAGGGCCCAAAGTGTCAAGACGATCTGCGAGAGATACGAAGGTAAC
GACAATGGTGACGAACCAGATGAAATCGGCAGCGGACCGGACGGTACTTACTGTCGCTAT
AGCTCCTCAGATATCACGTCGTAGAATTTT
>NODE_3125_length_147_cov_6.653061
CGAGGGTCGAGCATACGAGACTTGGAGTCGAGGGGGTCGACAGCAGGGTAGATACCGAGC
TCGGCAATACCACGAGACAAGACGGTGGTGGCATCCAAGTGAGCAAAGGTGGTGGCAGGG
GCAGGGTCGGTCAAATCGTCGGCTGGGACGTAGACGGCCTGGACGGAGGTGATGG
>NODE_3126_length_142_cov_6.992958
CGAGAGAACACAGACGAGGACACAAGGGGATGGTATGGATTGCTCTGAGAATAAGTAAGA
TACTGAGCATACTGAACAAGAGGGTCGGTAAGCCCGTCGCCGATTCCAAGGACCTTGAGA
TTCATCTTGATGCCCGAGACTGTCCCTTTATCAATGGCTGCATTCTGAGA
>NODE_3127_length_29_cov_14.896552
ATCACATAAGCGGCAGCGGCATCAGCAGGGGTTTGAGTGGCTGGCAGATTCTGTGAA
>NODE_3128_length_68_cov_20.735294
TCGCTGCCGTCTCCCACCTCTTGTTTGATGTTTACCCGGACTACAATGGTGTCAATCCGA
ACAATAACCCCGTTTGTGGACGCAAAGTCACTGCCA
>NODE_3129_length_108_cov_6.759259
CGCCACCTGTCGATCCGTCAATGCCTACTGAAGAGGAACTTATGGAAGAGTATATGAAGG
GCTTGGACGAGGAGGACGACGGAAAAGCGAAAGTTGTGCTTCCTGACCATCTCAAAGACC
AAATCTCTATTGAGAT
>NODE_3130_length_61_cov_7.803279
GGACAATGGGACACCGTCACTGCTGGTCAGTATACCATGTACCTTGACCAGTGGGGCAAG
GACAATGCGTCAAGCGGTCAAAGTTGCGC
>NODE_3131_length_529_cov_10.504725
AAGAACCGGTACCGAGGTATCGTCTGAGGTAAATACACAAAATGGAGTTATGCTATCGTA
CTACAAAGACGTCCATGAAAGGTCCGTGCAGTGTCAGAATTAATGGAAATGTCCAATGTT
AAACGTCCCATGAAAAATACCCGCGATGCGTATTGATTTGACCACCGGAACCACCAGCCT
ACTTGAACGAGTTTCTGGTCTCTGCCCTTCCGTCCGCAAGAGATCAAGGAACCTTCAGTT
CTGGATGGCGAAAATAGGTCCGGCATTTCCGGAATCACCCATCAACACAAGCTGGTAGTT
ATTTGCAGTTGGCACTTTCGGTACATCTACCCAAACTCGGCCATCCATGATATCGAAGCC
ACGAGCCAAAGGGTCCTTGTAGTCCAGCAGAGTTCCGTTCTGCGAGAGGAAAAGAGTACC
GGTGCGGTTCGTGATTTGCTTGGGCGGAGTCGAAGTATCCCATGTCACTTTCTGCCTTGT
TCCTACCTGCCACACTTCACCTGCAGCAGGAGTAACCAGTGGTGGCGTGTACACGTCTAG
TGGCGCCGAATAAACGA
>NODE_3134_length_257_cov_10.093385
ATCCCCAGGTGCGAATGATGGTACATTAATTATAATACAGCAAAATACCAAGGAGTACAA
TAAAATAGGGCCGAAAACCCCAACCAAATGGTGACAGGGAAATCAGAGAACAGATAGCCT
AAGCTTCTTGGCTGAGATCAGCGTTCTTCTTGGTCTTGTTGGGGAGAAGTTCGGGGTTGA
TATAGGGGACGACACCACCCTGCGAGATAACAACATCACCGAGAAGCTTCTGAAGTTCTT
CATCATTACGAATAGCAAGTTGGAGGTGGCGAGGCACAATACGGG
>NODE_3135_length_118_cov_6.305085
TAGGATGATAAGAAACTGCAGGCTGCCTTGAAGAAACTGGGCGCTCAGCCTATAGCTGGT
GTGGAGGAGGTCAACATGTTCCGTGAGGATGGAAACGTTTTACACTTCACAGCACCCAAG
GTGCAAACAGTGATCTCGGGTAATAC
>NODE_3136_length_73_cov_25.945206
ATGTTGATGCAGATAACGTTTTAGTGATATATCTATATCAGAGTTCAAGGACTTCGTAGC
CAAGGTTAATTGAACGAGGCGTAATTAATATATGTGACATG
>NODE_3144_length_219_cov_24.127853
GACTCTGGGGATACTCCGCACATTACCAACGGACAAGTTGACATTGTAGCGGGAATTCAC
CGGTTCTTAACGAAGCCCATAGCAGCAGATTTCTCACGGAAGCACTGACGACAGAGATCG
AGGCCATACTTGCGTATGAGACCAGCTTGATGTGCACAAAGGCGGCACTGACGACTACCC
TTTCCAAACTTCCTGGGGCGAGAAAACCAGACAGCGTCGTGCGTCATTTTTAATGAGGAA
AGGTTGC
>NODE_3145_length_140_cov_16.150000
TAGGTTATGCAATTACGCATGGTTGCTGCATCAGGCTGTTGTCAGCACTGGGATCCACAT
TGTTCTTGGGGATAGCTTCAGCAGGATCTTCATTTCTCGAGTACGACAAGATATAAGTGA
ACAATGAAAAATCGTCCATGATGTAGTTCGTGATAAACCAGAGAGATG
>NODE_3146_length_58_cov_8.413794
CTGGTGCTCCTCAACAGGACCCCACCACTCCTATGACTTCTGGCCCAGCAGATGGTGATC
TCATCGAGGCTGACCTTCGTCCTTTG
>NODE_3148_length_235_cov_7.365957
TCCTGGACGATTTTTTGCACTTGATTCCCTCTATGCTATCGTTACTGGTGTCCTTGCATG
TTTTACCATCAAACACCCCAACAATGGGAAGAAATCCACCACAACGAAGATGTCGAGTGG
TGTGATCTCATTTCCGGAGGCATATGATACAATCATTAAGCCGAGGTATGAAGGAGTGGA
GGCTTTGATAGAGAATGAAATAGCCGATCTTCAAAATAACAACTGACCAAGAGTATTCAA
ATTTGGATGTTAAAAACTTTTTT
>NODE_3149_length_119_cov_5.873950
TTCATGGCATTGACTTCACCCACCACCGAGATTGCCAAGCTTCAGTTGAAGGACATCACA
CAAAAATCTAGATTTGAGGAACACATGTATCATTTCATACAGCATGCCCACGTTGCTCCA
CGTGCGAAGAAACATTCGCCGTTCGTA
>NODE_3151_length_248_cov_6.181452
ACAACCGGCTACTGGGCTACATTCTATGTCCACAAGCCTTGTTGAGAGGGTAGTACCCGA
CCAGTCAAAGAAATTCAGGTTGCTGAAGTTCATTTGAGAAGGCAAATCATCTGAATGGCC
CCCATTCGTCTGGTAGATGTGCAAAGGTAGACTAACTTGATTCAAGCGGACATTCCTGAT
GGTAACGTTTGTGACCATGCCAGGCCCCGCACCACCACCTGTGGGTGGTAACCCATTGAT
CGAACCGTCCCATGTCTTGAAATAGACACCGTTTCC
>NODE_3152_length_291_cov_6.835052
GGCAAGAGAGGTGACGCTGCTGTCCCGGAGTAAACCTGAGGAAGAATTAATGTTCATAGA
TTTGATGCCAGTCCAGAAGCTGCCTAAGGAGAGGTACCAATTGCTGCCGTCAATCAGAAG
ATTGGGGTCGATTGCATTGTAGTCGTTAGCACTCGACGTGGAAGTGACCATACCGACATG
GGTAAAGCTGCCTGGCATTCCCGTCGATGACTTGGCCAAAAAGATAGCTGAATTCTGAGA
CCCAAAGCTGGATGCGGCATAATAGAGGAAGAATTGCCCGTTGACAACGGTACAATCTGG
TGCCCAAAGATTACCATTA
>NODE_3153_length_284_cov_9.852113
TACCCAGACGTATCAGCACAGTCCGATAGATATCGTATCTGGCTTGGTGGAAGGCCCGTT
TTGATCGGTGGAACTTCTGCCTCTTCTCCTGCTTTCACAGGTTTTGTTGCCCTCTTGAAT
GATGCCCTTTTATCTCAAGGTCTTTCTCCTCTCGGATTTTTGAATCCCTTGATCTACTCC
ATCCCAGAAGCATTCAATGATATCACCATTGGTCACAATTCTGGATGTGGTACCACCGGT
TTCAATGTTACAGAGGGATGGGATCCTGTGACCGGCCTCGGTTCTCCTGACTTTGGAAAA
CTCTTAGCTTTT
>NODE_3154_length_74_cov_2.540540
GGAAAGAATGGGAGAAGCCAGTGACATACACCAGAGATGAAAGTCTGGATGTCAGGAATC
CGAGGCGCGACGTCTTCCACAAAGGGTCTAAGTCAGATACAG
>NODE_3155_length_223_cov_23.403587
GATGCATCACTAGCCAACCATGCTACAACACCACGCATTTCATCTGGCCGACCAACCCGA
CCCATCGGATTCAAACTAGACCATTTGTCAAGAAGATGCGGCTCCTTATCGAGATAGGCT
GCCGTCATTTTGGAGTGGATATATCCAGGAGATATCGTGTTTACCCGTATTTTCTTTGGT
CCAAGCTCGCAGGCCATGCTGCGGGCCATTTGAAGAACCCCCGATTTGCTGGTGTTGTAA
GAGACCCATGC
>NODE_3156_length_171_cov_6.426900
ATCTCATATTGCGATCCAGTTGCTGGAGGCTGGCTACCCAGTACGCGGGACTGCAAGGGA
AGCAAAGGCAGATATTCTCCGCACTAAGTTATCTCCCAAGTATCCTTTGTTGGAAATAGC
TGTCGTGAATGATGTGGCAAGTGATAATGTGAAGGACGTGCTCAGTGGTGTTGGTGCGGT
CATACATGTTGCATCCCCA
>NODE_3157_length_68_cov_4.573529
GGATTGGACGCCGATGAAGGAGAAGATGAAAGCGAGAACGAGAGAGAGAATAGCTTCGCC
GACATTCATGCTGAATTGAGTCGCCAGAATCGCACA
>NODE_3159_length_77_cov_14.896104
TAAAGGGGGACTTGATCCAGCGAGAGTACGAGCATGCAAGAGTCCAGGAAGCGTCAACCA
AGCGCCAAAAGCTGGTTTGGACGACCGAAGAGCTTTTAGGAGAGG
>NODE_3162_length_95_cov_8.905263
CGGGGGTTTATATTGATATATTTTCCAGCAGCACCTTCCAGTACAGCTACCCTGCTATGA
CTTTTGAGATGTTACTCAGAAGAGTTCACTGATACTAATTAGCTTAACAAATCCGACCAA
AAT
>NODE_3164_length_123_cov_15.422764
TTCCGTATCATCAACGAATCTGCTCGTAGTGTCTTTACCGTATCCATTGACAATCACGAT
ATGACTGTTATTGCGGCCGATGGTATTAACACTCAGCCTCAGACTGTCAAGTCTGCTCCA
GTCCTTGCTGGACAACGCTACGACGTTGTTG
>NODE_3165_length_68_cov_30.779411
AATTTCAGCGCCATGATCGCCCAGCTTGATCCCGCAGTGGCCGCTACAATTAACGCCTTG
AATACCACCTTACCTGGCGCTACTGGCTTTGTCCAC
>NODE_3166_length_148_cov_3.972973
CTTGATTGTCTGCAACAAGCGACCGCAGACCGTGCCTTCACTAATGCCAAACAAGCAGGT
GACATCAACGGACAAGTTGCAGCTCTCATCTACCGTGCTCTTGAGCGCAATACGGGAAAG
GTTGGACTTGTCAGTACCTCCTGCACTGGTCTCCAAGCTGTGAATCCGGAAATTGC
>NODE_3168_length_72_cov_4.027778
GGGTGGTCTGAGTGACGATGAAGCCAAGCCTTGAGGAAGTCGGTAGTCTCTTTGGGAAGT
TTTCCTCGTTTACGTTGCTGAGGACGGTCGACAAGCGTCG
>NODE_3172_length_76_cov_3.171053
TCCATCCAACTTGTCCAGTCCCCATACACCAACGAGCAGGTTCGGAGTGGAATAACGGCA
GGCGATAACTGGCACTTCAGTATCAATGGCAAGGCATTTTATGC
>NODE_3173_length_121_cov_11.231405
CGCCTGCGTGAAAGAAGTCGAAACAATATTTATCTCAAGTGCGGTTCTTTGCTGCGTATG
TTGTATGTCTGCAGTTTGATTACCATTGCTATATGCTTGTAAGATATGTTGCACAAGATA
GGTGATGCCTTGTATTCTGGCGTTCGATC
>NODE_3174_length_284_cov_8.440141
TTCAGAACAAGCTCGCAGAATTGTCAAGGATGCTTATCCTGGTGACAACACTGTCTCTCA
GGCTGTGCATGAGCTTGACTTCCTAGAATTCTCTAACTTGGAAGAAAGTGTCAAGGCCGA
CGTTCAGTTCTTAAAGGAAAATGATCTAGTCCCGAAAGAAACCACTATCACAGGGTGGAT
TTATGATGTCGATACCGGTAAAGTTAGTCAGGTTGCGTAGTAGTTATCCAGTTCCGAGTA
ATTTGATTCCGGATGTATTGTCAACAGTTACATTGTGCTTCCAAGTTCTTGTGACAATAC
CTTATCCAAATA
>NODE_3178_length_249_cov_11.682731
CTTTCTCCTACCTTCACCTCTACTCACTTTTCCCGTTAACCCTTAAAAATGGCTGAAGTC
AAGCAGGGTAAGAGCGCCAAGGAATTCACAACCGATTTCCTCATGGGTGGTGTCTCTGCT
GCTGTCGCTAAAACAAGTGCTGCTCCCATCGAGCGTATCAAGCTCCTTGTTCAAAACCAG
GATGAGATGATCAAGCAGGGCCGTCTTTCCGAGCCATACAAGGGTGTCAGTGACGCCTTT
GTTCGTACTTATCGGAGCGAGGGGGCCGTTGCCTTCT
>NODE_3180_length_79_cov_4.848101
CCTGCGGAGTAATAGATGTACCAAGCACCTTCATTGGGTTGCCAATGAATTTCAGGAGCC
CATAAATTGCAGCACCTTGAAGCGGTTGAATCAGTCCAGACAACTTT
>NODE_3182_length_212_cov_28.066038
TGGCAAGCACGGTCTGGGCTGTTCAGAATCTCATAGTAGAACACGGAAAAGTTGAGAGCA
AGACCAAGACGAATAGGGTGCGTAGGAGGAAGCTCCGTGACCGCAATATCGGAAGCAGCC
TTATAAGCCTCAAGGGACTTATCAGCGCTTTCTTTACGTAAGTCACCGTCGGAGAACTCG
GCTTGGTAGCGCCGGTAGTCACCCATCATCTTGTGGTAGAAAACTTGGGACTCGCCGGTG
>NODE_3183_length_150_cov_4.673333
TACGGCAAGTCTGTTGAAATTGATAACACTGACGCTGAGGGTCGTCTTGTCCTTGCTGAT
GCCATTTATTACGCTATCACTGAGTACAGTCCCCATACTCTCATTGACGTCGCAACTTTG
ACTGGTGCTTGTGTGATTGCTCTTGGAGAGGTTTATTCTGCTGTATACTCCACTTCGG
>NODE_3184_length_56_cov_21.660715
GACAAGTCCCTTACATCGACGACAATGGATTGATTTTGTATGAAAGTCGTGCTATCAGCC
GATATCTGGACGCCAAGGTGCCTC
>NODE_3186_length_87_cov_8.678161
TGTCCTGTCCGCCTTTTCACAAATGACAGGAATACGATCGGGGTACTTCTGTCGGATACG
CTCGGCCTCAGCCTTACGCTTCTCAAAGGGATGCTCATCCTTAAACTTGGACCTC
>NODE_3187_length_29_cov_18.517241
GCCACTCCTCCGAAGGGGTCTCTGGCAAATCCAAACAATAGACCGCTCGCGCACCCA
>NODE_3188_length_44_cov_29.022728
TCCAAACAATAGACCGCTCGCGCACCCAGTTCACATAATGTTAGAGCCATCTCGAGGCCA
AGCCCACGATTG
>NODE_3190_length_71_cov_11.788733
TTTTTTATTGTTCCATCCTTTTCCTTTGTTCTTCTCGAGAAGGTTGTTGTACCACTATTA
CGATACTTCTGCTGATTAGAAATTTTATCGAAGACTGTC
>NODE_3191_length_58_cov_5.206897
TAACGATGTTCCAGGACGACACCCAGCCCTTGTGTCGCATTTGTCAAGATATCAACAATA
CCAGTATCAAGGAAAGGCAATCGATC
>NODE_3192_length_66_cov_4.151515
ACCGCTCATCCGCTACCGTTTGCATGGGCACCTCTTTCATCATCAACGTACTCAACAACC
CCAAGGCAGATATCCCCAGGAGGGTTTGCCACAA
>NODE_3193_length_189_cov_6.962963
TAAATTCTCGCGAAGGTAAAATTATCAATGTTTTGGATAGCAGCTACCGCCTTCCCATTT
ATCGTCATATTGGTTAACGGAGTCTGATTGATCCTCTCTTTCCCGTACCAATCCATAGCC
AGCACTGACGCGTGCCCTCCGAGCCAATTACAGTTGATGTCTGCATCACCAGCCCAGATG
AGAATTTTCATTTTGGAGTCCGCCAGATCACCGAGAA
>NODE_3196_length_130_cov_2.523077
CACTACTCATACCTTGAAAGCTCCATCCAACAAAGACTCTCAGGCGACTTATTTTGCCTC
GACCAATGCTCTGGTTCAGCTTTCGTCCTCCGGTTCAGCTACTTATCTCTCCTTCGACCC
ACAAGATTCGAGTAAGAATGCTAATGTCGATTTGGTTA
>NODE_3197_length_133_cov_6.609023
CAATGCGGGACATGAACATCGACTATCACCCTCCTTTGGGGGAACAAACTCAGGCCATTT
TCCCCCAAAGCCAGGATGTCCTTCCGGCGTCACCTTTCCCTTGGGCCTTGGGGGAATGAT
CAAGTTGATTACAGACAAGCTGAGATCCCACGAGAAGAAGG
>NODE_3199_length_29_cov_9.793103
TATTTCTTAGCAAGCCAGGCGCCCTCGAGGTCAGGGTTTTTTGTGACTGGGGCAAGC
>NODE_3202_length_128_cov_6.414062
TCCCTTCTCCAGATGACTTTTTATTTAAGGCTTGATCGCAATTTTGAGGGCACTCCTGCT
GTTCATTTTCTCTAGCGCGAGGTGATAATCCTCAAGCTTGAATACATCAGTCACCATTCC
CTTCACGTTAATTTTGCCCCCATCAAGATATGCCAC
>NODE_3205_length_106_cov_6.377358
TGTGTTTCCCTCGAAGTTGGCGCCAAGACGTACCTTGACCGTTCTTCTTTCATGAAAATG
AAAATCAACAACTCCGGTGTCCTTGGCCTTGCTTACAGCCAAAAATTCCGTGAAGGCGTC
CGCGCGACTTTCGA
>NODE_3206_length_434_cov_9.555300
AGCCCATCTCTCTCTTCTTGTCTCGTGTGTTCACTCATATATTTCCTGATAAATCCAATT
CTCAGCATCAAAATATCTCCCGTCCTAAACTCCACCCCTTGTGCTCTCGCAACTTCTTCC
AACATCGGCACCGTAATGCTATACGTCTGCCAAGGATTGTAAGGCAATGAACCATTTTTC
TTTTCCAGATAGGACACAAGGTCAAGTAGGACACCGCGCCCGCAGATACCGTGAGTAGCC
CAGTTCTGGATACCCAACTTCTTATGTTTGTCTTCAATGTTATTCGGATCGGGATGCAGA
ACCTTCCCAAGGGGCAAACTCTTCGCCGGTGTATTGTTATAAAACATGTCGTGCTCAATG
ATCCCAAAGTGCTTCATCCCGTCCCACTGCGTTCCCGATTGCGTATTTATATGCAACTCA
TCGTCTCTTGGCATCCCAGCACCCGGTATCCTCACAAGCGTG
>NODE_3210_length_29_cov_10.448276
TGCCTGGCAAGCTTTCCCATACCGTTTTTGTTGGTGGAGATGACAAACTTATCAATC
>NODE_3211_length_120_cov_12.416667
GTGGCAAATCCCCCAGTCTTGATTTGGCCGTTAACCGTGCAGCTGATGCAGGATTGCACT
TTGCCGTGGCTGCTGGTAACGATAACCGCGATGCGTGCAATTACTCTCCTGCTGCAGCCG
AGAAACCCATCACTGTTGGTGCATCCAC
>NODE_3214_length_233_cov_10.643777
CCCCGATCCATTGGTGCCGCGACTGCAAAGGCCTTGGGTGCTGCAGGTGCCAATGTTGTT
GTCAACTATGCCTCGAACGCATCCGCTGCTGAAGGGGTCGTTAATGACATCAAAGCCACC
GGCCAGGGCGACGCTATCGCTGTCAAAGCAGATGTCTCCACTGTCGAGGGTGGCAAGTCA
CTCGTCGACGCTGCTGTGGCAAAATGGGGTCGCCTTGATGTTCTCGTTTTGATCGCTGGC
ATCATGGGCAGCAAACCCATC
>NODE_3215_length_80_cov_6.087500
TCACGTTTCCATTGCGACATCGGTTAGAGTACCTGGGCGTCTAACGCTCCTTGTTCTGCC
TCTTTCTGCTTGTTGTTCTTGTAGCCAACTTGAGCCACTCAAACTATC
>NODE_3216_length_66_cov_5.954545
TGTCGGTGCCAGTCTTTTTCTTGTAGCTCTTGACGAGGTAATCGATGACACGGTTATCGA
AATCTTCACCACCGAGATGAGTGTCACCAGCAGT
>NODE_3217_length_29_cov_27.931034
ACGAGACAATAAATGATAAGAAGGGAGGGGCTTCTGAGAGATGAAGAAACGAGTCAA
>NODE_3218_length_116_cov_8.896552
ATGCAGGGAATGTACCAGCCTCACGCTGCTCGTCAAACCTATTGATCCATTCGTTGGGGC
ACGCAGAGTTATAGGTCCTCTGGAACTGCTTGCAAGGTTGGAAGTCCTCGCCTTTGGCGG
CAACACATTTGAAATAGTCCACGT
>NODE_3223_length_282_cov_8.925532
TGCAATTTCGATAATTCAACCCTCCTCAGCATTGTGCAAAATCATTGTCAGACCCTGGTG
TCCCACTACCAAGGTCAAATGTACAGCTGGGATGTCATCAACGAACCATTCAATGACGAT
GGCACATTCAGACAATCGGTGTTCTTCCAGACCACAGGGACCGCTTACATCTCTACTGCC
TTGAAAGCCGCCCATGATGCTGACCCGAACACCAAACTTTACATCAATGACTTCAACATC
GAGGGAACTGGTGCCAAATCTACCGCTATGGCTAATCTCATTCAGAGCCTCAAGACTCAG
AACGTCCCTG
>NODE_3224_length_102_cov_13.254902
TAGCCACAGTGGCAACACTCAGGTGCACTGTGGTCGACGAGGGAGCAAGTCTCGGAGACA
CGGGAAGTGCTCAGGACTGCGTCGGAAACAGATGAGACGATGACTGCCTGGACAGCAGCA
GCAGCAACAA
>NODE_3227_length_226_cov_8.615045
TATTTTCAAGACTATTGGCTCTGTCACCATCAAGTTCAACTTGTCCTCTAGCCAAATTGG
TGCACGTACTTTGGAGATTGCGACAACACTCGCCTTTGCTGGGGGTCGTCCACAAGTGCA
GGTCAATGGTTGGACAGGACCTGCTCCCTCTCCTCCTAGTCAACCGAATTCTCGAGGTGT
TACTCGCGGTACCTGGAGAGGAAACAACATTTTGTATGCCGTCAACATCCCTTCGGGAAT
GCTCGTTTCTGGCG
>NODE_3228_length_61_cov_9.311476
CACGTCAATCCGGCCATACTTACGACTCCATTTATACTCTCGGACTGCTATGACCAGTAT
ACCCATTATACCCCCAAGCCCGGTAATAG
>NODE_3229_length_115_cov_7.060870
TGTCTGGTTAAAACATGGTCTCCTCCTCTCAGCTCTAGGGCTCCGCCGGACTCCAATCTA
TCATCCAATACTATCTGACCCGTACCTGGAAGTGTCACTGTTCCTGATGTTCCTCTCGGC
GTCGAAATCTGAACCGTTAAAAC
>NODE_3232_length_191_cov_8.654450
AAATCGTTCCCGAGAACACCTCAAAAATTTTCAGTTCTCGTGGTCTTGATCTCAAGCTCC
AAAAGAAAAATGTCAAGGCGGAATATTGGCCTCGCCTCACAGAACTCCGAAACAATTTTG
TTAAAACCAACTTCAACAGATGGGTAGATGAGGATGAACAGGATGGTGCGCCTGATCAAA
ATGATTTTGATGCTGATGGCATGGGTGGCATGGGTGGGA
>NODE_3233_length_253_cov_7.391304
TCATTCCACCTAGAATCATCAGAGAGCCATCAAAAATTCTCAGACTTGATGGATACCAGC
GGGTTTCCGCCAGATGCATAGTTTCTGGGTCTTCAAACAATGAGCAGCCAATTCCATTGG
GGTCATCACAAGGTTCCCATATCCTGATTCCCATTCTACCGTCGTATGCTTGCGGAATGA
CAGGAATGTGGCCACCAACGCTGACCATTGTACCATTGCTCAGAAACCCTCCAGAGGCAC
AAAAGCTATCCGTTATGAGGTCGAGAGGTGATGCAGTGTTC
>NODE_3234_length_60_cov_3.833333
GTTCGCTCTAGTCGATCCAGGACGAGGTCTATGAGTCGTTCGAGGTCCCCGATGTCTAGG
TCTCTTACTCCTCGCTCGAGATCCAGGC
>NODE_3236_length_61_cov_12.065574
CATGGAATGATTTGACCGCAGACACCAATTGGATCGTGGCGAGTGAACGCTAATTTAGCT
TTGTTGTCGACTTCGAGGGTCTGACCCAT
>NODE_3237_length_283_cov_9.254417
TTACTGACCCTCAAGTTGCCGCTGATCTCAAGAAGAAGAGGACGTTTCGTACCTTCTCCT
ACCGTGGCGTTGAGCTCGATAAGCTCTTGGACATGAGTAACGAGGAGTTTGTTGAACTCG
TTCACGCCCGTGCTCGCCGTCGGTTCCAACGCGGTCTCAAGCGCCGTCCAATGGGTCTCA
TCAAGAAGCTCCGTAAGGCTAAGAAAGAGGCTCCCCCCAATGAGAAGCCTGCTGTGGTCA
AGACACACCTTCGTGACATGATCATTGTTCCCGAAATGGTTGGCAGTATTATTGGTATCT
ACAATGGCAAG
>NODE_3238_length_260_cov_25.600000
GCGAAGATTCAGGACAAGGAAGGTATTCCTCCTGACCAGCAGCGCCTTATCTTCGCTGGC
AAGCAGCTCGAAGATGGCCGTACTCTCTCCGACTACAATATTCAGAAAGAGAGCACCCTT
CACCTCGTTCTTCGTCTCCGTGGTGGCAACTGATCCCTTTGCTTGCCAAGCTTACTATTA
GGATGGGTATCGCCTTACTGGAGTAAGCCTGTTGCTGTGATCGTTTGCATTCTATCTGTA
CAATATCATACCATCATACCAATTTACAATTGTTGTGTCACGTTCAAT
>NODE_3239_length_189_cov_7.984127
TAGAATGACCCCCCCCGCCACCAGCGCACTGTTAGCGCAACAACAACGGGACTATCAGAC
TGTGATTGAAGCATGTAAGGCGGTCTCCGCTTGCGTTGGTGTCACTGTCTGGGACTGGAC
CGATAAGTATTCCTGGGTTCCTGGTACCTTTTCTGGTCAAGGTGCTGCATGCCCCTGGGA
TCAAAATCTTGCCAAGAAACCAGCCTACCAAGGAATT
>NODE_3241_length_31_cov_335.548401
CCTCTTTCCTACATCCTTCCACCTCGCAACCGCTTTGTGGACCTTCGTCACAACGATTG
>NODE_3244_length_61_cov_4.639344
TTGATGCTCCACCTTTCTTTTTGGCCTTGGGCTTGAGGCTTTTAAGCTTTTGTTCCAGTT
CATGGGCTGAGGCGAAGTAAATGGGAGAG
>NODE_3245_length_62_cov_3.758065
GGTGAAGTCCATGCCAGCCATCTCAGCGATGAAGGTCTCCATCCCGCTGCCTACCCATGG
TCCCACAAAGGTGTCTTAGACTCATTCGAC
>NODE_3246_length_128_cov_7.101562
GAACATGATTTGACAAGATACCCATGTCACCGGACTCGGCAGGAATGTTCACCTGAATAA
CATCTTGAGAGGAGAAAATAGTCTTGTGGGGGAGGACCAGGGATAGTTTGAGTTTGTCGC
TGACTTCAGCATAACCACGCCTTGCGAGTGTAAAAA
>NODE_3247_length_77_cov_6.012987
CTTTACCGACTATCAGTGCCTCAGCGCAGTCAAGCAATACACCTACACCTTCTAGCGCAG
GAGCAGGGTATTTGATTCCTCATCTTTCACACGTACAAGCTATAG
>NODE_3249_length_98_cov_6.683673
TCCGCATTGAGGTCTACGTCCCGCCCTACCTTGCCACCGGCCTGAAGCAGCCTACTTTTG
ATCTCAGTGAAAATGATTGGAGTTATAGTGGTCAATACAAGATTACCAACGTCCACCTGT
TCCAGG
>NODE_3250_length_44_cov_9.500000
CATCGACATTGAAGGTAACTGGAACAGTACTGCCCCCTCCGCCTCCTCCACTGCCACCGC
CAGAGCACGTTG
>NODE_3251_length_69_cov_6.376812
GAAGGGAAGACGGCACGAGGAGCGTCATCGCCAGCAAAACCAGCCTTACACATGCCAGAA
CCGTTGTCAATGACGAGAGCAGCAACTTCGTCCTCCA
>NODE_3260_length_29_cov_6.241379
TCTAGAATTACCACAGTTATCCATGTAGAAAGGTATCATCAAATAAACTATAACTGA
>NODE_3261_length_316_cov_9.411392
TTGTATCGGTCGTCAAACCCGCTGCTGAATTAACGCAAGATGATTTCTCAAAAGTCTTCA
ATGTCAATGTTTTCGGCGTATTCAATACTTCTCGTGCCATTGCCAAACATTGGATTGATA
CTCATAGAAAGGGATCTATCGTCGTCACTTCATCTATGAGTTCTCAAATCATCAATCAAG
CTGCTTTGAATAGACCTCTTACTCAAGTGTTTTACAATTCTTCCAAAGCGGCTGTGTCCA
ATTTAGTCAAAGGTCTTGCGGCTGAATGGGTGGGTCATGGTATTCGTGTGAATGCGATTT
CACCTGGATATGTGAGGACAGATCAAACGTCGCATATGGATGTC
>NODE_3263_length_70_cov_6.985714
ACGATAGTCAGAAAATGATGATACAACTGGGGCGTATGCGAGGATTTAGACACCCCGATC
TCTTCCTGTTCCCTCAGATATTCAACAACTTCGCAAAA
>NODE_3264_length_473_cov_14.653277
TTCCAATCTCACGAGTCACATTTTCATAATGTCTGCGCCCGAAGCCGTCGCTACCACCAC
TCCTCCTGTTGAGGCTCAGCCCGTTGAACCCATCCCAGCTCCCACTGCTGAAATACACAA
GGATGAAGAGCCTGTCGCCGTTGCCACCGAGCCTCAGCAGGAAGCTCAGACCGAGGAAAC
CCCGGTTTCTGTTGAGCCTGTTGCTGTTCCAATCGAGGATGAAGTTGCTCCCGTTGCCTT
GGAGGAGCCGGTTAAAGAAGAGGTCAAGCCCGTCAAGAGTGAGACCCAAAAGGAAGAGAG
GCCTAAAAGCCCCAACGCGTTCATCAAGTTCTTCGCTTCCATCAAGGACAAGGCGAAAGG
TAGCCCTAAATCTCCCAAGAAGGAGAAGAAGGAGTCCGAGGCCGACGCGCCTGTAGCTGA
GGACTCCCCCAAGGAGGAGGTGCTCACTGCGGAGCCTACCGTCGCGACTCCCAAGGCTGA
GGATGCTCTTGTTGCTGACCC
>NODE_3265_length_134_cov_7.716418
CCCAAGAGCCATTATACCAGCTGGGATAAGCTGAAGTCCGAAAGGAATTCGCCAGATCAG
CACACTTTCTGAAATATGAATGCCAATGCCATAGTTGACAAAATATGAGATCATAACACC
AGTCGCTACCATGATCTGGAAAAGACCCGTGATACGCCCCCG
>NODE_3267_length_182_cov_14.857142
GCAAGCCTTTGATAATGCCAATATTCCCAAGGACCTCTCTATCACTTTTAACCCCAACGC
CCTCCTTGGAGTGACATTCCCCGAGCCTGGTGCAGATCCGATTACGATTCATGCAGGCCA
ACAATTGCCTCGTGACTCAACCGCTGGTCCCCCGACTTTCACCTTGAGGGACTCCAACTG
TCAAGGTCCCTTTGTTATTGCTGCAGTTGA
>NODE_3268_length_29_cov_4.206897
CGACAGTATTAGCACTTGGGGCCCGAGCTGGGGATGTGGTTCCGGCATCTGCTCCAT
>NODE_3269_length_80_cov_3.412500
GTCTTGGTTGAATATCGCTATTCTGCTCGCAACATTGTCCCTGGCCCTATACAACTCCTC
AAAGGACGACATTGCAACCTACTTTGCGTATACCTACGCCGTCATCAG
>NODE_3278_length_195_cov_21.456409
CAAGTCACGCCATCGGGACAGAGTGTGTTATCCCAGAGGTTACCAGTATAGCAGTTGGTG
AACCCACCGACGTTGTGAGTCCAACGCCAGTTTGAGTCGAGAACAACAGCACCACCACCC
ACACTAGTGCAGCTTCCACTGCCGGTGCAAGTTTGCCAGGAGAGAGAAGGGTGATTCTCT
GCCTGGTTTGTGCCGATATTCTGGCAGAAGGCCATGGCACTCC
>NODE_3280_length_223_cov_20.197309
GATGCCTATCTTCGAGCGTTGCTGTCAGGTGAGAACCTCTGCTGAATGGAATGAACGAGC
GATGAAAGAGATCCAGTATCATCAGTTGCATAGCCATCATTAGGTGAAGTGCCAGTTTGC
GTATCAACAGGCGAGGTAGGTGTCTGATCACCCACAGGGGATGTGGGTGAATCAATGACG
CTTCCGGACGCAACTGTGAGGCCCGGTTGGGTCCACTGGTAATGGATCATGCCCTGGATA
CCTTGATCCAC
>NODE_3281_length_200_cov_5.260000
GGTATTCAATGAGATAGCGAGTAAGGGCGAGGGCGAGGTTGCCGCCAGCTGAATCGCCCT
CAATAATGATATCTGAGGGGGCAAAGCCGACCTCATGAACTAGGTATAAGTAACCTGCTA
AAGCGTCCAACAAGGCAGCAGGGAAGGGATGCGCCACCTGGAATGGTTTGTGGGAAGAAA
GACGGTATTCGACTGAAAGGACACGCCGAACGCTATTGATACTTTTGA
>NODE_3282_length_214_cov_6.584112
ACGAGATGGGGTCATTGTGTGAGCTGCGGATTCCTGGGGCTGGGCATCTGGGGGAAAGAA
CAGGACTGAGGGATCAGCATGAACGAGGAGGCATCGATGGCATTCATGGATGATGGCGCG
GAAGAGAGGAAGCGTCTCGACTGGATCGTTGGCTGTATGGCAATAGGATGAGTACTATTC
GCATTGGAGACGAAGAAAGCGCACACTCATACTGCTCACAGGCCTTGACAAAGAGGTGTT
TA
>NODE_3283_length_29_cov_32.310345
ACGACGTTTAATTCAAAATTGTTTTGATAAACATGTCTATTCGTCAATCTGAGAACG
>NODE_3284_length_145_cov_11.558620
AAATACGACAGCGCACAATACCAATACACAAACTGAAAGCACACGGCGGATGCTCAACCG
AAATTCCACTCAAGGGAAACATGGCCTAGGCATGAGGCGTAATAACAATATCCTACTACT
CGGCGAAAACATCTGCAAGCAGAGAAAAGCTTCAAGCTTCGTCATCCTGCCCG
>NODE_3285_length_177_cov_4.779661
GAGGAGATTTTTCGCTTTCTTGGAATAAGAGCAAAAGGTCTTGCTGAACACAACGACAGG
GAATTCCTTATTCAGCCTTTCCATCTCAGCAGTCCAATCCAGGTCCTCGTTTCCAGGGGC
ATAGTCATTTAAGCTGATACGTTTAGTCGGATCCAGTTCCACGTTGTTGGTTAACACATG
TTGGTATTCGTCCGATTCAGCGGTA
>NODE_3286_length_76_cov_5.171052
TGGTAAGATGGGATACCTTGATGAAGGTTGTTCTGTTGGTGCAGATGGGAGTTTATACAA
CAAATATCCTGGTTTTGCGGATAGAATTCACGAAGGACTCGTGG
>NODE_3288_length_58_cov_6.189655
GTCGAGGACACTAAAAACCGCGAGAAACTTACTGCGCTTACCCGATTCGCATCCAACCAG
CGCAATATGACTTCCCTTGAACAGTA
>NODE_3289_length_199_cov_6.608040
CTCTTCGTTAATGTTCCTCCCATTGATCGATCGCCGTTGATGCTGACACAAGATCAATCC
GCTCGCGATGCTGAGTCTCTCGTAATAAACAACTTTAACACCAAACTCGCTGCAAAGATT
GTATCTTTCAAGTCCAACAATACTGGCGTCTCAACCTTCATCTGGGATTCTCACACCCAG
TTTTCCACTATTTTGGACTCTCCTACCACCTACGGTTTTGAAGATGC
>NODE_3290_length_206_cov_10.461165
TGGCGCAATAACACCCTGCTCTCCCTTCAATGCCCGCAAGACCTTTTGAGCGAATTCTGC
GCCAGCGTAAGCCATGGACAAGGTTGCAGAGCCAGCGCCATCTTTGGCCTTGACGACCTC
ATCACCACCAAATTGAATACGGTTCACAAGTGTGTTGTAATCGTCCTCGGAGAAATTGGG
GGGCAATGCATGAGAAGATTGAGAGAGGAGGGGGACAATCGTGACACCACTATG
>NODE_3291_length_81_cov_4.320988
TATGCCTTTGGATTGGCTAAGCTACGACCTATCTTCGTTGACAATACTACCAGTGACTCA
GGTATTGAGCTTGAAAAATAGAGGACATATGTTACATAGCAGCCCATTA
>NODE_3292_length_219_cov_15.360730
TGTGATGTGTTTTGAGGAAACAGTCGGGGCCTCCGATTATGTGCCACCGCTTTAATTTTA
TTACGAAAATGAATAAATTTATGCGGTACCTCTTATCATTAAACTTATGAGGTGAACTTG
CCGAGTTCCTTAACAACTTTTAGCTCTACGCCTTAGTATACTCTACCTACGAACCTGTGT
CGGTTTAGGGTACGGTAGCAGTTGATAAAACCAACTATAAAAACATTATTTTCCTGGTCT
AACCATA
>NODE_3294_length_61_cov_13.163935
TCCACCAAGGAAATGTCGAATTTGCGCACTAGTTGGGTCCTGAGGGGTTGGTGCATCTGG
GTCAACTGCAGCAATAACAAAGGGACCTT
>NODE_3295_length_231_cov_8.480519
AAGACACTCCAGATAACTTGCGATGGGTAGAGTTATCAGGTCGCAAAGGCGCTCTCATAC
TATTTTTAAAGCACACACTCATCACAACAAGGAACCTGCTCAGTTTCGCGCTCTCGATTT
TGCTGAGCGCAATGGTTACATTCGGGGTATCGTGAAGGAGATTATTCATGATGCTGGTCG
TGGTGCTCCTCTCGCCCGTGTAGTTTTTCGTGATCCCTACCGGTATAAGCTTCGCAAGGA
GACTTTCATTGCTACTGAG
>NODE_3296_length_78_cov_5.679487
TTACCCATTATACCCCCAAGCCCGGCCAAGGAGACCAGGCTGCCGATTATCATTCTCAAT
CTCTCATTTACCCTATTTTTCATGCCCCTTTCCCACCGCAGCCTAG
>NODE_3300_length_71_cov_7.042253
CATGTCGCTTTGGAGATTATAGCATCACTCATTATCATGCGACACCTTGCGGAACATAAG
TTGTGAGGCACTAAGTATCTGGTGACTTGTGAAAGCCGA
>NODE_3305_length_205_cov_9.078049
AGACTGTCCTCGCTTGAAAGGGTTAAAGGACTTCCGTTTCTCCCGCTGCCCTGTGTCTAC
GAATCCTCTTTCACGTCTGGTTAAAACTGGATGATGCAGCGACACATCAGGAGTGGGCGA
CAACCCCACTGAAGATGACATTGGCAATGGGGTCGATTCTGACGTCATATTGGTATCAAA
CACCAAAGCCTCTTCCACTGGACTCTCAACGATCATAGGGACTGACCGGAAAT
>NODE_3306_length_72_cov_3.583333
TCATTCTTCCTTTTGATGACTCTATCGAGGGTCTCAGCGGTAATATTTTCGATGTCTACC
TTAAACCCTACTTCCTTGAAGCATACCGACCCGTTCGCAA
>NODE_3307_length_68_cov_5.955883
AAATCTTCATGTGTTCAGTCGTGCAAAGACAAGGATATGCCGAAGGTTTCCGCTGGATCT
CGCAATATATCTAAGGAGTGAAGTCGGTACAGTTTA
>NODE_3308_length_134_cov_4.007463
GGGCGACCTGGATGATCTTGATGTCCATCATTGTCAACAAGTCACACAGTGGTTTGATGC
ATCCCTGAGCTACCAGATACCGGATCTGAGAGGGTTCTTGCAATCCCCCGGATGTTGCGT
TGGAGATCGCCCAGCAAGCTTCCTTTCGAGTTTTGAAGTCTG
>NODE_3310_length_83_cov_7.132530
CCGTTACGAGATATGTACAAGTTTATTAGCGATGACAGAATGTATCCACCGAATATACAG
TATATTCGGGCGAGAAAAGTCAGACAAGGCTCTTGGAAGAAACAATCAATT
>NODE_3312_length_103_cov_4.038835
TCCAGAGGAATGATTAAATGATGGCGAATGGGCAAGTGTCAGTGCATGAAGATGGCCTCC
ATGTGCATGGTTAGGTATATGATGATGTGTAGGTGTTGATGGGGTTGAACTGCGATCTGA
TATTGTTGATG
>NODE_3313_length_59_cov_2.745763
CCGGGAGCGATACCGATGAATGCAGCAGCAAGAAGACCTGCACTTGAGTCTTTCATCTCC
TTGGTAAACATGTAAGTTGCCCACGCC
>NODE_3316_length_53_cov_9.415094
CAACGTGCTCTGGCGGTGGCAGTGGAGGTGGTGGAGGAGGCGGAGGGGGCAGCACTGTTC
CAGTTACCTTCAATGTCGATG
>NODE_3318_length_201_cov_15.044776
CTTGCCTGCCCCTTGGGGATAACAGTAGGAATTGTGACCGAGAAGTTTTGGAATGGTTGT
AAAGCAGACTTGTCAGAATGCCATTGGGGATTATAAGAGCCAGAGTAGAGCAGGTGTCCT
AGTATGTCACTGGGGGATAAACAGGAGCTTGGGGAACAAGGATTGATGCCAATAGCAACT
GAAACTTCCTTTGAAGACGATAGGAAGTCAGGGGTAGCAATTTGAACTA
>NODE_3319_length_130_cov_3.715385
TCTATTTAGTGATGATGAGGCACTTGTTCGAACCGGAGACCACAGTAACCGCAGGAACGT
GACCCTGATTGGTCCAGGTTAATGTAGATCTTCGGGTGACCGAGAGGTCCTCCTCCTCCG
TCGCAAACAGCCTTTCGTCCATGAACAATTCGAACAGA
>NODE_3322_length_55_cov_30.763636
TATTTGGACACGAGATGTTGACGGGAATTCTGAAAGTCTGGACTCTGATTACTTCTACTT
CATATCCAATGATTCGATTGTCG
>NODE_3323_length_66_cov_28.621212
ATTTTTGAACAATGAGATGAGATGAGATGATCGACATAAATTGTTGTTTGTCGAGGGACG
TGCTCATATGTAAAAATGTAGAGTACACTCCCCG
>NODE_3324_length_68_cov_4.794117
TGGCACGACGTGTGTCCTCATCTGCATCTGCATAGATTTTCTGGAAGAAACCATTGATCG
TGCTGTCACCCCCGACATTGGGATCTTCGTCTGCGG
>NODE_3325_length_29_cov_9.275862
GGACACATTAGCTCCTGGTCAAACCACTATAGTTCAAATTGCTACCCCTGACTTCCT
>NODE_3326_length_118_cov_10.822034
TTGAACCTAGGATTATGGCGGAGATGATACTTGTGCCAAACGGAGAAGTCGTGATCATTA
ACGGCGCGCAGACTGGATATGCTGCAATCGCGGGTGTGAGAGATCCTGTTGGCGATAGTT
CAAATTCTGATCATCCTGCGTTTACG
>NODE_3328_length_83_cov_3.759036
TTGGGGGTAACATATCCAAGGGTATCATACTGTTTGCAAGCACCAGAAATAGCGAGGTAG
AAGACAATGACCCAGGGGATGCGAACCTCTGCCCACATCTTCAAATCGACA
>NODE_3329_length_68_cov_5.529412
ATGGGCTCAACAATATGGTCAAATTTATCGGTTTACTCTTGGTACGGAAGAACGGTTTTT
CACAACTGAACCTCTTCATGTGAAAGCTATTTTGGC
>NODE_3330_length_253_cov_6.956522
GACTGCCAAATGCTGCAAGTCTAATCGGCCAGATTATGCAAGGTGGTGTCATGAACGACG
TCAAGAGCTTGGTTGGTCTCCAATGCACCCCCGTTACGGGTCAGGGTGCTAGTGGTGTCA
GCTGTTCGACCCAGGCAGCCTGCTGTGACGAACCTATATCTAATGGGATTATCTCCTTCA
ACTGCAGCCCTATCAATATCAATGGTTAGATGTGCTGGTAGATTATTCTCCATCGTAGTG
TGTACTGTCGGGCTTGAATTTAATTGTGGTCGATGGTTGCA
>NODE_3332_length_337_cov_8.421365
TCAAGCAGCACGGCTATAAAACCATTGTCATGGGTGCCTCTTTCCGCAATACGAGCGAGA
TCAAGTCTCTTGCCGGAGTTGACTTCCTCACCATCTCCCCTGCTCTCCTTGAAGAGCTCA
AGAACTCCACAGAACCTGTTCCTCAAAAGCTCAACGCCAGTGAAGCCGCAAAAGCTCAAC
CCATTCCCAAAGTCAGCTTTATTGACAATGAACCTGAGTTCCGCTGGGCCCTCCTTGAAG
ATCAGATGGCTTTTGACAAGCTGCATGAAGGTATTAAAAAGTTTGCACAGGATGGTGAAA
CCCTCAAGGATCAGCTACGCAAGAAGTTTACGGCCTGACCGCTTTTGAAATCTCACTTAG
ACCGC
>NODE_3333_length_86_cov_9.709302
CCCCCGAAGCAGATCACCGATAGGTTTAACAGTCTCCTTACTCTAAGGAAGGGTGGGATC
GAGCATCCTGATGAAGTTCTCGCTAGAGACTTTGACATCCTCGATGGCAATGTT
>NODE_3335_length_112_cov_7.098214
GGAGATCATTCCAATTTTGTACGACATGACGAATTAGATGTTGCTTGGAAGATCTTTACA
CCCATCCTACATTGGATAGAAGGTCGACAGGGACCAGTCCCTAAACCAGTAAACTACCCC
TATGGTTCGCGAGGACCCAA
>NODE_3336_length_403_cov_7.027295
CCGCTTCCAAAGCTCCTGTTGTAAAGTACTCCATCGATGTTTCCAAGCCTGCCAAGGATC
GAATTCTTGACTCTGCCACTCTTGAAAAGTTCCTTCGTGAAAACATCAAGGTAGAAGGAA
AAACTGGACAACTTGGAGACAACATCAAGGTCGTTCGTGATGGTAACACCACAATCACTG
TCCAGTCTCAAATTCCTCTCTCCAAACGTTACATCAAGTACCTGATAAAAAGGTGTCTGA
GCAAGAATGGACTTCGTGACTGGATCCGGGTTGTTGCCTCATCAAAAGGTGGCTATGAAC
TCCGTTTCTACAATATCGCTGCAGGTGACGAGGAAGAAGAGGATTGAGCAATCAGGCCAT
TAGTGCATATTATTAGTAACCATCCTCCAGGTTTTACTTTTTGATACACCTGATCCATTA
TTCGATATATC
>NODE_3337_length_76_cov_4.144737
TGGGTAGTTGAGCACAAGGTTTCCTTATGGCTAATCATTATAAATACACGATTGGAAAAT
GAATCTAGGTGGAAGATTTGGAATGATGCTCCGGAAAGTGAGAT
>NODE_3338_length_73_cov_5.000000
TTTTCAGTGAAGGCAAAAATTGGAGTGCATTCTGAATCTTTGTAGAACCCTACATACTCT
GAATGTCTTATTGAACGTACATTACAACGTACATTACAACA
>NODE_3341_length_58_cov_5.068965
GTTCCGGGTAGCAGATCGCGTTATCAAACAGTTGAAGGAAGAGGGCGTCCTGAAAGCATG
AAGAATCAGGTGATGACTGATTCTCA
>NODE_3343_length_77_cov_8.857142
TCCCGATCCTTGACACAATTTCTTCCCTCAAGCGCCGGTTCACTTCAGGGTATTCGATGA
GCATGTAAAGTGAAAAAGTCAACAAGGATGCGGTAGTGTCTCTCG
>NODE_3344_length_212_cov_8.561320
TCATCAGTAATGGAAATGACGTTAGTGGGAATGTAAGCAGACACATCACCACCCTGGGTT
TCGATGATGGGAAGGGCAGTAAGAGATCCTCCACCGAACTTGTCGCTCATTTTGGCGGCA
CGCTCGAGGAGACGTGAGTGCAGGTAGAAGACATCACCGGGGTAAGCCTCACGACCTGGA
GGACGGCGGAGAAGGAGGGACATCTGACGGTAAGCAACAGCCTGCTTGGACAAGTCATCA
>NODE_3348_length_97_cov_11.175258
TTCGAGAACATCAAGCTAGTAATATTCTACTTGGACGATTTGCAGAGCCTGAAGAAATGA
CGGGTCAAATGATTCTTTTACTTTCGGATCATGCTTCTTATATGACAGGTCAAGAATACT
TTGTG
>NODE_3349_length_29_cov_11.310345
ATGTGTCATTCGGCACCTTACGAGAAATAAAAGTCTTTGGGTTCTGGGGGGAGTATG
>NODE_3350_length_303_cov_6.316832
CACCATGCACACGAGCGAATACGATTATCTCTTCAAGCTCCTCCTCATCGGTGATTCTGG
CGTCGGAAAGTCCTGCTTGCTCCTTCGATTTGCCGATGACACCTATACCGAGAGTTACAT
AAGCACCATTGGCGTTGATTTCAAGATTCGGACTATCGAATTGGAAGGAAAGACGGTGAA
ACTCCAAATTTGGGATACAGCTGGCCAAGAGCGGTTTAGGACTATAACTTCATCCTATTA
TCGTGGTGCACATGGCATTATTGTTGTGTATGATGTTACTGACAATGACACCTTCACCAA
TGTGAAGCAATGGTTGCAAGAGATCGACCGC
>NODE_3351_length_79_cov_11.063292
TCTATATCTGAAACCGGTGATGTCGTTGATCACCTTTCACCAGGAGTCACAGAGGAGCAT
CGTTCTGTCGGACAAGCAAGGGCTCCAGGAGGCAGAGACCATTTGAT
>NODE_3352_length_66_cov_2.924242
TCAAAATGAGCTTCCTGCAGTACGATGGGTTGGAGGACCTGAGATTGAGTTAATCGCTAT
CGCTACTCAAGGTCGCATAGTCCCCCGCTTCGAA
>NODE_3353_length_62_cov_3.483871
TTGCTGCGTGAGGATCGCTGGTCCATCTCAAGGTTGAATTATTCGACAATTGGCTGGTGT
CCATGACTACTCCCTTTGGTGCCCCTGGTG
>NODE_3354_length_29_cov_9.482759
GTGGCAAGGGCCTGGGCAAGGGTGGTGCCAAGCGTCATCGCAAGATTCTTCGTGACA
>NODE_3356_length_252_cov_9.317460
TTGTTGGGGATGTGCTTCCCACCGACGAGGATCTGAGCACCCTTGCTCACGGCATCTTCA
ACGTGCCTGATAACTTTTTCAACTGCACGTGTGTGGATAAGGGGACCGTGAGTGACTCCC
TCCTCAAGACCATTACCGATTTTGAATTTAGTAACGCGGTCGGCAAGACGCGAGGCAAAA
TCTGCATATATAGAAGATTGGACGAAGATCCTGTTAGCACAAACACAGGTTTGACCGCTA
CTACGGAATTTGCAAACGAGAGCAGCTTCAACGGCTTCAT
>NODE_3358_length_59_cov_5.067797
CAGAGAACTTCCGTGCCTTAGCCACTGGTGTAAAGAAGGATGGAACTGAACTCGGCTTTG
GATACAAAGGTTCAAAATTCCACCGTG
>NODE_3359_length_89_cov_2.955056
TCGGAAATCGTCCAAACATTTTGCGCCTGGAAGTCCTTCAGGAATTGAGGGACATCACTT
GATGTTCCACCAGTCTCGTTCTCATAACTCAGTTCCTCCTGCAGCTTCTGTGAGAGT
>NODE_3360_length_29_cov_13.517241
CCCTGAACCTGGGCTTTCTTACCCTCGATTTGCCTACAGCACGGCTCTTTCCAGATA
>NODE_3364_length_93_cov_9.376344
TGCCTTTGCCATTATTGAACCCCACAACTACATGAGATATAATGGCGCTATTATCTCAGA
CAACAATGCGTTCGCCACTTTCTGGACGAATCTTGCCAACCAATTCAAGTCGGACAATCA
A
>NODE_3366_length_50_cov_44.919998
ATATGTCCTGGCCCATCCTCGTCATCGAGCTGTCGCCAGTTGGTGTCTCTGTTCCATCTT
GCACCGAGTATCCAATCT
>NODE_3367_length_136_cov_9.816176
GAGCGTGAGCCAGTTCTTCATCATTGACAGGTTTCTCGTGTTCTTTCCTATTCGAGAACA
AGTCTTGTATATGGGCCGGTGACAGTTCCAGACCGTGTTGGGAGATAGCCTCAAGGAGCA
AGCTAGGGTCGAAACCTAAGCGATCGGAACCATCGCCTTGGCCA
>NODE_3369_length_29_cov_16.551723
GTTTCTCAGGCTCCCTCTCCGGAATCGACCCCTTATTCCCCGTTACCCGTTGAAACC
>NODE_3371_length_92_cov_11.706522
TAGGCATGGACGTGCCCGGCATCCATGACAATTTGAGTACTACCATACAGCCTGGGCAGA
ATGATAGCTCCTGCCATTGACATCCTATGTTTGAATTCGTCGTATTTGATAAAGTGTAAT
>NODE_3372_length_163_cov_5.533742
TAGGTGGCATTTCTTATGCAATCAAATGTATGACGAGTCCCAGCCAACGGACGGCAAGAT
GTGACGCCAGCAACGAAATTATTCCAGTCGACTTGACGGCGTTCAGGACCAAAGTTAACT
GAAGTTGCTTGAGAACCAGACTCGAATATTGCTCCACGTGCAAGCTTTTCAATGCTAGAG
TTTAGGAAGAA
>NODE_3376_length_75_cov_4.880000
CGCCATTCCCAAGGTTCTCCAATTAGTGGGTCTGAACAAGGACGACGTTGATTTCTACGA
GATCAATGAGGCTTTTGCCAGCCAGGCCGTCTTTTCTATCCAG
>NODE_3377_length_115_cov_14.165217
TACCATTACCTACAGCCACACCACTGTTGTATCTCATTCTTCAAGGCTCCCTACTGTGCA
GTAAAAGGACTAGCCCTTTCCCAAAAGTCGCATCGTTCGAGTAACTCTCTTGATGTTTGA
ACAGAATGAAACACAGAATTACC
>NODE_3382_length_79_cov_13.797468
GACTGGACTTGATTGCAGCACTGTATAGATCCAGTGTCGCACTGGCTGTTATTGGATCCT
CCATCTGGGGGACTATCGTTACGGGGGACTGCAGTGGCGATCGCCAA
>NODE_3385_length_88_cov_5.352273
TATTGATTTGGCTTTGCCTTTCTTCTGAAGGTCTTCCATCTGCCTCCATGTATCTGCCAG
TTTCCAACTATGATCAACGTCACGTCTACCGTCGGGAAGCGTCGGTATGGTGGGAT
>NODE_3387_length_120_cov_7.441667
TACGCGTTCATCTAAATCTTTATAACTTGTAATTTAACTAGACCCTTCCATCCTGGTGCT
CGTTTTTCGAGTTGCAGCGTTCTCGTCCTGTCTTTCAAATACCCTGGGAACAACGGATCG
GTCTCGTCTTAACCCGGATGTGCGAGTT
>NODE_3388_length_67_cov_8.701492
CGTCCTTCGCCAGTGACGACGCTTGGCATTGTATTGAATTTTAGAATCGCTCTTGAGACG
AAACCATTGGGGGATAGGCCTATTTTGGCGGCCAA
>NODE_3389_length_72_cov_4.722222
GTGTTTTCATCCCCGTTGCCAAAAACCTCAAAGAACACTGCTACATCGCTAAGAACGGCA
TCAATCGGATTATCATTGAAAAGCCTTTTGGCAAGGACCT
>NODE_3392_length_97_cov_8.742268
TTTGCGGGCTTACGCTAGCAGGCGGGGGAGATGTTGGAGATTGAGGGAACCGGGGTCTAA
AGGTAGTGCTGATCGCTCGTAGGATTCTCTTGGACTTGGACCGCGGGCGCTCATCAAAAT
GCTTA
>NODE_3393_length_136_cov_21.610294
TGGCCAAGGCGATGGTTCCGATCGCTTAAATTTCAATCCTGGCTCGATCCTTGAGACTAT
CTCCCAACACGGTCTGTCACTGTCACCGGCCCATATACAAGACTTGCTATCGAATAGGAA
AGAACACGAGAAACCGGTCAATGATGAAGAACTGGCTCACGCTC
>NODE_3394_length_59_cov_7.508474
CGGCAGGATTCTGGCCAGCAGCCTTAGCACGCTTACGAAGCATCTGAGTAGACTTGTAAC
CACGAATACCTCCACCCCATTGACGAC
>NODE_3397_length_167_cov_9.664671
GACGAATTAGGTTAGAGTACTTGGTACGGCGCTTGGCGTCCAGGACCATGACGCAAGCCT
TTTGAGTGACAGCAGCAATCGAGATATCGGCGAGGGTAATACGCTCTGTGACGAAGAAAG
TGCGAGTATTCAGGTGGTCATTTAGGACATTAAGCGTACGCTCCATCCTCTCGTACAAGG
AGGTTTCGGTGGCCA
>NODE_3399_length_78_cov_6.641026
TGGCCACAAACAAAGTGGCTTTGCCTCCCATTTAGAGATGACCCTTCTCGCTGGATTGAC
TGGTTCATACTCGGTGCGAACGAGTCTTAGAGTAATGATGTTGTAT
>NODE_3400_length_113_cov_8.893806
CAGGGCGGTAGCGGCGTGAAGAGCTATACAAACATTAATCTCAATGCGAATCTGAACAAG
CAACTTTCGGCTATCCAAAACATTGATGCCGCGTGGTCATGGTCCCAGACAACCTCGGGT
TCAATTGTCGCCAACGTAGCA
>NODE_3406_length_91_cov_11.098901
GACATTGGCGCCAATTTGCTCCCAGGAATACTGTGGTGTAGATATTTTAACTGTGTTCCC
TACAGTAGTAGCACCCGTCATTTGCGAGATGTATAGGCACTGGTAGGCACCGTCCCAAC
>NODE_3407_length_343_cov_8.244898
CGTAAACGCAGGATGATCAGAATTTGAATTATTTCCAACAGGATCTCTCACACTCGCAAA
TGAAGCATATCCAGTCTGTGCACCATTAATGATCACGACTTCTCCATTCGGCATAAGTAT
CATCTCCGCCATCATCCTAGGCTCAAGCATTTTCTCGATCTCCCAACCTTTTCTGATACC
TTCCGACGTCAGGGTCATACGAATGCACTGGTCAGAAGCCGGGTCCTGAGATGAGAGCTG
TTCAACGGGTATCTGATCGCTCGCAGTTGTGCCACCGCAGATGAGGACTTCAGGTACATA
ATCCGGAGGATGCAAAGGAAGGAGCGTCGCAGCTCCGTCGAAGGGATTGGTAACCCGAAC
ATTATTCGGAA
>NODE_3408_length_60_cov_5.483333
CACCTAGAGCAGAATCTCCGCACCTTAACACTGTAGTTTGCTTGTTGCGGAATGTAAGTG
CTAATTACAAAAAACCCCAATGTGCCAG
>NODE_3411_length_40_cov_14.250000
AAGACATGCCAACATAACGAACCCACCCAGCTTTCACGACATCATCGAGGGCATGCATCG
TCTCTTCA
>NODE_3412_length_75_cov_3.600000
CAAAGAACGAGAAACCAACGAAGATGGCACTGGCACCGGAGATGGATTTAGCAAACCCAA
ATCTCGGCGAAACGTATTCAAGCGCGGCTGAGGAGGCAACACA
>NODE_3413_length_92_cov_9.304348
AAGGTCAAGAACTTTGGTATCTGGCTTCGATATGACTCTCGTTCAGGCACCCATAACATG
TACAAGGAGTTCCGTGAGCTCTCTCGAACTGATGCTGTGAAGACTCTTTACCAGGACATG
>NODE_3415_length_151_cov_10.291390
TCGTCCGATACCAAGTGACAACAAAATGGGAATTCGTCGACAGAAGCACGTTTACGGCCC
AAGTCGAAAATACGAATCTTGGGATCAGGAACACCACGATTGTACCTCGATTTTGGGTAG
GGCTTATTCTTGCAGTAACGGTAGCAGCGAGCGGGACGACGACCCATTGTCAATTAGTG
>NODE_3417_length_64_cov_7.812500
AAAAGAGAACATAAAAAAGCAAAACAATTTTCATGCAAACAGCATAGCGCCCACTTGCAA
ATCCAAGACTCTGCCATAACAGACTTGATACA
>NODE_3418_length_149_cov_7.080537
AAGCAGTGAGACTTTGCTTGACTTTTGGTTGGAGGTGGGAAGCGTTTCCTTGAGACGGGT
ATATCCATCACGGAGTTCGTCACGCCTTCTTTGTTCAGACTCGATGCGCTGCTTTCTGAT
GGTTTCGCGACGCGCATCCGTGTTAGCCTGAGAGCTAGAAGGAGGAGGCGGCTGAAA
>NODE_3419_length_83_cov_2.289157
CAATGAGACGCTTAAGGCCAGGAGGCTGTTTGCGAACCTCAAACTCGCTGGCTAAGATCC
CTCCCCAGGAATGGCCAAGGATACTATACCCGTCCTGAATACCAAAGTGTG
>NODE_3420_length_71_cov_4.661972
TAAGTATGGAGGTGACCTCGGAGGCAGCAGGCTTTGCAGTGGCATAAGAGCGAGCGCTCT
TGAAAGCCGTCAGTGCGTTGCGTGTTGAGTTCCTAAGCG
>NODE_3421_length_129_cov_17.395350
TGCGAGCCAGAGGGAGTGGGTAAGTCGTAGATTGAAGAACCAGAGGACGCTGAGGACACC
GAACGAGCTCTAGCACGGACTGAGGTGATAGGGATGGGGTGAGAGGTATTGGCATTGTCG
ATAGGATTTGGAGGCGCAGAGTTGGACATGGGAGACA
>NODE_3422_length_60_cov_2.916667
TGCAGAGAAATCCAACCAGACGCGACGCCCTCTCCCATCCCGCTCGCCTTTGACTGAAGG
AAGCCAAAGTGGAGGAGAGGAGGACAAC
>NODE_3423_length_59_cov_3.677966
CAGGATCATGCCAGACAGCGAAGTAAGGGTGGTTGACTGCTTGCTCGCAACTGATTCGTT
TAAGGGGGTCAAATTGTAACATTTGAG
>NODE_3425_length_301_cov_14.704319
GCCTTGAAAAATCCATTGGCACTACCTGGGGCAGAGGTCAATAGGGAGGCCAACTTGAAC
TTGCAATCTATCACATCTATAACCACAAACAATGGGTGCTTCTCGTGCTGACAAGGAACA
GTACTCTCAGAAACTCAAAGAGCTTTTTCACGCATATCGTTCCATCTTCATTGTAAATGT
GGACAACGTTGGTTCTAACCAGATGCACCAGATCCGTGTTGCCCTCCGTGGCAAGGGTGT
TGTCTTGATGGGAAAGAACACCATGATTCGCCGTGTTATACGCTCTAATCTCTCGGAGTC
TCCTGAACTCGAACGTCTCCTGCCATATA
>NODE_3427_length_60_cov_7.600000
CAATCCGTGAATGCAACCATGAAACAGATCGATTCTGATTTCGATGGAAATGTCGTGGGT
CTCGTTGCCAATGCTGGTGTATCGGTTA
>NODE_3428_length_42_cov_76.285713
TTAATTTTCCTCAGCCTTCTGCTCATCATCCTGAGCCTTCCATGCGTTCCGGTCCTTCCA
CCATGGAGCT
>NODE_3431_length_152_cov_4.671052
TTGCTCCTCCCCTCTTCGTTTTCGGCAACAATCAAGGAGGTGATTTTGCCCATCTTAGCA
AAATGTTCAGCAAGTTTCTCATGAGTAACCTCAGCATCCAGATTCTTGACATAAAGGTTG
GTAAATTGTGCCCTCATTTCGTCGAGTTTAGACTGGCGCTCCTTGCGAGAAATATGGTAC
>NODE_3432_length_64_cov_4.687500
GTGGCATCTAGAAAGTGCACATGTCTTGATTCTCCAGTGGTGTGAAGGACCAAGAATAAA
CACTCGGCGGGTAGTGGAAGGATCAATGCACT
>NODE_3434_length_74_cov_4.054054
CGTCATCACGGACCAAGGCGAAGATAGCTTTTGGGCGAGCATGAAAGGAAGCAGATAAAT
CTCCCTCAGAGACCTTTCATCGATGATACTGTTGTATCCAAG
>NODE_3435_length_76_cov_2.907895
TCTCTATCTCTATCCTACCCAACAATAACAATGGCCTATACATTGCGCTGGGGCATCATC
TCGACTGGAAAAATCGCCTCCGCCTTCATCAAGGATATCTTGTA
>NODE_3436_length_58_cov_2.965517
GATTTTTTTATTCTGACGAGCAGAGCTCGAAAGCATTTTCACGCCAATACACCTATCAAA
TACTTTTCAGCCATATTAATATGTTA
>NODE_3437_length_115_cov_7.652174
GCAAGGACGAGATCAAGCTGGTAAAGTGATTGATGGACGAGCACGTTTTCCTCTGTAGAT
GGTGGTAGATTAAATTGATGCCAGTACGGGAATGGGATAGAGTACACCCCGGGCATCAGA
GGCCCGATAAACTCGGAATAAAT
>NODE_3438_length_79_cov_41.658226
CACGATCTGAAGGCACCCCACACAAGTGCCTGGGCCCAGGTTGGTCTCCGTTGAATTACC
AGTTGGTTTCCCAGTCCACGCCTCGACCAGGCCCGATCTGATGCCCA
>NODE_3439_length_179_cov_5.642458
ACCATTGCAGTCAACTAATCGTCATTCCTTCATCCATTAACTATGCCTACTGCATTTGAG
ATGCGCAAGAGGAACGACAAGTTCGCTAAAGACGCTCGTGAGGGCAAAAAACCTACACAT
CTGTCGCGACAACAAAAGCTCGAGAGAAGCAGCCCTATAAACCTTTGGGCGTTGGGTCTC
ATTTGTTTTGTGGTCGTTGGTGGGGTG
>NODE_3442_length_29_cov_12.275862
TCTCAAGAATGTCCCGACGATCCTTGTCGAGCTTGATCTGTGTGATAACAACTTTGC
>NODE_3443_length_167_cov_7.952096
CGCTCCACAAACATGGTACATGGTCTTATTCCCGTAGAATTTTACAAGAGTGGTTTCACA
ACCTCCCAAGACATGAAAAAGGACGGTCGTATCGTTACTGTAGCGCTCAATGACAGTGCT
TTAGGGGTTCATAAGATATATTCGCGAACCTCGCATAATCTTGTGGTCCCTCCAAAGCCA
TACGGTTCGTCGGAC
>NODE_3444_length_60_cov_5.383333
TGGAAGTGTTCTCCTGTTCCCTCTCAAGGAGTTCTTGTTCGAGTTTCTTGTTGCGAGCCT
CAGCGTCCTCGGCGCGTGCAATGGCATT
>NODE_3445_length_94_cov_8.425532
ACGCGGGAATTGTCCGGGACCTTGCAACTGGGATTGCCGCTACTGCTCCCAAAGCTTTCG
TCCTTGTTATTTCTAACCCTGTCAACTCGACTGTCCCAATTGTAGCTGAGGTCTTCAAGA
AA
>NODE_3446_length_67_cov_9.910448
AGCGTGTTACTATTCAACCCAAGGACCTCGCCCTTGCCAGGCGTCTTCGGGGAGAGAGGT
CCTAAGTTGTTCTAGATATTGTACAACACATGTAG
>NODE_3448_length_81_cov_11.061728
TACCTTCCTCCTAGCGCGTTCGGTGCTTCTGTCCGAGTGATGCTCTACCCTTCAAACATC
TGATAATCTTTATGCAATACACATGGCTCTTTTTCTACTTCGTACCGTA
>NODE_3450_length_128_cov_7.031250
TTTGGAGGTGGAAGTAGCATCAACTTCCAGATGTACACTAGAGCATCCGCATCCGATTGG
GATGATTTCAACCAGCCTGGATGGACAGCGGAAGATTTGTTTCCACTCATGAAACGTCTC
GAGAATTACCAAAAACCAGTGAACAATGATACCCAA
>NODE_3455_length_93_cov_7.290323
TCCTGATCTGTAGGCTTGTCATTACCGGTGCAAATGTCGATTACACGCTGCTCGGAAACG
CCAACTTTGTTCGCAAGCGCGGCGTAGGAAAGACCGCTTCTCATAAGGGCATTGTTAACA
G
>NODE_3456_length_29_cov_15.689655
TCCATGCGCTAATGATGTTTTGTCCGGGGGCGAAGATGTCGACGACTGAACCAAAGT
>NODE_3458_length_70_cov_4.885714
TCTCAACCACATCATGTCAGAGCAGAAACGCCGCAATGCCATCCGAGATGGCTACGCTCA
GCTCATCTCCCTCCTTGCCTCCGGCGACTCCGTCCCTG
>NODE_3460_length_74_cov_3.067568
TTGGCTTCTCAAGTCCATTCTCGAGCGCATCTTTGAATGCTTCAACGATCATGCGCATAC
GCTGAGGGGTCAGGGTAAAAAGGCTCTCAAGCCTGCGAAGGT
>NODE_3461_length_87_cov_6.057471
GTATCGTAATAATAATAAGACAACAAGAGATATCATACAAGCCGGGTAGACTGATACGAA
GCGAATAACAACATAGACAAGCGAGGTAATTAGATATCATCGATATCCATCTCGC
>NODE_3467_length_53_cov_26.320755
AAGAGATCTTTGCTGGTTTCGCTGGTGCCTTCGTTGATCGTATAGTTGAAACGAAAGGGA
TGGACTTCTTTGATAAAGAGA
>NODE_3469_length_80_cov_32.062500
GCTTTGTTGTGCAGATGAACATCCATTGTAAGATGCACGCTTCTCGACGACCGGTCGAGA
GACCGCAAGCTTTCCAGAAATCTTTGCAGTGTGCGCAACAACATCAGG
>NODE_3470_length_216_cov_5.041667
AAGTTGGTGCCAATGTCGACGATGATCTCAGGCGTGGCAAACTCATTCGTTCCATCATCG
ATGATCCGCAATATGTTGTCACCAAACACGACCCGCAAAGTGCTGAGCTAGACGGAAAAA
ATGCAGGGCCAACCGGAAGCGTCTTGATGATTGATGCAAATCAAGTTTGGGATGTCCAAC
AGGCCATTGACTATGTGACCAAATTAAAAGAGATTAGACCATGGTTTATCGAGGAACCCA
CTGA
>NODE_3471_length_141_cov_7.546099
CAAGATTAATGGCGCTCTCATTCCCTACGATGGTGGTGAAAAACTCATCAGGGACTACCA
AGTGCTCTGCTATGCATAAGCAACTGAAAGTATCCACACTCTGAACGCGACGTGATCGGA
AATCATGTAAAGTTTGTTGATATAATATAATAGAAACCCCGGTCCCCAG
>NODE_3472_length_79_cov_4.050633
GGGGGTCTTGACCTTACTAGGGGTCTCTTCCAGTTTTTCGCACCCCTCGGTACAGGTGTG
CTCTCTGGAAATTGGTGGTTTGAAGACCAAGCTCCTTCGACTCCCAC
>NODE_3473_length_76_cov_2.302632
CTTGGATTTTGCGGGGTGAGGGCATCTGGGTCAACGATGGTAATTACCCAGGTAGACGTT
GAAGATGTCAAATTCCTGTTGTCAGAGGAAAGGAACCATTGTGG
>NODE_3474_length_154_cov_5.266234
CGAAAAGCCTCAGAATGTGGTTCGTTTACCCTCAAAATCAGCAATACCTCCAGACCTCGC
ACTACCCCTGGGCGCACCACGACCACGACCTCTGCCTCGATCTCCTCCCCAACCTCGATC
TCCTCCTCGCCCTCGACCTCCTCCTCGACCTCCTCCCCAACCCCTATCTCCTCCTCGCCC
TC
>NODE_3475_length_70_cov_4.685714
TCTGTGCCAGAGCCCTGGATGATACCACCAGTAGCAGAGCTAGCATTCAAACCGAAGCCA
GTAGGAACAGGATTGGTTGTATTGTCATTGGTCTCAAC
>NODE_3476_length_29_cov_37.965519
ACATTGGTGGAACTAACAAATTCGTCAAGCACATTCTCGAAATTTTCGCCTTATTTA
>NODE_3478_length_141_cov_4.226950
TAAAAACCTTTGTACGATGATAAGTATGTATAAAGGTGGACAGTGCGAATGGGAATGCAA
TTTAGATGAGTGAAAGCATGACATTGAATGTACGATAGAAAACCAGCCCTATTGCATAGA
CGGAGTGATGACCAAAAAAGAAAAAGAATGAGTGTTGGTGAAAAAGGGA
>NODE_3479_length_60_cov_6.500000
AGGAGTTTGATGAACCCTTGGCAGCGTTGATGAGTTCATCAGCAAGGCACTCAGCAATCG
ACTTCACATTGCGGAAAGCAGATTCACG
>NODE_3482_length_36_cov_9.694445
CCGCTCCCGTTCTTTTCTTCGAGGAGTTATTGCTTTCTCACACTTTCCAGCTCCCACGTG
AAAT
>NODE_3484_length_29_cov_25.103449
TGGGTGCGCGAGCGGTCTATTGTTTGGACTTGCCAGAGACCCCTTCGGAGGAGTGGC
>NODE_3486_length_94_cov_7.872340
GTAATGATCTGTGCTGGAGTGGCAATACCATCTCGGGGTAGATATCCGTGAGATGCAAGA
GTGTTGAGACCTGGGCAGGGTCCCCGCATATCGTTCGGTGCTGGTAATCTCCAAGGATGA
GC
>NODE_3487_length_65_cov_6.000000
TGAACAAACTCCCATTATTACGGCGGAACAATTGGCTGCGATACCTTCTGCGGAGCAGAA
ACAAGTGCTTGGTGAACTTATCTACATGAAGAT
>NODE_3489_length_59_cov_5.542373
GCCAATTACGATCCAGAGGGCGTCCGAGGAGACAAGGCCGAGGTCAAGAATCAGGCAGCA
GTTGTGTTTGGAGGTAACTATCGCCGG
>NODE_3490_length_112_cov_6.205357
TCCTCTGCTCTCATCGAGTCGCAGAAGGAGCCCAAGCCCGCCCTGCCCAAGAAGGTTCGT
GGTAAGGCCAGGAAGGCTGCTGTGTCATCATAATCTATCCATCTTCCATTCCTGCTCTCG
CTTTCCATGTTGTTCGTATT
>NODE_3492_length_65_cov_13.892307
CGCCTTTTGTTGGGGTGCAACCCCTCAGAACGTCGAGGATGACCTCGATAATATTCAAAA
TCAAATAAACACACTCGACAATGACATCGTCGC
>NODE_3493_length_98_cov_2.877551
CAGAGTCGTTGGGACTCGGTTTGTTCAACGAATCACTCGAAGGCTGGGGAGATCTCTATG
CTATCAACACATTCTCCGTTTTCTTCGTCACAACGGCATTCCTGGGATTACTGGCCAAGG
GATCCG
>NODE_3494_length_72_cov_3.236111
TGCGATGGATGTCCTTGTTGTAGTACCTGGTATTCGCAACGTCACGGATAGGAGTGCGGA
GATCCCTACCAAGCCCTTTAGCGCACAATATGAATCCAAT
>NODE_3495_length_341_cov_10.665689
TGAGTCGTTCCGTCGATTTAGGAAAACCAATCATCTACGTCAGCATGAATTATCGATTGA
CTGGCTTTGGATTCTTGGCTAGTAAAGAAGTCAAAGAAGCTGGGGTTAGTAACCTTGGTA
TTCAGGACCAAAGATTGGCCTTGCGTTGGATTCAGAAATATATCGGCGCATTCGGTGGTG
ATCCTACCAAAGTCACTATCTGGGGAGAATCAGCTGGAGCGATGTCTGTCGGTCTACACA
TGGTTGCAAACAACGGAAATTCAGAAGGACTATTCCGTGCAGGATTCATGCAATCGGGAT
CACCCTGGTCTTTGGGAGACATCACGAACGGACAAAAATACTATGATGACATGGTGACTC
AAACAGGAA
>NODE_3497_length_75_cov_10.853333
ATTGATCGTCGGCCGCCAATACTGGTTCCGTGTAAGATGGAAATGCCGCATACCAACCTT
ACCAAAGTAACCAGGGTGGTACTTGTCAAAGTTGATCCGGTGT
>NODE_3498_length_84_cov_4.285714
TCTAAACCTGCACGACTAACATATGAGCGTATCATCCTCTACACCTCATCTATGGCTCGT
TATGGCAAGTCGCCTTACATCTACCCTCTCTACGGTCTCGGCGAACTTCCTC
>NODE_3500_length_29_cov_62.137932
CCGAGAAGAAACATAGTGTAATTGCAGTTTAGGAATAAATCTGACTGGCCCAACCAC
>NODE_3501_length_79_cov_37.860760
GACTGGACTTGATTGCAGCACTGTATAGGTCCAGTGTCGCACTGGCTGTCACTGGATCCT
CCATCTGGGGGACTATCGGTACGGGGGACTGCAGTGGCGATCGCCAA
>NODE_3502_length_114_cov_6.131579
TCGCTGTTGTGGCCGTCCCCTCCGTGCTAGGTCAAGGTTACGGGTGCACCACTGGGAGTG
TCCAATGCTGTCAACGCATTGGAAGTCCCTCTGATATAACCCAACATGTCGAGGGACTGC
CAAATGCTGCAAGTCTAATCGG
>NODE_3503_length_84_cov_12.202381
TCTTTATGCTGCTATTTCCAGCCGTCCTGGTCAATCTGGCCGTGCCGATGGTTATATTCT
CGAGGGCAAAGAGCTTGAATTCTACCTAAGGAAACTCAGAACTGGCAAACAG
>NODE_3504_length_122_cov_6.721312
CAAGGTGCTCCGTGCTATTCCTCCTATTGAGCGAGATGACTGCTTGCTGGGCCAATATGT
TTCTGCGAATGGAAAACCTGGCTACCTCGACGATGACACTGTCCCTCCTAACTCGGTTTG
CCCAACCTTTGCTGCTACCACACTTTGGAT
>NODE_3505_length_83_cov_7.192771
CCGTCTGCAAACCAGATTTGGATAGTATATCATGCAAATAGTGTTACACCTGGAACATGT
GATGGAAATCGTTACACTCTTGTTCAACAAGTTGGGTGGCATTCAGATGGA
>NODE_3506_length_48_cov_16.708334
AGGTCAGCCTCGATGAGACCACCGTCTGCTGGGCCAGAGGTCATAGGGGTGGTGGGGTCC
TGTTGAGGAGCACCAG
>NODE_3507_length_155_cov_7.387097
GGGAGGCAAGAGCTGCGCAATCACGATCAGGCAAGTCATAGACGACGATTTGAACGAGTT
GCTTTTGGCCAGTTGATTTTTGCTTGGCCTCAGCATCGGCGAGGTAATCACCGAGGGTCG
GAACCTTGGCAACAGCGTCGAACCAAGTAAAGGTTGGGATCTGAGCTACCTTCAGAGCCT
TTG
>NODE_3508_length_90_cov_8.488889
GCTGGCGGTACAATCTTGTCCAGTGTTGTAGCATATGCCTAGGGCAGCCCAGTTGGCAGC
TTGCTCCAGATCTGCTGATTCGAAAACCAGATACGGCGATTTCCCGCCAAGTTCCAAA
>NODE_3509_length_84_cov_5.750000
TACAGGATATCAAGAAAGGTCGCCTACGTTATGTCAGGAACTGTTTCCCTCATCACGGTT
ACATATGGAACTATGGTGCTTTCCCTCAGACATGGGAAGATCCTACACAATA
>NODE_3510_length_139_cov_5.712230
TGGCATCTTGTTTGATATGGTCCTTATACACATGTAGTTGTCCACCACCAAGGCGGTCTC
TTGAGTACCTCTACGTTGACCTTGCTTTGAACTCTTCCCTCCTCTCTGATTTCCTGACCC
ATTTCCTGTCGCATGTCCCCCACCTCTCTGTCGTCTCCCTGTCGTCT
>NODE_3511_length_441_cov_7.916100
TGACAATACGGCTTTGTACGGTGTAAGTTACTTTGCGAGCTATTATTCCCGAAGGAGACT
CCTCAGCTTCAAAGGTCTTCACGTGTGGTTCGCCTCTAGGATGAGGACCATACGAGCCTA
TCATTTTCTCTGACCTTTCGGCTTTGACACCCAAGGATCTGACAACCTGGATGTATCTAA
GACCTGAAATAATAGAGCGATTCACCTTGAATGTTATCCGGACATTATATTCAACACCTT
CTTTGATAATAACTGGGTTCTTCTTGGTGCCAGTCTCGATCTGACGTAGATCTGCAAGGT
CGAATGATATCCTCTTTCCCCGTGGTAGAGTCGAAGAGACAAGCTCAAGTGTCAACAGAG
TCAACTTGGGGCCACTCTCCGATGAGCCAGCTCCAGGAACAATGCCAAGAGAGGCCTTCC
AACGAGCCAAGCTCTCGTCTTCAGCATCAAGTTTAGCAAGCTCTTCGGG
>NODE_3514_length_235_cov_10.808511
AAATAAAACTACCATTAAAAACATTATTTCTTATTTGGGTCCACCATATTGCCTTCCGCA
ATGTTATTGAGATCATCCTCCTGAGCATCCAAACGCCAGACAGAAAGCCACATCAGAATA
CCAGTGACGAAAGCAAGAACACCCATGACACCGTAGTTCCATACAAGGAGAGGATCGTCT
GCAAGAGAAACGAAAGCTTCGCCTAAAGCAGATGCAAGTGCAGAAGTGAACAAGAAGACA
GCCATGACCAGTGATTTCATATT
>NODE_3515_length_79_cov_3.734177
TCTATCTGTCTTCTCACAATGCTCCAGTGGTGTAGCAACGTGGATCAAGAAGAAGTTAGC
ACCAGAGCCACCATTTTGAAGGATAGTCTCGCGAGCAGCTTCACGAC
>NODE_3516_length_97_cov_5.113402
CGTAAGCGCGGTCGTCCTCCCAAGCCTAAAACCGACCAGGAGGGTGAACCTACACCAAAG
AGACCCCGTGGTCGTCCGCCTAAGAACCCTAGGCCCTCCGCTCCTGATGGTGGCGAGGAA
GTTAC
>NODE_3517_length_84_cov_4.642857
AGGATATGATAACGAGACTGCAGGCGATGATAGCGAGGAAATATACAGACGAAGATCTAG
ATGTCGATACGTTGGATGTTGGAGATGATGGAGAAGAGGATGGTACTGCGGG
>NODE_3518_length_108_cov_4.129630
GTCTCTCCTGCGGAAGAGAAGCTCCTTGAAGCTTGCCTGCCCGAACTCAAGAAGAACATT
GAGAAAGGGAAAGTTTTTGCTGCCCAGACTTTATAGATTATTGGATACTGCTCTAATATG
ATCAGCCTGCGTCTTG
>NODE_3519_length_279_cov_8.408602
ACGCCTTCCAGATGCAGCTAACTTGTGTTTATGAAACTGTGGCACTTGGTTATTCTCAAT
TTTGTAGGCTGTTCACTGAGAAAGAGTGGGAAGGGTTTGCTTATAGAGATTCGCTCTCGA
TGTGGTATAGTGCTGGTCCAGGCAGCCCTTTTAGCGCGGCCTTGGGAATGGGTTGGGTCC
AGGAATTAGTCTCTAGGTTGACTCAAACGCGGATCACGGATTTCAATACGAGTGTCAATC
AGACCATTGTCAGCAGCGAGACACTCTTTCCGCTCGATCAGCCTATTTATGTCGACGCGA
GCCACGA
>NODE_3520_length_75_cov_26.133333
CTCTCAAATGTAGTTCCTTGATACCCGATGTGGCTTCTTCCGGGATCTTGGAACACTATG
TATCCTCGATTGCTTTCAAGGTTCAATTCACTCTTCAACCATT
>NODE_3521_length_133_cov_7.969925
TTTGGGAGGTCTTTAACACGACGCAACAGGCCTTCAATCAGAGGAGAACGAGGGTTGATC
TCAAGATGTTTGGCTTTCAGAGCATATTCATGGATAATACCACCCTGCTTGGCCTGGCCT
TTCGATGAGGTCATCATCTTCTGGACATTGGCAGTATAACC
>NODE_3522_length_63_cov_3.587301
GGTGGATTGTGATTCATCTCTTTATGTGTATTCTCTCTAGTTCTCTTTCTTTTGTCATCC
TATGCAGAATGAGATCCTGCGATTAACAGAG
>NODE_3524_length_126_cov_5.984127
TCAGTCCTTGTTACTGGTGCTAGCAGTGGAATAGGCGCAGCGACTGCAATTCTTTTCGCC
AAAGCTGGTTCGAATGTCGTACTTGTTGCACGCAGAGAAGAAATACTAAAGCAAGTAGTC
GACAAATGTTCTGCGGCGTACAAAGAATCTGGAT
>NODE_3525_length_82_cov_4.719512
TTTATTCTTTGCTCTGAATTCCCGCGCCATATCAATCATGGGAACCCAGTGAACGTTATC
GTGAGTGTTGATCCATTCGATGAATCGTTCTAGCATGAGGATTACCTGTG
>NODE_3527_length_118_cov_4.161017
GACCAAAATTCACATCCCCAGTCACAGTCAGATGATCAAGCTCGAGAATACGGGGGATCT
TCTTGAATCGTTTCTGGAATTGTTGAATCTTTTTGAAATGGTCACCCAACTTGATAACAG
GTGTAGTCTCAAACATCCTGTTTTCA
>NODE_3529_length_150_cov_7.040000
TTACTGTAAGTTGAACAGTAACGCGTAGACCCTTCCATTGCGATGTCGATTTTGCGATAT
CTTCACCGACCTTCTTCGGTGAAAGACCAAGAGGACCAATTTTAGGTGCAAGGGCAGACG
AAGCGCCAACTTCACCACCTGTTGCACGAAGATAGATAATCTTCACTTCATTGGGGTC
>NODE_3531_length_29_cov_28.655172
GTGGCAAGGGCCTGGGCAAGGGTGGTGCTAAGCGTCATCGCAAGATTCTTCGTGACA
>NODE_3535_length_421_cov_9.434679
CTGCTTTGATCGGTGCTTCTCTCGATAGAGGGCAAGCTGGAATGGTCGGAAAAGGCGCAA
ATATCTGGCCGAATGTTCATGTTGACGATACGGCTGATCTCTACATCGACATTTACAATG
CAATCAAGGCAAATCCTGATAAGGTCGGGCATGGTCGTAAAGGATATTATTTCGGGTTGA
ACGGAGAGCACACTCTCTACGACGTGGGTAAAGAACTGGGTCGTACATTGGTGACAATTG
GAAAGAGCTCGAGTGAAGAACCTACGACTTTTACGAAGGAAGAGATTGACAAGTATTTCC
GGGGATCCAATTATCTAGGATCGAACTCAAGAGGTTTAGCTAACAACTCAAAGGCCATTG
GTTGGAAGCCGAAGAGAACGACAGAAGATTTTCTAGCGAGTATTAGACCTGAAATTGAAG
AGATATTAAGGGCGGGCCGTCGCCCGGCT
>NODE_3537_length_145_cov_7.144827
CCGTGAAGAGAGGTAGCACGAGACGAGGTACGGCTGATAGGAACACCAGTCGTCAGGGCA
TTTTGATGCATCTGCCTCTCGCGACGTTGGCGGATAGACTTGATGACGGTGGCTTTCATC
GCAAACTTTATCCAATCAAGAGGAATGAACCAGACGATATTCCAAACCCAGAC
>NODE_3538_length_78_cov_4.628205
CTGTTATAACGGGTGCAGCGAATGGAATTGGGAGAGCTGCTGCGAAGGAGTTGGCAAAGC
TGGGATTGAAGATTGCTATAGCAGATGTTGATAAAGAGCAATTAAA
>NODE_3539_length_163_cov_9.773006
AGCAGGTTTCCAGACTTCAGGGAATTCCCCAGATCGAGAAGCTAAAGCCGGATAATAATA
CGGTGAACACTCGGATTGAGGATCTGTGATCGAAGCTTCGCCCACTTCTGAGGTCCTATC
CAGAGCAAGACATCCGAACGCGAAAAAAGCAGAGATCACGAAAGAAGACCTCATCACAGG
GGAGGAATGAG
>NODE_3540_length_131_cov_4.992366
CAGCGGCTGTCTTCTTATGGACCACAGTACCAAGACGAGCCTTGCCCTTGACAATGACAT
AAGGAACACCCATCTTGCGGCAAAGGGCAGGCAGGAAAACAACAAGCTCAATGGGATCAA
CATCATGAGCAATGACAACGAGAGAAGCCTTCTTGGCCT
>NODE_3543_length_97_cov_5.237113
TAACAATTCCTGGGTGACCTTGAGAGTAAACTCCGACCAGTAGGCGAAAAAGACCTAGCG
ACACTTCTTGCTATGAAAGAGAAAGAACACAAGGAAAAAGGATTCCCCTTTGATGGCAAC
TTCTA
>NODE_3544_length_29_cov_11.379311
GGAATGGTGTTAAGCCCGCTAGCTGGGGCGCCAGTGGATTGACTGCTCCTTCAACGT
>NODE_3545_length_74_cov_18.067568
AGCTGACGAGAATTTCGTTACCGACTTAGTACCTTCAGAGATAGCATGCTTGGAAAGTTC
TCCGGGAAGGATGAGACGAACCGATGTCTGGATTTCACGAGA
>NODE_3547_length_165_cov_15.472727
TAGACACCAAAGTCAAGCTATACAAACTTAAAAAATCATAACAGCATCCAACCATTTAGG
ACTACAAAAATACAAGTCACAAAATCACAGAGATTATCGCGAAATGCTAGGACTCAGAAG
AGGCTGTCAGCACTAACGCCAATGTTATGCCTAAAAGCAATAGCCTGAGCACTAGACTTG
ACTTCGAGTGGTT
>NODE_3549_length_58_cov_3.224138
GCATGTCACATGTCTATCGTGGAAACACAGCTACATATATGGTAGTCTACTCATCTACTG
CTCAGCTCAGCCACTCCAGGCAGTGA
>NODE_3551_length_98_cov_8.020409
CTTTCCAAGTTCCCTCTTGGCAAGGTTCCTGCGTTTGAGGGTTCTGACGGCTTCAAACTT
TCTGAGGGCGATGCTATCTCTCGCTATGTTGCTGCTCTTGTTCCTAATGCCAATCTTTAC
GGCGAA
>NODE_3552_length_64_cov_4.859375
CGGCCGATGAGGTTTGAGTGGAGCTCGACATCTGCAGATTGGGCATAATTCTTGTGGAGG
ATGTGGGGAGTGACATAGGGAGTGTGGTGAGA
>NODE_3553_length_116_cov_7.120690
AAGCATCCCTACCTCAGCCGCCATCCCTACCTCTGTAACTATCCGTACCTCTGCACCCAT
CCATACCTCTACTCCTCAAAATGATAGCGGTGATGATGCAGATGGTGATGCGGGTGATGA
CGAGGATCTCCCTTATTGCGACGA
>NODE_3556_length_229_cov_15.187773
CGCTCGTATCTGTGCCAATAAATATGTGACCAAGACCTCAGGCAAGGATTCGTTCCATCT
TCGGGTCCGAGTGCATCCGTTCCACGTTCTCCGTATCAACAAGATGTTGTCCTGTGCTGG
AGCTGATCGTCTTCAGACTGGCATGCGTGGAGCTTGGGGCAAGCCATATGGTACTGTTGC
ACGTGTCAACATTGGGCAGATCATCATGTCAATCCGCTGTAAGGACAGCAATGCTCATGT
TGTTCGGGAGTCTTTGC
>NODE_3557_length_74_cov_6.094594
GAGGTCAGGTGCACATTTTCCTTGAGTTGGTCCAGCAATGGTAGCACAGGTATCTCCAGG
TCTAAGATACCCCGGAGTAGCTTGACCAGAAGATTGAAGGAT
>NODE_3559_length_142_cov_7.359155
GTAGTTGGTAGGGTAAATGCCTACCAAGCCGATGATCAATAGCCACGTTTGATAGAACTT
ATGGCCACATTGGGAATGAAAAGCCCCAAGTAGAGTAATCTACCTGCAGTCGAGAATATT
AGTCAATGCTCGCAAGAGTGAACTAGCTAACTGAAATCTTGGGATCACTT
>NODE_3561_length_79_cov_8.316456
CTGAGAGTGAGGATTGTCTGACGATCAATGTGATCAAACCCAAAACAGTCTCTGTTGATG
CCAAGTTACCTGTCGCTGTGTGGATTTATGGAGGCGGCTGGGAAACA
>NODE_3562_length_67_cov_5.014925
GGTGATGCTGAGCTATCTAAGCGAGTTGTTAATCTATTCAAAGAAAGCGGATATCTTGCT
AGGACAACGACACCAATCGAACCTCGGGGTAAGGA
>NODE_3565_length_70_cov_3.842857
CAGCAGCAGAAGCAACCTTGGAGACATCGAATGGATCGACGGCTGCAGCTTTGTTGGAGG
GCTCGTCTACAAGCAAGTAGGCATAGTTGTCCTGGCGA
>NODE_3567_length_60_cov_4.583333
ATTCAATCTTCTCATTAATCCCCTGGACCATGATTTCTCCTTGCGTTGGCACAGAGATGA
TATTCATGAAAATGCTACTGAGGAAGAA
>NODE_3568_length_116_cov_5.206897
TGGCTTTGAGCGGCGCTGTCCAACTGGCAGTGTAAACACCTGTTCCTCTATGCTTGGGAC
TCTTGATCGACTGCCAGTCTACGAGAAGGGTGATGGTATCCTCGGTCTCCGATACGCAAT
TGTAAGGGTCACTCGTAGCAATAC
>NODE_3570_length_198_cov_8.944445
GGCCAGGTCTCTATTCGTGGACGCATCCTTACTGGCAAGGTTGTGTCGACAAAAATGACT
CGCACGATTATTATCCGCCGGGACTATCTGCACTACATCCCGAAATACAACCGTTATGAG
AAGCGGCACAAGAATCTTGCAGCTCATGTGTCACCTGCTTTCCGAGTTGAGGTTGGCGAC
ACGGTCACTGTTGGCCAATGCCGGCCATTGTCGAAGACGGTGCGAT
>NODE_3571_length_29_cov_6.448276
CTTACAGTACCCCGTTCCCATTCAAGTCTTCTGCAAAGGATTCACCCCCGCCCATAT
>NODE_3572_length_83_cov_6.710844
CTGATATTTTCCCCACGCGAACAAGACACTACGGTCTTGCAGTGGCGAGTGCCTCTCAAT
GGTTGTGGAATTTTGTCGTTTCGAAGGTCACCTTACAGATGGAGACCAACT
>NODE_3573_length_117_cov_6.452991
AGGCCCTGCAAATACGTACGCCCATTATGTCACAACCCCAGAAGAATATGCGGCCCAGCG
TTATGAAGGTGCAAGCACTATTTTCGGACAGTGGACGCTCGATGCCTACATTGACAAATA
TTCGAGCATGGTGCAATTTCTGTCA
>NODE_3574_length_70_cov_9.114285
ACCATGATCAGCACCCTCTATGGTGCACGGTTTAAGAGTTGGACAGGTGGAAATGGTTTG
GCCCGGAACATCACTTGGAAAAATATTATCTTTCATGA
>NODE_3576_length_115_cov_12.939131
AGCTCTACATGTTGCTCAGAACCAACAGTGCACAAAACCCAAGCACAGCTCCCACCCCAA
CCGTGAATACAGTGCCTCCCAGCGGCAGAACAACGTCCAACGGTCCATCCCAGTCTGCGG
GAACTGCCAGGTTGCTGGCAGCC
>NODE_3577_length_81_cov_7.456790
TCTGTGTGACCGTGTGCCCTGCAGAGCTGCCTTTTTGGCGGCCTTGGCTTTCGAGTCTTT
TGATTTGGCAACGGTCTTGCCCTTGGTTGTTTTGGTGGTAGCCATTACC
>NODE_3578_length_58_cov_6.775862
CTCAGCTTCATCAACAATAGCCTTGTTCTTGAGGATAGAGCGGTACTGAGCGAAATCGAC
AGTGGTAGGTTGAGAGGCGTATTGGA
>NODE_3579_length_72_cov_5.763889
CAAATGTACAAGTGATTTCTGGTCTGGCGTTGTCAGGAAAGCATTCGTGATGAATTTCGG
CCATCCTTGAGGGAAGTTGACCGTGCAACATGGATAATTA
>NODE_3582_length_29_cov_10.862069
TTCCCCCGTCCGTTTTGATTCCTATTTGCCTTTACCTGTCGCCAAAGACAAGACTCA
>NODE_3583_length_120_cov_4.991667
ATCGTGGAGTTCGACTATCACATTGTACGAATATCCGGTGACGGGATCAAGAACGTCGAC
CTGAGCCTTCCTAGTCATAGGAACAGGTTTCTCGGGCTTGGCTCCGGGTTCCAGAGGGAT
ACCAAGGTAAGCGAGGACCGCTCGCTTC
>NODE_3584_length_65_cov_4.584615
TTGCTCACTGACGGGGATTTTATCCTCGAACCACTCGATAGTTCCTTGTTCCCTGGTGTT
TCATCATCCGTAGAAGCCCATAGCGGCTTTGCC
>NODE_3585_length_90_cov_14.744445
TGTCACCTTCCTCGATCGAGCTGGCTCGATGTTCTCCACAAAGCCTCTACTTGCTGGGTC
ATGTACTTAACTGTTCCAATAGCTCTGGTAGTTTGTGTTCAGATATGTAATTTGTAGT
>NODE_3587_length_62_cov_2.677419
AAACGATCTGAGAGTGCTTTTGCATCGGGATCATCGAGCTGCTTCCTGAGTTCATCAATT
TCCTGGCGAGTAGAATCAATAGTGTCCTGG
>NODE_3588_length_66_cov_11.545455
TGCCAATCGCGCAGATCTCCAGACTTTTTTCCGGAGGTTCCGCCCCGATGCTGCAGGTTC
TAGTTTCACCACTGTTAGAGTCAATGGCGGGGGG
>NODE_3589_length_29_cov_26.758621
TTGGCGACTGGCAAAGTCAAATAGGAATAAAACCGAACAGGGGAAGCGTCAAAAGAG
>NODE_3590_length_77_cov_4.857143
AAGAGAAGAGAGTGCTAAAGGGGAAGGTGAATTCTGGGAAACAAATTATAGAGACAACCT
GGATGAGTCTATGCAGCGACTAACGGAATGGAATGGAAGGAGTGG
>NODE_3591_length_65_cov_5.307693
TGTCCGGTCATTATGCACGTCTTCCCCGCTCTATGATCGCGAGGAACCTCAATACAAAGG
TCAATGGTCCCGTCATTGGTATCGACTTGGGAA
>NODE_3594_length_107_cov_7.869159
CCTGGTGACGAGGATGATGTGCCTGAGCTTAAGGAAATTGAAGACGATGGGCCTGTGGAT
GAAACTGGTGTTGACCCCAAGGACATTGATCTCGTCATGCAACAAGTGAGCTGTTCGAGA
GCAAAGGCCGTACGG
>NODE_3595_length_166_cov_5.759036
TCAAGAAGAACTTCTGCATTCCCAGAGACGATAAAAGTTCTTGGAAAGTTCCTGAAGTCT
ATGACAAGAGCAGGGTTGAGTGAAGCAGGGGAGATATATGGGTTAGTTTCAGCGGCCTCA
GGGTTGTGTGGACCGGTGAAAGCGACTACGGGGTATCGAAAACCTTCTGCAGTAGGAAGA
TAATCGGATGATAT
>NODE_3597_length_96_cov_10.114583
CCCCTGACAATTCTCCCTCACCGCCTCCTTTCAACAATCCAACTTTTATAGACAACTTTT
CTCAGTCGTTCTTGAACTTTGCCATGTTTTTGGACACTAATATAAAGTCAGACCCCACCA
ACAG
>NODE_3599_length_29_cov_12.931034
TGGGCAAGAACAGAATTGATCCAGTCCAAATAAGGTTCATTTGTGTTAGTAGGCGTT
>NODE_3600_length_244_cov_28.692623
CGTGCTAACATGAGCAAGGCTTTGGCGAAGGGTATGGTCCTTGTTATGTCCCTTTGGGAC
GACCACTTTGCAGATATGTTGTGGCTCGATTCTAACTATCCCGTCGGTGCCGATTCCTCC
AAACCCGGTGTTGCCCGTGGTACATGTGACCAGCAATCTGGCGTCCCGACTACCGTCGAG
AACCAAAATCCCAACGCGCAAGTCACTTTCTCCAACATTCGTTTCGGTGATATTGGTTCG
ACCTTCTCGTGAATAAATCACGTTTGGTCGCT
>NODE_3601_length_97_cov_4.164948
CCCTCATCTGTACTGAAACCTTCACTGTCGCTTTCAGAGGATTCCATCTTGACGGAGGTG
AAAGGAGGGCTGTTGGGTAAGATACTGAAATTGATGTTGGTGCCATAGGCAGGGGTACCG
TCCTC
>NODE_3605_length_29_cov_4.310345
TGCCCTTTATTGGTGTGCGTCGGGGAACAAGGACTTTTACCTTGAGAAAATTAGAGT
>NODE_3607_length_102_cov_10.009804
TAGGAATTCCTTGCCAGCAGTCTTTGGTGCCTTGGGCTTCTTGGTACTCTGCTTCTTAAT
GCGCTTCTGATAAAGTAGTTGGTGCCTGATCTGTGTCTTAGCGTAGGGATTGAGACGGAA
AAGAATGCTC
>NODE_3608_length_29_cov_20.586206
CAGTAGAAGGATAGGAGACTTGAACACGACCTTATGAGTGATGACCCAAGAAGTGAA
>NODE_3609_length_70_cov_5.671429
CCCCCGTTGACCGACAGATTCAGGCTTCTTTCTTGCCCACTGGAGTTGAAATGACCTCTC
CAAAGCACGATATTTTCACAGAAACCATAATCACATCC
>NODE_3611_length_59_cov_5.050848
ATTGGGAATGACCGGTGATGCATCTGGAAGACCATAGTCCGCTGAAGGGATAGAAAACCA
CGGTTGCAAGCTTCCAAAATGATGAAA
>NODE_3612_length_37_cov_10.918919
AAGCACAAGGGTTCCGTCGCCAACATGAGTCTCGGTGGTGGCAAATCCCCCAGTCTTGAT
TTGGC
>NODE_3613_length_63_cov_5.539682
ATCCGGTCCAAGCTGGTTGAGAATACCAGGGACGAGTTCCGTAAGCTCCTTGACTTGGCC
TTGACCGTGGACGACAAACGTATTACCCGAA
>NODE_3618_length_90_cov_6.377778
ATTTGACAGGCATAGCCAGACTGGCAAGACTGACTCAGACAAGAAATCACATCAGGGCTG
GGGAGGTGATGAGGGCAACTCCGAGCTCAAGGTCCAAGAGGCTGCAGCTAACGACGTC
>NODE_3619_length_257_cov_8.003891
TTTGCCAGTGCCTGCATTGCCAGTACTCGTGGTCTTGTTCCCAGCACTTGCATTGCCAGC
TCCAGTATCTGTGTTTCCAGCTGCGGTACTATTGTTACCTGTCAGAGCACCGGAGCTAGC
CCCAGGTTGGCCATCATCGGTTACTGTGAAATAAACAGCATCATCGAGAGAACCGTGCTG
AGCTATTGGGACAAGAACAGGTTGATGGTTGGCAGCAGAGTTGATCGAAGATAACTTATA
GACACCGGCTGGGAGACCTTGGTCAACAGCAGCTGTGAGCTGTCC
>NODE_3620_length_59_cov_7.796610
TGGTTTGGGATTGACTCCGTTATTACCTGCAAGTTTAGTCCAGGTCCATCCGGGAACAAA
GAGATGAGCTGTCACATTCTTCTCGGA
>NODE_3621_length_195_cov_10.030769
CGTCGGAGTTCCTCTGATTGGTTCAGTGGGGTTACTCCTATGCCAAGGTTTCACAGCAGG
GCTATTTCGTCACCGTGCCGGAATCCAGTATCCCCAAATGTACGCTGAACAGGCACAGGT
CGAGAAAAGCAGGGATGCACTTATTTACAACTGTGCTCAACGTGTCCACCAAAATACCCT
TGAAAACATTCCTATAATTTGGGCAGTAACTATATTTGTTGGC
>NODE_3623_length_29_cov_19.379311
AAGACGGATACACAAAACCCGCAATCTCAACATCCATCCTCACGCCCTGACAGCATA
>NODE_3626_length_67_cov_8.238806
TGTCGGAACTAGTGTTAATATTGCTTCTGCTGAACCTAGTCCTTCTGTGATCTGGCAAAT
CGGTGAATATGACGGTACTCCTCGTGGTTTCCTTA
>NODE_3627_length_91_cov_6.428571
TACACTGACGTTAGCTCAACACCATATCACGTGGGAGATGAAGTTCATGTTCAGTTTATC
GGGGCAAATCCAAGAAATAACCTTCGCCTCGAGAGTACCTTCTTGACAGTTGAACACTA
>NODE_3628_length_110_cov_10.481818
GCCCGACATTTCAAGCTAATTTAATTTTTAGGAGGTCGGCTCAGCAGCCTCAAGCGGGGG
TGGACCTTCACCATCCGATTCGTCATCATCGTCATCATCTCCAGCAAGAGAACTGCCGGG
GCCACCACTGCCACCACA
>NODE_3629_length_80_cov_15.162500
ACGCTCATCAGCCCGACCAGGTAGAGAAGCAGCTTGATGAGACTCTCGCCCAGCTTGGCA
TCGATTATCTTGATCTTTACTTGGTCCACTGGCCCGTGGCATTTGTTC
>NODE_3630_length_51_cov_8.921569
ATTGGTTTACTATCTGGTCGAGGATTCATTCAAGGACAAAAGGTGAGGGTATAATCAGCG
TTCAGGTTAGAGTCGCAAG
>NODE_3631_length_91_cov_6.560440
AGAGAGGCTCGACGTCGATGGCTGAGCTCGTTCAAGCTACGAAAGCGTATTATTCGACTG
TAGAGGGATTCGTCACCAGCGATCCACTGCTATTGAACCTCAGACGCGTGGCAGGTCAC
>NODE_3632_length_79_cov_3.987342
GTCACTTTCGGCGACTCATATTCTGATGGTGGAAAGTACGATGGTTCTGCCCTAAACGAT
CCTGTTCTCCACCCACCTAACCCGTCTGCTGGTGGACGATACACTAA
>NODE_3634_length_29_cov_7.172414
ATCTGTACCCGAAAACAAACTCCAGGAGCTAAGATTGAGTTACAAGGTGGAGAGTGC
>NODE_3635_length_29_cov_23.000000
ATGAATCAAACAGGGGGTAGTTGTCAGAGCAAGCACCTTGACCCTCAGAACTTGAAA
>NODE_3637_length_71_cov_6.394366
GTATTTGGGCACTTGGTCAGAACATGTGTGGATTATAAACTGAAAATGGATGCACCGCGA
CAGTTGGAGTACTCAACCTTCCCTTGTGGCTGGAACGTT
>NODE_3638_length_29_cov_12.689655
AAGACACACTCCTCGCAGAGCAGGGTGCTCAGGTCTACCTGCGAGGCTATATTGAGG
>NODE_3639_length_60_cov_3.000000
GATTCTACTTCGCAGGAACGAAGCAAAGGTAAAACCGTAGAAGTGGGCCGCGGATACTTT
GAGACCGATGCCAGGAGATATACTATCC
>NODE_3641_length_84_cov_5.250000
AAGCATCGGAAAAACGGGCACGATGATACGAGAAGACAAATTCATCGTGCGACTGTCTTC
TCGGGGCATGTGATACGGGAATATTTCGTAACGGGACTTATCTAGTGTAATA
>NODE_3642_length_157_cov_9.821656
AAACATGACCCAATACTGGGAGCCCGGAACTGAGTATAACTACGGCGACGTCGTTGAGTA
TCAGGGTGCATACTACAAGATAGTCCAACCTCATCGTTCTCAGTCTGATTGGACTCCAGA
CATCACGCCCGCTCTGTGGGGTCGAACTCAAGATCCCATCCATCATCAGCAAGAGCAGTA
CGAGA
>NODE_3643_length_177_cov_9.463277
CGGCGGCAGGAACATCGGTGGCCCCAGCAGGAACATCGGCAGCAGGAGCAGAAGCAGAAG
CAAAAGCCTCAGGATTTGCCAGATACTCCTTGATCTTCTCTGAGCCCTCGAAAGTGTACT
CAGTACCCAAGGAAACGGCAAGGACATTCTTGTAAGAGTTGACGAGGGAATGCGTAATGG
AGACGAGAGTAGGATAGTGAAGGGC
>NODE_3646_length_102_cov_6.980392
TTTCCAGCGGCAAGTCTTTTTTCACGTCTACAGGGAGTATGAGTATTGGTGGTGGTGTGG
AGCTTTGGCGGGGATATTTTCAGTCGGTCCGCCCAGCAGCGAACAGGCTGCTGATTAATG
TGGACGTTAC
>NODE_3647_length_174_cov_6.913793
TGGAAGTGTTGGAAGGAATAGGAGGGAAGAAGAGAGGGAGAGGAATGTTGCAACGTTTGG
AGAGCCGGGCGGCGTTGGGTTGATGGGGCCTGGTGCGTATGTTGGTGGTTGGGGTGGATA
TGGAAGGAGAGGTGGCAGGCCGAGGAGGGGAGGTGCTGGTGGGCAGGGGGTTTCTGCTAG
AGGTTAACTTTGTCGACCCTTT
>NODE_3648_length_35_cov_20.428572
CTGTCAATCTCGATAAAGTCACCTATGACCGTATCATGAAAGAGGTCCCCACCTTCAAAT
TGA
>NODE_3649_length_32_cov_18.406250
TACGTTGTCCGTGAGGGGCATCAGGGGTGTAGATAGAGGGCGTAAACGCAGGATGATCAG
>NODE_3650_length_83_cov_4.253012
CTCGAAGGAAGTTTCCGTATTCACCAGTGGCATTGGCCGCCCAGACCTCGACCATCGTGT
CGGCGATGGGCTTGCAGGTAGTTATATCCATGAGGCCAACATCAAGAACGA
>NODE_3652_length_71_cov_6.183099
TATCTGTTCCACCACTGATTGCATTACAAGATCTTGGGACTTCATTATTATGGCGCTTCC
TTCCCCAGCAGAGAATCAGCCATTCTGCATCGTCTCCGC
>NODE_3653_length_62_cov_2.919355
AAAGATGCCAAATCGGCCCTTCCCACCAACAGTTTATGGTCGCTTCGAGTGTGGTTGAGA
ACGGAAGGCGTTGATCATCAACTATTCCAG
>NODE_3654_length_113_cov_4.530973
CGATGATTTGCAGTCAATGACTAAAGAAATCCTTTCCCAACATATGGGGTACAGGAAAGC
AAGAGAGAAAGCAGATAATCCCGCTCCTAAGAAACTCATTTTCTACAGAGATGGTGTATC
TGAGGGTCAGTTTGCCCAAGT
>NODE_3655_length_150_cov_9.893333
TGACCAACAACATGGCGGGGATCACCCATCTGGATGATGGCGTTCACTCGGTTTGCAACA
TTTTCAGCCACAGGAGGAGTGATAGCCCCTAAACCGATAGCACCTCCACCTCCGGCCACG
GCGTCGCCGATCACATGGGCTCCCTGGGAATACCCAACGAGAACAATCTTCTGGTCAG
>NODE_3656_length_100_cov_6.860000
CCTGGAGTGTTGCCGAATGAGTGAGGTGCATCGGAATAAGGGTAGTTGTAAGTGGGCTGG
GTCAAGGGATGAGTATCCTCATGCGGCTTGACGGCAGTGTATTCAGGCCCTGTGGCAAAG
GAGCGTGA
>NODE_3657_length_64_cov_5.640625
GCCGCCGGGGCATCGTAAACCGGTGGGGAGAGGGGGAGGCTGCAGACGTGTACATCACTT
GCATCACATACCAGTCCCGTTGCCAGCATTCA
>NODE_3658_length_104_cov_7.951923
CAGCGACCCTGTTCTGAACAGTTGAAGGGATTTGTCCCGCAGAGAGATGCACAAGTTGGG
CTCCTTGACTATATCCAGACATAACAATCTGTGTGTTAGGGCACGAGTTGGCGGCCGAAG
TCACATCAGCAG
>NODE_3665_length_111_cov_4.288288
GCTAATATGTATCGAGAGAGTGCAATACAAACAGATTCGACATGGAAAATTTCGAGTCCA
AGTCAGAGAAGGAATGACAGGGCATAAGGTGAGAGTAACCGTAGAATATAGTATAGAGTC
AAAGAATAAGAGGAATGTA
>NODE_3666_length_95_cov_4.642105
TTTCTTTCCCTTTGATCTTATTTGCCATCTTTCACATTTCAAGATACCAGATACCCTTGA
TACTTGTAGCATATGCCTTAACCATCCACTTAGTGCCGAATTGAAATAATTGCTCGCACA
TTG
>NODE_3667_length_68_cov_10.220589
TGAGTGAGTGAGTGAGTGAGTGAGTGAGTGAGAGTTAGTAACAAGTGAGTAACCAAGTAA
GAGGAAAGGGAGGAGGAAAAGGGAAAAAGAGAAAAA
>NODE_3669_length_82_cov_7.634146
TGTGATTTTCCAATTCAAACAACTGACTCAATTTCGGGTCAGAATGGTCCTTCATCTATT
ATCACGACTTCCTCCAGACCACCTAATGAGAAAAGACAATCATCATCGAG
>NODE_3671_length_107_cov_5.308411
GTGTGAAACACTTCGTGCTTGATGAGTGTGACAAAATGCTTGAACAGCTTGACATGCGTC
GTGACGTTCAAGAAATCTTTCGAGCAACCCCCCATCATAAACAAGTTATGATGTTTTCTG
CAACTCTGGCAAAGG
>NODE_3672_length_144_cov_14.062500
CCGTTGCTTGTTGCCCCTCTGTCTTTTTGGGGCTGCTTTTTTCGTCTGGGAACTAATTTC
TATCTGGTCCCACAAGACTCATTCTCCCGCAAACACATCACCAGTCAATCTACCGTCTCA
GATATCTAACATGTCCACAGACAGTGGTAAATACAGCGTCGGATACTTCACC
>NODE_3673_length_65_cov_4.953846
AAGTTCGGTCTTGTCTATGCTGGTCTTGGTTGGATTCTTTGGCGAGATGAGAGCTTCCTC
CACAAGGATTTGGTCTTTGAATTGCACTATCTG
>NODE_3675_length_85_cov_2.411765
CCAGTTGGAACACCGTCTAATGAATGAAGGTGCACAGCCTTGGCTCTTCAGCGTTGAGAC
TTTGACAACGGGTTCCTCTGTAGCATCTGCATTGCACTGGATGAACATTTGCA
>NODE_3676_length_68_cov_6.000000
GCAGGCAAGAGACAACCTGGCGAACTGAAACATCTTAGTAGCCAGAGGAAAAGAAAGCAA
AAGCGATTCCCGTAGTAGCGGCGAGCGAAATGGGAG
>NODE_3677_length_67_cov_4.835821
TCCACCTTGATTTAAACACTTATTGCCAATCAACGCTGCTTGTTGATCACCCACAAGTCC
GCCGATAGGGACACCAGTTAGAGCACCAGATACAA
>NODE_3679_length_29_cov_10.482759
TGTTTCGCGGTTTGTCGCTGGACTCGGGACTACCTTCAATGGTCTATACAATAAAAC
>NODE_3680_length_61_cov_14.278688
CTACCTTCAATGGTCTATACAATAAAACTGGCAGGGCTTACCCGGATGTCTCAGCGCAAG
GTAACGGCTTCCAAGTTGTCATTGGAGGC
>NODE_3682_length_50_cov_13.840000
CTGCCGCTCAGGTCAATGGTGAGCCTTGTTGCGATTGGGTGGGCGAGTCCGGCTCTGGTC
ACTATGTCAAGATGGTCC
>NODE_3683_length_63_cov_3.301587
TCCTACTTCAGTCTCAAAGCCGTCAGGCAGAGATTTTATGAACTCTAGGATGTTGGCATC
ACGGCAAGCATTCTCGATCTCTTCCTGCGTC
>NODE_3684_length_29_cov_12.000000
CTTAGGTGTGCTTTCTATCTTGCGTCTCCCTGGCGAATGGGGAACTTGGTTGTTCAA
>NODE_3686_length_50_cov_62.740002
TAGCCGGAGTATGATGACCAGGACGAGGAACGCTCTGGAAACGTCCAACTACATGATCAG
TAGGAGGAGTTGAAACGA
>NODE_3687_length_418_cov_11.916268
ATCGTATATCAATCGATGCAAGCGGCTGTCAATGCTATTCGTGCTACTGGTGCTGCCCAG
CTCATTCTCGTCGAGGGTACCTCCTGGACTGGGGCGTGGACCTGGTCTTCTTCCGGTAAT
GCTGCTGCCTTCGCCGCCCTTTCTGACCCTATCGATAACGTTGCAATCGAGATGCACCAG
TACCTTGACTCCGACGGCTCTGGTACCTCTGACACGTGTGTCTCTTCGACCATTGGTGCT
GAGCGGGTACAGGATGCTACTCAATGGCTGAAGGACAATGACAAGAAGGGTTTCCTTGGT
GAGATTGGTGCCGGCTCAAATGATGCCTGCATTGCTGCCGTCAAAGGTGCTCTGTGCACT
CTGCAAACTGCTGGTGGTGTTTGGATTGGTGCTTTGTGGTGGGCAGCAGGTCCCTGGTGG
GGTACCTACTTCCAGTCTATTGAGCC
>NODE_3689_length_108_cov_4.768518
CGTCAGCAATGATACTCAGGGTTCAGAGAGATGGATGTACTACAGGAAGATGACTGAGGG
TCAGAATACCATTCTCATTGATCGTTCCAACCAACTGGTTACTGCTGCACCTACCGTCAA
ACATGATACCTCTGGG
>NODE_3690_length_187_cov_7.112299
TTCTCAACTGCCTCTATCATACCCACCCATATACTGCGGTATTGCTTATACCGTCGTTTC
ATCGTGATTTCTTGGGGGCCGATGTCACCTCCATTATGATCATCAACTGAATTCACCCGA
GTCATTGGGATTCCTTGTATATTCCCATACCCATATCGATATCTCGAGTGCCGAGCACCC
TACCTCACTCCTATTAATGATGACATCTCGCAACG
>NODE_3692_length_29_cov_16.206896
TAGCCATTCCAGTCAGTGCTGGCTCGACGACCGACCTGCCAAGAGATATAGACCTGA
>NODE_3694_length_109_cov_3.137615
ATTCAATGGAACAAGCAGGTCTCTACTTGATGTACGACATGCGAAACACTTACCAAAACG
TCACCTCCGTCACAAATCAAGTCAATCACATGAAATCGTTCAACAATCTGTTACTTTGGT
ACACTGCCGATGAACCA
>NODE_3696_length_62_cov_8.241936
GCTGTCTCCACGCTACCCAAAGATGTGTCTAAACTCGGTCAAGAAGTCAAGCTCTTTGGA
AAGTGGGACACTCAGGATGTTGATGTAAAA
>NODE_3699_length_41_cov_14.317073
ATTGACCCCAATTAGAGAAGGATGCCCGTTCATCTGCAAGAGTGGATGCACCAACAGTGA
TGGGTTTCT
>NODE_3701_length_29_cov_16.034483
CCTATGTTGAAATCGGAAACGAGGACTTTTTCGCTGCTAACACCTATACTTTCCGGT
>NODE_3704_length_170_cov_7.805882
TGCGCCATTTGATTCTACCTTCCGAAATTGCCTTGGGCATGACCTCATAGAATTCTCTTC
TGTACTCTGCCTCCAACATGCCCACAAGAAAGCCTTGTATAGTCAGGGATTTTGCAAAAA
CTTGATCCAAGTTTCTGACCGGGGCACCACCATTATTATAACCTGAGATCATGCCGCAAA
TTATGAATCTTGCACCGA
>NODE_3705_length_94_cov_12.425532
TGCTCTCGTTGAAGCGCTGCAAACACTTCGAACTCGGTGGTGAAAAGAAGACCAAGGGTG
CAGCTCTCACTTTCTGATCATGGTCTTCATGTCCTTTCTATGTTGCATTCGTTGTGTATT
TC
>NODE_3707_length_135_cov_17.681482
TTGTCTACCATGTCAGAGTAGCGCTCTGCTTGCTCGGAAATCTTGGCTTGAAATAGCCAA
TCGGCAATTGTAAGGTCCGCATCAGGATTAGGATCAGACATCGGAGGGCTGAGACAGTAG
TGAGCAACGAAGACGCAGACAACAGCGACAAAGTGGGCGTCGG
>NODE_3709_length_212_cov_10.448113
GGAAAGAAAGCCACTCTTAACGTTGGCAATGTCCTCCCTGTTTCACAGTGCCCTGAGGGT
ACCATTATATGCAATGTCGAGGAGAAGGTTGGTGACCGTGGTGCCCTTGCTCGCACATCC
GGAAATTATGCTACTATCATTGGACATTCTCCCGATGATAACAAAACAAGAATCAGACTT
CCTAGCGGTGCCAAGAAGACCATCTCGGGCTCTGCTCGTGCTACCGTTGGTATTGTTGCA
>NODE_3710_length_29_cov_27.241379
CAAACAGCAGTAGAATCCGTGCTAGCTCGTTCTAAATATGAGCCGTGCTCAACAATG
>NODE_3711_length_48_cov_14.270833
ACCATCACCCTGGAGGTGGAATCATCAGATACAATCGACAATGTCAAAGCGAAGATTCAG
GACAAGGAAGGTATTC
>NODE_3712_length_68_cov_4.764706
ATTCTGTGACGCGCTTGAAGTTAAAGATGGTCTGAGCGCATCAGCTGAAGGTTGGGGCTT
AGCACATGCTCTTCAAGCCTGGGGAAACTTGTGGAC
>NODE_3713_length_129_cov_8.472868
GATGTATTTATAAATCTGGGCTTTCTGAGTTGATACAAAAGCAACCACTGAAACAAAGGG
ACTGTGTAACTACGATCGTACTTGCGCTATGTCAATCGACTTGGAGGAACAGTTAATTCA
TTGCATCTTTGATCTTGTCCTGTTCCTTCTCATCCCT
>NODE_3716_length_29_cov_14.586206
GAAACGACAAGCACAAGAGTCAACAGAGATATTGGAGTTAACACGGTAAAGAGAAGT
>NODE_3717_length_147_cov_6.408163
GTTCATGATCAAACAACAACAAAATCTGGAGATTGAGATATCGGAACGAGACATCCGATG
AGAATCAGGACCGTAATTCGATACTATCGATAAAGAACTTCGACTAAGACAAATCTTCAT
CCAACAAAGTCATTACCAGAGGCATCTTGGGTCGTGTACGATCCAAGTCCTCAAC
>NODE_3719_length_58_cov_2.655172
TGTGACCCTTGTGATCAGCACGTTCAGAATGAACTTGAGTCTGACGGAGCTCTTCTTCGG
TGGGTGAGAAGTACTGGAACAGTGGG
>NODE_3720_length_29_cov_5.448276
CTCATATCTGGAAAGAGCCGTGCTGTAGTCAACTCGAGGGTAAGAAAGCCCAGGTTC
>NODE_3721_length_98_cov_6.408163
CGTCTATCTACGTGGTGGTGATCAGTCGCTGCCCTCAATGCTGAGCCCGGTGATGCCGAA
TGTAATTGAGAAATCAGAGAGGGTCGTCGTCGTTCACGGTCTAGCCGATATGATTTTGAT
CGCGGG
>NODE_3722_length_87_cov_7.172414
TAGTCGGTGCATCCCGCATTATAGCAGTTGATGTCAACCCCGACAAAGAATCTTGGGCTA
AGAAATTTGGAGCCCACGAGTTTGTCAACTCTGCAAAACTCCCAGAGGGAAAGAG
>NODE_3723_length_64_cov_3.109375
GGGAACTTTAGAAAAGAGGACGTCATTACAAGACTTGTGGTTGGAGTCTGAGTCGTCAAG
AGGGACCACGCGCTCGTCAACGTAGAAGACAT
>NODE_3725_length_83_cov_4.987952
GCTTCTCTCCATCCTTGAAAAGCATAAAGGTGGGCATCGCTTGTATTCCACACTCCTGTG
CAATTTCGAGTTGTGCATCGACGTCAACCTTGCAGAACTTGACACCCTCCG
>NODE_3726_length_66_cov_2.757576
GTTTCCCTGGAAGATCCCTGACCACAAGAATGATCCCAGCTTCAAGGCTTTTGTCAATGC
TCACCCTGATCTTTCGCTCAAGCCGCCCCCTAAA
>NODE_3728_length_95_cov_5.105263
CACTGGCACCCTTGAGAGCACCAAACACACGGGACCCAGTAGAGGTGCGTCTCAAACCAA
CATCGAGGTAAGCCTTGAAGGGACGGGGAGCACCATCCTCCTCGATAGCCTCTGTAAGGG
AAA
>NODE_3729_length_142_cov_7.345070
TGATGTCTAGCTGGACTTCGAGCAATCCTGATCTCAGCGTTTACGCCGCTATAACCACTA
ACTCGACAATGAACAACTCTGTTGCGTCTGGTTGGGGAGGTAACATTGATGTTGCTTCAC
TTCCTGAGTGGTCTTACCCCATGGTCGCCGAGAACGTCCTTTATACTCGA
>NODE_3730_length_100_cov_7.190000
CTGGCCGTGATGCTACAGAAGAGTTCAACATGCTTCATGATCCGAAAGTCATTCCACGAT
ACGCACCTGATGCTGTCATCGGCAAGCTGAAGGCATGAGGATGGAAAATATTACATTCTT
ATTACCAC
>NODE_3731_length_67_cov_7.298508
GAAGGCAGCAACTTCACGGTATTGAGCAAGGTAAAGCTTGAGTGAACCAGCAAACTTCTT
CATGATCTTGGTCTGAGCAGCAGACCCGACACGAG
>NODE_3732_length_63_cov_17.666666
TCGGGTATCAAGGAACTACATTTGAGAGTATCTTCAACAAATAGTCACTGGAACGACTTG
CGAGTAGTCGGAAAAGAATATTTGATAATGC
>NODE_3733_length_103_cov_7.320388
CAGAAGACAACACATGGTTTGCCTGCGCTGGTCAGGATAATACCAATACCGATTGCTCAA
CTGGAGCTGTCCCAAACATTTTCGAAGGTGACACTTCTGATCATAGTGGACCATATAATG
GAATCACTATA
>NODE_3734_length_171_cov_6.520468
CCAGTCGACAGGGTGGAAAGCTGAAGCCATTGAAGGCGACCAAGAAGGAGAAGAAAGAGG
AGACTGAGGAGGACCTCGAATTCAAGAAAAAGAAGAAAGCGGAGCAGGATGCTATGAAAG
CTGCGCGAGAGAAAGCTATGAAGGATGGCCCAATGGGAGGTTCAGGCATCAAGAAAAGCG
GCAAGAAATAAGAATGAAA
>NODE_3736_length_93_cov_5.193548
CAGGCGCGCTCCTGGGAAGTCCGGCAAGCTAAAGAGATTTACCGAGGGCACGCATGCGCA
GTATTGTTATGCCTATCTTGACAGCAAATATTTAATCTCGCCATGGCCTAGCTCTCTTAC
T
>NODE_3739_length_141_cov_7.801418
TGCCCCTCCTCCTCCCTCAAGATGCCGTTCATCAAAAAGGTCAAGTCCGATGCCTACTTC
TCGCGTTTCCAGGTCAAGTACCGCCGAAGGAGGGAGGGAAAGACTGATTACTATGCCCGG
AAGCGCCTTGTAACACAGGCCAAGAACAAATACAACGCCCCCAAATACC
>NODE_3741_length_67_cov_6.880597
CTGAATTCCGCGGACCTCTGTGCCGATAAAAGGGCTCAGATCGCGTGCTATGGCATTGGG
GGTAAGTAGGTTGGGTTTGGCGGGATCTGCACGGA
>NODE_3742_length_258_cov_12.333333
GAGGGTATCGATGTTCTATTGATAGGTCCATATGACTTATCTCTTTCATTGGGTTATCCT
CCTCCGTCGCCGGATCCGCATCCTGACGTTGAAGCAATAATACAAAAGATCCTGAAAGAT
GCGCATGCCGTTGGAAAGAAATGCGCTATTTACTGTGCATCTGGGACCCATGCTGCGCAG
CGAGCTGCTCAAGGATTCGATATGATCAACGTGACGAGTGATATCAGCGCCATGTCCGAA
GCAGTTGCTACCCATCTGAATGTAGCAGTTAACCACTGAGTGGAGG
>NODE_3743_length_61_cov_3.295082
TGTTCTTTATCCAAGAGAACAACTTGATTCTCAAGAGGTGAAGCCAAAGAAAAGGTAGAG
AGAGAAAGAGAGGCAAACACAAGGGCGGA
>NODE_3745_length_105_cov_9.171429
CGCTTCCAACTCCGACGGTGCCGCAGTCACTTTACAAGGCTGCACAGGTGCCAAATCCCA
ATTATGGGAGTTCAAGGATGGTGCTGTCAAAGTTTTCGGCAATAAGTGTCTTGACGTCAC
GGATGGCAATCCC
>NODE_3747_length_29_cov_22.758621
CCAGGCCCCCACTGTCCAAGCTAACCTCAACGCTGCACGAACAAATGCTTTCTATCT
>NODE_3748_length_91_cov_4.362638
GTAAATATAGCGGCACCATTCCCGTAAGCATTGTTGTTGACGAGTTCAATGGCATCATCT
AGATTATCTGCCCTCAAGATGAGCAAGACAGGACCAAATATTTCCTCGCGGTAGCATTT
>NODE_3750_length_68_cov_2.882353
CTCAGCGCTTGGAGTTCGCCAGAAGTTACGCTGCTACCGACATATATCTTCCTCCTCAGC
CTCTTGAAGGCGAAACAAAATTTGACTACAGCAGGC
>NODE_3753_length_60_cov_8.700000
TTCGTGTTCGCTGTTGGGAGTACCGTCAACTGAATGTCATTCACCGTGCTTCCAGACCAT
CACGTCCTGATAAGGCCCGTCGCCTGGG
>NODE_3754_length_91_cov_16.000000
GTGGTATGGGTGGTATGGGTGGTATGGGCGGTATGGGCGGTATGGGTGGCATGGGTGGGG
ACATGGACTTCGAGAAAATGATGGCGCAGATGCAAGCTAGTGGTGGTGGCAGTGGTGGC
>NODE_3755_length_252_cov_7.400794
CACCCCAAACCACTACTATGCCTCCCGCCAACGGGGCAACTCAGACCCACTGGGGCCAGT
GTGGCGGAATTGGATGGGCAGGGCCTACCGTCTGTGCTGCTCCTTACACTTGTCAGGCCT
TGAATGAATGGTATTCCCAGTGCCTATAATTAGTATCTGGATCCACGGTCAACGACTGAA
GTGGAAACAACATGTCCAACAGCTAGTAGTCGAGAATTATTCTGTATTCTGTCACCGCTG
ATATGTTCATGATGTAAGAGAAATATCATACAAAAATATG
>NODE_3757_length_62_cov_10.080646
GTTGAAGGACAGCTTGAATTTAAGGCCATCTTGTTTATTCCCAAACGTGCTCCTTTTGAT
CTCTTCGAACAGAAGAAAAAGCGTAACAAA
>NODE_3759_length_89_cov_6.146068
ACATAATAGACATCCCAGTGTCCTGCTAGAGCTCCGAGGACATTTCCGTTGCAATATGCC
TGAGCAGCCGTGCATGTAAAATTATCGATGGCGGCATAGCAGGCGGTGATCTGATCC
>NODE_3760_length_120_cov_12.641666
GAAGTGACACCTCGACTGCCAAGCTGGGCAAATAAGTTGCATACACTAACTGCATAATCT
TGGGGTACGGTTTGCTCATCATCACCATACGATGTGGTGATCACTGGTGGAATCGAGCTT
TGGGCAAGAACAGAATTGATCCAGTCCA
>NODE_3762_length_169_cov_5.798817
AAACCTGAGCAGAGGAAATATAGAACCATTTCGAGATGGAAGGATCAACAGGAGCAGGAG
GCTTCCTGGAATCAGGAGGCAAGCTAGTGTAAGAGGGGTCGTCCCTCCTGACAAATCCAG
GAGAGTTAGAAATGGTGATATTGCGGATGGAGAGATCGTAGGAAGGAGTCTGTTTGGGGG
TCTCACCCGTAATCAAC
>NODE_3763_length_58_cov_4.741379
ATCAAGCCGACAATGCAGATGATCTTGATGGATGCGAAGATAAACTCAGCCTCACCATAT
GCACCTGCCCCAAGGAAGTTGATGAA
>NODE_3764_length_62_cov_3.919355
GCACGTAGTTATACTTCGTCCACCAGGAGAAATTACGTCTTCGAATAACATATTGGAAGA
TGAAACCGACGGCAGCCCAAGGTACATAGT
>NODE_3769_length_29_cov_18.689655
TGTGGTCATCAACATCCACCAGGTTAGCGCGAAAATGGTCTCCAGTGGGGAACCCTC
>NODE_3774_length_182_cov_5.214286
TAGGGGCTATGAGATATCGACCATGATATGTAGCGCGTTCTGGATATCTCTATGTTCCGA
AATATGGCTATGCAATCCTGGTCTAAGGATGAGTCTATCAGAATGGTTTGTCTGAATCAG
GGGTTTTATCCTCATAATAACTGCCTAAGATCGGGACCTTTGCAAGGACTTCACGGCGGA
CAAGTGGCGTAACAGAAAGAAGCAGTAAAA
>NODE_3775_length_172_cov_10.959302
GCGTGAGTACACTCTCGGGAACGAGATATAGTTCCAAGGTTACAGCTTTGTATGTTCTAC
TCTCGCAGTCATAATATCACTGCCTTCTACAGGAAACCTTTACATGGCACTCATGACAGC
ATTGTAAGCAGCTTTGGGTTGATAGTTGTTGTCCCACAACAAAGGAGTGGAGCTTGCGCG
CCACGAGTTAATATCTGCGA
>NODE_3776_length_153_cov_8.928104
TGGACAGTCGATGCAGTGCTTGAGTTCACAAAATTGGTCCCCTCGAATGTGTTCGTGACT
GCCAAAATGGCTTCTCCATTAACACTTCCTTCGCGAAGAATCTCAGTTGGTCTTCTTGGA
ATCAAACGTCCATCAACAACTGGAACGAATATAAAAGTTCCAAAAAATGCACTATTCGCA
A
>NODE_3777_length_83_cov_8.144578
TAAGTCTGTCGACAGCGTGATTGACTTGAGCATCGAGGTCGCCACCCTTGGTCTTCGCAT
ATTCGATGGCAGTGTCAATAAGACGAGCATAGCCAGCCTTGCCAGCCACCT
>NODE_3781_length_112_cov_5.607143
GTCTCGCGAGTCTGCGCCAAGCGGCTTGAAGCTGGACCTGTAGGCGTAGGGACCACATGG
GCTTGATGCAGTAGCCACACCGACTTGGGCTGCTCCGTAATTCGAGCTGTCGGAATGAAA
CCACATCACATATTGGTTGG
>NODE_3785_length_60_cov_10.266666
TGACCAGAGACATTGCTGATGTAGGTTTTGCGCTGATCCTGGGTCCAGACCCTGTGCCAG
AGAGCCCGAGGTTGCTCAAAGTCAAGCT
>NODE_3786_length_99_cov_5.939394
ATCGGCTAGATTGGCATACTGGGTGCCAGTGAAGAAAGCCTGGGCAGTGCCTGAACAGTA
GTGCATGGCAACGATGAGAGCTGGATTTGCTGGGAGGTTCAGGGGTTTGTAGTAGAAGAA
CCCGCCG
>NODE_3787_length_102_cov_7.264706
TCCATATCCCCCTCCTCCTCTTACCGGGTTACCATATCCTCCTTGACCATATCCACCACC
ATAACCAGAGTTGTATCCACCACTGCGGGACATTATCAATGTAAGAGTTCTTGCGATGGA
GCGGTGTGGA
>NODE_3789_length_60_cov_3.083333
GGCTGACCAGGTCTCCGCAACAGAGGATCCGGCGATCTCCTTAGCTGCTGGTAGTACTGA
CAAGAACGTTCCAGTTGCCGTTGAGAAC
>NODE_3791_length_29_cov_18.000000
TGTTGAAGAGGCTCCGAGTGACCTTACTATCACCGATGCAAAAGCGGTATTGGCACA
>NODE_3792_length_213_cov_7.328639
TACTTCCGAAAGGTTCATGAGTTCCGCGGAAACACCTTTGTAGCCGAGTGGAACATAGAT
TATACCATGGTGTGTTAGAGTAGATAGGAAGTTCATAGCGGTAACCTCTTGGCCTCCTCC
TGGAGTATCAGTGGACACGAAGACGCCGGCGTACTTGCCAGATAGTTCCTGATTGAACCA
AATACCACCGGTCTGGTCCCAGAAAGCCTTCCATTGCGCAGGCATGTTGCCGAAACGGGT
A
>NODE_3793_length_82_cov_5.000000
CTGCTGTCAACTCTCGCACCGTCGTTGTTACGCAATCGGGTTCGTCTATAACTCTTCCTT
GGGCAGATGAAGTGTTTACCTTAGTTCACGCATGGTATCTCGGAAATGCA
>NODE_3795_length_120_cov_6.491667
TCCCTTGATTATCAAAGAGTAGGCGACTGAATGTCCAGAACTTATCAGGAGAAGCTTTAA
GAACTGCTAGGCCAGCTTCGTGGGTCAGGGTAGATGAAGCATGCCAGGGTTGGACTTGGA
GGCGAAAGACAACTTTAATTTTCCCGTC
>NODE_3799_length_65_cov_3.769231
GCCAATCATCATGGTTCCTCAGATTACATGCCATCTCGGCATATGATGGGGCCAACGCGA
GCTTCGCATCATTTGGGCCCTTTAAGCAGTGGA
>NODE_3800_length_243_cov_6.794239
CGCTGCTTCAACTGCCATACAACCGAGCCTCCCTCTTGGCGCCGCTCAACTCTCAACCCC
GGAAAAATCGTCTGCAACAAGTGCGGGCTCTACGAACGCACCCATCTGCGTCCACGTCCC
CTCCGCTTCGACGAACTCCGAGCTGGCAACAAGCATCGCAAGGCCTCCAAGGATACCATC
AGTTCAAAGGCTAAACCCTCTGTGAATGTCAGAAAAGGTCCTTCGCTCCTCCGACGCGCT
TCCGTTTCTTCCAACGGTTCCGTTCATTCTG
>NODE_3801_length_190_cov_6.942105
TAGGTGCTGCTGGTGGTATTGGACAACCTCTAGCCCTTCTTTTGAAGAACAACCCTCTGG
TAGACGAACTTAGTCTATACGATATTGTCAATACTCCCGGCGTTGCCGCCGATCTTTCTC
ACATTGCCACCCCAGCCAGGGTGGAGGGCTATCTTCCCCCCAACGATGGGCTCGCCAAGA
CCTTGAAAGGTGCTGACATTGTCGTTATTCCTGCCGGT
>NODE_3803_length_61_cov_6.327869
TCCTACGCCCCGAACATTTACTTTCCCTCCTTCGCACAATCTCACAGATAGTCCTTACTC
TTCGCCGTCCCACTCGCCCTTTGACTCTG
>NODE_3805_length_126_cov_7.817461
TGTTTGATGATGGTCCAAATTGTTCTCATAATGCTTTTTATGATTTTCTTGCGAGTCAAA
ATCAGAAAGCAACGATGTTTTATATTGGGAGTAATGTGTATAATTGGCCATTGGAAGCTC
AACGAGGTTTAGTTGATGGACATGAAATTTGCGA
>NODE_3806_length_29_cov_11.103448
AACTTTGGAAAGAGAGTTAAACAGTACGGGAAATTGCTGAAAGGGAAACGCTTGAAG
>NODE_3808_length_146_cov_5.493151
CACCTGGAGCCGATCCTCAACTTTGGTCGTGGTTCAGCGCTGTCGACACTGATAGATCTG
GTGCAATCTCAGTCGTGGAGCTTGAACGTGCTCTAATTAATGGAGATTGGACTCCCTTTG
ATTTGGATACGGTGAAGCTTTTGATGACGATCTTTGATACTGATCGGAGCGGAA
>NODE_3810_length_90_cov_6.533333
TGATGAACGTCCCACAATCATTCTCCAACGACTGGGGAAGGGATGGGGGACAAGGACATA
ACATTGCAGCGAATGTGCTGCTTTACAGGTCTCTGATTGTAGCGTCCGAGCTCGCAGA
>NODE_3812_length_120_cov_5.233333
GAGGCAATAGCAGCACCGGAGGGCAGGGATGAGACGGCGCTGAATGTAGCCTGGAATTGA
GAGACCATAACACCGTTTCCGTTTGTGCTCCAGAGAATTGTATCAGCATTTGCAGAGATG
GAGACTTTACCACCGTTGACATTGTCAG
>NODE_3813_length_87_cov_6.965517
GGGACAGAGAGAGCTTGGGCGAGCAGGGTTGCTTGCTGAGAAGAGAAAGGCGAGAAAGGA
CCGAGAAGCCAGGCTGGTCAAGTCGCCCTTGTGAGGTCACGTGTATAATTGGCTT
>NODE_3814_length_192_cov_6.411458
GCTGGACGTTCACGACACCAAAGAGATTAACATCAAAGACCTTGTGCCAATTCTCCATCC
CTTCCCAAGAAGTGCCTCTCAACCCAATCCCAGCGTTATTCATCAATACAGCAACCTCAC
CCCAATTATCATAAACCCTCTCCTTGAGCTTCACAACTTGCTCCAAATTAGATACATCTG
TAGGGACAATCAAGATGTTCTGCTTTCCAACTAATTCAAA
>NODE_3815_length_75_cov_42.360001
CAGTACAAGCTCAATCCGTTTCTCCTCTTGCCCCTATCGGTGTAAATGCTGCATTGGACC
CATCAGTCAAACCACGTCCAAAGATCTTCGATGAATTTGCGTT
>NODE_3819_length_71_cov_3.169014
AGAGAAATCTTGGCAGGCGAATTCAGTGATCCACACGGGATATCCAAACGTCTGGTGGAA
GTCGGTAACGTAGTCAATGAAGTCCTGATACTTAGTACA
>NODE_3820_length_320_cov_7.200000
CACACAATTAGTGTGAATGAAACTGATTGAATCGGGAGGATGGATCAAGTTCGAAAACTG
TCGCTATCGTTGACGAACTAGTCGTCGAAGTCGGGACAGGGTATGCCGTGCTTGTGAAGG
ATGGACCTAAGCGTCAGAGCACGAGTCTTCCAGATTTCCTTCTCGGTGGTCAGCCTCTCA
ACCGCTTGCTCCAGCGCAATCTTATGCTCGAGTTTCTTCATCCTGCTCTTTCTAGCTGCA
ATCGTGTTTTTCCTTCTCCTCTTTTCAATTTCCTGTTGATCAGTGTTGGGAATACCAGAC
CGCTCCTCCTCCAATTCGTCCTCTTCGCCTTCGGATGGAAAGGATGTG
>NODE_3821_length_29_cov_8.655172
CTATTAATCATTACGGCGACTCTAGAAAACAACAAAATAGAACCGCACGTCCTATTC
>NODE_3823_length_59_cov_4.593220
TACCGAACTGATTCGGGTACACGTAGGCATATGTATTAGGATCATGACAAGTACAGTCAT
ACTTGAACGTGGATAAGGTGTTTGAGA
>NODE_3824_length_78_cov_5.807693
AAGGCGGCCACTTCGCTGCGTATGAATGCCCAGAAGAACTCGTTAGAGACCTGAGGATGA
TGTTTGGGAAGGGAGGACCAGCTTTCGGTATTGTTCCCCTGCATCA
>NODE_3826_length_92_cov_6.423913
TGCTCACAAGACTCGCGATGGGCTCTATATCCTCCTCCATGGAAAGGTCTACGACGTCAC
AAAATTTCTTGATGAGCATCCAGGAGGCGATGAAGTAATATTAGCTGAAGCCTGTCAGGA
>NODE_3828_length_109_cov_6.073394
GCGTGACCGGTTCGAATCCAGCTGCAAGATGCGCCGATTCCAGAGGCGATCTGACTGTGC
TTACCACCCTGGTCTTGAGCCTCTAGGCCATTATAGACCATTGAAATGATGTCTCCATTG
GTTTTGTCAACTTTGAA
>NODE_3829_length_60_cov_7.800000
CATGGCACTAAAGAAGGGAGCGTATACAGGGCACAAGTCAGACATTATGGATCGGCAAGA
AAGGAATATGGACGAGAAATATTGAATG
>NODE_3831_length_29_cov_11.965517
CCCGTTACCCGTTGAAACCATGGTAGGCATCTATCCTACCATCGAAAGTTGATAGGG
>NODE_3833_length_60_cov_6.333333
TCCTCCCCCTGCTGATTCTCTCGTCTCTCAACTTGGCAAATCCGAGAACAAGGGCAAGAG
CCTCGGCACCATCGCAAAAGAAGTTGGA
>NODE_3835_length_68_cov_5.073529
TGCTGGGATGAGGCTGATGAAATGCTATCTCGTGGATTCAAGGACCAGATTTACGAAGTC
TTTCAGTTGCTCCCTCAAGACACTCAAGTTGTCCTA
>NODE_3836_length_94_cov_23.148935
CCTGGTTTGAACATTCTTTCCACTTGGATCGGAAGTAACACAGCAACTAATACTATTTCC
GGAACCTCAATGGCAACTCCCCATACTGCAGGCCTCTTGGCGTACTTCCTCTCCATTTAT
CC
>NODE_3840_length_133_cov_5.586466
CTTCACAATTTGCTCCGCAACTCCAGTTGATCGTAGTACTGGGATCGCAGTATGCTGTAC
TTGCAAAGTGAGTAAAAGGCGTAAATGCATTGATCTGAGTAGTATCCAATGCAGTAATTG
CCTGACGCTTCACAGGATTCAGTGGACTAGCGTTAACGGCA
>NODE_3841_length_167_cov_8.652695
TATCCACAGAATTCAAAACCAGGGCATCCAATTGCAGTACCAAATTTGCCACCATCAACA
CCGATAATCGCCAACAAAGCCTGGAAGACACCACCCAAACCCTCACCAGCTAACATCCCA
GCAGACACCGCGAACATGTACATGTCGTAGCTAGCCGGATTCCTCTTCTGCCAAAGGTAA
CAGTACACCGAACCA
>NODE_3842_length_101_cov_4.504951
TGTGGGAGAATTGAGCCTGCCTGAAAACGAACCCGGAAGTAGTATCATGCCTGGCAAGGT
GAATCCCACGCAATGCGAGGCATTGACGATGGTTGCAGCACAGGTGATGGGGAATCAGAC
TGTGGTCAG
>NODE_3843_length_60_cov_2.400000
TGGTAGTAACGACACCGTTGTTGAAGTGGTAATTGGGACTCCGTTTGCATCATCAATCAC
CGAAGGTATGGGTGTGAGCCAAGGAGGG
>NODE_3845_length_121_cov_12.396694
GACAAGGATCGTCGGGACATTCTTGAGAGGAAGGACAGGAAAAAGCAGGCTGGTGGTGAT
GTTGAGATGGCTGATTGATTTATGGCACCGGAGGGCTCATGATTTCAAAAGCACTCATGT
ACTTATGCATAACCCTAATTCATGACGTC
>NODE_3848_length_29_cov_8.724138
GAGTAGCAGGCAAATTCTGTGAAGCAGGAACAAAAGCAGTATTAACCATGAATGGGG
>NODE_3849_length_157_cov_6.114650
CAGGCGGAGTGCCCAATCCTGCAATATCGTACACGGGCCCCCAACCAGGAAGCATTGCGC
CTAGTGGAAGTCAGACATTGATAATTAACCATCAGTGGAATGGGCGTATCTTTGCCCAAA
ATGGAGCCTGTGGCAGCAAAGGCGAAGGGTGTACAATGACAGAGTTCAATCTTGATACTG
GCGAC
>NODE_3852_length_174_cov_11.500000
CAGGCTAATCTTTAAGGGTACAGTGTGACTATAGCACTTTGCTCAGAATCTACATTCCAC
AAAACCATTAGTCGTCGGAGCACCCGTGTGAGTAAGACACGCGCAGAAGCTCCCATTGTT
ATCATAGATTACCCGGTCGGCACCTGGGGCCCCCCCAGTATAGACTGAGCCGGATATGAT
TGGGTACTCAAAGTATGTGTTT
>NODE_3854_length_79_cov_6.443038
TAAATGATGTGAAGCCCGACCTTGTGGGCGGGGCCAGAAGGGGATGGTTCATTGAGTTTC
GTGGTGTCAACAGCAATACCGAAATTCGCGCGGACGCCTTCACGGAA
>NODE_3855_length_100_cov_10.270000
CGTCACCTCTCTTGCCACACGTACTGCTAACAGTGGTGCCATCGAAGCTAGCTCTATATT
CAAGTTTAACAATCTCTATTATCTCTTCACTAGCTGGGATAACTGTTGCCAAGGAACTTC
AAGCACTT
>NODE_3857_length_105_cov_3.961905
CAAGAGAATGGACCTTGCATGGTCCAATCAGACGCCATAACTACAACTATTAACCCGTTC
AGTTGGAACAATCTGAGCAATGTGATCTATATTGATCAACCAATCGGTACTGGGTTCTCG
TTCGGCACAGATA
>NODE_3858_length_62_cov_30.500000
TCTTTCGTCGTTCAAGCTGCGCCCCTCAGCAAGCGTGATGTATATGTCCCACAGATCTTG
AGCCCTCATTCTGGTACCGTTTGGACCAGT
>NODE_3860_length_75_cov_4.226666
TAAATATCCTAAGATATCCTACACTAATTCAAGAATGCTTAATAATATCTGCTGCCTTCT
CCGCAAGGGCATATACAGTAGACTGAGTATGAGCAGAGATTTG
>NODE_3861_length_105_cov_19.104761
TCCATCGCGCTTCTTGTTTGGATGCAAATCGACCTCCCTTCCGAATATGTCTCCGGTTGC
GACGCCGTTTCACATCCAATCCAGAAGCAACGTAACGAACGACCGCAGTATGGCTCTATG
TATGGCAGGGGGG
>NODE_3863_length_29_cov_4.827586
TACGCTATGACCTCGCTAAGGCAAAGTCCTACATTCGAGATCTCAAGAACCTATCCA
>NODE_3865_length_29_cov_2.862069
CAACATTGCGCTATCGCGAGGTCATGACTAGAGTCTCTATGGGTGCTCCTGGTTCTT
>NODE_3867_length_87_cov_4.310345
TACTTTCCAATGTTCCACCCACAGTTGTACATCGGAGACTCGTAAAGGGCGGACTATCTC
CAATGACGAGCTGAACTCGTTCACCTTCTGAAACGCTAGCTTGGGCATACCGCCA
>NODE_3868_length_113_cov_8.292035
GTATTTCGAGCCTGGTCTCCCTTATTGCTGGTGCCGCCAGTAGTCTTGAATCCTACTATA
GTTCTCATTTTACAAAGCCTCACGTTCCATCCCTTGATGACACTGAACCTCATCCACTCG
ATAACGAGGTTTATCCTCCAG
>NODE_3872_length_64_cov_17.265625
CAGCGTCTTCGCTGCGACTCGCTTTTTCGATTTCGACGTCGTCAATGATAAAGTCTCTCC
AGATGGCTTTGAGAGAGATGCTGTTCTTATTA
>NODE_3873_length_262_cov_18.732824
CGTCAAGCAGTGGATTTGGAAGTACTATTCGCAACACTAACACTAACGCTGCTACCGGTG
TCGCTACCGGTGTCGCTTCTTCGGGTGTTACTTCTTCGAGTGCGCCATCTGGCACCGATT
CGAACTCCACTTCTGCTGCTCTTCCTGTTCGGTTTGACATGAACCTAGGTGTTGTGGCAT
CCATGGTTCTTTCGGTGTTTGCCGGCACAGCCTTTGTCGCCCTTTAGTAAATTTCCAAGC
GACATTGGAGAACAATTTGTATTGGACTTTTTCTTGTTGTTTCAGTCTTG
>NODE_3874_length_97_cov_7.525773
TACCTAATGGCTCTCGGGGATGGACCAGTGTTGGCGCTCAACCTGTCTCTTGGGACCGCG
TTGAAACTGATCCATCAAACTTCACGATTGTTCTTACCAACCAGAATCGCGCACTCTTCC
CTCAA
>NODE_3875_length_73_cov_7.424657
CTGGGATCTTGGCATCCGTGAACCGTCTCTTGTAGGTCAAGTCCATTTCCGTAGGGATGG
CACGCGTGTAAAGACCAGGCGTCTTTGCATTCAATTTGAGA
>NODE_3876_length_198_cov_12.055555
GTGAAATTCGAAGGTATCAAAAGTCAACTGAACTCCTCATCCGCAAGCTCCCGTTCCAGA
GGCTTGTCCGTGAAATCGCCCAGGATTTTAAGACTGATCTTCGCTTCCAATCTTCCGCCG
TCATGGCCCTTCAAGAAGCTGCTGAAGCTTATCTTGTTTCTCTCTTTGAAGACACCAACT
TGGCTGCGATCCATGCTAAGCGTGTTACTATTCAACCCAAGGACCT
>NODE_3878_length_111_cov_5.963964
GGATCTGAAGAATGGAAATCACCCATTTATCCTCATTGCGACGGTTGGAACGACATCTTC
CGGTGCTATTGACAATCTTCCAGAAATCAGAGAAGTTGTCGAGGATCATCCTTCACTTTG
GATCCATGTCGACGCTGCA
>NODE_3879_length_99_cov_11.646464
CTACAAAGCCGAGATAAGTCAGCTCCTCGACCTCATCATTAACACGTTCTACTCCAACAA
GGAGATCTTCCTTCGAGAGTTGATCTCCAATGCCTCTGATGCCCTTGATAAAATTCGTTA
CGCGTCG
>NODE_3880_length_81_cov_4.765432
CAATCTTTTTTCGAGCTTCAGACTTTATTTCTTGGGCATTATGGGATAAGGAAGGGAATG
GGGCAAAGATGAAGGTCACAACTCCCATGGTGAATAAACCTTCACCATT
>NODE_3883_length_293_cov_6.143345
CGCCATGGTCCTTGAAATACTGCTCATCGGCGTCGAGCATGCCGTCGAACCAGGGAAGGA
GTTTTTCTGCACAGTGATCGGAGTGCATTATGACGGGCACTCCGTAGGCCTTAGCCATAA
GACGTACGTGGTGGGCAGCGCTGATGGCACCGACAATGGATGCCTGCTGTTTGTCATTGG
AAAGACCCTTGCCGGCGAAGTATGCGGCGCCTCCCTGGGAGACTTGAATGATTATGGGAG
ATTTGATGTCTCTGGCTGCCTCGAGAACAGCATTGACAACCGAGGAAGAAGTGACATTGA
TAGCGGGAATGGCATACCCAA
>NODE_3885_length_137_cov_9.007299
GCTGCCATTCACTGAAGAGCACAAAAAAAAGTCAAAGTGAGGTAGACAGATAGCCACCTA
GTATAGGATACGGGTATAAATGAGAAAATATCACAACAAATCAGAATTCCGGAGTAACCA
AGAGATGAATCAGAATCAACTCAAAGGAAAGCAATGGCAACTGTA
>NODE_3886_length_93_cov_8.827957
TTCGTTTCGCCTTCAACATTTCTCAAGCTGATGTTCCCTGACCCTGAAGTGGTGAACTTT
GAAAGTCGTGTAGTCACCAATCTTCTCGACCTCGTATTTGATGCCTTCAGGATCCACAAC
G
>NODE_3887_length_52_cov_7.346154
ATCTCATCTCATCTCATTGTTCAAAAATTTACCCACTCATTTTCACAACTTGAGCCCGAT
ATTGATGTGCACAGCCTTGG
>NODE_3888_length_61_cov_4.426229
TAAACCTCATTCATGAGTATGAAATCTCTATCAAAGTTAGCCAGGTAGACGTTCACTTTA
ACGACATTTTCAAGACTTGTTCCAGATGC
>NODE_3892_length_75_cov_16.853333
CCGCCTCCTCCAAAGGATGTCTCCTGTCCCCCCAGTAGCCACTACTGGAGTCCTGCTAAG
AATTGCTGTGTACCTCGCTACGCCCCTCACAACAACCAACCCC
>NODE_3894_length_29_cov_5.896552
TCGAAATGGCCTTCTGGCGGAGCTTGAGAGCAGCGATCTTGCGCTCATGGAAGGCCT
>NODE_3897_length_59_cov_16.627119
CTGGTTAGCGGTGTAGAAATGATCTCTAGCTCCTGAGCTATATGCACGGTACAAGGGTAC
GGTGCACAAATACTGGGCTGGGAAGAC
>NODE_3898_length_60_cov_3.066667
CCGCCATCAACAGACTATCCACTATCTAGTAGAGACACCTCGACCCTCCTCGAATCACAC
CTCACGAACCTTACGAAGTCAAAATAAG
>NODE_3901_length_182_cov_10.368132
TATCCCATCGTGTCAGGCTCTGGAACATCAACAATATCGGGCAACAGTCCTCCCAACTTT
GGAACAACACAATTCGAAAAGGGCCACCAACAATCAGGATCATCATCCGAATACTTGAAA
CGGGCAAAATCGGGACTCCCAGGAGCAGGTTTCGGAGGAATATTGGGAATTTCAGACATC
ATACTCTGCCAACGGGCTTGTGCTTCTGAA
>NODE_3902_length_58_cov_16.603449
ATGGAGTCCGTCGCTAAGAAATCTAAGGAGGGTGGTCTCAACGTTGAGGAGCGTAATCTG
CTCTCCGTCGCGTACAAAAACGTCAT
>NODE_3903_length_143_cov_7.293706
GAGCGTTCACGCCAATCCTCTTCTTGCAGATATCGTAAATAGCTTCATTGTCAACCATGA
ATGAGCAGTCAGAATGCTCGAGGGTGGTGTGAGTGGTAAGCACCGAATTGTAGGGCTCGA
CGACAGAACTGGACAGTCGGGGAGCAGGATAGACACAGAACTCGAGCTTAG
>NODE_3906_length_85_cov_6.094118
ACTTGGTCAGGAATGAGGAGGAAGACAATATCGGCCTTCGCAGCTGCTTTCTCGAAGTCG
TGCTCGACAATGAAACCTTTGGTTTTAGCATCCTCCGCATATGAATCTTCTTT
>NODE_3907_length_74_cov_4.824324
ATCAAAGCACTATTTATGCTCAATCCAATGAATTCGAGATTAAGCTCCCTAATGGCGTTA
CCACCAGCAGTGGCAGCTTGTCGATTCGTCCAGGGCCTACTT
>NODE_3911_length_59_cov_3.169492
TGCTCAAGAGCCAATCGATCTTAGTCTGTGTCGAGGTGGTTGCTATGACTGTTTGAGCTC
CAAAGAATCGAGCTAGTTGTATAGCAG
>NODE_3912_length_136_cov_5.220588
AGCGTGTCTAGTGCTCTAGTCAGCGGACTTGAGTAAAGTTTTTCTGGAAGTGTGATTTTG
AACGGCAGCTCAGCTTCCCATCCACGCTTTGCTTCGAGTGCCTGATTGATGCCAATTTCA
GTAAGCTCAGAGTCCGGGCCCCACGTTATCTCGTTATCTCGACA
>NODE_3913_length_145_cov_19.179310
CCCAAGGAGGTCACTAATATCAAGGAATTTCTCACCGTCGCAGGGCGCAAGGATGCCAGA
GAAGTACGCATCAAGAAACTCCCGCCCAAAGGTCCCAATGGCAAGACACGCACTAAACTC
AAGGTTCGCTGTGCGCGATACCTGCATACGATCACCATAGATGACCCCGAGAA
>NODE_3915_length_175_cov_8.114285
TTGCACCAAGACCAGTGGAATAGAAGGTACCTTGCCCTGTTTGGGTGCCGACCAGGAAGC
TGGGGAGATTGGAAGACGGAGGAGGAGACGGTTTTCCGGTCGTTGCCGGGGGTTCCGCCT
CCTTGGTAGAAGTAGGAGGAGACGGCTTTTTGGTCGTCGCCGGAATTTCTACCTCCTTGC
TGGAAGTCGGAGACGGCTTTTTG
>NODE_3916_length_70_cov_7.785714
TATTATTATTACCCTTGAAAAGGTCAACGAAACATGGTGGGAGAACGTCCTCACTCATCA
TCCCAAGATCGATACCAGCAAGATCGAGCCTCCGAATA
>NODE_3917_length_69_cov_4.217391
TGAACGTGCTGTAGATGATGGCGTGAATGTGATTAAGGGGCTAATGAAAGATCCCAGAAC
GGTTCCTGGTGCTGGAGCAACAGAGATGGAGCTGGCA
>NODE_3918_length_65_cov_4.769231
GCTCAACAATGGCAGCAGCATCAGATGCAATGACGAACTCGATGGGCTGGGGAAGGCCGT
TTTCGGACATGAAGGCACGAGATTGGGTGCGAA
>NODE_3919_length_79_cov_9.379746
GATCAATGGTATAATAAGCAGATACTACTAAAACAATGCAGATTCGAGGCGGATGCAATG
GTGGAGTGCAAACGAGTGCAAATCAAAGGCAAAATGCACTTAAACTT
>NODE_3921_length_75_cov_3.933333
CGTTGCTCATGTTTCTCTCGACCGTGGGTTACAGATCCACCGTCTCCGTCGCAAAGAGGA
AGGTGACCAGACTCCTAGTCAGATCGCCACCACTCGCTCTATC
>NODE_3923_length_149_cov_5.033557
GACGCCCCACAATCAGCATCGGTTGCTTATGCTTCCCGTCAAATCGTCGTTTCAGCCGGT
GCTTTCGGATCACCTGCGATCTTAGAAAGATCTGGTATTGGTGCTTCGGAGGTACTCCGC
ACGTGCGACGTTGAGCAGATTGTTGACCTTCCTGGCGTTGGAGAGAGTCTCAAGGAT
>NODE_3924_length_110_cov_9.390909
ATCAAGTTCAAGCGCGCCGGTTCCCGCGACTTCATTGATTATGAGGGTGACCGTTCATTC
GAGAGTCTGGAAGCTTTCCTCCAGGAGCACGCTCATAACTCACTTGAACTCGCCAAAGTC
CCTGTTGAGAAGGTTGAG
>NODE_3925_length_66_cov_4.621212
GTTTGTAGGCACATTCAGTAACACGTTCCCATTGCTGCTAGGAATATACGTCACATTCGG
ATTGCCCGATAGTGACTGTACGATTGCCTTGCAG
>NODE_3926_length_96_cov_3.906250
CGGACTTCCTGGCGAACTTCCAGCCCAAGGCCTTGCTTGACGTCAGCTTTGGACAAAGGA
GTATAGAACCTGGCCAGTTGTTTACGAAAGAGCAGGTCGGCTCTGCACCTACTTTGGCTG
TCCA
>NODE_3930_length_285_cov_10.007017
TTTCTCTTTGCTCGCACTGACAGTTGTTGCTCTTGCTTCTCCAGTGAAAGAGGCCAACAA
TTCGTTGGAGAAACGCGGGGCTGTCCTTACTGCTCAGTTTGCTACTGAAACCGAGGCAAA
TGGTCGTTTCATTCTGGAAAACAATCTCTGGGGCCAAGCTGCTGCTACGAGTGGAATGCA
AAGCTCACAGGCTACAGCCACCAATGGTAATGCTGTAACATGGCATACGACCTATCAATG
GCTTGGTGGACCTTTCAACGTGAAAAGCTACGCAAATTTGGATCTCCGAGTTGGACTGGG
GAAGACTCTGGAC
>NODE_3934_length_73_cov_4.849315
TTATGGGATGGCTGCGGATCAGATTCTAGAATTTGAGGTCATCACTACGAGTGGAAAATT
TGTCCGAGTATCTCCCTCGGAGAACCCGGATCTCCTTTGGA
>NODE_3935_length_106_cov_7.235849
ACCAGGTCTTGTAGCTTTCATCGAATTGGGTAACCCAGCCCTCAGGAAGGGGCCGTGTAT
CAGGATTCTGAGGAGGAGAGCTTGGCGGGGGATAAGACATAGTTAGTGTATAGAAATGAG
CTGGTGGAAGGCAG
>NODE_3936_length_126_cov_6.793651
TCCAATCCAGACAGAGTACTTTCTTTCGGGAGGGGCGACAATCTTGACTTTCATGCTAGC
GGGCGAGAGTGCCGTCAATTCCTTTTGCATGCGATCTGCAATACCAGGGAACATGGTGGT
ACCACCAGATAATACAACATTCCCATAGAGGTCG
>NODE_3938_length_91_cov_3.153846
GAAACGTTTTCACGCTTGCCTTAGGACCGGCTTACCCATGTTCAACTGCTGTTCACATGG
AACCCTTCTCCACTTTGGCCCTTGAGGTTATCACTCAAGTAATTGCTACTACCACCAAG
>NODE_3939_length_169_cov_19.266272
CAATATGTCAAAGACAATCAAGTCGCCCAAAGGGCGCAAACGGAGTAACGGGGCCCACCT
TGCCTCTATAAACAAAGGTACAATCGACAAGAAGCAGTGCGCGAAGTGCTGCGTCGAATA
CAAAGATAGCGACAATGCTATCTTTGTATGGCCCAAGGAAGTCATGGGTCCACGCGTCCT
AGTCGAGTGGCAGCCGG
>NODE_3942_length_158_cov_14.094936
CGGCGCCAGCCGTTTCTCAGCAGTGCCAAGGCCAGGTGCAGACTGCACAGCAGGGAATTT
TGAGCTGCGACGGAGACGCAGGGTGTCTGTGCAAGAGCGACGTGGTGAACAGCATCCAGG
TTGCACAGCAGTGCATGTTTGAACAGCTCATTGCAACCCATAGCAAGCCTACCGATCCAC
GGGTCG
>NODE_3944_length_69_cov_37.739132
TCTCATCTCCGGTGTTCTTAACGGTGGTAGCCACCTTAAGGTCTCCGACAGAGGTAACTG
ATTCAGGACCGGTAAACTCAAGCGACACACTCTTCGC
>NODE_3946_length_69_cov_5.869565
TTTTTCTTGAATTCTCGAACTAGTAGTTGAGTGATCGAGATTAGGCCAAGGACGTTTGTA
GCGAACATCCCTTCGATATCTACATCGGCGATGTTAC
>NODE_3947_length_29_cov_3.413793
CCCAGAAGCACCTCCCTTCTTATCATTTCCTGTCTCGTTTCGCCAACCAGAAAACCT
>NODE_3948_length_121_cov_4.363636
CATAGCGTTAAACCAATAGCTTCCAGCTTCTTCCAAGTTTGAGTAAGCTTCGGTTCCACC
GGTCCAGTCTGTGCCCGAAACCCAATGGTAGAACTCGTGTTCGTGGCCTGCAAGACCGTC
TGTCTGAACTTTCAACTGGTTCAGAAGCC
>NODE_3949_length_76_cov_7.578948
GACCTTGAGGTTGGAGACAGGGTAGGGGAATTCGCTCTTGGGTTCATCAAAACTGCGGTA
AACAACCAAGGCAGGAGGCTCGATGCCAGCGGCGTCTGCAAGAG
>NODE_3951_length_118_cov_4.974576
CACCTGGTCAAGAAGCTGGTAACTCGCTTGTCGATGTCCTGTATGGAGACTGGAACCCTT
CCGGAAGGCTACCTTATACCATAGCCAAGCGTCCTGAAGACTATCCTGCACAGGTTATAC
CTGGAACTGGTATCCCAGGAATCATA
>NODE_3952_length_181_cov_5.303867
AACTTGCGTCATACTCTAAGAAATCTACAATCTCTTCACGCGAGATTCAGACGTCTGTAC
GTCTGATTCTTCCCGGTGAACTCTCCAAGCACGCCATTTCTGAGGGTACCAAATCAGTGA
CTAAATTCTCATCAGCAGGAGCCAAGTAAATATCACATTGTTCTGATTTCTCTTTGCTTT
CCTTTTGCGTTGATTTGTTCATGGCTGTG
>NODE_3956_length_80_cov_6.362500
TTGAGACAGGCGGATGTCCACATGCTGCAATTCGCGAGGATATCAGCGCTAACATGGGTG
CCCTGGAAACACTTCAAGCTAAATTTGGTTGCCAGCTGTTGTTTGTCA
>NODE_3957_length_64_cov_10.203125
CCTTCGTTGTTGGCCTCCTCCCCTTCACCACATACGCCAAAACCCACACCCTCAGACTTC
ACAAGCTTGCCCCAGTCACAAAAAACCCTGAC
>NODE_3959_length_29_cov_15.034483
ACAGTTGGGTGCTCAGTCAACTGGACGATGCCACGCAAGTTGTGACCAAGAGGACTG
>NODE_3960_length_234_cov_6.316239
CTCGCATCGTACCTGAAGGTGGATTAACTGTCTGTGGACAGCTTTTCCTTGAAGGAACGG
TATTGAGTGTACCTAGCTATACGATCCATCGTAACACTATGGTCTGGGGTGAAGATGTTG
AGATCTACCGCCCGGAAAGATGGTTTGAGTGTGATCATGCTGCAATTCAGAAAACTTTCA
ATCCGTTCTCTGTTGGTCCTCGGGCTTGTGTTGGAAGGAATTTGGCATCGATGGAGTTGC
TTATCATCATAGCGTCTATCAA
>NODE_3962_length_76_cov_10.092105
TTCCTTCATCATGGCCGCATATTTCGCTGTACAGTTTGTCGCTGCCATTCCTTTGGAAGA
TAACGCTGCCAGATCCTGTTCTTGTGCCGGCCGCAACTACGGTA
>NODE_3963_length_90_cov_4.511111
TTTTGCTTGAATCACTTGCTGTGCCAACTGATCATGTGGCAAGACATTATCGAACAAGGG
CTCAGAACCAAACTGCAAAACGCGGGTAACCCATTTAGCCTTCGGGATTGAGTGCAAG
>NODE_3966_length_76_cov_9.539474
GGTTTGGGTCTTAACTGTTGTTACCTTCAGAACAATTCGCGGTGAACGCCGAGATCAGTA
CACTCGGGTAGCTGTCATGGAGGAATACATTGACGCCAAAGATA
>NODE_3967_length_115_cov_13.234782
ATGACATTCTTTCAATTTAATTATTTGAACACTTGCTTTTGATTTATTCCTCGGATGGTG
TGATTTTTAATCTAGTTGTACGTTTCTGATCCCTTGATTTAAAGACTGAAAGGAATTACC
CTTCCCCATTTCGAACTGTTCAC
>NODE_3968_length_29_cov_13.206897
ACCACCAGGAAGAGCAGACAAGAAATACGGGGGTTGACCACCACTCCATGTAAGTAA
>NODE_3970_length_29_cov_14.620689
ATAACAGCTGTCATTCAAGATGGCGCTGGCGGGAAAATCAGGCCTTGGGCCTTGGAA
>NODE_3976_length_133_cov_10.601503
TTCTTGCAAAAAGGATCCTGACACAGCTAGAGAAGGCTGACGATGTTAAGGGTCACGATA
GCTCGACTACGGGTTTGATCCATTGGTACCAAGCGCACAGGAAGGAGCAGTGATTTCAGG
AACCTCAAGAATGAGACTCTTTTTCCAGCGTAAAATGCGAG
>NODE_3977_length_65_cov_9.092308
TGGGCTGGTCAGATTCACCGACGTCCTCAAGCATGTTCTTGATGAGGATACTGCGCTCTG
CAACCTGCTTGTCGACCTGAAATTTCTCGTTAT
>NODE_3978_length_188_cov_11.042553
TTTGGTGATATGGTTGTCGCTTCTGTGAAGAAAGGAAAACCCGAGTTGAGGAAGAAAACT
ATGCCTGTCGTTGTTTTGCGCCAACGAAAGGGCTGGCGTCGGAAGGAGGGTAGTAACATC
AGGTTTGAGGACAATGCAGGTGTGATTGTCAACCCTAAAGGTGAAATGAAGGGTTCAGCA
ATATCAGGCCCTGTCGCAAAAGAATGTGCCGATCTA
>NODE_3979_length_151_cov_12.907285
CACGATAGAATCGGGTGTATTCCGTCCCAGGTCTTACTGACATTGAAGAGTGGCAATCTA
GTACCCGAGGTTACGCAAGTAATCATTAAGACGTCCAACGATCATCGTCGTTTCACTCGC
TTGTATGGGTGCTTTGTAAGTACCAAGAAGGATCGCTTTCTTCGTCCTGGCAAGCACTA
>NODE_3983_length_82_cov_6.719512
CTTCCGTACAGCGAACTTCGACATATGGTGATGGATCAGACCCAAAAAAGACACTGACAG
GCTCCGTCTTGGAGAAGTTTTCTCCGTAGACGGTTAACATTTTTGAGTCA
>NODE_3984_length_69_cov_4.028986
GGCTATAATCCTCTTAACGAACCCACCGATTCCAAGCGTACTCGCGTTGTGCAGTTCTAC
AACGAGCTTCACGCCGTTATCCGTGCTCAAGATGCAG
>NODE_3986_length_65_cov_17.569231
GCGGAGATAGCTGCCAATGTAAGACTGGCGAATGTAAATGCTAAGTGCTGAGTACTGGGC
TTTGGCTATCGTATTTTTATGAATTGTATTGGT
>NODE_3987_length_72_cov_5.791667
TGGTGAATGGCCAGACTCGGTCCAAGTTCTATTCCAGTATCCGTTTCATTGAGGACCAAG
TCCATGGCGTGACGGGTTCCGGTGTTGGTGCATACATGAT
>NODE_3990_length_87_cov_9.413794
TTAGAGTCCGTCGTCCCAGCCTTCCATGTATTATCCGCAACCTCATGATCATCCCAGACA
GTGATCCAGGGCGCATGTTGATGGGCTGCTTGTAAGTCGAGATCTAACCTATACT
>NODE_3992_length_88_cov_4.181818
CGCGTGGCGTAGCTATGTACGACATAGCAAGCATAGGCGACGACAACGATCGGAACGAGG
GTGGACACCCAGATGCTCCACAGCGGCATAGTGGATATCTTTTCCAAGGCTTTGCC
>NODE_3993_length_64_cov_5.078125
AGCCGTGACATCCTTGGTTCCCCATATGAAGAGGACGGGTAAGTCTGGACGAAGGTTGGA
GGGAAGGCCTGCAGCAAGCTCTTCCTCGTGCC
>NODE_3994_length_86_cov_4.790698
TTTTGCTGACATCGATCGTGACTATCCCGGACAAGGTGTCCTCGAATATTTGTCTCGGGA
AGATGCTGATCGGGCTATCAAAGAACTTGATGGTAGAGAACTCCGAGGAAGGCC
>NODE_3996_length_72_cov_3.583333
CCGCATCCACAATTCTGAGTCCTGTTGTGTGCTTCACAGCCAAATGTGCATCCACAACTC
CACTGGTATCTTGGGCCCGAGAAATCTTGCAAGTCCCAAC
>NODE_3997_length_149_cov_6.563758
CGCTTATTCGCAAAAACAACTCTTATATTGTCGACCGGATACTCGGAGGCCCCGTCTTGT
CCAAGGAGCCTGGTAATCTCAAGAACATTCATTCGCATAAATATTCCGGCCTCGCCAACT
CAAAGACGATTAATGTATCTGATGAATCTGGTGTCATTAAGATCGTCACCCGCAAGA
>NODE_3998_length_142_cov_8.422535
TCCGCCGCTGCTCTCTAATGACTTTACACCTTGTGTGAAGGGAGTTTTTGCGCGAGAACG
CTATGAACAATGTTATTATTCTAGTTCTTGTTTGAAAAATGTCTCATGGACGCATGGTAG
AATATTAAATTTTCGCCAGTGATGCAGTCTCCTTTCATGTCACTGGACAT
>NODE_3999_length_29_cov_10.758620
ATGGGCGGGGGTGAATCCTTTGCAGACGCCTTGAATGGGAACGGGGTACTGTAAGTG
>NODE_4000_length_60_cov_4.400000
CAATGTTTGGGATACGCTCAAGGGTGAGCGTGTTGGAGTTTTGACTGGGCATGAAAACCG
TGTCAGTTGTCTTGGAGTCAGTGCTGAT
>NODE_4001_length_69_cov_13.362319
TCTTTCTGTCGGGAGGGGTGCCTACACATGGCAAAAGGCAGCTGGAAACTGGATTTCTGT
GGCATTCAGGATCAAGTTGAATGACGTTGGTAAAACG
>NODE_4004_length_50_cov_3.660000
CCCCTGATCAACAACGTTTGATCTTTGCCGGAAAGCAACTCGAAGACGGTCGAACTCTAA
GCGATTATAACATTCAGA
>NODE_4005_length_58_cov_2.879310
GTAGTCGTGTGTTGGTTGATGATTCTGGTTGTGGAGGAAAGGTGGGAAAGAGAGTAGAGA
AAGGAAGGTTTGGGAATGGGAGCGGG
>NODE_4006_length_164_cov_10.164634
CCGCGCACATCGACTTCACGGGCAGCAGAAAACTGGAGAGCTCGAAGCTCTGTCTTGAGC
TCAGAAACGTTGTTCTCGAGATCAACAAGCGCCTGTGCAACTTCAGTCTCAAGAGCGTCA
GGAGGGGTGCTGGGTGCATTCGCAGTGCGGAGAACCTTGTGGTTGACAGACATGTTGGCA
AGGACCCAGACT
>NODE_4008_length_61_cov_4.295082
GAGTCTCTGGCCCCTGTCCTCCTTTGTCGGCCTTACAGACCTCAAGACCGGCGTCACCAT
TGCCCTCCTCTTCGCCCTCCTTAACAAGA
>NODE_4009_length_71_cov_8.380281
TGGATCGGACTTTGTAATCGATGCATACAATACCGGCGGGATTCAAGGAAACGGTCAGCC
CTGGTGGGAGCTATTTACGACACGTACTAGGGCTGATGG
>NODE_4010_length_105_cov_5.000000
TTTCCATCTCCGTATGTAGGTTTGACAGGAATATTTGTTGTTGTCCTGTTCGCCAACGTC
CAATCCACATCACTAAACGTATCGTCATTCACCTCAGGCAAGCTGTCCTTGAATCTCCAT
CCAGTAAGCTTCG
>NODE_4011_length_103_cov_3.970874
GAGGTAATGGGCAAGCCCTTCAATAGTAGGGTATTTATAAACAATGTTCTGTGGGATTGT
GGTAGAGACGGAGGGAATTAGGACTTTCAGGCAATGAACGATGCGGATATTAAGGAATAT
GGCTACCAAAC
>NODE_4012_length_29_cov_21.000000
CAAACTTCAAACACTGGAGTTCTCACTGATATCACGGCTGCTACCATGTCTTCCCAA
>NODE_4013_length_139_cov_6.122302
GAGCTCGGAGAGGAGAAGGAGTTTAGAGGTTCTTATTGAACCGGATGAAAGTGGTGTTGG
CGTATATGTGGAGGACTGCGATGTAGTCGTTGATGAAGATGGCTATATCATTGAGGTACA
GGGGGAAAGGGAGGAGGAATGGATTTATGGTGTTACGGCTCCTGCAA
>NODE_4015_length_83_cov_3.277108
AATTGTATATCTTCCCTTCCAACCCACCGGAGGATATCAATAAAGACATTATTGTTCCGA
ACTCGGCAGATCCAGAATATGTCTTCACCTATTCCCTGTCAACTATTCAAC
>NODE_4017_length_156_cov_7.012821
TGTAAAGCCGTTACATATCATTCAACCAGAAGGCGTCAGCTTCAAAATGGACGGCAACGT
CCTGGAATGGCAAAATTGGAAGATGCATATCGCTCACCGACATCGCGAGGGTATAGTTCT
GTCCACTATCACCTATAATGACCATGGCGAGGTCAGACCGCTGTTCTACCAGCTAGGCTT
GTCA
>NODE_4018_length_156_cov_15.141026
ATGAAAGAGGTCCCCACCTTCAAATTGATCAGCCAGAGCATCCTCATCGAACGTCTCAGA
ATAAGTGGCTCGTTGGCCCGTCTTGCTATAAAACATTTGAAAGACGAAGGTCTAATCAAA
CCTGTCGTGCACTCCTCTGCACAGTTGATCTACACACGAGTGACCTCATCATCAGACTAA
ACCT
>NODE_4020_length_83_cov_6.626506
TGTTACAAATGCCGAATATTTTGCGGAGTTGGAAGCAGCATACCATGACTCTCCCATCGT
AGTCCCTTTGACATATAACGATCCAGGTCAGGGGAGGAATTTCATCAACGG
>NODE_4021_length_29_cov_13.206897
ATGGGCGGGGGTGAATCCTTTGCAGACGGCTTGAATGGGAACGGGGTACTGTAAGTG
>NODE_4022_length_97_cov_6.113402
TTCCCGTTATTGTCAAAGGTAGTATCCCAACTGAGAGTAGCAGCAAGTGCAACGCAAGGG
AGGGCGATGAGGGCGGCGAAGAACTTCATGATAAGGATAACAAAAAGAATGAGCTTTCTT
CTGGG
>NODE_4024_length_274_cov_10.496350
CGAGCAGCACGACGCTCACGGATAGCTTTGTTTTTGATACGACGAGCCTCCATCTGGTCG
GCAATCACCTTAGTGCGGTTCTTCTCGGCCTTAGCCTTGTGAATGAACTCCATCAACACA
CGTTTGTTCTTGTAAACATTACCCTTGGACTTTTGGTAGAGAGAGTGGTAAAGATGCTTG
TCAATCTTACCTGCATCTCTGTACTTCCTCAGCAGTCTCCGGAGTACCCTCTGTCTTCTC
ATCCATTGCACCTTTGTAGGCATACGAGCCTCAGCAGTACCCTTTCTCTTACCGGGACCA
GT
>NODE_4026_length_263_cov_7.775665
GTGGACAGCTGAAGAAACGGTATTGTATATGCTGGACAAAGTTCGTGATGGCGAGTTTTA
CGTTCTCGTGCCTGACAATGAGACGAAGAGAGAACTTGATCAGTTGAGGATTATGTGGGC
AGCTGGGGACGTTGCAGAGGGTAGGCCGCCGCTGAGCAGGTGGGATAAGGATCATAAACC
GTTGTATGAGGAATATGTGAGGGAAGGAATTGCTGCGCTTGATAATTGATCCCCCCCTGT
TTTAAAAGCACGATCTGAGGAGGAGGGACAAGGAAGCAAAAGAGGAATTTA
>NODE_4027_length_268_cov_5.824627
TCTTCTATACAGAATGCTGCAGCTTCTCTTGAAACCGTTGAACGTGCTCTCGGAGATTTA
CGTGTCAGCAATGCTCAAAATGGTACTGTCCATTCCACCAGTGGGGGTACGGGGAAACGA
ACCGGTAGTGGACGACAACAGCAGTCTATCGAACAGATCAAAGTTCCCTCGACGGATTTC
GATTTCGAGAGTATGAATGCCAAGTTCAACAAAGCCGCTCTCGCACACCAGCAAACTACT
GTTACTACAGCAGATGGGCCTGACACTGAGTCCAGGGGTACACCATCTAATGACTC
>NODE_4028_length_67_cov_2.686567
CTTTCGCGTGGCGACAAACGTGCAATCACACCTGTAGATTCCCCCCAGCCTCCAAAATCT
CGGGGTGAACCAAGTACATGGGAGAATGGTCCCAC
>NODE_4029_length_108_cov_6.092593
AGCTTGAACTGATCAAGCAACTTTCTTCCGTGGGAAAAGCTTTGATTGTTGTGCAGTTCG
GAGGAGGACAACTCGACGATACAGAACTTCTTTCTAACGAAGCTGTTCGGGCGATCATTT
GGGCTGGGTATCCAGG
>NODE_4030_length_225_cov_7.675556
GTACTTGACGACGACAACGGGCTTTCCGCTGTTCTCGATAACCTTGAAGGGCCAATGCTT
CATGTCACGCTTGAGCTCAGGATCATCCATCTTGCGACCGATGAGACGTTTAGCGTCAAA
CACAGTATTTGTGGGATTCGAGTGGAAGGCGTTCTTGGCTGAGTCACCGACAAGTCGTTC
TTCACCAGCGAAGCTGACCCAAGACGGGGTGATACGATGACCCTGGTCATTGGCGATGAT
TTCTACACGACCC
>NODE_4031_length_96_cov_5.968750
AATACCTTAGCAGGGTACATATGGTCACCGAGACCAAGACGACGACCAGTTTCCTTAGCA
ATGGCGAGCTGGTCACCAGTAACCATCTTGACCCTGACACCGAGGGCGAGGGCGTCATCA
ATGA
>NODE_4033_length_58_cov_4.741379
GACAATTCTGGTGCACTCCTTGTTGAGTGTGTGAACATTCTCAAGAACAAGGTCAACAAT
GGCTGGGGCTCCGTCGGCGATGAAAT
>NODE_4034_length_103_cov_11.320389
TCCTCATCGTCGCTGCGGTTCCCGGTGTGATTGAGCACCAGAGTGCGATCGGTGCCTTCG
TTGTTGCACTCATTGTTATGGGTCTTGGTACTGGCCTTTTCAAGTCCAACATTTCACCCT
TGGTTGCAGAG
>NODE_4036_length_103_cov_5.572815
GCATATCCCTTGAAATCGGGGTCAGACTCCGTTCCGTGATTATGTGTCAATTCCAAAATC
CCTTCACGCCTGAAGCGAGCGTCTTTTTTCAGGTCATCGGTGAGCTCTTTCTCCTCGTGA
TTGTACGCAAG
>NODE_4037_length_119_cov_4.638656
GCGGTGCCAGGAGCGGGGAGACGGGCCGCCTGAATTGAGTTGTTCTTGATCTGGAGGGAG
GTTGACTTGAACACGGACTCTGATAATTTCCTTTCCAGCCTGAGCAAAAAAGGCACGTTC
CTGGCGTTGGAAAAAGTCGGACGTGGG
>NODE_4038_length_66_cov_4.121212
AAACAGCTTGGATTGGCCCCCGGCCACCAGTGATGCAACAGCGTCCTCCAGCTTCTCACT
CACAGCAAAGGTCCCCTTGGGCGCAATCCCGAGC
>NODE_4039_length_127_cov_5.732284
CCGGTCTCCTCATCTGCTTTGTCTTCAATCCTCTCGAGTAGTGTGACCAGCGGGCTTGCT
GCACCCACACCTGTAGTGAATACTGACAAGGGTGAAAACATTCTATCCTGCAACCAGGCG
CTTATCGATTTCGGTGCCTTAGCTGCTGCTGCTGA
>NODE_4040_length_29_cov_15.379311
CAAGCTGGGCGATCATGGCGCTGAAATTAGGTACAGATTGTTGGGCCTGGAGACCGG
>NODE_4041_length_72_cov_5.291667
CTTTCTGAAAGATAATGCTTGAGTTTTCTGCGAGACCAGGCAAAGCTTTCACCAAGGCAG
GTGTGTCATCTTGACCAGGGGAATGTTGAACTAAAAAACT
>NODE_4043_length_59_cov_2.016949
CGAAGAAATCGACAACAGATGACCTGCACGAACAATGGGTGGATCGGTTACGAGGAAAAA
CAGGATGTTGGTTATTGACGTGATTTT
>NODE_4044_length_29_cov_28.620689
CCTTTTCTACTTTGTCCTGGCTTTCAACCAAGAAAATCGTTACCAAAGATTCTGTGT
>NODE_4046_length_84_cov_9.523809
TCGGGGAAAATTCGACGACAGACTTAACAGCCCACGGAGCACGCTTCTTGAAAGAACGAC
CGTGTACGCGCTTATGAAGGTGAATTGTCTGCTCATAGGTGGCAACGTCCTT
>NODE_4047_length_72_cov_9.277778
ATTAGTTGCCATGGGTCGTATGCACGCTCCTGGAAAGGGCATTTCGTCCTCTGCCCTCCC
TTACCGCAGAACTCCTCCTTCGTGGCTCAAAACTGCCCCT
>NODE_4049_length_122_cov_4.721312
TTTATTATGGGACATTCTGCTGGAGCCGTGCACACTGTTACTCTTCTATTCCATGAACAT
CTTGTTCCTGTTGATGAGTTGCGAAAGAGGATTAAAGGCGTCGTCTTGATTTCTGGTCCA
TACCGTTTACTTCCTGGAGATAGTTCATCG
>NODE_4050_length_101_cov_4.336634
TTATGCTGCATTTCTTGAGGGGTTCACAAAAGTTGCCGAAACGCTCGCACAAGCAACTGG
TGGTCCCTTTGAAGAGGGCGTTAGGCATGGTCCACAGGTGTCCGCTGTACAATATGAACG
TGTAATGGA
>NODE_4052_length_29_cov_50.241379
ATTTCGTACCAGTCGCGTAACGGGCTTGAGCATCAAGGGTGGTACCAGAGTAGTGAG
>NODE_4053_length_29_cov_7.965517
CGACAGTATTAGCACTTGGGGCCCGAGCGGGGGATGTGGTTCCGGCATCTGCTCCAT
>NODE_4056_length_29_cov_13.379311
GAACCCTTATTCCCCGTTACCCGTTGAACCCATGGTAGGCCTCTATCCTACCATCGA
>NODE_4057_length_29_cov_12.137931
AAGCGTTTCCCTTTCAGCAATTTCACGTCCTGTTTAACTCTCTTTCCAAAGTTCTTT
>NODE_4058_length_29_cov_8.896552
CAACTTTCGATGGTAGGATAGAGGCCTAACATGGTTTCAACGGGTAACGGGGAATAA
>NODE_4059_length_88_cov_7.556818
TCGGGCCCGGTCAACTGTCTGCAAGGTCCATATCCAGGCGCTGTTGGACCCCATGCATCG
AATGAACCGCCCTGAAATTCTGGGATATACCATGCCTGAGATGGATTAACGTCGGA
>NODE_4060_length_76_cov_5.552631
ATGAGGTCCGTTATAAAGTCCTCAACGATCAGCTCGAGATTTACAGGAAGGATCGCCTGA
GCTGGTCAATCTGGCTGTATAAGGATATAGGCTTCCAGGGAATG
>NODE_4061_length_114_cov_9.526316
TGGGGGCGGGGAGGGTCATTCTGATATCGAGTTCAGTGATTGCAACTTCTACACCGAGGT
TGGCGAAGTTTTGTAGGTTCTGCTGAAGAGTTGAAGGGACCTGGCCGACGATCAAGTGAG
CCTGTACTCCAATACCGTCGAA
>NODE_4062_length_41_cov_19.658537
TGAAGACGTTGAAGCAGAAGAAGAAGGACCAGAACTTCCCCAAGAGAAAGTATGCTGTCA
GGGCGTGAG
>NODE_4063_length_61_cov_4.393443
CTGCGACAGGTCAACAACTTCCTCCTCTTCAGCCTGGTCATTGAGAGTACGGATGGCATC
TTCAGTGGCCTTGCCGAGAATAGTAGGAA
>NODE_4064_length_99_cov_9.131313
GCCCTGAACAGGCATCGGTCAAGCGGCGAACACGATCCATTACTGGATCAATGAGCTCCT
TGCCAACGGTATAATGTCCTCGCGCATAGTTATTTGCTGCATCCTCTTTACCGGCAATTA
GTGCTTC
>NODE_4068_length_212_cov_8.047170
CCAGTGTGTCGGCCACGCGAGACACGTAACCACAACTAAGTGGTCGTTCGTCTCAAGCGT
CGAGAGTGGTCGAGGAGAGGGAGCATATATAAAGCAGACGACATTAGGTTGAGGAAGTGC
ACCAGGGGCAAAATGGCGCTCACGCTTATAGAGCGGAACAGCCCATGTCCTGGGTCCTGT
GACTGTGTCGTACCTCCTATAGCTAACAACCAATCCTATTGCCCATCGTTGTGGGTCATA
>NODE_4069_length_59_cov_3.220339
TGAATAGGGCTTGAACCATTTTTTCTTGGATAGCGAGGTTGTAAGAGAGGTGTTTGCGGA
TGGCAGTGAGAGTGAAATAGTTCATTA
>NODE_4070_length_72_cov_6.944445
GCCCGTCAGCGCAGCTCCTGCTCATGAGACAGAGGTTACCCATGAGGAACTTTGAGGGTG
TCTGCAGGAGTTCAAAATGTATCTTAGTTACTGTTTGGTT
>NODE_4071_length_99_cov_7.151515
GGAGGGGCAGCACCCATCATAGCTACAAAGCTAGCCGTGTTAATGATGCTTCCTCCAGTA
TGAAGGCCTCTACTCTCATCCGTGGGATTTTGACGCATGGCAAGGATGGCGTACTTGCAT
CCCCACC
>NODE_4072_length_133_cov_13.112782
TCTCGGCCATGCGAGTAATATCAGATTTGATGTATACATAAAAGCTCGATATATCCTTCA
AGCTACACTGCCTTTTGCCCATTTATCTCCAAAAGCTTAACCTCGAAAACAAGGTCGGCG
TAAGGTGGAATGCGCCCTCCACCAGCACCGCTTGCACCATA
>NODE_4076_length_29_cov_8.034483
ACTTTGGTTCAGTCGTCGACATCTTCGCTCCCGGACAAAACATCATTAGCGCATGGA
>NODE_4077_length_206_cov_14.480582
CTGGGTATACCCATAACCTAATCTCCATCTAATAGGAAGGGTGGGAGTTCTTTGGAGGCT
GGGGCTTCTGAGTCTGCGGGCAGCGATCGGGGGTCGTTGAAGTGGGGGGCTGCTGAGGCT
CTTGGCAGCTAAGAAGAGGATCCAGGACATTTACAACAGCTTGTTGTGTCTTTGCGTCTA
CATCGCCCAAAGTTTTCGAGCTGAACACACTGACCGTCGCCCAACATCCGGGCA
>NODE_4078_length_79_cov_5.189873
GTTCCACCGACATCAACGTTCCTGCTGTAACAAGTGGGCTCGATACCTTGATCGGATCCG
ATGAGGGGGCAGATAACGAGGGCGGCGGTTTGGCAAATGGCATCAAA
>NODE_4080_length_29_cov_8.344828
CCTCCTGGTTCTCGTCATCATCTTATTCTCAAAACTTTCACTAAAATTGACGCCGAG
>NODE_4082_length_96_cov_10.947917
GGTATGATCCTCATCCTCATTTTCGCTGAGGTTTTGGGTCTCTATGGCTTGATTGTTGCT
TTGATCATGAACACTGCTTCTCAGCCCATGACTTGTGTATCGTAAATTGACGTTCACTGT
ATGC
>NODE_4086_length_109_cov_5.201835
TCACTTCCCTCGACCACGCTCGCATGGAACTCCCCAGTCGTCCTGGCACGCCCCGTTCTT
GGCCCAGCACTTCTAAAGGCGTCAAATACGTCCGGATCGTAAAAACAATCGCACCGCTGC
GCGGTAGCCTTCGCAGC
>NODE_4087_length_63_cov_3.412699
TGAGCTTCTCAACCTCCCCTTCAAACAAATTCTCCCAATGCGCCTTCTCACCTCCCTCCA
ATTCCTCTCCAGAAACATATAAATCAATGGC
>NODE_4090_length_29_cov_7.896552
AATTTTAACCGGATTCCCTTTCGATAGGAGGCGCGAAAAATCACGCACTTTGAAACG
>NODE_4091_length_66_cov_4.136364
TGGCAATGGTCTTGTCTCCTACTACCTTACACGTGTCCTAGACACTGTTGGTATTACCGA
TCCCACCATCCAGCTCCTCATCAATGGCATCCTC
>NODE_4093_length_73_cov_6.260274
TAGGCGGCAGGACCTCGTCTACGAAAATGAAAATGGCCTTCTCAGGTGCAAGCTTGATAC
GCTTCCGGATGACATAAACGAATTGGCCAACTGTGAGATCA
>NODE_4094_length_132_cov_5.000000
ATTTCGACAATGCCCTCCTCGAGCACTTCAAGAACGAGTTCAAGAGGAAAACCAAGCTCG
ACATTACAGATGATGCTCGTGCTCTCAGACGTCTGAAGTCTGCTTGCGAGCGTGCAAAGA
GGACACTCTCTAGTGTCACACAAACTACTGTGGAGGTTGA
>NODE_4096_length_67_cov_2.776119
CCACCACCACCACCGCAGTCAGACCACTGGACACTCGAGGTCCTTCTGGTGATAGAGATA
TCGATGCCGAAGGTGAAGTGGACAATGAGAATGAG
>NODE_4097_length_163_cov_17.650307
GGGGTTGACCACCACTCCATGTAAGTAAAATCGGCTGACATTGCACAACACTCGTGGGAG
TATTAATCATCAGTCCCCAGACGGACTGCACAGAAGCAAGAGCAACAGCAGCAACAAAAG
TCGAGTACTTCATCATCAGATGATTGGAAGAATGGAAGACTTGTTATTTAACAGGATAGT
AAATGAATGAA
>NODE_4098_length_94_cov_5.117021
TCGTCGACGGTGTTTGGAGACCAGTCGTAAGGTGTATGAGCAAATCCAGTGTTGAGCAAA
ATGGGTTTAGGACTTTGACAGGCCTTCTGTTCGTCAGATGGAAGGGGAGTTATGACACCT
TT
>NODE_4100_length_71_cov_6.126760
TGCAGATTTGGCATGCGAGAGGGGAAGGTGTTATCTGAATGATATGTTGGTCTGGGAAGG
TTCGGTCAGTATGAAGACCGGAGCTGGAGGAAAGAAGAG
>NODE_4101_length_66_cov_4.212121
GTCCGATTCGCAGAATTTCCGACCGTCCTGCCCAGGATATCACGTTCGAGTATCAGGGTC
GAAATATAACAGTAGCCCATTATTTCCAGCTCCC
>NODE_4104_length_166_cov_8.012048
CTACTAGACCGTTCCAACTCGTCACTGGTCGTGTCTGGCGAGGAACTGCTTTCGGAGGAG
TCAAAGGGAGAACCGAAATCCCGGGACTCGTCCAAGATTACCTTGACGGAAAAGTAAAGA
TTGATGAATATGTCACTCACCACAGGAAATTGGTAGATATCAACCAAGGTTTCGATGACA
TGCACGGTGGTGAA
>NODE_4105_length_29_cov_14.689655
CAAGAGTCAACAGAGTTATTGGAGTTAAAACGGTAAAGAGAAGTCAAGTAGAAACCA
>NODE_4108_length_29_cov_17.896551
TGGTGACGAGTTTGACGAGGAGGAGCTTTAATTCCGACGGAACAATTGCAGACACTT
>NODE_4109_length_278_cov_5.370503
TCTACAACATCAAATGGCGTATGTTCCTGGTGGCAACCATGCATTTTCCCAGAAATCTTG
TAGATAATCTCCCACTGTGAGTGTTGATCAATCTCAAAACATGCAATCGGCGATTCGAAG
TCTCGTGGGTTTGCCAATCCATTCCCACCCAGAGGTCCAAGGTCTGGCAGAGTAAAACGT
GATCCAAATACCTCCAGGATATATCCCCGCGAAGGTCCATCAGGAAGAATAACCTTAAAT
TTGATCCCTCGCTGAATCACACACACTTCTCCAGGCTTGACCATCATCTTGCCAAGCTCT
GTTTGG
>NODE_4110_length_126_cov_13.849206
GTCTAAAGGGAACGAGGCACAAGTGGAATTAGTTAGAAGATACCGGGACAAGATAGAGAA
GGAACTCACTGAGATTTGCGGTGAAGTAACTGATCTTCTCACCACATATCTCATCTCTTC
CGCTGTCACCGGCGAGTCCCAAGTTTTCTACCAC
>NODE_4113_length_69_cov_7.637681
TAAGCAACAGCCTCATCAGGGTTGATTCCCTTCGAGGGTTCCTTGCCACCGAAGAACTCC
TTGAGAAGCTGCTGAACTTTGGGAATTCGAGTGGAAC
>NODE_4114_length_74_cov_4.432433
GAAGAATGTTTTCATCATCGGAGCCACCAACAGACCGGATCAGATTGACCCTGCTCTCCT
TCGTCCCGGTCGTCTTGATCAGCTTATTTACATTCCTCTCCC
>NODE_4115_length_88_cov_9.318182
TGGTATTTGGGCCAAGTCTCAAGGAATTCAACTTTCGCCCGAGGAAGAAAAAGCGATCAT
TGCTGGTTTTGATAAACCAGATCAGATCCAAGCGAATGGTATTCGTGCTGGTGGAG
>NODE_4116_length_148_cov_6.277027
GAAGGATTCTTGAGAAAACCCCTTGAATGCAGAGTTGGAATCAAGCGGAGAAATATTTGA
GCGACGTGGCTTCACCAAGTGTTGTTGTATTTGTTTTGATTGAGGAATGATTTAAGTTTG
CTTGGTTTTAATGAAGTATCGGTCAAACAATTCTTGTGTTTTTCTGCACTAGGTAA
>NODE_4117_length_68_cov_3.750000
TAAGGAGCCTTTTTCTTTAGGACGAGGTCTGGAGAAGAGGTATCTTGGCGAAAAGGTACA
AAAATGGGCTGATATGGGGAACGCGAGGGGCTGGAA
>NODE_4118_length_202_cov_5.678218
TAGGAAAGCACCAGTGGCTCCAGGTGTTCCAGGTTCCGGCATAGTCTTCGCGGAGTCGTA
AACTTCAAAAGCAACCTTATGAAGCTGTGAGACGGGGTCACCACAAACCTCGCCAGGAGC
GCAGTAATGATCAGGGACACCCTTAGCACCCTCCTGCAGACCTCCTCCAACAACAGTAGT
CTGGTGGTCCACCTTACGAATGATGAGGACGGGACTGACGACGCCAGACA
>NODE_4119_length_75_cov_4.360000
TGGCAAAGGTCGTGGCATCAGTGACTTCGTGGCCCAATGATCCAGGGAAACCAGCGCAAG
TATTGGTACCAGCATCACTGTAGATACCAATCTTGAGACCAAG
>NODE_4120_length_59_cov_5.033898
ATTCAAGCTGGGGTTGACGCTGGGAGGGCAGGTTCGGATGACGCCAGTGGTACCCTTCGT
GTGCACAAGGACGACTTCAAAATGTAC
>NODE_4122_length_59_cov_7.033898
TGCAGGTTGTGCCTGTGCAAGAAAAGGTAGGGAAAATTGTTCGAGCGCCCATTGAATTCC
CATGGGTGCTTGATACAGCTCCAAGGA
>NODE_4123_length_176_cov_12.363636
TCTGCCAGAACCACATCTCGAACGTGGTACAGGCTTTTTACGGAGACTTTCTTTGAGTAG
TACACCTTTTACCAAGACCCATGACTCTTCTCTCAGTCCACCACCAAATACAGCAGTTCA
GACGACGCCACCTAGTGCCCCGTTTGTCAATAAGCCCGTTCGTTCGGCAACCATTGGTGT
TAGTAATGCACGTCCCCGCCGTGA
>NODE_4124_length_33_cov_86.090912
GAAGGGACGGCTATAATCATCTCAGAAGCAAATAAGTATCTATGTTGAAGGCATTGGTTG
A
>NODE_4126_length_71_cov_3.366197
ATAGAATGCATCAAGTTCGGCAGTGACACTTGATTTGGTATTCGATTGTATCCGCTGTGA
ATGAAATTCAAGGACGCGGTCTAACTGTTGTCGAGGGAG
>NODE_4127_length_87_cov_33.091953
CAACGTCCGAAGAGCCACCAGTGATCTTAAATGTATCGGCCGGCATCGTCGATAATGAAC
TCGACGGGTCATTAAGCAGTTTCAAGTTCTCATCTCCGGTGTTCTTAACGGTGGT
>NODE_4129_length_102_cov_3.372549
TCAGTTTCACCCCCGGCCAATCAGATCTCTGACGAGGATCTAGACGCCTATTTACGCAGT
GCAGCTGTTCCTATATTCCATGGTATCGGTTCTGCGACCATGTCTCCTCAGAATGCCAGC
TGGGGTGTCA
>NODE_4130_length_72_cov_6.333333
TAAGCTCCTTCTTGTTGAGCATCTGGACAGCTCTCTGTGCAGCCTCTTCGGTCTTCAAGG
TGACAAATCCGTATCCTGCGGAATTCGTACCACGTGTGAT
>NODE_4131_length_77_cov_5.376623
AAGTGAATTAGCGGTGAAGAAAGTGTTTGATGATGTCGGCATGAGGGAGAAATATGCAGA
GTATGAGAAGACGACAGTGGAGGCTCTTAGACAGATGATTGCCAA
>NODE_4132_length_266_cov_11.263158
ATTCTCCCAGAAGTCGTCAGCGGTCATATTCTTGAAAGTCCTATATGGGTTCCAGCTCCA
TCGACCCCTGGCAGCATAGCCGAACAAACGCAGAGAGGTTGCAAGAACTGAACCAGTTGG
TGGTGACTTGTGGTAACGGTTGCGGCCAACCCAAAGGACGTAAGGACAAATAAGGAAGAC
AACGGTTGGAAGGGTATAAGCGAGGTAAAAACCAACAAACTTCTCAGAATAGGTCATACT
AATTTGACCAATGAGAGCACCTATGTTAATGAAGAGGTAGAAATACATGTATAA
>NODE_4133_length_29_cov_4.137931
GAACCAGGTTCAAGCTGATAGATGAAAGCAGAAGAATCTTTAGAAGGATAAATCAGC
>NODE_4134_length_75_cov_4.253334
CTTGGATGCTGATACATCGCCATAACCAGATACCTGATTCACACCAGGAGTTGTTTCACA
AACACCCGAGTTCTCCTTGTAGCGAAGCTTTCCAGGAGTTACA
>NODE_4135_length_135_cov_8.770370
GTATGACACTAAGTGACCCCTTTACTGACTCAGCTGGTGCGATGTTGAAATATATTGACC
GTCTATGATTCCCTGCCACAAATCCTGGAGAGTACAAAGACGAGTTCAGTCGGAGGAATT
GTGAGATGTCGGGTTGGGTGTTGTATCTGGGTTGCAAACAGGT
>NODE_4137_length_64_cov_3.859375
CGCTCATTCTCTCCCAACTTCTTTCACTAGCCCTTTCTGATGAACTGCTATAACTCCTAG
GCTCAACAATGTTCCCTGATTCAGCGTCGCAC
>NODE_4139_length_72_cov_2.250000
GGGGGTGTAAGGACGGACAACGGGTTTTCCATTGGGACCCTTGAGTGCCTCAGGATCAGA
TGCCTTGATGTAGACAAATGAAGTAATTGGTAGGAGAGAA
>NODE_4144_length_189_cov_6.132275
AGTGGTCGCCGATCTCATCCAATGCTTGAGCACCAGGAATATCCAAGAATTGAGATATTT
TCTTGAGTTGTTCAGCAGTGAATTTAGCCTGACCATAGAGCCCAGCAGCTACCCAAACCT
CATCCTTATCGATCGACTTTGCGATTTGTTCAAAAGTTACACCTTTACGAGCTTTAGCCT
CCAGTAATTTTGAGTAAATGGGAGGAAGTCCAGCCAC
>NODE_4145_length_91_cov_9.604396
TATGGTTCCATTTGCTTGTCGCAATTTTTAGTACCAATGTGGCTTTGAGCAGCTAGCAGA
AGTTTGATATCATCCTCTTTTACACTCAGGCAGGACGGAAGTTTTGAGGCCATATTGTG
>NODE_4147_length_120_cov_9.283334
GTCATTTAACGTTCCGAACTAGCCCACATAAACATCGTTATACAACAAGATTATTCAAAG
CTATGCCTTTTCTTCTTCTTCCAGTGAATGCGAGTCCTTATGCTTATCGGAAACAACTTG
ATCAAGTGTCTTCTTACCGATGTTCCTG
>NODE_4148_length_79_cov_4.848101
GCCAGCCTCCCCCCGAGTATCATAGATAGAGCGCTTCTGGGGATCAGATAGAACTTCATA
GGCATGCGACACTTCCTTGAACAACTCTGGATCTCCACCTTTATCAG
>NODE_4149_length_73_cov_9.260274
TTAGACGTCGCATGTCGTCAAAATAAATGAACTTTCACTCATACAATCATGCAACCAGGC
GGACTAAAATTGTGATGAGGATCCATGTCTACATTGTCCAA
>NODE_4150_length_76_cov_4.289474
TTCAACGTCACCCAGTCACAGGAGCAGAATAAGGCGGTCAGCAAGGCCTTGACACAGTTC
TGGACAGATATCGGACCCTTAAGCCCTGAGCTGAACGACACGAA
>NODE_4151_length_272_cov_13.584558
TCCTTCTTCTTCTGCTTCAACGTCTTCAACGACTTCTCGTGCTTTGTTAGACGCCGCCTA
ATCGCCCGAGTCTTCTTGGGCCGGAGGTCAAGAGGCTTGTACTTCTTGTCCTTATAATAT
TCACGGAGATTCTGGCGGGCCTTCTGGTTGGTGACGGTCAAAACCCGGGCTATCGACTTG
CGGACAATCGACAGTTTTGTAAGTTTTGAAGCGGATCCACCGGCAATTTTTTGTACCCGT
AATCGAAGGAGCTCAGTCCTGAGATCACTCAGTTGCTTGTTCAAGTCATTCTTCGACTTG
>NODE_4155_length_75_cov_7.640000
AAGGAACACAAGCGTGTTATTCCTTTCAGACGATTTGCTGGTGGTGTTGGACGAACAGGG
CAGGCCAAGGAGTTTAAGACCACACAAGGTCGTTGGCCCGAGA
>NODE_4156_length_122_cov_5.073771
GGAAGCCACGCGCTCTTCCTCTTATCAGGAGAAGGGTATGACCGGTCGTCCTGTCCGCGC
TCTCGTCGAATACATTCGCCGTCTTCCCAATGCTTGAGTGATCAGCAAGAGAACATAGCA
GCCATAATTGGCAAAGTCAGAGTATTATAA
>NODE_4159_length_29_cov_5.655172
CAGATTCGTTGATGATACGGAAGCGATATCGTTTGCCCTTGACGACATTGATGACAG
>NODE_4160_length_132_cov_8.174242
GGGATAAACTCCGTCACGGCGCCATTGTCAATGATGTCGGAGGTAACTTGGGCTATATTT
CCATGGAGCTATGCAAACGATATCCGCACCTGAACCTGAGATTGCAGGATCTTCCTGAAC
AGACAGAATATGCACGGAAGGTAATTTGGCCCAATGAGTA
>NODE_4161_length_133_cov_3.729323
TAATACACAACTCTCGGGACATACAGGTTTGTCGAACGGACAAAATGAGATTTTGATATT
GGCCCGTATTTTCTGGTATGCATATACACATGAAGGCCTAACGACTGGGATGAAGGGTGG
TCGCTTTGTGCTTGACATCGATGATCTCGACGCTTTCCAGA
>NODE_4163_length_151_cov_8.258278
TGGTTTATTTAATGACCTATTGTACATACGAGCTTAATCGCTCTCAGTGACACCCTTGAT
ACCCAAATCTTGAGCGATCAGAATAGCCGCCTTCTCTCCGATTGCCACTGTTGTGCTGTA
GGTATTTGCACTCACGTTCTCTGGAATGATACTCAAGTCTGCAACCTTCAGGTTCTCTA
>NODE_4166_length_29_cov_23.931034
TTTCAAGTTCTGAGGGTCAAGGTGCTTGTTCTGACAACTACCCCCTGTTTGATTCAT
>NODE_4169_length_264_cov_5.397727
TCTTATCGGTGGTGATGGTAAACCTTTCAAATTTGAGGACCCTAGCGGTCATGAACTTCC
TCCTCGCGGTTACGACCCTGGACAGAACACCTTCCAAGCCCCTCCTGAGGACCGTGCTGT
TGTCCGGGTTGCTGTCAGTCCCACCTCCGATCGTCTCCAACTTCTCCAGCCCTTCAAGCC
TTGGGATGGAAAGGCCCCTACCGATCTTCCTGTCCTAATTAAGGTCAAGGGCAAGTGTAC
GACTGACCACATTTCCGCTGGTGGTCCCTGGTTGAAGTACCGTGGACATCTA
>NODE_4170_length_88_cov_2.761364
CCTGCAATGCAACCCACCAACGTCCTCAGCATTGGGCAACCTCAATATGGGGGAATGCCA
CCTCAGCAGATGCATCCCCATGTTTACCAACCTTACATGTATCAAACATACCAGCA
>NODE_4171_length_66_cov_6.287879
TTGGGCCTGTGGTAGCTGGAGGTTGATAGATGTGCTGTGTGCGCCTGACCTGATTGCGAT
GATGATGATGGTGCTGTTGCTGCTGCTGGCGTTG
>NODE_4174_length_85_cov_5.552941
TTCAGAAACAGTATCCATGGGTGATTTTCAAGTCCAGAATCAACCTTTTATCCAAGCTAA
TAGAATTTCATCTGGCCTTGTTGACAATACGCTCTCTGGAATCATGGGTCTTG
>NODE_4175_length_87_cov_2.781609
GGAAGGAGCTGTCGGGGCGGCGTAGTTTTGCAGGCTGAGTTTCCTGAGAGAAGGGTGGGT
ACGTTGGGGTAAAGGATGAATTGTGACTGGACCCAAAGAGGGGGGTGAAGAGACG
>NODE_4176_length_29_cov_10.344828
CTGCCTCCTGTGTCTCTGCTCTTGCTGTTCCTCGTGCTCCCGATGCTTCTCACTGGG
>NODE_4178_length_59_cov_3.016949
TGGCCGACTACATTGTTCAATAGACAAAGTGAATGACATCGTAGAGACAACACGACCATC
TCTCAAAAGTGCGCAATATGAGCAAGA
>NODE_4179_length_29_cov_70.413795
TGCGAGGTGGAAGGATGTAGGAAAGAGGCAATGAGAAACAAGAAAAAGGAAAACCAG
>NODE_4182_length_200_cov_6.130000
CAGAGCGTGATTTCGCTCAAGGCCTCCCTGATCGAAAGGCTGGGGTAGGGTTCTTCGTGA
CCACATTTGACCTTAATATTCCTCGTGATATAGACGCTATGATGTCCTTCACATTTGGAG
AACAGTTTGGGCAACCATATCGTGCTTATCTATTTGTGAACGGATGGATGATGGGCAAGC
GAATTGGTAATCTTGGACCTCAGTCCAAATTCCCGGTTCAAGAGGGTA
>NODE_4183_length_69_cov_3.840580
TATTTGATGGGCTATATCCATTCAAAATATGTTTGCTCTTCTTATCCCATGGCCTGCCTC
CCCATTCATGATTAAAGAAGAAGAGTTCATCCGTCGA
>NODE_4184_length_47_cov_28.617022
GGTTAAATCCTGCAGGACGAGACCGGAGATGCCTCCGACGGGGAGGCCATCAAAAGCTGC
TTTCTTGGCCACAAT
>NODE_4185_length_211_cov_6.284360
TCTGGGAATGCAGAAGTTCTTCTTGACCAGATTCGCACTCTAAGGGACAAGATGTTCAGA
GACCTGGGCGAAGGGAATGGTTTGTCCGATGATGAAGGAAAAGTTCGCTATTTCGAAGCA
CCAGATGCCATTCATGATTTCCTTGTCTTTCCTTGGCACCAGCCAGAGGTAGAGAATACC
CTTGCTGCCATTTCGGCCTGGATTGCTGCGGCTGAGTAGTACTAGTACTACTAGTAGTC
>NODE_4188_length_80_cov_5.150000
CGACATCAAGAGGGGTGATGCCAGCATGGGTTATCCCGCAAGCAATAGCACCACCAAGCA
TGCATTTTGCATAGTAGCTAGTGTCGTGGGGGACAGGCCCGAGGTTCC
>NODE_4190_length_63_cov_6.984127
GGTGGACCACCATGAGACCAAAATGCAGTTGGTGTTGACATATTGGTACTTTGTGAAATC
ACTGTACTCGATGATGATTGTCTTTTCTCAT
>NODE_4191_length_81_cov_4.234568
GCCACTCAGAATCTGGAGCAGGACAGGAACGTCGGGCGCAGTGAACTGCACTCCATTCAT
GGTCCAGGTAAAAGCTTCTTCATCAAAACCCATGGTAACGTTGAAGACA
>NODE_4194_length_68_cov_9.897058
TTTGCCGCCAGCACTCTCAATACCTTGTTTGACAGCCTGGGCCATGTTGCCAACGTGCTG
GTACATGGTATAGATAACAATTGCGATACGGGGAGA
>NODE_4196_length_96_cov_7.510417
TGAAACCAGAAGCGGCGGAAAGCGCAGCAGATACAGAAAGTGCCTCAGACAATCAAAGAG
CCTTCTGATTACCAAGCACATAATCCGTCTGCAAGAATGGGCATGATTTATACCCCACTA
AATC
>NODE_4201_length_67_cov_5.537313
ACAAGTAATGCAATCGATGCTTCAAGCTCGAGCAACCAGACCAGTGGCACCACGGGCCTT
GTAATGCCTGGTCTTGGTGTGTCTGCTTTGACTGT
>NODE_4202_length_100_cov_8.170000
TCCCTTGCCTTGTTTCCGGTTTATGGCATCTTGTATGAGCGGCTCTACGAATTGATCAAG
GTCCCTTCTAAATGGAGCAACATTATCTCCCCAGATTTCTGACAAAGGCCATAAACCGCC
CATCCTAA
>NODE_4204_length_75_cov_4.026667
TTTTGCCGTTTGGACACCTCGAGTATGGACATTGAACATGGATAATAGGAATGTTGTTGC
TGCAAAGGCGAATAATCCTATAGGTGCCGGATTAGCCATCCTA
>NODE_4206_length_59_cov_5.355932
TTGTTAATTCTACACAAAACACTGAACTGAACGTCCCATTCGGAGGCTATAAACAGTCAG
GGATCGGGAGGGAACTTGGGGAATATA
>NODE_4208_length_113_cov_6.513274
GTAGCCGATCACGGCGCCTTTCTTGAAAACATCCGAAGCCTTTCCAGGCGTGACATTGCC
GTCGATCCAGGCGCGAGCTATATACAGAGTCCAATCATGCTCCACGCCTGTTGAGACGGC
GCTCTGGGGGATGTTCTTTCA
>NODE_4209_length_80_cov_4.837500
CAGCACTCTCGACCATGTTCCTCACAGTAAAGCGCTTGATAGCCTTGTCCTTTCCAACAC
AGCGGGAACAGTTGGAACAACGAACAAATTTAACGTGGCCACGTCCTT
>NODE_4210_length_53_cov_12.566038
TCTCTTTATCAAAGAAGTCCATCCCTTTAGTTTCAACCATACGGTCAACGAAAGCACCAG
CGAAACCAGCAAAGATCTCTT
>NODE_4212_length_67_cov_4.880597
CGACTATGCTTTGCTTAAAACACGAGATAAACAAGAGATGGACAGATTATGGGAGGCCGC
GACCAAGATAGGTTTCTGGTACCTGAAAAATCACG
>NODE_4213_length_126_cov_8.214286
TAGACACAAAGGATTGACAAGCCAAAACGTCCTCGAGACACCGCATAAAACAGTGCCACT
TTCTCAGTCAAAACGAGAGAGTGCGAATGTCATCGAATGGATATGAAGAGCGTGGCATTT
GTGAAAATGCGAGACTCAGTCAGTTTCTATAAAC
>NODE_4214_length_99_cov_6.767677
GAAAAATTTCAATTCTCTTGTACTGCTCGCGATCCTTCCTTCTGTCTACTGTCAGCTTAA
CACGCTTGCTACTGCCGCTGGAAAGAAATACTTCGGCACAGCGACCGACAATCCTGAGCT
AACGGAA
>NODE_4217_length_140_cov_7.521429
GTCACATGCAAATCTCAAATTAACAATGCCTAGAGAACCCAGATTGTTGCGCTTTTCCGG
AATTTTCAGCATCACCAAAGTTCGACTTGTCCGGGCGACCATGTTCATGGTCAGGGTGAT
GAACAACCGTCTTCGCAGTTATGGCCATCATTGTTCCTTCCTCCCCTT
>NODE_4219_length_152_cov_10.960526
TAGAGATCATTTCTACACCGCTAACCAGACTCAGATAAACAATGCAGTCGGAAGATTAGG
ATACCGTGCAGAGGGTATCTCTGGCTACATCTATCCCAATCAAATATGCGATTCTATCCC
GCTCTACCGCGCATATAGCAGAGGAGCCACTGATCATTTCTATACCACTGCCTTTAATGA
>NODE_4220_length_81_cov_6.160494
AGATACTGTTTGAGGCGACAGAATCGCCTGCGGCAAAACATGCTCGTTCCTGTTCCTGGC
ACCCTCCCGGGCCAAAGAATGCCGTATTCAATCGTTGAATTACTTCATC
>NODE_4221_length_84_cov_13.309524
CCAAGTCAACTTCGCTTCTTGCTCACATGTTACCACGCGCGATGGCCGCCATCAACGATA
ATGTCGCTACCCATACAGAAACTTGATGCATCACTAGCCAACCATGCTACAA
>NODE_4226_length_122_cov_5.295082
ACAGGGAAAAGAAGCCGAGTTGACTGGGCATTTAAGAGGAGCTGCTAACAACGGCTGCAC
TGAACTCGAGATACAGGAAACGATGCTTCAAACTGCTGTCTATTCTGGTATTCCGACCGG
GGTCTCCATGTTCCGGGTAGCAGATCGCGT
>NODE_4227_length_29_cov_6.827586
TTTGACGCTGAGTTTGTGGCTTTTGCGGGTAAGGCTTCGTTTCGTTCCAGCGATTCT
>NODE_4228_length_137_cov_8.043796
TCGAACCTTTGTTTTCATCGCACATGCTTGATCTTTCAGAAGACCCCAAAGAGAAAAACA
TTGCTACTTGCGCGAAATATTTCCAGCGCATGGCATCTCTTGGTCTCTGGCTTGAGATGG
AAATTGGTATCACCGGCGGCGAAGAGGATGGGGTCGACAATACTG
>NODE_4232_length_71_cov_3.901408
TTGGCGGATAGGATTGCAAGGGACAGGTTGATAGGAAGGCCTGGAACGTTGAAGAGGTAT
GATACTGCGTGATAATGATTTGTGCTATCGTCGGCTGAA
>NODE_4236_length_86_cov_3.302325
TTGGGCACAAGATCGACTGCATAATCTCTATCACGGCCGAGTTCTGAAGGGGGAGGTTGG
TCAGGCCTGAACTTGCGATATAACTGTGTCAAGTTCAAACTGGCACTGTCACCA
>NODE_4239_length_29_cov_9.482759
CGAGATGATGGTCCGACTGTGTCTGCTGTGCTCGAAAAGCGTCTGTCTAGGTCTTCT
>NODE_4240_length_60_cov_3.150000
GGGAGTTGTGTCGCCATGGGCATACCTTAGCTCACGAGGTTCGAACAAGACGTTGACTTG
AGCAGGGTCAGCGTTACGGTCGAAGACA
>NODE_4241_length_247_cov_6.943320
GAAATCCGGAATTTCTTAGGCGAGAAGAGTGTGCGGCATGTCGACATGTTGGAAGGTGTT
ACGATATCGGAATCGAAAGCGCAGAAGGACGAGCTCATCCTCGAGGGCAATGACATTGAC
AATGTCTCTCAATCTGCTGCCTCCATTCAGGGTAGCTGCCGTGTTCGTAACAAAGATATC
CGTAAATTCCTGGACGGTATCTATGTGTCAGACAAAGTCATGGCTATCCAAGATGACTGA
GCTCTTGTGGCTTCTGTTATGATATGTATGCCCTT
>NODE_4242_length_76_cov_6.934210
AATGATTCTGCATTGATATGAAGGGTGTGAGCTTGTTGTTGATAGCGTAATTCTGCATAG
CAGAGAATTGCCAGGCATGACATGAGGACATGCCAACATATCGA
>NODE_4245_length_29_cov_5.586207
GTTGAGACAGAACCGAGATCAGAGTTAACAACAACAGAGATACCCAGAAGACAACAG
>NODE_4246_length_100_cov_4.780000
CTGCTGAAGCCGTTGGAATTGGGTTGGTAGGAAGTGGTTCCGCTGTCACTGTCGAAGGTG
TGCCACTGGCAGACTCAGATGTTACAATTGAGGTGGGAATGATGATTGTTGCAGAACTCG
ACGTCACT
>NODE_4247_length_213_cov_5.887324
TGTACCCAACACGTCTCCAAGCTGGGCTGGAGCACGGTCTAGGTCAATATGAAGACCATA
GATTGGAAGCTTAGCGACAAAGTTGATGTTGGAGTCAAGACGAGCAAAGTAGGTGGTGAG
TACAATCTTAGGGGAAATGGGGGCGAGCTCGGCATATGCAATTGCGTACTCTTTTTCAAG
GGCAGCAGCGGAATCGAGGGCCAGGAAAGGCTCATCGACCTGTACCGATTCAACACCTCC
G
>NODE_4249_length_63_cov_4.714286
CGGCGGCATAGCGAGCGATCGTACACATCACAGTCAAATCATTTTCCTCGATAACTTGCT
TCATGAGCTGGACAGCCTTGAGATAACGTAA
>NODE_4250_length_140_cov_7.614286
TTTCTGAGAGCCGTTTGTGCGCTTGACGAGGGAAACCATTCCCTGAACTTTGGCATTGTT
GGAGTCGAGATTGTAATCGTTAATGTAGAGTTTAGCGGTGCTATCAGCGTTACGAGCGGC
CTGGAAGGCGATACTAACGAAGGATTCGCCGAGAACGTTGGAGAAGAC
>NODE_4251_length_40_cov_42.700001
GGTGCTACCGAAGCAGGGGACTTCAACGTTACTGAAAACACCTTCATCCTTCCCGCTGGA
AAGACCGT
>NODE_4252_length_126_cov_6.365079
CTTGAAGAGGGATGGATTAAATGCTATCCTGACTGCCAACGCCAAACTCTCTCAGGAACG
ATAGCTGGCTCTTGTCAATAGGTTAAAGCAGCAAACCAAGATGTATGTAAATGTATTTCA
TGGTGTAAAATGATACCAAACTATCGCCTCCCCA
>NODE_4253_length_59_cov_10.423729
TCGAACGCGCTAGGAGGAAGGTTAGATCGGAATTTTGACTTGACGACACCCGATGAGCCA
TGCGGCCTGGTTATACGACCCCAAATA
>NODE_4255_length_29_cov_20.586206
GTGGTTGGGCCAGTCAGATTTATTCCTAGACTGCAATTACACTATGTTTCTTCTCGG
>NODE_4258_length_74_cov_4.027027
GACATTCGACGTCTAGATGGAGTTCATGGAGACGAGCAAGAACGTGATCACGCTTCTTCT
TAAAGTGTTTCTGGAGTGCCATCTTCTCCATTGCAACATGAG
>NODE_4260_length_29_cov_8.172414
GGACATGGGTAAGGAGAGGATCTTGGTTAACCGTCGTGACAATCTCGAGACCTTGTG
>NODE_4261_length_113_cov_7.079646
TACCTCTATTGACTATTTCGTTGGGCAGGGTTTCAACACCTTCCGAATCCCATTCATGCT
GGAGCGCCTTGCTCCTCCTGCATCTGGGATCACTGGCACTTTTGATAGTGCCTACCTCAA
CGGTTTGAAGACTATTGTTAG
>NODE_4263_length_64_cov_6.562500
CAGGGAGTGAGATGAGGACGAAGGTGAGGATGAGCTTGTGGTTCTCTCAACGGAAGTTGA
AGAGGTTGAAGAGGTTGAAGAGGTTTTGGGAG
>NODE_4264_length_61_cov_2.737705
TCGTCCCTACACGGATGGTCTCAACCTTGAGGCTGCTGGTATTGAGAAGGACTCTCGCGG
CCGTATCGTCATTGATGACCAATACACTA
>NODE_4265_length_96_cov_3.927083
TATCAAAGGGAAAGAAAAGCCTGAAGATGAACGTCAATTCCTCCTTCCACGCGTCTTCTT
ACTACCAGCTAGCTCAGGGTTGTGAGCCCTTTGATGCCGTTTGAGAGAAGCAGAGTGCCC
TACG
>NODE_4266_length_94_cov_3.085106
GTAGAAGATCAGACTCCAGTTTCCTCCAGTTTCCATGATTCTCCGTAAACCGTTTACAAG
GGTATATACTTTTCGTAAGGCGTCATTGGGGTATTATACTTTCTGTGATGTTGTGGATGT
CT
>NODE_4267_length_79_cov_4.215190
AAGAGCCAAGGCACGAGGGAAAAGGTTGGTGGGTACTGTGAGAGCAAGGAAGTCAGAGGG
TCTTGGGATCCCACCGTCCTTGGATGGGAAGAACTCAAAACTATTGA
>NODE_4268_length_74_cov_3.243243
TGATGATGTCATTAATGTCTCTGGGCATCGCCTATCTACTGCCGAGATCGAATCCGCTTT
GATCATGCATCCTGGTGTTGCTGAAACCGCTGTTATTGGCAC
>NODE_4269_length_163_cov_5.668712
GCTGGAGAAGTCAGATAATGGTGGACGCAGGATTACTGAGAATGGTCAGCGCGACTTAGA
CCAAATTGCCACCCAGGTGTTTGACCAGGCCAGGGAAGAAGCAGAGGAGGAGGAGGAGGA
AGAAGAAGACGAAGAGGAGGAGGAGTAAATGACTGTTCCTCTTTCCCCTCTATGACTATT
GTCTTCATCAT
>NODE_4270_length_86_cov_7.360465
TTGGGGGGCGTCCGCATGTTTTTCCTCATCATTGAGATATTCAACCCCGACCGCACGTTT
CCCCTCGAAGATAACACGGACGACACGCTTCCTAGGCAACAGAACCAGATTCTA
>NODE_4274_length_97_cov_5.948453
AGTCCGGAAGTGAAAGGGGAATCAGCCGTGTTGTTACAGAGTTCCAGAGAAGACGATTTA
GTGACAGTGTGGTTGTTGGCATTCCACATAAATCTGACAGTATCACCGACAGAGGCATTC
ACCGC
>NODE_4275_length_95_cov_10.042106
TGTCCTTACAAGATCAATGGTGTGCCCCTTCGACGGGTCAATCAGGCCTATGTCATTGCT
ACTTCAACCAAGATTGAGTTAGAAGGGCTGACGGTTGATGAGAAGATCAATGATGCCTAC
TTC
>NODE_4276_length_68_cov_5.411765
GCGTGGTTAGCAGGAGTAAAGGGCTCATCAAGGGAAGGAAATTGGAGCTGCAACTCGATG
CACGTTTTGTCAATTTTATCGACTCCGTCAGATATA
>NODE_4277_length_56_cov_13.053572
GAGGCACCTTGGCGTCCAGATATCGGCTAATAGCACGACTTTCATACAAAATCAACCCAT
TGTCGTCGATGTAAGGGACTTGTC
>NODE_4278_length_109_cov_5.889908
TAGCAGTGGGTGTGAAGTCAAAAACATAGGTATAATATAGGTATAGTGATGGAAGAATGG
GTGCAATATTGAGATCAGGGAATCAATAGAAACAAGGTAGACCACAAACGCTTTATACAT
AAAAACACAATATTTGC
>NODE_4280_length_130_cov_8.023077
CCCCGCCTGCATTCTCGCGACCCTTGCCGGCCTCCTCATCTCTCTCTTATACACACACAC
ACACACACACGCTTGAGCCCAGCTCGCGATCCCATGGCACTTTCTCCTCCTTCAGATCCA
GAATCGGCCTCTCCTCCTCCTCCTCCTCCTCCTCCTCC
>NODE_4281_length_180_cov_18.438889
GCCTCACCTGAAGTGGCGTATGTCGAAAGGGATCAGATTGTATGGACAACACTTGAGACT
CAGAAATCTGCTCCATGGGGCCTGGCTCGTACAAGTCATCGGGCCAAGTTGACCTTTAAT
ACCTTCAACAAGTACATCTATGACAATCAGGGTGGTGAGGGTGTTGACGCTTATGTCATC
GACACTGGCATCAATGTCCAGCATGTTG
>NODE_4282_length_64_cov_3.390625
TAGTTGAATAACGGCGTTGTGTTGAATGAGAGTCAGGGGGCTGATCAATTGGAGAAGTTT
CGCTCAGAGCTGGATTTATTCCAGGGACTTTC
>NODE_4284_length_74_cov_3.351351
GATCCTGTGTCATATGTAATAAACCTAGTCCATGAGTAGTGGCAAGGCGTAGTTAAAATG
CTGGAGAAAGTAACAGGTGGGTAAACACGCGCTAATCCAGTG
>NODE_4285_length_164_cov_6.256098
GTCCACATTAACGCCGGTCCCGAAGTTGGTGTTGCCTCTACCAAGGCATACACTTCACAA
TACGTTGCTCTCATGATGATCGCTCTGCAACTCTCTGAGGATCGCATCTCCCTGACGGAA
CGCAGAAATCAGATCATCAGCGGACTCCATGCCTTGCCTAAACAGATCAAGAGTGTCCTC
GAGCTGGATGCC
>NODE_4286_length_79_cov_3.329114
GTTTGATACTGTCCATCGTGGAAGGTCCTGGGATAATACCAAGTCTTTGCTTGGTCGAAA
TAAGAAGTTGCTGGACATTCGGGATGACGCGAGGAATGAAATCAATA
>NODE_4287_length_80_cov_5.187500
TATCCTTCTCTTTAATGGAGGTGGATTAGTCTTGCCAGTTTACTGTGCCTATCATGTATT
CTAAGGTACTGCGAGGGTGCAGGAATTGTGCTGCGCGGTGTGGCTTTA
>NODE_4294_length_45_cov_21.111111
GTATAGTTTGCAAGAGCATACTCTCCCAGTTCCCGACCGATACCGGATTGCTTAAAGCCA
CCAAATGGAGCAC
>NODE_4295_length_50_cov_10.980000
GGGGGAATCTCATGCTTGCTGGGTCTAACCCCAACAACGATGTAGTAAACGGAACAAAAT
ACCACAGCGAATTCCGTG
>NODE_4297_length_82_cov_5.365854
CAGGGCCATTGCCTAGAGGTTTTTTCCCCAATTCCCTGACTGAGTCCGGCATTCCTCTCC
TAGCATGCTCCTCTTCCGAGAGGTCTGGTGGCGTGAATGTCACTGCTCGC
>NODE_4298_length_108_cov_5.861111
GACCGATAGTAACATCATCAACACCCAAGCCGTTCTTGAATAGATCGTAATTCTCGGAAC
CGTGCATCCTAATGCCGAGTTTCTTTCGCACGAACTCGTAAACCGGTCGAGTACGACTCA
AGTATTTGCTGGCAGG
>NODE_4300_length_31_cov_19.870968
TCATGTTGGCGACGGAACCCTTGTGCTTTGCCTTGCCTGTGAGTGCAAGTTCATTAGCA
>NODE_4302_length_89_cov_3.629214
CCAGGAGCTCCCTCAAGACGAATGCCACGACTTGCGAGGAATTTCTTCAAAGCTGCACTG
GCCTCCCAAGCATTGTAGTGGGGAATTTTACTAGAAACGTGGTGGAGGACGTGGGTA
>NODE_4303_length_35_cov_22.914286
CCTTGTCCTGAATCTTCGCCTTGACATTATCGATCGTATCAGAGGACTCCACCTCGAGGG
TGA
>NODE_4304_length_64_cov_4.718750
GAGACATCGAAAGTTCCACCACCAAGATCATAGACGATGATCTGAGATTCACCACCTTTC
TTGTTAAGGCCATAGGCGATGGCAGCAGCGGG
>NODE_4307_length_128_cov_7.570312
CAAGGAAGAGCGGATTTCGCAAACGATTCGGTCCCGAAAACAATAGGATTCACCAAGACG
ACTGGGCCACCATTGAAAGGAACCACAGCAAGGAGAAGAGAAAGGTTAGGATCGGCGTTG
GTTTTGGTAAAGTCGGCAACACTTTGCTTGATGGAT
>NODE_4308_length_64_cov_6.640625
TACGTCTACTAAGCCTTGCATGTGAGTAGTACTTCCATCCCCTAAAGAGCACTAGCGCCG
GTAATGATGTCGACCAGCTCGTTAGTGATGGC
>NODE_4309_length_307_cov_12.273616
CTCGAATACCTGGCAGCCGAGATTCTTGAGCTTGCGGGTAATGCAGCTCGTGATAACAAG
AAGCAACGTATTGTGCCCCGTCATCTCCAACTTGCCATCCGAAACGATGAAGAATTGAAC
AAACTTCTTGGCGATGTTGTCATCTCACAGGGTGGTGTTGTGCCCTATATCTCGCCCGAA
TTACTGCCTGGTAAGTCGGGCAAGGGCAAGAAGGAGGCCGAGGCATAGAGCTGTGGTGTG
GTCTAATCTATCTCTTCTCTGCTCTTCGCTTTGTGGTTGTACTTAATGTATTTCTACCTG
TACCGAGTTTCTATTATCCTTTAATGGGGAGTGTT
>NODE_4310_length_63_cov_8.476191
AGGAGTAATTGGATTTTGAGCGGGACTGAACTTGAAACACTAATATAAAACATAGGGAAA
ACAGAAGTAAAAAGATCAGGCATGGGCATGC
>NODE_4311_length_127_cov_6.519685
TCGCAAAAGAAGTTGGTGTTGTCTCCCTTGCTACTAAAGGTCTCGGTACTCGTGTCATCA
TGATTGGTACCCTCACTGGCTTCCAATGGTGGATTTATGACACCTTCAAGGCTTCCATGG
GCATGGGTACCACTGGTGGCAAATAGACGTTCCTC
>NODE_4312_length_104_cov_6.365385
TCGAGGGCGCCTGGCTTGCTAAGAAATATGGTTCACCCTCGACTGTCCAGACGCCTCTCA
TCGGTGCTGGAGGCTCTGGACGCCACGTCCGGCCACCGACTTCCAAGAACGGCGAGCCTC
TCTTCTGGACAA
>NODE_4313_length_179_cov_6.463687
TTTGTCAACTGGTTGATTAGCATTCAAGACCGCAGAGTAGCGTTGCCCAGCAAAAAGCTG
TACTCTGTTCACGGTCTTGCATTCTGTCTCTTTACTGTCCGCTTCGATGACGGTAAGATT
GTGTCCATCGACAGAGAAGGTGAAGTTGGGCTCGCACGACATCGCGAAAATTCGGAATCT
ATATCGTTTCCCTTTCTGAACGTTGAC
>NODE_4314_length_77_cov_5.467533
TGCCGCCCGCCACGGCGGGGCCCCCGTCGGCCTCTACCGCGTTCACCACGTCCACGCCCA
AATCCACCACGTCCACGAGGAGCATCAGCCATTTTTTGATTTTTG
>NODE_4315_length_140_cov_14.264286
CAGAAAGATTCCTATGTCGGCGACGAGGCACAGTCAAAACGTGGCATCCTCACCCTCAAG
TACCCCATCGAACACGGTATCGTCACCAACTGGGATGACATGGAAAAAATCTGGCACCAC
ACTTTTTACAACGAACTTCGTGTTGCTCCCGAGGAACACCCCGTCCTA
>NODE_4316_length_65_cov_6.230769
AATGCAAAGACTCCTTGGCCAGCCGAGCGGCGTATGGATTACGAGCGTCGTTGCGCCATT
CTTCGGAGCGAATACTACTCTCCTGTGCAATGT
>NODE_4317_length_61_cov_10.475410
TGCTGACGTTGCACCTATTACCCTAAGAACACGCAAGTTTATTACCAACCGTCTCTTGTC
GCGACGTCAATTTGTTGTCGATGTTCTTC
>NODE_4318_length_71_cov_3.816901
ACAGTGGCGATATTGGATCCGGTGATGCCAAATTTCTCATACACCTTCAGATATGGTCCT
GAGGCGCCCCAAGCAGGTAGACCATATTGCTCGTGGCTG
>NODE_4319_length_59_cov_6.677966
CTGAGATTGAAGCCGAGTCTTACGACGACCCTCCTCCAAGGAACAAGCTCGAAGCCTTCT
GGCAGTGGCTAATGTAATATCATCGAA
>NODE_4321_length_75_cov_11.933333
CTCTCAAATGTAGTTCCTTGATACCCGACGTGGCTTCTTCCGGGATCTTGGAATATTATG
TATCCTCGATTGCTGTCAAGGTTCAATTCACTCTTCAACCATT
>NODE_4322_length_118_cov_5.474576
CAAAGCTTGGCAGAGAGTGTAAAGGTAAGATGAGATGAGAATTGAGAGTGTCTCCAGAGC
ACTGATAGTTTGACGACCAGATATCAACGCCAAAGAGTTGACTGCCTGATTATGCATCTC
TGCTGATTGAATGTGGGTGGAGACGG
>NODE_4323_length_29_cov_27.724138
CCAAGGTTTTCTGGTTGGCGAAACGAGAAAGTAAATGATAAGAAGGGAGGTGCTTCT
>NODE_4324_length_69_cov_7.942029
TCCCCCGCCTGGAGCAGTTTGTCCAGCTATAGTGACGTGAGGGCTGACTACGATTCGGTC
GTTGATGTTAATGATTCCTCCGACGGCGAAAACAACA
>NODE_4325_length_61_cov_6.049181
CTTTCGGCAACTCCACCAGCAATCACAATAACATAGAAGAAGTCGATAAAGAGTTCAATA
TCCCTACCGGTGCACTGAAGCCTGGACCA
>NODE_4326_length_175_cov_5.634286
CCAAATGGTAATTCTTTTGGAGCGGTTGCATTCTCGTGTTATGGAGCGTTCTGGATGTCT
TACGCGACAATCTTTATCCCTGGATCTGGAGTCATAGAATCATTTGGTGGGAACATGGAC
GAATTTAACCAGGCGATGGCCCTATATCTGATTACATGGTTCATCATCACTGTCTTATTT
ATTCTGCCTGTCTTGAGGAGGAA
>NODE_4328_length_203_cov_8.000000
CTGATGGAACAGGGACTCAAGTTTTCGTGCCAGCTTACCGACGGGTTATTTATTCTGTTT
TCTTGATGCACAGACGGACTGATCTTTGGGGACCTGATGCACTTGAATTTGACCCTGAGC
GGTTTTTGGACGAGAGGGCAGCAAAGTATTTGTTAAAAAATCCATTCATATTCACACCCT
TCAACGCTGGACCTCGGATATGCCTTGGACAGCAGTTTGCTTACAATGAAG
>NODE_4329_length_150_cov_5.946667
GGAAATTTGAGTCCACGTGTCACGGAGTATATGCTGACAGAAATTTTTGCTGTTGCTGGT
CCTGTCCAACATGTCAAAATCATCCCTGACCGTAATTACCAGCATGGTGGTCTCAACTAC
GGTTTCGTGGAATATATGGACATGCGCTCTGCTGAGACCGCCTTGCAGACTCTTAACA
>NODE_4333_length_29_cov_23.896551
CTAAGATCAGCAGTACTCTGGCGAAGACCGGTTAAATCCTGCAGGACGAGACCGGAG
>NODE_4334_length_91_cov_4.626374
CAACTCTGAACGATATCTTTACAACCATCTACGGTTTCATGGCAATTGTTCTAAGTCTAT
TGTTAGCCACATTATGTGTGATCAAAAAGAGGCATGAGGCTGAACGATTCAAGAGGATT
>NODE_4337_length_29_cov_14.310345
TAGCACTTACCCGCGATGTGAACTTCATACCTGAACCTGGGCTTTCTTACCCTCGAG
>NODE_4340_length_83_cov_5.313253
CTCCTATGACCGAAAGAAGTCTATCATATGGGAGCCGGAGCGTTGTGGCACAGATATCAT
CACGGGCACCCAAGAATCGGTTATAATACACACAATTAGTGTGAATGAAAC
>NODE_4341_length_64_cov_3.171875
TCCATTTTTCCCCAGCCAACTGATGTAACGCCTCATCCTCTTTCGACATCCGTCTCGATA
GTCCAAGAGTTATGACAGCAATGAATGCGCAG
>NODE_4342_length_91_cov_4.978022
CCGAAAGCCTTGAATTCAGTCTCTTTGACTTTCTTGTACTCGTCAATTTCCTTCGACGCT
TCTGTGTGTGCAGCTTTCAGCTTCTGGATGCGATATTGACGAGCCTCTTGGACTATTTT
>NODE_4344_length_124_cov_4.016129
GCGACCCCCATTGAAGGAAAACCAGGAGCCTGGAAAACTAGATGAGCCAACAATCGTTTG
GACGGTGGGGATATCCTCTGGGTATGACAAGTTCCCCTCAATAGCCACTTCCACATTGTT
CAACACAGGAAACTTGATTGGGGTGAAAATGT
>NODE_4345_length_84_cov_5.976191
TCTATGATTGCGTCATGCCGCCATAGCCCATTGCAGCACCCGACTCTGCAAGCTTTCGCT
GTCGGAACGCCTTGCGATACTTCGTGCGCTCATAGGTTACAAGACCGACGAC
>NODE_4346_length_29_cov_13.482759
TGGCCTTAAATTCAAGCTGTCCTTCAACGGAGAAATGCTTGACAGCGAGATGGTCTT
>NODE_4348_length_106_cov_5.584906
TACCGATGTAGATATCGCCGAGTGCAGTGGGTTGCCCATTGCCAGCGAGGAGCTGATTGA
CTGGGTTGACATTACCCATATCGTGCATGGCACCGAAGGCAAAGTACGCGACGACAAACG
GAGTCTTATCCATC
>NODE_4349_length_105_cov_5.333333
GTTTGTTGTGTTATTTCTTGCGTAGTTGCTATCTTGTTTCCACGTCATTCCTCAACAGAA
TAGTAACAATTGAATCGGTATGGTATGCACCTGTAATGTTGGGTGATTAGGTTGGGCAGG
GGAATTGTGGTGG
>NODE_4351_length_93_cov_5.032258
TGGAGAAGGCTGCGTTCCTGGGTACCCTCAAAACCTCGGCGTAGATTTATTTTCCTACCA
CTGTCATCCATCGCTTGTACTATGTCTTACTCATTTACCAAGTCACATGACTATATATTT
T
>NODE_4352_length_96_cov_11.218750
CTCAAGCTCCGCCAGAAGGCCATTTCGAATGTAACACCATCATTCCCACAACTGGCTCAG
CTTGGGTACTAGACTCGAGAGCAGGAGGATGTGTTGGTGGTTCTGGTGGCCTGTTCTTAT
GCTA
>NODE_4353_length_123_cov_3.796748
TGGGACCGTTGTAAAATTCCAATCTACGCGTGTTTTTGTGAGATTTTTCCAGAGCCCAGG
GACGCGTGTTTCCCAGACATCATCATTCGAGACTCCAGCTTCAACTAGCAGCACTGTCCA
GTCAGGATTTTCGGCAAGTCGGGATGCAACT
>NODE_4354_length_119_cov_10.218488
TTTGTTAGTCTTATTAAAGGCTAGTAACGATGTTAACGCGATAACCATTCCGCCTTGCGA
GTACGGTTGCAAAACTGAAACCAAAAAAATTAGTCGGTCTCGAAGCAAACGAAGTGAAGC
ATGTTATTTAATACGTATGTACGCGTG
>NODE_4355_length_67_cov_9.746268
ATCTGACCAAGCATGCGGAATTTCGGGCTTCACATCCCAGGGAAGACCACTTTGTACCGT
TATATATTGCAGCAGGGGCAGGTGAGGATGGAAAG
>NODE_4356_length_60_cov_2.733333
CTGAAACATCTCATCAAGTCCTACGGTTGGTACGCCCTTGGGGTCTACCTTATCTTGTCT
GCTCTCGATTTTGGCGTTGCGTTTGTGG
>NODE_4357_length_73_cov_23.986301
GAGCTAGCACGGATTCTACTGCTGTTTGTTAAAACTAGTTCTTCTCCGTCATAGCAAAAA
GACGCAGGAATTGCTCCCTGGTCGGTTATCTGATGATCACA
>NODE_4360_length_67_cov_12.611940
ACAAGGCTCTTGGAAGAAACAATCAATTCTTCAAGTTTCGGTTTTAATGCACCTCGGAAT
[truncated: 149,553 more chars]
