# Supplementary material for: The fungal symbiont of Acromyrmex leaf-cutting ants expresses the full spectrum of genes to degrade cellulose and other plant cell wall polysaccharides
Source: BMC Genomics. 2013 Dec 28;14:928. doi: 10.1186/1471-2164-14-928 (PMC3880420; doi:10.1186/1471-2164-14-928)
Supplement: Additional file 9 — Expressed sequence tag library ‘contigs31’. The 36 bp Illumina reads were assembled using Velvet [48] with 31 bp overlaps. The definition line for each sequence includes the coverage (cov). [file 1471-2164-14-928-S9.txt]

>NODE_2_length_212_cov_1934.500000
CCTCCTGTCAGATACAGTGGTTGGGACTGAGGAACGCAGCATGCCGCAAGGCCGGGGCTA
ATATCAGCCTACGTTCATGCTTAGGATGTTGACATAATGGCTTTAAGCGACCCGTCTTGA
AACACGGACCAAGGAGTCTAACATGCCTGCAAGTGTTTGGGTGGAAAACCCATGTGCGTA
ATGAAAGTGAAAGTTGAGATCCCTGTCATGGGGAGCATCGACGCCCGGACCAGAACTTCT
TG
>NODE_4_length_236_cov_9.038136
AGCAAGCGGCTCAAGAATAAACCGCTCCTTGGTTCAATGCACACATCTGACCTGGCCAAC
ACATTTGAAGGAGGAGAGCTCGCCGACTACTTAATCAATTTTGTCACCGATCTTGACCCT
AACGGATCAGGGCAGGTTCAATGGCCAAAGTATACAACATCAAACCCACAAATTCTGACG
TTTTTGGATGGTGATGTACCTGTTGCCATTACTCAAGATACTTATAGGCAGGAAGAGATG
GAGTTTGTGATGGAAATGAACTTGGC
>NODE_10_length_700_cov_528.650024
TCGATTCCGGAGAGGGAGCCTGAGAAACGGCTACCACATCCAAGGAAGGCAGCAGGCGCG
CAAATTACCCAATCCCGACACGGGGAGGTAGTGACAATAAATAACAATATAGGGCTCTTT
TGGGTCTTATAATTGGAATGAGTACAATTTAAATCCCTTAACGAGGAACAATTGGAGGGC
AAGTCTGGTGCCAGCAGCCGCGGTAATTCCAGCTCCAATAGCGTATATTAAAGTTGTTGC
AGTTAAAAAGCTCGTAGTTGAACTTCAGACCTGGCTGGGTGGTCCGCTTAACGGCGTGTA
CTGCTTGGCTGGGCCTTACTTCTTGGTGAGCCGGCGTGCCCTTTATTGGTGTGCGTCGGG
GAACCAGGACTTTTACCTTGAGAAAATTAGAGTGTTCAAAGCAGGCCTATGCCTGAATAC
ATTAGCATGGAATAATAGAATAGGACGTGCGGTTCTATTTTGTTGGTTTCTAGAGTCGCC
GTAATGATTAATAGGGACAGTTGGGGGCATTGGTATTGAGTCGCTAGAGGTGAAATTCTT
GGATTGACTCAAGACCGACTATTGCGAAAGCATTTGCCAAGGATGTTTTCATTAATCAAG
AACGAAGGTTAGGGGATCGAAAACGATCAGATACCGTTGTAGTCTTAACAGTAAACTATG
CCGACTAGGGATCGGATGACCTCAAAATTGATGTGTCATTCGGCACCTTACGAGAAATCA
AAGTCTTTGG
>NODE_11_length_607_cov_1328.835205
ATCTGTAAAAAGATAACGCAGGTGTCCTAAGGGGGACTCATCGAGAACAGAAATCTCGAG
TAGAACAAAAGGGTACAAGTCCCCTTGATTTTGATTTTCAGTGTGAATACAAACCATGAA
AGTGTGGCCTATCGATCCTTTAGTCCCTCGGAATTTGAGGCTAGAGGTGCCAGAAAAGTT
ACCACAGGGATAACTGGCTTGTGGCAGCCAAGCGTTCATAGCGACGTTGCTTTTTGATCC
TTCGATGTCGGCTCTTCCTATCATACCGAAGCAGAATTCGGTAAGCGTTGGATTGTTCAC
CCACTAATAGGGAACGTGAGCTGGGTTTAGACCGTCGTGAGACAGGTTAGTTTTACCCTA
CTGATGGAGTGTTATCGTAATAGTAATTGAACTTAGTACGAGAGGAACCGTTCATTCAGA
TATTTGGTATTTGCGCCTGTCCGATCGGGCAATGGCGCGAAGCTATCATCTGCTGGATTA
TGGCTGAACGCCTCTAAGTCAGAATCCGTGCTAGAAACGATGATGTTGGTCCCGCACATG
TGACTTGAGTTGAGATAGAGCTTTGCTCGTGTACCAAATCAGGTGGACTGGGTTGCCATG
GTGGAAATGCTGTGGTGGCTTGTTCATGAATTGTAAT
>NODE_12_length_208_cov_1805.168213
TTAAGGTGCCGGAATTCACGCTCATCAGACACCACAAAAGGTGTTAGTTCATCTAGACAG
CAGGACGGTGGCCATGGAAGTCGGAATCCGCTAAGGAGTGTGTAACAACTCACCTGCCGA
ATGAACTAGCCCTGAAAATGGATGGCGCTTAAGCGTGATACCCATACCTCGCCGTCAGTG
TTGAAGTGAGGCACTGACGAGTAGGCAGGCGTGGGGGTCAGTGAAGAAGCCTTGGCAG
>NODE_13_length_59_cov_752.322021
TACTTAGGAGCCTCGAACCTCATACCAGTCGAACTATTGAAGGTGGTTGTGAAAACAGAG
GAGAAACGCTTGACACCATCTTCGCCAGC
>NODE_14_length_190_cov_21.826315
GTGCTGTGTCGACTATGATGAAATTTATGGTGCAGTCAAAGTTGACGAGTGGAGGTAGTA
ATTCAGGAGGATTGGGTGGACTTATGAATATGGTTTCACAGTTCGCAAATTAAGGTACTG
AGTTACCCCAAGGGCATGATACACCTGAGAACGGAGATATTCGAATCATCAATTTATGAC
ATGGAGTATGTAGATAGGCCATGATAGTGTGGCACTACTA
>NODE_15_length_78_cov_175.615387
TTACTGCCGTCCTCGTTGACCGAACTGATTGCACTAGTCAACACTGCCATTGCAAGGAAA
CTTGCCACTGTGATACTGGCAAATGCAGCTGCTGAACAACTTACTCAG
>NODE_16_length_144_cov_1611.229126
CGCATTCATTCTTCTCCGCCTCTCGAACACTCTTACCTATAATTTGTTGAAAATGAATAA
CAATGTTTCACGTCATCCTGCTGGCTCTTTTGATTCGAATCTTCTTGCCTTGGATTCTGC
TCCTGCTCTTTCTCCTTCTGCTATTGCAGATGTTATTGATTATCCGCCTTCTGA
>NODE_18_length_149_cov_1780.832275
AACCTTGAAGACTGAAGTGGAGAAAGGTTCCATGGTAACAGCAGTTGGACATGGGTCAGT
CGATCCTAAGAGATAGGGAAGCTCCGTTTCAAAGTGCGTGATTTTTCGCGCCGCCTATCG
AAAGGGAATCCGGTTAAAATTCCGGAACCAGGATGTGGATCTTTAACGGCAACGTAACT
>NODE_22_length_90_cov_269.200012
GGAGGAAGAATGTAGGAAAGAGGTAATGAAAAACAAGAAAAAGGAAAGCCGGAAGAATCA
GCAGAATTGAAAACACCAGAAGGAACGCCAGAAATGGGTTCAAGACGCACGGGAAGATGA
>NODE_24_length_65_cov_531.000000
TTAACAACAGGACGAGACTTCGAAGAACCAGGAGCACCCATAGAGACTCTGGTCATGACC
TCGCGGTAGCGCAATGTTGGATTTGAAAGAGCAGC
>NODE_25_length_45_cov_2048.399902
ACCCTGTTGAGCTTGACTCTAGTTTGACATTGTGAAAAGACATAGAGGGTGTAGAATAAG
TGGGAGCTCTGGCGC
>NODE_26_length_332_cov_31.243977
ACCAGCCTCGAACTCACCAGTACCAGCAGCAATGATGAGAATAGCACAGTCAGCCTGGGA
GGTACCAGTAATCATGTTTTTGATGAAGTCACGGTGTCCAGGGGCATCAATGACAGTAAC
CATGTATTTAGGTGTTTCAAACTTCCAAAGGGCAATATCGATGGTGATACCACGCTCACG
CTCGGCTTTCAGCTTATCGAGCACCCAAGCATACATGAATGAACCCTTGCCGGATTCAGC
AGCTTCCTTCTCGAATTTTTCAATAGTACGCTTGTCAATACCACCACACTTGTAGATCAA
GTGACCGGTGGTAGTAGACTTTCCGGAATCGACATGGCCAATGACGACGACATTGACGTG
AA
>NODE_27_length_630_cov_64.953972
TAACTCTCGCCGCCCTTTCGGCTGTTGTATTCGCCTCTCCATCGACTCTCAGCTGGGATA
CTGTCTACGACAACGGTAACACCAGCCTTGACGTCGTTGCTTGTTCGGATGGCTCGAACG
GCCTCCTCACTCGTGGTTTCACAACCTTCGGCAGTTTGAAAAACTTCCCCAATATTGGTG
GTGTTCCAGCCATCACAGGCTTTAATTCTGCCAACTGTGGTACATGCTGGAAAGTAACAT
ACACTAATGCCCAGGGGGCCCAGAAGAGCATCAATATACTTGGTATTGACACCGGAGAAA
AGGGCTTCAACGTCGCAAAAGCTGCGATGAACACTCTCACCAACAACCAAGCCGATCAGC
TTGGGAGAGTCGATGTTGATGCAGTGGAAATTGCTGCCTCCAGTTGTGGATTGTGATGGC
TATCTATCTGATGGCTATCTCGTGAAGTCACAATGGGACTATTTTCAAATTGATTACCAA
TTGTTGTCGATGGACCATGGACCTAGTATGTTTGAATACCTTGTATTGTGATACTTGATT
CTATACGAGTTCAAAAGGATTGTTGTATATTTGGTCTACGTTGATCTGATAGTTTCTATG
ACCTTCGATTCTCCATGCCTCAAACCCAGCCAGAATCCAATTCGATACTCTTTCCCCGAA
>NODE_28_length_73_cov_1539.150635
CTCCTGGTCATGAGCCTCTTCCAAACCAATCTGTCTTCAGACATCGTGTCGCTGTTGGTC
GCACTCTGGCGAAGCTAGATGTTCTTCTGATGCTTCCCGGTTG
>NODE_29_length_56_cov_827.017883
ATCATATTCGTGATAATGGTGCCTCGCGCTTCCTTCGAGAATTGGTTCTTGTCGCATCCT
ATCTGGAATGCTGTTTTCAGCTATCG
>NODE_31_length_67_cov_283.791046
TGACATCAGGTAAGACATCGCCTAACAAACTAGCACTCTTGAAGTCAGACTTGAACTGAC
ACTGGAAAATTGAGAGAGCAGATGCAGTCAAAGCAGA
>NODE_35_length_86_cov_1847.325562
CAGTGGGAATCTCGTTAATCCATTCATGCGCGTCACTAATTAGATGACGAGGCATTTGGC
TACCTTAAGAGAGTCATAGTTACTCCCGCCGTTTACCCGCGCTTGGTTGAATTTCT
>NODE_36_length_1284_cov_13.258567
TCATTACTGCCTTTGCCCACTCAATCACGAGAACGACAGCAAACGTCGCACGGCGCAACA
GCAATGCCGTAGAGAGCCATTTCGTATCTCAACAAGGCAGCAACTTGATGGTCAACGGAA
GTCGATTCACCTATATTGGCACCACTGCATACTGGTTGTCTTCATTGAACACTGACGAAG
ATATCGATCACACTCTAGGCAACATATCTCAAGCAGGATTCAATGCTGTGCGAACATGGG
CGTTTAATGATGTCGAACAAATTCCAGAAAACGGGACTTGGTTCCAGTTGATTCAAAACG
GGACTTTGACCATCAATAATGGCACCAACGGGCTTCAAAAGCTTGACAAGGTCATGAATT
TTGCTCAGAAACATGGTCTCTACGTCCTCCTTTCTCTGACGAACAATTGGAACCCTCAAC
CCTCTGATGTCATTAACATTACTGATCCTCTCACCGTATTTCGGTTCGGGAGACGCGACA
CTTTACTTGGAATTAACGATACCCGTCCGAGAAATACGTTGAGTAATGATTATGGTGGCA
TGGATGCCTATGTTCGAAACTTTGGTGGCCCCTTGGAGCATGATCAGTTCTATACCAATA
TGACTCTGATTAACGCTTTCAAAAATTACACTGAACAAATTGTCACAAGGTTTCGCGATC
ATCCCAACGTGCTTTCTTGGGAACTCGCAAATGATCCCAGGTGCAACTCGTCTGTGTCAG
GCTCCTCTGGCTGTGTTACGCAAAATATCACTCGCTGGCATTCTGAACTAGCCCAACATG
TCAGGGGCATCGACCCTAACCACCTTGTGTCAAGTGGAACGCAAGGATTTCGTTGCCTAG
ATTGTGAAAAACTTTTCCCGGTTCCTCAAGCTCTTCCCCAACCCTCTCCTGTTCCTGGAG
TTCGTCGCAACACTGCTACCCTTTTAACCAAAGAACGGATCCTACGAGAGCGTAAAGAAG
CCTTCAAAAAGACACGAGCTACAGCCAAGAGATCTTTGGAGGAAGGTATAAGAATTCGCG
GACGTTGGATTTCGACTCCTACCCGTCGACAACAAGACCAAGGGCAGGACTCCACTCTAG
ACGGTAGTTTCGGCGTCGACAGTGATGATATTCTCGGGATTTCGGACATTGGTTTCAGTA
GTTTCCAGTTATTTCCTGATCAAAATAGTTATGGACCAGATGACCCCAACCTGTCACCAT
TTAACAATACCCTGACCCAAGGCTTGGAATGGATACGACAACATGCCAATGTTGGTCGAG
TATATGGGAAACCAGTAACAATGTCCAGTGTCGGCCTTGTTACACAGCAGAATG
>NODE_44_length_38_cov_1000.578918
GGAAGTGAAGTGAGAGCTCGCGCATCAAAGAACTCAGAATCAAGCAAGTCAATATCAGTT
GCAACCAA
>NODE_50_length_55_cov_458.909088
AGTAAGATTTTTGAACACCTCAGGGAACAAAAGAGGCAAACGGCACGTGCGGGTACGATA
GCTGAAAACAGCATTCCAGATAGGA
>NODE_53_length_228_cov_1343.469238
GTCTGATGAGCGTGAATTCCGGCACCTTAACCTCGCGTTCGGTTCATCCCGCATCGCCAG
TTCTGCTTACCAAAAATGGCCCACTAGAAACTCTCAATCACCGAGCAGTTCAATCAAGAA
ACAGCCCGTTCTTACATATTTAAAGTTTGAGAATAGGTTAAGGTTGTTTCAACCCCAAGG
CCTCTAATCATTCGCTTTACCACATAAATCTGATATGAGTTTCTGCTATCCTGAGGGAAA
CTTCGGCAGGAACCAGCT
>NODE_56_length_47_cov_945.957458
AGATATGGGAGATAGCGCTCAGAAGAGTTCAAGAACTTAGCCTTCATGGAGTCATCAAAT
TGAACTGAGAGCTGTTG
>NODE_60_length_111_cov_25.297297
AAGTTGAGCCCTTGGAGCCTACGACCAATGGACCGGGAAAGCTGGCACTGTCTTCAGTCT
CCCCAGCCAAAACAGCCGACCGATTGAAACCATCTGGAGAGATGTCCTTGTTGACAATGT
ACATGTCTGAGGTCGGCCCCA
>NODE_61_length_147_cov_106.244896
GGCTGTTGTATCTGCCCTTCCCACTCCTACCGACCAAGCTTCCAGTGGTCTTGTCGATGC
GATTGTGAAGGCCCCTGTCGATGTCTCTCACACTCGCATCCTTAGGGATGATTCTCCCCT
TGCCACTGTTATTGTTGATGTGAACGCTCAAATTGAACCCATTATTGCTAAAATCAA
>NODE_62_length_253_cov_1750.237183
AACTTGGAGACGTTGGCAGGAGCCCCGGGAAGAGTTCTCTTTTCTCCTTAACAGCCTACC
ACCCTGAAATCAGATTGTCTGGAGCTAGGGTTCAATGGCTGGTAGAGCACAACACCTCTG
TTGTGTCCGGTGCGTTCTTGACAACCCTTGAAAATCCAAGGGAATGGATAATTTTCACAC
CTGGTCGTACTCATAACCGCAGCAGGTCTCCAAGGTGAACAGCCTCTAGTTGATAGAACA
ATGTAGATAAGGGAAGTCGGCAAAATAGATCCGTAACTTCGGG
>NODE_63_length_743_cov_18.193810
TATGATATTGTACAGATAGAATGCAAACGATCACAGCAACAGGCTTACTCCAGTAAGGCG
ATACCCATCCTAATAGTAAGCTTGGCAAGCAAAGGGATCAGTTGCCACCACGGAGACGAA
GAACGAGGTGAAGGGTGCTCTCTTTCTGAATATTGTAGTCGGAGAGAGTACGGCCATCTT
CGAGCTGCTTGCCAGCGAAGATAAGGCGCTGCTGGTCAGGAGGAATACCTTCCTTGTCCT
GAATCTTCGCCTTGACATTATCGATCGTATCAGAGGACTCCACCTCGAGGGTGATAGTCT
TGCCGGTCAGGGTCTTGACAAATATCTGCATGCCACCACGGAGACGAAGAACCAAATGGA
GGGTCGACTCCTTCTGGATGTTGTAGTCCGAAAGGGTACGACCATCTTCCAACTGCTTGC
CGGCAAAGATGAGACGCTGCTGGTCAGGAGGAATACCCTCCTTATCCTGAATCTTGGCCT
TAACATTGTCAATGGTATCCGAGGACTCTACTTCGAGAGTAATAGTCTTGCCAGTCAGGG
TCTTGACGAAAATCTGCATTCCACCACGAAGACGGAGGACAAGGTGAAGAGTGGACTCTT
TCTGAATATTGTAGTCGGAAAGAGTACGCCCATCCTCAAGTTGTTTGCCGGCGAAAATCA
AACGCTGCTGGTCGGGAGGAATGCCTTCCTTATCCTGGATCTTGGCCTTGACATTATCGA
TGGTGTCAGAAGACTCAACCTCCAAAGTGATGGTCTTGCCAGTGAGGGTCTTA
>NODE_64_length_119_cov_479.495789
GCAGACGAGAAAGATTTCCAAGCAGGTTCCACAGCACTCAGAGTGGATTCAGGATGAGGC
TCATGGAAGTGAGCCTGACAAGGGTCAAAGGTGTGAGACACACGAGAGAGTTTCTTATTG
AGAAGAAGATCAAGCTCAAAATAACCAGG
>NODE_65_length_45_cov_443.111115
GAGAAGAAGATCAAGCTCAAAATAACCAGGAGGAAACATCTGGGACTCATCATAGTTCTT
GATCCTCGCAGGAGA
>NODE_68_length_44_cov_1016.068176
CAGCTCCCACGTGAAATGGTTGACTTCTATATCGCCTGTAAAACTCATGCTTATGGTTTC
TTAGGTGTGCTTTC
>NODE_69_length_38_cov_3030.052734
CTCATGGCCGTAACTTGGGGAACCGAAGACCGACCAGAAGATTGAACAGCGTTCTCAGAT
TGACGAAT
>NODE_70_length_65_cov_6.353846
TGCAAATGTTGTTGCCCAAGCCTTCGTCAGAGGTCTGTTGTGTGGGAACAGCGCATTGAG
GTCGGAAGTAAACTCTGCTGGCCAGAATGTTCCGA
>NODE_71_length_46_cov_2160.456543
ATTGGTTTGGAAGAGGCTCATGACCAGGAGCCGACCAACGTAAGCAAGAGGAACAAGGTT
TAAAATCAGCATTGGT
>NODE_72_length_116_cov_1800.103394
AGCCTTTCTCCAGCAGTCGAAACCGATGCTGACCCGTCAACCAGGAAGTACACCACACTA
AGAAGCAAGGCTGATCCCTGGCCAACGCGACTGACTTCAAGCGTTTCCCTTTCAGCAATT
TCACGTACTGTTTAACTCTCTTTCCA
>NODE_75_length_645_cov_560.568970
AAATGACCAAGTTTGGTCGGCTTTTCAGCAAAGGAGTGCCGTTTCCGGCTCCCCAACGCC
AATCCGGAGACCTCACTAAGCCATTCAATCGGTAGTAGCGACGGGCGGTGTGTACAAAGG
GCAGGGACGTAATCAACGCGAGCTGATGACTCACGCTTACTAGGTATTCCTCGTTGAAGA
GCAATAATTGCAATGCTCTATCCCCAGCACGACAGAGTTTCACAAGATTACCCAGACCTT
CCGGCCAAGGTATAGAAACTCGCTGGCTCTGTCAGTGTAGCGCGCGTGCGGCCCAGAACA
TCTAAGGGCATCACAGACCTGTTATTGCCTCAAACTTCCGTCAGCTAGACGCTGACAGTC
CCTCTAAGAAGCCAGAGACCAGCCGAAGCCGGCCTGGCTATTTAGCAGGTTAAGGTCTCG
TTCGTTATCGGAATTAACCAGACAAATCACTCCACCAACTAAGAACGGCCATGCACCACC
ACCCATAAAATCATGAAAGAGCTATCAATCTGTCAATCCTAGTTATGTCTGGACCTGGTG
AGTTTCCCCGTGTTGGGTCAAATTAAGCCGCAGGCTCCACACCTGGTGGTGCCCTTCCGT
CAATTCCTTTAAGTTTCAGCCTTGCGACCATACTCCCCCCAGAACCCAAAGACTTTGATT
TCTCGTAAGGTGCCG
>NODE_86_length_334_cov_15.263474
TCCCTGTTACATAGCGTACTTCCTTGTCCACTCTCGAGCTGTTGCCTCGTAACGAGAACG
ATCTGTCTTGTACAGATGAGCGATATCGGGGACCAGTGGATCATCGGGATTGGGATCAGT
CAGCATTGAACAAATTGATAGTAAAACCTTCGCGATGGTCAATGCAGGAGACCATTGGTC
TCTCAGGATGTCGAGACAAATAGAACCATTGGCATTGATGTTAGGATGGTAAATCTTGGT
CGTGAAGCTGACTTTGGGGGGCTTGAATGGGTAGTCCGTAGGGAACGTGATGGACAGAAA
AAAAACGCCTCCAGCATACGGAGAATCACCGGGTCCCATTATCGTTGCCTGCCATTGAAA
CATG
>NODE_93_length_172_cov_115.924416
AATTGGTCTGAGGATTTCACCATCAATAACCCAAATGATCAGTAAATCAGGGTGCTTGAG
TGCTCGGCATTGGTCATGATGACGCTACGAAAATTTGAGATTGTTGATGATTATGATGGA
CTTGATATACGGACTTGCTCAATTGGATTTGACTGTTAGCTAATCATGACCAGACCGTAG
GTTACTTTGTACAACATTTGCA
>NODE_94_length_31_cov_299.096771
AGAGCGAACATCCTCCAGAGGCAAGCCAAGAACATTGGCCAGAGCGACGAGGAGGCAATC
A
>NODE_95_length_648_cov_207.743820
GAGGGAGGGCTGTCTTACTGGCTGGTTTTTGGTAGTTCTCTTTGAAGGTCATGATTCTTG
TCGCATGGACGGCAAGGAGACATTGTCCTAGAAATTGTGAGACCTGGGGACAAGGTGGCC
ATGGTAGTTGGCTCTTTGATTGATCAGTACGACCTCTTGGTTTGAACATTATCTAGAGCT
GCTGCTGGGCTGCTTTTCGGATGCAATTCTTGATGAAATCCTAGCTGGGGAAAGCATGAC
GTTCTTGTGAATGTTCTGTGACTACCTGGTGGTTGTTCTCTGTGTTCTGTTTGTGGTGCG
CAGGGAATAGGAAAGTAGTTACCTGGTTGATCCTGCCAGTAGTCATATGCTTGTCTCAAA
GATTAAGCCATGCATGTCTAAGTATAAACAAGTTTGTACTGTGAAACTGCGAATGGCTCA
TTAAATCAGTTATAGTTTATTTGATGATACCTTGCTACATGGATAACTGTGGTAATTCTA
GAGCTAATACATGCAATCAAGCCCCGACTTCTGGGAGGGGTGTATTTATTAGATAAAAAA
CCAACGCGGTTCGCCGCTCCTTTGGTGATTCATAATAACTTTTCGAATCGCATGGCCTTG
TGCCGGTGATGCTTCATTCAAATATCTGCCCTATCAACTTTCGATGGTAGGATAGAGGCC
TACCATGGTTTCAACGGG
>NODE_96_length_324_cov_13.407408
ACCCTGGCATCCTTCTCTACCGGATCGTTGAAGATATTAATCGACCAACTCGGTGAGTAC
CTGCGTGGAATGTTATACCTCGTATAATTACCATCGCCAATGCTTGAGATCTTGTCAAAG
TCTTCATCACTCAACTCTATCTCCTTAAAGTTCGAGATGATCCTGTCTTCTCGTACAGAT
TTGGGTATAACGGATTGACCACGACGGGCACCCCATGCGATAAGAACTTGGGCAGGTGTA
GCATCGCGTGCTTGAGCAATGGCAATGACAGTTGGGTGCTCAGTCAACTGGACGATGCCA
CGCAAGTTGTGACCAAGAGGACTGTAAGCTGTTAGGTGAACGTTATTTTCGTTA
>NODE_102_length_45_cov_1122.866699
AGAAAAGATGAGTCCAGATGATGGAATAAAGGAATAATCCATAGGAATATCATTCGGGTT
AAGCAACTCATATCT
>NODE_108_length_363_cov_16.195593
GGTTGATTGTTTAAGACCCGTTAAATTTTAGGCGCCAGTATCTAATGTTAAATATTTTTA
TATTAATGACTGCTGATGCGTTGTTACAAACGTTCATTATAAGTAGCGACTGCCAGGCTC
ACTTCACAGCTGTATACGATAATCCTACGTCCTTAATTTCACTTAACAATCATTTGGGAC
CTTGATCAGTGTTAACGGCTGTTTCCGTCTTGACTACCCAACTTAGCTTGAATAGTCTGA
ATATCTACCATCAATTTATGTCATTCCGAGATTCGCTTCCAAAGGTAAGATTTTCTAAGT
CCCCGCAACCTGAACGCATATAATTTATTTATCTTGTCTTGCTCATGCAAATAAAGTAAA
TAAAGTTAACTTGTTGGGAAACTCCTTGCTGTA
>NODE_109_length_148_cov_1675.716187
TGCCGCCCCAGCCAAACTCCCCACCTGACAATGTCTTCAACCCGGATCGGCCTGTCAAAA
GACCTTGAAGCCAAAAGGTGGGACTGTTAATCCCAGCTCCGCCTCATTGAATAAGTAAAA
AGACGATAAAGGTAGTGGTATTTCAACGGCGCCAGAGCTCCCACTTATTCTACACCCT
>NODE_110_length_580_cov_26.043104
GTTACACTTAGCTCTTCTATCGCTGCTGGAGCTTCAGCCATTACAACGGCAAGACCCACG
TCCAGATGCCAATCGATATGGCAGTGCAGAATCCAAGGACCAGGGTTATAGGTACTGAAA
CGAATCGTAACATTATCCCCTGTTGTTCCCGTCGACACGACGTCCCTGCGGACCGGATTG
TCGTAGTTGTAGGTACTGCTACCTGCACTCCGTACTACATCGAAAGTATGCCCGTGAAGA
TGGAAAGGATGTGGACTACCAACTGCTCCTCCAGGTATAGATATTTCAACAGTACTATTG
CGAGGAAGAGTATAGACACTCCCTTCGGGCAACAAGTCCTGAGCAGAAGTCGTTCCACTC
AGAATTTGAAGCAGGACGGGTAACGAGACCTCTTCAATATACGTGGCATCATTGATTGCG
AAGGCGGTACCGTTAAAGGTAATTGCGAGGTTATAAGAAACATCTGCAGAACCACTACCT
CCAGGGGCGCCTGGATTATCGAGGGGCACGAGACTGGTCTCGTCGAGTAGATTCGTAGTC
GAAACTTCTGGCGTTGTCGGATCTTCATCTGATGCGGAAATGTATCGTAAGATGGCGGAA
TTAATCCCGC
>NODE_112_length_31_cov_2262.000000
TAACAAGGATTCCCTTAGTAACTGCGAGTGAAGTGGGAAGAGCTCAAATTTGAAATCTGG
C
>NODE_114_length_419_cov_220.782822
AAGAGAGAAATGAAATGATGAAGAGATGAAACAGGGAAATAACCAGAATTGATGGTTTCA
ATATAAGTGCGACCTTTTAACCAAAGATCATTCAACTCAGCTTTTGGGACACCGAAGACG
TACATGTACATGGCATTGAAGATTTTAAAAGGTACGTAAGGAGAAGGCAGATTGTGAGCG
CGGCGGGAAACTCGAGGCAATGGGACCACAGGAGGAGCGTTAACAAGACGAGAATCAGGA
CTAACACAGGGCTCACGAGTAACAGAAAATAAGAAAAGAGAATAGATCTGCTCATGAAGG
GTGACATAATACACAGAATCTTTGGTAACGATTTTCTTAGTTGAAAGCCAGGACAAGGTA
GAAAAGGGTTGTTCGTAATGATCACACAAACCAGAACCAGGTTCAAGCTGATAGATGAAA
GAAGAAGAATCTTTAGAAGGATAAATCAG
>NODE_121_length_34_cov_819.117676
TCATCTTATTCGCAAAACTTTCACTAAGATCGATGCTGAGTTCACTTCCTGGGTTATCAC
TCAT
>NODE_123_length_119_cov_10.420168
GAACGCCGGTTTTTCAGGTATTGCAGTGACTTCTGGTACAACATATACGGGCTCTTTCTT
CTATCGCTTCCCCGCTTCTTCAGGCTTTAGGGGTTCTGCCACAGTGTCTCTGCAATCCTC
ATCTGGCTCGACTCTTGGGGACACTACCA
>NODE_125_length_47_cov_407.361694
CAAAGGGTTGGAAGAGCCTGGGAGTGAGAGTAAGAAAACAACAGACGACCACGAGCACCA
AGCCAAGTGTAACCAAA
>NODE_126_length_479_cov_219.246353
CGATCGAAGACAGCAGCAACATCACCTTGAGTTAAGTAGTGGCCGCATTCCTCGAAGTGG
ACAGACGGCGTGGAAAATCGAGAGAGGAATGGTGAGGCCTGAGACGCTTCATAACGATTG
AGATCTTTACCGTCAATACGTAACGGGAGGAATCTCGAGAATAAGGGGTTGCGACTATGA
AGACGTTGAGCCTTCCATTCCTTCGTAGCAACGACGGTGCACTCGAGTTTAAGAAAACGC
GGAAGGACTCTAAATTCGAAGTGATTTCGGATAGCAGAATGGAGTTTATGAGGGCAATCC
CGGGAAGAAATTCTTGAGGAGTTGATCCCGACTGCAGCGAGGAAAGATTCCTGCTCGGGA
TTAAGGAACCAAGGACAAATCTCATCAATCTTTTCCTGCTCACGTGTGAGTTTATCGAGA
AGGAAAGATTGAAAAGCTTCAGAATGTACGTGGGAAGTGAGACCATCATAAGCACGGTTG
AAAGCAGAAGATTCAATACGTTGCATAAA
>NODE_129_length_78_cov_10.141026
CCAGGGTTGCTAGTTGTCGAAGGTGTTCCAGGCAAGCACTGGGAGTAATAATCGTTCAAC
TTGGTACAGACAGAGCCAGATACGCAGGTGATATCGCCATTCCAGCCA
>NODE_131_length_306_cov_8.186275
ACGAGCGGCTTATCGGTGATGCTGCCAAGAATCAGGTCGCTATGAATCCCCACAACACTG
TATTCGATGCCAAACGTTTGATTGGTCGCAAGTTCAGCGACTCTGAAGTACAATCTGATA
TCAAACATTTCTCGTTCAATGTTGTCAGTAGGGATGATAAGCCTACTATTCAAGTTGAAT
ACCGTGGCGAGAAGAAGGAATTTTCGCCCGAGGAAATCTCTTCTATGGTGTTAACTAAAA
TGAAGGAGACTGCCGAAGCTTATCTCGGCACCACTGTCACCAATGCTGTCGTCACAGTCC
CTGCATACTTCAACGACTCTCAACGTCAGGCTACCA
>NODE_136_length_906_cov_17.281458
TTGGGTGTTCAATAATACTCCCATTTTCTTTATTCGTGATCCTGCCAAGTTCCCCCACTT
CATCCACACTCAGAAGAGGGACCCTCAAACTCACCTTAAGGATCCTGATGCTTTCTGGGA
CTACCTTGGTCAAAATCCGGAGTCGATCCATCAGATGTTGATCTTATTCTCTGACCGCGG
AACTCCTGATGGTTACTACAAGCAGCACGGTTATTCTGGGCACACTTTCAAGTGGCTCAA
AAATGATGGCACTTTCGTATACGTCCAGGTTCACGTTCGTGCTGACGGTGGTTTCAAGAC
CCTTGATAATGCCACTGCAACTCGCTTGGCCGGAGAAAATCCTGAATATGGCACTCAGCA
GCTCTTCGAGGACATCGAGACGGGTAACTTCCCCTCTTGGACTGTCTACATTCAAACCAT
GACACCCGAGCAAGCTGAGCGGTTCCGCTACAATATCCTCGACCTTACAAAAGTCTGGCC
TCACGCAGAGTTCCCTCTTCGTCCCATAGGAAAGCTCGTCCTTAACGAGAATCCTCAGAA
TTACTTTGCTGAGATTGAACAGGTTGCCTTTTCTCCGTCACACCTTGTTCCGTACATCGA
ACCTTCTGCTGATCCTGTCCTACAATCTCGTCTCTTCTCCTACCCCGATACCCACCGTCA
CCGTCTCGGTGCCAACTATCAACAGCTTCCAGTGAATGCTCCTATTGTCCCCGTAGCCAA
TTTCCAGCGTGATGGAGCCATGACTTTCGTTAGCCAGGGCAATAGGCCTAACTATCAGAG
TTCTATCTCTCCTCTGTCTTACCAAGCCAAAAAGGGTCATGTTGATGCTAGCGTTCGCGA
TGTTGAGCGTCAACGCAAGCATGAGAATTTTGTTAATGGTGCTTGGAGAGATTTGAGTGA
GATTACTGAGCTTGACTTTGAGCAACCTCGGGCTCT
>NODE_140_length_303_cov_15.343234
TGAAGATGCGCTCTTTCGCCGCTTTCACCACCTTCGCCGCCTTTGCTTTCTCGACTCTAA
CCCTTGCCCTTCCAAGTAGCACATCTAGTAAAGACATTAGCATTGCTGTTTCACAAGGTG
GTGGATACCAGGGTGTTCCTGATTGCATCAACAACGCGAATGGCGAAGTTACCCCCATAT
TGGAGGGCTTGACTGCTGAGATCAATGCTGGTGTTGAGGCCAACGTTGTTCTTTCTCATT
GTATCGATGCTTTGGCTGAGGTCAAGATCATCCTCGGTACTGCCAGCAGTAGTATCTCGA
CCATTCTCAAAGATGACCCCTCCCACGCACTTT
>NODE_144_length_112_cov_50.580357
TCTTTGTTCTTGCTACTTCTCCATCTAGAGCTCCTCTTTGGTGTTCTCTGATGGTGTGAA
AAATTAATTACCCAGATCATCTACGGTTAGCCTTGTTATGAGTATTGTTGTTTGTGCAAT
ACATTGGCTACTCCCATGTCCA
>NODE_145_length_68_cov_401.500000
ACTGGGGTTCCAATCTCAGGTGGGACCACTTTCAAACCTCATTCAAAGACTGATTCTCTG
TGTTATCGAGACATCATGCTTGGTCTTGGTAAAGAATC
>NODE_146_length_114_cov_5.324562
TACAATACGGGCTTTCTTGTTATCACGAGCGGCATTGCCAGCCAACTCAAGGATCTCAGC
AGCGAGGTATTCAAGGACAGCAGCAAGATAAACAGGAGCACCAGCACCAATACGCTGAGC
ATAGTTGCCCCTCTTCAAAAGACG
>NODE_151_length_43_cov_1134.883667
AATGATTCCGGCGATTCCATAGCAGCCATAAACATGTTGGAAGGACACATGCGTTTCAAA
CAATACAGAACGT
>NODE_154_length_41_cov_279.609741
TGGAATGCTGTTTTCAGCTATCGAACCCGCACGTGTCGCTTGCCTCTCTTGTTCCCTGAG
GTGTTCAAAAA
>NODE_156_length_105_cov_56.209522
TGAGGGGCGCAGCTTGAACGACGAAAGAGCCTAAGAGGCCGAACAAAGTGATGAAGAAAG
TAAAGAGGTTCATGGTTGAATAGGAGGTCGTGAACTTCATGACGAATATTAAGGAGTTTT
CGTAGTACTGTGAAG
>NODE_162_length_395_cov_9.463291
GTTGAAGCTTCTGTGGATCCGGAATGATGCTTGTGGAAACGATAGCAGGACCCCATGGAC
CCCAACCGTCAGCGTCTTTACCCATCGAGTACTGGGGTTCAGGCTCCCCTCCACGGTCAA
TTTGCCATCCACGATGGGAGACATCATTGCCGACGCTATATCCCAAGACATGATCAAGCG
CAACGTCTACGGATATATTGAATGCTTTCTTTTTGATAACAACGACCAACTCTCCTTCAT
AGTCCATAGTTGAAAGGAAGTCTCCCTGTGTTTGGTACCCCTGGGTGATAGGCACGTTAC
CGAAAGGTGTATTCAAGGCGGTGAATGGTTTATAGAAAAGAATAGGGAATTCTGGAATGG
GGTGACCAGACATATTGTCATGGGAGAAATAGTTGAAACCGACACATCGTACACTCCTCA
CCCTT
>NODE_170_length_47_cov_771.829773
AGAACGTACCGACCAATGACACCCAAGAGCGACACGACTGGGAAAGAGGCAGTCGCTAAG
GTCTGAGCAGCCTTGGC
>NODE_171_length_203_cov_19.128078
CATGCGATTTTTCTCCTCCTTGAGTGTCCTCATATTTCTCGTCTCTTTTGCTGTTGCTAC
TCCCATGCCCGACAATGGAGAATTCGTGGACCCTGATAGCACTCAACAAGATGCCCCTCA
CTGGTTCTAAGGGTCACTACACTGGCTATGTCAAGCCCTTGCTACCTTAGTCGCTAGGGG
AAATATAATCATCGTGGTTGTGTTTTGTTAAAAGAATGTGTGTGCTGTGTCGT
>NODE_173_length_73_cov_251.424652
TCCAACCCTTTGTGCTGGCGAAGATGGTGTTAAGCGCTTCTCTTCTGTTTTCACGACTAC
TTTCAATAGTTCAACTGGTATGAGGTTCGAGGCTCCTAAGTAT
>NODE_174_length_88_cov_105.204544
AAGCTTAACAGCAACAGAAACAATGGCCGCGACATTTGCAAAGACTTTAGCGATAACACC
AAGAACGACACTGATGTCGATAGAATCGCATTTATCAAGAAGAACACCAACAACAGCA
>NODE_182_length_241_cov_20.136929
TGTTAAAGTGACTAATCGAAAATCTGGTTAATAGCGGTCTTAACTATGAGGATCCTAAGG
TAGCAAAATCAGTTGGCCTTTAAATGAGGTCCGGTATCAATAATGTAACGATGGTCTCAC
TGTCTCTACAACTTGCTCAGTGAAATTGAATTACGCGTGCAGATGCGCGTTCTAGCCTCC
AGGGGGACGGGAAGACCCTATGCAGCTTTACTGTAGTTAGTTATCATGCGAATCTAGAAC
AATCCTAATTTAGAGAGAATAGGGATGTTGG
>NODE_183_length_47_cov_777.829773
GGTTCTTCGAAGTCTCGTCCTGTTGTTAACTGTCTCAAACGCAATGTGTCGCACAACCTT
TGGAATTTTGTCACGAC
>NODE_184_length_92_cov_16.728260
TATAAAATGTACTAATTGCATTGTCTTGTTCATGGTTGACTTGGTTGTACAATTGCAGCA
TTGGATGAGACAAAGAAAATATCCGAGTCCAAAGTAGGAATGGGTGGGGGATATAGAAAA
TA
>NODE_186_length_47_cov_530.468079
AACTTAACAGTGTGAAGAGTGCCTGTGGATAGGTTCTTGAGATCTCGAATATAAGACTTA
GCCTTGGCGAGGTCATA
>NODE_189_length_130_cov_1615.207642
GAAAGATGGTGAACTATGCCTGAATAGGGTGAAGCCAGAGGAAACTCTGGTGGAGGCTCG
TAGCGATTCTGACGTGCAAATCGATCGTCAAATTTGGGTATAGGGGCGAAAGACTAATCG
AACCATCTAGTAGCTGGTTCCTGCCGAAGTTTCCCTCAGG
>NODE_190_length_82_cov_9.548780
TATGAACGAAAGTGTCATTAAACGAAGCATAGATATGAGCGACGCCGTAAACGAGTTCTC
CCTCAGCGACTTGAGGACCAAGAGAGGCTGGCTCTTCCTTTTGCACTTTAGC
>NODE_191_length_65_cov_13.507692
TTACACAGCTTGTTATGAGGAAGGATAACATCCGAACATCCGAGCAACGTAGATCACAAA
GTTACCAATAACTCTGAAGGAAAAAAACAAGTCAA
>NODE_193_length_108_cov_10.462963
CCTACCTACTCTCCTACCTACCTAATTCACTGTCATGGTCTACACCTACCGCAACGACCT
CCTTGCCCCCTACCTCCAACTCCCCCAGGGCGACAAGGTCCAGGCCGAATATGTTTGGGT
TGATGGCAATGGCGGGGT
>NODE_195_length_279_cov_13.584229
CGGTGTGAGAGTTTTGATAGGTGCAATCAATTGAGAAGACTCGGGTGGAGGCAAGAATGC
GCTGATCCAGGGGGGAAGAGCAGCATGAACAACAGGGTAGATACCGCCCAGGGAAGTCTG
CGTAATCTCAGAGGTTAACGAAATGAGTTCGTCGGACTTGTCAAATGTGGGATTGAAAGT
GGCCGATGGATAAATGGAGAGGAAGTACGCCAAGAGGCCTGCAGTATGGGGAGTTGCCAT
TGAGGTTCCGGAAATAGTATTAGTTGCTGTGTTACTTCCGATCCAAGTGGAAAGAATGTT
CAAACCAGG
>NODE_206_length_78_cov_13.192307
ATATGTCAAAATCATCGTTGACTAAGTTCTACGAATACACATTCAATCCAGCCGTTAATC
GAACAGACCAAAGCCCATATCATCGTCAGATTCCTCCTTCTCCTCCAC
>NODE_207_length_31_cov_2458.161377
CGCCGTTTACCCGCGCTTGGTTGAATTTCTTCACTTTGACATTCAGAGCACTGGGCAGAA
A
>NODE_213_length_181_cov_21.801105
GAGATCAGAGTTATCTACTTCAGACAGTGCCGCTGTTAACGATGGTGACTTTTTTCGCGG
TCTTCCCACTGTCCGAGCCGTAGGACTCGATCTTTTTCACGAGGTCAAAATTCTCTACAA
CCTCACCAAAAACAACGTGGGCACCGTCGAGCCAACTCGTAACAACAGTGGTGATGAAGA
ACTGAGAGCCGTTCGTATTCTTGCCTGCATT
>NODE_222_length_89_cov_260.617981
CGGTAGAAATTCGGATAAAGAGAAGAAGAACGATGAATAGCCTCAGGGGGCAGATAAGCT
GAGAAAGAAACAGTTCTGACGGAAGGGTTACGATCGAAGACAGCAGCAACATCACCTTG
>NODE_223_length_102_cov_106.117645
TTCTTGGTCAAATTCTTGCCAAGGTTGCCGTCTATATACCTGTCCTCCTTAATGCTAAGG
TTGCAGTTGGGGTTAACGCACTCCTCAATGTTCTTGGGCTTGCAGCTTGATTTGTTTTTG
CGTCTGGGATTT
>NODE_228_length_85_cov_10.835294
ATTAATAAGAACAGCATCTCTCTCAAAGCCATCTGGAGAGACTTTATCATTGACGACGTC
GAAATCGAAAAAGCGAGTCGCAGCGAAGACGCTGGAAAGACCAGCAAGAAGCACC
>NODE_230_length_393_cov_34.091602
CAGAGCAAAAGAATGTGATAGAAAGAGAGCCTCATACATTAAGTTTACTATTACATGAGG
GGAGGTATATGACATAATCTAGGCACGCCTTGATGATCCAGTCGAAGTTCGAACGAAACC
TTCCTGGTCCTCATTGGATAACTCCTCAAGTGTCTTTTGCTTGGTCTCGGGAATGAGGAG
TGTAGAGAAAACGCCAGTTAGCATAAATAAGGCGAAAATTTCGAGAATGTGCTTGACGAA
TTTGTTAGTTCCACCAATGTTCCTCAGACGAGCGAAGCCAACCTGTGCGACGATAGCACC
GAGTTTGCCGGAAGCAGCAGAGATACCATGGCCTGTTGAACGATAGCGAGTAGGGAAGAT
TTCTCCGGGGACGATGAAGGTGGTGGAGTTGGGACCAAAATTCTGGAAGAAGTTGGCCAG
GCA
>NODE_231_length_35_cov_1900.885742
TGGGAAAGCTTGCCAGGCACGCGGAAAGGTTCATCGTCAGAAAAGATGAGTCCAGATGAT
GGAAT
>NODE_233_length_147_cov_38.836735
GGCTGTTGTATCTGCCCTTCCCACTCCTACTAACCAAGCTTCCAATGGTCTTGTCGATGC
GGTTGTTGAGGCCCCTGTCGATGTCACTCACAATCACATCCTTAGGGATGATTCTCCCCT
TGCAACTGTTATTGCTGATGTGAACGTTCAAATTGAACCCATTATTGCTAAAATCAA
>NODE_235_length_43_cov_1774.139526
GTCCTGCAATTCCCTTGCCTCCCATTCGACCGGAACAGACTGGTTCTGGTTACGGTCTTC
ACCGTATTATCGG
>NODE_237_length_44_cov_387.295441
GATAACTCAGCAAGACGCTCATCAGGTGTTACGGAAAAGAAGAAAGAGCGAACATCCTCC
AGAGGCAAGCCAAG
>NODE_244_length_113_cov_7.318584
CGCTCGTTATGTTCATCCTTCCTCTTGCCCTTGCCACCTTTGTGGCGTCTACTCACGCCC
AGATTACGGGGACCCTCCCTGCTACTCCCCTCGCTTCAATAACAGGGCTTGTGTATCCCT
CAGGCATCCCCGAGAAAGTGGAT
>NODE_246_length_307_cov_29.602606
TTCAAACTTGCACTATGAAGACTTTTTTTTCACTTCTCACCTTCGCCTTAGCTGCAACTG
CGACCGAGTACTATGCACAACAAGAGAAGCCGTCGCCATCAGTGCTCACTGCAACGAGGA
TTTTTCGCACCATAGTCCCAGAATCACCCTTCCTTGTAACGGCTACAAGCACCGTTGTTT
GGACTCAAAGTCCCACCATGAAGACTTCGCCTACAGATATTTGAGCTTCAATTATTTGAC
GTTCATTCATGATCCCTCTGGGACAGATCCCTGTCGTGAATTGCGATTATTTGTAAACAG
CTTAAGTGGATGATGACAATATATGGTTGATGGAAAC
>NODE_247_length_166_cov_10.397591
ACAAGGCTCTATGTCTAGTACAAATTTACATGCGTGGGAAATGTCCTGAGGTGCACAGCT
TTTATCTAAAGCTCTACATGTTGCTCAGAACCAACAGTGCACAAAACCCAAGCACAGCTC
CCACCCCAACCGTGAATACAGTGCCTCCCAGCGGCAGAACAACGTCCAACGGTCCATCCC
AGTCTGCGGGAACTGA
>NODE_250_length_616_cov_19.576298
AGTACCGACGTTCGGTTGTGCACGAATCCAATAATTATCGATTGACTGGTTGGCATTGAA
GATGAACGAATAACGCTGGCCAGCAAAGATCTGTATCGAGTCGGCGATAACCGGTTCGAC
GTTGACCCCGTCGACTTCAATTATTGTCATAGTGTGATTGTCAATGGAGAAAGTATAGTT
AGGGTCGCACGAAATGGAAACCAGACGGAACCTGTATTTGACTCCTTGTTCCACTTGAAT
GACAGCAAGGGAACTTGTGGAGCCAGCGTAGCGACCCAAGCCATTGATCAAAGTAGCGTC
AGCAGTGGGAACTGCACCAGCAGAAGGTGCAGGCGTATGGTACCAGTCCGCCAACGTGAT
GACAGTAGTTTCATTATCAACCGAATATTCAGACAAATAGACGTCATCTGGATCATAAAT
AACTAATGCACCTCGCAGGCCATCGCAGTACTGCGTAGAACGATGGGAATGGTACCAGAA
GGTACCAGCTTGGCCAGTCGCAGTGAATTGATAAAGGAACGAATTTCCAGGAGATATTGG
ACACTGCGTAACTCCACTAGTTCCGTCGGCCCAAGCAGTACCATTTTGGAACATTCCGTG
CCAATGAATACTGGTGCTTCGCAACATGGTAGTGTCTGTGAGGTTT
>NODE_251_length_622_cov_15.372991
GCCTCTGGCCCTGCCCTTGTTGCCGCCCTCATCCTTCACGAGAAGAATATTCCCTTTGAA
TGGGTCGACGTCGACATTATAGCAGGAGAGAGTAAATCAGAAGACTACCTCGCCAAATTT
CCTTTCGGATTGGTTCCCGCCATTGACGACAATGGGCTAGTTTTATACGAAAGCAGAGCC
ATAGCACGCTACCTTGAGGAGAAGTACCCCAATCAGGGAACCCAACTGCTCCCGAAAGAC
CTTCAAAAGCGTGCATTGGCAGATCAAGCCACATGGGCAGAAGCACATCACTACAGTCGC
TTCGCTGGGACTCTTGTTTTCGAAATCCTCAATAAAAGATTGTTCGGGGCTCAGTCCAAT
ACCGATGAAATAGAGAAAGCTAAGAAAACGCTGTTTGCAACACTCGACATCTACGAGAAG
ATCCTCTCTAAACAAAAGTATATTGCTGGTGATGAACTCACTCTTGCTGACCTCGTCTCT
GTGCCAGTCAGCGGCAGACTCATTGAGGAGCTCAATCTACCACTTACCGAAGGGCGGCCC
AACGTTGAGAGATGGCTAAATGAGCTCCTTAGTCGGGATTCCTGGCAGAAAGTGAAAGAA
ATATTTAAACACCGTGTTTAGGACCAAGATTTTGTCAGATGATCGCCACCTG
>NODE_252_length_791_cov_36.613148
ATTATGAAGTATACTTTGTTGGTGACACTTGCCTTTGTGGTGACTACTTCGGCTCGTACA
TTCACTGTTTTCAATCAATGCCCTTTTACTATATGGCCAGCATTGTTTACTGATTTGAAT
GTTGGTTCAAGCACCCCAGACCAGGCTACAGGATGGGAAGCACCCGAATTCACCAGCGTT
AGTTTCAATGTTCCTAACGACTGGAAGGCTGGTAGAATTTGGGCCCGTCGTGATTGTGAT
TTCAGTACCAATCCTGGACCGAACTCTTGCATCGATGGAGGATGTAATGGTGGTTTGTTG
TGTGACCCTGTTACAGGAACGGGTGTTCCTCCTGCCACTCTGGCTGAGTGGACTTTACAA
GGCGATGGAAACCAAGACTTCTACGACGTTTCGTTGGTGGATGGATATAACCTTCCTGCA
AGAATCACCAACGACAAAGGGTGCCCTGTCGCTGATTGCCCTGTAGATCTGGGTCCCAAT
TGCCCGGCAGAACTCAAGGGACCCTTTGACAGCACTGGTTTCCCCGTCGGCTGTAAGAGT
GCCTGTGAAGCGAACTTGGACGGAAATCAGGCCAATTCACCCAATTGTTGTTCTGGACAA
TTTAACACTCCGGAAACTTGTCCAAGCTCTGGTGTAGAATTTTACAGCTACTTCAAGGAT
AATTGCCCGAACTCATATGCGTATGCCTTTGACGATGAGACAGGACTCAAAACTTGCGAC
TCTAACCTGAACGCTGATTACACTCTCACCTTTTGTCCTTGAGTGAATCCTCGACCAGAT
AGTAAACCAATAGTTGATACTGGATGTGATACACAGAATTG
>NODE_255_length_94_cov_26.861702
TTGAGACGTTAATTTTTTATACAATCTCAGGACTACAGAGCCTCCTGGAAATCTCTCAAT
ACATCTTACCCTAGACGACATAACTTGTATCCACCCAACTGGTATAGTCACTTCCAACAG
CACT
>NODE_262_length_76_cov_4.184210
CCTTGCAACAGGTGGTTATGCTGCTGATTTCACCGAGAGTTCGCTACTCAAAAAGTACCG
CCCTGAATATTTCAACCTTCCTACTACCAACGGCGAGCATTCCACA
>NODE_269_length_100_cov_1866.709961
GTTGCCCGCGCTGGACCGTGTACAAGTCTCCTGGGATGGAGCGTCATAGAGGGTGAGAAT
CCCGTCTCTGACATGGACTACCAGGGCTTTTGTGGTGCGCTCTCAAAGAGTCGAGTTGTT
TGGGAATGCA
>NODE_270_length_324_cov_10.814815
AGCAACTCGACCCCTGCCCTCAGCGAGTTCAGGCAGCCTACTCCTCCTGCTGGGTCCGAT
GCACATAGGTATATCTTCCTCTTGTTTGAGCAGCCTCGCGGATTCAATAGCCAGACGGTC
GTTAATACGACGACTCCGGTTCAGAATTTTGACATTGCTGCATTTGCTAGTGCAGTTGGC
CTCGGTGATCCTATTGCGGGGTCCTTCATGCTCGTTGCACCCGATGCCTGAACGTACAGT
AGCCAACAGCAATGGTGGGAAGCTGACATGCCTTTGTAAAGCACAATTTGGATTGCATAC
TTTACGGCACGGCAAGTTCAAATTTAAAAAAATTCTCGCTTAAACCGCACCGAA
>NODE_275_length_207_cov_11.623188
TCGACAATATCCCCCTGCATGGGGGTTTCTTGCTTAAGACCCTGGTCTTATCGATAGATC
CATATCTTCGTGGGCGTATGCGCGCTGGTGACGGTAGTTATGTTAGTGGATTTCCTCTCG
GGAAGCCTATTGTCAGCAATGGCGTGGGGGTGGTTCTGAGGTCTGAAACTCCTGGAGTCA
AGGTTGGGGATCACCTCCACGGACATATCCCGCATGAAGAATACAGCATTTGGCCCA
>NODE_282_length_377_cov_14.803714
CTACAGTATTGAGTATAGGTATGAAGTGAGAGTAACTGTTCATTTTGTTTCACCACATTA
ACTGAAGAGATCAGAAATTGGCAGGTTTCTGAGCCCTCCTGCGCCTGCTCCAGCCATGAC
CACTGTTTCCATACCCATTGCCTGCACCATTGCTGTATCCATACCCATCACTATTGCCAG
TGCCATAACCGTTGTTGCCGCCATTGTAGCCACCACCATAGCCAGTAGGGTAAGTCGGAG
TAAGGGTGGTGGGAGTAGCAGATGGCTTGTGTGTGGTGGAATAAGGCTCAGGTTGTGGCA
GGCACTGATAAAGTGCATTGTACCAGTCGTATCCCCTGTTACATTGGGGCTGGGGTTGGT
TGTTGTGAGGGGCGTAACGAGGTACACAGCAATTCTTAGCAGGACTC
>NODE_286_length_139_cov_1311.676270
AGTCGGCAAAATAGATCCGTAACTTCGGGAAAAGGATTGGCTCTAAGGGTTGGGTGTGTC
GGGCCTTGGCTGGAAGCTCTGGGACTCAGCTGGGACTGCTTGGGGGGCAACCTCTGAGTG
GACCTCGCCAGGACTCGGGTGTGGATGGCTTTGGCTGCTCCTTACGGGG
>NODE_293_length_117_cov_7.743590
GTAGTGGGCTTGTTGGAAATGCGATGGGAACTATGGTTTCAGTCGGAGGTGGAGGGAATG
GGGGAGGTTTTGCAATGATGATGTGATTTACACTTTTTCCCGTCGTCGTTCATCATACCT
TTCTTCCAGCCTCTTATTGTTCTGCTC
>NODE_294_length_164_cov_12.719512
ATGAGTCAGATTGTCCAAGCTGACGACTGTTAAAGTAAAAGCGGGCTGATGACTGCCTCC
GAAAGCGATGGTGTCGTTGTAATCGTACTGGACAGTGATGTAGGCCTCGGGTTTTCCCAG
ACACTGCGCGGCAAACTCCGAAAACTTGAGGGTGAACATTTTCCTATCTTGAACCAGAAC
ATTGGTGGTAAGAG
>NODE_296_length_54_cov_493.555542
TGCTGAGAATCGAATTCCGAAATGTCCTCTTCCTCTGAAGCGACAGGCTTGATGAACTCT
TTGGCGAAAGCGTCTAATGATTCC
>NODE_298_length_64_cov_94.796875
GCTCTTTCGTCGTTCAAGCTGCGCCCCTCAACGAGCGTGACATCTTTGATCCTCCTATTT
TGGACCCTCATGCTGGTACCGTTTGGACCAGTGG
>NODE_303_length_80_cov_13.012500
CTAAAACATCCTACAATTATCAGTGGCATATTTGACTTACAATTTCTCAGTGTAAGATAA
GACCGGTGATATCTGCAAACCAAGCCTTTTGATCCCTTGGCGAAGCCCAG
>NODE_304_length_182_cov_15.439561
TTCCTGACTATTTCATGGGCACATACGTCATCAACGATCCTGCAGGTATCCGCACTCATC
CCTATTCAACATCCCCGACGACAAATCCTCTGACGTATAGCAGTCTTCAAACCCTTCGTG
AAGTCCACGATATCGGAGAAGTCTGGGCCAACATGCTTCATAATGTCTACGCTGGCCTTG
TCGCTGCCCATGGCTGGACGGCAGACGCACGC
>NODE_307_length_1204_cov_31.226744
CGGGGCGGCAAAGCCGATCGTTCAAGTCCGCGACTCCCCAGTCACGCTTCCCTTGTCCAG
ACGTGTTAATATTACCAGCGCACAAAACCTCTATCAACATGACCTTAACCGTGTCAAGGC
TATGAAGGCCCGCGCGAAGGTGGTCCTTGGGGATGAGCTCACCCTTGAAGAGGCGGCAAT
TGTCAATGAACCTGTTGACAATCAAGCAGTGACTTATATCGCATCTGTTGGTGTTGGTTC
TCCTGCCACAACATACCAACTTCTCGTTGACACCGGGAGTTCTAATACTTGGGTCGGAGC
TGGGCGTGCATACGCTCGAACATCAACCAGTCAGCAGACCGGCAACAGCGTCGCAGTTTC
ATATGGTTCAGGATCATTTTCAGGCAACGAGTTCACGGATACTGTTACCCTTGCCTCGTT
GAGTATTCCTGGACAATCTATCGGTGTTGCAACCAGGTCGAGTGGTTTTGAAGGCACAGA
TGGCATTTTAGGCATCGGCCCCGTCGATCTCACGCGAGGAACGCTGTCTCCTGCAGTAAA
CTCCCTCATACCTACCGTAACCGACAACCTCTTCTCCAGTGGCAGGATCACCTCCAATGA
GATTGGAATTTCTTTCGAGCCGACCAATACCATTGAAGTCGAGAATGGGGAACTTACATG
GGGTGGAACCGACTCTAGCAAGTTCACCGGGGCCATCAACTTCACTCCTCGCACCTCTAC
TTCACCGTCCAGCCTATTCTGGGGTATCAACCAATCCGTCCGCTATGGTTCCACCAACAT
CTTGGGGACTACTGCTGGTATCGTTGACACTGGTACTACTCTCCTTCTCCTTGCTTCGAA
CGCTATCACCCTCTACCAACGAGCCACGGGTGCTGTTTTAGATAACAACACAGGATTGCT
TCGCCTTACTCCGGCCCAATTCGCAAACCTGCAGAGTTTGTTCTTTACCACTAACGGTGT
CACTTATGAACTGACCGCAAACGCTCAAATCTGGCCTCGTGCGCTTAATTCTGCTATTGG
AGGAAATGCCAACAGTGTCTATCTAATTGTTGGCGATATCGGTACCCCAAGTGGTGAAGG
TTTCGATTTTGTCAACGGTTATGCATTCCTTGAGCGTTTCTATTCGGTCTTCGACTCTGC
GAATGGTTCAGTTGGATTTGCGACCACTCCTTTCACAACGGCCACAACAAATTGAGATTT
GATAGATGAAGGTGAACTGAATTGTATATCTACA
>NODE_311_length_528_cov_13.903409
ACCATGGATGCCACAACACCTAGGTTCATGTCAAACCGAACAGGAAGAGCAGCAGAAGTG
GAGTTCGAATCGGTGCCAGATGGCGCACTCGAAGAAGTAACACCCGAAGAAGCGACACCG
GTAGCGACACCGGTAGCAGCGTTAGTGTTAGTGTTGCGAATAGTACTTCCAAATCCACTG
CTTGACGAAGTAACAGTTCCTACCAAAGTCGGTGTAGTACCAGGTGCAGTAAGCGAGCGG
GTGCCAGTAGAGGAGATTGGGGTAACAGAGGAAGTAGAGGGGGTGGAAGTAGATGTAGTG
ATAGCAGCACCAATGGTGAAAGAAGGTGACTGAGCAAGTACTTTATTGACATTATCGATG
GGAACGAGGATAATAGAATATTGCTGATTATTCGGCACAGCTGGAACCTCGATAGTCAAA
GTCCCTTTTGACGCATCAACATTGTTCGCAACACCATAAACACTGTTGAATGTTGGATTT
TCCAAGTATACAGAAAACGTTGAAGGGTCCCCACTGGCAGTTGTCCAAGTGAAGGTCATG
TCACCGCCATTGTTGACA
>NODE_312_length_158_cov_17.645569
GAGGAGCTTTCCAATCTGGAAATTCCTCCAAATGCGAAGCTGATCTTTTTCGTCCACCTG
GCGAATCGGCATCCATTCATGATAGGCACGGACACCGGCAAACTTCCTATCCGTAAAACA
AGCACCGGAGGGAGAGAATGCACAACCCGCGGCTGTATCGTTAGAGTCCGTCGTCCCAGC
CTTCCATG
>NODE_317_length_859_cov_17.260769
GCGGGGAGTGTACTCTACATTTTTACATATGAGCACGTCCCTCGACAAACAACAATTTAT
GTCGATCATCTCATCTCATCTCATTGTTCAAAAATCTACCCACTCATTTTCACAACTTAA
GCCCGATATTGATGTGCACAGCCTTGGTTTGAGTATACATATCAAGTGCATCTTGGCCTA
GGTCACGTCCAATGCCTGACTGTTTGTATCCACCAAAAGGAATATTTATTTCTGCATGCT
GCGCACAGTTCACCCAAACACTTCCAGCTTCAAGATGATTTGCGATTCTGATCGCTCTAC
TTGAGTTTTCGGTGAAGACATTCGCTCCTAATCCATATGCTACATCGTTCGCAATTTCAA
GAACCTCTTCCTCAGTCTTGAATTTCACGATCGAACAAACAGGTCCGAAAATTTCATCCT
GCATGATGCTCATCTTTGGATTCACGTTGGTAAACACTGTGGGTTTGATGAAGTATCCCT
CCTGCCCATACCTCTCTCCACCAATAACGACTGTTGCACCTTCCTGTTTTCCGGAATCAA
TGAATCCCATGACACGATCAAATTGCGTCTGCGATATTTGAGGACCGTGTTGAGTGTCAG
GGTCAAACGGTGAACCAGTGTGATCTGTGAGATCTTTGGTAAGAGCAGTGAACCTTTCGA
GGAAGGCTGGGTAGATAGATTCTTGGACGAAGATACGAGAGCCAGCAGTACATGCTTGAC
CCATGTTAAAGAAGATCCCTCTAGCTGCCCACTTCAATGTTTGTTCAAAGTCTGCGTCAT
CGAAGATAATAGTAGGACTCTTCCCACCCAACTCAAGTGTAATGACTTTTAAATTCGTTT
CACCAGAAGCCTTGAGGAGCTTTCTTCCCGTGAGAAGACTTCCTGTGAA
>NODE_330_length_261_cov_10.137931
TCAACAGTGCCGCCCTCCAGATTATTTCCACCAGGGAACCTCCAGAAAGAAGGTCCCACC
TCTGCTAATGCAGAGGCTATGTCGTTCCTCATTCCATTCTGCCGATTCCTAAATGTAGGC
GGGAAAAGAGAGAGTAGTCCGAAGTTAATCGTTTGGCCAGCGGCACTTCCGCCGTCTAGA
GTTATAACGAAGCGGTTGTTCAGGTCACCAGGAGTACTGTTGGCACGGATGCTGAAGCTG
ACTTGTGCCCAGGATGTTTGTGCTCCAGACAACGAGACGGTAGTGTCCCCA
>NODE_331_length_119_cov_357.294128
GAAATGGGTTCAAGACGCACGGGAAGATGAGGGTAAACAGGATTAGACACTGGTGAAGAA
GGGAGAAGAATAGGACGATTGAGAGAAGAAAGAGCATGAGCTGAAGCGATAGAACCATGC
GCCACAGCCAAAGAGGAACCAGGCGCAGG
>NODE_332_length_57_cov_229.333328
GTCTTTAAAAGGGGGCTTGATCTCAGAGGGTTCAGCAGCAGCACCGAGGAAATTAGTGAC
AGCGGCGAGATGCTCAGGAGCAGAGCC
>NODE_333_length_148_cov_150.263519
CCGAACTCCGGTGCACCCCGCTGTCTGCTCCTTCCGAACTTTAACTTCTACCTTGAAAAC
TCCATATTTAACCTCAGAACATTTATTCACTTGTTGTGATAACCGTCGACTACTCTCTGT
CGAGCTCCGGCTTGCCGGAACCGCGTCTTAGCACTTTGTGTTTGCTTGTAGCGGTATA
>NODE_336_length_156_cov_12.294871
TGTGGGGGTTCACGAATGTGAATAAGGAAGATTACCCCAAGCTTAAAGAGGAGAAGAAGG
TGTTGCAGGATGGTGCCTATGTACAATTCATTCGACCCAAGGGCAACTTGGAGCAGAACC
TACGCAACCAGCTCCGTGCTTAGAGTATGACATGTACTTGTACAGTGCAAATAATGTCAA
TGTGAT
>NODE_348_length_188_cov_39.117020
GAAGCCATTTCCAGGCGCCACAGTGGCGTTCGACATTCCCTCCAGGTGATACGAGATCGC
CTGCGAAGATTTTGGATCATCTGTATGGTGATCATCAGATAACCGACCCGGGAGCAGTTC
CTGTGTCTTTTTGCTACGACGGAGAAGAACTAGTTTTAATAAACAGCAGTAGAATCCGTG
CTAGCTCATTCTAAATATGAGCCGTGCTCAACAATGTG
>NODE_359_length_562_cov_16.224199
CAAGAATTTATCCTTTCTTCGAATCTGAGCTCTACACTTCAGACATTGTCATTACAAAAC
GTCAGAAGGACGTTAGAACTACTGATTAGTGACACCAACTGGGTCAGTCATGAAAGCAAA
AACCTGCTTTAAATTTCCGACTTGATAATCCTGAAGAATGAGAGGTTTATATTCATCTCC
AAGTGATCTTTCTACTTCATCTGAAACTGTCCAGACCTTCGACGAGTTCTCCGGGTCGCG
AATAGTATAAGCAGGTCCAATATTTCCCTCTTTCCACTGTTCCAAGGCCCAAGGCCTGAT
TTTCCCGCCAGCGCCATCTTGAATGACAGCTGTTATGAAATCCTTCTCTATACCAGGACG
AGAGCTCGTAACTCCACTGGAAGCACCCTTAATATTCAATTTATAGTGATTCCCCGAGAG
AGGTTCGTAATTCCATTGACCATTGATGGTTGATCTTGGAGGGAGCGTGAGGATTGGTTT
TGGCCTGAGGGTCTGGTCCAAAATAGGTGCACAACCAATGTTTTGGCTTGTTCCAATGTT
AAGAAGATAATAGGTTTTGGCAGGAGAAGTTTCGGTCATGATAAGAGTCACT
>NODE_362_length_96_cov_32.125000
GACCCATATACATTGACCACTCCTATATCAGAAGTGACGTTTCAGGTTCCCGAATCTTGA
TCTTCGTATATCGAACATAAGTCACTCCAAGCATCGGTTACACTTAGCTCTTCTATCGCT
GCTGGA
>NODE_368_length_34_cov_1781.117676
AGTGGGAAGAGCTCAAATTTGAAATCTGGCAGTCTCTGGCTGTCCGAGTTGTAATCTAGA
GAAG
>NODE_372_length_187_cov_93.037430
ACCAACAACAGCAGAGACATCAGCAATCAGTTTAACAACGGCTGTGACAACGACGTTAAC
ATCGACATCAGCAGAGACATCATCGGCGCTGTTGACCTTGGCAACAGTGGGATCAAGAGC
AGCCTCAATGTCAGCAAAGAGATTGGCTACAACATCAAGATCGACATCGGCGCCAACATT
GACATTGAGTGCAGCATTGATTTTAGCAATAATGGGT
>NODE_385_length_31_cov_1650.129028
TCCCGGGGCTCCTGCCAACGTCTCCAAGTTCAGTTACGTTGCCGTTAAAGATCCACATCC
T
>NODE_387_length_93_cov_7.043011
TAAACACGTCCGTTCCTTTTTGCAAAGTTATGAAGACTTGGGTCACCCTCTCCCTTTTTG
CCTCTTCTGCGTTGGCACAGTCATCGTCCTTGAAAGCAACTGCTTCATCGGCGTCGGTGG
CGA
>NODE_388_length_106_cov_8.367925
TTCCGCCGAAACGCTCGTTTCGCTCTCGTGGGGTCGCGCAAGGTCCTCTTCGAACAGAAA
GCTGCATCGTAGGTTGCGGAGAGAAGGACTTGTCATAAACGAGACCCTATGCACATGATC
CATGTCATATTCATTA
>NODE_391_length_583_cov_28.459692
GGGTGGGTTCGTTATGTTGGCATGTCCTCGTGCCATGCCTGGCAATTTTCCGCTATGCAG
AACTACGCCATCAACAACAAGCTTACACCCTTCATATCAATGCAGAATCATTACAACCTC
ATCTACCGTGAAGAAGAACGCGAGATGTTCCCGACCCTCAATTGGTTCAATGTCGCCTCC
ATCCCCTGGTCTCCTATTGCTCGTGGACTTCTTTGCAGGCCTTTGACCGAGGTTTCGAAA
CGAAAAGAGACTGACCCAATTCAGAAGGGATATACTACTGATAGTCCCTTTACTCAGGAA
ATCATCAGGCGTGTTGGAGAAGTTGCGAAGGCGAAAGGGATCAGCATGGCTCAGGTGTCA
TTGGCTTGGGTCATGAGCAAACCTGGTGTAACAGCACCTATCATTGGCACCACGTCGTTG
GACAACTTGTATGACCTACTTGGGGCCGTTGATGTCCACTTGACTGCAGAGGAGATACAG
CAGCTTGAAGAGCCTTATCAGCCTGTCAAAGTGTTTGGTCACCTTTAGATGAGTTTGGGG
TATAGAAGCAGTGCCCTGATCTCTCTGACCACAATGTGGAGGCGTATCTACTATCTCTTT
GGACTGTAGAATA
>NODE_396_length_184_cov_18.625000
GATACGTCCAACCCCCCGAAGCAGATCACCAACAGGGAAGGCTTGATTATCTTGAGAAAA
GCCGAGTCCGAGCTTCCTGTGGTCCTCGCTGGAAATTTTGACATCCTCAGTGGCAAGGCT
TCATTCACTGTGCCAGAAGTTATTGCGGGTAATGACTGGTCGGTAGTCCTGTTCGGTGAC
TCTGGTAATTGGTCTGAGGATTTCACCATCAATA
>NODE_398_length_69_cov_5.956522
AGAAAGCGCCAAAATAAGCGCTGTAGGCCTCGCTCTTCTGCGGCATCTTCTTCCCATGCC
CAGCATTCCACAAGGGTCTTTGTCCCATCATCGGCTACC
>NODE_400_length_187_cov_35.508022
ACCAACAACAGCAGAGACATCAGCAATCAGCTTAACGACAACTGGGACAACGACATTAAC
ATCGACATCAGCAGAGACCCCATCGGCATTGTTGACCTTGGCAACAACGGGACCAAGAGC
AGCATCAACGTTAGCAAAGAGATCAGCTACAACATTAAGGTCGACATCGACATCAGCGTC
AACATCAAGTGCAGCATTGATTTTAGCAATAATGGGT
>NODE_401_length_179_cov_38.709496
ATCGCTGGCAAAGTTGGTCTCAACATGAACGAGGATACGGCTGGAAGGATCGGCGAAGGT
CTTAAAGAAGGAGTCGAGCACTTCGGCCGTGGTAGTGGTAACAGCGGTAGCTTCTTCTGA
TTCGAATATGAGTGAGAGAAATGGACACATGTAATTGAAGAAGTATTTCCTGTGCCTTTT
ATGTATATTGTTAAAGGAATGAAAAATGA
>NODE_403_length_66_cov_1663.939453
TTTAATTAGACAGTCAGATTCCCCTTGTCCGTACCAGTTCTAAGTCGGTTGTTAAGCGTG
CACCGGACGCCCCGTAAGGAGCAGCCAAAGCCATCC
>NODE_404_length_617_cov_26.923824
CCTAATGAATCTGTTACTGTTTATCATGATTTGTCAACAATGTACAACTTCACCAACTCC
GGCGAAGACACTTACTCAATCGAGCCTCTCAAGCCCTTCTATGTGGTTGATAGCTCCTCT
GACGACATAACCACTATCCATCCTGATGTTGTTGCGCACACTGCAAAGATTTCTGGAAAG
CTTGCGGTCTCTCGACCGGTCGTCGAGAAGCGTGCATCTTACAATGGATGTTCATCTGCA
CAACAAAGCCAGATTTCATCTGCTATTACTGCAGCGAAGACCTATGCCAGTAATGCCGCC
ACATACCTCAGTTCCCACTCATCTTCGTCGACCCGTTACACTACGTGGTTTGGAACCTAC
ACATCAGCTCGTCACAGTGTCGTGGAATCCCACTTCTCGAATATCGCTGGAAATGATTTC
TCCACATTCACATATGATTGTACATGTCAGGATACTGATGTCTATGCTTATGTGTTCCCG
AATGACTTCGGTATCATGTATTTTTGTGGTGCGTTCTGGCAAGCACCCAACACCGGGACC
GACTCTAAGGGTGGAACAATCGTTCATGAATCATCTCATTACCTCAGAAATGGCGGAACA
CAAGACTACGTATATGGTCAATCTGGCGCCAAGGCACTCGCTCGCAG
>NODE_405_length_31_cov_7.645161
CCCATATCTTCAATTGCTGTATCCTCGTCAGCGTCGAGATGATGGCCCGACTGTGTCTGC
T
>NODE_407_length_165_cov_9.727273
TATGAGCCAGAGTCTCGGTGATGTTAGTATCTTCAGCAAGCCTCACGCCACACTGGGTCT
CCCAATAAACGAGAGGCCTGTAGGGCGCAGGAAGGTAACCCTGAGTGAAAATGTGGTTGG
TGAGATGAGCAATTTGCTGTAACTTGATATTCTGGTTCAAACGGATTCGTTGAATGGCGA
CTTTGGCGGCCGGGG
>NODE_408_length_625_cov_35.804798
ACGAGCTCAGCAAACTTGCAGGCAATGTGGGCTGTGTGACAATCGAGTACAGGAGCATAA
CCGGCACTAATCTGACCGGGGTGGTTGAGGACGATAACTTGAGCATTGAAAGAAGCGGCC
TCCTTAGCGGGGTCGTTCTTCAAGTCCGAGGCAACATTTCCACGACGAATATCCTTAACG
GAGACGTTCTTGACGTTGAAACCGACATTGTCACCAGGGTTACCCTGTTCGAGTTGCTCG
TGGTGCATTTCAACGGACTTGACTTCAGTAGTCACGTTTGTAGGGGCGAAAGTGACAACC
ATGCCAGCCTTGATGATACCAGTCTCGACACGACCAACCGGCACTGTACCAATACCACCG
ATTTTGTAGACATCCTGGAGGGGCAGACGGAGAGGCTTCTCAGACGGACGTACGGGAGGT
TCAATAGCGTCAATAGCATCGAGGAGAGTCTTGCCCTTGACGACACCAGCCTTAGTCTCT
TTCTGCCAACCCTTGTACCAGGACATGTTGGGAGATTCCTCCAACATGTTGTCACCCAAC
CATCCAGAAATGGGAACGAAGGCAACGGCCTTCGGGTTGTAACCGACCTTCTTGATGAAA
ACGGAAGTTTCCTTAATGATTTCATTGAAACGGTCCTCACTCCACTTAGTAGTGT
>NODE_410_length_103_cov_7.135922
TAGAAGAAGAAGCTTATTGCGTATGACCGTACCCTCCTCATTGCCGACCCCAGACGGATG
GAGCCCAAAAAGTTTGGTGGTGCTGGTGCCCGTGCGCGCAGGCAAAAGAGTTATCGTTAA
GCGGTTGCGTTTA
>NODE_412_length_66_cov_10.530303
TACCACCGCCACCTCCACCTACGGCCATAGTGGAATCGCCAGCAAGCCTTACGGTCTGTG
ATACAGCATGGAGGATAAAGAAAGATAGCCCAAGTA
>NODE_419_length_128_cov_6.437500
TACAAACGACTGTCCATTTCCACGTCAATTGGAAACCTGAGGAAAAGTGCCAGTGGTTGG
ACAGTGGGTCGGTCGTCACATGATGTACCCTCCACGGCACCGGTAAATGGGACATTTGAC
GCGTCACATTTGCCACCGTCCCCCAAGTTGCCGAAACA
>NODE_421_length_65_cov_18.369230
TGCAAATGTTGTTGCCCAAGCCTTCGTCAGGGGTCTGTTGTGTGGGAACAGCGCATTGAA
GCCGAAAGTAAACTCTGCTGGCCAGAATGTTCCGA
>NODE_425_length_266_cov_30.285715
TCCAAGCATTATTCATTCTGTTTCAGTCGAGAGCTAGTCCTTTGATGAACACGATCTAGG
GACATAGCAAATACACTTTCACTATCTTATACAATTTCAAGCTTCGAGAGTCAAGTTATT
TAGAGTTTGCTGCCAGAAGTGGCATCTATCAAGCGCTGCTGGGCCTCATCGAAGTTGATG
ACGCTCCAGATGGCATTGAGGTAATCGGCTTTGACATTGAGATATTGGAGGTAAAAGGCG
TGCTCCCAGATATCAACACCAATGATAGGGACATGGGTAAGGAGAGGATCTTGGTT
>NODE_427_length_258_cov_38.848839
TTCGCTCTCAACCTCCATCGAATACCTCATTGCAAATGAGTCCCAAACAATCACAGTAAC
TCAAACTACCATTCAACTACAAAGGCACAACACATTGATTCCGATATGGGTTTCCTACAC
TTGACTCCGAGAAGAAACATAGTGTAATTGCAGTTTAGGAATAAATCTGACTGGCCCAAC
CACCTGTAGAATAGGTTCAGAGGTTTATAGAAATAGGAGTACAACCCAGAACGAGGAGAC
CCGAGAAGTTATTGCCAGTGCAGCAGACGGGTTGGGCAGTACAAGAGT
>NODE_428_length_32_cov_831.968750
GCAGCCCCATCAACGATAACCTGATAAGCAGCATACTTAGGAGCCTCGAACCTCATACCA
GT
>NODE_432_length_189_cov_18.312170
GCCCAGTTTCTGACTATCCCTGTTGTCAATGATGCGGTCGGTGGGGAAAGTGCTAGGTCG
TACAGCGACCAAGGACTCTTCAATTCCCTCGTTAGCAGTACCCAGGCAGGCGACTTTGTC
ATCATTGAATTTGGCCACAACGATGTAAGTGCAGGGGCTGTGGATAATGGAAAGCAAGAT
GCAGTAGGAGATGGATATGACATCACCAGCACCGTTACA
>NODE_434_length_505_cov_28.186138
TGAGCTATCGAGACGACAATCACAACCGTGGCAACCACGGCAGCCATGGTGATTCGCATG
GTTCCAGGAATGACGATTCTTATGGCAGAAACGTTGACAATTCCACCGACTCGTATGGAA
GTGGCAACAAGAGCAGGCACAACGACTCATATGGTTCTTCTAATAACGATTCATATGGTT
CATCGAATGACAACTCGTACGGGTCATCCAACACTTACGGAGGCAACAACGACCGTGGTC
ACAGCGACTCTTATGGGTCATCCAGCGATTCGTATGGTTCCTCCAACAGACGTAACAATG
ATGACAACTCCTTCGGATCCTCCAATAATCGTGGTAACGATAACTTTGGTTCCTCCAACA
GACGTGACAACGATACCTATGGCTCCTCCAACGACTCATATGGGACGTCCAACAACAGCA
ACAACTATGGTTCCTCAAATAACGACTCGTACGGGATGTCCAACAAGAGCCACGGTTCTA
GTGACAGCAGCCAGTATGGCTCATCCAACAATGACTCCTATCGTTCATCCAACAC
>NODE_437_length_234_cov_13.247863
AATACCCTCTGGCCAGTCGTCATGGATAGAGGTGACAGAAACGACGGGGGAGTATCCCTG
AGACAGAGCATTTTTATAGTCGGAATCAGCATCGTTCATGATCCTGGAATGGGTGTTTTG
CGTATATGGGGAAGTGCCTCCAATGAGATTAGTCCACTGGTCAGTGAAGTAGAGCTTCCC
GACATGAGTGGTCGAGGAAGACATGCTTGACGAAGTATGAACCGCTATATTGACATGATT
AGCGCCACTCGACCATCCTGGATA
>NODE_440_length_59_cov_310.016937
GGAAACATCCGAGGGTCCAACAGCAACATCAACGAGAGGGAAAACCCATGAAAGAGGGGC
GGGAGTTCCCTTGAGGATAAACTTATCCA
>NODE_441_length_79_cov_8.367088
ACCCAAAAAACCTTTGATAACGAGTCCTGATCCAACACTCGTTTCGTCAGCAGGGGTCAA
CAATCTGCCTTGCCCTTCATCCTCGAAGTGTGATAGTGTCGATCATGCA
>NODE_450_length_148_cov_7.722973
GCAAACAGCAGGAGAATCGGGATGGAAATGTGGGTGATGAGAAGTCAATTCACCACGGAA
GGCATCCATCCGTCTGGCGACTTCACGCGTCACCTTGTAACTCCATCTGATAGGCGCAAA
ATCGGCCTTATGGTTCATGAAACCGGAATCGAAGAATGGTTCTTGGTAAGGGGATTTG
>NODE_451_length_378_cov_19.158730
GCTAAGTCGTTCAAGATTCATTGACATATATATAATGACTTAACAACTCAGGTTGAATAC
TTTATAACTTTACTCCCCTCTCTTCTACTCGTTCGGCCTGTCTGCTATCATCTAGTCAGA
AATGCTTAATGAGCCATTGAACGGTTTTCTCGAACGATCCCTCCTTTGCAGCTTTCGCCT
TGGGGTCACTCAAGTCGCCACGAACAGCAAACCCATGGGTACATCCTTCATAGTAATTCA
TCTCGTATCCATAGGAAAATTTTCCTTGACCGAAAATCTCGTTAGCTTTGGCTTGACTTT
CGTGAGGGAACTGAACATCGGTAGTGCAACTGTTGATAAGGAGAGGTACTTGGGATTTTT
CGAAGTATGTCTCAAGATCCTCAGGCACCTTCAATAGGGATGGGGGGA
>NODE_452_length_242_cov_12.909091
GTCGTCGTCGCATGATGATGACTTCTGGAACCGGGCACAACTACAGGTCCATGGCTCACG
CTGGCTCTGAGATCATCAAGAGGGAAGGTGCAAAATCTCTCTTTAAGGGTGCTGGTGCCA
ACATTCTACGTGGTGTTGCTGGTGCTGGTGTCCTTTCACTCTACGACAAACTTCAAGAAG
TCTTGTTTGGCAAGGTCTACAAGGGAGGTTCTGGGTGAACGGTTCACTAAGTTGCTATTT
CCATATATACACTGCGCATAGACTGTCGTTTT
>NODE_455_length_32_cov_517.375000
GCAGAGGCACGAAGGCGAGGGGAGAACAAGAGGGAAACATCCGAGGGTCCAACAGCAACA
TC
>NODE_456_length_78_cov_6.282051
CAACGATTTCTACGGTGCCCAAACCCTGGCTTTGTTGCCGTACGATCAGTACCTACATAA
ATTTGCGGACTATTTTCAGCAGGGAGATATGGAATCGAATGGAAAATA
>NODE_458_length_361_cov_26.662050
CAGCCGATGTTGACCCCACCACAACTAATCCCGGCGGGCCTAAACTGCTCGACCAGCAGA
TGCACCCCATCGCGGAAGTTGGCCCTGGGAAGCTCGGTGATGGTCCCCCTGATCGTCATA
TCACACTCAATATCGCTCAGCCCAACCCACCATTTTTCGACATTAACGGTATTTCCTACA
TTTCACCCACTGTCCCAGTCCTTCTCCAAATCTTGAGTGGTGCGAAGACACCACAAGATC
TCCTCCCTTCAGAACAAATCTTCGTCGTCCCCAGGAATGCGTTGATTGAGGTCAACATCC
CTGGAGCCGGCGCTCATCCATTCCATTTGCATGGCCATGCCTTCGATGTCGTCTTACCAT
CCAATGATGACGTCTTCAATTTCAAGAATCC
>NODE_461_length_60_cov_478.066681
GAATCATGAGAGATGGTGTAAATTTTATCAACGGAAACAAGCCCAGTTGAGACAGAACCG
AGATCAGAGTTAATAACAACAGAGATACCC
>NODE_462_length_335_cov_40.047760
ATTAACTCTGGCGTCACTGTGAACGGAATAACTATCACTGGAAATACAATTACGAACAAT
GACCAAGCTCTGCGCATCAAGACTGATGCCGCCGCCACCGGAAGCACTGTCACAAACATC
ACATACTCTGGTAATACTGCTACTGGCTGTAAGAGATTCGGTGTCATCATTGACCAGAGC
TATCCCTCTACTATCGGTACTCCCGGTAGTGGCGTGTTGCTTTCGGCCGTCAACTTTGTG
TCGCCTCAAACCTCAATTACAGTTAATAGTGGTGCTGAAAGAGTGGCCGTTAATTGTGGT
GTCGGCTCCTGCACGGGAACATGGAACTGGTCCAACCTCAAAGTTTCTGGCGGTACTACA
GGTAA
>NODE_471_length_409_cov_13.550122
TTTCCATTCTTCCAATCATCTGATGATGAAGTACTCGACTTTTGTTGCTGCTGTTGCTCT
TGCTTCTGTGCAGTCCGTCTGGGGACTGATGATTAATACTCCCACGAGTGTTGTGCAATG
TCAGCCGATTTTACTTACATGGAGTGGTGGTCAACCCCCGTATTTCTTGTCTGCTCTTCC
TGGTGGTCAGGCGTCGGCTCCTGCTCTCAAAAGTTGGGACTCCACGAGCGACACGAGTGT
AACCTGGACTGTGGATCTCCAAGCAGGGACCTCTCTAACTATGTCCATAAAGGACAGCAC
TGGTGCTATAGCTTATTCGGATGCAGTCACAATTCAATCTAGTAGCCAGACCGACTGTCT
CAGCAGCAGTGGCGGAAGTGCATCTCCGGCTGGTTCAGGCAGTTCGTCTCCCGCTCCTGC
TGCCGTATCTAGTACTAGA
>NODE_472_length_398_cov_20.846733
GGTAAGGTGGTATTCAAGGCGTTAATTGTAGCGGCCACTGCGGGATCAAGCTGGGCGATC
ATGGCGCTGAAATTGGGTACAGATTGTTGGGCCTGGAGACCGGAAAAACCAGTAGCAGTG
ATCTGGAGCGATTCGCCGAGGACTCGGCTCAGGTCTATATCTCTTGGCAGGTCGGTCGTC
GAGCCAGCACTGACTGGAATGGCTAACAAGTCTGAAGTCGCACCGTTGAAACCCGTAATC
AGGTTCTGGACTTGGACGCCGATGGTGCCATCGGTCGCAGTGTTATTAGCCTGCATGGTC
ACTATATTGAAAAATATTTCGCGGTTAAGAATGGAAAGTTTGTTCAGGACATCTCCAATC
TGGGGGTTGGTGTTGGTGGTTTGCCTAGTGATGAGGGGATTCGCCAAGGCGAGGGCGGTG
GTGGCGCG
>NODE_473_length_67_cov_10.298508
TCAGTACCACTGACATGAATCAAGCGTTTGTAGATATTGCTAAAGCTGGGGGGACAACCG
TCAGAACATGGGGTTTCAACGAGGTAACTTCGCCCCA
>NODE_483_length_31_cov_169.354843
CTACACGGCTCCAAAGCATATCTGTGACTTATTTGGTTACACTTGGCTTGGTGCTCGTGG
T
>NODE_485_length_558_cov_41.926525
CGCAGCCGCTGTAGCCTGCACGACTGTTAACCTGAACAGCTTCCAAGTTCCAGCTGGCCA
AACTCTTGCGCTGAAACTTCTTACAGGCACCACAGTCAATATGAATGGCGACATCACTTT
CGCACATGAGAATTGGGCAGGACCCCTTTTCCAGATTAGTGGCAGCTCGATCACATTCAA
CGGAAACGGTCACACATTCGATGGAAATGGACCTCTGTACTGGGATGGCTTGGGAGGCAA
CGGTGGTGTGACTAAACCAGCTCCAATGATGAAGATCTCAATGTCTGGAACATTCTCCAA
TGTCAAAGTGCTCAATTCACCCGCCAGAACCTATTCTGTTTCTAATCCTGCTCCTCTCGT
TATGGACGGACTTACCATTGATAACTCTCTCGGTGACCAGCCAAATTCCAACAGTAATGG
ACTTGCTGCAGGCCATAACACTGATGGGTTCGACGCAAGCACTGAAAACCTCACCATTCA
GAACAGTGTTATTATGAACCAGGACGACTGCCTTGCCATCAATCGTGGTGCTAACATTGT
TTTCAAAAACAACCACTGCTCTGGTGGTCATGGAATTTCTGTCGGATC
>NODE_489_length_114_cov_32.649124
TGAGAGATATGTGCAGGTAATCGATTACTGATCTGTCCGAGTCTTGGAGATATGAAGAAA
GAAAGCATAAAGAAGTCACAAAGAGAAAGCCTTGATGAGCACAATAACGATAACGTTCCC
GGCCCAACCCTTGATGGTATCCTT
>NODE_492_length_214_cov_19.434580
CGCCCATGCCACTTCACGTACAAGCCCGCCGACAGGGGCCAAGATTGTCCGGGCTGGGAC
CGCCAACTCTGGAGAATTTTCTACTCTTTCGGCTGCTGTCAACTCACTTCCAAATGATAG
TAGCTCTCAGTCTATATTCATATATCCTGGGACATACACCGAGCAGGTCTCTATCACTCG
GGTAGGGCCTCTGACTATATATGGATACACTACTGATACCTCTACCTACAAGAATAATCA
AGCG
>NODE_493_length_555_cov_11.891891
GTGCTGGACGTCAAGGTGACTGGGGTTACATTAACACCGATGGCCTTGGTCTTTTCGAAT
ACCTTCTTTGGTGTGAGGACTTGGGCGCGGAGCCCATTATGGCTGTTTGGTCAGGATTTG
CACTCGGTGGTACTAGTGTAGCCCAGAACCAGCTCGGGCCTTTCATCCAGCAATCGATTG
ATCAAATCAACTTTGTGATTGGAGACGACAGTACGGAACCAGGTCGTCTGAGGGCGTCAC
TCGGTCATCCGGACCCATTCAAGCTGACCTATGTTGAAATCGGAAACGAGGACTTTTTCG
CTGCTAACACCTATACTTTCCGGTGGACCACCTATGCAAACGCACTCAAGAATGCTTTCC
CTCAGCTTCACTTTATTGCAACCACTAACGTCAACAGTCCCGTCCTGACCCCGAAGCCGA
CGGAATATGATGTCCATGTATATCAGACACCCACTTGGTTCGCGCAGAATTCATTCTTCT
ATGATGGCTTTGCTAGGGATGGCACCCATTACTTTGAGGGTGAATACGCCGCCATCTCAA
CGAACCCAAATGATATTTTCGGTCCTCCTTCTGATGGTCGTCTCA
>NODE_494_length_247_cov_56.214577
GCATCAAGGGTGGTACCAGAGTAGTGAGGAACCATTCCATTACCACCTCCGAGTGTGTTC
TTCACAGTACGCCAGACATGATCGCGAGGAGCGGGCTGGACATTCCATACATCACCAGCA
TATCCATTCAACTGTCCGCTCTTGAGAGCAGCGGCAACATCATTCTCATTACAAATGGCA
CCGCGAGCAGTATTGACAAGCCAAGCGCCTTTCTTGAAGTGCTTGAGCAAATCAGCATTG
ACAAGTCCACGGGTTCCTTCGTGCAGAGGGCAGTTGA
>NODE_504_length_168_cov_11.113095
ACTCGACGTCCCCAGCCGTGATGCTCCCGCTGCAAACAATTTCTGCGCCTGCTCAAACGA
CCGAATCCCTCCCGACGCTTTCACCTTGACACGACCTCCCATATAACTCACTGACCGGTA
CATCAGGCTCACATCCTCAGGCGTCGCCCCTGCACTCCCAGAAAACCCTGTGCATGTCTT
CACCCATGCCGCCCCTGA
>NODE_506_length_341_cov_20.348974
CAATAGCCAGTCGCAGCAAACTCTGTTACACCTTGTTCTATGAGGCCAGCGATAGCCCGG
TTCAGAGTTGGACGAGTCTGTGCCTCTCCATGATTCACAAACCATGCCGCGAGATCAAAT
TTACCATTATTCAGAGCATCAGGAGCTAAAGCATCGCCGTTGAAATAATCAACAATGACA
GTGTAAAATCCATTGCGTGCAAAATCATCGGCAAGAAGCTGAGCGTTGATTAACTTATGT
CCAAAGACATCGGGGAGGAACAGGAGAGCTTTGTCCTTGGGATAGTCGATGGTTGGTGTG
GCAATATAAACACTGACGCCGTTGATGGTAGTTTCCTTGCCCTCGGGCGTACCCTCGTGC
CTAGCACCGCT
>NODE_507_length_128_cov_7.921875
CATACCCGGGTTTGGTACACCAAGCCACCATCTCGCCTTCCTGATCACCAACGGTAGAAT
CCGGAATGGAGGGAGCCCAAAAGCAGAAATCATCGAGAGCATTGACAATCAAAGTCTGGC
AAAGAGAATCAGGGCCCTCGGTGGTAGAATTGCAACGG
>NODE_511_length_161_cov_59.745342
CTTGAATGGGAACGGGGTACTGTAAGTGGTAGAGTAGCCTTGTTGCTACGATCCGCTGAG
GTTAAGCCCTTGTTCTATAGATTTGTTCGACTTTGTTGAACTTCTTTCCTCTCCTTCAAA
ACTTCAGGGCCGGTCAAACTTTAGAGAGGTCCATTCCTGAACTGATGCTGCAGACAGATG
TGTATCAGGCA
>NODE_513_length_108_cov_8.185185
TATCGTCTTCGTTGGTATCCTCAGGTGCCTCAGCCTTGTCCTCAAGGCGCTTCTTAATTT
CGAAGGTCTCGGCTGCAAGTTTCTTGGCGTCCTCAAGAGAGTGCCCAACATAAATGTTGT
TGAAGAGGATATCTTCAG
>NODE_516_length_31_cov_267.032257
TACTATATCACCAAACACATGCTTGAGGAGGGAACGGACTTTAATAGACAACAAAGTGGA
G
>NODE_517_length_514_cov_14.963035
GGCTGGTATTCCCCCTGCTCCCCGTGGTGTTCCGCAAATCGAAGTTACCTTCGACATCGA
TGCCAACGGTATTTTGAATGTCTCTGCATCTGATAAGACCACTGGCAAATCGAACCGTAT
CACAATCACCAATGATAAAGGTCGTCTCTCGAAAGAGGAGATCGAGCGTATGGTCAACGA
AGCTGAGAAGTACAAGGCTGAGGATGAAGCTGCTGCCGCTCGTATCCAATCCAAGAACGG
CCTTGAGTCGTATGCATACAACCTTCGTAACTCTATCACAGATGAGAAACTCGCCGACAA
ATTCGAAGCCGCTGATAAGACTAAGCTTGAGACTGCTGTTAATGAGGCCATCTCTTGGCT
CGATAGTTCGCAAGAAGCATCTAAGGAAGAATATGATGAGAAGCAAAAAGAGCTCGAGAG
CGTGGCGAACCCTATCATGCAGAAACTTTATGCAGCAGGTGGTGCTCCTGGTGGTTTCCC
TGGTGGTGCTCCCGGTGGCTTCCCTGGTGCTCCCGGTGCTGGTGCTCCCGGCGGTTTCCC
TGGG
>NODE_518_length_856_cov_20.668224
TCTCAGGGTCCTGGCCATCCCTTTTCTGGCATTGGCCAAGGAACTTGGGAAGCAGGCATT
TATGATTACCGGGTCTTACCTCTTCCTGGCTCTCACCTATCCAAAGACTCAAAACTAGTT
GCTAGCTGGATATATGACCCTCAGAGGAAGGAGATGGTTAGCTTCGATGATGAAGCGGTT
GGAGAATGGAAAGGTAAATATATCAAGGAGGAAGGTTTGGGCGGAAGCATGTTCTGGGAA
CTGAGTGGTGATAAGGGCACGCAGAGGGATGGCATGGAAGGAGGCTATGGCAAGGATCTT
CAACCCGGTAAAAGTCTCATCAACATTGTGAAGAATGCCATGGGTCCACTTCACAGAGGC
GAGAATTGGCTCAAGTACGAGAAAAGCAAGTTCGATAACATGCGTCAAGGAATGCCCTGA
TTTATTTGGACACGAGATGTTGACGGGAATTCTGAAAGTCTGGACTCTGATTACTTCTAC
TTCATATCCAATGATTCGATTGTCGAGTGTAAACATCGAACAAGGTATCAACTCAATTAA
CAACTTGCGATTTGAGCGCACCAGAGAGCACCTTGCCCCCGGCGACAGGACGACCTAAAC
GGTTCTCACCGGCATTCACAATGAAACTCGCAATTGCAAAGCCGTCTGAGTTGCGGAAAG
TTACGTCTCTCATGGAATAATAAGTCGCGTTGAGAGTCTTGGGTGAAACTTCGAGCGTGA
AGAAGCCTCGGAAAAAGCCTTCGCTCCACTGTAGATCGATGTTGTCTCGAACATATATGG
AAGAAGTGTTAACTGCCTCCTCAAAGGTTTCCTGGTCAAAAGGACCGGTTGTCGAAGTTA
CACCAGTCCCAGCAAATTCGACACCAATGGCACCCTGGCCAGTCGT
>NODE_522_length_250_cov_12.640000
CGCATGGAACATGTCTTTGCATATCGTGGTAGCATATGAAGAACTGTCAGAGTCAAGGCC
AAGACGGATACACAAAACCCGCAATCTCAACATCCATCCTCACGCCCTGACAGCATACTT
TCTCTTGGGGAAGTTCTGGTCCTTCTTCTTCTGCTTCAACGTCTTCAACGACTTCTCGTG
CTTTGTTAGACGCCGCCTAATCGCCCGAGTCTTCTTGGGCCGGAGGTCAAGAGGCTTGTA
CTTCTTGTCCTTATAATATTCACGGAGATTCTGGCGGGCC
>NODE_523_length_31_cov_806.645142
GAAGATCAAAACTGGGCAATTGAATGGTCCAGCCAAGGCTGCTCAGACCTTAGCGACTGC
C
>NODE_524_length_813_cov_21.922510
GGCTTTGAGAGAGATGCTGTTCTTATTAATAGCCAATACCCTGCCCCTCTTATCACAGTC
AACAAGGGAGATCGTCTCGTTATCAACACACATAATAAGTTGAGCGACCCTCGTATGAGG
CGTAGTGTTTCTATTCATTGGCACGGGCTCTTCCAAGCAAGGACGTCTGATATGGACGGT
CCTGCCTTCGTGAATCAGTGCCCTATTCCGCCAAATACCACCTTCGTTTATGATTTCAGC
GTTCCTGGACAAAGCGGAAATTTCTGGTATCACTCTCATCTCTCGACCCAGTACTGTGAT
GGCTTGCGTGGCGCTATTGTGATTTATGATCCAAATGATCCATTGAAACATCTGTACGAT
GTTGATAATGAGGATACTGTAATTACCCTGGGGGAGTGGTATCATATCCTGGCGCCAGAC
GGCAACAATGCATTTTTCTCAACTGGTATTGTTCCGGTACAGGACTCTGGCCTGATCAAC
GGAAAGGGAAGGTTCAATGGTGGTCCTCTCGTTCCATTTGCCGTCGTCAACGTTGAACAA
GGAAAGCGTTACAGGCTCCGTATCTTTGCTCTAGCTTGTCGGCCGTTCTTTACCTTCTCT
ATCGACAACCATAACATCACATTCATGGAGGCGGATGGCATTGAACATGATCCCGTTGAA
GTTCAAAACATAGATATCTATGCCGCTCAGCGAGTCTCTGCGATTCTCAATGCCAACCAA
CCAGTCAATAACTACTGGATACGAGCACCTCCAACTGGTGGTAATGCAGCTAACAATCCC
AACTTAAACATAAGTCTCACACTTGCTATCCTTCGATACCGAGGCGCAGCCGATGTTGAC
CCC
>NODE_525_length_81_cov_20.592592
GTCGCATTCCCCGACAGTGGGGGAAGCTTGGTTAATGCCCTGGCAATTCACACTCAGGCT
GCAAATACTCAATCCGCGGTAGATGCTACGACTTCTGATGTCAACAGCATT
>NODE_526_length_536_cov_28.781717
TCCACGCTGAAGTTATTTTGTTATTGTTATTTTACATCTTGACAATCAATCCTGATACAC
TTTATCTAATAACTGCTCAGCACTCGGTGCTCTGGTAGACTTGAGTGGTGAAACAATTGA
AGTTATCAGCGTTGTCAATCTGTTGGCTGGCAGAGAGGCTTTGGTCACTAGAACAGCCAT
AAATAATATCATCAGTTCCACTAGTGGCGTGGGTCATCTCGTGGAGGGTGGTTCCACCGC
GGATGTTACGGGAGGCAACAGAGGTACCAGAGCAAAGGCGGTTGGTGGCAACCTCGGCAA
AGAAAAGGCTGCAGTAGTAGATGTTAGTGGTAGAGATGACAGTGTATGCAATGACACCAC
TGCTGCAAGCACCAAAGCTATCTATGCAGCTCAAAGTGCGAGAGCCAGAATTCTCATTGG
CAACGTTGTTAAGAATACGGGTGACGGAGGTGGCAGCGTTGGTCTTGAAATAAGCCCTAA
AGAGGGAATCGGATGCACCACGAGAGGAAACATATGAGGAGGAAATTTGGGCCAAAGTTT
TAGCCTCGGAGTAGGAAGCATCGATG
>NODE_527_length_372_cov_9.725806
TACGATACACAATGCCAAGTGCTCAAGAAACTATCAAAGTTTGTCATAGTACGTATCGAG
AGGAGGAACTTCTTCCTTGAGACCTTTTCGTTTACGAACACTCTTAACCAGTTCCTCCAT
TTTGCTGCCTTTCTCGAGAGGATCACCATTCATCTGCTCCCAGTGGTCGAAGACTGACTG
GGGGAATGCCTGGCCACCGGTGTGGGCGCGTAGCTCACCATTGAATCCCAATGAGTCAGC
GACGGGAAGGTAGGCCTTCACTGTGAACATGGGTGTTCCTGGTCGCTGTTCTTCGCTGAA
GACCTGACCACGACGTTTGTTCAAGCAACTGTAAATTCCACCAATAGCATTTTCTGGACA
CTGGATTTCAACTAGGTAAACAGGTTCTTGTAGTGTCGGCTG
>NODE_528_length_299_cov_22.214046
CTACCTGTCGCTAACAGCATGCAAAAAAAACAATGAGACATGGAATCTACTCGTCAACAT
TCGCTTCACCACCCTCATCCTTGTCGGCGGCCTCCTGCATATCTGAAGTCCACAACGTAA
GATTATCACGGAGAAGCTGCATAATCAATGTTGAGTCTTTGTAGCTTTCTTCTGATAGTG
TGTCGAGTTCGGCGATAGCATCATCAAAAGCTTGCTTAGCGAGATGGCAAGCACGGTCTG
GGCTGTTCAGAATCTCATAGTAGAACACGGAAAAGTTGAGAGCAAGACCAAGACGAATAG
GGTGCGTAGGAGGAAGCTCCGTGACAGCA
>NODE_529_length_36_cov_383.388885
TCATCATAGTTCTTGATCCTCGCAGGAGAGAAGAGAGCCACCTCAAAAGTCTTGACCATG
AAACCA
>NODE_534_length_73_cov_10.260274
GTATCGGGGATGCTCAAGTTGTCCTTGCTGGCGGGGGAATTGTAAATGCGAAAGACGATG
AAGAGCTGCTGTTTGCTTTGAAAGGTGCTGGGCATGCTTTTGG
>NODE_539_length_439_cov_51.375854
GCTGCCGAGCAGGAGCCCCGTCTCCTTGGCACCATTGAAAACAAGCTCGGGATTCAATCT
TGGCTTAAAGATCAGGGTCATGAATTTATTGTAACAGACGACAAAGAGGGACCTGACAGC
GACTTCCAGAAGCACATCGTGGATGCCGAAGTTCTCATAACTACCCCATTCCACCCTGGT
TATCTCACTCGTGAATTAATCCAGAAGGCGAAGAACCTCAAAATTTGCATTACTGCTGGT
GTCGGATCCGATCACATTGACCTGAATGCTGCTGTTGAAAGCCGTATACAGGTCTTGGAG
GTATCTGGTTCCAATGTCGTCTCAGTGGCTGAGCATGTTGTCATGACCATCCTGCTTCTC
ACTAGGAATTTTGTACCAGCTCATGAGATGATTGAACGTGGAGACTGGCAAGTATCTCAA
ATCGCCAGGAATGCCTTTGATCTTGAAGGCAAGGTCGTTGGTACCATCG
>NODE_542_length_65_cov_284.846161
TTAAGATTGAAATCAGGATCAGCCTCCCCAAACAAATCAGTAAGCGGCAAGAAATCAAGA
GAACCATGTCGAGAGGGAGCTCTGGAAGGTGGAAG
>NODE_543_length_82_cov_6.658536
CTCAGTACGATTTCCAATACCAGAATTTAGCAGGGCCTGTGGTGAACCAATAACACCTCC
CGCTAAGATCACCTCCTTCCTTGCCACGAGTTTCTTTCTTGTGCTCTGCCTA
>NODE_546_length_185_cov_14.151351
TGATTTTTCCAACTTGATGGAGAGGGTTCCTTTTGTATTCCGCTCGACCTTGCGGCGTCC
AACTTCACGGGTCTGCAAAATGGACAGAACATTACGATCCAAATGTTGTATGACGGAGGA
GACGGCAACTTGTTCCAATGCTCTGATATCACCTTGACAAACAATACTTCTAGTATCAGC
TCTGTGTCATGTACAAACTCGACAGACACAAACTC
>NODE_549_length_285_cov_13.845614
GGCCACATCGGTAACTTGGCTGAGGCCGTCAAGGCCGGTGTTGAAGCAGCTGGCGGGCAA
GCTACTATACTACAAGTCGCTGAGACGCTCGGTCCCGAGATCCTCACACTCATCAAAGCG
CCTCCCAAACCCGGATATCCCCTTGCGAAAGTTGATGACTTGGCCCTATATGATGCTTTC
ATATTTGGCATTCCTACTCGTTTCGGTAACATGCCAGCTCAATGGAAGACGTTTTGGGAC
GCTACCGGTTCTTTGTGGTTCAATGGTTCACTCATAGGAAAATATGCAAGTCTTTTCGTC
TCCTCTAATTCGTTG
>NODE_553_length_472_cov_40.722458
AATTTTGGCTATGTACATGCATGCGTCTCTGCAATAAACGAATAAATCGAAGTCCTAGTT
CGTAAACGATACACTCTCGACACACCACATGCAAGCACGAGTCTTACAAGTATCAATTTT
TGATAGTGAACTCGTTAGACTGAGCATAGATGGTATTGTGGTCATCAACATCCACCAGGT
TAGCACGAAAATGGTCTCCAGTGGGGAACCCTCCAGGTGGAGGTGGGATATTTGAACTGT
GATCCTGGCCTGGAGATCCGCCATCAATGTAGGAGGAGATCAGGGCATTGTAAGGAGGTT
GTTGGCGCGTCAATACAACGGCAAAAGCCTTGTTGTCAGTGTTCACGCGGTTCCAGGTAA
CACGGCCCACATGATGAGAGCTCCAACCCTCATTGTCATTGGGGGACTTGACGAGGTACG
CCAAGGACGAGGTAACCAAGGACAAGACAAGAGAAGCATAAACAACGAACTGCATGTTGA
AGACGATGACGGGTTGCTTAGG
>NODE_554_length_388_cov_34.342785
ACTTTCAGCAACGGATCTCTTGGCTCTCGCATCGATGAAGAACGCAGCGAAATGCGATAA
GTAATGTGAATTGCAGAATTCAGTGAATCATCGAATCTTTGAACGCACCTTGCACTCCTT
GGTATTCCGAGGAGCATGCCTGTTTGAGTGTCAGTTGTTTTTCAACCTACCTATGTTTCT
TGCTGGGTGAGGCTTGGATGTGGAGGAAAATATGTGCAGGCCTTTATGACTATGTCATGG
GTCGGCTCCTCTGAAATGCATTAGCGGAGCTGCTTGCAACCTTGCTATAGGCGTGATAAA
TAATTTCTGTGCCAAGTGGGGTTTGCCTTGTTGTGGTTTGGCTTCCAACTCGGTCTGTGA
AGACCCTTAACTGAATATCTTGACCTCAAATCAGGTGGGACTACCCGCTGAACTTAAG
>NODE_561_length_32_cov_1517.437500
GTAACTCAATCTTATCTTCTGGAGTTTGTTTTCGGGTACAGATTTGATGACTTGCATCTT
CA
>NODE_569_length_69_cov_4.666667
CACGCTCAAGCATCAAGTTCAGCGCACTCTGTGCAACACCAATGGTCCTCATACAATGAT
GAATCCGTCCAGGCCCAAGTCGTCCTTGAATAATTTCAA
>NODE_571_length_502_cov_16.872511
CAACGATCGACCAAACCTCCCGTATATCAATGCCATGGTGAAAGAATCACTGAGATGGCA
ACTTGTCACTCCCCTGGCTGTGACCCATATGGCAACAGAAGCAGACGAATACAATGGGTA
CTACATTCCCAAAGGGACTGCCATCCTCGGGAACTCTTGGTCAATCCTGCATGATCCAGA
AGCATACAAAGATCCATTTGTGTATAACCCTGACAGATTCTTGAAAGACGGGAAGATTGA
CCCTGCAGTGCGAGATCCCACGGTTGCGGCATTTGGATATGGGCGGAGAATATGTCCTGG
GAGGTTCTTTGCCCAGAATTCCTTATTTATTTTCATATGTCATATTCTGGCTGTTTACGA
TATCCGACCCGCTCTGGATGATGATGGAAAAGAACTTGAGATTAAGGCTGAAATGACAAA
TGGGCTGCTCTCATACCCTGTAGCCTTCTCATGTAGGATCACACCGCGCTCAGAGAAGGC
TGAAACTTTGATTCATAACACTAGCTTAGTGGACTAGGCAAGAGACATTAGG
>NODE_581_length_188_cov_18.132978
TTCGATGTTGTGAAACAAGCTAATGACTCTGATTATGGTCTTGCATCTGCCATTTTCAGT
CAAGACATCAACAGAGCGCTGAATACAGCACATAAGATCAAGGCTGGAACTGCATGGGTC
AACCTTGCGAACCACCTTCATGCCAGTGCTCCATTTGGTGGCTTTAAGCAATCCGGTATC
GGTCGGGAACTGGGAGAGTATGCTCTTGCAAACTATAC
>NODE_584_length_100_cov_15.450000
AGAGTGGTTAGAGGCGTAAACTCGGATGGTTTCAAGACAATGCTGTTTCCCGTGGCAAGT
CCAGGCCCAATTTTCCACGCGAACATAAGAAGAGGGAAGTTCCACGGAACGATTTGACCG
ACAACACCAA
>NODE_585_length_100_cov_19.990000
TTGGCGGGCCAAGTCAACTTCGCTTCTTGCTCACATTTAATCTTGTTACCACACGCAATG
GCCGCCGTCAACGACAATGTTGCTACCCATGCAGAAACTCGATGCATCACTAGCCAACCA
TGCTACAACA
>NODE_586_length_435_cov_18.777012
CAGGTCTACCTGCGAGGCTATATTGAGGGTGCCACCGACTTTATCTTTGGACAACGAGGC
CAGGCGTACTTCGGCGGGAATACCATTGGCGTCAAAGGTGCTGGATGGGTAACCGCTAGC
GGACGAAGCTCCGATGATAGCACAAGCTATGTATTCAATGCGAATACTATTGTGACAGCA
TCTGGTGCCTTTTCAAACGCTACTTCTCGCCAATACTTTGGACGACCATGGAGCAATTAT
GCTAAAGTTATTTTCAAGAATACTGTTGTCACCGCCCCGTTTAACACTGCGCTTTGGTCG
GAGTGGAGCACTTCCACTCCCAACACAGACCATGTCTTTTTTGCAGACTATAATACTTCT
GGTGGTGGTGTTAGTGGTGCTTCCCGTCCGAGCTTCGCTACAGTCCTTTCAGCTTCTCAA
GCAGCTGCTTATACGATCTCGAGTGCTGTTGGAAGTGACTATACC
>NODE_592_length_88_cov_86.352272
GAAACATTGCCATCGAGGATGTCAAAGTCTTTAGCGAGAACTTCATCAGGATGCTCAATC
CCACCCTTCCTTAGAATAAGGAGACTACTAAACCTATCGGTGATCTGCTTCGGGGGGT
>NODE_594_length_92_cov_8.576087
TCGTTTTTTTCTCAATAGTTTTTGCTTCTCCCATTATCGTTTCGTGATGGCTCTCAAGCG
CATTAATAAGGAATTAATTGATCTTGGTCGTGACCCTCCTGCCTCTTGCAGCGCTGGTCC
TA
>NODE_596_length_81_cov_270.716064
CTCCTCAAGCATGTGTTTGGTGATATAGTAGTTCCTCCAAGAGATGTTCGTCGTGTCCTC
AACGTCTATGATCCTCGCTCTTTCAAACATAAGATGAAGAATGAAGTTCGA
>NODE_599_length_319_cov_15.335423
TCTAGCTTTCTATAGACACCAAAGTCAAGCTATACAAACTTAAAAAATCATAACAGCATC
CAACCATTTAGGACTACAAAAATACAAGTCACAAAATCACAGAGATTATCGCGAAATGCT
AGGACTCAGAAGAGGCTGTCAGCACTAACGCCAATGTTATGCCTAAAAGCAATAGCCTGA
GCACTAGACTTGACTTCGAGTGGTTCGATGGGCTGGTTCCAGCCAATCGCCTTGGCAATG
CCGTTAGCGAGTTCTGGGGAAACAGTGTAGAAGACAGATAGTTGTCTAGCCTTAACCTCA
TTGCTCTTAACTTGACCGAAGTGACCAGAGACATTGCTGATGTAGGTTT
>NODE_600_length_479_cov_12.688935
TGTAGCATATTCGGTGGTGCCGACCTTTCCAGCACCAACCACTACGGTGCCCCAATTCCA
CCTTGGGAACCCGGATGTAAGCCTGGCTGGTATTATGGCCCTCACCCAGGAGATCACCCT
GATCTTCCGTGTCTGGGAGGACTCATTTGTAAAATTTTGGACCTAATTCCCTTTATCATT
CACTGTCCCCCTTCATTTCCTCCACAGACCCCACCATCCAAACCTCCTCCCTCAGGTGGA
TATTCTCAGACCTTCCATAACATCACAGCTGCTGTTCAGGCAGATGATTACATGACTTTT
GGTCTCGTCGAGACAGTGCCTGACTGCGAGGCCATGTGCGACTCTGTGAGCGGTTGTAAC
TTCGTGAACACTTACCACGATGTGAACGGCAAGGATGGCAGCCCTCTTCTCACTTGTGCC
CTTTTCTCTAAATGTCACGGAGCTCAAGATGCCGATAACAGAGGTGGTCAGAGTCAACCT
GATGGCAGCATTGATTTCATCACTAACAA
>NODE_601_length_68_cov_564.132324
TAGCGCAATGTTGGATTTGAAAGAGCAGCGTCAAGAAGAGCATCCCACACTTTGGCATCA
TAGTTGTTGCCTTTAAACTTAACAGTGTGAAGAGTGCC
>NODE_602_length_127_cov_7.496063
CCCCGCCATGTTGTTGGTCAGTCTTTTGACGTGGGAACATCCCTGACCAATGGATTGTTC
CCTCGTCTCCCGAGTCAGCAATACAGCTCTACTCTACAGCCGCGTATCAAATCATTCTGC
GATTTCAACGATCCTTTCTGCAGCTCTGGTGTTGATG
>NODE_605_length_445_cov_18.292135
TCTTCTGTGCATCACAGAAGTCGGTAGTGACAGAATCGAAATCGCTCATGCCTGGGATGT
TAGTCTTGGAGTTTTGGATAACACGTCCATCTTGGACATAGAGGCGGCGAATCTCGGAGA
GTGTGCCGGAAGTGGCGTTGTTGTTAGTGAGGAATTGAGTAACAACTGTAAACGGACGGG
TGGTGTCGACTGTCATTCCGGGACCATAGAAATTCTTGACGCCCATGCGGAAGGAGTTGA
AGTCACAACCATCAGGGTCACAGAGACCGTCAAAGCGGCTTTGAATAGCACAATCCTCGC
CAGTGCACCTAGTCTGTCCATCAACGGTGCAAGAGTGAGGTGTAAAGGCTGCAGAATTGG
AATTTGCCTCCCAAATGTCCATCTCGTTGCAGCAAGTGCCGAAGTTACCAGTACCGGCAT
TGGGATCACTGGTCGAAGGAACCCATCCTTCGGAGTTGGCGACTCCGTTAATGAA
>NODE_606_length_301_cov_20.946844
GATGCTCACCCATTCCATTTGCACGGCATGTCTATGCAAGTCATCAGATCTACGTCCTCC
AATGACACCAACACTGTCAACCCGATTTCTCGTGACGTCGTTGGTGTAGCAAACACTGGC
ACCATCATCCGCTTCACGACTGAAAAGACCGGACCTTTCATGTTCCATTGTCACATATTC
TGGCACAAATTCGCTGGTCTTGCTTCAGTCCAGCTCGTTGACCCTCAAGGCACTCGTGAG
AACGTTGAAGTCAATCAAGCATGGAATGCTCTTTGCCCAGCTTACGATGCTCTTCCTGCG
GAACTCCAGTGATCAGTTGACGTTGATTTGT
>NODE_607_length_347_cov_16.175793
TATGCTTGGTCAAGGCGTAAGATCACACCTCCCTGATAACCTCAGGTAGTCAAACAACGC
AAACAGATCCCTGGTTGTCAGCCAGTCTCTGCACAGTGGTTCTCGCTGCTCGGTAAACGC
CGTGCACGCATGTCCATCATGTAACACCTCTTTGACTCTAGGCTTTTTCAGCTTTATCGG
TCGCAGATTCCCTGATTCAATATCTTGGGCCTTAGTATCACATGAGCCACTCTTAGCTCC
CTGCTGTGCGGAGAATTATCAGTAAAGATACAACCTGTTGCGCGGATGGGCGCAATGTAA
AGGCGTGGCTCAATTCCACGCCCGATTGCTGTCCTTCACCTGGGCGACTTGCTCAGGAAG
CTCAAATTCTCGTGCGG
>NODE_609_length_165_cov_45.418182
CGGCGCAGGCCGCATCGGTTACCGTGTCCTTGAACGTCTTGTCCCATTTAATTGCAAGGA
GCTTCTTTACTATGACTATGCACCTCTTCCAGAAGCAGCTGCCAAGGCAGTGGGAGCACG
CAAAGTCACCAACCTCCAAGAATTTGTCTCTCAATGTGACGTTGTCACTGTCAACTGCCC
TCTGCACGAAGGAAC
>NODE_616_length_148_cov_28.344595
CCACCCTGAAGCATGAACTTGGGGATCACACGATGGAAAGAGGATCCCTTATAGCCAAAG
CCATGTACGCCAGTCGCGAGCTCCCGGAAATTCTTCGCTGTTTTGGGGACGACGTCATCG
TAGAGCTTGAAGGTGATGCATCCAGCAGGTTCGTCGTTGATGGCGATGTCGAAGTATA
>NODE_618_length_612_cov_20.759804
TGTTAAGGTCACGCTGGAATGATATAGCCGAGGAATATCGGTTGCAGGCATCCCAGTATT
GCTGATGCGTTTTCCAAGAGGTGCGTCGGGAGAATATAACGATGGTGTGAACGCAGGATG
ATCAGCATTAGAGGTTGTATCAATACCCGGAGTGATCGGAACAGCATTGTAACCACCATA
ACCAGTTTGAGCACCATTGATGATGAGAACCTTGCCATTTGGCATCAATACCATCTCATT
CATTATCCTGCCTTCCAACATCCTTTCAACTTGCCAGCCACGTTCGATCCCCTCTGGAGT
GATAGTAAGTCTGCTGCACTGATCTGAAGTAGGATCCTGAGTGGAAAGTTGGTCTAGTGG
GGCCAGATCACTCGCGTTGGATCCTCCACAGACGAGTATTTCCGAGACGTAGTCAGGAGG
GTGGAGAGGCAAAAGAGTTGCCGTGCCATCATAAGGGTTAGAGGCACGTACACCATTTGG
CAAATCTGGCAGCATAGTCTCCTGATCCTTCTCGATATCATAGATGATACTTTGATTATT
AGCTAGTAGGAACATTTTACCATCCGACAGTGCGAAGATACGGGGGAACATATTCACCGG
GAAAGCACGCTCCAGTACTTGAAGAGGTCGGGGCTGTCCACC
>NODE_628_length_78_cov_216.961533
TGATGACCAGGACGAGGGACGCTTTGGAAACGCCCAACCACATGGTCAGTAGGAGGAGTT
GAAGCGACAGCAGTTGGTTTGAAGTCGTCTTTAAAAGGGGGCTTGATC
>NODE_629_length_100_cov_10.720000
CGGAGCTGTTCGGATTCGTTGTATTTGATATGTAGAAAGCAGCGGACCAGTGAGGGTGTT
CGGAGTTGAGCGTGATGAAACCTCCACTGAGGGGAAATTCAGTCCGGTCCGTAGTAACAT
TCGTGAAGCA
>NODE_631_length_85_cov_27.294117
CCTGTGAACTCGCCAAAGCTTGAAGCTATTGTATATGAGGGAGAGGCCGCTCCATCATCT
TCATCATCTGCTTCTTCTGCTTGAGCACATTGTTGAGCACGGCTCATATTTAGAA
>NODE_634_length_295_cov_10.006780
GCCACGGCAAAGTGCAATCCTGCATCAGCTGCACGGTTAACGGCCAAATCAAGACTGGGG
GATTTGCCACCACCGAGACTCATGTTGGCGACGGAACCCTTGTGCTTTGCCTTGCCTGTG
AGTGCAAGTTCATTAGCAGCGGCTATTGCCTTTGCTGTGGCCTGTCGAGCAGCCCATTGG
ACACCAGCGATTACATCTGACGTAGAACCGCTACCATCAGAACCAAGCACCTTGACAGCA
ATAAGTTTCGCCTTCTTGGCGATACCGTACGTGCGTGAACCAATAGTACCAGCACAGTGA
GTACCATGACCAACACCATCTTCAA
>NODE_638_length_189_cov_45.883598
GCGTCTTCCTCACCAATGGCGGTTCCGCGAAGTCAATCAGCTACTCCGGTGTTCCCAACC
ACGCTAACTTCTTCGAGTCTGGCGGTGCACACGATCGTTGCACCAATGGCGCGACTATTG
TCACCGGCGCTGGCTCTGGATGTGCCACTGGGCCCGCTGGATTCAATCTTGAGAGCTTCA
ACATCTCTTAAACTGCCGGTCCAAGCAGGTAGAGATAGT
>NODE_639_length_380_cov_13.857895
CTCGGCCATGCGAGTAATATCAGATTTGATGTATACATAAAAGCTCGATATATCCTTCAA
GCTACACTGCCTTTTGCCCATTTATCTCCAAAAGCTTAACCTCGAAAACAAGGTCGGCGT
AAGGTGGAATGCGCCCTCCACCAGCACCGCTTGCACCATATCCGTAGTCCGAGCTGATGA
TCAGTCTGGCTTCCTGACCAAGCGACAACTTACACACCCCTTCATCCCATCCTCTGATAA
CTTGCCCAACACCGATCTGCGTCTCAAACGGCATGTTACGATCGACACTAGAATCGAACT
TTTTCCCATTGCTCTTAAGAGTGCCTGTGTAGTGCATCTTCACCTTATCCCCAGGTTTGG
GAAAATTGAGACCGTCGCCCGCTTTGATAGTTTCTATTTCTACGCCCATG
>NODE_640_length_118_cov_11.313560
CAGGATCTTTTCCGTGGTACTCTCGAACCCGTCGAGAAGGTCCTCCATGACTCCAAGATC
GATAAGGGTCAGGTGCATGAGATTGTTCTTGTTGGTGGCTCTACTCGTATTCCCCGTATT
GTCAAACTCGTATCCGACTTCTTCAATG
>NODE_641_length_81_cov_9.950617
GCAGGACAGGAAAATATTAGGACGGTGCATGAACCGAAGCCCATACAAACCGCAGATTCC
CCCTGAGGACAAGGTCGCCGTGCTATGGGGGGCCTCCACGGCCCACAAACC
>NODE_647_length_86_cov_4.162791
TCTTGTCCAATCGACACCATTCTTCAGCTGCTCAAGCGTGAGGAAGATGAGCACTGTCGT
GGGTTGCAGCCTGGTCCATGCAGGTACCCATCCCTTGAACATGAACATCGGACCCT
>NODE_649_length_137_cov_9.510949
TCAGTGCCAGTCACCATCCATGCACCGACTTCCTCACATGAGGCGTCCCTTACCACTGCC
CTAGAGTCCTCTACCTCCACATCCAAGCAGGCGGAATCCTCAATGACGACGGAGAAGCCT
TCTCCAACTTCCACCACCAAGGAGGCAGAATCCCCAGTGACGACCAA
>NODE_653_length_317_cov_22.334385
TACATTTCCGGAAGCCTCAGACAACACCAGAGCTGGCGATAGTAACCTTCTTGTTGACTT
TGCCAGAGTCCGATCCCAAACTTTCAATCTTCTTAACCAAGTCCATACCCTCGATAACCT
CGCCAAAGACAACGTGTTTTCCATCAAGCCAGGAAGTTACAACGGTTGTGATAAAGAATT
GAGATCCATTGGTATTCTTTCCTGCATTAGCCATGGAGAGGAGCCCAGGTTTTTCGTGCT
TGAGCTCAAAGTTCTCATCTTCAAAGCGCTCGCCATAAATAGACTTGCCACCAGTGCCAT
TGCCCCTGGTGAAATCACCACCCTGAAGCATGAACTTGGGGATCACA
>NODE_660_length_83_cov_21.518072
AATACAATTCATAAAAATACGATAGTCAAAGCCCAGTACTCAACACTTAGCATTTACATT
CACCAGTCTTACATTGGCAGCTATCTCCGCAGCTACAATTGCTGTTGCCGCCG
>NODE_667_length_64_cov_10.406250
GATGCTCACCCATTCCATTTGCACGGCATGCCTATGCAAGTCATCAAATCTATGACCAGT
AACGAGACGAACACTGTCAACCCGATTTCTCGTG
>NODE_669_length_124_cov_9.000000
TAGGTTCGTGGTTGAGTCGTAGTGCACTTTATCAAAGTACCCCATATCAATGATCACCCC
GTCAGATGGACTCTCTCCAAGCCCCCCTGAGCGCACTGCGAATGGGATATCGTTCGCACT
TAACCACGATAAAGCTATAGATACGTCTTCTGCA
>NODE_674_length_207_cov_29.367149
TGACGATCTCAAGTTCACTGCCACTGTCACTAACAATGGTGAGGAGACCGTCAAAATCTT
GAAGTATGGTACCATCCTGGACGACAAGCTTCCCTCCAAGTCCTTTACTGTCACCAAAGA
CGGCCAAACGGTTGATTTCACTGGTATCAAGATGTCCGTGTCTCTTGAAGATGCCGATGA
CACTGCATATGTGTCCATCAAACCTGGTGAGACTGTCACTGCAAACCACGAAGTCGC
>NODE_676_length_267_cov_10.584270
TCTTGCTCGTCCAACATATCATACAGAGTAGAAATCTTCCTATCGGTGTCAGCAATGATA
GGGAATTGAACGTTGGTTGAACCATAGTTATTGATGTCTTTGATCCATTCACCGTGCTGT
TCATTGCTATCCACAGAAAGACCGATGACTTTGACACCACGTTTCTCGAAATCGGCGGCA
CGGCGAGCAACCTCACCAAGTTCTGTAGTACATACAGGGGTAAAGTCACCAGGATGAGAA
AACAGGATTGCCCATGAATCACCAATCCAATCATGGAACTTGATTGGCCCAGCAGTA
>NODE_677_length_131_cov_9.259542
TCAAATGTTGGCTCTCGCTTCTGCTGCTTTGGCACTCCTCACCTCTAAGGTTCAGGCACA
TGGTGGCGTTATTGCTTATTCTTGGGACGGCCAGTGGTACGATGGATGGCACCCTTATAA
TACTCCCGTCGGCCAAACCACCATTCAGCGCCCTTGGGCTA
>NODE_680_length_131_cov_8.305344
TTCCGTCAACAAGTTAATTGTTCCCAGCTGATCTTCCTCTCCCCAAATGCCCCAAGCGCA
CCCTGTGAAATTCCTGAAGTTGGGCAATTCATCAAATGTTGGTAACTTCACTTCACTGGT
AGTGCCTGTGAATTGCGAAGTGACCTTCTTCAATCGGTCCC
>NODE_691_length_113_cov_9.097345
CATTGGTGATGTTTTCCTCCGCCGCTACTTTACCGTTTACGATCTCGGCCGCAACGCTGT
CGGCTTTGCTGAGTCCACTTGAGGAGCTACAGTATATGAGTTAGATGGGAGGGTCGGTGA
TTTTTGATGGTGTCTCGATATTT
>NODE_693_length_31_cov_22.322580
GCCAATATTTAGCTTTAGATGGAATTTACCCCCCATTTTGAGCTGCATTCCCAAACAACT
C
>NODE_694_length_59_cov_48.593220
CTCAAGGGCCTGATCCTGCTCCTATTTCTAATTCGCTGTTCTTGGGTGCTAATTCCCACC
CTGCGCCTGGTTCCTCTTTGGCTGTGGCG
>NODE_697_length_31_cov_72.193550
TCCTCACTACTCTGGTACCACCCTTGATGCACAAGCCCGTTACGCGACTGGTACGAAATC
C
>NODE_698_length_182_cov_11.846154
GAGGTGGGGTTTCAGGAAGCCAGGCTAACGTGTTCGTCGCAAATCATGATACTGAACGTA
ACGGTGGATCTCTGAGATACGATTCTCCATCAAACACATATATCACAGCAACAATATTCT
CCCTGGCTCATCCTTACGGAACACCAACAATCATTTCCAGCTACTCCATCTCAGATAATG
ATGCTGGCCCCCCGAATAACGGTGCAGGCGCA
>NODE_699_length_178_cov_8.033708
CGTACCAAAACTACCAAGAGGGCTTCTCGCGTCCTCATCGAAAAATATTACCCCCGTCTT
ACCCTCGATTTCCACACCAACAAGCGTATCATCGATGAAGTTGCCGTTGTCCCTTCAAAA
CGTCTCCGTAACAAGGTCGCAGGCTTCACCACCCATCTTATGAAGCGTATCCAAAAGGGT
CCTGTCCGTGGTATCTCATTCAAACTCC
>NODE_703_length_168_cov_21.375000
TTCCATTCTCACCAACTTAGAAGAGATTCACGGTGGCTCTCCATGGGGTGCTGGAACATT
TGCTGGTGCAGATGGTTCACGGTTGCCATCCAAACTTGAAGTAGATCTGGCCAAAAACCA
GGGCAAACATTTCTACAGCATCGTCGCAAAAGCCTTCAAGGCTTGACTTGGTCACATCCC
TTTTCGATAAGCACCTCA
>NODE_704_length_372_cov_8.717742
CTCAAGGTTACGCTGAGCATGGTTGGAGAGTTTTTTAGGCTCTTCAGGGCCAGACTCAGT
TGTCTGAACCTTACCCTTCTTGGTGATGGGTTGGGCATAATGGGCTTCATACCACTGACG
GAAGGGAGCGGCATCAACCTGGATGATGGCACTCTTGACAAGCGTGTTTGTTCGGACAAG
TTCATTGTTGGAAGCGTTATACACGACACCAATAATCCTAGTCTTCCGAGTGACATGCTC
TGAACCCCAGGCATAATTTCCACTATCGAGACGAAGAGCACGGTACTTCTCAGAACCTCC
ACGGACACGAACTGTATGAATACGCTTAGGACCAAGTTTAGTGTTGGCAGGTTGACGACC
AAGTTCGAATTTTCTCTTCTTGCGGTAGTGGGCACGTTGACC
>NODE_705_length_168_cov_6.136905
TTCAGGCAAAAGATGGGCGCCGCTTTTGAAGATGCTCCTGACTATACAATAGATACAATG
TATGGGAGAAGGGAAAGGGATACAAGGTGATATTTTAATCAAAGAGACCGAAACCCATGT
CATCATCCGACTCTTCCTCTTTCTCCTCCTTCTTCTCTTCCTTTTCCTCTGCTGCTGCTG
CTGGAGCACCACCAACAG
>NODE_712_length_71_cov_78.732391
CAAGCCCGTTACGCGACTGGTACGAAATCCATTCTCGAGAACTACATCACCGGCAAGCCC
CAGGACCCACAGAACATCATTGTAGGTCTCGGGAAATACGA
>NODE_713_length_306_cov_24.068628
AGTAACTTTGGGAAACATAATCAGCCCCATGCTGTTCATAGGCATCCCACTGAACCTTCT
CCCTATCAATCCAGTCCATCCCTTTGGTTTCAATCATGCGATCAGCGAAAGCACCAGCAA
AACCAGCAAAAATCTCTTTAGCTTTCTCGTGACTTTGCGGTTGACCCTCACGCTCACAGT
GTTCGTTGTATGACTTTGCAGCCTCATAGGATGCTGCAGCAGCAATCAACTCGTGCGAGA
GTTTCGCTTCATGAGGAGCATTCTGAACCTCGTCATACGCTTGAGCCTGTTCGGAGTCGT
CTGAAAACCAGCTCATTTCAGGCCTAAAAAAAGACA
>NODE_717_length_584_cov_9.594178
CGCGTGGATCAACGGCGCAGATGACTTCTGTCTTTGGGCACCTCCTACCCCCGGTGATAT
TGGCAGTACTGAAGAATATGAAGTCGCATGGTGCACTAAATCCGGTCGTGGCACTCGCGT
TATCCCAGATGGAACTCTCCAAGGCGTACACTTTGTTGAAACCCCTGACTATGTCCAGAT
CACTGGTGTAGGTGCTTTCACCAATATCAACATTCCTCAAGGCGATTATGGAGGTGAACT
TGATAACCGTGGAGCTACTGGCAAGGGTAATCCTGTCGGTGGATTATTGTTTGGTAACAC
GTTCAGCAAAGATATGCAATACCATGAATGGACTAGCTTTATATCCGATTCCATGTTCTG
CATTCGTGCATGTAAAGGTCCCCAAGCTACTCAACTGTGTAATCATATCTACGACGAGAT
GGGCTGTGAATGGAATATGCCTGCTAATTATGAATCCGGAGTGTTCGAACAATGCCAAGG
TGACGACGCTCTTCCAATGGGTATCTACGGTACTAGTACCTTCCATCAAGGCACACCTCC
AACTCCTGCCGCACACCCTGTACCCTCCTCTTCCAACTGCCAGACAATCCCCACCATTAC
CGCTGGTCCCGTCC
>NODE_721_length_66_cov_6.590909
TTGGGACGCGTGGGATAAAATCAAAGGAATGTCAAAGGAACAAGCAATGAAAGAATATGT
CGAGAAATTGATCGAGCTGCTGAAGCAGGCTGGGGA
>NODE_723_length_144_cov_10.472222
CGGAAGCTGGTCAAGAAGAGGCTCGGAACCTTGCTCCGCTCGAAACGCAAGCTGGAGGAG
CTTACAGAAGTGATCCAGGAGAGCAGAAGGGCCCACTAGCTTAGTATTTTCTCAAGTGTC
ATCTAGTGTTAAAACGAGCGTGGGAAGCGCAGGCTTGCTTAGTCATCTCCCCAG
>NODE_724_length_281_cov_29.537367
TCGCGTACAAAATAATGGACAAATGATTCAGTAGGATGAATTAAATCACTTGAACAAAAC
AAAGAAGCTGGAGAAACTTGGATATGATTACTGATCCGTGGGAGCAAGGTCGTCGAATTC
TGGGCAGAGATCTTTCCAATCCTGAGGAGTGATTTGGGACGCTGGGCCCTCGACATTGTC
CTCTGGTGCTTCAGCAAATACGACCGCAAGACCAGCTTCCAGGTGCCAATCAATATGACA
GTGCAAGAACCAAGCACCCGGATTATCGGTTAAAAATCGGAATGTAGTATTGCCACCATT
GATGGGATACA
>NODE_725_length_184_cov_12.961957
CAACGTTAAGGACCTCCTTAGTGTTATGGCCGATATCTCCGTGGTCCTTGCTGATATTCT
AGGCAAGTGCAAGGCTGTGGGTGACATCATTGGTCCGCTCACCATCTCGCTTGGGGGCGT
TATTCCCATATGCATTAACCTTGGCTTCACTGCTCTGATTAAGGCTTTCGGTCTCAGCCT
CTGATCGATACTTGCTTTTCGGATTACTTCTCGG
>NODE_733_length_149_cov_10.208054
TAACTACGGCATCAACACCCTGGCACCTAGGTTCTTCCACGGCAAAAAGCCCGATCTTGT
GGTTGGGGGGACAAACATTGGAACCAATCTAGGCACAATCATTCAAGTCTCTGGGACGGA
TCACGCTGCAATGGAATCTGTGAACCTTGGCGTTCCAGCTGTCGCTTTCTCCGCCAGCA
>NODE_740_length_322_cov_11.496895
TGGGGGAGGGGCTCGGGACGCAAAACCACTACTACCAGAACCACTAGGGCAAGCACGGGC
GATATGGCCAACACGACCACAGTTATAGCACTTCGGACTCCCGCTCTGCTGGACCCTCAA
ACTGGGGCACTCCGCTTGGATGTGTCCAACTCCACCACATGAATAGCACTGTTTGGTCGC
AACAGTGCGAGGAGAGGGGCAAGCAGAAGACTCGTGTCCAGGCTGGCGACAGTTGTAACA
CAAACGCTGCTCAGAGGAGCAATTTTCGGCAATGTGTCCGAGATTTCCACACTTGAAACA
ACCTTTCCTAGAAAATTGATATGCCATACTCAACGAACGTCTGATCTCGCCT
>NODE_741_length_89_cov_18.887640
CGTTAGAGTCCGTCGTCCCAGCCTTCCATGCATTATCCGCAACCTCATGATCATCCCAAA
CAGTGATCCAAGGCGCATGTTGATGGGCCGCTTGTAAGTCGAGATCTAACCTATACTGA
>NODE_743_length_64_cov_326.609375
TGGGGAGGCTGATCCTGATTTCAATCTTAAATTTCCTCAACCTTCTGCTCATCACCCTGA
GTCTTCCGTGCGTTCCGGTCCTTCTACCATGGAG
>NODE_744_length_36_cov_426.416656
TCCGTGCGTTCCGGTCCTTCTACCATGGAGTTACATCTCAACCAGCTGCTTGATACTGAA
CCTGAT
>NODE_745_length_107_cov_5.476635
TGCAGAAGGGTGAGAAGTGGAATTATTTTGTCAGGGACAAGGATGGAAAGGATAGGATTC
GTGTAAATAGTCGAGGTCGGGTTGGGTTGTATTTCTGATTGCGATGGGACTCTACCTGTA
GTGATTATAAGATTAGA
>NODE_750_length_115_cov_23.956522
AATTCACTACCACCATATCATTATCTGAGTATTGATAAATCAGGCGAACTGCTACGACTG
AATCACTTCTTAGAATCCAAGCGCTGCGATAGTTTCCGGCCAAGCCCCTTCGTCACGAAG
AAATTGGGAGACGTCAAGCATTAGG
>NODE_757_length_31_cov_10.612904
CCCCCCCCCCCCCCCCCCCCCCCCCCCCCCGCCCCCCCCCCCCCCCCCCCCCCCCCCCCC
C
>NODE_763_length_44_cov_127.386360
GGTGATCTGCTTCGGGGGGTTGGACGTATCCCAGGTCGCAGTTGCCTGTTGACCACTGGT
CCAAACGGTACCAG
>NODE_764_length_74_cov_131.121628
GCAAATGCAGCTGCTGAACAACTTACTCAGTGTTTTCTCTAAGGCCGATTGACGTGTAAT
TGTATGCATACATCGGAGAGCTTTGTCTGTACGTTGGAGTGCTG
>NODE_765_length_163_cov_9.331288
CTAACATCAAGGACTTGAGGGGAGAATACATTGCCAGAATCATAGATCTGAACAACTGTC
ATTCCGTATGTGAACGGGGAAATGTTCAACATGTTGAGGAGGGTGGCTTCGGATGGGCCA
ACGCGAGTACCCGCAGTGACGACCTTGACGTCAGAAATAATCTCAATGGTACCACGGGCA
ATCTTGGTGGGAA
>NODE_766_length_139_cov_13.525180
ACGAGGGACAGCAAGAGCAGAGACACAGGAGGCAGCAAGGGCAAGGACAGATAGAGAGAG
GATATTGAACATGGTGGACACAGGTAGAGAGCTAGCTCAAAGGACAGTTGGGGAAGGAAA
GCAGGGGAGTACGTATGTGTATATAAAGGAAAGAAGGTTAGAGTCGGAA
>NODE_767_length_270_cov_30.218519
TAACTCGCCGCCAGCTTCGTTATGAGGGGATACAGATGATGTCGTGAAAGCAGAGCGTAG
CTACGTGAGTACCAATGAAGGAATGAGAAAAAAGTGAAGAAAAAATGAATGCAAAGGTTC
ATGTCTAATTTATTTCTTCTTCGCAGCTTTCTCAGCAGACTTTGTCACCTTGCCGCCGCT
CTTGTCGGTCTTCTCAACACTCTTGATGACACCAACAGCGACAGTCTGCCTCATATCACG
GACAGCAAAACGACCAAGAGGCGGGTACTCATTGTAGCTCTCAACACACATAGGCTTGCT
>NODE_781_length_138_cov_10.500000
TGCCCAAGCTCCCATGTATTGTCAAGGCACGATTTGTATCTGAAAAGGCCGAACGAAAAA
TCAAAGAGGCAGGGGGAGTAGTCGAGCTGATTGCGTAGTAGACTTTACATAATCGATATG
TATCAGGAGGCGTGGTTGATTATTGACTCCCAGTTAATGACTCCCAAA
>NODE_782_length_619_cov_26.872375
TACAAGTTGGCGAACGCTGACACCATCTTATTTAAAACTGGGAAACACTCTTGACCCCAT
CTTTAACAGCCTGCCAACTCTCGCGGTTTGCTAATTTAGTGAACCATGCATTGACATGAG
GTCGTTCTTGGATGAAATTAACTCCAGCAGCAGGAAGGAGAGCACCGTAAGGGAGGTGGA
ATATATCCGCCAAGGTCATTTCGTCACCAGAGAGATACTGCTGCTTTGACAAAATCTGCT
CATAGATATCCATTTTTTCTGCTAGTTTCGCCTGGAGTTGATCAGCCCTTACTTCATCAA
CCGGCATGTTGTAGCGTTTCTTGATGACACGCTCATAGACGAGAGGCGCAGCGAATGCGT
CAAAGTTCGACTGCTCGATGGAAGCTGCTTGCTCAAAAGCAGCCTGCTTGATTAAACCTT
GTGGGATAAGGGCTGTCCCCGAGTGAGGCACCTTGGCGTCCAGATATCGGCTGATAGCAC
GACTTTCATACAAAATCAATCCATTGTCGTCGATGTAAGGGACTTGTCCGAAAGGCTGTT
TGGCCTTGAACTCGGGAGATTTGTGCTCACCCTTGGCGAGAGCCACATCCTGGAACTCGA
AAGGGATTTTCTTTTCGTGAAGCACCATGGCAACACGTTTGGTGCAGGT
>NODE_787_length_173_cov_12.514451
TTCTGCATAAATTTTGTCTGTAGGTAATCCTTATTTTACGCGAAGGAAAGTAGTAGCATA
AGAGGGTAACAGCAAAGAGTGGACGAACTACCGTAGTTCCAGGAAAGGGGAATCAAGTTC
AGTGCAGAAATTATCCAAACAAATCTGAGCAGGGTAAAGATCACCGTGCAATGTTCACGT
AAGATAAGCAATACCAGCAGCAA
>NODE_790_length_114_cov_17.526316
GACCCGAAGCCAGGTGATTTTACTTAGACCAGATTATAATGGATCGAACGGGTGAATGTT
GCATAATTCTCCGAAGAGTTTAAGTAAGCGGTGAAATGCCAATCTGACCTGGTGCTAGCT
GGTTTTCTACGAAACATATTAAAG
>NODE_798_length_75_cov_165.906662
GTTCCCTTGAGGATAAACTTATCCAGCCGGCGCTCGAAAAACTTACCAAAGAAGTGACGC
AAACCATCAATAGTATAGAAGCGAAGGAAACCTATGAAAGTGAAC
>NODE_800_length_95_cov_12.810526
TGAGAGTAAGGATATCATTCTGACGCACGGGACCCTTGACGTTACGAAGGAGAGTCCGAT
CACTATCCATGAGTTGTACACGGACTTGAGTGATACCACCACGAGAACCGGTTCGACCGA
TGACC
>NODE_801_length_31_cov_25.806452
AGGGACATGGGTAAGGAGAGGATCTTGGTTCACCGTCGTGACAATCTCGAGACCTTGTGT
A
>NODE_803_length_138_cov_14.072464
TTGAATTTTTCTTTCATGTACTATTCTTGATTTGGGCATATGTTGACGCTGGATGGCGGC
TATACTCGCGCTCCCTCATTAAATTCACATTCGGAAGACCTCCCTCGCACCTTAGCTTTT
CCCTCTATATCTCGTTCGTAACTATATTGATGACTCGGGCAATGAAAA
>NODE_804_length_88_cov_13.113636
TCAACGATATGCCGATGTCCCTCGACTGAACTGTGTTGGCAGTAGGCACTCCTCTAGCAG
AGGTGACTGCAACAGCGACAACGGTACAAAGAGCGGTGAAGCGCATTGCAATTTTCGA
>NODE_805_length_124_cov_12.258064
TCAAGCAGGTCCATATCATTATGGCCATAGAAGTCGGCCGCCCAAGAAATGAAAGAGTTC
TGATGGATGATACTACGGACAGCATCCCAATGTGGACCAATATCATCCGTCGTTCTCCAC
GATTGGCCAAATCTCCTTGCCCACAACCAAGGTT
>NODE_806_length_78_cov_34.858974
CTATACAGTGCTGCAATCAAGTCCAGTCTAGTGACTCCTCTGTAGTCAGCCTTCTCGCCG
GTCTTCTTGGTATCGTCCTGGGCCCGATAGAGGGTCTTGTCGGTCTGA
>NODE_810_length_441_cov_18.784580
GGAGACTCGACGATGGCACGTGGAGGCGGAGGCTCTGCTGCACCTGGTACAGATGGTTGG
GGTCAATATCTGGGCCAATATTTGTCAATCCCGGTGGTGAATGATGCCATTGCCGGTCGT
TCTGCGAGGTCGTATACCGATGAAGGTCGATTCGATACTCTGATAAACACTGTCAAAAGT
GGAGATTTCGTCGTTATTGAGTTCGGCCATAACGATGGTCTGAGTGGAGCTGTTGATAAT
GGCAGAGAGGACGCCTTCGGGGATGGATACGACACCACTTCAACTGTGACTAATGCCGCG
GGACAACAGATTGTGGTCCATACCTTCCCCTATTACATCCAAAATGCGGTCACAGCTCTT
CAGGCCAAAGGCGCAATTCCTATCGTATCTTCTCAGACCCCCGACAATATCTGGGTTAAT
GGGGAAATTGGAGCTGGACCTCGATTTGTCGGATATGCACAAACGGCCGCA
>NODE_811_length_146_cov_8.130137
TACACATCGTCTGAGGCAGGTTGCTCGCGATTTGCAGATTGAGACATTTCATCCATTAAG
CACTTTCGAGACTTTCGGCTCTGGGATTGACCACCCACTCCAGAAGCGTGCTGATGAAGA
TCTGAAGCAATCTGCTATTTCTTTTGTCAGCCAGCACCTCTCCATTGACCCGTCTA
>NODE_813_length_340_cov_22.335295
TGCCATGACAAATCCTGTCAAGAATATGCCCTATGTCCGTCTGGGCAACTCCGGCTTGAA
GGTTTCGAAGATAATCCTCGGCTGTATGTCGTATGGAACTCCAGGTTGGCAGGGGTGGGT
CCTTGAAGAAGCCGAGTCTGTCAAGCACATCAAAGCTGCATATGATGCTGGTATCAACAC
ATTCGATACTGCCAACACATACTCCAATGGTCTTTCGGAGGTCATCCTTGGCAAAGCTAT
CAAAGAGTTAAAGCTTCCCAGAGATGAAATTGTCGTTATGACCAAAGTTTTCTTTATCGT
TGGACATGATCCACATCAGAAACAGGGCACCGTAACAGACCCAGATCAACAGGGTTATGT
CAATCAGCGT
>NODE_814_length_82_cov_9.597561
TGCGGTTGTATAAGATACGTTTCTTGGCACGTCCTTTAGGTGGCTTCTTCTTTTCCTGCT
TGTCAACCTTGGGTGTCTGAGACTTGACTTTGCCAGCACGGGCAAGAGAACC
>NODE_815_length_239_cov_12.138075
TATCTAGGCCTCAGAAACCGTGAATCTTGATTGATGATCTCTCTATTCCGTGGTCAACCA
GGAAATTGGACACATTAGTACGTTGATCTCCCTGAAGTTGTATAACTGTGCCCATCGTTT
CGTCGTTTATGATAGTCCCATTGCATGCAAAATCCTTCTTGAATGCCTGGAGTAACTTCT
TGTGATTGTATTCTTTCTGCAAGCCTTGTAAAGTGGTCAGAGTCTTCCTACCATTTCGCT
GTTGGATACGGATATGGAGGTGATGAGAC
>NODE_820_length_86_cov_6.255814
TTTCAACTCGAGTGAGCTGTAAGCATCAATATATTTCGCGTAGTAGGCAACAAGGGCCTT
GGCGATAGCCTGACGGATAGCATAAACTTGCGAGGTGTGACCACCACCCTTCACTC
>NODE_823_length_122_cov_31.606558
TGATATAGGAGTGGTCAATGTATATGGGTCACGGAAGGTGGAGCGGTTGACTTGCCTGTT
GGTCTGTAGCCTTGGTTGTCCGTTTTTAAATATTCATTGCTTTTGTTCCTGGTTCTCCTC
TGCCTTGATGTCTTCGATTGAAGCGAGGATTT
>NODE_827_length_190_cov_12.452632
TTTACGATTGTACTAGATAAGCGGTCATCACCTATCAATGATGATGATGATAATGTCCAT
TTCAGAGCAGAAAGAAGAGAGTTAACCTAGAACAGGAGAACACCAGCGACAGCAACAAAG
CTGGCAAGACCACCAATTACAACCTTGGCAGAGTAGCCACCGACAGCAGCATTCGGCCTA
GCGGAAACAACAGCAGACTGAGAACCGGTTGTGTGAGCAG
>NODE_833_length_119_cov_9.352942
TAAACAGGCTGCATAACAGGAACGACGCATGGTAGGGATGATTTGACCTCCACCACGGTG
GATGGCATCTGTGTGAAGAGTGACATCAAGAATGTTTACGCGAACTCCGCGCATGTTTTC
TTCACAAAGCACACCTTCTTTAGTTGCCC
>NODE_834_length_253_cov_11.213439
GGTAGGAAACCGAGCTTTCAGACGCTGTAAGAGGACAAGAGCAGCATAAGTGACAGCAGG
GTGCAGCTTTGTACGGTGGAGGGCATAGGCAATGAAAAAAGGAAGTTTGCTGTGTACAGG
AGCAACACCTGTGGACGGAGGATTTTCTGGGCATGCAAATAGATGGGTGATGAAGCGAGC
ACAGATGCAAGCAGTTTTCTCATGGCCATAGTAAGGATCTCTAGTCTGGGTATTCTGAGG
CGTAATGGGGGCATGCAAATTACTGTGCGGCCTTGCCCTGGGA
>NODE_836_length_31_cov_93.548386
TTCTTCTTCTCTTTATCCGAATTTCTACCGGCTGATTTATCCTTCTAAAGATTCTTCTTC
T
>NODE_839_length_123_cov_8.008130
TATCACGGATGCTACTGCTTCCACTGTTGCCTGCAATGATGACGGGACAGCTGGCGCCCT
GCAGTTGACTGCCACTGCCTCTGCAGGTACCTCTATAACCGCATACTGGAACCAAGTTTG
GCCCCATCCTTATGGACCTATGCTCACATACCT
>NODE_840_length_81_cov_12.246914
AACACGATCTGAAGGCACCCCACACAAGTGTCTGAGCCCAGGTTAGTCTCCGTAGAATTA
CCAGTTGGTTGCCCAGTCCATGCCTCGACCAGGCCCGATCTGATGCCCAGA
>NODE_841_length_352_cov_11.747159
CCTCGACAGCTACGTTGCTACTGGTATTGTTCCCGTCTCTGACAGTGGTACTGTCAATGG
TATTGGTCGTTTCAATGGAGGACCCGAAGTTCCTTGGGCTGTCATCAATGTCATCAAGGG
CAAACGCTATCGCTTCCGTATCATCAACGAATCTGCTCGTAATGTCTTCACCATCTCCAT
TGATAATCATGATATGACTGTTATTGCGGCCGATGGCATTAATACCCAACCTCAGACTGT
CAAATCTGCTGAAATGCTTGCTGGACAACGCTACGACGTTGTTGTCAAAGCCGACCAGCC
AGTTGACAACTACTGGTTCAATGCTCCTTTCGTGGGTGGAAATCCCACACGCAATCTCAA
TCAAAATGCTACTCTTTCTCGT
>NODE_844_length_907_cov_29.972437
GGTAGTCGCCTTTGCAGCTATACAAGTTGCCTCGGCCGGCGTCATTCAAAAACGTGCTTC
AGTGAACGACGTTGCTGATGTTGGCTATGCAACCCTCAATGGAGGGACCACTGGCGGCTC
AGGCGGAACTCAGACAACTGTGACCACCCTCGACGCCCTCACTGCTGCTGTGCAAGGTAA
CGATAAGAAGATTGTTATTATTAGCGGTAACTTATCTGGAGATGCCGTCGTGAGGGTCGG
TTCTAACACGTCAATTATCGGAAAGCAAGGCTCCTCCCTCACGGGTATTGGTCTTCGTGT
TCTCAACGAGAACAACGTTATCATCCGCAATGTCAAAATTGCCAAGGTTCTCGCTCCTGG
TGACAACATTGGTATTCAGGCTGCAAACCAGGTTTGGGTCGACCACTGCGACCTCTCTAG
TGATAGGGATCACAACAAAGACTTTTACGATGGACTTCTCGACATCACCCATGGCTGCAC
TGGTATCACGGTCACTAATAGCAAGCTCTATACTCACTGGAAAGCTTCTCTTGTTGGTCA
TTCCGACAACAATGGATCTCAAGATGTAGCTATCACTGTTACTTACGCCAACAATTGGTG
GTTCGACCTCAACTCTCGCACTCCTTCCTTCCGTTTCGGCCACGGTCACATCTTCAACAA
TGTCTTTGACGACAACAACGATGGTATCAACACTCGTGATGGTGCTCAACTCCTCGTTGA
GAATAACGTTTGGACTGGCACCGATAAGCCACTCTATGATACAGACGAGGGCTTTGCAGT
CGCTCGCGGCAATGACTTTGGAGGCGCTTCTAGCACTGCACCCGTCGGAAACTTCGTTCA
AGCTCCCTACTCCTATACTCTTCTTCCAGTCGACAGCGTCCGGTCTTCTGTAACTGCCTC
CGCTGGTCAGACTTTGGCCTTCTGATTATTATTTTCC
>NODE_849_length_80_cov_6.087500
TGGAAGGGTTACATCTTCCGTATCACTGGTGGCAACGACAAACAGGGGTTTCCCATGAAA
CAGGGCGTTCTTCTTCCTCACAGAGTCCGTCTCCTCCTATCAGAGGGCCA
>NODE_850_length_162_cov_18.672840
TAAAGGCTTATCACCATGTCTGCTAAGATATATATTGGAAATTTGAGTTGGAGTTCAACG
GATGATACCTTACGGGAGGCGTTTTCTCCGTATGGTCAAGTTCTGGATTGTATCGTTATG
CGAGATCGAGATACCGGTCGTTCTCGTGGATTTGGATTCGTGACATACGGCACTTCACAA
GAAGCTGATGCA
>NODE_852_length_189_cov_22.746031
CTGTTCCATCTTGCACCGAGTATCCAATCTGGAACGACAAGCAAGCAGAGTCTGGGACCC
GAGTTCACTTTCCATAGGAAATCCGCCACACAATGGGTCACATCAACATGCCCATGGCGA
CGCCATTTCTGAGACGCCTACATCGTTCATTGAACGTGAATCCCGCTAGGCGTAGGGAGC
AAAGCCAAATGCAGACTTAGTCCATGTATGGACAGTCGT
>NODE_853_length_372_cov_16.424730
TATCCCGCATCCTTTTCGTGTTCACTTCTGCTGAAAAGACATTAACTGGTGGTCAAACCG
GTTTTTGGCTCTCCGAGGCCGCACACCCTTACTACACACTAGCTCCCAAATTCGAGATCG
ATTTTGCATCCCCCCAGAAAACCTTCCCCGTTGACTCTAAGAGTGTCACTGTTGCCACAA
ATGCCAAGGACGAACATGCGTTGAAATTCCAGACCGACGAGAAAGTTCTGGCCAAGCAAG
TTACCGCGAAATCCCTGACCGAGGTTGATCCAAGCGACTACGCTGCTATCTTTTTTATCG
GAGGACACGGGCCCGTGATCGATTTGGCTGCTGATCCAGATTGTGCCAGACTCATCGAAG
CATTCTGGGGCGCAGACAAGTATGTCGCAGCTGTCTGTCACG
>NODE_854_length_123_cov_12.983740
GGAACTCCTGCCGGTATTAACCTTGGAAACCCTAATCCAGTCTGGCTGGTTGATGGTGAT
GTCGTCGAGGTTGGGTTAACAGAAATCGGCACTTGTACAAACAAATACGTCTACACGTAG
TTAGAGTCAGTTGTGATCTCATCTCTTCGTGTG
>NODE_855_length_191_cov_11.994764
TCTGGACGGCAGACGCACGCACAAACCCCAATGGCACGCAAGGAAACGTAGTTCATCTTC
ATCTTTTCCTTGATGCTCTCCTTCTTCAGCCTTGCAATCCTACCTTCCTCACTGCACGCG
ATGCTTGGATCCAAGCTGACCAGAACCGTTATGGAGGCGCCAATGCATGCACGCTTTGGA
GGGAATTTGCTAGCCGAGGTCTCGGTGTTAATGCATCCCAA
>NODE_856_length_177_cov_22.830509
GTAATTGGTCTGAGGATTTCACCATCAATAGCCCTTTCAAGTTCTGAGGGTCAAGGTGCT
TGCTCTGACAACTACCCCCTGTTTGATTCATGTCGATGTTATGAAACGATTGGTGACTAT
GATGGACTCGATATACGGACTTGATCATCTATCAGCTGATTGACCATGGACCATGATGTT
ATTCTGTACTATACATAGTTAAGATGC
>NODE_859_length_78_cov_6.551282
TCTCCAGACGGCTGCCCAGTCCTCTGCTCTTGAGAAGAGCTATGAGCTTCCTGATGGTCA
GGTTATCACTATTGGAAATGAGCGCTTCCGTTCCCCCGAAGCTCTCTA
>NODE_860_length_139_cov_40.417267
GGAAACATCCGAGGGTCCAACAGCAACATCGACGAGAGGGAAAACCCATGATAAAGGAGC
AGGGGTTCCCTTGAGGATAAATTTGTCCAGCCGACGCTCGAAAAACTTGCCGAAGAAGTG
GCGCAAACCATCAATAGTGTAGAAGCGAAGGAAACCTATGAAAGTGAAC
>NODE_869_length_101_cov_5.524753
GCCGTTAAAGAGTTCGGTCGGCTAGATGTCATGTTCAATAATGCCGGTATCATGCATCCC
GAGGATGATAATGCTTTGAATACTGAGGAACGTATATGGGATCTAACAATGCAGATCAAC
CTTAAGGGAGT
>NODE_871_length_87_cov_10.448276
GTGGCTACCTCAGCGGTGACTTCAACCTCTGGGGCGGCGTCAACAGGAATGTCATCTCCA
GCGTCAGACATCTTTTTCAAAGGATTCAGTAGATACGATTATTGATGTCTTCGTCCG
>NODE_874_length_353_cov_11.286119
TTCGAGGACGGTCGCACTCTAAGCGACTACAATATCCAGAAAGAATCTACCCTTCATCTT
GTCCTTCGTCTCCGCGGCGGTGCTAAGAAGCGCAAGAAGAAGACCTACAACACCCCCAAG
AAAATCAAGCACAAGCGTAAGAAAGCTAAAATGTCTATTTTGAAGTACTACAAAGTCGAC
TCCGATGGCAAGATTAAACGCCTCCGTCGCGAGTGCCCTTCCGCTGAGTGTGGTGCTGGT
ATCTTCATGGCCTTCCACAAGGATCGTCAATATTGTGGAAAATGTGGTTTGACGTACACC
TTCACACCTGGCAGTAAGCCTCCCCCTGTCTGAAAGTTCGGTTATCCAGAATCCTCCTGC
TATATGTAGCTATGTGCAATACA
>NODE_875_length_314_cov_8.222930
GGAAGCAACCAGAATGAAATTATGATCTGGCTTGCCAATTTCAATGCTGGACCAATTTCT
TCCCAATATAACTCGGATGGCACACCCAAACCTGTTGCAAGCAACATCAGCATTGCAGGG
CACACGTGGAATCTGTACTCTGGGAGTAATGGGGCTAACAATGTCTTCTCTTTCCTGCTG
ACGAGTGGAACTGCTCAAAGTTTCAGTGGTGATTTGAACCTTTTCCTCAAGTATTTGACG
TCGAGCCAGACATTGAGTACTTCCCAGTACTTGACGACTGTTCAGGGTGGCAGCGAGGCC
ACTTCAGGTACTGCAGTTCTTACCAGTTCTACGTATAGTGTGAC
>NODE_877_length_31_cov_21.290323
GATAACAAGAGTCTGCAAAGAAACAACAGACGGCACAGAATGAACAGACACATTAGCCGG
A
>NODE_878_length_111_cov_23.693693
CACACAAGGAATAATGAAGTTGAACGGCGCTCAGCACTTGCACTCGCCGGGCTTGCACTG
GCAGGCATCTCCGCAGGTACAACTGGAAGAACCGCAACCACTCTGGTCCTTAAGGGGATC
ATTGGCACCGCAGGTGCAGCC
>NODE_882_length_96_cov_4.052083
ATCTTGCTCCGCTTCGATGATACATGGGGAAGCTTTCGTGAAGAGGATGAAAAGGCCAGT
ACTCAGGAATACTGCAACAACTGCACCACAAAGCTGAGCGACGAATTGGTTGCGTGGCTT
GGCACG
>NODE_883_length_226_cov_11.287611
GATGGTTTCTGGGACATTTCCATCGCTGCTATTCGTGGTGAAGTAGCAAAGGGACGACGT
ACATTGGTGACAATTCAGTTTGGCCACAATGATCAAAAAATAGCACCCCCTGAATCGATG
GGTACTAATTTGACTGAGATGGTAAGGGAGATCCGTGATTTGGGGGCTGAACCTGTGTTG
GTGACGAGTTTGACGAGGAGGAGCTTTAATTCCGACGGAACAATTGCAGACACTTTGGGA
CCTTGGGCAGATGAAA
>NODE_887_length_61_cov_195.081970
GAAAGTGAACCAATCACTAGGATGATCGGTATGGTGAGCCAGTGAGCGACGGTAAAGAAC
TAAGAGAGAAATGAAATGATGAAGAGATGAA
>NODE_890_length_129_cov_24.364342
TTCAACGATTTACATCAACAATTTACATTTCTACTTGTTAACTGCTCCCCTCCCCAACAG
GGGTCTACTAATTTAATAATCCCTAGCAACGAAATGGGCAGCATGATCATCATGCGCAGC
TCTCTTCGCCTTCTCTTTATCAAAGAAGTCCATCCCTTT
>NODE_891_length_68_cov_9.220589
GGCAGATGAAACGATCTTGATTTCTGAACAGCAACAGACCCACCTTTTGGATTTACATGC
TGCTTCGATTAAATATGTTGAAGCCATTGGACCCGATG
>NODE_896_length_161_cov_16.086956
CCATAAATTTCATCATAGTCGACACAGCACTAGAGACAACATCTTGTTTATTCCCAGATC
CTCCAGCCTTGGCGAACAATTTCATCCCCTCAGTTATTGCATTGTTAACAAGTTGTTCCT
TGGACCCTCCACTGGAGGACCCTCCGGATGTGAACTGCTTAATGACCTGCATGGCAGCAG
CACTGCCGATA
>NODE_897_length_211_cov_12.222749
AGTGCGAAGGGATCAAGGTTAGAGAGAACGTCATTAGGTAGACCGTGGGTGGCCATGGTA
GCAGCCTGAGAAGTTAAATTATTGTTGAGTTGGTTATATGTGAGCCAGTACAATGGGAAC
CAGCCGAAGACGCTGCAAGCCTTGAGTCCACGCCTAACTTCATCCACCCAGTTGTCGTCA
AAGGTCATCCAGGTCGGCCTCTCCCCTTTGATATTACTGGGCTTAACATTCTCCCAGAAG
T
>NODE_899_length_31_cov_429.419342
CGTGTAGGAATAATTGAGATACTCGCGACAAGCAGACGAGAAAGATTTCCAAGCAGGTTC
C
>NODE_901_length_76_cov_4.210526
TTCTTCGTAGTTTAGTTTCGATGACCTCACAATAACCTCTTGCTTTTCCAAAGAGACGAT
GAATTCGGTGACCTCATCAGCATCCTTAGCCTTTTTGAGTACACGA
>NODE_903_length_338_cov_22.266272
GACCCAATACATGGGCCATCAAATTGGTCACCGTCGCTACACACGACACCGACATCAGTG
AAGCGACACTTCCTTGGAAACTCACCTCGAGTCCACCGGCCAGAACACATCAAGCCATTG
TCAGTGGGTAGCGTCCGGTCTGCCAGGAACAGACCAGGACCTGTACCGAGTAATAGAAGG
GAGGACCCAGACCCACAATCCACTTGAGGCAGGTATTACAGTTCGGAACTCAACCGATGG
CGCGGCGAGTGCCAGTCAGAAGCCCAGGATGGGAAAAGGTCAGCACCAAGTGCCAAGCTT
CCTGTCTTCAGCTGGTCTCTACCCTAACCGCAGCGGAGAACACGATCTGAAGGCACCCCA
CACAAGTG
>NODE_908_length_151_cov_8.589404
TATATATGTCCAGAATTGGTCGATGTTTCATACTTCCGGCGCCCCAGTATAACCTCCGGA
ACCGACATTATGGGAGGTCACGATGGTCTTGGGACTCACTAAGGTATGTGTACTGGCGAG
ATCGTCCGTCGAGCTGCGCACTGGCCCTGCAGTAAAAAGCATAGATGATCCCGATCCAGG
A
>NODE_910_length_558_cov_11.688172
TTGTTTCACAACATCAGACTCATCCTTGAATTTAATAACAACACCAACAGGACCGAAGAT
CTCTTCCTTTACAATCTTCATATCAGGATTGGTATCGGTGAAAATTGTCGGACTGATGAA
GTACCCCTCATCTCCGAATCGACTACCGCCAGTATGAACAGTAGCTCCCTCGTGTTTGCC
GGAATCTATATAGGACATGATACGATCATATTGAGCTTGGGAGGCTTGAGGGCCTTGATC
AATGTCCTGTCCGAAGGGGTCACCCAGTTTGGTTTTCTGAATTTTCTGGGTAAATCTGGC
CAAAAATTCGTCATAGATACCCTCCTGGACGAAGATACGAGTGCAGGCACAGCATGCTTG
ACCGTGGTTCCAAAGAAGACCGTGAGCTGCCCAATTGACTGCCTTTTCAAGATCTGCGTC
GTTGAAGACGATGGTCGGCGATTTTCCGCCAAGCTCAAGCGTGACGTTCTTAATATTACT
CTTTGCAGCTGCTTCCATGACTTTCCGTCCAACGAGAGTGCTACCGGTGAAGGCGACCTT
CTCAATTTTCATGTGCGAGGTGATAGCATTGCCAGCGGTGTTTCCATC
>NODE_911_length_516_cov_13.139535
GGTATTTTTAAGAGGCACCAAAGGTCAAGACATTGACACTGACAGCTGGAGCATTGTACG
TAAACGATTTCCCAGTACTGATGTTACTGGTTTGAGGTGTGATAAGATTGGGGTTCTGGG
GAGTGTTGCTACTGGTAGGAACTCCAGTAAGAACTTGCGCAGTACCGCTTGTCGCTACGT
TATTGAACGCCAAGTTAAACGTAAGGCGAGCCGCACTGCTGCCCGTGTTAGAAATCTTGA
TGATCAGTTGGCCAGTAGATGTCTTGCGAACGACACTCCAGAACACAGTCCCAGTACTCG
AAGGCAAGGTACTTGGGATATACTGATCACCACGATTTTGGCTGAAGAGTTTCTGAACGT
AGAAACTCGTTGACCGGTAAACGTTTCCGGCATCAAAAGCAACAAGATTGGGGGTCCATT
GATTATTGGTAACATGCCCGAGAAGAGGTGCATAGGATGCAGCAAATACAATGTCACTGT
TGCGCTCTAATCCTGTCATGAACGCAGCCTCGCCAGCAGCACTCTCTACTGTCGGGAAAG
TGAGAC
>NODE_913_length_67_cov_22.014925
ATCATCGAGGGCATGCATCGTCTCTTCAATAGGGGTGCCAGGGTCGAATCGATGACACTG
AAGGACGTCGATATAGTCAAGCTGCAACCTTTCAAGG
>NODE_915_length_62_cov_7.645161
CCTCAACCTCCCATTTGCCAACGTAAGAGAAGGTTTCTGAGCCGGCGTTGTTCTTCTTGG
TTGCCTCTGAGGCTGTCCAACGATCAGTCCAA
>NODE_917_length_98_cov_8.795918
GGTGGCAACTCCGATGTTATCAGCAATACCGGAATTGATGGCGTAAAGGTTTCGGAATAT
ATCGACATAATTCAAGAGGTTAGATAGTGCACGGTCAGAGCAGGGTTGGAAGGTAGTAGC
GTCGCACA
>NODE_922_length_94_cov_73.159576
AGACTTTGACATCCTCGATGGCAATGTTTCATTCATTGTGCCAGAAGTTACCACGGGTAA
CGACTGGTCGGTAGTCTTGTTTGGTGACTCTGGCAATTGGTCTGAGGATTTCACCATCAA
TAAC
>NODE_923_length_344_cov_14.322675
TCAAAGAATCAAGTTTGGAGTACTACACGCGCACTCGTACCGCCAAATGGGGGAAATCAT
TGGAAGAAGCTGTACCCAAGGGCGAAGAACTGGAAAAAATATGGAAGAGACTGAAAGCGT
TGTTCAATGACTTGGAGAGCTGGTATGCCAAGAGCGAAGGAGCATTCTTGGTTGGAGATG
ACCCATCTTTCGGCGATTTCACTCTTGCCGGGTTTCTGCAGGCATTCAAAATGATCCAGG
GAGAAGAAAGTGATGATTGGAAAAAGATAGGTGCTATGAACGATGGGCGATGGGTCAAGT
TGTTGAGGGACTTGGAGAAGTATGCCAGTGTCGAGAATTAAGATCAACTCGTTACATACG
GGTAGTTTGTCTAT
>NODE_928_length_342_cov_12.008772
CACACTAGTACAATGAAGGCTTAGCGGCTCTTGAAGTAATCAAGGAGGACATGGAGAGCC
TCGGAGTCAGTACCGAAATCCTTAACGACAACACAGCTGCAGCCAACGATCTTGCGGGGG
TTACCCTCACGATCGATTTTGCAGAGACCAGCCCAGGTACCAAGAACTTTGGCATCTCCG
ACCTTGATCAAGTTGGTACCATGCTCAGAGCAAAGGGCCTCAATAAGCTTGATGTATTCA
GCCTCAGTGCAAGTCTCGACCAGAACACAGAGGTGGGCTTTACGCTGGTCGAGGGCCTTG
GCACACTCACGAAGACCACGAGCAAGACCATCATGGACAAGAGCATTTTTCAAAACTTGT
TGGAGCGCCTCC
>NODE_932_length_220_cov_24.822727
AATCGGCAACATGCGCAATTCGTACGTATATGATTGACTTCTAGGAATATGCCGCGATAG
CTGCAGCGAAAGCATTATCGATATTATCAGCAATAGCCTGGCCTTGGGGTTTTAAATCAT
CAGGACTCTTTGTAAGAAGCCCACTGCTAAGATCAGCAGTACTCTGGCGAAGACCGGTTA
AATCCTGCAGGACGAGACCGGAGATGCCTCCGACGGGGAGGCCATCAAAAGCTGCTTTCT
TGGCCACAAT
>NODE_934_length_217_cov_10.313364
CTATACCACCTGGTTCAACCAAATAGTCTCATCAGAGCTGACTGGTGACCTTATTTGGCA
ATCCGGATCCCACCTCCCCAGAGGAAATACCCCTGACGATGGCTATGCCGTCTATCCAGA
TGGTTCAGTGTATTCCCTTCTGACTTCGCATGCTACAGCAATGAAGAACAGAGGTTAGAT
GATCTCCAAAATTTAGAACCTGAAATGCTCCTCTGTAAATCACTTAAATAAATTCATATT
GGTCAGC
>NODE_937_length_195_cov_24.476923
GCCTATGTCTTCCCCAATCTTCCATAACTTTTCTTGATCAGTCACATCAACACTGATGTA
CTCCAACCTTGAATTGTTCCCTAGTTTCGCTACATACTCTTTCGTCTTCTGCCACTCCTC
CGAAGGGGTCTCTGGCAAGTCCAAACAATAGACCGCTCGCGCACCCAGTTCACATAATGT
TAGAGCCATCTCGAGGCCAAGCCCACGATTGGCACCAGAGACGAT
>NODE_938_length_137_cov_10.562044
GGGAAGGCTCACATGGCATTGAAGAATACATGAACACCAAACTGATTGTGTTTGGCGGGC
TTGGGGCATAATGACAAGCTGGTTTGTATACCAATCACCATGTATTCTCCTAGAAGGATG
CGGTTGTACCTGGTAGGGTCTGTGCATGTCTATTATCACAAATACAG
>NODE_939_length_136_cov_9.389706
GAAGCTCCTTCACGTTCTTTCCCTCGAGAGCTTTAGCAAGAAGACTAGCCCAGATTGGCT
CAAGTTCGACACCGGCAGCATTTGTGATTGCAAGGATCTTCTCAGAAGTGACTTCAATAC
CGTCATCAGCGAGGATGAGGGCAGCATATGTAGCAGCGAGTTCCGA
>NODE_940_length_118_cov_10.228813
CCTCCCTAACGGTTATAAGAAGCTCACTGTCAACAACGAGAGGGAGCTTGACATTCTTCT
TATGCACAGGGATAGCATTGTTGCTGAGATTGCAGGCAATGTGAGCAGTCGCAAGCGTAT
CGCTATTGTCAAAAAGGCTCAGTCCATA
>NODE_943_length_31_cov_4.451613
AAAGACTGAGCTCACCTTCTTACTTGAGAGCCATACTTTTAAACTCCCTACTGAAGAAAG
G
>NODE_944_length_74_cov_46.378380
GCAAATGCAGCTGCTGAACAACTTACTCAGCGTCTCCACTAAGGGTGGTTGACTTGTAAT
TGTATGCATACATTGGAGAGCTTTGTCTGTACGTTGGAGTGCTG
>NODE_945_length_165_cov_12.406060
CGTGACTCGTCGATGTCGTCGTATATGGCCTCGAAGAAGACGTTGGAGTTGAATGCGCAG
AACAATATTGTGAAGGAGTTGAATAAGAAGGTCAAGGAGGACAAGGCGGACAAGTCTGTG
CGGGACCTGACGTTCCTGCTGTTTGAGACGGCTCTGCTCACGTCTGGATTCTCTCTCGAT
GACCCGACATTATTT
>NODE_949_length_245_cov_7.738776
TTCAAGGACATCGGTCCTGATAAGCAGGTTGAAATCGCCCGGCACTTTGGCCCTATCCAT
AGGCATCCTACCTCTGGAAACGTCAAAGGGTATCCAGAGTACCACGTTGTTTACCGTGAT
AACGCTGACGATCCTTATAAGGAATATCGCGGAGTTGACGTCAAGAACAATCTTGTAACC
TGGCACTCTGATGTCTCCTATGAGAAGCAACCTCCTGGCACTACATGGTTCTGGATCCTT
GATCAACCTTCAGTCGGTGGTGATACCCTATTCTT
>NODE_950_length_111_cov_6.639640
GCCATATGAGGCTAACCAATCTTTGACGGTCTCGATACTCTCTTGATGGGGAGCTACCAA
TGCCTCGACCTCTTCTTTGGACAAGTGCTGGCCATAGCGCTCATGGAACGGATCACTGAC
TTGGTAGAGGTTTTGCTCCAG
>NODE_952_length_360_cov_19.555555
CCAACGAGCCGATGTTCCCAAAGCTACGTGGGCCGATTTTGCGCGTCACTTTGGACAGTG
GAAAAATGGCAAAGTACTTTTCGGGACTGCATATTCTTGGTTTGCACTAGACATCGCTTT
CTATGGCTTGGGCCTTAACTCTTCAATCATCTTGCAAACCATCCACTTTGGTGGAGTCAC
CGGCACAGACACTCGAGGAGTTTACAACAACTTGTACAATACATGTGTTGGCAATCTTAT
TCTGTCGGTCGCGGGCTTGATTCCAGGGTACTGGGCGACTTTCCTTTTAGTTGATTCCTG
GGGGCGCAAGCCCATCCAGCTCATGGGTTTCACCGCCCTTACCATTCTTTTCATCATCAT
GGGTTTCGGATACGACAAGCTCACCGCGAC
>NODE_953_length_487_cov_10.293634
GGGAGGTAGCACCGCTAGTGTTACCACTGGTGGAAGAAGCAGCAGCAGTAGCGCTGCCAG
AACTCGTGGCAGAGGTGGCATCAGCTGGACTAGAGGTCATGGGGTATGCAGAACCAAGAG
GTTTGATCTCAAACTCATCCGATTGAGCATAAATGTCAGTCTGATTGAGAGTGTTGGCCA
GAAGGATGCGATAACCAGTGGACGGAGAGTAGTCGGACTGTTCCTGGGTGACGAGCTTGG
AGCAGTCGGTGTTTTGTTGGATGGAGATGAAGGCCTGGGGGCCTGAGAGGACAGAGGGGT
TAGTGTTGGTCATTATCACAGTAAAGTTGGTGAAGGGGCTTGACCTGCAGGTCCAGGTGA
GAGTGTTGGCGGACTTTGCGACCCACCACAAGTTGCTAGCAGGGAGGGTGATTGAGAGAC
CCTGGTCCTGAGCAGCAACGAGACCGATGACGGAGGCAGCACAAGCAAGGAATTTAAAAG
CAACCATGATGTGTGAACAAAAGAGCGTGGGCTGCAC
>NODE_954_length_297_cov_11.831650
GCTAGTTTGATCACCCTAGCCATCTCTCTCTCGCAGGTAGTCGCAGTTGTCCCGGCGTGG
GGGCAATGCGGGGGAAATGACTGGACAGGAGAGACAGTATGTATTTCTGGGTCTGCCTGT
GTCTACCAGAACGATTGGTATTCGCAATGCATTCCTGGGGCAATCTCCCCTACTATTCCT
CCATCAAATACAGCTACAAGTCCTGGTCCAACATCAGGTGTTCCGTCTCCCGTCTCTACG
GGATTTGTCAAGACATCTGGAACAGAATTCACACTAAACGGGAAAGCATACACAGTCGTC
GGTGGCAACGCGTATTGGATGGGCTTG
>NODE_955_length_68_cov_7.926471
TTCCATTAAGGGTTCTAAATCCCATGCCCATTTTAATGTCTCTTTCGCATAGGATTCTTC
GTCGAAGACCATTGCTACGAGGAGGATTGCAGGATGCA
>NODE_956_length_31_cov_8.774194
GACGCTTCCCCTGTTCGGTTTGATTCCTATCTGACTTTGCCAGTCGCCAAAGACAAGACT
C
>NODE_957_length_69_cov_8.623188
AGGAACAATCTTCCAACAACACAACCTGGTTCTTTCGAAATTGACACCGGAGATTATGAA
AGCTGGATTGGAGTGGCAAGCGGAGATTCAGAAAGACCC
>NODE_960_length_146_cov_8.246575
AAGGAAAGAAGTCGGAGCCGATGTAGCATTCAACTACAAGACTACTTCAATCAAGGAAGT
TTTGGCCAAGGAGGGGCCTATCGATATCTTTTGGGACCATGTAGGTGGAGAGACTCTTGA
AGCTGCTCTGGACGCTGCCAACATCGGTGCTCGATTTATTGAATGTGGAATTATCA
>NODE_961_length_77_cov_8.727273
CCCACCCCTGCCACTCCGAATGCCGCCAACCTTCAGGCTCAAGAGTACTTTTGTCGCTCC
CATGATCTTGGTGTCTCTGGTCTTTGGTCTGATGCCTCCCTCAAGGA
>NODE_962_length_157_cov_8.764331
TGAAACACATGAAAGGAGGGAACCCAGTAGTCCAAATACAGTCATCATACAAATGTTTGA
ATGGGACTGGGACTCTGTCGCTGCGGAATGTGAGAACTTCATCGGGCCTAATGGGTATGG
TTTCGTCCAAGTGAGTCCGCCCCAAGAACATATCACTGGAGATCAGTGGTGGACGGATTA
TCAACCT
>NODE_963_length_790_cov_13.626582
TACTTGGTTAGGGAGGACAACTCTGTTGCATTGACTCGCGTCGTCCAGATTGAAAACGCA
GAAACAGGCGCTTGGTTTGAGGCCTTTGTTGACGCTCATTCTGGCCACGTTCTTTCTGTC
ACCGATTTCGTCACCAAAGCCTCGTACAGAGTTCTTCCTATCACATCAGAAGTCCTCACT
CAAGGATTCCAAGTTCTCACCAATCCCCAAGATACGACCTCGTCTCCTTCGGGATGGCAT
AACACCGGATCTGGCGCTGACACGACTAATACTTCAGGTAACAATGTCATCACATTCAAA
GGTAGTCAATCATCTACAACACAAGAATCAAGCACTGGCGATGTCTTCAATTTTGTGCAG
AATCCCAACCAGGCCCCCACTGTCCAAGCTAACCTCAACGCTGCACGAACAAATGCTTTC
TATCTCGTCAATACTGTCCATGACTTCACTTATCGTTACGGCTTTACCGAGGCAACATTC
AATTTCCAACAAGACAACTTTGGCAAGGGCGGTGCTGGCAATGATCGTGTAACGGTCTCG
GTCCAAGACGCCTCTGGTCTCAATAACGCTGATTTTGCTACTCCTGCTGATGGTCAATCC
GGTCGTATGAGGATGTTCTTGTGGGATGAGACAAATCCTGAGCGTGATGGTGCCCTCGAA
AATGACATTGTTGTTCATGAGAATACCCATGGTGTCACCAACAGGATGACGGGTGGCGGA
ACAGGCCGTTGCTTGCAAACAACCGAGGCTGGAGGTATGGGTGAAGGTTGGTCTGACGCC
ATGGCTGATTGGACTGAGAAGACGTCCTCGGCTGTTCCTG
>NODE_964_length_330_cov_19.751514
GTATGGTGTTGAGTTAATGATCATGATCATTGCGACCTTTGCTCAGGCTCTGTCGGGTCA
AGCTCCCTCTGTTAACGTCATAGGTGCACTCGTCGTCTGGCGCTTTATTATGGGCGTCGG
AATTGGTGGAGACTATCCTTTGAGTTCCGTTATCTCTTCCGAATTCGCAGCAACCAGAAT
CCGTGGTAGGATGATGACCGCCGTGTTTGCGAATCAGGGCTGGGGCAATTTTGCTGCATG
CATTGTTGCACTCATTGTCACTGCCGGCTATAAAAATGCCATCCTCAGAGACACCATCGT
CGAAGGCAACCTCAACAGCATCGACCCCCTCTGGCGTCTGCTTATCGGCCTTGGCTGTGT
>NODE_965_length_205_cov_12.073171
TTATATCCATGAGGCCAACATCAAGAACGAACTCGAGACCGTCTTGCCCATCTGCGATAT
TAGACGTAGCAAGCATTCCGGGAACGTAATTTTCTCTGGGAGTATCAGGGGCTAGAATGC
AAGTAGCATTGATAGGTCCAAAATAGATCGACCGCGAGTCGAGGCCACGCTTTGCAGCAC
GAGCGACATTGAACCTACTAGCTTCAGCAGAGCAGTCTCGTGGCAACAGATTTCT
>NODE_968_length_65_cov_6.030769
TTGTACGACTGTCTCTGAGGGAAAGGTTGTTCTCGATGCCAACTGGCGTTGGCTCCATAC
TACCACTGGTTTCACCAACTGCTACACTGGTAACA
>NODE_969_length_182_cov_12.901099
TCCCTCGCTCCCTTGGTATGGGTAGGTGGGTGCACTGGGTTGGTTATAGAAACCCTCGTC
ACCGATGGCCACAAGATGGTTGCTATCTAGAGACTTGATGTATGCTGACATCTCTTGTAC
CCAGTTGGTGATCGTGGTCGTGGTACAGCTCCCCGAGGTGGTGCCAGTGGTCCCTCTGCA
TCTTGGTTCGTTGGCCAGTTCCCAGGCCAGAA
>NODE_970_length_163_cov_10.521472
TGAGGTTGGCCGTGCTTTGAAGAAAGTCATTCCTTCTGTTGTCAAGCGCGAGGAGCTCTT
CATCACCTCCAAGCTCTGGAACAACGCTCATCAGCCCGACCAGGTAGAGAAGCAGCTTGA
TGAGACTCTCGCCCAGCTTGGCATCGATTATCTTGATCTTTACTTGGTCCACTGGCCCGT
GGCATTTGTTCCC
>NODE_974_length_279_cov_9.103943
TTTGCCAAAGATGCCAAAGCTCCGCTCATTATCATTTCCTTTCCAAATCTGATCATCATA
CTCAAATGCGAAGACGGAAACAGAAGTATCGTCACGGCAGGCACAATTAAGGTTGAGTAA
TGCAGAACGTTCATCTGCAAGTGAAGCAACAGCAACGCCGTTCGAATTACCACGTGATGG
CCAGCCCGACTCTGTAATGAAGAGTTGTTTGCCTCCACATACGGACCGGAGTACAGGAAC
GACGTTATGAATTACAAAGTTGCCAGTTTGATCCGAAACTGTGTTTCCATCATAGAAAGC
ATGAGCATT
>NODE_979_length_71_cov_8.507042
CGGGTTTGATACGTTCTGTTAGTGCTTGGCGGAGCACAGTTTCCGTTTGTACGCAAACAC
CTTCAACGCAGTCGACCACAACTAAAGCACCATCAGTAACA
>NODE_980_length_164_cov_22.219513
CTCTTACCACCAATGTTCTGGTTCAAGATACGAAAATGTTCACTCTCAAGTTTTCGGAGT
TTGCCGCGCAATGTTTGGGAAAACCCGAGGCCTACATCACTGTTCAGTACGATTACAACG
ACACCATCACTTTCGGAGGCAGTCATGAGCCCGCTTTTACTTTGACAGTCGTCAGCTTGG
ACAATCTGACTCAT
>NODE_981_length_66_cov_3.424242
TACAATGCGAGGCCGTGTCAATTTCGACGAGAACAGAATCACTCTAGGTGGTCTGCGTGC
TTATCTCCCCATCATGCGCCGCAGTAGACGTATTGA
>NODE_982_length_61_cov_25.540983
GAAAGTGAACCAATCACTGGGATGATCGGTATGGTGGGCCAGTGAGCGACGGTAGAGAAC
CAAGAGAGAAATGAAATGATGAAGAGATGAA
>NODE_984_length_134_cov_45.134327
CTCGGGAAATACGAGACGAAGGCTTACGGTCAGCGTTGAGTGAGATATATTGATATGTTG
AACAAATGAAGGATCTGTATTGTTACCCTGGTAAATGCACATGGATTACCTGATTCACCG
TACTTCCGAGGAACGATTTGCTAGGCATTCCAAGTAGCCCTGAT
>NODE_985_length_38_cov_79.368423
GCGGCCATTGTTTCTGTTGCTGTTAAGCTTGATGTGTCTGTTCTTGGTCAAATTCTTGCC
AAGGTTGC
>NODE_986_length_64_cov_6.671875
TGGGCCTAATGGAATGTATGGTAATTTTGCAGGGAGGGATGCTTCGAGGGGCATGGCAAA
GCAGAGTTTTGATCTGGAGATGCTGACACCTGTG
>NODE_990_length_63_cov_6.031746
TGTAAACGATCTCGACCCACCACAGCGTCGATTTCATCCTGTGCTTTGAGTTGGCTCTCT
GGATATAACATCATGGCGAGAAGGAAGACGAGG
>NODE_991_length_164_cov_8.701220
CACACCTCTCTCAATGTTATTCGTACATCGTTCCCAATTGATATGGATACAAGATGAAGA
TGAGTGTAAGGGTTATCGAATGTCATTGTGGTATGTATAATTGATGCTACCATGAAGAAG
GCACTGCAAAAGCGAACATCTCTCCTTTGAGCGGATGCACAACGGGAACTTGGTCAATCT
TGAACGGGAGTAGC
>NODE_992_length_31_cov_46.129032
CTCTCCGGAATCGAACCCTTATTCCCCGTTCCCCGTTGAAACCATGGTAGGCCTCTATCC
T
>NODE_993_length_133_cov_10.195489
ACCCCTTCGACCATTCGGAGGAAACTTGGAGTCTGCAACTACCTCTCTAGCCTTTTCGGC
ACTAGAAACCATCGGTACGATAACGCCGCGAGCTCCTGCATCGAGAGCATACTTGATCTG
CCAACTTGTACTCCCCGAAACGCCCGTTGCTGGGATCCGGACA
>NODE_995_length_72_cov_7.569445
GTAAACCCCTCGTTGATATAGAGCGCCTTTTCGCCGGTCACGGGGTGCACTCGAACCAGG
GGATGCTCAGTTTCTACAGGTTCCCTCCTCAAAGGACCTCCA
>NODE_996_length_204_cov_9.254902
GCTTCACTGTCAACATCAATTTTAGTTCTATTAGTGCCTGCGGGAATGATGTGAAAAACT
TCAAGTGGATCGCTACCAGATTGGTTGGTAGCACCTCGGGTGTTGATACGACAAGGTGTG
GGACGGATAGTTTGCCGGATGAATCGACGGTTTCGAGGTCTGGGTGTTTTGCAACCGTTA
GTGTGATCGATGCGAATACGAAGGAGGATGCGCCGGCTATTGCGCAAAAGGCTG
>NODE_997_length_31_cov_11.451612
CTGTTTAACTCTCTTTCCAAAGTTCTTTTCCTCTTTCCCTCACGGTACTTGTTCACTATC
G
>NODE_998_length_269_cov_11.501859
TCTGCAGTGAATCCACCGTTGGCGACTGCATTGCTCATTTCGTTCGGGTCAGTGGTGTAG
AAGTGATCTTTAGCACTGGAGCTGTATGCACGATACAAGGCGACGAGGCCCGAATCCGAG
TTTGAGAAGACACGACCTATTTGGCCTTCCAAGGTGAAGCCGTCATTTTGGATGGCATTA
TTTACTTCTGTAATGCTAGTGGTATAAAAATGGTCTGAAGCGCTGGGGCTGTAGAGGCGA
AATAATTCGACTGCTTCTGACGAAGGTGCACATGTCGTCGTGCCAGAGTCGGAAACTGC
>NODE_1002_length_89_cov_16.910112
TCAGCGGGAATTAGAGTATTCCTCTCGATTGAAACGACAATGAAATTCAGCTGGTCTGTT
AAGTAAGCTAAGTTTTGTCGTGAGAGATCCAGTGCCTTTCTGATATCTACAGAGGCACA
>NODE_1005_length_350_cov_9.100000
GCACGACAGCACCATTAGTAGTGTAAACACCCGGGAAGTCACCGCTATCCCCGTCGCAGG
ACTCGAAAGTTCCGTTTTGAGCGTTGCTAGGAGCATTGAAGGCGCAGCCGATACGATCAA
GAGTGTTTCGGCACCAGGCAGCATCATTGGGACCTGCAGGGTCACAAACCTTTATGCAGA
ATTGATTACCACCCATAAAGTTGTTCCACTCAGTAATCTGCTGGAATTGACCAGTGAAGA
TTTTGGAGAAGGCGATACCACCGATGGGATTTCCACGCAAGTCCTGACCATGAGGGTCCA
TCTCGCCACCAAAATCATCCGGATTCAAGTTGATGAGCTCTTGGTTGATGAACCCATTAA
GGACTGCATAATCAGGAGTC
>NODE_1007_length_31_cov_39.677418
TAAGCATATCAATAAGCGGAGGAAAAGAAAATAACAAGGATTCCCTTAGTAACTGCGAGT
G
>NODE_1011_length_274_cov_20.536497
AGTGATATCGTCAACAGTCAAATATATATAGGCTGGACCGGGAGGATAAACACGATTGTT
GGGTGGGGCTTTGATCACCATCTTCTGTGTATTACCCAACTTGGGACCTAGTTGTGCAGT
CATGAAAACTAGACGGTTACTTGAATGGAAAGCATGACTGGAGTAGCCCAAGTCGATCAG
TGCAACTTGGACAGAAGATGCACTTGTGTCAAGTCCTGGGGGGATAACAACATCCACGGT
ATATTCGTGATTGAAATCAAGTCGCTGAGGAACATTCAGGAGCTGGGGACGAGGAACTGT
CATG
>NODE_1012_length_109_cov_6.871560
TAAGATTGTGAAGAAAGTCAGCTTCACTGGGTCAACGAATGTTGCCAAATTGCTCTATGG
TCTCTCCTCAACAACTCTGAAGAAGGTGTCTTTGGAAGCTGGCGGAAATGCCCCTTTTAT
TGTCTTCGATGATGCGAAC
>NODE_1013_length_97_cov_12.237113
TGGTGTGGGCCCTGCAGGATGATTAGTCCATTTTTCGAGGAGCTTTCCGATAACACGGAG
GGTGTCAAGTTCTGCAAGGTTGATGTCGATGCACAACTCGAAATTGCACAAGAGTGTGGA
ATACAAG
>NODE_1014_length_83_cov_15.891566
CTCAAGCCCTCCGAAATCACGCCCCTTACTGCACTCCGATTGGGAGATCTACTCAACCAA
GCTGGGTTCCCTCCTGGTGTAGTCAACATCGTCAATGGTAATGGAGCTGTCGC
>NODE_1016_length_92_cov_11.250000
CACCACCACCATCGTTTGCCTCTGACTCCTTGCACTCCGACTTCTGGGGCCCATTATTTC
TGCAGCTTTTGAGTCCGTACTAGTATCCATAGCCTAGTGTTGATCCCTGTGTGTGTTTGC
TC
>NODE_1017_length_31_cov_23.483871
TCAAGACACACTCCTCGCAGAGCAGGGTGCCCAGGTCTACCTGCGAGGCTATATTGAGGG
T
>NODE_1020_length_121_cov_6.809917
CTCCTCCCGCCTTTGACCCACTGCCAATCCTTCTGAAGCATCATGCGATAGCTTATGATG
ACTTCCTTTGCACCGTCCTGTAATTGTTTTGCGAAGGAAGCTGGGCCTGAGAGATAGAAA
CCGAATCCTCCAGGATTGGTGCTTCCAGGAA
>NODE_1023_length_70_cov_29.942858
ACGTTTTGGCTTCGGCTCTGCTCCTGAGCACCTCGCCGCTATCACTAATTTTCTCGGTGC
TGCAGCTGAGCCCTCTGAGATCAAGCCCCCTTTTAAAGAC
>NODE_1024_length_135_cov_10.214815
CCCTAACACCGATTCTATTGCAGACTGTGTCTATCAAGCCAAACTCGCCGAGCAGGCTGA
GCGCAATGATGACATGGTTGAGAATGTAAAGCGGGTAGTCAAGATGTCCAAAGGCCAGGA
GCTAAGCACTGAGAATCGCAATCTCCTCTCTGTCGCGTACAAAAA
>NODE_1025_length_129_cov_9.000000
TCTTGATTCGTTTTGAGACTATCGCCCTGCATTCTCTCCCTGCTCAACTCTACCCTGAGT
GTGCACAGATTCAAATTACAGATGGTGGCAGCAGAGAGCCCACTGCAGCAGAATTGGTTA
CGCTCCCTGGGGGCTATTCTAATAGCGATCCTGGCCTGA
>NODE_1027_length_123_cov_8.048780
TAAGTCCCTAGTCGCCGAATGGCAAGTAACACGGTTGTCCCAGATCACAACAGTTCCAGG
TTCATAGCTTGCACGAACATGGAGATCGGCACTTCGAGCGAGATGATCAAATAGGAATCT
GAGGAGATAATCTGACTCTTCTTTTTTGAAACC
>NODE_1031_length_104_cov_14.201923
GCACCCTGCTCTGCGAGGAGTGTGTCTTGATATCCATACAATCCGCACGCGTAGATGCCC
ACACGATCACCGTATTGGCTGAGAGCGATAGCCTGAGACCCAACGCCGAAAGTGTTCTTC
ACGTTAACGTTGTA
>NODE_1033_length_379_cov_21.308706
CCTACCTCGACCCAGCCCAGGGCATCTATGGAGATGTCGACAATGAACCCTGTGGCTCAG
AAGAATCAGGAGGAGCAACACCAGCACTGCGAGCATGGGCAGAAAGCTTCTCGTCTCCGT
GGAGGAGGTGCTGGCAAGGATTGTTTCCTTGGAATGATAGGCTGCTTCTTGTGCTTAGAG
TGTTGCGAGGGGTGCTGCGAATGTATTGCTGACATTGTTTGCTGTCCTTGTGAGATGCTC
TGCTAGATGTAGTCCACTATCACAACTTCGGATAACTTTGGATATATCATGAACTGTCGT
ATCCAGGGCGCAGGAATCTCCTAATTGTTGTTATCACTGATCCCGATGGTCAAGTCTCCT
GTGTCAAATACTTCCACCATTCCTTTAGCCTGAAGAATCATAATGTGTA
>NODE_1035_length_405_cov_15.380247
TATATCCCTGCTCTCTGTCTCGGGTGTGCTCGGGATTCTGGAAAAATTCAATAAGAACCT
AGGTTTTCATTCACCATTCTCTGGTAACCCTGCGTTTTCTCTCGACACAGTTGCTATAAG
CCGTCGCAACATCCAGCCCTCTCGCAGAGATGTTGTTGACGCATCCAAATTCAAGGATAC
GGTGTACCCAGGTTTCTATGGTTCTGACTTCAGTAATGCTCCGACTGTTTGGAGTTCGGG
TGTGAATTTCACGCATTCTGTTGCTAGTGGTGACCCTCTCGACACCTCTATCATTCTTTG
GACTCGCGCGGAGCCCCTATCTTCTGGTTCTGGCCAGCTACCCGACCAGAATGTACCCGT
ATGCGTGTCCTACAAAATTGGCACTTCGAGCGATATTTCTGGGAATCCCATAGACTCCGG
CGAAGCGTTTACCAG
>NODE_1039_length_315_cov_19.390476
TAACTAGATTAAAAATCACACCATCCGAGGAATAAATCAAAAGCAAGTGTTCAAATAATT
AAATTGAAAGAATGTCATAGCCTCCTTGTACCAATCTCCCGCAGCTGATAATATCCGTCG
ACCTGAGACGCTTCTAAGGTAGAAACAACTCAGCTGCTTAGCATCACCCCATACACTATC
TAAGCAAAGAAAACAGCGAAAATGGCACCAATGACACCGGCAGTACTGACGCCGGCGAAG
TTAGCTGAGGCAGCACTGGAGCTAGTGGCCGAGGATCCTGCAGAAGATCCTGCAGAAGTA
GCAGCCTGAGATGAAGTGCCAGACGCGACGCCAGTCGAAGCAGCA
>NODE_1040_length_149_cov_14.986577
CTCGCTGCATTGGAGTCCTTGAACGTTGGAAAGACATACCACAGTGCTCAGAACATCGAT
GTGAAGAGTGCTGTCTCCACGATCAGGTATTTCTCCGGATGGGCAGATAAAATTCACGGC
AAGACAATCGAGACCACGGAAAATAAGATGGCATATACTAGACAGGAGCCGTTGGGCGA
>NODE_1041_length_75_cov_9.213333
CACAGATTGATGCAAATTATCAGAATATTATGGATCGGGCCAAGAGTGGGACTTTTGCTT
CTCGGGGTGCTATTATGTTGACGCATGAAATCAATAATTTTACCA
>NODE_1047_length_91_cov_34.109890
AGTCCGTTCTCTCCTCAAGCATGTGTTTGGCGATATAGTAGTGCCTCCTAGAGATGTTCG
TCGTGTCCTTAACGTCTATGATCCTCGTTCCTTCAAACATAAGATGAAGAATGAAGTTCG
A
>NODE_1048_length_249_cov_8.991968
TGAGAGGTGCAGGTTCCTTGAAATCCTTGACTACCCGTGTGCCAGTCTCATCAGTGGATT
CACCGTGAAGTTCGAGAAGTTTAGAAACATCGAACTTGGGTGACTTCAGAATTTTGGCCT
TGAAGACATGGACATTCTGCAAGGGATAGATACTCCTCGACGCCTTCTCTATCTCCCGAC
CAATAGCTTCAGGGATGAATTTTTGTACCAATTCCTTCAAGTCACAGCTTGTCGCCTCGC
GGTTGATGATCTCGAACATCTTCTTCCTGATTTCACGCA
>NODE_1050_length_108_cov_5.120370
GCAGCGAGAATGACTTCGACATGGCAAGGGTGGCCCTGGTACGGGTTGATACGACCATGT
GCACGATACGTGCGGCGGCGTGTTTTAGGTGCCTGCTGGACAACAATGTTTTTTATCTCG
AGATCTTCAACATCAATA
>NODE_1051_length_77_cov_8.402597
CCTGCACCAACGTCGCCTTGCGCAGCTGTGCACATCATTGCTGCCAGAGCCTCCACAGAG
CTGCCTGGTGCAGGTATCATCGGTGCTCTCGTGGCTCAAGTCCAAAC
>NODE_1053_length_192_cov_13.994792
AATCAAAATGATGCTGCCTCCATTTCCGAACTTCAACATCTGCCTACCAGCTGCTTGGGC
CGTGAATAGGGCGCCATTAACATTCACGCCCATAACCTCTTGGAACTGTTTTGCAGGGTA
TTCCAGACAATTTGTATAGTGCCTCAGAATACCTGCAGCAGCAATACAGATATCCATCCT
CTTCTCCTTGTTGCCTATGTCTTCCCCAATCTTCCATAACTT
>NODE_1054_length_169_cov_6.035503
CCCTTGACCGCGCCGGAAGTGAAAGAACCTGATTTGATACCACCAGCAGCCTGGACAGCA
CCGTTCAGGAAATTAGCTCCACACTTCTGTTCAGTGGCGCCAACGAGCAAATCCTGACCA
CCAAGCAATTGGCTATTGGGCAGACCTGGAGCATAAAGACTCTCGGACTGGTAATTGAGG
TGGCTCGTGAGAATATTAA
>NODE_1056_length_111_cov_44.234234
CTGACTTGCCCTATGCTTACGATGCTCTCGAGCCCTACATTTCTCGTCAGATCATGGAAC
TTCATCACAAGAAGCACCACCAGACCTATGTCAATGCTCTGAATGCGGCTGAAGCTGCCT
ATGCTAAAACTAGCACTCCCA
>NODE_1057_length_125_cov_5.992000
AAAGAGCAGGATTGGCGTTCTCGACGAGGGCTACGAAGTAGTCTTGGAACCAGGTGCCAG
CCTCTGGAGCGGGCTGGGCAGCATCAGAAAGAGCACAATGAGAGTCAAAGCGGGGGGAAG
AGGAGCTGGAGGTACCATCGCACTCACCGCCAGGC
>NODE_1059_length_175_cov_10.085714
AACCGAGTCTCCGTGGATTCGTGCCGGAAGACAGTACTCTGTCCGCGACTTGTGGACTCA
CACTGACAATGGTACCGTTGTCCGTAACATGACGGTACATAATGTACCGCCTCACGGTGT
TGTTGCTCTTTTGCTTAAGGACGCTGGAGATGAGCCTGATGGGACTGAGCCCCCGTGTGC
ACGACCTGAATGGTGCATGGATCCG
>NODE_1060_length_128_cov_7.328125
CAACGCGCTGTGCATAGTTGCCCCTCTTGAGAAGACGGTGGACACGACCGACGGGAAACT
GGAGACCAGCCTTTGCAGAGCGAGACTGTGTCTTGCCATCGCTACCAGCCTTACCACCGG
ACGAAGATTTTCCAGATTTTCCTTTGCCAGACATTATG
>NODE_1061_length_31_cov_239.741928
GATAACAAGAGTCTGCAAAGAAACAACAGATGGCACAGAATGAACAGACACGTTAGCCGG
A
>NODE_1062_length_280_cov_15.478572
AGAGAGAGAGAGAGAGAGAGAGAGAGAGAGGGTGTCACTCTTCATCTTCATCTTCATCTG
CACTTGCGCTCTTCTTACTCTGTTTATCGTAGGCAGCCTTGTCTTTCTCAGCTCTGGCCT
TGTCAGCAGCGGCAGCATCGATATAAGGCTTTTTCTCGGCATCTGACATATCTTTCCACT
TGGCACCGAGCAACTTGCCGACTTCACCAAAGCCAGCATCGGGGTTTTCGGCCTTGATTC
TCTCACGCCAGTCCTGGCTGAAGAACATGTAGGCGGAAAGGGCACGCTTGGGGGCCTTTG
GGTCCTTTTT
>NODE_1064_length_135_cov_8.066667
TGTTCGTTTAAGGAGCCTCGTCTTATCGTTGTTACCGACCCCCGTGTGGATCACCAGGCC
ATCCGTGAGGCGTCCTATGTCAACATACCCGTCATTGCTCTCTGTGACACAGATGCTCCC
CTCAAATTCGTTGATGTTGCCATCCCTACAAACAACAAGACCAAA
>NODE_1065_length_447_cov_13.199105
TGGTGCATCCACTAGTCTCGACAATGCTGTTGCATCCTTAACCAGATCCGGTGTCCACGT
CACCGTTGCTGCTGGAAACGATGGAGCAGATGCCGGAACCACATCCCCAGCTCGGGCCCC
AAGTGCTAATACTGTCGGAGCGACTACGATCGCTGACACTCGGGCATCCTTCTCTAACTT
TGGTTCAGTCGTCGACATCTTCGCCCCCGGACAAAACATCATTAGCGCATGGATTACCAG
CAATACCGCAACTAATAACATTTCTGGAACTTCGATGGCTACTCCTCATATTGCTGGACT
CATTGCTTATCTGATTAGCGTCCGAGGAAATACAACTCCGGCTGCCATGACTGCGCTCCT
TCAGTCTCTCAGTTTGAAAGGTGTTGTAAGCGGTATCCCCGGTGGCACTATCAACGACTT
GGCACACAACGCTTAGTTACGTTTGGTGTGCCTTGTATGATATCCGAGCTCACCTCA
>NODE_1066_length_229_cov_7.375546
TTTGTTTTCTCAGCTGTACACTTCAGCTGATAGACCGGAATTTCTCCGTGGCCTCGCTAC
AAATGTTGCCAATTACAACGCCATCAATGCTGTTTCCCCTGACCCCATCACTCAAGGCAA
CTCCAACTATGATGAAATGCACTACATCAATGCCCTCGCTCCCGCACTTTCAAGCTCTGG
CTTCCCTGCCCACTTTATTATTGACCAAGGTCGATCTGGTGTACAGAACATCAGGCAACA
GTGGGGTGACTGGTGCAAC
>NODE_1067_length_83_cov_13.554217
AGGTGGATATGGAGGTGGGGGCTACTAAGGTTCAATATTTTTCGCCCTTGCGTGGTTCTG
AAACCATCGACATGGTCTGCGTCAAGGATACCATCAAGGGTTGGGCCGGGAAC
>NODE_1081_length_136_cov_15.808824
TATGTATGGCGAGCCGTTACCTCTTCTTCAGTGCGATCAGGTGATGTTTCGTCCGGTAAT
TTCTCGATGAGATTGACTGCAATGCAAGGTTCAGCTGTACCTTGTTTCAACTGCTCCCTG
ACTGTGACCCATGGCATATGTGCAAAATATTCACCGAGTTCCCGCA
>NODE_1082_length_268_cov_7.973881
GAATATGGTCAATACCTGTCACGCCGCTGGAGTGGGAGTCATTACAGACACGTTATTCAA
TCATATGGCTGGTTTGGATTCTGGAATTGGAGTTGGTGGTAGCACTTTTACGCATTACAA
CTACCCCGGGATCTATCAAACTCAAGATTTTCATCACTGTGGCCTGGAACCAGGCGACGA
TATCGTCAATTATGGTAATAGGATAGAGGTCCAGACATGTGAACTTGTCAATCTTGCGGA
TTTGGCAACTGACACGGATTATGTGAGAGGTCGTCTGGCCCAATATGCTAATGATCTA
>NODE_1083_length_240_cov_11.120833
TCGACGATCTAGAGGAGGGTTCCAATTCAACTTAAGATGTCCCTTGTTGTTCCAGATGCC
CAGAACCCATTTCAGCACATTCTGCGTCTCTTAAACACTAATGTCGATGGAAAGCGCAAG
GTTATGTATGCATTAACGGAGATTAAGGGTGTTGGTCGTCGCTACTCAAACATTGTTTGC
AAGAAGGCTGATGTTGATCTCAATAAACGTGCTGGTGACCTCAACCCAGACGAACTTGAA
CGCCTCGTAACGATCATTCAAAACCCAGAA
>NODE_1085_length_275_cov_56.181820
CTTCTGAGATGATTATAGCCGTCCCTTCACTTCTCTCGATGGCTGGAGCTTAGTTGCTCA
TCTCGCGCTTCCAGTCAGAATTAGCTCGTTTCCAATCGGAGTTGGCATTAGGTGACATTC
TGCCAATGACATCTCCATGGACTTCAGTTGCCTCATTGGCTGGAGTGGGAAGTGCACTAG
CACTAAGAGTGAAAGCGACAAAGAACAGGGTTGCGAGAGAAGAAAAAGACTTCATAGTGC
TTGATGCAGGATAATGTTGTGCAGGAGAATGTTAGGATAATAATGTTGTCGGTGACAAAT
GTAGA
>NODE_1091_length_239_cov_7.619247
CGGAACTTTTTGGCACGGTTCTTACGCTCCTTCCGAAGCTTACGCGATACTATTGGAGGT
TTTGTTTGAAGACCGGACCGGATCAAACGGTGTTTGGGTTCAAATTTCTTTTGAGATGCC
TCATCATCATAGATTAGAGCGAAAGCAGTACTCTTGCCACCACCATATTGTGTTTGACTA
TGGAATATGACCACACGTTGAGGCTCAGTCTTATAAAGAGCTGCGAGCTTTTGGGAGAGG
TCTGCCTTGGACACGTTGGGGCGATCAGG
>NODE_1093_length_137_cov_14.145986
GAGGATAAACATTATAATACAATACGGTTACAATAAGACCTCAGAGTGATTATATCTAAG
CACCAAATCCATACAGTGTACGCCCAGATCGCTTAAGGGCATATACAACATCAAGTGCTG
TCACTGTCTTGCGCTTGGCATGCTCAGTGTAGGTTACAGAGTCCCGA
>NODE_1095_length_85_cov_14.305882
GCAGCCTATCTCGATAAGGAGCCGCATCTTGTTGACAAATGGTCTAGTTTGAATCCGATG
GGTCGGGTTGGTCGGCCAGATGAAATGCGTGGTGTTGTAGCATGGTTGGCTAGTG
>NODE_1096_length_161_cov_25.552795
CCTAAAGTACTTGAAAGCTTCAACAAAGATGTTTGCCCGTGTCACCACCGTCTTCACTTT
CTTGTTCTTTGTCCTTCCACTCTTGGCGATCGCCACTGCAGTCCCCCGTACCGATAGTCC
CCCAGATGGAGGATCCAGTGACAGCCAGTGCGACACTGGACCTATACAGTGCTGCAATCA
AGTCCAGTCTA
>NODE_1099_length_105_cov_9.428572
CTGGCAAGACATTTGGATGGGCGAAAAGTGTTGATGTCGCCTTCTCCATCGAGGTTATCA
AGCATTATGCCGGTTGGGCAGACAAGAACTTTGGTCAAGTGTCTGAATCAGACGAACGAA
AATTGACATACACTA
>NODE_1100_length_87_cov_7.459770
TTATGATTCCTCCGTTTTATAATTGTCCACATCTGTAGTTTACGGAAACCTCCTGTCTAT
ACTTTCAGTCTTTCTTATGTGTCTACCGCACATCGTACTATTGTCTTAATTTCATGT
>NODE_1101_length_105_cov_13.457143
TAAAGACAATACGTCCTCCCTGACCAAGGTGTTGAAGAGCGTGCTTGACCGTGAAGAGTG
GAGCCTTGACGTTGGTCTGAATATGTTCATCGAAGAAATCCTCACTGACATCGGCGATGG
GTTTGCTGCCCCTGA
>NODE_1102_length_31_cov_5.354839
GGCAGTCGCTAAGGTCTGAGCAGCCTTGGCCGGACCATTCAATTGCCCAGTTTTGATCTT
C
>NODE_1103_length_95_cov_14.136842
GGAGCGGTGGCCTTATTACAGGATGGTGGCTCTCTCGCTTTCTCCGGGGACGTGGAAGTG
ATTCCAATAGGCTGCCTTTACCACCTGGTCCCAAGGGCTACCCGATCATTGATAATCTGC
TTGAC
>NODE_1104_length_92_cov_10.826087
AGCAGCACTCTCGACCATGTTCCTCACAGTGAAGCGCTTAATAGCCTTGTCCTTTCCAAC
ACAACGGGAACAGTTGGAACAGCGAACAAATTTAACGTGGCCACGTCCTTTCTTGTTGCG
AC
>NODE_1105_length_95_cov_20.031578
ATGCGACGATGTCATTGTCGAGTGTGTTTACTTGACTTAGAATATTATCGAGGTCACTCT
CGACGCCCTGAGGGGTTGCACCCCAACAAAAGGCGATGCTGGAGGCAAGGAAGATAAGAG
ACTTG
>NODE_1107_length_287_cov_13.839722
TGTTCCCGAAAAACGTTCTCGCTGTTCTCGCTCTGAGTGCCATGGCCTTCTGCCAGAATA
TCGGCACAAACCAGGCAGAGAATCACCCTTCTCTCTCCTGGCAAACTTGCACCGGCAGTG
GAAGCTGCACTAGTGTGGGTGGTGGTGCTGTTGTTCTCGACTCAAACTGGCGTTGGACTC
ACAACGTCGGTGGGTTCACCAACTGCTATACTGGTAACCTCTGGGATAACACACTCTGTC
CCGATGGCGTGACTTGCGCTGCCAACTGTGCCATTGATGGTGCCGACTACGCTGGCACCT
ACGGTATCACCACCCGC
>NODE_1108_length_299_cov_12.628762
GGGGGCTGCATCATCAAGAGCGTGTTCCTCGGCGATATCACTGCAGCCTACCAACAAAAT
CCTGCCTTAGAGTCCCTCTTCTTCCATGATTTCTTCCGGAGCGCTCTTCACAATGCTCAG
GCAGGTTGGAGGCGAATCACCGCTCAAGCAGTTTTGTGGGGGATTCCCATTCCTGCCTTC
AGCACTGCCCTCGCCTTCTTCGATGGTTACAGAAGCGAAATCCTTCCTGCCAATCTCCTT
CAGGCCCAGCGCGATTATTTCGGTGCTCACACATTCCGAGTTCTTCCTGGCAAGGAAAAT
GATAGATTCAAATCTGGAGAAGACATCCA
>NODE_1110_length_70_cov_6.500000
TAAGGACTCGGTTGATGTTATGCATAATACATCCCTCGAAATCATTCAAACGAAGAAGGA
TGCCTTGAACAATACCAATCTAGACGCTGCCAAGGAGATA
>NODE_1111_length_179_cov_9.994413
ATCCTGAGGACCCTCACGGGAGTCTGTACGACATTGACGATGTCAACACTATCATTCAAG
TTGGTGACTGGTGGCAGCAAACCACCCTTCCACTCCTCGACGGCTACATCGCTACTGGTT
CTGTTCCTGTCGCTGACTCTGGTACTGTCAATGGTGTCGGCCGTTTTAACGGAGGACCAG
AAGTTCCTTGGGCTGTCATCAATGTCGTC
>NODE_1115_length_81_cov_10.814815
GTCGCATTCCCCGACAGTGGGGGAAGCTTGCTCAATGCTCTAGCAATTCACACTCAGGCT
ACAAATACTCAATCCGCAGTCGATGCTACGACTTCTGATGTCAACAGCATT
>NODE_1116_length_123_cov_21.796747
CCCTGGTGCCGCTGGTGGTGAGGAAGGTCCCAGTGTCGAGGAGGTTGATTAACGGGTGTC
TGATTCGCTTTTTGCTTTCCGCTCTTCCTCACCATTTTCTGCATGTCTATCTGGACTTCT
TGCTACAAAATTTGTATTATAGCGCATTTTAGA
>NODE_1120_length_137_cov_22.408760
TCTGTCTTACTTGCTCTTGTCGCGTCTGCTATTGCTGTCAATGCTGCGAAGAGTGTGTCG
CTTGAGTTTACCGGTCCTGAATCAGTTACCTCTGTCGGAGACCTTAAGGTGGCTACCACC
GTTAAGAACACCGGAGATGAGAGCTTGAAACTGCTGAATGACCCGTC
>NODE_1122_length_91_cov_11.263737
CTATATCATGCAAAGAAGCAACCTCAAACCTAGATGCCAGAAGGCTGAGCAACTTGATAC
AAAAACAACTGAATTGTACTTTCCCACCAACCATCAACCAATGCCTTCAACATAGATACT
T
>NODE_1124_length_89_cov_5.584270
CCCATTCAATATTTCTCGTCCATATTCCTTTCTTGCCGATCCATAATGTCTGACTTGTGC
CCTGTATACGCTCCCTTCTTTAGTGCCATGGGTTGCACCAGTGCTATTGTCTTTACTTA
>NODE_1125_length_326_cov_18.447853
GAAGGGTATGGTCCTTGTTATGTCCCTTTGGGACGACCACTTTGCAGATATGTTGTGGCT
CGATTCTAACTATCCCGTCGGTGCCGATTCCTCCAAACCCGGTGTTGCCCGTGGTACATG
TGACCAGCAATCTGGCGTCCCGACTACCGTCGAGAACCAAAATCCCAACGCGCAAGTCAC
TTTCTCCAACATTCGTTTCGGTGATATTGGTTCGACCTTCTCGTGAATAAATCACGTTTG
GTCGCTAGCCTTGACCCTGTATCGACGATCATGTCTTGAGACCTCCATAAGCTTTGTAGG
AGCTGGCTCACATTGTGAAGCTGTCTTGTCATTTGAACTGCAGCATTTTGTATCCC
>NODE_1129_length_223_cov_25.905830
GCATGCTCAGTGTAGGTTACAGAGTCCCGAATAACATTTTCAAGGAAGATCTTGAGAACA
CCTCGTGTCTCTTCATAGATCAGACCGGAAATACGCTTCACACCACCACGACGCGCAAGA
CGACGAATGGCAGGCTTTGTGATACCTTGGATGTTGTCACGAAGAATCTTGCGATGACGC
TTAGCACCACCCTTGCCCAGGCCCTTGCCACCTTTGCCGCGTCCAGACATGTTGATCAAG
TATTGAGTTGTTG
>NODE_1131_length_335_cov_22.217911
ATGAAGGCTGTCCTCCTCCCGCTCGTTTTTGTTGCTGGCACTTTTGCTCAAGGGCAATTG
ACCATTAATACCCCCCCCAATGTTGTACAATGCCAACCCGTCTTACTTACCTGGTCTGGG
GGACAAGCCCCATACTTTGTGAGCGTCCTCCCTGGTAATGACCCTACTGGTCAGGCTCTT
GTGGACTTCGGTCAACAAAATGGAACTTCCGTGAGTTGGCTTGTGAACCAACAAGCTAAT
ACTGCTCTTGGTCTCACTTTACGTGACAGTATTGGCCAGGTAGCCCAGAGTGCATCTTTC
ACTGTCAACCCCGGGTCTTCATCTAGTTGCCTCACCCAAACTGTTTCCTTCTCTGGTGGC
ACTGG
>NODE_1132_length_42_cov_13.619047
ATTGAAGAGACGATGCATGCCCTCGATGATATTGTAAAAGCCGGGTGGGTTCGTTATGTT
GGCATGTCCTCG
>NODE_1133_length_156_cov_6.557693
ACAGAGGATGACGACGATATTGATCTCTTCGGATCAGATGAAGACGAAGACGAAGAGGCA
GAAAGAGTCAAGGCTCAGCGCGTTGCCGAATATAATCAGAGGAAAGCTAATAAACCAAAG
ACTATTGCCAAGTCTGTCATTACATTTGAAGTCAAACCCTGGGATGATGAGACTGACATG
GTCGTG
>NODE_1134_length_31_cov_20.225807
CTGAGAGCCGTTCGTATTCTTGCCTGCATTGGCCATGGAAAGGAGACCAGGCTTGTCGTG
C
>NODE_1137_length_91_cov_8.439561
GAAGGGCCTCCAGTATTACGAGATTTCTTCTAAGTCCAATTACAATGTAGACAAACCTAT
GCTTTCTGGGTTGAGGAAAATTACGGGCCTTCCTGATCTCGTTTTCACTTCGGCTCCCGC
A
>NODE_1138_length_118_cov_8.203390
GACTTGCGTGAGGAGTTTTCCGTCGGTCGGATTGAAGATGCCGATTGTTGTCCCATTGAC
CCCATCGACGAATTCGCCGCCGATAAAGAGGCCTGTGTTGAAGGATGTGGATCCCTTGTA
TACGGGAGTGTCCCACTGGTACGAAAAG
>NODE_1139_length_77_cov_5.844156
CGACCAGCATAGCTCCAAGTAGAGTCCCAGATAATTGTAGACGAACCCCGTAAGGCGTGC
AGCCTCTGGTTGTCAAAAGTTCCCGAAGTACCTGCGGAGTAATAGAT
>NODE_1140_length_187_cov_10.481283
TGTACTCATTCCATTTGCTTCTTGAAGTTGCGGTCGGAATTGCAAGGCGTTGTCACCTTC
CTCGATCGAGCTGGCTCGATGTTCTCCACAAAGCCTCTACTTGCTGGGTCATGTACTTAA
CTGTTCCAATAGCTCTGGTAGTTTGTGTTCAGATATGTAATTTGTAGTGAAATGATGATG
TAGAGGATCATTTAGACACATGCATACAAGCCTGGGA
>NODE_1141_length_70_cov_6.157143
TCCAGCTCCATCCAAATTCAGTGCCCCTCGTAACTGGCCAAATTGAGAGCACGTCGAATG
ATGCTTCAGCTGAGTGATGAATCCTTCTTCAGCAGCCCGC
>NODE_1142_length_73_cov_11.027397
TCAATACCTCAACGCCCTACCTAACGGAACATACGCAGGCCTATTCAACCAGAGCGGAAG
GGCATACCCAGATGTATCAGCACAGTCCGATAGATATCGTATC
>NODE_1143_length_165_cov_16.321213
GAACGGTACAATGGTCAGTATTGGTGGAGACGCCCCTAATATCACCGGTCCTGACGATGG
GAGGATGGCTCTGAGACTCTTTGAGCCTTGCAACGACCCGACTGGCGCTACGTGCCACCT
CGTTGAGGACTTGGATCATCTTACAATGGCTGAAACTCGCTGGTACACATCAAGCGCAAG
GATTTTTGACGGTTC
>NODE_1147_length_90_cov_8.811111
TTGTGGCCAATCATCAAACTCGATCTCGATTACGTTGCAGAAAATTGGAATCAGACTACT
TTTGACTTGTGGGAGGAAGTCTCATCCTCATCCTTCTTCACAACTGCCGTTCAACACCGC
>NODE_1148_length_102_cov_9.294118
CACAACAGCAACAACATCTTCGTCCTTAGTTTCCTGGGTTGCTTCAGGCACGCCGGACAC
CCCACCTTCATCACTATCAAACTCGTCTTCGCCTATCTCCATAGGGTCTCCACGGACTCC
GAATAATGACGA
>NODE_1150_length_257_cov_9.385214
CCTTACACTGCTATTATTCCTGCCTCGTCGAACTGTGTTACCCATGCCAGTACCGACCTT
TACACTGCTCTTCCTTCTCCTACCCTTCCTCCGCCTCCTAGTTCATCTTCTGGGGCCATT
GCCACAGGTGGTAGCAGCGCGACTCGCTCTGGCTCTGCTGCAAGTGTCAGCAATACTAGT
AGCACTAGTGGTGCAGAGACTTCGGCTATTTCCGGTGTTTCAGTTTTCGGCCTTGTCTTT
GTTTCTTTGTTCCTTGCTCGAATTTGACTCTGTTCCCCACTTCTTGA
>NODE_1152_length_158_cov_8.645570
GCATCATCTTGACGAATTCATCATAGTTAATTTGCCCATCACCGTCAATATCAGCCTCGC
GTATCATCTCATCTACCTCCAAATCCGATAGTTTTTCACCCAGATTAGTCATCACATGCC
TCAGCTCCGCGGCGCTAATGTATCCATTGCCATCCTTATCGAAAACTTTAAATGCCTCCT
TAATCTCT
>NODE_1153_length_66_cov_6.469697
TGGAGTGACTTCACGGAGAAGCACTCTTGGGTTCAAATCCCCAAAGGCTGGGAGTTGTAC
TCGGAGGCCCCAAGTGACTATACCTTCGATCTTCGA
>NODE_1155_length_170_cov_16.241177
TTGTTGGTTTCCAAGTTCCATAACGCGCCCAATGCAGGATGACCATTGATCTGCAGTGGG
TCATTTGTATAATTGTCAAAGAATATGGCCAGGGTATCTGAGACGATGATGGACTCAAGA
GCAACAATTCCTGAAGTCCCATTCTGAACAAAGTGCCATCCTAACCCAGTTTGGTCGTCC
CTTGTCTGAGCACTCGCTAG
>NODE_1156_length_169_cov_12.603550
TTCAGGCTACCACTGGTTTCGAATTCAACAGTGAAGAGATTAACGGGAGCGGTGCCGCCG
ACGGCAATACCACGGACGTGATAAGTGCCCATAGAGTTATACAAATTGGATGTCGTCCCT
GCGAAAAGGTTTTCGCTTTCTGAGAAGGCATTGATGATCAGGGCGTCATCTTGACCCTGG
TTCTTTATAGTAAACCCCA
>NODE_1157_length_89_cov_6.258427
TAGGAGTGACGTAGATATTGATTTTGGTGTGCCGGAGTGGTTTGATGAGGTGTGAATTGG
TTAGGAGCTTTGCAGGATAATTTTGCGCCAGATTCTCAGAGATGATAGTATCATATGCT
>NODE_1160_length_126_cov_15.277778
TACGATGAGAGAAAACTTGTCGGAAAAAAGGGGAACCATCCTCTAAGGCTAAGTATTATA
AATTTAGCGATAGTGAATAAGTACTGTGAAGGAAAAGTTTGAAAAGCGAGTAGTAAACAA
AAAAAATGAGTTTATATTGGTAACATTATAAATGAA
>NODE_1162_length_309_cov_13.368932
AAATACATACCCAACTCTCATTGAATCCTAATCCCACTCTTAAATACTCCCTGTGGATCC
ACCCTCGCCTTCACCTTCCTCAATTTCCCAAGATTGCCAGCATAATACTCCTCCACAGGC
ACACCAGCAAGATAATAATTCGGATACCTCGGCAAAACCGTTCCACTCTCCGCCTTCTCC
TCCATCCTCCTCACGCACTCTCTGAGGTGGGCGTTGTTCTCTTGTATGTGTTCGGGGGAG
AAGTTGCGCTGTTCAATTATGATGTTGATGATGTATGTGTTATAGGAGGAGTGGGGCCAT
GCGCTTCTTTCATCTTCATCCTTTTTATTAGAGGAAGAA
>NODE_1163_length_115_cov_31.434782
GGGGCATGATGGCAGTCCGTGCCTACAGGAGGAATTATGTATGGAGTATCAATACCCTAA
CCTTTTTTATGTAGTTACCCAACACAAAGGACTACTAAGGAATTGAACCCATAACCTCAA
GTAGGTTTGAGGTAGGCATAATACA
>NODE_1170_length_31_cov_49.193550
CCACATTGCCTGCAAGTTTGCTGAGCTCGTTCAGAAGATTGATCGCCGAACTGGTAAGGC
C
>NODE_1177_length_122_cov_11.081967
TATCACGCCGGTGTACCGCTCAAAATATCTGATCCCGTCATTCCTTATCGCGAGACCGTT
AAGGCGGAGTCCAGCATTGTTGCCCTTTCCAAGTCACAGAACAAGCACAATCGTATCTTT
AGCAAGGCCACACCTCTTGAAGAAGAAGTCAC
>NODE_1179_length_122_cov_7.073771
CGTGCCTTCAAACTCCTTCAGCTGAGTGATGGCGTACTCATCAATGGGATCAACGAGGAG
CAGAACCTCGAATCCTTTCTTCTTGAGAACCTCCAAGAAGGGTGATTCCTTGGTCGCAGC
AAGTGATTCACCAGTAAGGTAATAGATTGACT
>NODE_1181_length_60_cov_151.683334
GAGAAGAAGATCAAGCTCAAAATAACCAGGGGGAAACATTTGAGACTCATCATAATTCTT
GATTCTCGCAGGAGAGAAGAGGGCCACCTC
>NODE_1183_length_105_cov_7.095238
TGGGAACCTCCGTTAGACGAATATCATCGGTGATTGTGCCAACTTGAACAATGACTTTGG
AATCACGATCCGGAGTCTTCGAGGTCTCCTTGACGATGCGAGAAAGGGAAAGGGGAGGGC
GATTGACTTTGGAGA
>NODE_1184_length_124_cov_5.580645
TCTCTCACTATCAATGGTGTTCAAGGCATAGGAAGGGATCAATGGATCTCGTTGTACTAC
GCCAATGGTGACTCTACTTGGAGGAATACTACGATCAGTGTCAATGGTGGCCCCTTCGTT
GTTGTTGACCAGCCGAATACTGGTGGTGGGCATG
>NODE_1186_length_228_cov_11.653509
ACCACCAGAAGGCACAGAAGAGAGCTTGCTGTTACCCTCAGCAATTAGGGTGTTGATATC
CTTGTCCTTAAGCTCAGAGAGGAGATCACTGATACGTTCTTCATCAGGTTGGATGCCGCC
GGCCTCAAGAACCTTAGTGACAGCTGCCAAATCAGGATCGGAGCAGCCAGCAATATTGAG
AAGGAGGACAGCAGCAATATTGCGCATTTTTAATCAGATAGTCTTGAGAAACGATAGCCA
CAAATCACGTTTAATCCG
>NODE_1187_length_118_cov_8.016949
TCCGGAGGATCCTCCAGCGGAGGGTCCAAGGAACAACTTGTTAACAGTGCAATAACTGAG
GGGATGAAATTGTTTGCTAAGGCTGGAGGATCTGGGAATCAACAAGATGTTGTCTCTGGT
GCTGTGTCGACTATGATGAAATTTATGG
>NODE_1188_length_307_cov_12.039088
ACTGTGAGGAACATGGTCGAGAGTGCTGCTGTTAAGGATATCAGCGAGGCTAGTGTCTAT
CCTGAATATGTTATTCCCAAGCTTTACATCAAAATCGCGTACTGCGTTTCATGCGCTATC
CACTCTCATGTTGTCCGTGTGCGTTCTCGTGAGGGACGTCGTAATCGTGCACCCCCTCCC
CGTGTCCGATGGAAAGACGGCAAGAAGGTCAACCCTGCAGTTGCCGCTGCGGAGGATGCG
AAAGCTGCTGCTGGTGGAGCAAAGGCATAAATTGTAATTTGCACCTGTAACATCCTTTTG
CACTGCATCAATATCTCTTTTCACATGACAAACTTTA
>NODE_1189_length_66_cov_7.212121
AGTAACGCGGACATCACAACCAGAGTAGCCTTCCTCCGCAAGCTCACGGGTAAAGAATTC
ATTCAACTCGGCACGGAAGACACCATCGGCAACGAA
>NODE_1190_length_397_cov_18.259445
CTCATTATTTTGCATACACGATTTCCTAGGGACCGTTTCAAAATTCAGACATTGTCACTG
TGGTTCAGACTTCATCAAAGGTCCACAACTGGTTAAGTCCTTCCCATTGCCCCCAAATCT
CAATGTCTGGTCCCGCTCCATGGTTCGATAAATCAAGGCTCATTCTGGCATTCGGGACGG
AGATCCTAAAGTGCTCATCGCTTCCCTCCTCCCGCCAAATGTGCCAGATGTATTTTTCCT
CAAAAGAGATAACCTTGGATCCATTAGACGTGCTCCAATTCTCTACACCAGCATACATTC
CGGTCTCAAGACTCCTGATGGTCCATCCGTCGTCCTCCCTATCAAGCATCCACCTCTGAT
TTGACCCTCCATTATCAGAATATCCAATGAGCTGACTATTATTCTCGCCGGACAGATCGA
GAACACA
>NODE_1202_length_88_cov_37.931820
AAGCTTAACAGCAACAGAAACAATGGCCGCAACATTTGTAAAGACTTTAGCGATGACACC
AAGAACAACACTGATGTCGAGAGAACCACATTTATCAAGAAGAACACCAACAACAGCA
>NODE_1205_length_279_cov_16.982079
TTCGCGCAACAAGCTTTGGATGCTTCTAGCCACTCCGATGTGAGCAAGACAGGTGGTCAA
GAATATAACTCACCTCACCATTCTGGCCAAGGCGATGGTTCCGATCGCTTAAATTTCAAT
CCTGGCTCGATCCTTGAGACTATCTCCCAACACGGTCTGTCACTGTCACCGGCCCATATA
CAAGACTTGCTATCGAATAGGAAAGAACACGAGAAACCGGTCAATGATGAAGAACTGGCT
CACGCTCATGACCAGGCATACAACAAGAATAATCTTAAAGACATGAGCTCCAAGTCTATC
GGCAGGGGG
>NODE_1213_length_61_cov_163.672134
CTTGTTTGGTTACACTTGGCTTGGTGCTCGCGGTCGTCTTCTGTTTTCCTACTCTCACTC
TCAGGCTCTTCCAACCCTTTGTGCTGGCGAA
>NODE_1214_length_31_cov_13.064516
CTCGCCAATATTTAGCTTTAGATGGAATTTCCCACCCATTTTGAGCTGCATTCCCAAACA
A
>NODE_1215_length_126_cov_13.873015
GGCATCCTGAGGCTTTGCCTCGGCAGCGGGAGCAGAGGTGGGATGAGTAAGGGGAGCTAC
AGGGGTTGGTTCCTCAATTTTGGGAGGGTTCTCATCAACTTTGGCAGGTGTAAGGGCCTC
TGACTTAGACTTGGACCTGAAGTTGGGAATGAAGCA
>NODE_1218_length_70_cov_15.371428
TACGAAATGCCAGAGTGCTCATGAATGAGTATCCGACTGGTTACCCTGAACCTGGAAAAA
CGACGGTGTACGACGAATCCCAGACCATCGACATCGACAA
>NODE_1219_length_138_cov_12.420290
CCTCCTCCTTTTCCCCCTTTTAGCCAACGCCGAGCGCTTTGTGCGCTTCATTTCAACCGA
TGGCAAGGAATACACCGGTGATGCCATCTTACCCCCGGGTACCATCGATGCATCCAAGAG
TAAGAGTGCCCGCGTAATCCTGGGCGATATCCTGGGCGATTTTACTGA
>NODE_1223_length_104_cov_5.471154
GTGAAACGTACGTGTAAAGCTTCTCCTTAGCGCTCTCATCGTCATTACGCTTTCGCTCGA
GCTTTACACGTATCCGATGAGGAACCGACTTGATACCCTGAGCCCAGATAGCTTGATTAA
GCTTGGGATCAAGG
>NODE_1224_length_98_cov_7.806122
TGAAGGAGAGATTGCTGGGGAAGGGATATAGTGGAGCAAGTCTATTATGCAACAACTCGG
CTAGGGTTGCGAGCGAGAGCTGCACCAGTGCGCTGAGCCTGGATTGAACCAAAGCGTTGC
AATTCTTC
>NODE_1227_length_84_cov_6.285714
TCAAGGTCGACCAGGATGGCACGTGGGACATACTTGGAAGTACCGACTTCATTGTAGTAA
ACCGAGATGCGCTCAAGTTGGAGATCGTTGTTGCCCTTGTAGTGACCATCCGAG
>NODE_1228_length_67_cov_10.388060
GGCTGAGAGCGTGTTGTTTGTTTGTCCTCAGACGCGTCGCGCCGCTGATAACACTCTCGT
CGCGTACCTGCTTTTGCTGAACCACTCCTCTCCCAGA
>NODE_1229_length_115_cov_13.634783
GCGAAAGATTGCCTCGCTCCTTCTGGGGCAACAGCTGAATCGATTCCCACGGGACCTGCT
GCGAAGCTCAGGACGTGCTATAAATGCCAGCAGGAGGGTCATATCGCCAGAGATTGTACC
AATGATAATTCTGAGTTTGTCGGTT
>NODE_1230_length_46_cov_44.086956
CGAATCTGAGGTTGATGTCACTGATTTTTCAACTTTGTTGTCTATCAAAGTCCGTTCTCT
CCTCAAGCATGTGTTT
>NODE_1232_length_66_cov_5.787879
ATCAATGACTACCCAGATATCGTCCTTGGATTTGTGTTTCTGGACCTCCTCCATCGTGAA
CTCGCCAGAGGTGGTTTTGCCGACGGGGGTGGCAGA
>NODE_1236_length_240_cov_9.166667
GTTGCATATGTTCCTGCTCGCAACCGTGGTGATGGCGGGAAGTTGATCGAAACCATTGTG
AGAGCGCGGAAGTGTGTCGTCTTGAGTGCTGGGACATTAGGAACCCCACAAATCTTGGAA
AGGAGTGGTGTGGGTAATAAAGAGCTGCTGGGAAAACTGGATATCAACGTTGTCAGCAAT
TTACCTGGTGTTGGTGAAGAGTATCAGGATCATTATACCACACTTTCCATCTACCGTGTT
TCAAACGAATCGACCACTGCAGATGCTTTC
>NODE_1237_length_72_cov_5.916667
CACCCTCTGTTCGTCATCGTTGTGGACGCTTCCAATACGAAACAATGGCTGTAGGAAAGA
ACAAGCGTCTCTCGAAGGGTAAAAAAGGTCTTAAGAAGAAGA
>NODE_1238_length_67_cov_44.313435
GTTCATGTTGAGACCAACTTTGCCAGCGATGTCTTGCACAGCGTTGGTCATGAAGTTGCC
ACCAGAAGTGTTGGATGAACGATAGGAGTCATTGTTG
>NODE_1239_length_31_cov_12.903226
GCAAAATGGGTAGAAGAAGAATCGCTGGAAAGAAACGAAGCCTTATCCGCAAAAGCCACA
A
>NODE_1241_length_154_cov_9.642858
TAGCACGGCCCGTCTTAACAGCGTCGAGCCCTTCAAAGACAATGGCGACAACAGGACCAG
AAGCCATATACTTGACCAAACCAGGGAAGAAGGGCTTATTAGCAAGATCAGCGTAGTGCT
TCCTGAGGTGCTCTTCCGTGGGCTGGACGATCTTGAGGGCAACGATCTTGTAACCACGCT
CTTA
>NODE_1243_length_61_cov_9.327868
CCTCGAAGAAGGTCCCAAGTTCGTCAAGTCGGGTGATGCTTGCATTGTTAAACTTGTTCC
TAGCAAGCCTATGTGTGTTGAGAGCTACAAT
>NODE_1247_length_363_cov_7.991735
TGTGCGTACTGCCTCCTCGGCAAACCACTCGAGGAAAGAAGCACTGTAAGCATTCTCACC
CTTTCCATCTGCCAAAGGTTTGCCATTTTCGAGTGTGATAAGACGACCAAGGTCCTCATG
ATGCTGCTGCATTAGTTGGAAGAATCTAAGAAGAATATCGTGACGGTGCTTCGGAGTTGT
CCTGCTCCAGGATGGAAATGCCGCAGCTGCGGCCTGAATAGCTTCCTTGGTTTCTGCTAA
ACCCATGTCTGGAATTGTTCCTAGTTCCTCGTTCGTTGCGGGGTTAGTAACACTGATTGT
CTCTCCACTCTTCGCATTGACCCATTGTCCATTGATGTATCCTTGAAACTTGACGAGGGA
AGGGTCTTGGAAACCGTGGAATTGTGGGTGAGA
>NODE_1253_length_227_cov_11.982379
TGCAATTAAATCGGACAGGTATAGGCGGCATGTACGACGACGGTTATTTACAAAGGCCAT
TGAATACGCTCGCCAAAGTTCCAGTGTACCGCTTTCACCGAGGTATATTCCTCCAGGGCA
TAACTGCCAAGCTCGCGACCTATTCCTGACTGTTTCTTGCCCCCAAATGGAACATTGTTG
CTTAAGAGACCGTACTGGTTCACCCAAACAGTGCCTGCCTCAAGAGCGGATGAAACGCGC
ATGCATTGATTGGCATA
>NODE_1255_length_269_cov_13.375464
AATCTCCTTTTCGATGCATAGATTACATCAATCCAGATATCTGACTCAAACTTTCAGTGG
TAGCAATCGGAATCGTGAGGAGCGACTTTTAGGCATCGATGGATGTGGTTCTGAGGTAGG
GCAAATGACGAGTATGGCTGGGGAACCGTTTTGTTGCTTCATCGTCGGTCACCGTGGGGT
GAATGATGACAGCATCACCCTTGTTCCAATTGACAGGTGTGGTAACAGGTTGTCTGTCGC
TAAGTTGCAGAGAGTCAACAACACGGATGATTTCATCAAAGTTACGGCCACACGAAGCA
>NODE_1257_length_379_cov_16.116095
ACGGCATCAACATCCAGGCATCGTCAATATTGTCCATGTCATCGTTAGCACCATCCATCG
ATACCAGCACCTCTAAACAGCAAATTCATCCAGGACAGAAAAATGATGCCTATCTTCGAG
CGTTGCTGTCAGGTGAGAACCTCTGCTGAATGGAATGAACGAGCGATGAAAGAGATCCAG
TATCATCAGTTGCATAGCCATCATTAGGTGAAGTGCCAGTTTGCGTATCAACAGGCGAGG
TAGGTGTCTGATCACCCACAGGGGATGTGGGTGAATCAATGACGCTTCCGGACGCAACTG
TGAGGCCCGGTTGGGTCCACTGGTAATGGATCATGCCCTGGATACCTTGATCCACTGCGG
AATTCATCCATTGAGATAATGCGTCCGATGCCTGTGTGTCCGTGGCAAA
>NODE_1258_length_187_cov_14.689839
GATAAATCCCTCCCGAAGGAGTTGTGAAAAGACGATCTGTTGGCCAATAACACGCCATAT
TGCTCCTCGAGATTTGGACTCGGATAGAGTATCTTGAAGCCACTTTTCCTGGTTAGCTCC
CATCAAACTTCGCTTGGGTTCATCAGCAAGTGCCGCGACAATAGCGCGATTATAATTAAC
ATCAGTCACATCGCGATTGTATTGACGAGTGTCAAGC
>NODE_1259_length_80_cov_5.050000
GGAAAGGGCGGCAAGGATGGTGCCGTTCGGAGTTGTCCCGGATGCAATGGTCGTGGTGTC
AAGGTCATTATGCGACAGATGGGTCCGATGATCCAACAGATTCAGACTGA
>NODE_1261_length_73_cov_7.726027
CCCTTTGTGCCTGACTTGGCAATAGTACCAAGGTTGTTGACAAGGTCGGCCTTGGTCATA
CCAACTCCAGAATCGCGAATGGAGAGGATCTTGTTCTCCTTGA
>NODE_1262_length_70_cov_5.857143
TTTATGAGTTTTTTGACGAGCGGAGGTAGTAATTTCGGAGGATTGGGTGGACTTGCGAAT
ATGTTCGGAAATTAAGGTGCTGAGTTATCCAAGGGCATGA
>NODE_1263_length_92_cov_11.630435
CTGTGTTTCATTCTGTTCAAACATCAAGAGAGTTACTCGAACGATGCGACTTTTGGGAAA
GGGCTAGTCCTTTTACTGCACAGTAGGGAGCCTTGAAGAATGAGATACAACAGTGGTGTG
GC
>NODE_1264_length_170_cov_14.605883
CACCTTCTCTCAACAGAAAAACGTTGGATCTCGGGTCTATCTCATGGCCGATAACACACA
TTATCAGTTGTTCCAGCTCTTGAACAAGGAGTTCACGTTCGACGTTGACCTCTCACAGCT
TCCTTGTGGTATCAATGGCGCCCTCTACTTCTCTGAGATGGACGCAGATGGTGGTCTCTC
CCGCTTTTCTGGAAACAAGG
>NODE_1266_length_31_cov_33.096775
CTATCGGTCTCTCGCCAATATTTAGCTTTATATGGAATTTACCACCCATTTTGAGCTGCA
T
>NODE_1267_length_308_cov_14.019481
GTCAATTTGTGCATGTTGAAGAATAGATATGATTAAACGAGTAATGGCGACAAAGAGGTT
TAGTCTGATGATGAGGTCACTCGCGTGTAGATCAACTGTGCAGAGGAGTGCACGACAGGT
TTGATTAGACCTTCGTCTTTCAAATGTTTTATAGCAAGACGGGCCAACGAGCCACTTATT
CTGAGACGTTCGATGAGGATGCTCTGGCTGATCAATTTGAAGGTGGGGACCTCTTTCATG
ATACGGTCATAGGTGACTTTATCGAGATTGACAGCGTGTTGGGCTTTATCCTTGACCTTG
CCCTTGGACCACTTCTTCTTCTTTGCTGCCTTGCCGCC
>NODE_1271_length_87_cov_8.298851
GTACCGTAGACGTTGAGTCGGGCATCAACAACACCGCCCTGCTCTCTTGACTTCATAGCA
CAAGTGCCGAGACTGTGCCATGTAGTCTCAACGTGATCAGAGATCCAATTGTCAATG
>NODE_1273_length_344_cov_10.808140
TCTCGGTGGTGATGTCATTGGGGTTGCGAGTCCAAATGGGTTTGGTCTTGTTGAGTTCTT
CGTTCGTAACTTCCTTCTCCTTGATGGTCTTCTTCTTCTTCTTCTCCTTGCCCTCCTCCT
CATCTTCGTCAACTTCCTCAATCTTAGATTGCTCGCCCTCTTCCTTGACCTCCTTGACCT
CCTCATCATCTTCAACCTCCTTTTCAACTTCCTTAGTGACGACGAGCTGAATAGGGTAAG
AAATAAACTCAGAGTGCTTCTTGACAATATCCTTGATCTTCTTCTCCTCAAGATATTCAT
ATTGGTCCTCCTTCAAGCGGAGGCGAATCTCAGTACCACGACCAAGAGGAGGGTTGACAG
TGTCAAGGGTAATG
>NODE_1274_length_70_cov_3.685714
CGCAAGGATTACTTTTCGTAAGGAATTACATCTAGACACCAGACACATCACCCATGCCAT
TGTCTATGAGAAGGATGCAGGGCCAATAGTCGAACCCGCC
>NODE_1275_length_62_cov_29.225807
ACAGTCGTCAGCTTGGACAATCTGACTCATGCCCAGAATGAAGTTTATAGTTCCAAGTTT
TCCGAATGGTTGAAGAGTGAATTGAACCTTGA
>NODE_1276_length_192_cov_17.546875
ATCGACATATTGCACACTCAATTCGGAGTGGTACCAGAAAGAACCGGCCTGGCTCTTGTC
AAGGTCAACATCATAGACGAAGCTAGAACCAGGACCGATTGGACAAGCGTTGACAAAAGG
TTCGGCCTCCTCGAAGATGTTGTTGCTGTTGAAGAAAATACCGTCCAGATTGAGAGCTGT
CGAGCGACGCATGGTGGGATCGGTCAAATTGTTATTCACAGT
>NODE_1277_length_72_cov_7.625000
TATCACCGCCACTAAAATCTATAACGTCCTCACCGTGAAATTTGTCGACACTTTGCTGAA
CAATACCTTCAACAAGGGACAGCAGATCCTCCCTCCCGGGGC
>NODE_1278_length_111_cov_2.963964
CAGCGCTGTTGGTGACGATGCCATTGTGAACGACGAGAAACTCAGACTTGGGGTCGGAGC
GGACAGGGTGGCAATTGCGCTCAGAAGGAGGACCATGAGTAGCCCATCGCGTATGAGCGA
TCGAGACTTGAGCGGTGCTAG
>NODE_1288_length_202_cov_10.094059
TGGATAATAGATGGGAATGTTTGGAGTTGTGGGGGGATTACTGGGGGGATCGACCTAGCA
GCTGAGTTTGCGAGAATGCATTTTCACCAAGAGATGACAGAGCTCGTGAAGGCAATTAGT
GAGTGGACGCCAAGACCTGAATGGCCAGACGAGTGGGCAAAGTTGGTAGATGGTGTTAAC
CTGGGAGGGTACTACGATGGAATAAAGAAATTTATCTAATGCCAGTGACTAT
>NODE_1292_length_77_cov_9.090909
ACCAACATTCGTAACATGAGCGTTATCGCTCATGTCGATCATGGCAAATCCACCCTTACT
GATTCTCTCGTCTCAAAGGCCGGTATCATTGCTACTGCGAAGGCCGG
>NODE_1293_length_148_cov_7.702703
TAAAGTCAATATCTCAGGCATGGATGCCTACGATTCTATCACTGAAGACTTTTGTGACGC
GCAAAAGTCTGCCTTCGGAGATACCACTTCGTTCCAGAGCAAGGGTGGTTTGAGCGGTAT
GGGAGCTGCGTTGAAGCGTGGCATGGTCCTCGTCCTGTCCGTTTGGGATGACCATGCA
>NODE_1294_length_225_cov_10.208889
TGTTCTTGATACCTTTGGCTTTGAAGTCATCATAAGTTCTGATATAGCCGGGGATCTGCG
CATTGCAAGTTCCAGTGAACGCTCCCGGAACGCCGAGAATCAGATTCTTTCCACTGAGGT
CGAGGCTCTTGGCCTCGTTAGCTGCGTTTTCCTTCAAACACGAGGTGGGTGGAATGATTG
CACCTGGTTGTATTTGAGAGTGTGCTAAGAGAGAGGCAGCAACAGAATGAGCAGCCTTTG
CAGAAGCCGTCAACA
>NODE_1295_length_31_cov_26.451612
AATTTCACGTACTGTTTAACTCTCTTTCCACAGTTCTTTTCATCTTTCCCTCACGGTACT
T
>NODE_1300_length_133_cov_7.548872
GTCAGCAATGGCCCCAACAAAGAAATCCAAGACAGCAAAGAGCACTGAATCTATAAACAC
CAGGCTTGCTCTCACCGTCAAGTCGGGCAAGTACACACTCGGTTACAAGTCTTCTCTTAA
GGCGATGACGAACGGTAAAGCCAAACTGGTGCTGATTGCTGGC
>NODE_1301_length_104_cov_6.644231
TTGATTATATGACAGATGGACTAGTATTTATCAACCTTCAGACCATCTTTCCAGAAAATG
AGATAAGGTGTGATGCCATCCTCGCGGTAGTTGAGAAGAGCGACCATCCCATCAGGGTCC
ATAGATTTTCCGAT
>NODE_1302_length_106_cov_6.547170
ACGATGGACAGATTCGCGTAGTTGGGGGCCTAGTCGGGTTAGGGATGAATTTCTATATTA
CCATGAGAGGGATCGCTCGCCTGCCGAATTGGAAATGGCCTCGGACTCTGACACCACACT
TACGAGTCACGGACCA
>NODE_1303_length_31_cov_7.516129
TCCCGGGGCTCCTGCCAACGTCTCCAAGTTAAGTTACGTTGCCGTTAAAGATCCACATCC
T
>NODE_1304_length_79_cov_9.632912
TGTGCCATTCAACATCGCTAAGGCGACCAACAGAAGGGTCAGCGAGCTCATCGAAGGCAG
AGGGAGAGAAATCCAAGTCTGTCAGTTTGCAACCTGTACAACGATCAGA
>NODE_1305_length_81_cov_8.987655
GGAAAGATCAATGCTCGTGACGATTTCAAGGTTCGGGCTCGCATCCTTGCGGACGAATAT
GGATGGGATGTCACCGAAGCGAGAAAGATTTGGTGTTTCGGTCCCGACACA
>NODE_1308_length_68_cov_5.382353
TAGATGAGAAGCGAAGACCAACGATCATGAATCCGACGTCTACTGAAGATGGAAAGAGCT
CTGAAACCACCTGATTATTATTTCTATTTTGTCGAGTT
>NODE_1309_length_68_cov_5.014706
CTCCGCTAAGAGTACCAAATTCAGCTTCATAACTCGTGCCGGTAGCAGCATTGAAGGTGT
CTGCGGACAAGTTAACGCTCCATACATCGGCGGCCACG
>NODE_1317_length_138_cov_7.420290
TAGGCGGGTGGTGAGGCTATAACCCTCGATCAGCTCGCTCTCCGGGCACCCACAGGTTCA
AACACTGTTCTGCTTCGCGGTGTGAAGACTGCTCGTGAGGCATACAAGCATTTTGGTATG
GGTCCTCACAAGCACAAGAAGCCCTACACAATTTCGAAGGGCCGCAAG
>NODE_1318_length_214_cov_11.761683
CTCATCGTTTCCGCCCCGGTACTGTTGCTCTTCGTGAAATCAGGAGGTACCAGAAATCGA
CGGAGTTGCTGATCCGCAAACTGCCATTCCAACGTCTTGTTCGTGAAATTGCTCAGGATT
TCAAGACGGATCTCCGTTTCCAGTCTTCTGCGGTTATGGCACTTCAGGAAGCAGCTGAGG
CTTACCTTGTGTCTCTGTTTGAAGACACGAATTTGGCTGCTATTCATGCCAAGCGAGTTA
CGAT
>NODE_1320_length_67_cov_8.731343
TCAGGTGTATTTAGCTACCTAATGTCCCTACACACAGTTCAGCAAATACCTTTACTTGTT
ACTCAGCTATACAGTTCAAGCATACTATTGATTCACG
>NODE_1321_length_120_cov_16.716667
CGTCTGCGTTTCACCAAGAGCATCATAAGCAGCGGCCGTGTAAGCGTAGTGATCAACATA
AGTGATATTCCTCCTGATTCCGATGCTTTGTGCATAAGTTACAAACCGATTCGGGCCCGC
AATCTGACCATTATCCCAGATGTTGTCTGG
>NODE_1323_length_97_cov_6.103093
GACCAACTGAGATTTGCACCTCCTTCCACACGCTGCTGGGTACAACACTCTTCTTCTTTG
GAAATCTAATTGCTGCCTGTCCTCAACTTGCCCTGTCTGATGAATCTTCTATTCCTGTCC
CCTACTG
>NODE_1328_length_148_cov_12.229730
GCGTGAGCTCAATCGAGAAATACCCCAGGGAGCATTAGTCTGTGTAACCATGGTATGCAT
GATACCATCCTCGGCAATGAGCTCTACGTCTGGGTTTGCTCGAAGAGCATTCAATGTTCC
CTCATCAAAGTTACCAGCGAAACCATTAATAATATCAAAGTCATGAGTCACAGTAGCA
>NODE_1330_length_152_cov_10.644737
TCTATTCTCTTCGTTATAAATAGATACATTGTTGGAGGATGGAATCTCAACTAATTTACA
AATTACTGGTGTCACGCGCCTCAAGTGATAGGGGAAAAAAATTAAGCATGACACCATAAT
GATAATTCAGGCAACGATCCGCAAGTGCCTAGGTTAGAGGGAAGCAACGAGATAACGGAA
GG
>NODE_1333_length_31_cov_6.903226
AATCTACTTTGCTCATGGGTGCTCGCGATGACTTACGTACTACTACTTCCCCAATGACTA
T
>NODE_1334_length_110_cov_14.490909
TTTCTTGGCAGCATCACCGATAAGACGCTCGTTTTCGGAGAAGGAGACATAGGATGGGGT
CGTGCGGTTACCCTGATCATTGGCAATGATTTCAACACGGTCATTCTGCCAAACACCAAC
ACATGAATAGGTAGTGCCAA
>NODE_1335_length_79_cov_8.189874
CAATCTGAGCCCACGATGACCACACGGACATGTACTTCCAATGATTTCGTCCTACTGCGA
CCATTCCTCCCAAAGCCTCCATGCTGATAAATAAACATGCCTAGTTCAT
>NODE_1336_length_70_cov_6.700000
CAGTGAGGGGTTGGTGGTGGCATCCTGGGGTTTGTAAACATCGATGGTTTCAAAATCGCC
GGAGTCAGAGACAACGGTAGTACCGGTTTGTTTGAGCTGA
>NODE_1338_length_86_cov_6.500000
TTCTGATCATCCTGCGTTTACGCCCTCTATTTATACCCCTGATGCCCCTCACGGACAACG
TATTAGCAATAAAGGAATGCCATCCACTGAAATTGCTCGACTTTATCACTCAACGG
>NODE_1341_length_68_cov_7.470588
TAAACTATCCAATGTCGCAGTCACAGTCTCCTGCAAGGAAATGTAGTTGGCAATGCGCAG
ATGTTCCCTGGCAAAACTTGTGTCAATAGTAGACAGAG
>NODE_1346_length_68_cov_5.485294
CTGGAGCATTTGCATAGACATGGCCTGGGTTTGGATGGGAGGAGACATCGTGCTGGGATG
AGAAAAACCAAGATTGAAGGGAAAGTTGGTGCGGTCAG
>NODE_1347_length_73_cov_10.438356
CTGTTCCATCTTGCACCGAGTATCCAATCTAAGGCGACAAGCAAGCAGAGTATGGGACCA
AAGATCACTTTCCATAGGAAATCCGCTACACACAAAGGGTCAG
>NODE_1348_length_218_cov_11.385321
TGAGACCACCACGAAGGCGGAGGACGAGGTGCAATGTTGATTCTTTCTGAATGTTATAAT
CGCTTAGAGTTCGGCCGTCTTCGAGTTGCTTCCCGGCAAAGATCAAGCGTTGCTGATCAG
GAGGAATTCCTTCCTTGTCTTGAATCTTAGCCTTGACATTATCGATGGTATCAGAAGATT
CGACTTCAAGCGTGATCGTCTTCCCTGTAAGGGTCTTGACGAAAATTTGCATCTTGGTCA
CCAGTGGG
>NODE_1349_length_89_cov_4.674157
GTGTTCGGTGACCCAGACAACGGACAAGGCTTTCCTGGTGTCTTGAATGGCCGCTCAATC
ACCTTCTGCAGCATCAATGACCTCATTTGTCAAGGAGGTGATATCATTCTCCCAGCGCA
>NODE_1350_length_80_cov_5.687500
TCGGTCGCGATATTGAAAAGCTTACGGATTTCTTCGGGGGTCTTTCCTTTAATCATGTTC
GCAACGGTCTTACAGCCAACATCAAGAAGGGGTTTGATATCAAGATAGTT
>NODE_1351_length_75_cov_9.613334
TGCAAGGAGTTCTCTGACACTACCCCTTGGGTTGTCATGTTTGGACCCGATTTGACCTGC
CCTGGTACCAAGGTGCATTTCATTTTCCGTCACAAGAACCCAAAA
>NODE_1352_length_62_cov_4.016129
AACAAAACATTCACCGAGTTTCCGCCAGTAGTTAGCCTTCCTTTTCCATCCAGCACCCGG
AAACCATGCAGGGATGTATTTCATAGAAGGGA
>NODE_1354_length_92_cov_10.663043
TCGACTTTTGCTGCACTCGGTCTTTTTGTTGCTGCATCTCTCGGTGCCCCTACATTGCTG
CACACAATTGAAACTTTTGATGGCGAAACTACTGGTAGACACATTGTTTCACTGAAGGAG
GG
>NODE_1355_length_140_cov_9.907143
TCTTCAGCAAAATAAGATTCTCAAGGTCATTCGTAAGAATATTGTTAAGAAGACACTTGA
CCTGATCAGCGAGATCGCTGAGGACAAGGACAACTACACCAAGTTCTGGGAGGCATTCGG
CAAGAACATCAAGCTTGGTATCCACGAGGATGCTCAGAACCGCAGCAAGC
>NODE_1356_length_151_cov_6.841060
CAATCGTTGTGATTCCAGCTCCAGACTCTGTGCTCTTCGTTCGCATTGTTCAGCCTTCAA
ATCAGCCTGCCTCAACTTTTCAGTGGTCTCCCTTAGGTTTTTCTCACATGCATCGAGCTC
CTCCTCTAGCAGCTGAACCTTTCTGGCCAACCCTTCGTTTGTCGAGGTCGCGTCGCTGGA
G
>NODE_1360_length_112_cov_8.446428
TGTACCGCCAGCTCTCGAGTTTATGTTCAAGAATCCATTTACGACAGATTCATTGAGTCG
CTTACCGCAATAGTTAAGGCCACAGTCATCGGTGATGGGTTTGACGAGAAAACTACCTGT
GGACCTGTGGTCTCTGAAGGCA
>NODE_1361_length_131_cov_6.694656
GCTGGCACCGAACCTTTTATTGGAAGTGCTATCCTTACAACAAACTCTTACTCCATCTCT
ATCAACTGATTGTGTCCGTCCGCAGGGGGTATGCAGGGCCGATAGGTTATGCGTAGATTT
ATTCAATCATTATGATAAGCGGTATACATGCGAGCGAATTT
>NODE_1362_length_31_cov_23.225807
CTACCCGCTGAACTTAAGCATATCAATAAGAGGAGGAAAAGAAACTAACAAGGATTCCCT
T
>NODE_1364_length_241_cov_10.497926
CAAGAGCGAAGTGTGCAACACCAATGCTTGCCTGCCCCTTGGGGATAACAGTAGGAATTG
TGACCGAGAAGTTTTGGAATGGTTGTAAAGCAGACTTGTCAGAATGCCATTGGGGATTAT
AAGAGCCAGAGTAGAGCAGGTGTCCTAGTATGTCACTGGGGGATAAACAGGAGCTTGGGG
AACAAGGATTGATGCCAATAGCAACTGAAACTTCCTTTGAAGACGATAGGAAGTCAGGGG
TAGCAATTTGAACTACAGTGGTTTGACCAGG
>NODE_1365_length_185_cov_5.562162
TGTCTTCCGCCTGAGAACCAACCAACTAAACGGCGCCCAATCATTCTTGTTCGTGGTGAT
GGCGTTGTTTTTCCTTCAAGTGTTATGTATCCGTAGATGACTCGGACCTGTATATTTTGT
ATGGCCACCCTATCTGATTGATCGTGTGGAATCATTTTGGAATAGTCGTTCCTGCTGTGT
TTTGTGCATCTATGTTCTTTTTACGTGTTTCTGTA
>NODE_1367_length_97_cov_14.082474
TCCAGTTGATGTTCAAGTCCTCAACTACGGGTAACAGGCGGAACAAAGTACTTTCATGAG
GATCTATTTTACCTGTATTGATATCTCCCCTAACCCAGTTATTTGATGGGGATTGACACC
GACAGTA
>NODE_1370_length_177_cov_9.090396
AGTTTGGAATTATATTGAATCCGGTAAAAAAGAAGGTGCAAATGTGATTCTCGGAGGTGT
CAAACGAACAGGAAAGGGGTTTTACGTGGATCCAACGATCTTCACCGACATTCGTCCCGA
TATGAAGATAGTCAAAGAAGAGATATTCGGACCAGTGCTCTCTGTCGGCAGGTTCAAGAC
AGAAGATGAGGCAATCGCCATCGCAAA
>NODE_1371_length_280_cov_18.110714
TAGGGCATAGTGACCCCCCGCTATAGTATGGAATAGTCGGGGATCAATTGATAAAAGTTA
CGCTAGGGATAACAGGCTGATAGCCGACGAGAGTACACATTGTCTCGGCTGATTGGCACC
TCGATGTCGACTCATCCTATCCTCCGGGGGTAGAAGCTTGGAAGGGTTCGGCTGTTCGCC
GATTAAAAGGGTACGTGAGTTGGGTTTAATACGACGTGAGTCAGTATGGTCCCTATCTTC
TGGAGGGATAATTAGTAAAAAGGGGCAGACCTTCTAGTACGAAAGGACCAATAGGCTGTG
TTTCTCTAGT
>NODE_1373_length_95_cov_8.631579
CGAATAGAAGCACCACGGTTAGCAACACCAGAGCTGAAGTTGCTAATATGATTTGTCTCG
TGAGCACCAGTAAGACGGAGGTCATTGTCTTCGCCATAAACAGCGATATGCTCGTCATGC
TTCTA
>NODE_1376_length_108_cov_11.212963
TAGCATCGTACAGAAGGCCCAAGGTGGATGTAAAAGCACCCTTATCATCAGCTAAAAACT
GTATATTTGTGCCGTCTGGTGCCAAATCGTCTTTCCACGCTTTCGCCACAAAAACATCGT
TTACAGAGATGACATAGA
>NODE_1377_length_174_cov_23.827587
ACCGTCGTGACAATCTCGAGACCTTGTGTAGACGGATTGAAGCCGATCCAACCCCATCCA
GAGCCCTGAATGGCAGCAGTGGTAGCGTTAAACTGCTGTTTCATGTTTTCAATGTTGCCG
AAAGCAGCATCGATGGCATCTTTGAGAGGACCAGGCTTGATTTGGCCACCGGCACCCTTG
CCCTCGCTTGCGGATGGTGCGAGG
>NODE_1378_length_63_cov_6.761905
TGACAGCAATTGGTACCTCTCCTTAGGCAGCTTCTGGACTGGCATCAAATCTATGAACAT
TAATCCTTCCTCAGGTTTACTCCGGGACAGCAG
>NODE_1379_length_114_cov_12.508772
TTAAACTTTTTTTTTTAGTTTTATGACTATCTAGTCGCTTTCGCTAAGGCTTTTAACCTT
GCTACTACTATTAAGTTGCTGACCCATTATGCAAAAGGTACGCCGTCATTCTAAATTTAA
ATTCCGACTGCTTATAGAGTTACT
>NODE_1383_length_134_cov_7.059701
TCCGTGGCCACACCCTTGTCTGGCACTCTCAACTCCCATCTTGGGTCTCCTCTATTGGTG
ACGGGGCTACCCTGACCTCTGTCATCCAGAATCACATCTCCAATGTTGCTGGCAGGTATA
AGGGCAAGCTCTATGCTTGGGATGTTTGCAATGAAATCTTCAAT
>NODE_1389_length_42_cov_21.952381
GCCATCAAAAGCTGCTTTCTTGGCCACAATATCGTTGAGGGCTTTTTCGATAGGAGATTC
GAGTGCTTGAAC
>NODE_1392_length_75_cov_11.733334
TTCACGAGACGAAATGGTAGACTTCTTGGAGTATGAAGCAAGCTTTGATGCCTCAGTGGC
AATACGCTCGAAAATGTCATTAACGAAACTGTTGAGAATAGCCAA
>NODE_1394_length_151_cov_6.728477
TGCGGATGACTGGGGAAGGTATGTACGTAGATTGAGAGATGATGGATTTATGACGTTGAG
GAAGAAGATGGAGCTCAACGAGGCACTGCCATGCATTGGAAAGGATATGCTAGATGACGT
CAGCACGGAGGACGAAAACACTGTCGAGATCATTGGAGACGTTCTGGGAATTGCCTTTGG
A
>NODE_1395_length_188_cov_23.414894
GCACCAGCGAAACCAGCAAAGATCTCTTTCGCCTTTTCATGACTCTGGGGTTTCCCATTC
CGTTCACAATGGTTATTATACGCTTTCGCAGCCTCATAGGAAGCAGCAGCTGCAATCAAC
TCATGTGAAAGCTTAGCTTCATGAGGCGCATTCTGAACCTGGTTATACGCTTGAGCCTGA
TGAGATTCATCTGAAAACCAACCCATGGTGATTTCTTA
>NODE_1398_length_31_cov_65.580643
ATAGGAGCAGGATCAGGCCCTTGAGCATCAAGATCACCAGAACGAAGATTAGGATCAGGT
T
>NODE_1400_length_308_cov_17.327923
ACGTGGGCGGTAGTCGTGAATAGTAGCCAGCTCCCTGCCAAGAGTCTGACGACCAATCGC
TGCACCATCACCAACAGATTCGTAAATATAATCCCCGAGATGAACAAATACATCAGCAGT
AGTGTTGCGAGCAGCAAAACCATATGCGTTAAACCATCCAGCTTGGAACTGAGAACAAGA
GAATACAGCAAAGGTCAAAGGTCTGCCACTGTTTACCTGTTCAGCCGGAGTGTTGCTATT
TGCCAAGGTTCTGGTAGTGCCGATTGGGCTGACTATGGAAGGGTTGGTACAATCTGCAAA
CTGGTAAAAGTATTTTGTATCTGCCTCCAGTCCTGTAG
>NODE_1402_length_54_cov_11.796296
TACAATTAACGCCTTGAATACCACCTTACCCGGCGCTACTGGCTTTGTCCACATCCTAAT
GCTTGACGTCTCCCAATTTCTTCG
>NODE_1404_length_100_cov_9.340000
TTGTTGTTCTCAACGTCTGAGGGTGAGCCCGAAGTAGTAGCACAGGTACCCCGAGCGATG
CCTGGCTTGCTGGCGTCAGCATCAGTGGGGTAGTCTGAATCAAGCCAAAGCATATTGACG
GCATGGTCAT
>NODE_1405_length_463_cov_10.362851
TCGGTGCAAATCAAGCTGAGGGTGTCCACTGTCTAGGCTCTTGTACCTTGGACCACGTTT
ATTTCGAGGATGTCTGTGAGGATGCTATCACGATCAAACAAGCTTCCGGTATTTCTCGTA
TTAACTACGGTGGCGCCAAGCATGCTGAGGACAAGATTGTTCAACACAACGGTGGAGGAA
CAGTCATCATCAACTCCTTCTATGCCGAAGATTTCGGTAAACTTTATCGCAGCTGCGGAA
ATTGCGGTACTCAGCACCAGCGCACTGTTCAGATCAATGACGCTTGGGCAGTAGATGGCA
GTGTCCTCGTTGGAATCAATCAGAACTACGGAGATACCGCCACCATCAGAACAACCAGGG
CCCAAAGTGTCAAGACGATCTGCGAGAGATACGAAGGTAACGACAATGGTGACGAACCAG
ATGAAATCGGCAGCGGACCGGACGGTACTTACTGTCGCTATAGCTCCTCAGATATCACGT
CGTAGAATTTTAT
>NODE_1407_length_31_cov_10.903226
GTATGACGTTTAATTCAAAATTGTTTTGATTAACATGTCTATTCGTCAATCTGAGAACGC
T
>NODE_1408_length_192_cov_7.526042
TGCAAGTCGTCGTGGCTCGGGTAGCGATGCTGGTGTGTCCTCTGGTGCTCTTTGGCAGGT
AGACATCGGTGAAACTAGCGTGTGGACAATTGTTGGGACGGATCAAATTCGCTACAACTT
TTACGTTCCTCCTATTTTGTTTGACAACCAACATGCCCCTCAGACCCAGTCCTTCCCAGT
TCCTTCAAAACCCGTGACGCCTTTCCCTGGTGTTGTCAAATA
>NODE_1409_length_141_cov_9.482269
GTCATACGTGGAGTGGAGGAAACATGCAATAGAAATGCACTTGGCACTGGGGATCCACAA
GTTGCTCGACCCGGTATCAAGAATAACCTTGAAAGTCTGAGGAGGGGTTCCAAGACTAAT
CTCAGTATAATACTGAGCATTCATAAAGTTGTTGAGGGGGACACTGTGCCC
>NODE_1410_length_69_cov_14.681159
TTATCGCTGCCGTCTCCCACCTCTTGTTTGATGTTTACCCGGACTACAATGGTGTCAATC
CGAACAATAACCCCGTTTGTGGACGCAAAGTCACTGCCA
>NODE_1411_length_109_cov_5.743119
GGACAATGGGACACCGTCACTGCTGGTCAGTATACCATGTACCTTGACCAGTGGGGCAAG
GACAATGCGTCAAGCGGTCAAAGTTGTGCCAACGTCGTCTCTCTCAGCGGCACAAATCTT
GCTTGGCAAAACACTTGGA
>NODE_1412_length_120_cov_9.191667
TACACGGCTACTACTACGACTACTAGTTATTATCCTGCGACACCACCGGGAACTCAAACT
TGACCTCCAGTCCTGTCAGACGCTGATAGATGGCTGAAAACGACTCGAGCTTATACTCAA
GCGATGTTGCATCCTTCGAGTCCAGCAATG
>NODE_1413_length_66_cov_5.075758
GGGCGCTCAGCCTATAGCTGGTGTGGAGGAGGTCAACATGTTCCGTGAGGATGGAAACGT
TTTACACTTCACAGCACCCAAGGTGCAAACAGTGAT
>NODE_1417_length_174_cov_18.465517
ACCACATGTGTTGATTGCTCATCTACATATGCACATGGATTTGTGAGACACTTCACGACT
CTGGGGATACTCCGCACATTACCAACGGACAAGTTGACATTGTAGCGGGAATTCACCGGT
TCTTAACGAAGCCCATAGCAGCAGATTTCTCACGGAAGCACTGACGACAGAGATCGAGGC
CATACTTGCGTATGAGACCAGCTA
>NODE_1418_length_142_cov_9.077465
TCTGATGTAATGTCTAGTCCGTTTTTAAAGGAGTATATACAAGCAAATGGTCACAATCCA
GAGTTTGCCAATATAATATGACTGACTCAATGTTGCTGCTCCACTAGTTTCAATTGATGT
ACTAGATGTTCCTGAACTCGTAGATGATGCCGACTGCGATTGTGGCGCATGA
>NODE_1419_length_129_cov_11.302325
AAGATGCGGCTCCTTATCGAGATAGGCTGCCGTCATTTTGGAGTGGATATATCCAGGAGA
TATCGTGTTTACCCGTATTTTCTTTGGTCCAAGCTCGCAGGCCATGCTGCGGGCCATTTG
AAGAACCCCCGATTTGCTGGTGTTGTAAGAGACCCATGC
>NODE_1422_length_79_cov_10.316456
TAAAGGGGGACTTGATCCAGCGAGAGTACGAGCATGCAAGAGTCCAGGAAGCGTCAACCA
AGCGCCAAAAGCTGGTTTGGACGACCGAAGAGCTTTTAGGAGAGGGTGG
>NODE_1424_length_54_cov_12.851851
TACAATTAACGCCTTGAATACCACCTTACCTGGCGCTACTGGCTTTGTCCACACCCTAAT
GCTTGACGTCTCCCAATTTCTTCG
>NODE_1428_length_62_cov_7.209677
GTATGTTGTATGTCTGCAGTTTGATTACCATTGCTATATGCTTGTAAGATATGTTGCACA
AGATAGGTGATGCCTTGTATTCTGGCGTTCGA
>NODE_1433_length_102_cov_9.450980
TCCGTTAACCCTTAAAAATGGCTGAAGTCAAGCAGGGTAAGAGCGCCAAGGAATTCACAA
CCGATTTCCTCATGGGTGGTGTCTCTGCTGCTGTCGCTAAAACAAGTGCTGCTCCCATCG
AGCGTATCAAGC
>NODE_1435_length_86_cov_7.790698
TGTAGCCTGTTCTCAATCAGATAGTGTCATTTTGAGTCTTGCCAAACTGAACAAAGTGGA
GTATATCGCTTCGAAGCAGATTATTTACCTTGGTCCTGGTCAGACATGGGGGAATG
>NODE_1437_length_102_cov_5.235294
ATTTTCTCTAGCGCGAGGTGATAATCCTCAAGCTTGAATACATCAGTCACCATTCCCTTC
ACGTTAATTTTGCCCCCATCAAGATATGCCACGGCGCGAGGGAAGCAGTAAGTCTGAGAA
AACGAACCGATG
>NODE_1439_length_131_cov_7.580153
TTCTCCGTCAGCCCATCTCTCTCTTCTTGTCTCGTGTGTTCACTCATATATTTCCTGATA
AATCCAATTCTCAGCATCAAAATATCTCCCGTCCTAAACTCCACCCCTTGTGCTCTCGCA
ACTTCTTCCAACATCGGCACCGTAATGCTATACGTCTGCCA
>NODE_1441_length_66_cov_13.606061
CGATTTGCTGGTGTTGTAAGAGACCCATGCCTGGTCCCTATGAGCGACCGACCCCGATAT
GGATGAAATCAAAATGATGCTGCCTCCATTTCCGAA
>NODE_1442_length_85_cov_8.047059
GCAGCCTATCTCGATAAGGAGCCGCATCTTCTTGACAAATGGTCTAGTTCGAATCCGATC
GGTCGGATTGGTCGGCCAGATGAACTGCGTGGTGTTGTAGCATGGTTGGCTAGTG
>NODE_1443_length_124_cov_9.895162
TGCTGAGGCTCTTGGCAGCTAAGAAGAGGATCCAGGACATTTACAACAGCTTGTTGTGTC
TTTGCGTCTACATCGCCCAAAGTTTTCGAGCTGAACACACTGACCGTCGCCCAACATCCG
GGCATATCAAAAGCTGTCTGCTCATCTGTCAGGA
>NODE_1444_length_31_cov_27.806452
GAGACTTGTACACGGTCCAGCGCGGGCAACCCTTCTCTAGATTACAACTCGGACTGCCAG
A
>NODE_1446_length_130_cov_8.246154
TGCTGGGGACGTCGAGTGGTCCTGCTCTCATCCACGGCCTGGCCATGCGTGGTTATTGAT
TCCCGAGGTGACCGCGGAGATGATGATGATATGTTGTTATTTCCTACTACTATGTACATC
CAAAGGTTCTTCCACACCCATGACAGATGGGGCAGTTAAT
>NODE_1447_length_140_cov_6.500000
TTCAACCCTCCTCAGCATTGTGCAAAATCATTGTCAGACCCTGGTGTCCCACTACCAAGG
TCAAATGTACAGCTGGGATGTCATCAACGAACCATTCAATGACGATGGCACATTCAGACA
ATCGGTGTTCTTCCAGACCACAGGGACCGCTTACATCTCTACTGCCTTGA
>NODE_1448_length_106_cov_6.981132
CTCAAAAATTTTCAGTTCTCGTGGTCTTGATCTCAAGCTCCAAAAGAAAAATGTCAAGGC
GGAATATTGGCCTCGCCTCACAGAACTCCGAAACAATTTTGTTAAAACCAACTTCAACAG
ATGGGTAGATGAGGAT
>NODE_1449_length_110_cov_5.490909
TTCAAACAATGAGCAGCCAATTCCATTGGGGTCATCACAAGGTTCCCATATCCTGATTCC
CATTCTACCGTCGTATGCTTGCGGAATGACAGGAATGTGGCCACCAACGCTGACCATTGT
ACCATTGCTCAGAAACCCTC
>NODE_1450_length_136_cov_9.264706
AGTGCCTAACGCCGCGGTTACAGCGCATCTTTCTCAGACGTTCAATATCCTCTCGTAGCT
TTGAGTCAACACCATTGGAAAGAATCTGAGAATTCTTGCCATCCACGATATCTTTCTGCC
TATTGAGGAACCAGTAAGGGATTTTGAATTGTTCTGGGTTTTGAAT
>NODE_1451_length_283_cov_6.572438
TGTTACTGACCCTCAAGTTGCCGCTGATCTCAAGAAGAAGAGGACGTTTCGTACCTTCTC
CTACCGTGGCGTTGAGCTCGATAAGCTCTTGGACATGAGTAACGAGGAGTTTGTTGAACT
CGTTCACGCCCGTGCTCGCCGTCGGTTCCAACGCGGTCTCAAGCGCCGTCCAATGGGTCT
CATCAAGAAGCTCCGTAAGGCTAAGAAAGAGGCTCCCCCCAATGAGAAGCCTGCTGTGGT
CAAGACACACCTTCGTGACATGATCATTGTTCCCGAAATGGTTGGCAGTATTATTGGTAT
CTACAATGGCAAG
>NODE_1454_length_279_cov_11.003584
TGCGGATCTCAGCCTGATCCTTCTTGCGGAATATCTGCCGCTACCAGGCTCACTAACAGT
GACTCGGGTTATGTTTCTGGTGGCTTTGCCACTTTCTTCTACCAGAATGGCAATGCCGGC
GCCTGCGGTCAATACCACAGTGACAACGATTTGATTGCTGCCATGGATGTTGACCGATAC
GGAGATACGGGCCGAAAATCTGGTCTCTGCGGTAAACGTGTCCAAATTACCAACACCAAG
AATGGAAAGTCCGTCACCGTCACCGTTGCTGATGCTTGCCCTACTTGCCAAAATGGGAAT
TCTATCGAC
>NODE_1455_length_31_cov_5.387097
GTTAGTTTCTTTTCCTCCGCTTATTGATATTCTTAAGTTCAGCGGGTAGTCCCACCTGAT
T
>NODE_1459_length_72_cov_32.291668
TTTTTCGATAGGAGATTCGAGTGCTTGAACACTACCCAGGATGGCTTGGGCATCCGTTTC
AGAAACGGATGGAATGCTGTTGACATCAGAAGTCGTAGCATC
>NODE_1460_length_31_cov_42.645161
TATTCCGTTCACAGTGACGCCAGAGTTAATAGATCCGACAGAAATTCCATGACCACCAGA
G
>NODE_1461_length_71_cov_8.323944
ATCTCAGTAGGCGTGAAAGTAGGCTTTGGATCATCGGTGTTGGCCAAGACACCGGAGGCA
GCAAGAGCAACAACAGAAATTGCAACACTTCGCATGATGTA
>NODE_1462_length_367_cov_10.534060
CGCATTTCTTTCTCTATATTTGATACCCTATTCTCATCTCACGAGTCACATTTTCATAAT
GTCTGCGCCCGAAGCCGTCGCTACCACCACTCCTCCTGTTGAGGCTCAGCCCGTTGAACC
CATCCCAGCTCCCACTGCTGAAATACACAAGGATGAAGAGCCTGTCGCCGTTGCCACCGA
GCCTCAGCAGGAAGCTCAGACCGAGGAAACCCCGGTTTCTGTTGAGCCTGTTGCTGTTCC
AATCGAGGATGAAGTTGCTCCCGTTGCCTTGGAGGAGCCGGTTAAAGAAGAGGTCAAGCC
CGTCAAGAGTGAGACCCAAAAGGAAGAGAGGCCTAAAAGCCCCAACGCGTTCATCAAGTT
CTTCGCTTCCATCAAGGACAAGGCGAAAGGTAGCCCA
>NODE_1464_length_243_cov_11.806584
TAAGTTTTTATCTTTGATTGCTCTTGCGGTCATTGCCCAGGATACAAATATTCAGACCGT
TGAGCAAGCCTTTGATAATGCCAATATTCCCAAGGACCTCTCTATCACTTTTAACCCCAA
CGCCCTCCTTGGAGTGACATTCCCCGAGCCTGGTGCAGATCCGATTACGATTCATGCAGG
CCAACAATTGCCTCGTGACTCAACCGCTGGTCCCCCGACTTTCACCTTGAGGGACTCCAA
CTGTCAAGGTCCCTTTGTTATTGCTGCAGTTGA
>NODE_1468_length_107_cov_6.738318
CATGTTCCCCATTTTAACGCCACTCACAAACGAACTCGCACATCCGGGTTAAGACGAGAC
CGATCCGTTGTTCCCAGGGTATTTGAAAGACAGGACGAGAACGCTGCAACTCGAAAAACG
AGCACAAGGTGGAAGGG
>NODE_1469_length_68_cov_52.911766
TGGGGAGGCTGATCCTGATTTCAATCTTAATTTTCCTCAGCCTTCTGCTCATCATCCTGA
GCCTTCCATGCGTTCCGGTCCTTCCACCATGGAGCTAC
>NODE_1470_length_97_cov_4.525773
GGGAAACCATTTACATAGTGGATATTAGGATCACTGGAGTCCGTACCAGTGGGAGGGGAC
CCAGAGGGACAGGTATCGAACTGGCAAGGGTCGGTAAGGGTGGTAGGAGTGGTGGTACTA
GAGCCAG
>NODE_1472_length_63_cov_9.460318
TTTCCACCAAGGAAATGTCGAATTTGCGCACTAGTTGGGTCCTGAGGGGTTGGTGCATCT
GGGTCAACTGCAGCAATAACAAAGGGACCTTGA
>NODE_1473_length_68_cov_8.044118
ATGGGTAGAGTTATCAGGTCGCAAAGGCGCTCTCATACTATTTTTAAAGCACACACTCAT
CACAACAAGGAACCTGCTCAGTTTCGCGCTCTCGATTT
>NODE_1483_length_346_cov_9.453757
AGCTTTGTAGCTGTTGTTGCTAAGTATACTTCTTCTAATGGCGGACTCTCAGAGCAGTAT
AGTCGCAGCGATGGCTCTCCTGTTAGTGCACTTGACTTGACTTGGAGCTACACTGCCTTG
TTGACAGCGAATGGTGCGAGGAATGGTGTTAAGCCCGCTAGCTGGGGCGCCAGTGGATTG
ACTGCTCCTTCAACGTGCTCTGGCGGTGGCAGTGGAGGTGGTGGAGGAGGCGGAGGGGGC
AGCACTGTTCCAGTTACCTTCAATGTCGATGCAACGACAGTCTTTGGAGAAAACATATTT
TTGACAGGCTCCATTGATGCTCTGGTCAACTGGTCTCCTGATAATGCACTTGCACTTAAC
GCTGACAATTATCCCA
>NODE_1484_length_172_cov_9.186047
CGCAGCCTTGACAGCAGCCTTGATCTCGTCATAAGTAGCAGACTTCTTCAGGCGGACAAC
AAGATCAACAACAGAGACATCAAGGGTAGGAACACGGAAAGAAAGACCAGTGAGCTTGCC
GTTGAGATGAGGAATGACCTTTCCAACTGCCTTGGCAGCACCTGTGGAGGACGGGATAAT
GTTGTTGTTGACGGCACGACCA
>NODE_1485_length_132_cov_4.590909
GGGTCAGGGTGCTAGTGGTGTCAGCTGTTCGACCCAGGCAGCCTGCTGTGACGAACCTAT
ATCTAATGGGATTATCTCCTTCAACTGCAGCCCTATCAATATCAATGGTTAGATGTGCTG
GTAGATTATTCTCCATCGTAGTGTGTACTGTCGGGCTTGAAT
>NODE_1486_length_64_cov_8.218750
GATCAGATGGCTTTTGACAAGCTGCATGAAGGTATTAAAAAGTTTGCACAGGATGGTGAA
ACCCTCAAGGATCAGCTACGCAAGAAGTTGACGA
>NODE_1487_length_88_cov_7.011364
ACCCCCCGAAGCAGATCACCGATAGGTTTAACAGTCTCCTTACTCTAAGGAAGGGTGGGA
TCGAGCATCCTGATGAAGTTCTCGCTAGAGACTTTGACATCCTCGATGGCAATGTTTC
>NODE_1492_length_96_cov_7.947917
TCGGGAACATCAAGCTAGTAATATTCTACTTGGACGATTTGCAGAGCCTGAAGAAATGAC
GGGTCAAATGATTCTTTTACTTTCGGATCATGCTTCTTATATGACAGGTCAAGAATACTT
TGTGGA
>NODE_1493_length_109_cov_38.165138
GATCAAGCCCCCTTTTAAAGACGACTTCAAGCCGACTGCCGTCGTTTCAACTCCTCCTAC
TGATCATGTAGTTGGACGTTTCCAGAGCGTTCCTCGTCCTGGTCATCATACTCCGGCTAA
TGTGTCTGTTCATTCTGTG
>NODE_1494_length_164_cov_14.219512
GAACACTTCAACTCCAACTGCTTCAACCCCGCCTACTACCTCCACTCCTGCTGCGCCGGG
AACTGTACCACAATATGGACAATGTGGTGGAATTGGTTGGACAGGTGGTACTAGCTGTAT
TTCTCCCTACAAATGTACCGAACTCAATGACTACTATTATCAATGTCTTTAGATCGTCGT
CAAATTTCAAAGTA
>NODE_1496_length_92_cov_7.500000
TCTATATCTGAAACCGGTGATGTCGTTGATCACCTTTCACCAGGAGTCACAGAGGAGCAT
CGTTCTGTCGGACAAGCAAGGGCTCCAGGAGGCAGAGACCATTTGATCACAGTTCAGCCG
CT
>NODE_1497_length_63_cov_19.507936
TGCAGCAGACGGGTTGGGCAGTACAAGAGTTACTTCCACCAACGACGCTGAGTGGTGAGC
AGCTCAGACCGACAAGACCCTCTATCGGGCCCA
>NODE_1498_length_93_cov_9.258064
TTGCTGAGGATGACAAAGTCTCAATGGACGAATTGCAAGACAAGGTCGCAGAACTCGATG
ATTACGTCCAGAGCTCCGATATCGCTGCTATGCAGAAGCTATGAGTGCTCGGGAAACTAT
AGA
>NODE_1500_length_86_cov_6.534883
GTGACTCCCTCTTCAAGACCATTACCGATTTTGAATTTAGTAACGCGGTCGGCAAGACGC
GAGGCAAAATCTGCATATATAGAAGATTGGACGAAGATCCTGTTAGCACAAACACA
>NODE_1502_length_62_cov_6.435484
GATTTCAATTCATTCCGTATGGGTGACAAGTCCTTCTATGGTGCGGGCATGACCGTCGAC
ACGACACGCAAGTTCACTGTCGTAACCCACTT
>NODE_1504_length_77_cov_33.038960
GCCTCGACCAGGCCCGATCTGATGCCCAGATATGTCCTGGCCCATCCTCGTCATCGAGCT
GTCGCCAGTTGGTGTCTCTGTTCCATCTTGCACCGAGTATCCAATCT
>NODE_1505_length_90_cov_6.333333
AAGTCGTCCACTGCCTCTATTGACATCGGCAATGGAGTTATGGTCGACCCTTCTTGCAAT
ACTACTATCACGGTTGATTGCCTCAAACAGTTGTACAACGCGACCAACTTCGAAGCTGAA
>NODE_1506_length_31_cov_12.290322
CCGTTTCTCAGGCTCCCTCTCCGGAATCGACCCCTTATTCCCCGTTACCCGTTGAAACCA
T
>NODE_1507_length_105_cov_4.409524
GATGTGACGCCAGCAACGAAATTATTCCAGTCGACTTGACGGCGTTCAGGACCAAAGTTA
ACTGAAGTTGCTTGAGAACCAGACTCGAATATTGCTCCACGTGCAAGCTTTTCAATGCTA
GAGTTTAGGAAGAGA
>NODE_1508_length_93_cov_10.795699
TCCTCATCATCCAGTTTTTTTATAAATTAGTACTGCTAAACTAAATACCTTACAGTACTT
GCATTCGCAGCCTATCTAGAAATGTTCTATTTCTCAATTTTGGCTTATAAATAAACCATT
TAA
>NODE_1510_length_177_cov_8.926554
GCCAGTGTCAGGCTTGATATTAGCGAAAGCATAAAGAATGTGCGTGAGATCCTCAACTGG
GATTAATGAAGGAGGAAATTTGCGTCCATAAATGCCCCAGTTGGTGAAGTATCCGACGCT
GTATTTACCATTGTCTGTGGACATGTTAGATATCTGAGACGGTAGATTGACTGGTGATGT
GGTTGCGGGAGAATGGGTCTTGTGGGA
>NODE_1512_length_102_cov_4.372549
TCATTCCTGCTGCATACCATGCAGCGTATGGCTGCAGACTTGACTTGAACGGCAATTTCG
CACGATCAATACCTTGTGCCTTCAAGCCTGCGTAGAACCGGATATATGTAACAGAGATAC
CAAACCATGTAA
>NODE_1513_length_31_cov_5.548387
GCACGACAAGCCTGGTCTCCTTTCCATGGCTAATGCAGGCAAGAATACGAACGGCTCTCA
G
>NODE_1515_length_85_cov_9.176471
TAGACTGGACTTGATTGCAGCACTGTATAGATCCAGTGTCGCACTGGCTGTTATTGGATC
CTCCATCTGGGGGACTATCGTTACGGGGGACTGCAGTGGCGATCGCCCAGAGGGG
>NODE_1518_length_244_cov_7.377049
CTGGCTTGGTGGAAGGCCCGTTTTGATCGGTGGAACTTCTGCCTCTTCTCCTGCTTTCAC
AGGTTTTGTTGCCCTCTTGAATGATGCCCTTTTATCTCAAGGTCTTTCTCCTCTCGGATT
TTTGAATCCCTTGATCTACTCCATCCCAGAAGCATTCAATGATATCACCATTGGTCACAA
TTCTGGATGTGGTACCACCGGTTTCAATGTTACAGAGGGATGGGATCCTGTGACCGGCCT
CGGTTCTCCTGACTTTGGAAAACTCTTAGCTTTT
>NODE_1520_length_88_cov_6.352273
TCTGCTTTGCTTGCGGGCTTACGCTAGCAGGCGGGGGAGATGTTGGAGATTGAGGGAACC
GGGGTCTAAAGGTAGTGCTGATCGCTCGTAGGATTCTCTTGGACTTGGACCGCGGGCG
>NODE_1523_length_99_cov_7.575758
ATGACGCAAGCCTTTTGAGTGACAGCAGCAATCGAGATATCGGCGAGGGTAATACGCTCT
GTGACGAAGAAAGTGCGAGTATTCAGGTGGTCATTTAGGACATTAAGCGTACGCTCCATC
CTCTCGTAC
>NODE_1526_length_64_cov_7.609375
CCATTCGGCATAAGTATCATCTCCGCCATCATCCTAGGCTCAAGCATTTTCTCGATCTCC
CAACCTTTTCTGATACCTTCGGGTGTCAGGGCCA
>NODE_1529_length_42_cov_9.690476
CGAAGACATGCCAACATAACGAACCCACCCAGCTTTCACGACATCATCGAGGGCATGCAT
CGTCTCTTCAAT
>NODE_1530_length_78_cov_9.000000
TGTTCGTACACTACGATTCGTGCGTGCTCTCCATGGCCTCCAGCATTGCCCCTCCTCAAG
AAATGTCCCGGCGACGAGTCTCCTCAATTTCTGCACCTGTACCCATTA
>NODE_1531_length_80_cov_7.087500
AAGGTCAAGAACTTTGGTATCTGGCTTCGATATGACTCTCGTTCAGGCACCCATAACATG
TACAAGGAGTTCCGTGAGCTCTCTCGAACTGATGCTGTGAAGACTCTTTA
>NODE_1532_length_67_cov_5.477612
TCAATGCGAGTGGACTGCTGGCTGGAGAGTGTTCTCTTGGCCTTCTCGACTTCACGCTTC
AATTTACCGAGAGCGCGAAGGTTCTTGCTTACGTCGG
>NODE_1533_length_95_cov_12.357895
TGCGAGCCAGAGGGAGTGGGTAAGTCGTAGATTGAAGAACCAGAGGACGCTGAGGACACC
GAACGAGCTCTAGCACGGACTGAGGTGATAGGGATGGGGTGAGAGGTATTGGCATTGTCG
ATAGG
>NODE_1534_length_88_cov_11.363636
CCTGGGGCAGAGGTCAATAGGGAGGCCAACTTGAACTTGCAATCTATCACATCTATAACC
ACAAACAATGGGTGCTTCTCGTGCTGACAAGGAACAGTACTCTCAGAAACTCAAAGAG
>NODE_1536_length_41_cov_19.414635
GCTCTTTCGTCGTTCAAGCTGCGCCCCTCAGCAAGCGTGATGTATATGTCCCACAGATCT
TGAGCCCTCAT
>NODE_1537_length_63_cov_10.031746
CAGATGTCGACCGTGCAGTCGAAGCCGCCCAGAATGCATTTGATTCCACATGGGGACTCA
ATGTTGGTGCAAGTCGACGAGGAGATTTGCTCT
>NODE_1539_length_67_cov_5.373134
TTTCCTCTGTAGATGGTGGTAGATTAAATTGATGCCAGTACGGGAATGGGATAGAGTACA
CCCCGGGCATCAGAGGCCCGATAAACTCGGAATAAAT
>NODE_1540_length_70_cov_3.842857
GGTAGCTCTTGAGAAATTTGCTCGGTATTTTGATGTTGAGTGCCGCTTGGTTCCAGTCAA
ACCTGAAAACGGATTCGTCATGAACCCCCATGATGCGCTG
>NODE_1541_length_100_cov_5.920000
CCACCATTGCAGTCAACTAATCGTCATTCCTTCATCCATTAACTATGCCTACTGCATTTG
AGATGCGCAAGAGGAACGACAAGTTCGCTAAAGACGCTCGTGAGGGCAAAAAACCTACAC
ATCTGTCGCG
>NODE_1542_length_131_cov_7.106870
CTCTCCCAGAGTGTCTGGCGCCTTCTTCTTAGTTTGCTGAAGATGTTTGGAGACAGAAGT
AGTATACTTGGCCGACTCGTACTGCTGTTCAGATAAACGTGCAGCAGCAAACTGACGAAG
CGTATACGCTGTTAATTCTTGTGCGTATTGGTATCGGTCGT
>NODE_1543_length_67_cov_13.701492
TATTATTGAACACCCAATCCCAATTACCTTCCTCAGTCCTGAGCTTGATAGCAAAACCAC
GAGGGTCACGAGCAGTGTCAGCAGAACCAGATTCGCC
>NODE_1544_length_218_cov_6.582569
TCTCGTGCGTACAAGTGCTGATGGGGGTTGGATTTATCTTGCTGGGGACACTGCCCACCA
TTGGAATTTGCTCACAGGCGAGTCTGCCATTGCATGCGGACACCCTGGGCACCTGCACAG
CAGTGCGCATCAGGACAAGGAATTAGCCGAACAGCACATTCGACGCGTGCGAGAGCTGCT
AAACATTCCAAGGGTCCGAGTACTTCTAGCTCATGACTTGCCCTGGTACGAGGAGAATGA
AGGGGGGG
>NODE_1546_length_71_cov_5.183099
GCATACTCGACAACTTTCTTTCCAGTAAGATCTGACTTGTTTCCGACTAGAAGTTTGTTT
ACACCCTCGGAAGCATATCGGTCGATCTCTTGCAACCATTG
>NODE_1549_length_55_cov_19.072727
GAAAGAGATCTTTGCTGGTTTCGCTGGTGCCTTCGTTGATCGTATAGTTGAAACGAAAGG
GATGGACTTCTTTGATAAAGAGAAG
>NODE_1552_length_95_cov_5.715789
GGTAATTATCTGTGCTGGAGTGGCAATACCATCTCGGGGTAGATATCCGTGAGATGCAAG
AGTGTTGAGACCTGGGCAGGGTCCCCGCATATCGTTCGGTGCTGGTAATCTCCAAGGATG
AGCAG
>NODE_1554_length_61_cov_30.393442
CCTCGAAGAAGGTCCCAAGTTCGTCAAGTCAGGTGATGCTTGCATTGTTAAACTTGTTCC
AAGCAAGCCTATGTGTGTTGAGAGCTACAAT
>NODE_1555_length_126_cov_7.563492
CCTGGGTTCCTCAATTATCAATCTGGACGGTTGGTTTGGCCTGCTCGTGTTGATGGAACA
TTTATCACTGATAATCCTCAAAAACTCGTACAACAAGGCAAAGTCGCAGATATTCCATTT
GTAACAGGCACTTGTGACGACGAAGGAACCTTTTTC
>NODE_1556_length_95_cov_9.757895
CAAGTCTCTTATCTTCCTTGCCTCCAGCATTGCCTTTTGTTGGGGTGCAACCCCTCAGAA
CGTCGAGGATGACCTCGATAATATTCAAAATCAAATAAACACACTCGACAATGACATCGT
CGCAT
>NODE_1557_length_75_cov_5.493333
CTTTACGAATGATTCCCTGGGGAATCTTCACACTATTAATGAGTTTCCTGAGCTGGCATC
TCTTCATGTCCCACCCGGAAAGTACCTGAGCGCAAGATCCATAAA
>NODE_1558_length_64_cov_4.218750
GTCAAGGTGCTCCGTGCTATTCCTCCTATTGAGCGAGATGACTGCTTGCTGGGCCAATAT
GTTTCTGCGAATGGAAAACCTGGCTACCTCGACG
>NODE_1559_length_171_cov_12.953217
TTGAGCCTGGCCACTGGTGATGACCAGGTCGAAAGTGAGAGAAACATCAGGATCGCTAAC
TTTTGTCGGTACCAAAGGACGAAGGTCAGCCTCGATGAGACCACCGTCTGCTGGGCCAGA
GGTCATAGGGGTGGTGGGGTCCTGTTGAGGAGCACCAGCGTATCGGAAGATAGCACGAGA
AAGAGTAGCATTTTGATTGAG
>NODE_1563_length_149_cov_9.295302
TAAGAACCGGTACCGAGGTATCGTCTGAGGTAAATACACAAAATGGAGTTATGCTATCGT
ACTACAAAGACGTCCATGAAAGGTCCGTGCAGTGTCAGAATTAATGGAAATGTCCAATGT
TAAACGTCCCATGAAAAATACCCGCGATGCGTATTGATTTGACCACCGGAACCACCAGC
>NODE_1565_length_78_cov_6.884615
TTTGGGAGGTCTTTAACACGACGCAACAGGCCTTCAATCAGAGGAGAACGAGGGTTGATC
TCAAGATGTTTGGCTTTCAGAGCATATTCATGGATAATACCACCCTGC
>NODE_1566_length_31_cov_18.548388
TTTGTCTGGTGGCACTGACTTGAACAGCAAAGTTGAGGTTCCTGCTGAGTATAGGGTCTG
G
>NODE_1567_length_81_cov_6.456790
ACACATATCCCGGAAGACTTGTCCTACCAAACCGACAAGGTCAATCCCTTTGGCGTTAAT
CTCGTTGGCCAAGTTCTTTCATGTCCAGCCTCGAGCAAACCTACCCATATC
>NODE_1568_length_79_cov_7.075949
TGTTGATGGTTACCACCACCATGAGGATGGTCAACGGGATTCATTGCAACGCCACGAGTA
CGAGGCCAGTTGTAGCGCTTAGCCTTGAACTTATGATACGCACGACCAG
>NODE_1569_length_31_cov_6.548387
CTTGTATGAGAAAGCGTCTGATGGTCATCTATTGTTCGTTTCTTTCCTCTCCCTTTTTGG
T
>NODE_1571_length_103_cov_9.300971
TAATAAAACTACCATTAAAAACATTATTTCTTATTTGGGTCCACCATATTGCCTTCCGCA
ATGTTATTGAGATCATCCTCCTGAGCATCCAAACGCCAGACAGAAAGCCACATCAGAATA
CCAGTGACGAAAG
>NODE_1572_length_73_cov_4.397260
CCTGGGTGACCTTGAGAGTAAACTCCGACCAGTAGGCGAAAAAGACCTAGCGACACTTCT
TGCTATGAAAGAGAAAGAACACAAGGAAAAAGGATTCCCCTTT
>NODE_1574_length_73_cov_13.109589
CAGCTGACGAGAATTTCGTTACCGACTTAGTACCTTCAGAGATAGCATGCTTGGAAAGTT
CTCCGGGAAGGATGAGACGAACCGATGTCTGGATTTCACGAGA
>NODE_1577_length_77_cov_5.883117
TCTGTAACTATCCGTACCTCTGCACCCATCCATACCTCTACTCCTCAAAATGATAGCGGT
GATGATGCAGATGGTGATGCGGGTGATGACGAGGATCTCCCTTATTG
>NODE_1578_length_89_cov_5.134831
GCTCGCTTGCGTGCGAATATGACAGGCATCTCCTTTTTCGATGTGGCGGAGGGAGTGACA
TACTTCCGTGGTTGAGTAGGCGCTTCGAGAGGGACAAGGGATTCAGCCGTGATATTCTT
>NODE_1579_length_31_cov_31.161291
TCGGTCTCTCGCCAATATTTAGCTTTAGATTGAATTTACCACCCATTTTGAGCTGCATTC
C
>NODE_1580_length_198_cov_7.858586
TGCATGAATCCTGCACGGAATAGTCCTTCTGAATTTCCGTTGTTTGCAACCATGTGTAGA
CCGACAGACATCGCTCCAGCTGATTCTCCCCAGATAGTGACTTTGGTAGGATCACCACCG
AATGCGCCGATATATTTCTGAATCCAACGCAAGGCCAATCTTTGGTCCTGAATACCAAGG
TTACTAACCCCAGCTTCTTTGACTTCTTTACTAGCCAAGAATCCAAAG
>NODE_1582_length_91_cov_7.439560
AAACTGTTGGGTTCGTCGACCTCATACACACAAGAGAACCCTCGAAGTGAATGTTTACTA
CCTCCACTCAGTGGTTGACTGCTACATTCAGATGAGTAGCAACTCCTTCGGACATGGCGC
T
>NODE_1583_length_80_cov_4.700000
AGGTAGTTGGTAGGGTAAATGCCTACCAAGCCGATGATCAATAGCCACGTTTGATAGAAC
TTATGGCCACATTGGGAATGAAAAGCCCCAAGTAGAGTAATCTACCTGCA
>NODE_1584_length_151_cov_7.688742
ATATATGACATAGAATTTTGCCTAAGAAAACACGAGTCATACAATGAAAGAGGTCTCCAC
AACACTGATCTTTCATCGACCGCCCTTGCCACCCTTCATCTGCTGCTTAGACACCTTGGG
TCCGGAGGGGACGAGGGGACGAGAAGCCTTGGCCTTCTTGGCCTCTTTCTCCTTCTTTGC
A
>NODE_1585_length_92_cov_9.478261
TATATGGCAGGAGACGTTCGAGTTCAGGAGACTCCGAGAGATTAGAGCGTATAACACGGC
GAATCATGGTGTTCTTTCCCATCAAGACAACACCCTTGCCACGGAGGGCAACACGGATCT
GG
>NODE_1586_length_107_cov_7.710280
TGGCGCAGGATCTGGTGTCATTCAGAAGCTCGTAGAACAAGAGGGTGTCATCGAGAAGTG
GGACAAGTCTGCGTGGGCACAGAAGCGTGCAACGAAGGAGAAACGCAAGCATCTAAATGA
TTTCGATCGTTTCACGG
>NODE_1587_length_70_cov_6.057143
AGCATAAAAGATTCTTCATTCCTTGATAGATTGAGCTTTCATCTCATCGAACTGGGTTGT
ATGGCCAAATGTATTTCAATCATGCCCACAAGCAACGCAA
>NODE_1588_length_83_cov_8.240964
CGCCATCATCCAACGAACTGGATCACGCATCCTCCTCAGGGGGCTCGTCTTCATACTCGA
CCTCTTCTTCAACAGTAGCGTCCTGGTATTGTTGATACTCTGCAATAAGGTCT
>NODE_1589_length_31_cov_4.967742
CACTTACAGTACCCCGTTCCCATTCAAGTCTTCTGCAAAGGATTCACCCCCGCCCATATT
A
>NODE_1590_length_108_cov_10.824074
TCAATTTTAGCTTCTCTGAGCACTTTCCAGAACTTATGGTGCTCCAAACAAGAGTATGAT
GAGAGTGGACCAGGTATTGTTCATCGCAAGTGTTTTTAGGCAGTGAAGAAGGAAATCCAA
ATTTAATTTTTATGAGCG
>NODE_1591_length_83_cov_9.855422
CTTGGAGCCCTCACCACAAGGCGTCTTACGGGTTGTGATCTTCAAAACCTTGGTAGGAAG
ACGAACAGGGCCCTTGACACGGAGCTGCTTGTCTTTGGCACGGTTGATCAGAT
>NODE_1592_length_31_cov_8.096774
GCTTCCCCCGTCCGTTTTGATTCCTATTTGCCTTTACCTGTCGCCAAAGACAAGACTCAT
C
>NODE_1593_length_72_cov_9.916667
TAGGTCAATGAAAGGGTCGTTCACCGCAACGACGTCGATATCCTGAAGCTCAAGAGCGTT
ACGAAGAACAATACGGCCGATACGACCAAAACCATTGATACC
>NODE_1594_length_31_cov_19.548388
CTTTGGCGACTGGCAAAGTCAAATAGGAATAAAACCGAACAGGGGAAGCGTCAAAAGAGA
A
>NODE_1595_length_71_cov_11.661972
CCCACCTGTTAAGGATCAAGGTGTTAGGATCTAACGTTAGTGTTGAGCAAAAACTCAGGA
GTCGTCAGACAACTGTATTACCTATCGAGCAATAAGTAGCT
>NODE_1598_length_64_cov_6.968750
TGTTCTTTTCCTTTCCTTTGCTCTCTCCGCCCGTGCTCTCGCCACCCCCCATGTTCCTCA
CGGCCTCCATCGCGCCCTCGCCGCTCGCCTCCCC
>NODE_1599_length_130_cov_13.092308
ATCAGTCATAGGTATATCTTAGAATACAGGAATGCCATTCGCAATATCAGAACTGAGCTG
AGGATTCGAGATGATAGGGAGTTGTCCCGGAAAACTGGCATCGAGCAAGTCAGCCACCAT
CCTGCCAAACACTGTAGTGCCATTGACGTTGAGATGGGTG
>NODE_1600_length_91_cov_17.736263
TGCAAATGGAGAGACCACTTGGGACATAAGGCCTGGGCTGATCTGGGCAAGGTGACCTGC
GATGAACGGGTTTGCCAACAGCATAGACGCGATTGAGGAGAATACCGGCAACGATTTTTG
A
>NODE_1601_length_68_cov_4.191176
GCCCCGTTGACCGACAGATTCAGGCTTCTTTCTTGCCCACTGGAGTTGAAATGACCTCTC
CAAAGCACGATATTTTCACAGAAACCATAATCACATCC
>NODE_1602_length_119_cov_10.663865
TCGACGCCAGAGGTTCTCACTCAGCCTTGCGAGTTTGATACATGCCCCGTAGGCTCTCCT
GCTATCGGTTTCAATGCGAGTGATCCACGTCTCAATTATGTTAATGCATTCCCTCGTGAT
GCTACGAACTACGGCATCAACACCCTGCG
>NODE_1604_length_107_cov_8.214953
CTTTGCCCAGATGGAGAGACTTGCACTCAAAACTGCGCCCTCGATGGTGCTGACTACTCT
GGCACTTACGGTATTACCACTAGCGGGAATGCCCTTACGCTGAAATTTGTCACCGATAGT
GCACAAAAGAATATCGG
>NODE_1605_length_31_cov_9.451612
TCAAGACACACTCCTCGCAGAGCAGGGTGCTCAGGTCTACCTGCGAGGCTATATTGAGGG
T
>NODE_1606_length_107_cov_10.878505
TCCCCCGTTGTGTCAATGTGACTGATGAGTGATAAAGTCGAGCAATTTCAGTTGATGGCA
TTCCTTTGTTGTTTATACGTTGTCCGTGAGGGGCATCAGGGGTGTAGATAGAGGGCGTAA
ACGCAGGATGATCAGAA
>NODE_1608_length_68_cov_15.352942
CATAGCCAAGGCTCTCCTGCTCCGCTACTCTTGTATCGCGTCAGCTTTCCGCCGTACATA
AGAGTGAGCTCGCTCCTCGAGCCTCTGACGAACACTTC
>NODE_1612_length_75_cov_9.173333
GCCAGCCGACCATCAACACCGGTGCTACTGGCCTCCAGAATTTCGATAATGTAGTCGCAG
CTGCAAAGGCAAATGGAATCCGCCTAATTGTGGCACTGACGAACA
>NODE_1613_length_69_cov_7.043478
ATGAGTGAGTGAGTGAGTGAGTGAGTGAGTGAGAGTTAGTAACAAGTGAGTAACCAAGTA
AGAGGAAAGGGAGGAGGAAAAGGGAAAAAGAGAAAAAGA
>NODE_1614_length_80_cov_5.650000
TGTGATTTTCCAATTCAAACAACTGACTCAATTTCGGGTCAGAATGGTCCTTCATCTATT
ATCACGACTTCCTCCAGACCACCTAATGAGAAAAGACAATCATCATCGAG
>NODE_1615_length_172_cov_7.401163
TACGGCATCTAGGTATGGCAGAGAAACAAGTTGGTCATATGTCAATTGTCCATCCTTCTG
AGCTTCACGTATTTCGCTGCGAAGTCGGGTTTGGACATCAGGATTGATGGACAGCAAGTG
AAGAGTTCGCGACATTGCCGAAGAGGTAGTCTGCATTCCTGCAATCACGAAGGTCGAAAC
CTGTCCACAAACTTCCTCATCG
>NODE_1617_length_77_cov_7.779221
TCTACGCTTTTAGTGTTCCAGTCACAGAATTCCATCGCGGTAGTGAGTTCTGGCCCAAGA
GTTGCCTTCACCGTTTGGGCTGCAAATGGCGGAGTAGATCGGATGGC
>NODE_1618_length_160_cov_6.300000
TATCTAGTGTAGGTGTCATTTATCCTTGGACCTTCTTGTTTCTACCGCCCTAGCCACGGG
TCCCGCTATTTCTTGTTCAGTGTTCTTCATTCTGGAGTCGGAACTGGGGTGTTTGCCTTG
CCATCGACGTCAAGTGCGTCTATGAAACGGCTCACGAAGTTGTAAAACCCAGTAGTTGCA
GTCGCTTCAA
>NODE_1619_length_104_cov_10.307693
AATTTGGATATTGTTCTCGATCCACACTAAAGTCCTGGAGCACGGTGGACTCGAATTTGC
TCAAAGTCTCGTTGTCAACAGTGATCTCCCAGTCGAGGTAACCACACATTTCCCTCTCCA
TCTGATTTACCTCC
>NODE_1623_length_425_cov_10.705882
CCGGCCGCTTGGCCAGAAATAAAAACCATCTTCCAGAAAACTGCCGCTCAGGTCAATGGT
GAGCCTTGTTGCGATTGGGTGGGCGAGTCCGGCTCTGGTCACTATGTCAAGATGGTCCAT
AATGGGATCGAATATGGTGACATGCAGCTCATCGCGGAAGCCTACGATATCTTGAAGCGT
GGCTTGGGTCTTCCCGAAGATGAAATCTCGGACATCTTCACTTCATGGAACAAGGGTGTT
CTCGATTCATTCTTGATCGAGATTACTGCTGAGATCCTCAAGTTCAAGGATGATGACGGT
GAACCTGTTTTGAGCAAAATTTTAGATAAGGCTGGTCAGAAGGGAACCGGTAAATGGACT
GCCATAAACGCATTGGACACCGGAGTTCCAGTCACTCTGATCGGCGAGGCTGTCTTCGCT
CGTTGCCTTTCTGCTATCAAGGATGAGCGCACTCG
>NODE_1624_length_81_cov_11.506173
TGGTTTGTTAGTTTCTTTCATACTTGTGGCATGATCAGCGATCCACTGAGCTCCCCAAGC
TGTTTCGTTACCGCCTTGACCCCATGGTGTTGGGTACGAATGGAAAGTGCA
>NODE_1627_length_97_cov_6.969072
CGTGCTCAGAGGCGTAGGAACCGATGTGTCTATACCAGCGATCTGCATGAGGGGCTGAAT
TGGCGTCTGGTGGAGAAGAAATGGCCTTGTAAACGTGGACATCGGCCTGAGATGGGCCGT
ATCCTTC
>NODE_1628_length_216_cov_6.490741
TCGCAGATACCGTGAGTAGCCCAGTTCTGGATACCCAACTTCTTATGTTTGTCTTCAATG
TTATTCGGATCGGGATGCAGAACCTTCCCAAGGGGCAAACTCTTCGCCGGTGTATTGTTA
TAAAACATGTCGTGCTCAATGATCCCAAAGTGCTTCATCCCGTCCCACTGCGTTCCCGAT
TGCGTATTTATATGCAACTCATCGTCTCTTGGCATCCCAGCACCCGGTATCCTCACAAGC
GTGTCA
>NODE_1630_length_62_cov_10.887096
GCTCTCGTTGAAGCGCTGCAAACACTTCGAACTCGGTGGTGAAAAGAAGACCAAGGGTGC
AGCTCTCACTTTCTGATCATGGTCTTCATGTC
>NODE_1631_length_73_cov_4.356164
TGGTGTTAAAGTTGTTTATTACGAGAGACTCAGCATCGCGAGCGGATTGATCTTGTGTCA
GCATCAACGGCGATCGATCAATGGGAGGAACATTAACGAAGAG
>NODE_1633_length_94_cov_18.893618
TCAGATAACCGACCAGGGAGCAATTCCTGCGTCTTTTTGCTATGACGGAGAAGAACTAGT
TTTAACAAACAGCAGTAGAATCCGTGCTAGCTCGTTCTAAATATGAGCCGTGCTCAACAA
TGTG
>NODE_1634_length_31_cov_12.645162
GGCCTTACCAGTTCGGCGATCAATCTTCTGTACGAGCTCAGCAAACTTGCAGGCAATGTG
G
>NODE_1635_length_31_cov_17.322580
CAAGCTTTCCCACACCGTTTTGGTTGGTGGGGATGATAAACTTATCAATCCTGCGCCTGC
T
>NODE_1636_length_125_cov_11.856000
ATTGAAATTCGTTTGATTAGCTGCACTATTCATAGCTCGTTTTATCCTTCCTATCTTTTT
CGTTGACCTACCGTTGCAATGATTTGCTTCTCTTGTAGTATTGGCTGTTTCATATGTATA
ACTCCTCCGGTCTTGTCAACTGTGAATCAAACGGA
>NODE_1639_length_89_cov_5.101124
TCTAGTCGGTGCATCCCGCATTATAGCAGTTGATGTCAACCCCGACAAAGAATCTTGGGC
TAAGAAATTTGGAGCCCACGAGTTTGTCAACTCTGCAAAACTCCCAGAGGGAAAGAGGA
>NODE_1640_length_75_cov_5.893333
TGCTACAGAAGAGTTCAACATGCTTCATGATCCGAAAGTCATTCCACGATACGCACCTGA
TGCTGTCATCGGCAAGCTGAAGGCATGAGGATGGAAAATATTACA
>NODE_1641_length_78_cov_6.192307
GCGAGGATCATATCTCAGAAGACAACACATGGTTTGCCTGCGCTGGTCAGGATAATACCA
ATACCGATTGCTCAACTGGAGCTGTCCCAAACATTTTCGAAGGTGACA
>NODE_1642_length_80_cov_6.425000
GGGACGTTCTGAGTCTTGAGGCTCTGAATGAGATTAGCCATAGCGGTAGATTTGGCACCA
GTTCCCTCGATGTTGAAGTCATTGATGTAAAGTTTGGTGTTCGGGTCAGC
>NODE_1646_length_70_cov_5.942857
GTCAAGTCCGATGCCTACTTCTCGCGTTTCCAGGTCAAGTACCGCCGAAGGAGGGAGGGA
AAGACTGATTACTATGCCCGGAAGCGCCTTGTAACACAGG
>NODE_1647_length_72_cov_6.333333
TCTATTGATAGGTCCATATGACTTATCTCTTTCATTGGGTTATCCTCCTCCGTCGCCGGA
TCCGCATCCTGAAGTTGAAGCAATAATACAAAAGATCCTGAA
>NODE_1648_length_75_cov_7.720000
GTCTCGCATATGCTAATCCCAACTTGAAGGTTATGCTCATTGAAGGTGGAGAAAATAATC
GTGATGATCCCTGGGTCTATCGACCTGGTATCTATGTCAAGAAAA
>NODE_1649_length_31_cov_11.709678
AACACTAACTTTACTCTGGCTGATATAGCATTGACTCGCGATGTGAATTTCATCCCTGAA
C
>NODE_1650_length_109_cov_5.486238
TTCTCAACAGGAATATCATCGAGAAGACCATTGACACCAGCATAGATGATGGGGACCTGA
ATCTCGATGGCCAAAGGTTGGTATTGACCTTGTTTAAGGAGTTCAATGAGACGAGAGCCA
CGTTTGAGGAGAAAACGGG
>NODE_1653_length_122_cov_5.098361
TTATTCCCAGTGCCTATAATTAGTATCTGGATCCACGGTCAACGACTGAAGTGGAAACAA
CATGTCCAACAGCTAGTAGTCGAGAATTATTCTGTATTCTGTCACCGCTGATATGTTCAT
GATGTAAGAGAAATATCATACAAAAATATGGA
>NODE_1654_length_273_cov_11.380953
AATCTTCTGTTCAGATACTGGAAGACTATGGTTTTGATGGACTGGACATCGACTATGAGT
ATCCAACCAACGATGATCAAGCAAGAGGATATCTTGCACTTTTGAAAGAACTTCGTGAAG
CTTTAGACCAACATGCGAAAGTTAAGGGGGCCAATTACCACTTCCTCCTCACGATCGCTG
CCCCCTGTGGTCCAGACAACTATCAGAAGCTCCACATCACTGAGATGAACAAATATCTTG
ATTTCTGGAATTTAATGGCATATGACTTTTCTGGTTCCTGGGACACGAAGACTAATCACC
AAG
>NODE_1656_length_62_cov_5.322581
AGTGACACCTCGACTGCCAAGCTGGGCAAATAAGTTGCATACACTAACTGCATAATCTTG
GGGTACGGTTTGCTCATCATCACCATACGATG
>NODE_1658_length_70_cov_7.128572
CGAAACTAATCTTGTCGAGGCCGACCTCCCAGTAAGCATTCTTACGAACGGGAACATAAG
TGATGTCCCCTCTGTAGGAGGAGGGGTTGATGCCACCAAA
>NODE_1660_length_92_cov_9.565217
TGCAGCTTGGGCAGTCTTCCTGGCAGCCTTGGTTGCGAGTTGCTTACGGGGAGCTTTACC
TCCTGTGGACTTGCGGGCAGTTTGCTTGGTGCGAGCCATTTCGATGATTTGTCTTGAGTG
GC
>NODE_1661_length_69_cov_7.913043
TAAAATACACTAGACGACATAACCAGTAATTCCTTCATCAGAAAGTCCTGATTGAGTCAC
CACAGTTTCAAATTCATTGAAGTCAGTGGTATAGAAATG
>NODE_1663_length_220_cov_11.700000
CGGGCAAGATCGTCGAGATGAGCACTTCAAAAACCGGGAAGCATGGTCATGCCAAGGTCA
ATCTGGTTGGCCAAGACATCTTCACCGGTAAAAAATATGAAGATATGTCTCCTTCTACCC
ATAACATGGAGGTCCCTGTCGTGAGACGCAGTGAATATCCCCTTGTCGATATTTCGGGCG
ATTTCATGACCCTCATGACCCCAGATGGCAATACGAAAGAGGACACTCGGCTACCTGAGG
GCGAGCCCGG
>NODE_1666_length_62_cov_7.516129
AGTGACCAGAGACATTGCTGATGTAGGTTTTGCGCTGATCCTGGGTCCAGACCCTGTGCC
AGAGAGCCCGAGGTTGCTCAAAGTCAAGCTCA
>NODE_1668_length_81_cov_29.432098
AACACGATCTGAAGGCACCCCACACAAGTGCCTGGGCCCAGGTTGGTCTCCGTTGAATTA
CCAGTTGGTTTCCCAGTCCACGCCTCGACCAGGCCCGATCTGATGCCCAGA
>NODE_1669_length_246_cov_15.707317
TGGTGCGCCCGTAAATGAGCCCTATGCTGCTCAGAGGGCTGGTCTCCATGGTCCACTCCT
TCTTCAAGACTTCCACCACATTGACCTCCTCGCCCATTTCGATCGTGAGCGTATCCCGGA
ACGTGTTGTTCATGCCAAGGGTGCTGGCGCTCACGGGTACTTCGAGGTCACTCACGATCT
CAGTGATATCACCTCTCAATCCCTGTTCCAAGGCGTAGGCAAGAAAGTCCGCGTCACTGC
CCGTTTCTCCACCGTCGGTGGCGAATCTGGTTCTGC
>NODE_1670_length_68_cov_4.352941
TCCTACGCCCCGAACATTTACTTTCCCTCCTTCGCACAATCTCACAGATAGTCCTTACTC
TTCGCCGTCCCACTCGCCCTTTGACTCTGATCAGCTCA
>NODE_1672_length_64_cov_11.296875
TGTTGAGAATAGCCATAGCCTTGTTAGAGATACCCGTGTCAGGGTGAACCTGCTTAAGGA
CTTTGTAGATATATGAAGAGTACGTCTCCTTTCT
>NODE_1673_length_113_cov_5.486726
TGTCCAAATTGTTCTCATAATGCTTTTTATGATTTTCTTGCGAGTCAAAATCAGAAAGCA
ACGATGTTTTATATTGGGAGTAATGTGTATAATTGGCCATTGGAAGCTCAACGAGGTTTA
GTTGATGGACATGAAATTTGCGA
>NODE_1675_length_77_cov_5.194805
CCACAATCATTCTCCAACGACTGGGGAAGGGATGGGGGACAAGGACATAACATTGCAGCG
AATGTGCTGCTTTACAGGTCTCTGATTGTAGCGTCCGAGCTCGCAGA
>NODE_1676_length_80_cov_6.337500
TTTGGGCACCAGATTGTACCGTTGTCAACGGGCAATTCTTCCTCTATTATGCCGCATCCA
GCTTTGGGTCTCAGAATTCAGCTATCTTTTTGGCCAAGTCATCGACGGGA
>NODE_1678_length_125_cov_4.688000
ATCAAAGACCTTGTGCCAATTCTCCATCCCTTCCCAAGAAGTGCCTCTCAACCCAATCCC
AGCGTTATTCATCAATACAGCAACCTCACCCCAATTATCATAAACCCTCTCCTTGAGCTT
CACAACTTGCTCCAAATTAGATACATCTGTAGGGA
>NODE_1679_length_83_cov_6.180723
TAAGCGTCAGAGCACGAGTCTTCCAGATTTCCTTCTCGGTGGTCAGCCTCTCAACCGCTT
GCTCCAGCGCAATCTTATGCTCGAGTTTCTTCATCCTGCTCTTTCTAGCTGCA
>NODE_1681_length_85_cov_8.435294
AAAGCGGCTGTGTCCAATTTAGTCAAAGGTCTTGCGGCTGAATGGGTGGGTCATGGTATT
CGTGTGAATGCGATTTCACCTGGATATGTGAGGACAGATCAAACTTCGCATATGA
>NODE_1682_length_67_cov_14.402985
GTTCATGTTGAGACCAACTTTGCCAGCGATATCTTGGACAGCGTTGGTCATGAAGTTGCC
ACCAGAGGTGTTGGATGAACGATAGGAGTCATTGTTG
>NODE_1683_length_73_cov_16.342466
CAACTTCACACACAGCGGACATAAATACACACTACATATGCCCGACAATAAATGATCACA
GAGAACCCCCATTTCCCCTAAATGACCAAACCAATTTCCTTCC
>NODE_1684_length_68_cov_5.764706
TTGGGCGAAGAGAGAGGCATTTTTTGAGGATTCAAAGCGGAAGACCTTGCTGTCACCGCG
GACGAAGAGGGTGCCTCTGCTGGGGTAGATACGAAAAC
>NODE_1687_length_96_cov_7.625000
TGGTGAATTCGAAAAGAAGTACATCGCAACCGTCGGTGCTGAAGTGAGCACTATGGATTT
CTCAACCAACTATGGAGACTTCAAGTTCCTTATGTGGGATACAGCTGGACAAGAAAAGTT
CGGAGG
>NODE_1688_length_31_cov_21.290323
GTATATGTCCCACAGATCTTGAGCCCTCATTCTGGTACCGTTTGGACCAGTGGTCAACAG
G
>NODE_1691_length_104_cov_12.865385
CAGCGCGCTTCTTGTTTGGATGCAAATCGACCTCCCTTCCGAATATGTCTCCGGTTGCGA
CGCCGTTTCACATCCAATCCAGAAGCAACGTAACGAACGACCGCAGTATGGCTCTATGTA
TGGCAGGGGGGCCG
>NODE_1692_length_121_cov_58.090908
ATTGTGACGAAGGTCCACAAAGCGGTTGCGAGGTGGAAGGATGTAGGAAAGAGGCAATGA
GAAACAAGAAAAAGGAAAACCAGAAGAATCAGCAGAATTGAAAACACCGGAAGGGACGCC
GGAAATGGGTTCAAGACGCACGGGAAGATGA
>NODE_1693_length_65_cov_7.630769
TTCACTTCATCTATGAGTTCTCAAATCATCAATCAAGCTGCTTTGAATAGACCTCTTACT
CAAGTGTTTTACAATTCTTCCAAAGCGGCTGTGTA
>NODE_1694_length_68_cov_5.220588
TCGCGCTCTCGATTTTGCTGAGCGCAATGGTTACATTCGGGGTATCGTGAAGGAGATTAT
TCATGATGCTGGTCGTGGTGCTCCTCTCGCCCGTGTAG
>NODE_1695_length_62_cov_12.548388
CATCTCTCTGGTTTATCACGAACTACATCATGGACGATTTTTCATTGTTCACTTATATCT
TGTCGTACTCGAGAAATGAAGATCCTGCTGAA
>NODE_1699_length_154_cov_8.077922
TCTTCCTTCGTAAAAGTCGTAGGTTCTTCACTCGAGCTCTTTCCAATTGTCACCAATGTA
CGACCCAGTTCTTTACCCACGTCGTAGAGAGTGTGCTCTCCGTTCAACCCGAAATAATAT
CCTTTACGACCATGCCCGACCTTATCAGGATTTGCCTTGATTGCATTGTAAATGTCGATG
TAGA
>NODE_1701_length_31_cov_3.967742
ACTTATCAATCCTGCGCCTGCTCATAAGCCCTTACCTCCTGGTTCTCGCCATCATCTTAT
T
>NODE_1702_length_77_cov_19.311687
CGAATGGTTGAAGAGTGAATTGAACCTTGAAAGCAATCGAGGATACATAGTGTTCCAAGA
TCCCGGAAGAAGCCACATCGGGTATCAAGGAACTACATTTGAGAGTA
>NODE_1703_length_69_cov_17.884058
AAACAGACTTGTCAACCACTTTAGTCAGGAGTTCAAGCGCAAGCACAAGAAAGATTTGTC
TGGTAATCCTCGTGCTGTTCGTCGTCTCCGTACTGCTTG
>NODE_1704_length_120_cov_10.483334
GATTGTCATAGATGTACTTGTTGAAGGTATTAAAGGTCAACTTGGCCCGATGACTTGTAC
GAGCCAGGCCCCATGGAGCAGATTTCTGAGTCTCAAGTGTTGTCCATACAATCTGATCCC
TTTCGACATACGCCACTTCAGGTGAGGCTC
>NODE_1705_length_125_cov_14.808000
TAAGGAATTTCTCACCGTCGCAGGGCGCAAGGATGCCAGAGAAGTACGCATCAAGAAACT
CCCGCCCAAAGGTCCCAATGGCAAGACACGCACTAAACTCAAGGTTCGCTGTGCGCGATA
CCTGCATACGATCACCATAGATGACCCCGAGAAAG
>NODE_1707_length_67_cov_3.164179
TGAACGTGCTGTAGATGATGGCGTGAATGTGATTAAGGGGCTAATGAAAGATCCCAGAAC
GGTTCCTGGTGCTGGAGCAACAGAGATGGAGCTGGCA
>NODE_1710_length_102_cov_6.637255
GTTGACTTCCTCACCATCTCCCCTGCTCTCCTTGAAGAGCTCAAGAACTCCACAGAACCT
GTTCCTCAAAAGCTCAACGCCAGTGAAGCCGCAAAAGCTCAACCCATTCCCAAAGTCAGC
TTTATTGACAAT
>NODE_1713_length_70_cov_5.271429
GTCTTGAATCCTACTATAGTGCTCATCTTACAAAGCCTCACGTTCCATCCCTTGATGACA
CTGAACCTCATCCACTCGATAACGAGGTTTATCCTCCAGG
>NODE_1715_length_75_cov_15.213333
CGCATGGCGAGTCTGCAATACGGTTAGAGATCACAACCTTCTCGACACGATCACCCAGAG
CATCCTTAACAGTTGAGCAAAGATCGTTGAACTCTTGTACTTGAG
>NODE_1716_length_114_cov_5.842105
GGTATTGCGTGTGGCAGGTGAGTCAACAGATTTCCAGATAGGTGAGGACAGATTGTCAGT
TGGTGAGGCAAGGTGTGATAGGTCAAGAGCAGGAGTTCCGGGTGAAGCGGGGAAGGTCAA
AAGTTTTGAGGTATCCAATGATAA
>NODE_1717_length_31_cov_10.483871
TTAGGACACCTGCGTTATCTTTTTACAGATTTGCCGCCCCAGCCAAACTCCCCACCTGAC
A
>NODE_1722_length_66_cov_5.318182
CCCATACTTCCAAGTCACTTGTATCGCCCTCCAAAAACCAGTTCCTTTCGCGTTCGGTTC
CATCATGTGCGCTGCTCTGATCATAATGAGCACTTA
>NODE_1723_length_146_cov_9.828767
TATTCCGTCCCAGGTCTTACTGACATTGAAGAGTGGCAATCTAGTACCCGAGGTTACGCA
AGTAATCATTAAGACGTCCAACGATCATCGTCGTTTCACTCGCTTGTATGGGTGCTTTGT
AAGTACCAAGAAGGATCGCTTTCTTCGTCCTGGCAAGCACTATGCCGTCGAGTCCT
>NODE_1724_length_72_cov_4.583333
TCCTTGCCCTGTGGAAGGAGAAGAAGGAGAAGCCCAGATCGTGATTGATTGTATATATCT
GTATCTCTTCTATCGACATGATATGACGCTCCATGACCATGC
>NODE_1726_length_77_cov_12.688312
GCTGCCATGACAATTTCAGCAATCTTGACATATTCAGAATCATCGTCTTCAGGTATGTTC
ATTCCATAAGTCAGCTTGAGTATAGTCGAAGTGAATGCATGTCGGAT
>NODE_1729_length_72_cov_3.888889
ATCGTGACTATCCCGGACAAGGTGTCCTCGAATATTTGTCTCGGGAAGATGCTGATCGGG
CTATCAAAGAACTTGATGGTAGAGAACTCCGAGGAAGGCCTG
>NODE_1730_length_137_cov_8.766423
GCCAATGCTGCTATCCTGAAATCTGACTTTGGTGCTGTCACCCCCGAGAACTCCATGAAG
TGGGATGCTACTGAGCCTAGCAGGGGATCATTCAACTTCGGTAACTCTGACCAACTTGTC
AACTGGGCTACTTCAAACGGCAAAATGATCCGTGGCCACACCCTTGA
>NODE_1731_length_75_cov_12.506667
TGAGCCGGGAGTTACGAGTTGAAAGGCTCTGTTTTGGAGTAGTTCACCATAGAGACCGCC
ATCCCCGCTATGACTAATATCCTCAAACATAAAACCCCATAGCGT
>NODE_1732_length_66_cov_12.606061
ACGGGCACGGGTAAGCCGGGGAGGACCGGGAGGGGCTAGCGAGTAAGAATACGAGTACGG
ATGAACAATAGTGAAGCTACGGATACACTGCGACGT
>NODE_1733_length_31_cov_7.032258
ATATGGGCGGGGGTGAATCCTTTGCAGACGCCTTGAATGGGAACGGGGTACTGTAAGTGG
T
>NODE_1735_length_136_cov_6.213235
CCCCTCGTTTGTCCAGCATGATTATCTCGAAACAGAACAGGCGCACCATCTATGAATACC
TCTTCAAGGAGGGTGTTATGGTCGCAAAGAAGGATTACAATGCACCGAAACACGAAGAAC
TTGATGTTCCTAATCTTGAGGTCATCAAGGCCATGCAAAGTCTTAC
>NODE_1736_length_128_cov_17.015625
CTGGAGGGCATCTATGAGAAAGGAAAAGATTGGGAGGCTCACGTCGTCGTAGACGGAAAG
CTCATCACAGGCCAGAACCCTGCCTCTGCCGAACCCCTCGCGAAGAAACTGTTCGAGGCC
TTGGCGTAGTAATGTACAATCTAGATATATGACACAGA
>NODE_1737_length_57_cov_17.122807
AACTCGCTGAGGGCAGGGGTCGAGTTGCTCAGCAAGCCAGATGTGTTGGGAGTGAAGTTT
CCACCAAGGAAATGTCGAATTTGCGCA
>NODE_1738_length_65_cov_14.600000
TTATATTCGCAAATTCAACGGTGCTATCACATGGGAGTCCGACCCGAACCGATCGAATGC
CTCCCCTGCTAGCGGGAGCCTAACAATCAACGACG
>NODE_1739_length_191_cov_8.062827
CGAGCCTCCATCTGGTCGGCAATCACCTTAGTGCGGTTCTTCTCGGCCTTAGCCTTGTGA
ATGAACTCCATCAACACACGTTTGTTCTTGTAAACATTACCCTTGGACTTTTGATAGAGA
GAGTGGTAAAGATGCTTGTCAATCTTACCTGCATCTCTGTACTTCCTCAGCAGTCTCCGG
AGTACCCTCTGTCTTCTCATCCATTGCACCTTTGTAGGCAT
>NODE_1740_length_77_cov_8.194805
TCTCCACTGTCGAGGGTGGCAAGTCACTCGTCGACGCTGCTGTGGCAAAATGGGGTCGCC
TTGATGTTCTCGTTTTGATCGCTGGCATCATGGGCAGCAAACCCATC
>NODE_1746_length_31_cov_10.483871
TTCCTATTTGACTTTGCCAGTCGCCAAAGAAAAGACTCATCCGCGTCCTTCCTTCTTGTC
T
>NODE_1748_length_65_cov_4.738461
GCACAATCGATCGCCTACCACGAAGGTAGGGTGATTTCTCGGTATCCGTGTAGAATGTTG
CTTTAGCATTAATTCCATCTTTTTGCATGTTCTTG
>NODE_1749_length_31_cov_37.612904
GGATTTCGTACCAGTCGCGTAACGGGCTTGAGCATCAAGGGTGGTACCAGAGTAGTGAGG
A
>NODE_1751_length_107_cov_8.149532
CATGTCAGAGTAGCGCTCTGCTTGCTCGGAGATCTTGGCTTGAAATAGCCAATCGGCAAT
TGTAAGGTCCGCATCAGGATTAGGATCAGACATCGGAGGGCTGAGACAGTAGTGAGCAAC
GAAGACGCAGACAACAG
>NODE_1752_length_82_cov_5.695122
GCTCGGTCAACTGTCTGCAAGGTCCATATCCAGGCGCTGTTGGACCCCATGCATCGAATG
AACCGCCCTGAAATTCTGGGATATACCATGCCTGAGATGGATTAACGTCGGA
>NODE_1753_length_86_cov_8.174418
TTTTCGGGAAGTGACGAAAGCCATCGTTCAGGTTTCCACTTGTTGGCATCTTCTCCCCAT
AGGTCCGGATTAGTGTTTGAGCCCAAAAGAGAAAGAATGATATTTGTCCCTTTTGG
>NODE_1754_length_31_cov_7.709677
TCTTGTCACCGCTCTAACTCGCGGTTACAAAACTGACATCATATTCGTAATAATGGTGCC
T
>NODE_1769_length_128_cov_9.890625
GAGTCTAAAGGGAACGAGGCACAAGTGGAATTAGTTAGAAGATACCGGGACAAGATAGAG
AAGGAACTCACTGAGATTTGCGGTGAAGTAACTGATCTTCTCACCACATATCTCATCTCT
TCCGCTGTCACCGGCGAGTCCCAAGTTTTCTACCACAA
>NODE_1774_length_127_cov_6.070866
TTGAAGCTGCCATCATTGGTTTACAAGGCGGTATTTGGGCCAAGTCTCAAGGAATTCAAC
TTTCGCCCGAGGAAGAAAAAGCGATCATTGCTGGTTTTGATAAACCAGATCAGATCCAAG
CGAATGGTATTCGTGCTGGTGGAGTGAAGTATTTCAC
>NODE_1776_length_35_cov_61.485714
GTGAAGGGACGGCTATAATCATCTCAGAAGCAAATAAGTATCTATGTTGAAGGCATTGGT
TGATG
>NODE_1777_length_62_cov_7.983871
GTTCCTGATCCCAAGATTCGTATTTTCGACTTGGGCCGTAAACGTGCTTCTGTCGACGAA
TTCCCATTTTGTTGTCACTTGGTATCGGACGA
>NODE_1778_length_77_cov_7.818182
TTGTGGTAACGGTTGCGGCCAACCCAAAGGACGTAAGGACAAATAAGGAAGACAACGGTT
GGAAGGGTATAAGCGAGGTAAAAACCAACAAACTTCTCAGAATAGGT
>NODE_1780_length_63_cov_2.682540
CGCTCATTCTCTCCCAACTTCTTTCACTAGCCCTTTCTGATGAACTGCTATAACTCCTAG
GCTCAACAATGTTCCCTGATTCAGCGTCGCACA
>NODE_1781_length_92_cov_4.684783
GCCTGACCATAGAGCCCAGCAGCTACCCAAACCTCATCCTTATCGATCGACTTTGCGATT
TGTTCAAAAGTTACACCTTTACGAGCTTTAGCCTCCAGTAATTTTGAGTAAATGGGAGGA
AG
>NODE_1782_length_69_cov_8.550725
CTTGTCGCAGTTTTTAGTACCAATGTGGCTTTGAGCAGCTAGCAGAAGTTTGATATCATC
CTCTTTTACACTCAGGCAGGACGGAAGTTTTGAGGCCAT
>NODE_1784_length_144_cov_5.333333
AAGCAACTCCATCGATGCCAAATTCCTTCCAACACAAGCCCGAGGACCAACAGAGAACGG
ATTGAAAGTTTTCTGAATTGCAGCATGATCACACTCAAACCATCTTTCCGGGCGGTAGAT
CTCAACATCTTCACCCCAGACCATAGTGTTACGATGGATCGTATAGCTAGGTAC
>NODE_1786_length_108_cov_20.870371
TGTGATCCCCAAGTTCATGCTTCAGGGTGGCGATTTTACCAGAGGAAATGGCACTGGTGG
CAAATCAATTTATGGCGAGAAATTCCAAGATGAGAACTTCAAGATCAAGCACGACAAGCC
TGGTCTCCTTTCCATGGC
>NODE_1787_length_64_cov_9.718750
TAGGATGCTCATCGCCTCAGCCTTCATTTGGGCTAGTTTTGCCCTTTCATGGAAAGCCCT
TGCCCAGTCTGGTTCTGTAGACGCCTATCTTGCT
>NODE_1793_length_93_cov_14.215054
CGGCTGCTAGTCGTACAGGCGCAGCTTACATTGATCATTACGCATATGTTGCGGAAGCAT
ATGATGCACTGGGACAGACAGCCGTCACTGCTTTCTATCCGGTTGATCACACCCATACAT
CCG
>NODE_1798_length_105_cov_9.980952
AAACCCCATAGCGTCGTTGGGATCGGGTGGCTCGCGGTTGAGCTGACAGAGATTGTCTGA
GCATTCACCAACGCAACCAGGCCCAGTATAGCACCTGTATAGAAGGACCACCCTGTTTTG
ATCATCGATAATGTT
>NODE_1802_length_69_cov_3.449275
AGCAGCACTCTCGACCATGTTCCTCACAGTAAAGCGCTTGATAGCCTTGTCCTTTCCAAC
ACAGCGGGAACAGTTGGAACAACGAACAAATTTAACGTG
>NODE_1803_length_55_cov_9.163636
CTTCTCTTTATCAAAGAAGTCCATCCCTTTAGTTTCAACCATACGGTCAACGAAAGCACC
AGCGAAACCAGCAAAGATCTCTTTC
>NODE_1804_length_79_cov_6.544304
AAGCCAAAACGTCCTCGAGACACCGCATAAAACAGTGCCACTTTCTCAGTCAAAACGAGA
GAGTGCGAATGTCATCGAATGGATATGAAGAGCGTGGCATTTGTGAAAA
>NODE_1805_length_104_cov_7.048077
TACCTTCTCAACAGGGACTTTGGCGAGTTCAAGTGAGTTATGAGCGTGCTCCTGGAGGAA
AGCTTCCAGACTCTCGAATGAACGGTCACCCTCATAATCAATGAAGTCGCGGGAACCGGC
GCGCTTGAACTTGA
>NODE_1806_length_77_cov_6.987013
ACAATGCCTAGAGAACCCAGATTGTTGCGCTTTTCCGGAATTTTCAGCATCACCAAAGTT
CGACTTGTCCGGGCGACCATGTTCATGGTCAGGGTGATGAACAACCA
>NODE_1808_length_103_cov_5.689321
TGGCAGCTCAGCAGAGCGAGCAGAGGTGAGGATGAAGTCACCTTGAAGGCGTGCATAGAC
GATCTGAACGATGATGTCCTTGTTGGTGATACGAACAACGAGACGGTATTTGGGGGCGTT
GTATTTGTTCTTT
>NODE_1809_length_31_cov_18.612904
AAGAAACGACAAGCACAAGAGTCAACAGAGGTGTTGGAATTAACACGGTAAAGAGAAGTC
A
>NODE_1810_length_87_cov_9.321839
TACAGAATACTTATTTGTTCAGGACGGTAGTTTCAACAATGATGCTCGTGACACGGTAAG
GATCAATATTGGATGCGGGACGACGATCTTCAAGATAGCCATAACCCTGAGCCGCGA
>NODE_1812_length_86_cov_7.232558
GGTCAAACCAACACTACACACTCACGGAAGCATCATCCACGAAACAAATGCAATTAAGAA
TGATGAAGTCAGGAGGGTGACAGAGCTTGCGTTTTTGGGTTAAACTGAGACGGGGG
>NODE_1813_length_137_cov_6.715329
TCGGGGGCCAAGCTGCTGCTACGAGTGGAATGCAAAGCTCACAGGCTACAGCCACCAATG
GTAATGCTGTAACATGGCATACGACCTATCAATGGCTTGGTGGACCTTTCAACGTGAAAA
GCTACGCAAATTTGGATCTCCGAGTTGGACTGGGGAAGACTCTGGAC
>NODE_1814_length_98_cov_6.153061
CTGACACCTGTGGACCAACCGCTGGACAAGTTGGAGGATTTAAAGCCTGAGGAGATCGAT
AACATGAAGGGATGGATTGAGCACTTCTCAAACAAATATATAATTTGCGGCAAACTAGTG
GAGAATTT
>NODE_1817_length_76_cov_11.013158
TTTTTGCCGGGGAGGTAATTAGGGCCTTGAATGCGGACTTTGGGGCCAGCTTTGACTGTA
CCAGAGAATACTCGACCGAAAGCATAGAAACGACCCTTATCGGAAG
>NODE_1818_length_96_cov_6.677083
GCGATTGACACACACTCAGGTTGTCTAGCATCCTCCCCAGCATCGGTGTAAGTAGGCTTG
AGCTCATCAACAATTGACTTGCTCTCTAGGTCAAAGATCTTGATACAGCTAATGGTAGCA
GCACCT
>NODE_1821_length_31_cov_5.387097
AGGGACATGGGTAAGGAGAGGATCTTGGTTAACCGTCGTGACAATCTCGAGACCTTGTGT
A
>NODE_1822_length_76_cov_7.500000
TACCCGACTTGAGCTTGGTTTCACTTCCTTGTTCGAAATCACCGACAAGCATATCAGGGA
GAAGAGCGCGAGCTTCATCTGAGTGGCCAACGTCTTCGAATGCTTC
>NODE_1826_length_92_cov_4.380435
TCAAAAACATAGGTATAATATAGGTATAGTGATGGAAGAATGGGTGCAATATTGAGATCA
GGGAATCAATAGAAACAAGGTAGACCACAAACGCTTTATACATAAAAACACAATATTTGC
CG
>NODE_1827_length_74_cov_6.878378
GTGAAACCTCGCGTGTTACAGCCTGGGTTGGAGCCAGCTGTGATATCATTGAAACCACTC
GAACCAGTCGAGTAAATGAGAGGGTTAATGAAACCCAACGTCGA
>NODE_1829_length_134_cov_10.395522
CATATTTCTTGCAGGAAGTCTTCCCCAGCTTGGCTCTTGGGATCCGAATACAGCGATTGC
GCTCTCATCTGCAGACTACCCAGTATGGAAAGTCACTATGGACCTTCCCGCAAGTACAGC
GTTTGAATTCAAATTCATTAGGAAGGAAACGGATGGATCTATCG
>NODE_1831_length_90_cov_7.044445
ACCAAAACCTTTGTCCTCATCCAGCATCATCCTTTTGCCTTCATCCAGCACTGTCCCTTT
GCCCTCATCTAACACCATCCCTTCACCCTCAGCCAGCACCGTGCCCTCGGATGACTCTGG
>NODE_1832_length_65_cov_3.784615
TCACCCAAGCCGTTCTTGAATAGATCGTAATTCTCGGAACCGTGCATCCTAATGCCGAGT
TTCTTTCGCACGAACTCGTAAACCGGTCGAGTACG
>NODE_1833_length_124_cov_4.669355
CGAACATCTGAATGAGACTGTCTGTGCACGTAGATAAAGTTGGTAAACCACAGAAGCAGA
AGCAGGTATGATGAACGAGAGGAGATGAAACAACACTATGGAGCAATACATATTATTGAA
AGCCTTCGGCTCCTCAACCCTCAGTGAATCTTAA
>NODE_1834_length_31_cov_11.322580
GAGTCTTGTCTTTGGCGACAGGTAAAGTCAGATAGGAATCAAAACGGACGGGGGAAGCGT
C
>NODE_1835_length_101_cov_7.128713
CACCCTCCAATCCCATGAAAGAACCCCGTATTGACAAGCTTGTCATCAACATCTCAGTTG
GCGAGTCCGGTGATCGGTTGACTCGTGCTTCCAAAGTGCTGGAACAACTTACTGGACAAA
CACCTGTTACA
>NODE_1836_length_78_cov_6.051282
TTCACCAAGACGACTGGGCCACCATTGAAAGGAACCACAGCAAGGAGAAGAGAAAGGTTA
GGATCGGCGTTGGTTTTGGTAAAGTCGGCAACACTTTGCTTGATGGAT
>NODE_1837_length_86_cov_9.290698
GGCCAAGTCAACTTCGCTTCTTGCTCACATGTTACCACGCGCGATGGCCGCCATCAACGA
TAATGTCGCTACCCATACAGAAACTTGATGCATCACTAGCCAACCATGCTACAACA
>NODE_1838_length_65_cov_4.569231
TTAGCTCCGAAAGGTCCATGGGACCAGTTCAACTTTGCACCAAAGAGCAGGATTAGTCGG
CCAATTAGCATCCACTCTATACAAGGAAACATTCA
>NODE_1841_length_77_cov_8.584415
TACTCTCAAATGTAGTTCCTTGATACCCGACGTGGCTTCTTCCGGGATCTTGGAATATTA
TGTATCCTCGATTGCTGTCAAGGTTCAATTCACTCTTCAACCATTCG
>NODE_1842_length_82_cov_6.365854
AGTTCCTTGAGAACCAATACGAGTCGAGTCTTCACGGGGACCGGTGTTGACAATGGCATC
AACGAGAACTTGGATGGGATTCTGGTCTGTGAGGAGGTGAATGATTTCAAAG
>NODE_1843_length_72_cov_6.138889
TAAACAGCCTACAAAATTGAGAATAACCAAGTGCCACAGTTTCATAAACACAAGTTAGCT
GCATCTGGAAGGCGTCATTGATGGTCAAATTGAACCCGGGAA
>NODE_1846_length_86_cov_9.906977
ACCAGTGATTTCATATTCTTAGGTGCCTTAGTGAAAGCATATTCGAGACCCGTGATTGAT
GCAAAGATTTCACTGAACGCGATAAGAACGTAGGATCCAGTCTGAATCCACACGTA
>NODE_1849_length_79_cov_10.518988
TGGAACTCCCACTGAGATGGCATTACTTCAGCATTAATACCGCTGATGTTGATACCAGCG
TAGAGACAGGCACGATAGTGGGCCTCGACAAGATCACGAGCGAAAACCA
>NODE_1850_length_31_cov_6.258065
GTCTCCTATCCTTCTACTGCATCGCCTGCTTATTGCTCGGGAGCTTGGCACTCTCCACCT
T
>NODE_1851_length_86_cov_7.534883
TTCAGATGTAGTAAGAGTACCACTCTTGAGTAGGTATTGATCAATACCGACTAGACCAAC
GATGTTACCAGCAGGGCAGTCCTCGATAGGTTCAATGTAACGGCCCATCATGAGAA
>NODE_1852_length_81_cov_6.802469
AAGAAGGCCCTATATGATCTGACCAAGCATGCGGAATTTCGGGCTTCACATCCCAGGGAA
GACCACTTTGTACCGTTATATATTGCAGCAGGGGCAGGTGAGGATGGAAAG
>NODE_1856_length_75_cov_7.880000
TTAACCACCACCGCAGTTGCCACCCTTTTGGTATTTGACCTCATATTGCACAACCAAAGG
CTTGTTGCCAAAGTCAATAGGTTTACTGAAAGGAGCAGAAATAGC
>NODE_1857_length_87_cov_10.896552
GACATGGCGCTGATATCACTCGTCACGTTGATCATATCGAATCCTTGAGCAGCTCGCTGC
GCAGCATGGGTCCCAGATGCACAGTAAATAGCGCATTTCTTTCCAACGGCATGTGCA
>NODE_1859_length_62_cov_3.741935
ACCAACGGTTCCATTCTGGAGAGCGGCAACGTCAACACCTTGTTCTTTCCATATCTCAAT
CTGTCGATCTTTCGCAGCCTTTCCCGTCTTTT
>NODE_1864_length_103_cov_5.097087
TGAAGGCAAACTTGGCCCCAAGAAGCCTCTTCCTGATTCTATCCAAATTTTCGAGCCCTC
TGCGGACAAGCTCGTCTCCGAGCCTACTTCAGAACAGCGCGAACCTCTCCCTGTGCCGGT
TGCACCTCCCACC
>NODE_1868_length_149_cov_6.402685
GGCTTCCAGTATACCGAAGAGACTTGGGTCAATGTTCGAGTTCTCACGCATCAGGTCGAG
GAAATACTAGAACACCTGAGACAAAGATCTCCAATGCAGTCGATCGCACCCGACCCTTCG
GTTGACACCTTAATTGAGGAATCAGGGCGTTCCACTAAAAATGAGGAAATCTCGGTAAC
>NODE_1870_length_107_cov_7.028038
TCTAATAGACACAAACGTTGGGGATCTCATCATTCAACATCATCGGCGCCACCCTCCGCG
AACCCTATTATCTCATTGACACCTCCTGGTCAGATGAGTTCTTTTAGCCGGTCCTCTTCC
ATGTCCTCTTCCGCCCG
>NODE_1877_length_89_cov_7.112360
CAGGATACGTCTGAAACGGTGGAACGTGGAGTGTAAGGACGCCATCTCTCTTTCGGATTA
CGAGATTCATGATGGAACGAGTTTGGACCTGATTTGATTGTTCTTTGTACTACTACTAC
>NODE_1879_length_65_cov_5.923077
CGCAAGTTCATCGAAACTGTCGAGCTTCAGATTGGCCTCAAGAATTACGATCCTCAGCGT
GACAAGCGTTTCTCTGGAACTGTCAAACTTCCCAA
>NODE_1881_length_118_cov_9.177966
TCACTGTGAAGCGTCTGTCTCATGAGGTCGGTTGGGGTTACAAGGACGTTGTTGACCGCC
TTGAGGACAAGAGAAAGCTCAAGGCTCAGGCCTTCCATGAGCGCAAGATCGCTGCCCTCA
AGCTCCGCCAGAAGGCCATTTCGAATGT
>NODE_1883_length_72_cov_6.972222
TCCACCAACGTTAATCTGCCGTCCAATTTTGTCGGGAAGAATAACACTTCCGGCACAGAA
AACATCAGTCTTGACACCATTGAGCTCCCGCCATGCCGCATC
>NODE_1884_length_95_cov_5.578948
TTGAAAGGGTGGGTCGTTGCAGGAGACGGAGGTTTTGATCCAGTGCTAGTGCTACCACTA
ACAGGAGAAGGGGCGCCATTACCGTTAGAAGCAGGAGGGGTATAGAGCGAACGTTGTTGT
GGCTG
>NODE_1885_length_87_cov_6.528736
TCCTATACGCCTATTCTGAATTTCTTCTCGGTTACTCCTCTTATCCCATCAACATCTAGT
CTTGCAAGCAATTTGAGTGGAGTTGGAGTTGCGATGCTTGAGGAAATGCTGTCGTAT
>NODE_1888_length_62_cov_20.112904
TGAGCTTGACTTTGAGCAACCTCGGGCTCTTTGGCACAAGGTCTGGACCCAGGATCAGCG
TGAAACCTACATCAGCAATGTCTCTGGTCACT
>NODE_1891_length_110_cov_15.263637
GAGGAGTCATGACACCACCAGCAGTCTCGATACCAGTAGACAAGGGGGTAACATCAAGTA
GGAGCAAATCTTGAGTCTTTTCAGAAGTATCACCAGAAAGGATAGCAGCTTGCACGGCGG
CACCATAAGCAACAGCCTCG
>NODE_1895_length_73_cov_13.753425
CCAGGAAAATAATGTTTTTATAGTTGGTTTTATCAACTGCTACCGTACCCTAAACCGACA
CAGGTTCGTAGGTAGAGTATACTAAGGCGTAGAGCTAAAAGTA
>NODE_1896_length_62_cov_5.145161
CTTGTTGATTTGTTTCTTCCAGCCGAAACATTGGTTGCAAGTAATTTGGCCATGCTTTTT
GCATTGATAAACTCCGTCCTTGTTTTGGGAGA
>NODE_1897_length_76_cov_8.526316
TGGTGATACGGAGAACGTGGAACGGATGCACTCGGACCCGAAGATGGAACGAATCCTTGC
CTGAGGTCTTGGTCACATATTTATTGGCACAGATACGAGCGGCCTC
>NODE_1898_length_31_cov_15.354838
GGGTTAAGCAACTCATATCTGGAAAGGGCCTTACTGTAAGCAACTCGAGGATAAGAAAGC
C
>NODE_1899_length_65_cov_3.323077
TCTCCTGTTGAAGAGGAAGAGGAGGAAGAGCCTGAGGATCTCCATCCAGCCATCCGTGAT
GAATGCAAAGAGACAAAATGCATGAAGCTTACTAA
>NODE_1902_length_128_cov_9.101562
CAGACGAGGATGAGATATTTCCAGGCTGGATTCCAGGGGAGAAGAGGTCAAAGAATGGTT
GAGAGACAGCAGTCACTTGAATGAAGTCCTGGTCCTTCCAGACGATAAGTGAGTCATAAA
GTTGCTCAGCCACTGCGAGCGTTGCCAAGTACCACGGA
>NODE_1905_length_207_cov_8.062802
TTCGACCATTGGTGCTGAGCGGGTACAGGATGCTACTCAATGGCTGAAGGACAATGACAA
GAAGGGTTTCCTTGGTGAGATTGGTGCCGGCTCAAATGATGCCTGCATTGCTGCCGTCAA
AGGTGCTCTGTGCACTCTGCAAACTGCTGGTGGTGTTTGGATTGGTGCTTTGTGGTGGGC
AGCAGGTCCCTGGTGGGGTACCTACTTCCAGTCTATTGAGCCCCCTGATGGTGCTGC
>NODE_1906_length_73_cov_7.958904
GGAAAATGATCTAGTCCCGAAAGAAACCACTATCACAGGGTGGATTTATGATGTCGATAC
CGGTAAAGTTAGTCAGGTTGCGTAGTAGTTATCCAGTTCCGAG
>NODE_1910_length_67_cov_6.358209
TATTGATGGCAAGGGTCACCTCCTCGGTCGATTGGCCTCTATCATATCGAAGCAAATTCT
GTCTGGCCAAAAAATTGTTGTCGTTCGTTGTGAGGAA
>NODE_1913_length_152_cov_5.302631
GCCTTGTGCATCTCCGTGGTCCCAGGCAAAGACTGTACCTTGGTGCTTACGCCGTCCTTT
TCGCTGGTGGCATGCTGTCCACTTTCTTCGCCGCAACTTCGCTCGTCAAGGGTAAATCTT
CTTAGTAAATTAAGGCATAGTTGTTGCAAACCGGTCTTCTCTTCGGAATACAATCCTCTT
TA
>NODE_1914_length_132_cov_7.121212
TGCTGCCGATCTCCCCAAGCTTGTCGAAGGCCTTAAGCGTCTTTCTAAGTCCGATCCTTG
CGTCCAGGCCTCGATCTCCGAGACCGGTGAGCACATCGTGGCTGGTGCTGGTGAACTTCA
TCTCGAAATTTGCCTCAAGGATCTTCAAGAGGATCACGCCGG
>NODE_1915_length_62_cov_5.790323
TTGGGACAAGAACAGGTTGATGGTTGGCAGCAGAGTTGATCGAAGATAACTTATAGACAC
CGGCTGGGAGACCTTGGTCAACAGCAGCTGTG
>NODE_1916_length_140_cov_9.235714
GGCATACCAAAAACAACATCTCTTCCAGAATGCCAAAGTTCGCGGCGGCAAGATTGCGAG
CAAGCAGAAGCGATGGACCAGGGATGTTGGTATGGGGATCAAGACGCCTCTTGAGGCGAT
GAACGGCACTTATATTGACAAGAAATGCCCTTTCACTGGCCAGGTCTCTA
>NODE_1917_length_110_cov_10.300000
TCTGCCTGAGGTCCAGAGGTACGTGGTCCTTGAAGGCGACGATGTACGAGTTATTGATGG
TCCCGTGTGGATGGTATGTCTCCACGAGAGGAGCGAGTGCGAGGGTGGACAGAGGGGATG
CAAGGGCGACAGAGACGAAG
>NODE_1918_length_86_cov_10.151163
CGGCACTCAACGCGGACTTGATGGAACGAGACGAAGTTCGTGAGATGTATACATTAACAA
GACTGAAACAACAAGAAAAAGTCCAATACAAATTGTTCTCCAATGTCGCTTTGAAA
>NODE_1921_length_101_cov_11.128713
GTTGTCCTGTGCTGGAGCTGATCGTCTTCAGACTGGCATGCGTGGAGCTTGGGGCAAGCC
ATATGGTACTGTTGCACGTGTCAACATTGGGCAGATCATCATGTCAATCCGCTGTAAGGA
CAGCAATGCTC
>NODE_1923_length_66_cov_4.439394
TACAACAAGCAGATTGTCTTCCTTGGGTTTGGAAACCAGGGTGCTGCACAGGCCCAAAAC
TTGAGGGATTCTGGTATTCCCAACGAAAATATCTTA
>NODE_1926_length_62_cov_6.274194
CCCCCCCCAAACCACTACTATGCCTCCCGCCAACGGGGCAACTCAGACCCACTGGGGCCA
GTGTGGCGGAATTGGATGGGCAGGGCCTACCG
>NODE_1929_length_121_cov_10.892562
CCCGTGGGAACGATAGGTGAGGAAGTTCCACCGGAGAGGTATGTTGAAAGGAAATCGAGA
ATGAGAGAACTGTAGATGTTGGCGCTGATGGTGGAGGAGGAGTTGGGTGAGGAGGTTAGA
GTGGTGTAGATCGTGGCAGAACCAGAGGCCA
>NODE_1931_length_79_cov_4.886076
GGTACGAACGGTATTATGATCGATGGTAAGCTTGTTGGTAGTGAGGGTGCCGGTCTTATC
GGAACAAAGGATGGTAACACCGGCCAACTCTTCGATAGCGGTGATACGG
>NODE_1933_length_64_cov_4.406250
TTCCCTTATCCACATTCCTTCGCTTTTTCGTTCTCTGATTGTCCCTCCCTATTTCCTGTC
GAGTCTCAGTCTTGAATGTCTACCATGTCCCGGA
>NODE_1935_length_84_cov_9.928572
GGATGTGTTCAAGTATATCGTTCCCGTTGGTGTAGCTTATAATGGAACACAACCTTATGT
GGAGAAGAATTACAGTATGCCGACATTTGAACAATATATCAATGGGACGACGCC
>NODE_1937_length_84_cov_10.654762
CTTGCGGGTAATGCAGCTCGTGATAACAAGAAGCAACGTATTGTGCCCCGTCATCTCCAA
CTTGCCATCCGAAACGATGAAGAATTGAACAAACTTCTTGGCGATGTTGTCATC
>NODE_1938_length_81_cov_9.493827
CTTGGGAGTCGCGACGGTAGGCTCCGCAGTGAGCACCTCCTCCTTGGGGGAGTCCTCAGC
TACAGGCGCGTCGGCCTCGGACTCCTTCTTCTCCTTCTTGGGAGATTTAGG
>NODE_1939_length_66_cov_8.121212
CGCCATATGATTGGGGCCACCACAACGGTAGCACTTGACTGGAGGCAAGGTGGAGGTATT
CAACGCCCTGCCAGGGGGAGGGGCTCGGGACGCAAA
>NODE_1940_length_67_cov_6.805970
GGAAAACCAGACGTTGATAGTTGAGAAAAGCTACAACGATGCAATATCCTGTTTACGCTT
TCTCAATCTCATCGATGCGGGCTTGGGAATCTGCATC
>NODE_1941_length_64_cov_3.890625
GTTGTGACACGTAGGATCGGCAGGATGATGAGTAGTTAATGACACCAGCCAATCTTTACA
TGAATACCTCTTCATTATGAGCACCTTGTGTCAT
>NODE_1943_length_67_cov_8.611940
ATTTACTGTATATTTTTGAATGTTGATTTAGATCCTGATACCCTTTTATGCTATACACTG
ATACTCTAAGCAGAGATGGTAACCTCAACCTCGACAC
>NODE_1944_length_90_cov_5.577778
TTTTCAATATCGCGAACGATTTCACCCCCGAGGAGGAGGCGCAAATCAAGAAGGAAAATG
AATGGGCTGAGGACCGATAGGGACTTCACAGCTCGCATTACTCCTTTTAATATGTGGTTG
>NODE_1945_length_82_cov_27.951220
CCTTAGTAGCCCCCACCTCCATATCCACCTCCAGGGGCTTGATATCCTCCACCACCGTAT
CCTCCACCACCGTATCCTCCTCCATAACTTTGCTGATAATTCCCACCACCAC
>NODE_1947_length_88_cov_12.386364
TCCGGCCTGCCACTCGACTAGGACGCGTGGACCCATGACTTCCTTGGGCCATACAAAGAT
AGCATTGTCGCTATCTTTGTATTCGACGCAGCACTTCGCGCACTGCTTCTTGTCGATT
>NODE_1949_length_63_cov_8.666667
TGCAGCAGACGGGTTGGGCAGTACAAGAGTCACTTCCACCAATGACGCTGATTGGTGAGC
AGGTCAGACCGACAAGACCCTCTATCGGGCCCA
>NODE_1950_length_104_cov_6.913462
TAAGGGCCTGCCAAGATTTTGCACAGCTTGGTGCACGAGGTGTTTCATTGATGTTCTCCT
CTGGTGATGGAGGTGTTGGTGACAATGATCCCAACCCCGCGACTCAGCAATGCCTCACCA
ATGATGGCCGGAAA
>NODE_1951_length_95_cov_5.189474
CAAAGGAAGGAGCGTCGCAGCTCCGTCGAAGGGATTGGTAACCCGAACATTATTCGGAAT
GTCAGGTAGTCTTACTTCAATATTCTCCTCAATATCGTAAATCATCGATCGATTGTTAGC
TGCTA
>NODE_1952_length_160_cov_8.043750
TTCAAGCCGCGCCCTCGAGCATGAATTCTTCCAATGAATATGACGAGAAACTGCTCTCGC
AAGCACCTGAGGTGTCCAAGGCAGATATACAGGATGGCTACAATACAGACCTACTTCGAG
AGCCTACTGTCAAACGGGCATCTACAACGCGGGCGGTACCTCTCCGATCCAACTCCGGTT
CCCTTCAAGA
>NODE_1953_length_70_cov_8.128572
CACGATGAGGTTGGACTATCTTGTAGTATGCACCCTGATACTCAACGACGTCGCCGTAGT
TATACTCAGTTCCGGGCTCCCAGTATTGGGTCATGTTTGT
>NODE_1955_length_91_cov_8.846154
GCGGTCGTTAATGTCAACTACCCTGCGATTACGAACTGCACGAGTCCTGACCAGTTCAAA
TGGGTCTTCACAAGGACTCTGCCAGCGCCAGATGGGACTAAGGATGTTAATATCTGTAAC
A
>NODE_1956_length_141_cov_6.617021
TTAACGGAGGCACTGAACGCAGTCGCCGATATCAAAGTCTCTGGCAACCTTGACGGGTTT
CCCATTGTTGAGAGATTCGAGTTCGGCGAGGCTCTGTTGGTCGCGTTCAATTAGGTCGGC
AAGTTTACTGATGAGTCTAGCTCTTTCGAATCCGGTAACGTTTTTTCCCCA
>NODE_1958_length_147_cov_5.523809
TGTGGGCAGCTGGGGACGTTGCAGAGGGTAGGCCGCCGCTGAGCAGGTGGGATAAGGATC
ATAAACCGTTGTATGAGGAATATGTGAGGGAAGGAATTGCTGCGCTTGATAATTGATCCC
CCCCTGTTTTAAAAGCACGATCTGAGGAGGAGGGACAAGGAAGCAAAAGAGGAATTT
>NODE_1959_length_79_cov_10.708860
TGTTCAAACATGCACTGCTGTGCAACCTGGATGCTGTTCACCACGTCGCTCTTGCACAGA
CACCCTGCGTCTCCGTCGCAGCTCAAAATTCCCTGCTGTGCAGTCTGCA
>NODE_1960_length_108_cov_6.166667
CATCACCGGTCATTCCCAATGGTTGTGATATTGTTCAGGTCCATCTACTTCATCGACATG
GGGCTCGTTATCCCTCAGGTTCTGATCCCTCCTCGTTTGCGACAAAGCTTCATGAAGCAG
CGAATTCGGGGACTCATT
>NODE_1964_length_220_cov_7.895454
AGGAGGAAATCAAGACCGCTGTAAACAATGGTGTCGTTAAGATGAACGTTGATACTGACA
CTCAATTTGCTTACCTTGCTGGAATTCGGGACTTCATTCAAAACAAGAAGAACTATCTCC
AGAGTCAGGTAGGCAACCCTGAGGGGTCTGATAAACCCAACAAGAAGTACTATGACCCCC
GCGTCTGGGTGCGCGAGGGTGAGAAGACACTCTCTGATCGTGTCCAAGTGGCTTGCAGGG
ACTTAGGGAA
>NODE_1965_length_65_cov_5.323077
TGGAGTCATTTGTATCCTCCTGTTCATATTCTGGCGGATGCTTGCAAGGAGAAGACGTAG
TTCCACGCAAGTGCGTGGACCAGTGGACCCCTTCA
>NODE_1966_length_93_cov_9.655914
TGTCAAAGGAATAGCCCATCCCACTTTGACCGATCAATTCTAATGCTGTTCTTGACATCC
ATCGAAGTATATCGACCTCTTGACTGCCGTCCTTCAACTTCGTCTTCAGGGTCGTCCGTA
GCA
>NODE_1967_length_99_cov_5.272727
TTGCTCAACTCTGCTCAACGTCAAATCGCTAGCGCCACCCTTGGCCCCCAATACTGATCG
TGCCATGCTTGGGCTGTTTGAACAGAACTTTGAAAATGACTAGAAAAATACTCGACCTTT
GTCCCGCCG
>NODE_1968_length_78_cov_6.153846
CGCAAATGGTGTCGTAACGACCTTGTGTACCACATGCGGTTCCAGAGCAGCGGGTGAGAC
CTGTACTCTGGCAAGGATGGGGAGTATAGGCAGCAGACATGGAGTTGG
>NODE_1971_length_107_cov_8.700934
GGCTGTGTTTCTCTAGTGTACCAATTGTTTTAATTATTTAAGTTGTTTACTTCGTCATGC
TTTTTTTAAAAAGCTGCAGAATGATAATGATTGCATAGTTGGGTAGCCACAAACATAATA
GATAAGTGCTGAAGGTC
>NODE_1972_length_96_cov_8.791667
TCCAGCAGCGATAGAAGAGCTAAGTGTAACTGATGCTTGGAGTGACTTATGCTCGATATA
CGAAGATGAAGATTCGGGAACCTGAAACGTTACTTGTGATATAGGAGTGGTCAATGTATA
TGGGTC
>NODE_1973_length_107_cov_19.037384
GTGGTCTCAACGTTGAGGAGCGTAATCTGCTCTCCGTCGCGTACAAAAACGTCATCGGTG
CTCGTCGCGCATCATGGCGTATTGTCTCTTCTATCCAGCAGAAGGAGGAGTCTAAAGGGA
ACGAGGCACAAGTGGAA
>NODE_1975_length_127_cov_7.732284
TATTGAATACTCGCCTGCGAAGGATTGGGTGAAAATACGTGTCACAGTCAAGGAGGCAGA
GGAGATGCTTAATACGAAATATTCCGTTTGGAAACACGTCGAGAGTGGGGATTACCTTGT
CCGGACGACGAGTTACAGCTTACCTGATGTTGTCCAT
>NODE_1978_length_114_cov_9.122807
ACACATAACACTCCCCATTAAAGGATAATAGAAACTCGGTACAGGTAGAAATACATTAAG
TACAACCACAAAGCGAAGAGCAGAGAAGAGATAGATTAGACCACACCACAGCTCTATGCC
TCGGCCTCCTTCTTGCCCTTGCCC
>NODE_1980_length_80_cov_9.050000
CGTCATCTTCTTCCGGAAGGGGAACACCTTCAGCCTCTTTTAGCTCAGCTTCGTATTTCT
GCATAAGTTCAGGATCAACTGCAACTTCAGGAGGTTGATGAGCGGGAGCA
>NODE_1982_length_79_cov_9.481012
TACCGAAGATAGTCTCTTGAATTGTGGTGTGTATGCGTTCAGAGTACCCGTATTGAATGG
AGATCCTTGAGTGATATCATCTGTGTACAATGTAGCGAGACGATCAACA
>NODE_1985_length_68_cov_4.235294
CAACTTTACGTGTGTAGCCAGCAGCTCGGGAAGTGGAGAGGGATCCAGTGCAAGTGGTGA
CTCGTCGAGTAGCTCAGGCGCAACCTTGGTCACACCAA
>NODE_1987_length_69_cov_5.086957
AAATCATCAGTATCGAATGTCTGCGTAGGGGTTATGCGTGTCCACATCACAGGAGTCAAG
TCCATAGCAGTCGCAATCGCACGTACACGATCATCGATA
>NODE_1990_length_74_cov_4.905406
CCTTCTTTCGCAGCTTCACAAGCAGCACCAACTGTGCCTGAACCGGTGACACCACGGCCC
AAGTTATTGCCAATATTGGATCCGCTGATGACAAAATCAGGATA
>NODE_1992_length_70_cov_7.028572
TGTCTTGTTTGAGAAGGAAATTTGCCCAGGTGATAAGTGCATTCGCTCTCAAGGCGGGCC
CATCTCGCTGAGGACGGCCCCATGCGTCAGTGAACGCTGT
>NODE_1993_length_104_cov_13.807693
GGTGCATAACGAAAGAATGATTATACAATGCAGCGATACTAGTCTACAAACACCCCAATG
CCATAATACAAATCTAAACAGTGAAACCTCCATTAACACAGATATTCTGCCCATTCACCC
ACTGAGCAGCAGGG
>NODE_1994_length_96_cov_8.406250
GCAGTTTCCGACTCTGGCACGACGACATGTACACCTTCGTCAGAAGCAGTCGAATTTTTT
CGCCTCTACAACCCCAGCACTTCAAACCATCTTTACACCACCAGCATTCCAGAAGTAAAT
AATGCC
>NODE_1998_length_31_cov_7.193548
GATTAACGAGATTCCCACTGTCCCTATCTAATATCTAGCGAAACCACAGCCAAGGGAACG
G
>NODE_1999_length_90_cov_5.811111
TGTTCCCCTATTCACCTTATCCGACCCGAGATTCTCCGCTTCAAAGTGTATGAGGCCGTT
CTAGTTGCTGGCGAGGATTCCTTCAAGGAAGTCGACATTCGTGTGCGAGTGAAGGGTGGT
>NODE_2004_length_71_cov_7.746479
TTGCGTGGGTATGATCCTCATCCTCATTTTCGCTGAGGTTTTGGGTCTCTATGGCTTGAT
TGTTGCTTTGATCATGAACACTGCTTCTCAGCCCATGACTT
>NODE_2006_length_69_cov_5.420290
CAATATGACGTCAGAATCGACCCCATTGCCAATGTCATCTTCAGTGGGGTTGTCGCCCAC
TCCTGATGTGTCGCTGCATCATCCAGTTTTAACCAGACA
>NODE_2007_length_67_cov_8.671641
TGCCCCATGTTTGAATCTCACTAAATACTGGTTACAAGATGCTCAATTAGAGTAAGCAAT
GAGCACATCTACGAAGGAATTGAACATGAGAGGCATG
>NODE_2011_length_93_cov_4.139785
AGCCGTCGAAAGCATTGATAAGAGTTTGGCAAGTCGATGGATCATTTGCAAATGGTCCAA
CTGAAAGCTCGCTGCTAGGAATGGTCAAATTGAATGGCTCTCCACTTTGGGAGGTGAACG
TGA
>NODE_2013_length_88_cov_5.704545
GTCTTCGCTTCTCATCTCGTGGTACATCCACATTTGGACCAGGTCCACTGTAAGCAGGTG
TAGCTTCGGAAGGAGCAGGAGTATTCATGTGACTAATCAACTCGGCAGCACCATCCAA
>NODE_2014_length_88_cov_7.295455
CTCGGGAACCACCATTCGCTTCTTCTTGTCGTAAGGGGGAGGAACACCCTCGAATAGCTT
AAGACGCTCAAGTGCAGCGGCACCACGGGCCGTCTTATGGGGAACCATGCCCCGAATT
>NODE_2015_length_62_cov_3.790323
AAGTAAAGCGTGATCTCAGTGCCACGGCCAAGAGTGTTTCCACGAGGGTCAGGGTAGACC
TCGAATGTACTATCTTCTGCGGCAGAACTGAA
>NODE_2016_length_63_cov_5.793651
CTTCATTGTAAGCAAACTGCTGTCCAAGGCATATCCGAGGTCCAGCGTTGAAGGGTGTGA
ATATGAATGGATTTTTTAACAAATACTTTTCTA
>NODE_2019_length_117_cov_6.623931
CTCATTCCTCCCCTGTGATGAGGTCTTCTTTCGTGATCTCTGCTTTTTTCGCGTTCGGAT
GTCTTGCTCTGGATAGGACCTCAGAAGTGGGCGAAGCTTCGATCACAGATCCTCAATCCG
AGTGTTCACCGTATTATTATCCGGCTT
>NODE_2020_length_97_cov_12.453609
GGGCCTGACTGTCAACCTCTATACACAAGAGGCCCAGACTGAGACTACATACATCATTCC
TGGACCACCCCTCTACGGCTCAAACGGTTCTGAAAATCCTCCCGGTACGACTTCAGCACC
GAACACT
>NODE_2022_length_76_cov_3.197368
CACCACAAAAGTCCTTCAACAAGCCCAACCAGATGACCCTGTAACGGACAACCAAAGGAA
ATTCGACGTCCGTCCCAGACCCCGTGGTGGTCTTCGTGGCTCTTCA
>NODE_2023_length_62_cov_6.822581
TTGATGCCGACTTGGTTACCACACTGGCCAGCCTGAAGGTGAACGATTTCGCGCATGATG
AACTGCTATAAGGAGAGGAGTAGTAGAACGAG
>NODE_2025_length_31_cov_16.419355
CTGATATTTCCATTCTTGCTCTTCTTTCTCTTATTTTCCGCTCTGTTTATGTCACTTCTT
T
>NODE_2031_length_109_cov_5.376147
CCCAGCCGTCTATGAAAGTTTCTTTGGTTGCTCCGGCGTTGTTTAGATAACACATAGCTT
TTGACGGGCTGTAAAGGAGGAGTTCACCAGGCTCGTCATAATCTCCCAATGCACCATCCT
TCCTGATCACTCTGGCAAA
>NODE_2032_length_31_cov_7.806452
CTGAGGAGCAAGCTGATAACCACAACCGGTAAAAGTGCAACAATGAGTTTCACAATTAGG
C
>NODE_2034_length_69_cov_4.652174
GATTATGAAAATGGTGAAGATATACAAGTCTTACGCTCCAAGTTCCAAGAAGCTGCCCGT
GATAACGACATAAGCCGAGCCATTGTGTGGGCTGGAACC
>NODE_2036_length_71_cov_7.126760
GCAATTGAGGATGCAGGGACTGATAGAGGGCAGAGGGATGCCCGCAGACTCTACCCCAGA
AGCACTAGCACTAGCAGAGATAGAACTCTGGGCAGCAGCAA
>NODE_2037_length_77_cov_5.402597
TCGCTCGGATGATAAGGTTGATATCCTTGGCCTTGAGAGCTTTGCGCCCGGAAAGAACTT
GATGCTTGTTGCTAAGCATACTGATGGAACTAAAGATGAAATCTCTC
>NODE_2041_length_31_cov_6.903226
GCCAGGTTCCCCATTCGCCAGTGAGACGCAGAATAGAAAGCACACCTAAGAAACCATAAG
C
>NODE_2043_length_108_cov_6.620370
TTAAGGCCATAAACGAACGACGAGAGTGAGTTGAGAGCCTCAATCCTCTTGCGTTGGGCT
TCATCCTCGGCAGCAAACTTCTCAGCTTCGGCAACCATGCGGTCAATCTCCTCCTGGGAA
AGACGGCCTTTCTCGTTA
>NODE_2044_length_80_cov_6.975000
CTGGCTTGTCAGGTTTGTTTCTGAAGTACTCATTGAAGAATTTGTTGAATTCCGGTCCCA
TCTCTTTCAACTCTTCTTCAGTGGGACGAATCTTGAACCCTGCATCGATA
>NODE_2046_length_77_cov_6.870130
AACCAGTGAATCCACTACCACCACCATTGTTGGATTGCTGAGTGCAATCACGAGAAATAT
GACCTTCCTGGCCGCACTTGTAGCAAGACTTGGCTTTGGCCTCTTGA
>NODE_2048_length_105_cov_8.885715
AATACCTCATTCTACCGGTGCCAGTTGTCTTTCTACGCTTAGCCTTCTGTCCCCACTCGT
ACGAGCGAATCTTGGCAGATGGGTAACCACATGAGGCACAGGTTTTGTGTTGCCTATGAA
AGGCGCGGTTGGCCC
>NODE_2049_length_131_cov_7.068702
TCCAGAACAAACATGTTAAAGGCACGTTCAAGAGGTTTGCCATCAGCATCGTTGGAGCTT
GTCGTCCATTTACGAGTTTTGGGATTGAAGAAATTATCACCCCAGAGCTTAGTCATCATT
TTACCCTTATCCACACCAAATCGCTTAGAGTAACGATTAGC
>NODE_2050_length_70_cov_4.857143
TACGACCAAGAAGGTTAGGGCCGACAGGGACATCAACAATTTGGCCGGTACGCTTGACGG
TATCGCCTTCCTTGATGAGACGATCGTTACCGAAGATAGA
>NODE_2051_length_68_cov_5.235294
CCTTCTTCTCGTGGGATCTCAGCTTGTCTGTAATCAACTTGATCATTCCCCCAAGGCCCA
AGGGAAAGGTGACGCCGGAAGGACATCCTGGCTTTGGG
>NODE_2053_length_188_cov_7.148936
GGCAAGCTCAACGCCCGAGATCCACTTGGAAGGGTCGGAGTTAGGGTTCTTGAAGTCCAA
ATCGTACTTTCCGTCCTTGTAGAATTCGGAAGAGGCGACATCAAGGGCAATTTTGATCTT
GCCTTCATATCCAGCTTTCTTGATGGCTTCCGACAAGAGTTCGAGGGACTCATCAGCACC
AGAAACATTGGGAGCGAAACCACCCTCATCGCCAACAA
>NODE_2054_length_87_cov_13.643678
GTGCCACTGGAAGCGAGAAGCGTGCATGGCTTTCAAAACGTGGGGAAACGACCCGGACTG
CCTGCAAGGGTAGGTCAGGTGTCCAGGTCCCTAAAGCAGGATGGACGGGCACGCTAA
>NODE_2055_length_62_cov_9.032258
AAGTTATGGAAGATTGGGGAAGACATAGGCGACAAGGAGAAGAGGATGGATATCTGTGTT
GCTGCTGCAGGTATTCTGAGGGGCCATATGGA
>NODE_2060_length_82_cov_11.365853
TCTGAAGTTGGGAATGAAGCTCGACAGACGTTTTTTCGGCTTTGAGATCCCGTCCTCTTT
CCTTTCGTCCCTCTTCTTTACCCCAGCTGCTTCAGCAGTAGCAGGGACAGCA
>NODE_2067_length_101_cov_4.594059
TCTGCGTACAAAGAATCCGTCATTTATGCTGTTCAGAAACTGAATGCCCTCGGCGTTTAC
ATGTACCTTGATGCTGGTCATGCCGGCTGGCTCGGCTGGCCTGCTAACCTCACCCCAGCA
GCTCAGTTGTT
>NODE_2068_length_76_cov_8.421053
GTATTTTGTTCTCGTGGGTTAATGCTTCGCTTTGAGTCTGTACTAGTTGATGTTATTACC
TAGTGTATGTGGCCAGCATGACCTGGTTGGGTCAGGTCGTCGTGGA
>NODE_2070_length_79_cov_8.518988
TTTATGCTTTTCAAGGATGGAGAGAAGCGGTCAGAATTCCGAGGTGCATTAAAACCGAAA
CTTGAAGAATTGATTGTTTCTTCCAAGAGCCTTGTCTGACTTTTCTCGC
>NODE_2071_length_115_cov_5.504348
AAATTCAGGTTGCTGAAGTTCATTTGAGAAGGCAAATCATCTGAATGGCCCCCATTCGTC
TGGTAGATGTGCAAAGGTAGACTAACTTGATTCAAGCGGACATTCCTGATGGTAACGTTT
GTGACCATGCCAGGCCCCGCACCAC
>NODE_2072_length_64_cov_6.093750
GCTGGGGGTATCACACTCTATCTTGTCAACATTGCACAGGAGAGTAGTATTCGCTCCGAA
GAATGGCGCAACGACGCTCGTAATCCATACGCCA
>NODE_2073_length_42_cov_9.928572
GCCATCAAAAGCTGCTTTCTTGGCCACAATGTCGCTGAGGGTTTTTTCGATAGGAGATTC
GAGTGCTTGAAC
>NODE_2074_length_85_cov_3.811765
TCGACGATGATCTCAGGCGTGGCAAACTCATTCGTTCCATCATCGATGATCCGCAATATG
TTGTCACCAAACACGACCCGCAAAGTGCTGAGCTAGACGGAAAAAATGCAGGGCA
>NODE_2075_length_66_cov_3.803030
GGACGGTAAAATAATACGGGCAACAGGGCGAGGACGCGGCACATATCGCTGGGCAGAAAA
TGTCCATGCGTGAGGAAAATCAGGCCCAACTTCTAC
>NODE_2076_length_75_cov_8.560000
GTTGGCCTTCCTTTTCCATCCAGCACCCGGGAACCATGCAGGGATGTGTTTTATGGAAGG
GAATAAGTCAACTAGGAACGAACCCAGGTGTCCTGTCTCCGCAAG
>NODE_2077_length_66_cov_4.181818
GAGCCAAGTACCTTGACAGCAATAAGGTTTGCCTTCTTGGCGACACCGTACTTGCGTGAA
CCGATAGTACCTGCACAATGAGTGCCATGACCATTG
>NODE_2078_length_122_cov_7.442623
CTGACATCGGAGATACTCCGCTTTGTTCACCACTGCTAGATTTATTCCTGGAAGTGACGA
CGGCAGCAGGAATGACGATGGCAATGATCACAATTATGGCAATTCCCGCAATTATGGCAA
TTCCTTTGACTGTTCTCCACCACGGTTTGCGG
>NODE_2081_length_64_cov_6.328125
TACAAGCTTAAAGAATCGGTCTCTTCACCTCGTGGATGGATTAAACACAGCTCTCCAGAC
CCTGATCACGCTATCAATCTTCGTATTGGTTTGC
>NODE_2084_length_84_cov_4.023809
GAAGCTGCACAGGCTGCATAATCTAATGGCACCCATAGTTCCGAAGACCCCGAAATCAAC
GAAGTTTGCTGAAGACCTTCGGTCCAGCACAATTATCTACGCAATGCATCATAT
>NODE_2087_length_65_cov_7.261539
GGAGAGAAGGAGTGGACCGATTTCTTTACAACCGAAGTCACACCTTGACCAATGTCCAGA
ACACCAGACAGGACACCAGACAAATAATGTACACA
>NODE_2089_length_68_cov_3.632353
TCATTATACGAAGTAGCTCATATCTACCCATGTTGTGTAATCACTTCCAACTGCACTAGA
AATGGAATATGCGGTTGCTTGGGAAGAAGAAAGGAGAG
>NODE_2090_length_161_cov_5.956522
GATTCAAAGGCGACGTACTCGTCGATGGGAAGCCCGAGTTTGCAGGTGCCACTGATGCGT
ACGGTCTCAACTACGCAAAGAAACCTCACATGGTTCTGTTACCCAACTCGCCTGAGGATG
TTTCCTTAGCCATCAAATGGTTAAATGAACACTCTCTGGACTTTGCTGTTCGATCGGGTG
GTGTAGCCTGT
>NODE_2091_length_71_cov_5.197183
TGGCGATGCCTACGATTCCTGAGTTTTCCCTTTCCAGCACGGAGCTTGCGAGAATTAGAG
ACTTTGACAACATCAGCATGAGCTTTCAATGCCTTCAAGAG
>NODE_2092_length_91_cov_7.527472
TCCAAGAATAACCAGATTGCATGAGAACCATATAGAATAGAAAGAGAACATAAAAAGCCA
AACGATTTTCATGCAAACAGCACAGCGCCCACTTGCAAACGAAACGCACTGCCATAACTA
G
>NODE_2093_length_82_cov_5.609756
ATATACTGTATATTCGGTGGATACATTCTGTCATCGCTAATAAACTTGTACATATCTCGT
AACGGGCTGACTCTTGAGTCCCCTACAAACGAAGACAGCTGTAATGATAAAA
>NODE_2094_length_82_cov_6.487805
TCGGGACTCTGTAACCTACACTGAGCATGCTAAGCGCAAGACTGTGACAGCACTCGATGT
TGTATATGCCCTTAAGCGATCAGGGCGTACACTGTACGGATTTGGTGCTTAG
>NODE_2095_length_67_cov_9.432836
TTTCGTGAAGACCCTTACGGGCAAAACCATCACTCTCGAGGTTGAGTCCTCGGATACCAT
AGATAATGTCAAGGCCAAAATACAGGACAAGGAGGGC
>NODE_2096_length_62_cov_3.951613
TGGGTGCTGAAATTGGTGCTACGACTTCCCTCTTTCCCTTCAACAATCGCATGGCCGACT
ACCTCAGAGCTACTAAGCGCGGTCAAATAGCA
>NODE_2101_length_105_cov_4.342857
GGTGCAACACACAAGTTGAAGCCAAGGTCATTATCTAATTATCTATATCACACATTCTGG
ATCCTTTGGTTCCACCTCCAGATAAGTATCCCAACTGATTCATTACCCATACAATATCCA
CAGATTCATCTGACA
>NODE_2102_length_105_cov_5.942857
AAGAAATTCATACTGTCATACATATCTACACAGAAGTCGTGATCCTGGGACAAGCACGGG
AGATGTGTCCTTCGGAACCACACGAGTAGCACGCCTTCTTTTGAGGTTGCGTGCAATCAC
GGCTGATATGGCCTG
>NODE_2103_length_63_cov_6.047619
CAACCGGATGGTGGGAGACGATACGCTTCACGCGGGTGACAGTAGGATACCAGGCATGAT
AGACCTCGCTGTCAAGCTGAACCTCGATAATTT
>NODE_2104_length_69_cov_4.101449
GGAATGCCTCTGTCGGTGATACTGTCAGATTTATGTGGAATGCCAACAACCACACTGTCA
CTAAATCGTCTTCTCTGGAACTCTGTAACAACACGGCTG
>NODE_2105_length_69_cov_8.217391
TAGTCAATGGCGGTGGAGATGACCAATCCGATCCCGGTGTTGAGGCGAACCTCGACATTC
AGTATACCACTGGTATCTCTTTTCCTACACCAAACACCG
>NODE_2106_length_64_cov_6.500000
CGGCGCAGAGGGCACATTTTCAGCTTTCGGGTGCAGCCCAATAGTACTCATGTATCACGG
GAGGTCCACTGTCCTGCTGATAAGATCGTGACGT
>NODE_2107_length_131_cov_7.694656
TCCTTTGTTGTGGGACAACAACTATCAACCCAAAGCTGCTTACAATGCTGTCATGAGTGC
CATGTAAAGGTTTCCTGTAGAAGGCAGTGATATTATGACTGCGAGAGTAGAACATACAAA
GCTGTAACCTTGGAACTATATCTCGTTCCCGAGAGTGTACT
>NODE_2108_length_80_cov_5.012500
GGGATGACGCTACCGAATCCTCGCGAACCATAAGCCTTGTTTGACGGAATGGTGAGCTTG
CGCTTTTCGTTGACACACATTCCCTGGAGACCCTCGTCCCAACCTTGAAA
>NODE_2112_length_80_cov_10.425000
CTTAACGAGAATAATAATTTTGCGAGGACGCTTGAGCTTTGAGGCAAGTTCTTCAATAGA
GTGAGCACCCTGGATATTAGTTCCTTTGGCCTCGTTCTCGAGAAAGTGAT
>NODE_2115_length_79_cov_7.632911
CTTGACTGACTATTGGTCGAACTACTTGACTGACTATTGGTCGAACTACTTTACTGACAC
ACTACTGGAGTTCAAAATAAGAAACCACAGCACCTAGGATTCCCGCGTG
>NODE_2118_length_63_cov_4.015873
GAACATTCCATCATATGTGACATCTTGGGATTCTGCAACCGCATTGGACCAGAAAGGCGG
GGACTCAATCCTAAAATTCCGTATAATAGCTCG
>NODE_2119_length_87_cov_3.977011
TTGCTGAACCTGAAAAGTTCATTCCGGAACGTTTTTTGAAAGATGGTCAAATTGATCCAG
ATGTGAGAGATCCACAGGCGTATGCATTCGGAAGCGGGCGACGGATTTGTCCTGGAC
>NODE_2123_length_66_cov_5.227273
TTGAGTTGATGCGGGAGTCTGACTATAACCGAAAACGTTAGTCCACTGCTTGACGCCTTC
ACCGAAGTTGTGATAATTGAGGGTAGTATCCAAGGT
>NODE_2124_length_31_cov_11.451612
ATGAGAGAGCTCCCTTTCCTCAGTAGGGAGCTTGAAAGTATGACTCTCAAGTAAGAAGGT
G
>NODE_2126_length_66_cov_5.075758
CTTGATGCTGAAGACGAGAGCTTGGCTCGTTGGAAGGCCTCTCTTGGCATTGTTCCTGGA
GCTGGCTCATCGGAGAGTGGCCCCAAGTTGACTCTG
>NODE_2129_length_62_cov_5.322581
CAACCGCGGATCTAACTGCTGGTAGTATCATGGGAGTTGGATTCATCGTGACATTCTTCA
TTGCCATAGTTGGGGTTATGCAGCGCAACCAA
>NODE_2130_length_62_cov_4.709677
TCGACCTTGAGCCCGGAACGATGGACTCTATTCGGTCTGGGTCCTTGGGCCACCTTTTCC
GCCCTGACAATTTTGTTTATGGTCAGAACGGA
>NODE_2131_length_74_cov_5.608108
TCGGCGGCAACGCCGGGAGTATTGACAATATCGTATAGACTAAGTTCGTCTACCAGAGGG
TTGTTCTTCAAAAGAAGGGCTAGAGGTTGTCCAATACCACCAGC
>NODE_2136_length_78_cov_7.333333
TTGACGTTCACTGTATGCGCGCTTCATTGATCTGAAACATTGTCTGACCTATAGCGTGGG
TCTTGCAATGTCGAAACTTGGGAAGTGTGTAGGGAGGTGGAGAACAAA
>NODE_2139_length_31_cov_7.419355
TCATGCTTATGGTTTCTTAGGTGTGCTTTCCATCTTGCGTCTCACTGGCGAATGGGGAAC
T
>NODE_2140_length_83_cov_5.000000
GGAACGTCTATTTGCCACCAGTGGTACCCATGCCCATGGAAGCCTTGAAGGTGTCATAAA
TCCACCATTGGAAGCCAGTGAGGGTACCAATCATGATGACACGAGTACCGAGA
>NODE_2144_length_128_cov_17.109375
TTGTGGTAGAAAACTTGGGACTCGCCGGTGGCAGCTGAGGGAATGAGATACTTGATGAGA
AGATCAATTACATTACGGCAGATTTCGGTAAGCTCATTCTCGATCTTGCGTCGGTATCTC
CTAACTAGTTCCACCTGTGCCTCGTTCCCCTTAGACTC
>NODE_2145_length_64_cov_6.546875
AGCGACTCCCGTATGAGTAACTGGGGCCCAATCACCTACAATGTTGGTAGTGCAGTTAGC
AGCTTTCCGATGGCTATTTTCAAGACTATTGGCT
>NODE_2147_length_31_cov_6.225806
GGAACCTGCTTGGAAATCTTTCTCATCTGCCTGTCGCGAGTATCTTAATTATTCCTACAC
G
>NODE_2152_length_91_cov_6.560440
TAGAACGACTTTTGGGTATGCAGGGATGTTGAGGGAGAGAAAGGATCAGAGAGGTTATAT
CCTGCAGGACGATATGTACCGCAGACGAGAGCACCTCCTGCTGATTCCATCGGAAATTGG
G
>NODE_2153_length_65_cov_6.876923
AACAGTTTGGGCAACCATATCGTGCTTATCTATTTGTGAACGGATGGATGATGGGCAAGC
GAATTGGTAATCTTGGACCTCAGTCCAAATTCCCA
>NODE_2154_length_66_cov_9.363636
CGATTTGCTGGTGTTGTAAGAGACCCATGCATGGTCCTTATTCGTGATCGACCCCGACAT
GGATGCAATCAAAATGATGCTGCCTCCATTTCCGAA
>NODE_2156_length_79_cov_6.658228
GGCGCGGATACTAGGTGGATGCAGTTCACACAATGGTATGGTATTTACAAGGGGATCGAG
GGACGATTGGGATCGATGGGCTAAAATCGTGGAAGATGATGGCCTAAAA
>NODE_2157_length_89_cov_4.662921
GATAATCAATCTACTACATGATGTTAGCACTGGAGAAGTCAAGCTCAGGATGCTGCTCTT
GGAACTTCTTGAGCATCTCCGCCTTTTTGATCTCATCCGAAGTGGGCTTTCCAAGTTGC
>NODE_2158_length_63_cov_7.523809
TTTCCACCAAGGAAATGTCGAATTTGCGCATTAGTTGGGTCCTGGGGGGTTGGCGCATCT
GGATCAACTGCAGCAATAACAAAGGGACCTTGA
>NODE_2165_length_72_cov_3.611111
GATGTGTCAAAGTTGTGTTCATTTGTTTGGGTGTGGAACTCATATGTAACGCGATTGGTA
TCAAGGTACCTCCTGCTGAACTGGATAGCTTCCTTACTACCC
>NODE_2167_length_31_cov_3.322581
CCTTTCTACCCTTGCTGGCTTCACCCAGGCTGTTAGAAAGTATCAGTCTCTCACTGATGA
T
>NODE_2168_length_67_cov_6.268657
GAAATCTCTCTCTCACCTCTGCTTTAAGAATGACAAAACGCACCAGGAAAGTCGGCATCA
CCGGAAAGTACGGTACTCGTTATGGTGCTTCACTCAG
>NODE_2171_length_99_cov_5.363636
TATATGGGAGACAATCTTGCGCTTGCGTGTGTGCTCGTTGCGGTCTCTGACGTTGAAAAT
ACCTCGTTGAATTGAGACAAATGCATCGTAAAAGTCAGTTTTCGTAGTGCCATTTCCATG
CGCATAGAC
>NODE_2175_length_63_cov_5.015873
TTAATGACGGAGTAAAACACCACCAACAATCTCTTCGTCGACTCTTCTTTGCGCACCCTT
TTTGAGGGGTTGTGTACCACCATATGCCATAAC
>NODE_2186_length_92_cov_5.750000
TCTCGGGTAGCTTTTTCCGCAACAAACTCCGGTACCACAACTTCCTCCATAAGCGTCATA
TTGTGAACCCTAAAAAGTCCGGTCCCTTCCACCACCGTGCGCCATCCAAAATACTTTATC
GA
>NODE_2193_length_75_cov_4.040000
TAGGTGCTAATTTTGCGTTTGGTCCACTCAAGCGAAGTCTAAGTAATTCTCCCAGGTATT
GACCTTGCTCTTGAACATTCTGGAGTAATTTCTCTTCTTCTATTG
>NODE_2196_length_75_cov_2.213333
TACAGAGTAAATGTCGATGCAACCAACATTGTTTGTAGTAGAAATGCTTACCTAGAGTTT
GTTTCAGGCTTAGACTAGAAGAAGCAGAGACTTCCTTTGGTGAGG
>NODE_2199_length_31_cov_7.161290
AATTGCAGGACCAAGCAAGGAATCCGGGACTTCAGAAGGCGGATAATCAATAACATCTGC
A
>NODE_2200_length_62_cov_8.612904
TCAGTGACGCCTTTGTTCGTACTTATCGGAGCGAGGGGGCCGTTGCCTTCTGGAGGGGAA
ATACTGCCAACGTTATCCGTTACTTCCCTACT
>NODE_2201_length_74_cov_5.418919
TGGAGAAGTCAGATAATGGTGGACGCAGGATTACTGAGAATGGTCAGCGCGACTTAGACC
AAATTGCCACCCAGGTGTTTGACCAGGCCAGGGAAGAAGTAGAG
>NODE_2202_length_70_cov_8.042857
TTAAGTATTGGTAACGAGAACACGGATGCCCCAACGAACATCATGAACAAGGTTTCTCAA
GTCCGAAACACCCTCCTGGCTGCCGGTATTAGCATACCAG
>NODE_2211_length_74_cov_6.364865
TTCACTTTGAAGAACGAAACCGGCTTCAATGTCGCGGTAATATGATCAACAGGCATCACT
GGCCAATCCTCAGGTCTGGGTATGTGTGTGGTTCCAATGTTGAA
>NODE_2213_length_74_cov_11.405405
TGCTGGAGCGCTTGTTGTTGCAGAAGCCTTCGTTCGGGGATTGTTATGTAGCGACAGCCT
TCTTGCATCCAAGGTTAATTCTGCCGGGAGGGCGGTTCCGGGTG
>NODE_2214_length_31_cov_9.419354
GAGAAAGCGTCTGATGGTCATCTGTTGTTCATTTCTTTCCTCTCCCTTTTTGGTCTTACG
G
>NODE_2215_length_71_cov_4.183099
CAACTTCTCCATCCCCACCGCTTCCAACTCCTTTGCTTGAACCCTGAGAAGACCATCAAA
TCCAGAATTCTTATACGTCAACTTCATCGGCCCATTTCTTG
>NODE_2218_length_65_cov_5.384615
GGTGCCTCCCTCAAACCTGAATTTGCAGATATCATCAATTCTCAGAGATTATGAGTGTCC
TACATATCTGAAAGCTACTCTCTGTGGATACGGCA
>NODE_2220_length_65_cov_4.876923
ATTAATAAGAACAGCATCTCTCTCAAAGCCGTCTGGAGAGACCTTATCGTTGACGACGTC
GAAATCGAAAGTGCGAGTCGCAGCGAAGACGCTGA
>NODE_2225_length_94_cov_7.000000
CTATGAGTATCAATCCAATGTTTGGCAATGGCACGAGAAGTATTGAATACGCCGAAAACA
TTGACATTGAAGACTTTTGAGAAATCATCTTGCGTTAATTCAGCAGCGGGTTTGACGACC
GATA
>NODE_2228_length_90_cov_4.888889
TGGGTGGTGATGAGGTTGTGAAGGCGAAGGACGGTGCTGGATCTGCCACACTTTCGATGG
CGTACGCGGGTGCTAAGTTTGCCAGTGTGCTGCTGAAGGCGCTAAATGGAGAGAAGGGAA
>NODE_2229_length_31_cov_3.548387
CAAAGAAGTGACATAAACAGAGCGGAAAATGCGAGAAAGAAGAGCAAGAATGGAAATATC
A
>NODE_2233_length_109_cov_7.899083
TTGGTGATCAATTCACTGCCATGTTTAAGAGGAAGGCATTTTTGCATTGGTATACACAAG
AGGGTATGGATGAGATGGAGTTCACTGAAGCCGAGTCGAACATGCAAGATCTTATTGCAG
AGTATCAACAATACCAGGA
>NODE_2234_length_81_cov_4.864198
CCTGAATCTGAACCTTGACTGCACCTTGAGCTGGGTCAGCAGCCACCTGGAAGGCATCAA
TTGTGTCTTCCAACGCGAAGCGATGAGTAACAAGAGGTTTGACATTGATAA
>NODE_2238_length_74_cov_5.175676
AGAGACGGAGAGACCGACGTTAATGGCAGGACGAACACCACGGAAGAAGAGTTCAGCCTC
CAAGAAGATCTGACCATCAGTAATGGAAATGACGTTAGTGGGAA
>NODE_2239_length_75_cov_4.440000
CAACGGTCGCCAATTTCGAATCCTTGAACATTTTTGCCCATCTCCGTAATGACACCAACA
GCTTCATGTCCTGGAATAAGTGGGAACTTGGCCATGAACTCGCCC
>NODE_2240_length_31_cov_4.741935
GAAAGTTTTGCGAATAAGATGATGACGAGAGCCAGGAGGCAAAGGCTTATGAGCAGGCGC
A
>NODE_2241_length_62_cov_4.854839
GCGCTGCTTGACGATCGCTACGACTTCTCGACCAGTCAAAGCATATTTTAGCCTGTTACG
AAGGAAAACAGTGAGAGGAAGGGATTCGCGGA
>NODE_2244_length_85_cov_5.117647
TCCACTACCGGTTCGTTTCCCCGTACCCCCACTGGTGGAATGGACAGTACCATTTTGAGC
ATTGCTGACACGTAAATCTCCGAGAGCACGTTCAACGGTTTCAAGAGAAGCTGCA
>NODE_2250_length_31_cov_5.935484
TTTCTTATCCTCGAGTTGCTTACAGTACGGTCCTTTCCAGATATGAGTTGCTTAACCCGA
A
>NODE_2251_length_80_cov_8.437500
CGGGGTGGAAATCAGCGATCCTGGTCATGCACGGTATGGACAACATCTTACTCAAGAAGA
GACGGAACAACTTGTTCGGCCCCGACCTGAGTCTACTGAAGCTGTCAAGG
>NODE_2256_length_64_cov_5.562500
TCACTCTACGAATCCAGTATGGTCATCTATGTACTTTTACTCCTGGGATTATTGGCTTTT
TTCACTAAACTCAATGCTCAATCGAATGTCACAA
>NODE_2258_length_31_cov_3.354839
AATGTAAGACTTAGCCTTGGCGAGGTCATAACGCACAGGCAAAAAAGATTCTTTACCAAG
A
>NODE_2261_length_73_cov_7.136986
GTACGAGTATCTTTTGATCCATATACAAGGACTTTGTTTGTGATATTGTTGGTAGGACGT
TTTAAAATACTCCATGTACGTTGATAGAATTACAAAAAAAGCA
>NODE_2267_length_73_cov_2.917808
TTTTGCCGTTTGGACACCTCGAGTATGGACATTGAACATGGATAATAGGAATGTTGTTGC
TGCAAAGGCGAATAATCCTATAGGTGCCGGATTAGCCATCCTA
>NODE_2268_length_89_cov_6.573034
CGTTAGAGTCCGTCGTCCCAGCCTTCCATGTATTATCCGCAACCTCATGATCATCCCAGA
CAGTGATCCAGGGCGCATGTTGATGGGCTGCTTGTAAGTCGAGATCTAACCTATACTTA
>NODE_2269_length_64_cov_3.078125
GGTGGTTCTCATTGGTTCATGCACCTCCGCTCACGATCTCGGTGTGGATTACTATGACCA
TGGAGTTGACGTGACTATGTATCAACGAAGTTCC
>NODE_2280_length_72_cov_4.652778
AACGATAACAACTGTGTTGTAGCTACTTATTGTTCGATATGTAATATAGTTGTCCGATAA
CTCTTGAGTTAGATTTTGACACCTTGGTCCTTAACAGGTGGT
>NODE_2282_length_89_cov_6.764045
ATTCAGAGAGAATACCGTCGCCAAGAAGAAGACTTCCAAAATGCCAGAGGCGTAAATAAT
TTGCTCTTTTTATACTCTCGTCTTGCATTACATGCAATTCATGTTCCTTTCACTACCTT
>NODE_2283_length_69_cov_6.811594
AATAAACCGTATGTCCAATCACCAGCAAGAAATTTGAAATCTATAAGATCGTGTGCGTAT
CGATCTACAAACGAAACGCCAAGTCAGCGGGATCGGCGG
>NODE_2285_length_76_cov_4.302631
CAGTCCCCTGAAGCAGATCAGCCGAATCCTGGCGTGACAACTGTCACTGTGAGCCTACCT
GCTGGGCAGTATACACTAGCCTTCCTGTTCAATCCGCAGTGGCCGG
>NODE_2287_length_63_cov_5.984127
GTTCGTGAAACCTTGACAGAAGATTTGATCGAACGCCTTGTCGTAGATTTGCTCGAAATT
ACCGAATCTCTTCAAGGGGAGGAAGGAACAATG
>NODE_2290_length_74_cov_4.472973
GATAATAAACCCCATTGCGCTTTATGATGCCAGGAGATTCCAGTGTTGATCCAGATAAAA
CGCTGACCTGAGATACAACGTTCAAATAACCAGAGTCGAGTCGA
>NODE_2292_length_80_cov_6.487500
GTAATCCCAGGAGGAGCAAAGGGTATGGATTTGTTGATGTTGGCAATGAAGCAGAGCAGA
AAAAGGCGATGGAAATTTTTCAAGGCATGGAAGTTGGTGGCCGACTTGTA
>NODE_2293_length_71_cov_7.338028
TGCCGCCGGAGTAGAGTTTGGTGGTGATGGGGTTGACAATGCCTTGCACCTCGGCCAACT
TCTCTTCGAGGTCCTCCACACTAGCAGTAGAACCGTTCTCG
>NODE_2294_length_31_cov_9.387096
TATTCCGTTCACAGTGACGCCAGAGTTAATGGATCCGACAGAAATTCCATGACCACCAGA
G
>NODE_2297_length_72_cov_4.777778
TCCCGCCCACCGGCGGTCGGATTCGTTGACACGATTGCCTTCCATTTCTGAGTCTTCGAT
GATGACGCCATCCTTGGATTATTCGTCTAGATCATCCACTCA
>NODE_2298_length_82_cov_4.682927
CGTTCCTGCTCCGGCAGGATTCCTTCAGGGATTGCGTCAAGTCTGTGATAGACATGGAAT
TTTACTCATTGTCGATGAAATTCAAGCTGGATTTGGTAGAGCGAGTAGCGGG
>NODE_2300_length_71_cov_4.422535
CGGACGTTTCAACCACTGCTGGCCCCAGCGGCCCTTCCTCTTCCTCTTTCACTCACGACG
ACTGGGTCGACATTAAACACCTCTTTGTCAAGGCCTGTGAG
>NODE_2309_length_64_cov_5.515625
TCAAGCGAGGAGCCTCATAATTAAACAATGTGATTCACAGAACTAGTGCACTCCCCTTCA
ATGTCAAACTCCTAAATTCTCCACTAGTTTGCCG
>NODE_2311_length_72_cov_5.388889
TTCCACCAGTTCTCCTCGTTCCATAACTTTGTCTAAATTCGTCTTCATAATGCCCACCGT
ATCATTAATCTGTGCCTGGATAGCAGCAGTTTTGGGATTCCC
>NODE_2316_length_66_cov_5.106061
TCCATCACCAGGAGGACATTTTTGGGTCGCCTTATTGTAACACGGGTAATGCCATTGACC
TTTACCAAGCCTAAACCATGTAGCACCTTACGAGCA
>NODE_2317_length_31_cov_4.741935
TACTCTGGCCGATATAGCACTTACTCGCGACGTGAACTTCATCCCTGAACCTGGGCTTTC
T
>NODE_2318_length_64_cov_5.625000
CTTCTTACCAGCCTCTTTCGCTTTCAGCATCTCAATCGCCTCCTCCTTCGTGATGGCATC
GGAAATATACCTCCACGCCGCCGCCCTCACCCGA
>NODE_2326_length_67_cov_5.313433
TAGTGCGATGATGCTCGCCATTGAGACTGTTCTGAAGGAGGGTAGAGAAGCACAACTCAG
GGGAGAAAGCCAATTGTTGACGCCGGATATGCAGGGG
>NODE_2333_length_73_cov_2.876712
TTCTACCCAAGTTGTATCGGGATCGCCTTCACCATCTAACTCGTCATCCCAAGCATCCGC
ATCGAAATCCTGTAGTTCCTCATGGGCATGCGTACCAAGCTCA
>NODE_2338_length_64_cov_4.500000
GCGAGCATCATAAACGTCTGTCATAAACGGAATTGATGTCCGAGAGAGCCCTTCCAGCTT
GCCATCGTAAATTGCACAAAACCCGATAATGGAA
>NODE_2341_length_62_cov_5.596774
TTTCCCCTTTCCAATCTCGAGTATGGTGTCATGGCCGAAGTTTTAGCACATGCTGGACAT
ATTGGACCTGAAGTCGTGAACTGCTCTGCGCA
>NODE_2345_length_63_cov_4.031746
TAAGGGCTTGCCCCCCCAGTCTTCCTTGATGGCGTTTGTCAATTCTTGTCCAAAAGTTGT
GCTTCCAGTGGGATTAATAGCGATGACGAAATA
>NODE_2350_length_31_cov_3.096774
CAGCCAGGTTCCCCATTCGCCAGTGAGACGTAAAATAGAAAGCACACCTAAGAAACCATA
A
>NODE_2352_length_70_cov_4.771429
AGTCCGCTGATGATCTGATTTCTGCGTTCCGTCAGGGAGATGCGATCCTCAGAGAGTTGC
AGAGCGATCATCATGAGAGCAACGTATTGTGAAGTGTATG
>NODE_2355_length_31_cov_3.903226
AGAGATACCCAGAAGACAGCAGAAACGATGAAGGTCAAAAGAGTCAGTCAAAGAACCAGC
A
>NODE_2364_length_71_cov_4.422535
TTGGGCTTGATAACTTGAAAGAATTTGATGCAAGCGGGGGAAAGAGTCTTTGTTGGGTCT
GCCCCAGGAACAATGAGGTAGTCGAGTTGATCATCGGGGGG
>NODE_2368_length_86_cov_5.279070
TCCATTATCACGGCGTTGGCGAATCTCATCCGCAATTTCATTTGTTCCTGGTGGAGGAAA
GACGTAGGGAACACGGGCAGGGAGGCCGTCATCTCGTTTATGGACAGAGATTGCGG
>NODE_2372_length_66_cov_5.272727
TACGATAAAAGGGCTGATGAGAAGGGACAAGGATGGAGGATGGGTCCTCAAGCTTAATAG
TAGAAGTATCGTGATAAACAAGAGGAGAGTCTGAAG
>NODE_2374_length_68_cov_4.132353
TCTGTTATGATTATCCCTAGCTACTGCTAGCATTGGTGAAAGCACAGAACCACGAAAGAA
ATGAAACTAATCGATATAAAGGGGAAGGGGGACCAAGA
>NODE_2413_length_31_cov_3.161290
ATGTCGAGAGGGAGCTCTGGAAGGTGGAAGAGGAACAGAAGCGGGGTCGATAACAAGAGT
C
