# Supplementary material for: The fungal symbiont of Acromyrmex leaf-cutting ants expresses the full spectrum of genes to degrade cellulose and other plant cell wall polysaccharides
Source: BMC Genomics. 2013 Dec 28;14:928. doi: 10.1186/1471-2164-14-928 (PMC3880420; doi:10.1186/1471-2164-14-928)
Supplement: Additional file 10 — List of 683 mono-tag sequences for which we obtained one or more hits to proteins in the databases. The first column is the tag id, followed by the 5′ to 3′ sequence of each mono-tag (except the 4 bp anchoring enzyme recognition site, 5′-CATG that is common to all mono-tags). The following 22 columns display the normalized tag counts in each of the 22 DeepSAGE libraries produced: three PDA L. gongylophorus pure culture libraries (1–1 to 1–3), five WBA L. gongylophorus pure culture libraries (2–1 to 2–5), five top section libraries (3–1 to 3–5), four middle section libraries (4–1 to 4–4), and five bottom section libraries (5–1 to 5–5). The Top, Middle, and Bottom columns display the mean tag counts for each of the three fungus garden sections. The final column shows the inferred function based on the most significant BLASTX hit(s) obtained for each mono-tag after first extending the sequence by searching our EST library and a L. gongylophorus low coverage genome sequence [7,8]. [file 1471-2164-14-928-S10.xlsx]

## Sheet: Sheet1
id	Mono-tag sequence	1-1	1-2	1-3	2-1	2-2	2-3	2-4	2-5	3-1	3-2	3-3	3-4	3-5	4-1	4-2	4-3	4-4	5-1	5-2	5-3	5-4	5-5	Top	Middle	Bottom	Most significant BLASTX hit(s)
49	AAAAAAGCGGTGTATTG	10.954	0	3.774	0	0	0	10.377	0	0	0	0	0	7.068	0	0	6.027	0	0	9.867	0	0	0	1.4136	1.50675	1.9734	serine-tRNA ligase
59	AAAAAATTAGGGTTCTG	0	60.622	13.207	30.9	9.44	5.944	15.566	16.949	49.558	9.361	9.861	18.691	11.78	62.285	9.524	0	17.408	4.597	17.268	7.738	12.975	13.131	19.8502	22.3042	11.1418	RNA-directed RNA polymerase
66	AAAAACAAGAAGAAGCT	0	0	0	16.638	0	0	0	0	0	0	0	0	7.068	0	0	0	0	17.238	0	7.738	0	0	1.4136	0	4.9952	actin-related protein Arp2p
79	AAAAAGCTAAATTATTC	8.215	39.837	39.622	33.277	17.306	19.814	10.377	0	99.116	54.295	0	14.953	21.204	0	9.524	18.082	20.309	6.895	9.867	15.476	43.251	9.848	37.9136	11.9788	17.0674	RNA splicing factor
98	AAAAATCACGCACATCA	19.169	0	0	0	0	3.963	0	0	0	0	0	0	14.136	0	7.619	0	0	0	0	0	0	0	2.8272	1.90475	0	transcription elongation factor
128	AAAACCAAAGTGGCATC	5.477	0	0	0	15.733	23.777	15.566	6.356	0	0	9.861	0	7.068	0	5.715	12.055	0	2.298	0	0	8.65	0	3.3858	4.4425	2.1896	guanine nucleotide-binding protein
133	AAAACGAGGCACTTGTA	0	0	0	0	0	0	0	0	0	0	0	0	0	0	0	0	0	13.791	0	49.008	0	26.262	0	0	17.8122	phosphatidylinositol 4-kinase
177	AAAAGGGAAAAAAAAAA	0	0	18.868	0	0	0	0	8.475	12.39	16.85	0	0	0	0	0	0	14.507	11.492	0	23.214	0	0	5.848	3.62675	6.9412	glycoside hydrolase family 31 protein
197	AAAATACTATGTACTTA	0	0	0	0	0	0	0	0	30.974	33.7	12.327	0	25.916	114.987	72.385	45.205	87.039	13.791	0	7.738	8.65	0	20.5834	79.904	6.0358	candidate N-acetyl-D-glucosamine 6-phosphate deacetylase
210	AAAATCACATTACAATC	47.922	0	13.207	19.015	26.746	0	18.16	33.898	0	14.978	0	0	0	19.164	9.524	0	0	2.298	0	0	0	0	2.9956	7.172	0.4596	LAGLIDADG endonuclease [Gibberella zeae]
254	AAAATGGATTAAAAGAA	0	0	18.868	0	7.866	7.926	7.783	0	0	9.361	0	0	0	0	9.524	0	0	3.448	0	0	0	0	1.8722	2.381	0.6896	sterol 24-C-methyltransferase [Laccaria bicolor]
303	AAACACTTGCTAATTAT	0	32.909	0	0	7.866	3.963	0	0	0	0	0	0	0	0	0	0	0	0	0	7.738	0	0	0	0	1.5476	phenylalanine ammonia-lyase [Laccaria bicolor]
305	AAACAGAGCATACTATA	0	0	9.434	0	7.866	0	0	0	0	0	0	0	0	0	3.81	57.26	40.618	27.581	0	30.952	8.65	55.807	0	25.422	24.598	manganese superoxide dismutase [Agaricus bisporus]
307	AAACAGCAGTTTAACGC	15.061	0	0	0	0	9.907	0	10.593	0	13.106	0	7.477	0	28.747	7.619	9.041	5.803	8.045	0	7.738	0	13.131	4.1166	12.8025	5.7828	40S ribosomal protein S6 [Microsporum canis]
323	AAACATTTGAATCAAGT	4.108	0	7.547	0	0	5.944	10.377	0	0	26.211	0	7.477	0	0	0	238.081	127.657	412.57	485.96	675.789	717.971	1050.49	6.7376	91.4345	668.556	putative xylanase [Agaricus bisporus]
348	AAACGATGACACCGAAG	6.846	13.856	28.301	0	18.88	13.87	0	14.83	0	0	0	0	0	0	0	0	0	0	0	0	0	0	0	0	0	dimethylaniline monooxygenase, putative [Aspergillus flavus]
367	AAACTACAAAATAAAAA	0	5.196	0	0	0	5.944	12.972	0	0	31.828	0	18.691	0	52.702	9.524	15.068	0	16.089	0	15.476	8.65	0	10.1038	19.3235	8.043	vacuolar ATP synthase [Laccaria bicolor]
379	AAACTCCACTACTCCTT	0	0	0	38.031	0	0	0	0	0	0	0	0	0	0	11.429	15.068	0	0	32.068	0	0	0	0	6.62425	6.4136	GTPase [Moniliophthora perniciosa]
403	AAACTTCCGATTAGTTG	6.846	29.445	33.962	0	6.293	0	7.783	6.356	0	0	0	11.215	0	0	7.619	0	0	12.641	0	5.159	8.65	6.566	2.243	1.90475	6.6032	CDF-like metal transporter [Laccaria bicolor]
437	AAAGAGGGGATTTCCTT	0	8.66	0	0	0	5.944	0	0	0	0	0	18.691	0	0	3.81	6.027	0	8.045	0	7.738	12.975	0	3.7382	2.45925	5.7516	40S ribosomal protein S25 [Laccaria bicolor]
438	AAAGAGGGGGATTTCCT	0	8.66	0	23.769	0	0	0	8.475	0	0	4.931	0	4.712	0	0	0	14.507	0	0	0	8.65	0	1.9286	3.62675	1.73	cytochrome P450 monooxygenase, putative [Neosartorya fischeri]
442	AAAGATGAAACAACCAC	0	19.053	22.641	0	4.72	9.907	7.783	16.949	0	37.445	0	0	0	0	15.239	9.041	0	0	0	10.317	0	19.697	7.489	6.07	6.0028	26S proteasome regulatory subunit S4 [Laccaria bicolor]
449	AAAGCAAAAAAAAAAAA	13.692	20.785	20.754	28.523	0	15.851	5.189	12.712	46.461	22.467	39.445	67.289	11.78	105.405	47.622	30.137	20.309	32.178	0	12.897	17.301	29.545	37.4884	50.8682	18.3842	BAR domain protein [Penicillium sp.]
458	AAAGCCAAAAAAAAAAA	41.076	13.856	94.338	97.454	61.359	69.348	116.745	91.101	74.337	117.952	56.702	104.672	58.901	93.427	100.958	102.465	107.348	83.893	19.734	67.063	125.429	85.352	82.5128	101.05	76.2942	polysaccharide deacetylase [Coprinopsis cinerea]
471	AAAGGATTAACGAGATT	0	5.196	7.547	0	12.586	0	0	4.237	12.39	0	0	0	9.424	4.791	5.715	6.027	11.605	4.597	4.934	0	0	0	4.3628	7.0345	1.9062	40S ribosomal protein S3 [Coprinopsis cinerea]
495	AAAGTAGTTTCATTAAG	6.846	10.392	5.66	0	11.013	3.963	7.783	16.949	0	0	0	14.953	14.136	21.56	9.524	0	5.803	3.448	17.268	0	0	0	5.8178	9.22175	4.1432	beta-actin [Pleurotus ostreatus]
497	AAAGTCAAGATTGTCGC	53.399	8.66	47.169	35.654	31.466	37.646	46.698	33.898	24.779	24.339	46.841	44.859	21.204	38.329	19.049	81.369	147.966	72.401	49.336	105.753	64.877	85.352	32.4044	71.6783	75.5438	dihydrolipoamide acetyltransferase [Laccaria bicolor]
697	AAATTACAATGATACAA	9.584	0	26.415	0	20.453	5.944	33.726	6.356	0	14.978	12.327	0	16.492	0	5.715	12.055	8.704	13.791	0	10.317	25.951	29.545	8.7594	6.6185	15.9208	delta 9-fatty acid desaturase protein [Laccaria bicolor]
742	AAATTTGATTATTATTG	2.738	43.301	22.641	71.308	0	19.814	10.377	12.712	49.558	14.978	4.931	0	0	23.956	7.619	0	0	12.641	0	12.897	12.975	0	13.8934	7.89375	7.7026	peroxiredoxin Q [Laccaria bicolor]
743	AAATTTGTCCATTTGGC	0	6.928	0	0	0	0	0	4.237	6.195	0	0	0	0	0	11.429	0	0	0	29.602	0	0	0	1.239	2.85725	5.9204	chromosome-segregation-in-meiosis protein [Laccaria bicolor]
757	AACAAAAGAGAAAACGT	0	31.177	11.321	0	0	13.87	0	0	0	14.978	0	0	0	38.329	0	9.041	0	0	0	0	8.65	9.848	2.9956	11.8425	3.6996	thymidylate synthase [Agaricus bisporus]
788	AACAAGACAATGCGATT	4.108	13.856	7.547	14.262	12.586	0	0	16.949	0	0	4.931	0	0	0	9.524	0	5.803	0	0	0	0	6.566	0.9862	3.83175	1.3132	adenine nucleotide transporter [Laccaria bicolor]
797	AACAAGATTTTCCACCC	0	36.373	32.075	19.015	15.733	11.888	10.377	0	0	31.828	0	0	0	0	11.429	12.055	0	35.626	0	25.793	0	0	6.3656	5.871	12.2838	ubiquitin-protein ligase [Agaricus bisporus]
802	AACAAGGCATTCCAGCA	0	58.89	0	0	14.16	7.926	0	0	0	0	0	0	0	0	5.715	0	0	0	0	0	0	0	0	1.42875	0	DNA binding protein SART-1, putative [Aspergillus flavus]
837	AACACAAGGCGTCAGGC	8.215	13.856	15.094	0	0	3.963	0	0	0	7.489	0	0	0	19.164	3.81	0	5.803	21.835	7.4	0	0	0	1.4978	7.19425	5.847	guanine deaminase [Laccaria bicolor]
880	AACAGAAATCGTCAACC	0	25.981	0	0	0	0	0	0	0	0	0	0	0	0	0	9.041	0	12.641	0	5.159	0	16.414	0	2.26025	6.8428	SHQ1 family protein [Postia placenta]
883	AACAGACACTAGTGGCA	0	0	9.434	26.146	0	0	0	4.237	0	0	0	0	7.068	0	0	0	0	0	0	7.738	0	0	1.4136	0	1.5476	aminotransferase [Aspergillus fumigatus]
894	AACAGGCCGCTAGAGCT	0	0	0	0	0	0	10.377	0	0	0	7.396	7.477	0	19.164	0	21.096	29.013	6.895	27.135	20.635	12.975	19.697	2.9746	17.3183	17.4674	vacuolar sorting protein [Laccaria bicolor]
896	AACAGGGTGCTGTTGTT	0	25.981	11.321	16.638	0	7.926	0	14.83	58.85	13.106	19.723	18.691	25.916	26.351	13.334	18.082	0	27.581	0	15.476	17.301	6.566	27.2572	14.4418	13.3848	peroxiredoxin Q [Laccaria bicolor]
932	AACATTGCCTCCAAATT	0	0	0	0	0	0	10.377	0	0	18.722	0	0	0	0	3.81	0	0	14.94	0	5.159	0	0	3.7444	0.9525	4.0198	endonuclease [Debaryomyces hansenii]
961	AACCAGTTCTAAAAAAA	0	0	0	0	7.866	9.907	0	0	0	0	0	11.215	0	21.56	0	0	0	0	0	0	0	0	2.243	5.39	0	pescadillo-family [Laccaria bicolor]
976	AACCCTTCCAGCATTGT	0	0	0	0	0	3.963	0	0	9.292	9.361	0	0	21.204	0	0	0	0	6.895	0	10.317	0	0	7.9714	0	3.4424	glycosyltransferase family 15 protein [Laccaria bicolor]
979	AACCGAAGCCCATACAA	13.692	20.785	0	0	0	11.888	15.566	6.356	0	0	0	0	16.492	0	0	6.027	14.507	0	0	0	0	9.848	3.2984	5.1335	1.9696	hypothetical protein [Laccaria bicolor]
988	AACCGTCTCTTTTGGAA	16.43	20.785	0	21.392	18.88	15.851	12.972	65.678	0	16.85	14.792	22.43	4.712	0	9.524	0	8.704	11.492	0	5.159	17.301	0	11.7568	4.557	6.7904	actin-related protein ARPC3 [Laccaria bicolor]
998	AACCTCGGAATGTCAAC	0	0	0	0	0	0	0	0	0	0	0	0	11.78	23.956	0	6.027	0	0	7.4	10.317	0	0	2.356	7.49575	3.5434	glycoside hydrolase family 16 protein [Laccaria bicolor]
1011	AACCTTGTGATTGACGA	19.169	57.158	7.547	83.192	18.88	29.721	28.538	65.678	34.071	0	24.653	0	16.492	93.427	41.907	45.205	8.704	13.791	32.068	15.476	8.65	26.262	15.0432	47.3107	19.2494	small nuclear ribonucleoprotein E [Cryptococcus neoformans]
1033	AACGACAAGTCGTTGTC	2.738	31.177	7.547	0	17.306	0	15.566	25.424	21.682	0	0	0	4.712	0	0	0	0	0	0	0	0	0	5.2788	0	0	PCI domain protein [Aspergillus clavatus]
1037	AACGACTTTCACCGTCA	0	0	0	0	14.16	7.926	5.189	8.475	0	0	7.396	0	0	0	0	0	0	8.045	0	0	0	0	1.4792	0	1.609	cyclin [Ajellomyces capsulatus]
1039	AACGAGACGCTACGGGA	2.738	3.464	0	42.785	12.586	5.944	0	14.83	0	0	12.327	0	0	0	0	6.027	0	5.746	0	0	0	13.131	2.4654	1.50675	3.7754	ATG16 superfamily [Postia placenta]
1048	AACGATAAAGGCTTCAA	12.323	0	3.774	0	0	29.721	10.377	4.237	0	37.445	0	33.645	49.477	0	9.524	0	14.507	8.045	0	12.897	0	0	24.1134	6.00775	4.1884	6-phosphogluconate dehydrogenase [Laccaria bicolor]
1061	AACGATTCGCGCGTCTA	19.169	0	5.66	9.508	6.293	7.926	0	33.898	0	0	7.396	0	4.712	16.769	0	9.041	5.803	2.298	14.801	12.897	0	0	2.4216	7.90325	5.9992	DnaJ domain protein [Aspergillus fumigatus]
1065	AACGCTCCTGTGCTTGT	16.43	17.32	16.981	80.815	47.199	3.963	18.16	14.83	0	0	9.861	7.477	9.424	40.725	41.907	0	0	27.581	0	12.897	12.975	6.566	5.3524	20.658	12.0038	DNA-directed RNA polymerases I [Aspergillus terreus]
1086	AACGTCTTCTTCTCTAC	0	0	3.774	0	0	0	0	0	0	0	0	0	0	0	0	0	0	4.597	22.201	18.055	0	22.979	0	0	13.5664	glycoside hydrolase family 18 protein [Laccaria bicolor]
1092	AACGTTGCAGTTGGTGG	5.477	13.856	5.66	0	11.013	5.944	5.189	27.542	0	0	17.257	0	0	16.769	11.429	18.082	14.507	2.298	9.867	5.159	8.65	0	3.4514	15.1967	5.1948	glycoside hydrolase family 16 [Postia placenta]
1133	AACTCAAATGAAACTCG	0	8.66	7.547	14.262	6.293	11.888	5.189	23.305	0	14.978	39.445	0	0	0	3.81	6.027	5.803	11.492	29.602	0	0	0	10.8846	3.91	8.2188	UDP-glucuronic acid decarboxylase Uxs1p [Cryptococcus neoformans]
1142	AACTCCAGAACGAGCCT	0	0	18.868	0	0	0	0	0	0	3.744	4.931	0	14.136	40.725	9.524	0	0	0	0	18.055	0	0	4.5622	12.5623	3.611	lysophospholipase [Postia placenta]
1144	AACTCCATCTAGACGTC	15.061	17.32	18.868	23.769	29.893	33.683	33.726	31.78	15.487	22.467	41.911	41.121	18.848	0	49.527	66.301	60.927	63.207	120.873	98.015	73.527	72.221	27.9668	44.1887	85.5686	aminotransferase, classes I and II, putative [Neosartorya fischeri]
1150	AACTCGTAAAGGCACAT	13.692	0	11.321	21.392	6.293	0	23.349	0	6.195	0	7.396	18.691	18.848	19.164	41.907	60.274	49.322	10.343	76.471	51.587	12.975	39.393	10.226	42.6668	38.1538	oxalate decarboxylase [Methylobacterium radiotolerans]
1256	AAGAAGCAATTCACAAA	67.091	0	28.301	23.769	0	35.665	28.538	69.915	99.116	39.317	24.653	11.215	9.424	31.142	28.573	15.068	11.605	21.835	0	5.159	8.65	0	36.745	21.597	7.1288	glyceraldehyde 3-phosphate dehydrogenase [Laccaria bicolor]
1258	AAGAAGCTCGTCGTAAG	153.35	51.961	120.752	137.862	84.958	219.933	140.093	114.406	86.727	226.542	165.177	130.84	143.718	112.591	123.817	57.26	55.125	35.626	54.27	54.166	51.902	52.524	150.601	87.1983	49.6976	ribosomal protein 22 of the small subunit [Xanthophyllomyces dendrorhous]
1273	AAGAATTGGGCAGGTCC	0	0	0	0	0	5.944	0	6.356	0	0	4.931	7.477	7.068	0	0	0	0	9.194	0	0	17.301	0	3.8952	0	5.299	condensin complex component cnd2 [Microsporum canis]
1285	AAGACGATGCTGAAACC	16.43	8.66	0	0	0	3.963	0	4.237	0	18.722	4.931	0	21.204	0	17.144	0	0	4.597	0	15.476	0	29.545	8.9714	4.286	9.9236	coatomer complex protein [Laccaria bicolor]
1286	AAGACGGTTCCATTCTT	0	0	0	0	0	11.888	0	27.542	0	0	0	0	0	0	0	0	0	0	0	0	0	16.414	0	0	3.2828	glycoside hydrolase family 27 protein [Laccaria bicolor]
1319	AAGAGTCCAACTGTAAT	10.954	0	0	0	0	0	0	0	30.974	0	0	0	0	0	0	0	0	6.895	0	0	8.65	0	6.1948	0	3.109	DUF1212 domain membrane protein [Talaromyces stipitatus]
1345	AAGATCCACCCAATGCG	0	0	9.434	16.638	0	11.888	5.189	6.356	27.876	0	0	7.477	0	0	0	144.657	220.499	45.969	130.741	139.285	43.251	65.656	7.0706	91.289	84.9804	calcineurin-binding-protein-related [Cryptococcus neoformans]
1364	AAGATTTCGATGGGTCT	0	0	0	0	0	5.944	0	21.186	0	14.978	0	0	0	0	9.524	0	0	0	0	0	0	0	2.9956	2.381	0	GTP-binding protein sar1 [Laccaria bicolor]
1369	AAGCAACACTTGATGAA	0	36.373	0	0	0	11.888	5.189	0	0	0	0	0	0	0	0	0	0	0	0	0	0	0	0	0	0	signal recognition particle binding protein [Cryptococcus neoformans]
1377	AAGCACAGTGCGAGAAC	0	0	9.434	0	3.147	0	10.377	6.356	0	0	0	0	0	4.791	7.619	9.041	0	0	0	0	0	0	0	5.36275	0	receptor-activated Ca2+-permeable cation channel [Laccaria bicolor]
1391	AAGCATAACCCAAATCA	0	0	5.66	0	62.932	5.944	0	0	0	0	0	0	0	0	0	0	0	0	0	7.738	0	0	0	0	1.5476	methyltransferase [Coprinopsis cinerea]
1406	AAGCATCTTACATCTTC	6.846	0	9.434	0	0	5.944	5.189	0	0	0	0	7.477	0	0	0	0	0	13.791	0	0	0	16.414	1.4954	0	6.041	ATP-dependent RNA helicase [Coprinopsis cinerea]
1415	AAGCCAAATCTGATCTC	0	0	20.754	0	3.147	5.944	5.189	0	0	11.233	34.515	11.215	0	0	0	0	5.803	19.537	0	0	8.65	0	11.3926	1.45075	5.6374	heat shock protein [Cryptococcus neoformans]
1431	AAGCCTCGAGACCAGGA	42.445	0	26.415	125.977	210.822	166.436	145.282	161.016	117.7	48.678	78.89	44.859	80.105	146.129	62.861	129.588	150.868	43.67	140.608	131.547	64.877	124.746	74.0464	122.361	101.09	alcohol oxidase [Gloeophyllum trabeum]
1446	AAGCTCGAGATGTTCAT	13.692	0	22.641	0	0	0	12.972	0	0	24.339	9.861	0	0	0	9.524	15.068	14.507	8.045	0	7.738	0	0	6.84	9.77475	3.1566	UDP-N-acetylglucosamine pyrophosphorylase [Neurospora crassa]
1468	AAGCTGTTGGTGTCATT	0	0	0	0	0	0	0	0	0	18.722	19.723	11.215	16.492	43.12	26.668	24.109	14.507	0	0	12.897	0	6.566	13.2304	27.101	3.8926	cinnamyl alcohol dehydrogenase
1471	AAGCTTACTAAGCATTT	0	32.909	41.509	71.308	15.733	77.274	23.349	29.661	0	97.357	61.633	41.121	44.765	67.076	34.288	51.233	29.013	34.477	27.135	10.317	12.975	6.566	48.9752	45.4025	18.294	ubiquinol-cytochrome-c reductase [Coprinopsis cinerea]
1482	AAGGAACTCTGGGAAGC	0	12.124	30.188	16.638	11.013	5.944	0	8.475	0	0	4.931	0	0	0	13.334	0	5.803	17.238	0	12.897	0	13.131	0.9862	4.78425	8.6532	delta 12-fatty acid desaturase [Lentinula edodes]
1497	AAGGAGGAAATTTTCGG	0	10.392	7.547	33.277	48.772	45.572	59.669	55.085	55.753	24.339	24.653	67.289	77.749	35.933	60.956	42.192	23.21	36.775	49.336	12.897	12.975	0	49.9566	40.5728	22.3966	delta-1-pyrroline-5-carboxylate dehydrogenase [Laccaria bicolor]
1502	AAGGAGTATGGTCTTTA	30.122	0	11.321	49.915	42.479	33.683	15.566	44.491	0	0	34.515	37.383	7.068	0	13.334	24.109	14.507	12.641	0	20.635	12.975	26.262	15.7932	12.9875	14.5026	t-complex protein 1, gamma subunit (Cct3), putative [Talaromyces stipitatus]
1503	AAGGAGTGCCGCCATCC	0	0	0	0	6.293	0	0	0	0	7.489	4.931	7.477	0	11.978	7.619	0	0	2.298	0	0	0	0	3.9794	4.89925	0.4596	serine/threonine protein kinase [Entamoeba dispar]
1506	AAGGATATGCAGCCAAA	0	0	0	23.769	0	13.87	5.189	0	0	16.85	0	0	0	0	5.715	0	0	0	0	5.159	0	0	3.37	1.42875	1.0318	coatomer protein [Laccaria bicolor]
1509	AAGGATGCCTTGCGGAC	34.23	0	30.188	0	12.586	35.665	15.566	27.542	18.584	22.467	24.653	14.953	14.136	31.142	34.288	21.096	43.52	26.432	17.268	59.325	38.926	49.242	18.9586	32.5115	38.2386	Hsp90 co-chaperone Cdc37 [Schizosaccharomyces japonicus]
1557	AAGGTATTAAAAAGTTT	65.722	38.105	77.357	73.685	51.919	57.46	98.584	65.678	250.887	164.758	160.246	153.27	113.089	62.285	146.675	135.616	130.559	198.815	32.068	190.872	134.079	226.512	168.45	118.784	156.469	transaldolase [Laccaria bicolor]
1644	AAGTTCCTGACGTTGAT	0	10.392	9.434	0	15.733	0	0	0	0	0	0	7.477	4.712	0	0	6.027	0	6.895	17.268	12.897	0	0	2.4378	1.50675	7.412	microfibrillar-associated protein [Laccaria bicolor]
1648	AAGTTCTGTCTTAACGG	2.738	0	7.547	0	14.16	7.926	5.189	12.712	0	0	14.792	0	0	0	3.81	6.027	11.605	8.045	7.4	7.738	0	0	2.9584	5.3605	4.6366	glycogen phosphorylase [Laccaria bicolor]
1650	AAGTTGCCTGAGGGCAA	8.215	45.033	9.434	0	0	17.832	10.377	23.305	46.461	20.595	4.931	7.477	4.712	19.164	11.429	21.096	5.803	16.089	0	15.476	0	9.848	16.8352	14.373	8.2826	translation initiation factor [Laccaria bicolor]
1651	AAGTTGGATTCTGGATC	0	0	0	0	0	3.963	0	10.593	68.142	0	17.257	0	9.424	0	3.81	0	0	12.641	0	7.738	8.65	9.848	18.9646	0.9525	7.7754	glycerol kinase [Laccaria bicolor]
1724	AATACAAAGTAGTAGTG	10.954	29.445	0	0	12.586	3.963	10.377	0	0	11.233	0	0	0	33.538	0	24.109	0	0	0	0	0	0	2.2466	14.4117	0	ICE2 family protein
1729	AATACAGCGCTGAAATA	0	0	9.434	0	0	0	0	0	0	0	0	0	0	35.933	7.619	0	0	0	0	0	0	0	0	10.888	0	RNA polymerase II-associated protein [Laccaria bicolor]
1730	AATACAGTAGGTTACTA	0	0	0	21.392	0	0	10.377	0	0	13.106	12.327	0	11.78	0	0	6.027	0	6.895	0	0	0	0	7.4426	1.50675	1.379	NADH dehydrogenase subunit 1 [Tilletia indica]
1740	AATACCTACCGATTTTA	12.323	27.713	0	0	0	0	5.189	0	40.266	29.956	7.396	0	16.492	0	0	0	0	3.448	0	0	0	0	18.822	0	0.6896	aspartate amino-transferase [Laccaria bicolor]
1743	AATACCTCTTCATTATG	0	0	9.434	0	0	0	0	8.475	52.655	194.714	138.058	59.813	273.299	505.463	531.459	744.379	597.668	520.596	1112.53	693.844	544.966	715.646	143.708	594.742	717.516	lipase [Taiwanofungus camphoratus]
1784	AATAGCAGCCAAATTCG	0	0	0	0	0	3.963	0	4.237	0	11.233	4.931	11.215	9.424	0	22.858	24.109	0	3.448	0	0	0	6.566	7.3606	11.7417	2.0028	histone H3 [Laccaria bicolor]
1813	AATATCTTCTAAGCCTT	10.954	0	0	0	0	0	0	0	86.727	58.04	19.723	7.477	61.257	11.978	89.529	72.328	29.013	36.775	9.867	43.849	25.951	13.131	46.6448	50.712	25.9146	GabA permease [Ajellomyces capsulatus]
1815	AATATGACTCCTGTTTT	24.646	24.249	0	0	0	0	0	14.83	0	16.85	0	0	0	0	0	0	0	6.895	0	0	8.65	9.848	3.37	0	5.0786	mitochondrial intermembrane space cysteine-motif protein [Pichia pastoris]
1826	AATATGTATGTGTTGAG	12.323	17.32	24.528	0	66.078	5.944	41.509	10.593	0	0	9.861	0	0	0	3.81	0	0	0	17.268	0	12.975	0	1.9722	0.9525	6.0486	thiamine kinase [Coprinopsis cinerea]
1892	AATCATCTTGAGCAAGT	21.907	53.693	35.848	35.654	23.599	11.888	72.641	110.169	108.408	144.163	96.148	89.719	176.702	50.307	156.199	280.272	78.335	108.027	128.274	95.436	164.355	223.229	123.028	141.278	143.864	homogentisate 1,2-dioxygenase, putative [Aspergillus flavus]
1924	AATCCCGTCCAGCGCGA	21.907	17.32	5.66	11.885	17.306	53.497	7.783	12.712	0	0	0	0	0	0	0	0	0	0	0	10.317	8.65	0	0	0	3.7934	putative laccase 3 [Agaricus bisporus]
1968	AATCTCTACAATGTTTC	21.907	0	5.66	26.146	66.078	27.739	0	33.898	108.408	13.106	36.98	26.168	0	19.164	20.954	0	0	0	24.668	7.738	8.65	0	36.9324	10.0295	8.2112	sec14 cytosolic factor [Cryptococcus neoformans]
1976	AATCTGCTTCAATCCCT	0	0	0	14.262	0	29.721	12.972	10.593	0	0	0	26.168	4.712	0	28.573	15.068	29.013	39.073	0	23.214	25.951	13.131	6.176	18.1635	20.2738	adenylyl-sulfate kinase [Cryptococcus neoformans]
1997	AATCTTTCGTCAGTTGC	0	13.856	3.774	33.277	0	0	0	6.356	0	0	0	0	0	19.164	9.524	12.055	5.803	12.641	27.135	12.897	0	0	0	11.6365	10.5346	glycoside hydrolase family 63 protein [Laccaria bicolor]
2003	AATGAACATTTTGGTTC	42.445	27.713	28.301	168.762	66.078	13.87	20.755	50.847	83.629	69.273	36.98	33.645	54.189	31.142	78.1	51.233	37.717	29.88	0	15.476	51.902	42.676	55.5432	49.548	27.9868	enoyl-CoA hydratase [Corynebacterium striatum]
2038	AATGAGGTTTATCTGGA	9.584	43.301	3.774	61.8	40.906	37.646	85.613	88.983	204.427	200.331	118.336	149.532	143.718	435.992	207.631	174.794	124.756	101.131	106.073	147.023	69.202	82.069	163.269	235.793	101.1	endoribonuclease
2093	AATGGATGCCGATTCGC	5.477	0	9.434	0	11.013	21.795	23.349	27.542	15.487	35.573	27.119	56.074	47.121	7.187	5.715	12.055	43.52	6.895	0	18.055	8.65	6.566	36.2748	17.1193	8.0332	alkaline phosphatase, putative [Aspergillus clavatus]
2111	AATGGATTAACGAGATT	1604.7	2054.21	875.455	2500.52	3580.82	1541.51	1535.84	582.625	2161.97	2216.74	2630.5	2104.66	3468.07	1406.19	1952.49	1316.98	2930.31	3033.94	3418.99	2427.17	1345.12	1309.83	2516.39	1901.49	2307.01	large ribosomal subunit
2278	AATTAGTAACTCTATAA	1622.5	495.365	352.824	584.723	377.591	517.139	394.337	222.457	1356.65	539.208	384.591	198.129	824.61	951.037	1074.35	521.367	1468.06	3135.07	2456.94	1503.76	224.907	590.9	660.638	1003.7	1582.31	mitochondrial ribosomal gene
2326	AATTCTCTGTACTCCTC	0	0	0	0	0	0	0	0	0	0	0	0	0	0	11.429	12.055	0	16.089	29.602	7.738	0	0	0	5.871	10.6858	iron permease FTR1 [Postia placenta]
2422	AATTTCCTTTCAAATTA	0	0	0	0	0	5.944	0	6.356	0	0	14.792	7.477	9.424	0	3.81	21.096	14.507	17.238	0	0	0	0	6.3386	9.85325	3.4476	pyranose dehydrogenase [Leucoagaricus meleagris]
2432	AATTTGATATATTCTGT	0	0	0	0	0	0	0	0	0	0	0	0	0	0	0	0	5.803	24.134	0	7.738	0	0	0	1.45075	6.3744	reverse transcriptase homolog [Pylaiella littoralis]
2447	AATTTTATAATTTCTTT	0	0	0	0	0	0	0	0	0	0	0	18.691	0	0	20.954	6.027	8.704	0	0	0	0	19.697	3.7382	8.92125	3.9394	reverse transcriptase [Tricholoma sejunctum]
2569	ACAAGAGAAGAGAGTAT	9.584	29.445	49.056	0	4.72	5.944	7.783	29.661	0	41.189	22.188	41.121	28.272	19.164	22.858	12.055	8.704	12.641	0	0	25.951	13.131	26.554	15.6953	10.3446	20S proteasome subunit [Laccaria bicolor]
2582	ACAAGTATTGGAAGGAA	5.477	0	11.321	21.392	0	5.944	10.377	10.593	40.266	0	0	0	0	0	22.858	0	5.803	0	0	5.159	8.65	9.848	8.0532	7.16525	4.7314	CRAL/TRIO domain-containing protein [Ajellomyces capsulatus]
2606	ACAATGAAAAGCTCGGT	0	0	0	0	9.44	0	5.189	0	34.071	14.978	0	7.477	0	0	3.81	6.027	0	0	0	0	0	0	11.3052	2.45925	0	glycosyltransferase family 2 protein [Laccaria bicolor] (low significance)
2623	ACAATTGAGAGTTATGA	24.646	0	11.321	28.523	22.026	25.758	33.726	10.593	0	0	9.861	26.168	0	0	5.715	15.068	17.408	10.343	0	25.793	8.65	16.414	7.2058	9.54775	12.24	zinc finger protein [Laccaria bicolor]
2647	ACACAAGATTCCCTGTA	0	0	20.754	0	12.586	0	18.16	6.356	0	0	12.327	7.477	4.712	23.956	0	0	0	0	32.068	0	0	0	4.9032	5.989	6.4136	glutamine:fructose-6-phosphate amidotransferase [Coprinopsis cinerea]
2674	ACACCCGAGCAAGCTGA	4.108	25.981	5.66	0	9.44	5.944	10.377	4.237	0	20.595	17.257	18.691	0	0	0	0	5.803	0	0	15.476	8.65	16.414	11.3086	1.45075	8.108	putative heat-induced catalase [Nidula niveotomentosa]
2708	ACACTAGCGTTTTGATA	0	0	13.207	0	0	0	5.189	0	0	0	0	0	0	0	5.715	0	0	0	24.668	0	0	0	0	1.42875	4.9336	histone deacetylase complex, SIN3 component [Laccaria bicolor]
2717	ACACTGCACACCTGATC	5.477	0	30.188	26.146	12.586	23.777	62.264	16.949	0	11.233	14.792	7.477	42.409	0	13.334	9.041	0	22.984	14.801	46.428	0	16.414	15.1822	5.59375	20.1254	glycoside hydrolase family 92 protein [Laccaria bicolor] (low significance)
2734	ACAGAATTTACTTTCGA	24.646	195.721	43.395	154.5	58.212	57.46	90.801	63.559	80.532	3.744	41.911	119.625	25.916	0	36.193	30.137	60.927	10.343	49.336	46.428	12.975	36.111	54.3456	31.8143	31.0386	dehydrogenase [Coprinopsis cinerea]
2990	ACCAACGCACCGGCGAA	0	0	0	0	0	0	0	0	0	0	0	0	0	0	0	33.151	49.322	76.998	44.402	121.229	112.453	128.028	0	20.6183	96.622	endoglucanase B [Aspergillus kawachii]/[Moniliophthora perniciosa]
3013	ACCACCAGAGCAGTGGT	0	0	0	0	6.293	9.907	12.972	59.322	0	0	7.396	0	11.78	0	5.715	0	5.803	0	0	0	0	0	3.8352	2.8795	0	endopolygalacturonase [Chondrostereum purpureum]
3021	ACCACGTTCATCGCTTG	0	24.249	0	0	0	0	0	0	0	0	4.931	14.953	4.712	0	7.619	0	0	0	0	0	8.65	0	4.9192	1.90475	1.73	pirin domain-containing protein [Solibacter usitatus]
3027	ACCACTCGCGAAGAGAT	26.015	20.785	18.868	0	50.345	75.292	10.377	36.017	0	16.85	27.119	22.43	40.052	9.582	13.334	42.192	20.309	11.492	0	23.214	8.65	19.697	21.2902	21.3543	12.6106	pirin [Aspergillus clavatus]
3097	ACCAGATGAACTTGGCA	0	0	0	26.146	0	5.944	0	4.237	0	0	0	0	14.136	0	0	0	0	5.746	0	0	0	0	2.8272	0	1.1492	acyl-CoA dehydrogenase family protein [Neosartorya fischeri]
3115	ACCAGTTGTACCCATCT	0	0	3.774	16.638	0	3.963	0	0	0	0	0	0	4.712	0	15.239	0	0	0	0	5.159	0	0	0.9424	3.80975	1.0318	gamma-glutamyltranspeptidase [Neosartorya fischeri]
3130	ACCATCCTGCTTCTCAC	0	0	0	28.523	0	0	0	0	0	13.106	0	0	0	0	0	0	0	0	44.402	0	0	0	2.6212	0	8.8804	formate dehydrogenase [Chaetomium globosum]
3170	ACCCCACGAGAGGAGGA	0	0	0	0	0	7.926	7.783	0	52.655	0	0	0	0	0	0	0	0	2.298	0	0	0	0	10.531	0	0.4596	myo-inositol oxygenase [Phanerochaete chrysosporium]
3204	ACCGAACGTGTAAAGGG	20.538	155.884	24.528	154.5	42.479	47.553	49.292	78.389	18.584	58.04	71.494	52.336	16.492	52.702	53.336	99.452	29.013	27.581	32.068	43.849	34.601	36.111	43.3892	58.6258	34.842	iron-sulfur cluster assembly-related protein [Cryptococcus neoformans]
3239	ACCGTCCTTCGAGATAA	12.323	10.392	5.66	0	0	0	12.972	10.593	0	0	7.396	0	0	0	0	0	0	0	0	5.159	8.65	0	1.4792	0	2.7618	phosphatidylinositol 3-kinase tor2 [Entamoeba dispar]
3275	ACCTCCAAAAAATGTAC	0	0	7.547	0	44.052	17.832	0	4.237	0	58.04	17.257	11.215	28.272	69.471	15.239	0	11.605	21.835	0	0	21.626	0	22.9568	24.0788	8.6922	polysaccharide lyase family 14 protein [Laccaria bicolor]
3314	ACCTGGGACACTGGAAA	0	0	0	0	0	0	0	0	46.461	0	0	0	0	0	0	0	5.803	2.298	7.4	0	0	0	9.2922	1.45075	1.9396	galactan 1,3-beta-galactosidase [Phanerochaete chrysosporium]
3360	ACCTTACCTGATTTCCA	1585.53	1815.18	1877.32	1884.9	2114.51	2149.79	2283	2224.57	1480.55	2136.24	1742.98	1641.11	1545.56	1820.62	1546.76	1738.89	1224.35	912.48	922.584	1269.04	1833.86	2028.76	1709.29	1582.66	1393.34	ubiquitin conjugating enzyme
3396	ACCTTGTAAATCTGGCA	15.061	0	13.207	0	0	5.944	20.755	0	2518.17	614.098	1782.43	1671.02	2200.53	620.45	491.457	349.587	565.754	183.875	256.548	245.038	194.631	167.422	1757.25	506.812	209.503	laccase 8 [Coprinopsis cinerea]
3427	ACGAATTAGATGTTGCT	21.907	29.445	30.188	83.192	0	17.832	18.16	19.068	0	9.361	24.653	26.168	16.492	0	43.812	69.315	46.421	21.835	29.602	87.698	30.276	32.828	15.3348	39.887	40.4478	glucose-6-P dehydrogenase [Laccaria bicolor]
3537	ACGCTAAAATCTACGGT	8.215	0	5.66	0	15.733	0	0	6.356	0	0	4.931	0	7.068	0	17.144	0	14.507	2.298	0	0	12.975	49.242	2.3998	7.91275	12.903	vacuolar membrane protein [Cryptococcus neoformans]
3574	ACGGCGTATTCGGGACC	0	0	9.434	11.885	0	7.926	5.189	0	0	0	0	0	0	0	0	0	0	2.298	0	10.317	12.975	0	0	0	5.118	autophagy protein Apg6 containing protein [Coccidioides posadasii]
3582	ACGGTACATAATGTACC	0	0	9.434	0	11.013	0	20.755	12.712	0	0	0	0	14.136	0	0	0	0	12.641	0	7.738	0	0	2.8272	0	4.0758	glycoside hydrolase family 27 protein [Laccaria bicolor]
3586	ACGGTGAAGGGGATTTT	0	0	0	0	0	0	0	0	0	0	0	0	23.56	0	5.715	9.041	8.704	11.492	0	10.317	8.65	19.697	4.712	5.865	10.0312	phytase [Trametes pubescens]
3633	ACGTCGACTACGTTCTC	0	0	13.207	0	0	3.963	7.783	27.542	21.682	11.233	14.792	7.477	0	0	0	0	0	2.298	0	15.476	0	0	11.0368	0	3.5548	oligosaccharyl transferase STT3 subunit [Laccaria bicolor]
3667	ACGTTTTAACTATGGCG	0	5.196	0	0	3.147	0	0	6.356	15.487	0	12.327	0	7.068	0	15.239	9.041	0	5.746	0	0	8.65	0	6.9764	6.07	2.8792	folic acid synthesis protein [Talaromyces stipitatus]
3820	ACTCCATCGGTCTTGGT	5.477	12.124	5.66	9.508	0	7.926	0	0	0	0	14.792	0	0	0	0	0	0	3.448	37.002	5.159	0	0	2.9584	0	9.1218	transketolase TktA, putative [Coccidioides posadasii]
3841	ACTCGCAGCTATTTTTA	6.846	0	28.301	23.769	42.479	7.926	38.915	12.712	0	0	0	18.691	0	50.307	38.097	21.096	17.408	4.597	0	23.214	25.951	13.131	3.7382	31.727	13.3786	oxidoreductase [Streptomyces griseoflavus]
3843	ACTCGCTTGTTGGGAAA	10.954	0	28.301	0	22.026	35.665	20.755	10.593	0	0	24.653	11.215	25.916	7.187	24.763	30.137	29.013	39.073	76.471	64.484	38.926	42.676	12.3568	22.775	52.326	oxidoreductase [Streptomyces griseoflavus]
3872	ACTCTTTTCAAGGACTT	0	0	9.434	0	0	0	0	0	0	0	0	0	7.068	0	0	0	0	18.388	0	7.738	0	0	1.4136	0	5.2252	cellulase, putative [Neosartorya fischeri]
3911	ACTGCACAACTAGGTCC	5.477	0	11.321	33.277	99.118	9.907	77.83	72.034	628.767	121.696	359.937	250.465	296.86	107.8	93.339	144.657	75.434	29.88	44.402	33.532	25.951	68.938	331.545	105.308	40.5406	glyoxal oxidase precursor [Phanerochaete chrysosporium]
3913	ACTGCCAACACAGGAGG	9.584	0	0	0	0	3.963	0	6.356	0	7.489	17.257	11.215	7.068	0	0	15.068	11.605	14.94	0	25.793	8.65	29.545	8.6058	6.66825	15.7856	glycoside hydrolase family 15 protein [Laccaria bicolor]
3920	ACTGCCTGGGCTTGGGG	0	0	0	0	0	0	0	0	0	0	0	0	0	0	3.81	0	0	6.895	17.268	25.793	17.301	9.848	0	0.9525	15.421	extracellular cellulose-binding protein (Cip2), putative [Aspergillus fumigatus]
3934	ACTGGATGAACAAACTT	0	15.588	0	0	0	13.87	0	16.949	0	0	0	0	0	0	7.619	0	0	0	0	7.738	0	0	0	1.90475	1.5476	spermidine synthase [Laccaria bicolor]
4089	ACTTTGTCTGACACATA	0	17.32	13.207	0	12.586	23.777	36.321	8.475	0	0	19.723	11.215	0	0	22.858	36.164	17.408	0	0	7.738	0	0	6.1876	19.1075	1.5476	60S ribosomal subunit, nearly identical to Rpl9Ap [Pichia pastoris]
4098	ACTTTTACAAAGTGACG	264.255	84.87	47.169	92.7	147.89	85.199	36.321	38.135	476.996	192.842	88.752	100.934	480.63	263.512	280.016	108.493	2120.85	4110.76	3095.84	2293.04	108.128	147.725	268.031	693.218	1951.1	small ribosomal subunit
4115	ACTTTTGGTCTCGTCGA	0	0	0	23.769	0	0	0	0	0	0	9.861	0	4.712	0	3.81	12.055	5.803	0	0	0	0	0	2.9146	5.417	0	fruit body-specific gene A [Agaricus bisporus]
4138	AGAAAACAAAAGTGGTA	0	0	0	0	23.599	0	0	0	0	0	14.792	7.477	0	0	0	0	0	0	0	5.159	0	0	4.4538	0	1.0318	monooxygenase [Pyrenophora tritici-repentis]
4211	AGAACCAAGTAGAAGTG	36.968	46.765	39.622	7.131	15.733	39.628	20.755	29.661	43.363	59.912	76.425	44.859	54.189	26.351	66.67	33.151	49.322	40.223	69.07	25.793	34.601	16.414	55.7496	43.8735	37.2202	NADH/ubiquinone oxidoreductase
4225	AGAACGGGTGGATGGAG	15.061	36.373	16.981	71.308	20.453	5.944	15.566	44.491	0	0	0	0	7.068	0	3.81	15.068	5.803	4.597	0	7.738	0	0	1.4136	6.17025	2.467	26S proteasome non-ATPase regulatory subunit 3 [Uncinocarpus reesii]
4274	AGAATATATTTCTGGTT	0	0	5.66	0	0	0	0	0	0	29.956	9.861	0	0	0	0	0	5.803	0	0	0	0	0	7.9634	1.45075	0	ubiquitin-protein ligase [Cryptococcus neoformans]
4308	AGAATTGGGCAGGACCC	12.323	0	5.66	0	28.319	5.944	20.755	21.186	43.363	56.167	51.772	44.859	75.393	23.956	20.954	39.178	23.21	79.296	27.135	82.539	0	91.918	54.3108	26.8245	56.1776	endo-polygalacturonase PG1 [Thanatephorus cucumeris] (low significance)
4316	AGAATTTTGTTAATGGT	88.998	64.086	88.678	47.538	11.013	116.901	217.923	61.44	86.727	26.211	69.029	56.074	94.241	50.307	62.861	30.137	124.756	136.757	263.948	103.174	60.552	88.635	66.4564	67.0153	130.613	catalase [Laccaria bicolor] (low significance)
4425	AGAGCGAGAGAATTGTA	0	0	9.434	0	53.492	19.814	28.538	4.237	0	0	19.723	11.215	0	0	0	12.055	0	20.686	0	7.738	17.301	19.697	6.1876	3.01375	13.0844	eukaryotic translation initiation factor 5B [Postia placenta]
4431	AGAGGAGTCCTACTTAT	0	0	0	0	0	0	0	0	0	0	0	7.477	4.712	28.747	0	0	14.507	0	12.334	0	0	0	2.4378	10.8135	2.4668	pyranose dehydrogenase [Leucoagaricus meleagris]
4473	AGATAGAGATATACGAG	0	0	0	0	0	0	0	0	0	0	0	0	0	0	17.144	24.109	17.408	3.448	0	12.897	12.975	0	0	14.6653	5.864	clathrin-binding protein [Cryptococcus neoformans]
4524	AGATCGTTGAATACTTC	56.137	79.674	39.622	0	36.186	13.87	25.943	31.78	126.992	0	9.861	37.383	16.492	0	43.812	6.027	8.704	31.029	0	10.317	8.65	9.848	38.1456	14.6357	11.9688	histone acetyltransferase, GCN5 superfamily [Laccaria bicolor]
4526	AGATCTATGCGCGCTAC	78.044	48.497	543.386	380.308	99.118	59.441	799.052	313.558	0	114.207	123.266	89.719	28.272	0	28.573	69.315	142.164	118.37	167.743	245.038	108.128	19.697	71.0928	60.013	131.795	tripeptidyl-peptidase 1 precursor [Pyrenophora tritici-repentis]
4583	AGATTAGGAGAAGTCTT	4.108	15.588	35.848	0	0	3.963	31.132	6.356	145.577	0	7.396	18.691	21.204	0	40.002	21.096	23.21	68.953	29.602	54.166	69.202	128.028	38.5736	21.077	69.9902	ornithine aminotransferase [Agaricus bisporus]
4602	AGATTGTCAAAGGACTT	0	0	18.868	19.015	9.44	11.888	28.538	0	0	0	9.861	0	0	21.56	0	6.027	11.605	3.448	0	23.214	12.975	13.131	1.9722	9.798	10.5536	glutamate carboxypeptidase, putative [Penicillium marneffei]
4605	AGATTGTTCTTGTTGGT	0	0	0	16.638	7.866	5.944	5.189	0	0	0	7.396	0	7.068	0	3.81	0	0	0	0	10.317	8.65	0	2.8928	0.9525	3.7934	heat shock protein 70 [Pichia stipitis]
4638	AGCAAGACAAGATAAAT	227.287	122.975	64.15	190.154	193.516	128.789	77.83	50.847	610.183	310.793	150.385	157.008	614.924	189.249	407.642	69.315	1354.91	1711.19	1480.08	1201.98	60.552	98.483	368.659	505.278	910.456	mitochondrial 28S rRNA gene
4645	AGCAAGATGGCCGGTGA	0	0	0	0	6.293	0	0	0	12.39	9.361	0	0	0	0	0	0	11.605	0	12.334	0	0	0	4.3502	2.90125	2.4668	cell division control protein 48 [Candida tropicalis]
4659	AGCAATTAACCCGTCCC	24.646	0	9.434	0	4.72	17.832	23.349	76.271	0	0	22.188	22.43	37.696	33.538	26.668	42.192	58.026	14.94	34.535	12.897	21.626	39.393	16.4628	40.106	24.6782	thioredoxin [Laccaria bicolor]
4676	AGCAGAATAAATCTTAT	0	0	18.868	0	0	17.832	38.915	38.135	61.948	20.595	0	22.43	7.068	0	11.429	9.041	11.605	21.835	0	0	17.301	16.414	22.4082	8.01875	11.11	carrier protein YMC1, mitochondrial precursor [Candida tropicalis]
4677	AGCAGATCGTGTCACCC	0	0	0	0	0	5.944	0	0	0	0	0	7.477	4.712	0	0	57.26	95.743	109.176	180.077	79.96	73.527	128.028	2.4378	38.2507	114.154	acyl-CoA synthetase [Coprinopsis cinerea]
4719	AGCCAGAGTCTCGGTGA	0	0	7.547	0	6.293	0	0	14.83	24.779	0	0	0	0	0	0	0	0	0	0	0	0	0	4.9558	0	0	fruit body-specific gene C [Agaricus bisporus]
4746	AGCCGTACAGTATTTCG	13.692	13.856	7.547	0	6.293	9.907	0	10.593	0	0	0	0	4.712	0	5.715	6.027	0	8.045	0	7.738	25.951	9.848	0.9424	2.9355	10.3164	ubiquitin-conjugating enzyme9 [Coprinopsis cinerea]
4774	AGCCTTACGGATATCAG	76.675	36.373	77.357	130.731	39.332	71.33	59.669	63.559	40.266	28.084	71.494	48.598	51.833	62.285	30.478	84.383	58.026	49.416	51.803	79.96	47.576	16.414	48.055	58.793	49.0338	tripeptidyl peptidase I precursor [Laccaria bicolor]
4786	AGCGATTTCGATTCTGT	0	0	0	0	0	0	0	0	46.461	0	9.861	11.215	11.78	0	0	0	0	54.013	44.402	175.396	73.527	101.766	15.8634	0	89.8208	cellobiohydrolase I-I [Volvariella volvacea]
4803	AGCGTCAAATATAAAGA	31.492	0	75.47	85.569	51.919	17.832	83.018	52.966	80.532	31.828	36.98	0	18.848	23.956	13.334	42.192	20.309	50.566	0	25.793	47.576	0	33.6376	24.9477	24.787	L-serine dehydratase [Corynebacterium]/hypothetical protein [Laccaria bicolor]
4837	AGCTCTATGACGAGTTT	41.076	57.158	22.641	47.538	36.186	47.553	31.132	48.729	71.24	0	49.307	63.551	44.765	62.285	30.478	66.301	34.816	12.641	71.537	61.904	43.251	29.545	45.7726	48.47	43.7756	similar to ars-translocating ATPase [Rhodotorula glutinis]
4841	AGCTCTGAGTTTGTGAA	5.477	0	0	0	3.147	0	0	0	0	0	0	0	9.424	0	0	0	14.507	4.597	39.469	41.27	12.975	36.111	1.8848	3.62675	26.8844	MFS sugar transporter, putative [Talaromyces stipitatus]
4859	AGCTGCAAGATTCTTGT	6.846	0	7.547	0	0	17.832	12.972	6.356	0	18.722	0	0	0	0	7.619	0	0	0	0	5.159	0	0	3.7444	1.90475	1.0318	40S ribosomal protein S11 [Talaromyces stipitatus]
4887	AGCTTGAGAAATTGGAG	0	0	0	0	0	41.609	5.189	33.898	136.285	46.806	39.445	41.121	28.272	0	11.429	24.109	8.704	25.283	0	10.317	8.65	39.393	58.3858	11.0605	16.7286	clathrin coat assembly protein ap17 [Ajellomyces capsulatus]
4901	AGCTTTGGTCCGGAGGA	42.445	183.597	43.395	154.5	133.73	85.199	166.037	156.779	114.603	82.379	56.702	82.242	101.309	134.151	89.529	141.643	92.842	139.056	66.604	121.229	90.828	124.746	87.447	114.541	108.493	cytidine deaminase [Uncinocarpus reesii]
4950	AGGAGATCAAGCGTATT	0	22.517	0	0	0	0	0	8.475	0	0	0	0	0	31.142	0	0	0	4.597	0	0	0	0	0	7.7855	0.9194	syntaxin-like protein [Laccaria bicolor]
4954	AGGAGCATTCTGAACCT	2.738	0	15.094	16.638	6.293	15.851	0	6.356	21.682	13.106	0	7.477	14.136	0	19.049	0	5.803	14.94	0	10.317	12.975	0	11.2802	6.213	7.6464	CipC1 protein, concanamycin induced protein C [Laccaria bicolor]
4990	AGGCAAAGAGCACTTTA	49.291	57.158	28.301	54.669	0	65.385	44.103	67.796	80.532	20.595	34.515	63.551	68.325	74.262	32.383	12.055	40.618	29.88	0	38.69	25.951	49.242	53.5036	39.8295	28.7526	pre-rRNA-processing protein PNO1 [Ajellomyces dermatitidis]
4995	AGGCACCGGTATACGTA	0	71.014	11.321	52.292	22.026	9.907	41.509	42.373	0	0	14.792	22.43	23.56	0	11.429	0	11.605	2.298	27.135	10.317	0	0	12.1564	5.7585	7.95	D-lactonohydrolase-like protein [Postia placenta]
5013	AGGCCGAGAACGCATAT	9.584	0	26.415	0	0	15.851	12.972	0	0	0	22.188	18.691	0	23.956	13.334	0	11.605	12.641	0	5.159	0	36.111	8.1758	12.2237	10.7822	pre-rRNA processing protein Mrd1 [Ajellomyces dermatitidis]
5032	AGGCTCGTTGGTGCAGC	6.846	34.641	9.434	16.638	11.013	7.926	18.16	21.186	24.779	14.978	12.327	0	11.78	0	0	6.027	0	0	0	7.738	8.65	0	12.7728	1.50675	3.2776	L-mandelate dehydrogenase [Rhodotorula graminis]
5102	AGGTCTCGAGCAGTTGG	98.582	116.047	152.827	316.131	132.157	152.566	259.432	266.948	250.887	56.167	155.315	48.598	207.331	196.436	173.343	138.629	147.966	187.323	103.606	121.229	125.429	29.545	143.66	164.094	113.426	disulfide oxidoreductase, thioredoxin [Laccaria bicolor]
5104	AGGTGAAAGTCTGGAAT	0	0	0	0	15.733	0	12.972	8.475	0	0	9.861	0	14.136	0	0	0	0	0	0	5.159	0	0	4.7994	0	1.0318	glutamine synthetase catalytic domain-containing protein [Coccidioides posadasii]
5110	AGGTGCCCAGGAGACAG	0	20.785	11.321	33.277	23.599	0	7.783	4.237	37.169	0	0	7.477	0	40.725	15.239	0	5.803	11.492	19.734	0	17.301	0	8.9292	15.4417	9.7054	vesicle budding-related protein [Laccaria bicolor]
5143	AGGTTTATAAACTTCAG	5.477	6.928	0	0	0	3.963	0	0	0	0	0	0	0	0	9.524	0	11.605	11.492	0	7.738	0	0	0	5.28225	3.846	DNA-directed DNA polymerase (EC 2.7.7.7) - Podospora anserina mitochondrion plasmid pAL2-1
5167	AGTAACAATACTAGTGC	62.983	31.177	32.075	35.654	55.065	31.702	36.321	65.678	0	37.445	64.098	52.336	44.765	21.56	36.193	36.164	37.717	37.924	54.27	33.532	90.828	42.676	39.7288	32.9085	51.846	putative outer membrane protein [Escherichia coli]
5263	AGTATTTCGCTGAGAAT	0	0	0	0	0	0	0	0	0	0	0	0	14.136	167.689	68.575	159.725	176.979	205.71	152.942	319.839	134.079	160.856	2.8272	143.242	194.685	deuterolysin M35 metalloprotease [Laccaria bicolor]
5274	AGTATTTTGCTGAGAAT	62.983	25.981	81.131	292.362	37.759	9.907	132.31	167.372	40.266	9.361	39.445	0	35.34	153.316	62.861	159.725	133.46	106.877	108.539	193.451	138.404	170.704	24.8824	127.34	143.595	deuterolysin M35 metalloprotease [Laccaria bicolor]
5386	AGTGAAATGGTATACAT	0	6.928	0	0	0	0	5.189	0	92.921	0	0	0	0	35.933	15.239	0	26.112	29.88	111.006	15.476	0	16.414	18.5842	19.321	34.5552	retron-type reverse transcriptase [Acidaminococcus]
5390	AGTGAATATGATCGTTA	9.584	6.928	0	0	0	0	0	0	0	0	0	0	0	0	0	21.096	0	6.895	0	0	0	0	0	5.274	1.379	endodeoxyribonuclease [Cryptococcus neoformans]
5508	AGTGTTCTCAAAAGTAC	15.061	0	0	0	0	0	7.783	10.593	0	13.106	0	0	0	0	0	0	0	0	0	0	0	0	2.6212	0	0	ER-associated protein catabolism-related protein [Cryptococcus neoformans]
5561	AGTTGATTGCAGCTGCT	0	0	0	0	0	0	0	4.237	0	0	0	0	40.052	0	0	0	8.704	5.746	0	5.159	0	6.566	8.0104	2.176	3.4942	CipC1 protein, concanamycin induced protein C [Laccaria bicolor]
5594	AGTTTCTGTGTTCTGAT	428.559	195.721	435.841	377.931	154.183	279.374	140.093	273.304	405.756	439.979	379.66	463.548	428.797	531.814	466.693	394.792	171.177	135.608	101.139	234.721	220.582	298.733	423.548	391.119	198.157	histone H3 [Laccaria bicolor].
6054	ATAGAGACATCCTTAGA	84.89	67.55	43.395	40.408	66.078	65.385	83.018	80.508	0	20.595	51.772	71.028	70.681	0	9.524	30.137	37.717	73.55	51.803	38.69	43.251	22.979	42.8152	19.3445	46.0546	iron-sulfur cluster assembly protein IscA [Tolumonas auensis] (low significance)
6055	ATAGAGCAAAACCGTGG	0	0	9.434	28.523	0	9.907	28.538	0	0	20.595	9.861	44.859	61.257	33.538	30.478	69.315	66.73	33.327	27.135	15.476	0	19.697	27.3144	50.0152	19.127	short chain dehydrogenase [Postia placenta]
6102	ATAGGAATAGTAGGACG	47.922	13.856	26.415	30.9	59.785	41.609	31.132	52.966	0	9.361	14.792	26.168	11.78	0	43.812	33.151	14.507	39.073	0	36.111	21.626	16.414	12.4202	22.8675	22.6448	glycosyltransferase family 2 protein [Laccaria bicolor] (low significance)
6114	ATAGGCTTATTTCTCGC	13.692	0	0	0	0	3.963	7.783	0	0	0	0	0	0	0	5.715	0	0	6.895	0	0	0	0	0	1.42875	1.379	cell cycle-related protein [Cryptococcus neoformans]
6186	ATAGTTTTGCACGTACC	972.131	919.716	2007.51	1300.18	1471.03	1814.94	1317.92	1286.01	2007.1	3094.83	2694.6	3715.86	2577.5	4395.85	3118.27	3073.96	4468	2444.39	2518.61	2648.99	2495.6	3030.01	2817.98	3764.02	2627.52	peptidyl-prolyl cis-trans isomerase/cyclophilin [Aspergillus fumigatus]
6228	ATATACTATCCAAATCT	0	0	0	0	0	0	0	21.186	0	11.233	0	0	0	0	0	12.055	0	0	0	0	8.65	0	2.2466	3.01375	1.73	glycosyl hydrolase family 43 protein, putative [Aspergillus flavus]
6278	ATATATCTGTATTTGTA	10.954	32.909	60.376	57.046	36.186	25.758	44.103	21.186	120.798	39.317	39.445	52.336	25.916	55.098	43.812	24.109	8.704	36.775	39.469	41.27	38.926	16.414	55.5624	32.9308	34.5708	glutamate 5-kinase [Laccaria bicolor]
6280	ATATATGGAAAGTGGAG	9.584	29.445	0	30.9	0	0	15.566	0	46.461	0	0	7.477	0	0	0	0	0	6.895	59.203	0	0	16.414	10.7876	0	16.5024	glycosyltransferase family 39 protein [Laccaria bicolor]
6414	ATATTATTGATGCGATT	112.274	81.406	147.167	211.546	80.238	215.97	160.848	228.813	473.898	286.454	263.79	153.27	195.55	131.756	228.584	144.657	113.151	83.893	101.139	92.856	56.227	78.787	274.592	154.537	82.5804	60S ribosomal protein L12 [Postia placenta]
6500	ATCAAAAATAAAAAAAA	28.753	39.837	15.094	0	0	3.963	7.783	0	0	5.617	0	0	4.712	0	0	0	0	0	0	0	0	0	2.0658	0	0	pyruvate carboxylase [Laccaria bicolor]
6514	ATCAAAGCCGAGAACGA	28.753	15.588	18.868	11.885	17.306	19.814	36.321	23.305	0	0	19.723	0	14.136	0	13.334	12.055	11.605	4.597	0	0	12.975	0	6.7718	9.2485	3.5144	mitochondrion protein [Cryptococcus neoformans]
6517	ATCAAATACAAGTATGT	67.091	39.837	37.735	38.031	99.118	45.572	57.075	12.712	142.479	52.423	51.772	41.121	54.189	0	66.67	75.342	69.631	83.893	49.336	72.222	21.626	32.828	68.3968	52.9108	51.981	ER-to-Golgi transport-related protein [Cryptococcus neoformans]
6546	ATCAACACGGAGTGTTC	10.954	0	0	0	0	0	12.972	0	0	18.722	0	0	0	0	0	6.027	0	0	0	0	0	0	3.7444	1.50675	0	RNA-binding protein [Coprinus cinereus]
6563	ATCAAGAGCTTTTCGGA	20.538	77.942	33.962	68.931	42.479	41.609	33.726	59.322	65.045	46.806	32.049	44.859	98.953	143.734	70.48	51.233	46.421	56.312	44.402	59.325	43.251	0	57.5424	77.967	40.658	SGT1 and CS domain protein [Penicillium marneffei]/cochaperone [Laccaria bicolor]
6580	ATCAATCTCGCTAATGA	0	5.196	0	28.523	0	3.963	0	0	0	0	0	14.953	14.136	0	0	0	0	0	0	0	0	0	5.8178	0	0	nuclear condensin complex subunit Smc4, putative [Talaromyces stipitatus]
6591	ATCAATTAATTGGAAAG	0	10.392	9.434	0	0	3.963	5.189	0	0	22.467	0	0	7.068	0	0	0	5.803	5.746	0	0	0	0	5.907	1.45075	1.1492	calcium-binding EF-hand domain-containing protein [Laccaria bicolor]
6621	ATCACTGCTTCTGGTGA	36.968	159.348	58.489	114.092	102.264	105.013	70.047	144.067	46.461	31.828	78.89	52.336	84.817	26.351	38.097	93.424	34.816	21.835	0	43.849	17.301	19.697	58.8664	48.172	20.5364	putative cyclophilin [Pleurotus sp.]
6631	ATCAGAGGGCTCTGGAT	0	0	0	0	0	0	7.783	0	0	29.956	14.792	33.645	21.204	40.725	13.334	36.164	11.605	12.641	0	12.897	0	19.697	19.9194	25.457	9.047	aminopeptidase P [Microsporum canis]
6666	ATCAGTTTCGCAGAGCC	0	22.517	0	0	0	0	5.189	4.237	0	0	0	0	0	0	0	0	0	8.045	0	0	0	0	0	0	1.609	glycosyltransferase family 4 protein [Laccaria bicolor]
6726	ATCCAGAGACCTACAAA	0	19.053	0	0	0	0	0	0	0	0	0	0	0	0	0	0	0	0	17.268	0	0	13.131	0	0	6.0798	cytochrome P450 [Agaricus bisporus]
6735	ATCCATCGGTCGGCAAA	20.538	25.981	22.641	16.638	12.586	9.907	0	0	0	0	22.188	0	16.492	21.56	13.334	0	5.803	0	0	0	0	19.697	7.736	10.1742	3.9394	endonuclease/exonuclease/phosphatase family protein [Pyrenophora tritici-repentis]
6737	ATCCATCGTGCGATCTT	8.215	0	0	21.392	0	5.944	0	4.237	52.655	0	4.931	0	25.916	40.725	0	21.096	5.803	2.298	0	25.793	0	19.697	16.7004	16.906	9.5576	threonyl-tRNA synthetase [Laccaria bicolor]
6753	ATCCCCAAGATGAGCCT	27.384	15.588	26.415	0	3.147	17.832	15.566	10.593	0	0	7.396	0	4.712	0	5.715	30.137	23.21	19.537	22.201	59.325	21.626	19.697	2.4216	14.7655	28.4772	mitogen activated protein kinase-like protein [Postia placenta]
6757	ATCCCGTTGAAGTTCAA	0	0	0	0	0	0	0	0	58.85	91.74	34.515	59.813	68.325	19.164	30.478	27.123	46.421	18.388	19.734	20.635	0	6.566	62.6486	30.7965	13.0646	putative laccase [uncultured Termitomyces]
6786	ATCCGAAAGTAAAAGAA	12.323	0	7.547	26.146	28.319	21.795	15.566	12.712	0	28.084	17.257	0	14.136	0	7.619	6.027	11.605	5.746	14.801	12.897	0	29.545	11.8954	6.31275	12.5978	chain A, mannitol dehydrogenase [Agaricus Bisporus]
6807	ATCCTACTCTTCTACTC	5.477	0	0	0	12.586	15.851	0	14.83	0	0	0	0	0	0	0	0	0	8.045	0	0	0	0	0	0	1.609	CorA-like Mg2+ transporter protein [Laccaria bicolor]
6810	ATCCTCAAGTCTATGCT	19.169	0	13.207	0	0	5.944	0	0	0	0	0	0	0	0	3.81	0	14.507	18.388	0	7.738	8.65	6.566	0	4.57925	8.2684	cytochrome P450 sterol C22-desaturase [Laccaria bicolor]
6819	ATCCTGATCGGAATTGA	0	0	0	0	0	3.963	0	0	0	14.978	0	0	0	0	9.524	0	0	0	24.668	0	0	0	2.9956	2.381	4.9336	20S proteasome subunit [Laccaria bicolor]
6862	ATCGATCCAAATCGTTA	13.692	0	0	0	0	0	0	0	0	0	0	0	0	0	0	9.041	14.507	4.597	0	0	0	0	0	5.887	0.9194	cytochrome P450 [Aspergillus clavatus]
6876	ATCGCCCAGCTTGATCC	0	0	0	0	3.147	5.944	0	0	130.09	13.106	69.029	33.645	233.247	107.8	95.244	105.479	113.151	19.537	108.539	43.849	0	0	95.8234	105.418	34.385	POXA3b laccase small subunit [Pleurotus ostreatus]
6879	ATCGCGAGGAGCGGGCT	6.846	0	3.774	0	0	0	5.189	23.305	0	0	0	0	0	0	0	0	5.803	0	9.867	0	0	0	0	1.45075	1.9734	NAD-dependent formate dehydrogenase [Ceriporiopsis subvermispora]
6887	ATCGCTTTGGACTCCCG	23.276	3.464	43.395	0	22.026	15.851	10.377	29.661	0	14.978	0	0	7.068	0	19.049	0	5.803	24.134	4.934	15.476	0	0	4.4092	6.213	8.9088	Nucleoside-diphosphate-sugar epimerase [Coprinus cinereus]
6906	ATCGTTGAAGCATTCAA	28.753	24.249	0	0	40.906	0	0	0	0	0	4.931	11.215	14.136	0	0	0	0	0	17.268	20.635	0	0	6.0564	0	7.5806	hexokinase [Laccaria bicolor]
6934	ATCTATGTCTATCTTAC	76.675	15.588	32.075	90.323	59.785	49.534	15.566	144.067	61.948	129.185	59.168	63.551	61.257	74.262	22.858	39.178	46.421	44.82	108.539	54.166	21.626	19.697	75.0218	45.6797	49.7696	emopamil-binding protein [Laccaria bicolor]
6967	ATCTCGGAAAGGCTTGT	4.108	0	33.962	4.754	4.72	3.963	0	0	0	0	0	7.477	9.424	38.329	5.715	18.082	11.605	0	0	0	8.65	0	3.3802	18.4327	1.73	vesicular-fusion protein SEC17 [Laccaria bicolor]
6977	ATCTCTCTCCAAGGCAA	61.614	93.53	116.979	26.146	44.052	39.628	62.264	55.085	24.779	0	78.89	29.906	63.613	4.791	60.956	27.123	37.717	11.492	0	15.476	12.975	0	39.4376	32.6467	7.9886	ribonucleotide reductase, beta subunit [Laccaria bicolor]
6983	ATCTCTTTTATACCAAC	0	0	0	0	0	0	0	0	71.24	0	22.188	0	9.424	0	0	9.041	0	8.045	39.469	10.317	0	0	20.5704	2.26025	11.5662	CEL4b mannanase [Agaricus bisporus]
7033	ATCTTCATAACCTCATC	4.108	0	0	0	0	5.944	0	0	0	9.361	9.861	7.477	23.56	0	3.81	0	0	0	0	5.159	0	0	10.0518	0.9525	1.0318	40S ribosomal protein S2 [Postia placenta]
7123	ATGAAAAATATATTATC	24.646	0	18.868	0	0	0	15.566	4.237	0	0	7.396	0	0	0	0	0	0	2.298	44.402	0	12.975	0	1.4792	0	11.935	tRNA (guanine-N7)-methyltransferase [Cryptococcus neoformans]
7126	ATGAAAACGCTAAACAG	0	0	0	0	0	0	0	0	0	0	0	0	0	0	0	9.041	17.408	13.791	27.135	12.897	0	0	0	6.61225	10.7646	reverse transcriptase homologue COI iA grp II protein [Podospora anserina]
7129	ATGAAACCTGGTACCTA	0	0	0	0	0	0	0	0	0	0	0	14.953	32.984	0	5.715	0	0	3.448	0	7.738	0	0	9.5874	1.42875	2.2372	chain A, rhamnogalacturonan lyase [Aspergillus aculeatus]
7132	ATGAAAGAGGCAGATGA	99.952	29.445	58.489	137.862	66.078	77.274	83.018	127.118	328.322	168.502	103.544	149.532	146.074	95.822	139.056	235.067	188.585	101.131	44.402	149.602	43.251	147.725	179.195	164.633	97.2222	calmodulin A [Ajellomyces dermatitidis]
7159	ATGAAGATTGTAGACAC	34.23	13.856	3.774	33.277	3.147	27.739	18.16	44.491	0	0	22.188	11.215	14.136	67.076	17.144	18.082	34.816	41.372	0	30.952	0	32.828	9.5078	34.2795	21.0304	amidase protein [Paracoccidioides brasiliensis]
7205	ATGACACTCTTGAACGG	56.137	13.856	62.263	33.277	59.785	17.832	64.858	61.44	0	0	7.396	0	11.78	0	3.81	0	0	11.492	0	7.738	0	0	3.8352	0.9525	3.846	O-methyltransferase [Laccaria bicolor]
7333	ATGATTCTCAGCAGTGG	0	0	0	0	22.026	15.851	0	4.237	0	9.361	17.257	11.215	23.56	0	7.619	6.027	5.803	0	14.801	7.738	0	0	12.2786	4.86225	4.5078	cell cycle-related protein [Cryptococcus neoformans]
7338	ATGATTTGCTACGTGCC	16.43	20.785	16.981	0	12.586	19.814	12.972	4.237	0	33.7	7.396	0	16.492	0	9.524	0	8.704	2.298	0	20.635	0	16.414	11.5176	4.557	7.8694	helicase [Cryptococcus neoformans]
7381	ATGCATCGACGAAAAGA	28.753	38.105	52.829	95.077	26.746	41.609	64.858	50.847	58.85	5.617	51.772	18.691	58.901	11.978	28.573	18.082	63.829	35.626	0	38.69	43.251	75.504	38.7662	30.6155	38.6142	cytochrome P450 [Laccaria bicolor]
7390	ATGCCAATCGTCAGTAA	9.584	19.053	7.547	0	0	5.944	12.972	8.475	0	0	0	29.906	0	0	0	0	5.803	4.597	0	30.952	0	9.848	5.9812	1.45075	9.0794	pre-mRNA-splicing factor CLF1 [Ajellomyces capsulatus]
7458	ATGCTGTTTTGCCCTCT	0	0	0	0	0	0	0	0	0	0	7.396	0	0	16.769	9.524	0	0	4.597	34.535	0	0	0	1.4792	6.57325	7.8264	L-serine dehydratase, putative [Talaromyces stipitatus]
7547	ATGGGATCCGAGATGAC	8.215	0	5.66	14.262	12.586	7.926	54.481	29.661	61.948	0	7.396	14.953	35.34	0	5.715	15.068	14.507	4.597	0	33.532	30.276	26.262	23.9274	8.8225	18.9334	proline iminopeptidase [Aspergillus fumigatus]
7572	ATGGTAAGGCCCGACAA	0	0	9.434	0	14.16	0	0	0	0	0	0	0	0	0	0	0	5.803	10.343	0	0	0	0	0	1.45075	2.0686	ochratoxin A non-ribosomal peptide synthetase [Pyrenophora tritici-repentis ]
7583	ATGGTCCTATGCAACAG	27.384	24.249	45.282	47.538	18.88	63.404	101.179	103.813	40.266	138.546	364.868	179.438	183.77	88.636	123.817	57.26	75.434	51.715	14.801	64.484	43.251	42.676	181.378	86.2867	43.3854	O-methyltransferase GliM [Aspergillus fumigatus]
7614	ATGTAAGAGAAATATCA	79.414	109.119	147.167	202.038	73.945	65.385	153.065	82.627	61.948	43.062	76.425	115.887	141.362	76.658	59.051	207.944	356.86	1248.05	1085.39	1158.13	899.627	1447.7	87.7368	175.128	1167.78	acetyl xylan esterase [Aspergillus fumigatus]
7618	ATGTACAATGAAATTCT	12.323	0	16.981	0	0	7.926	0	16.949	30.974	5.617	12.327	0	14.136	0	0	0	20.309	6.895	0	41.27	17.301	13.131	12.6108	5.07725	15.7194	mitogen-activated protein kinase sty1 [Sclerotinia sclerotiorum]
7639	ATGTAGCGTATCGCTTT	17.8	19.053	39.622	152.123	67.652	27.739	44.103	69.915	0	13.106	34.515	22.43	42.409	0	62.861	18.082	11.605	51.715	61.67	15.476	25.951	59.09	22.492	23.137	42.7804	glycoside hydrolase family 20 protein [Laccaria bicolor]
7673	ATGTATTTATACTTCAA	20.538	0	0	0	0	7.926	0	0	154.869	0	0	0	30.628	16.769	20.954	0	95.743	112.623	0	38.69	0	0	37.0994	33.3665	30.2626	putative LAGLIDADG endonuclease [Ustilago maydis]
7681	ATGTCACCTCACGTTCC	0	0	13.207	19.015	0	0	7.783	4.237	58.85	39.317	9.861	14.953	7.068	0	0	12.055	8.704	26.432	19.734	15.476	12.975	36.111	26.0098	5.18975	22.1456	annexin ANXC3.2 [Neosartorya fischeri]
7689	ATGTCCAACCCACCATT	0	0	3.774	0	0	3.963	0	0	0	0	0	7.477	0	31.142	7.619	0	11.605	0	0	5.159	0	0	1.4954	12.5915	1.0318	aspartyl aminopeptidase [Laccaria bicolor]
7759	ATGTTATCTGGAAGGAA	43.814	19.053	9.434	92.7	53.492	37.646	90.801	84.745	40.266	93.612	19.723	22.43	54.189	81.449	62.861	99.452	60.927	22.984	22.201	67.063	21.626	59.09	46.044	76.1723	38.5928	gamma interferon-inducible lysosomal thiol reductase [Laccaria bicolor]
7783	ATGTTCACAAAGTCCAT	0	0	0	0	22.026	0	0	0	0	13.106	0	0	9.424	0	5.715	0	0	0	0	0	0	0	4.506	1.42875	0	chitinase [Taiwanofungus camphoratus]
7840	ATTAAAGGAAAGACCCC	130.074	207.845	211.317	249.577	147.89	146.622	155.659	180.084	179.648	78.634	123.266	85.981	129.582	138.942	158.104	168.766	127.657	163.189	170.209	162.499	121.104	233.077	119.422	148.367	170.016	S-phase kinase-associated protein 1A-like protein [Postia placenta]
7874	ATTACATCGAGAAGGAA	80.783	168.008	58.489	0	51.919	35.665	70.047	38.135	61.948	24.339	54.237	22.43	87.173	110.196	43.812	33.151	78.335	80.445	0	87.698	38.926	95.201	50.0254	66.3735	60.454	protein disulfide isomerase [Laccaria bicolor]
7882	ATTACCTTTCCGGCAAG	52.03	12.124	28.301	4.754	18.88	21.795	18.16	6.356	0	0	7.396	0	9.424	0	0	171.78	145.065	70.102	101.139	92.856	99.478	151.008	3.364	79.2113	102.917	phenylalanine ammonia-lyase [Coprinopsis cinerea]
8068	ATTCAGACTGGGCTTCG	0	19.053	3.774	0	0	5.944	0	8.475	0	7.489	0	11.215	44.765	16.769	0	12.055	23.21	6.895	0	10.317	17.301	0	12.6938	13.0085	6.9026	polysaccharide lyase family 14 protein [Laccaria bicolor]
8187	ATTGAGAGCGGAGTTAA	50.66	67.55	37.735	68.931	70.798	43.59	41.509	42.373	83.629	9.361	34.515	26.168	47.121	88.636	49.527	54.246	8.704	41.372	12.334	54.166	0	0	40.1588	50.2783	21.5744	predicted protein [Laccaria bicolor]
8203	ATTGATATGGCGCGGGA	0	0	0	0	12.586	0	0	8.475	55.753	39.317	29.584	67.289	98.953	31.142	89.529	9.041	23.21	17.238	34.535	23.214	21.626	16.414	58.1792	38.2305	22.6054	candidate polysaccharide deacetylase from carbohydrate esterase family CE4 [Postia placenta]
8640	ATTTTTGGCGTTGCGCA	0	0	3.774	0	4.72	0	0	0	173.453	63.656	170.107	119.625	146.074	150.92	72.385	81.369	89.94	51.715	54.27	43.849	21.626	13.131	134.583	98.6535	36.9182	fumarylacetoacetate hydrolase family protein [Aspergillus flavus]
8786	CAAAGTCTTACTTCCAA	0	0	3.774	0	0	0	0	10.593	0	0	0	7.477	21.204	0	5.715	15.068	5.803	3.448	0	0	0	0	5.7362	6.6465	0.6896	40S ribosomal protein S10 [Postia placenta]
8796	CAAATAAAGTAAATAAA	483.327	83.138	58.489	173.515	231.275	110.957	51.886	31.78	529.651	136.674	120.801	134.578	372.253	297.049	287.635	75.342	1424.54	2251.32	1864.9	1201.98	56.227	68.938	258.791	521.141	1088.67	mitochondrial 28S rRNA gene
8827	CAAATTGCGCATAGGGA	0	0	0	0	0	0	0	0	0	0	0	0	0	23.956	0	0	0	22.984	0	7.738	0	0	0	5.989	6.1444	pre-mRNA splicing factor [Cryptococcus neoformans]
8854	CAACACGACGTTGGCCA	4.108	0	16.981	11.885	22.026	11.888	0	12.712	0	16.85	7.396	18.691	11.78	9.582	7.619	9.041	0	0	19.734	18.055	0	0	10.9434	6.5605	7.5578	GDSL lipase/acylhydrolase family protein [Aspergillus flavus]
8897	CAACCTACAGATACCAC	23.276	107.387	54.716	40.408	39.332	103.032	20.755	33.898	0	0	14.792	22.43	23.56	33.538	5.715	0	0	32.178	0	7.738	17.301	19.697	12.1564	9.81325	15.3828	oxaloacetate carrier [Cryptococcus neoformans]
8940	CAACTTTGACTGCCATC	10.954	0	0	0	0	17.832	7.783	0	0	0	0	0	0	0	0	0	0	6.895	0	0	0	0	0	0	1.379	fumarate reductase flavoprotein subunit [Paracoccidioides brasiliensis]
8959	CAAGAAGCGATGGACTA	8.215	6.928	0	0	0	7.926	0	0	0	56.167	9.861	11.215	35.34	19.164	7.619	12.055	5.803	3.448	22.201	10.317	12.975	19.697	22.5166	11.1602	13.7276	putative chitin deacetylase [Lentinula edodes]
8971	CAAGAGATGGATGGTCT	0	0	0	0	0	0	0	0	0	0	7.396	0	4.712	21.56	3.81	0	0	5.746	0	10.317	0	0	2.4216	6.3425	3.2126	ATPase [Cryptococcus neoformans]
8975	CAAGAGGTCAAAAGGTT	0	0	0	0	3.147	0	0	12.712	0	9.361	12.327	0	0	0	0	0	0	0	17.268	7.738	0	0	4.3376	0	5.0012	cytoplasm protein [Cryptococcus neoformans]
9009	CAAGGAGAGCACCTGTA	0	10.392	7.547	0	7.866	0	5.189	10.593	6.195	0	0	0	0	0	0	0	0	6.895	0	0	0	0	1.239	0	1.379	MAP kinase phosphatase [Cryptococcus neoformans]
9017	CAAGGGATAATGATACC	12.323	0	7.547	0	0	3.963	5.189	0	0	0	0	0	0	0	0	0	0	0	0	0	0	19.697	0	0	3.9394	cytosine-purine permease [Laccaria bicolor]
9037	CAAGTGAAGCTTACTTT	0	0	0	0	26.746	0	0	0	0	0	4.931	0	0	0	0	9.041	0	0	0	0	0	0	0.9862	2.26025	0	carbohydrate esterase family 9 protein [Laccaria bicolor]
9123	CAATATACTGGATCTAA	0	0	0	0	3.147	0	0	0	0	0	12.327	7.477	23.56	0	5.715	6.027	8.704	13.791	0	15.476	17.301	0	8.6728	5.1115	9.3136	geranylgeranyltransferase beta subunit [Cryptococcus neoformans]
9124	CAATATATCACAGCCGA	0	0	0	14.262	0	0	12.972	0	0	0	4.931	0	0	0	0	0	0	8.045	0	0	0	16.414	0.9862	0	4.8918	oxoprolinase [Cryptococcus neoformans]
9217	CAATGAGAAGAGTGGAG	8.215	0	0	0	0	0	7.783	10.593	27.876	0	0	0	0	0	0	0	0	0	0	0	0	0	5.5752	0	0	vacuolar assembling protein VPS41 [Laccaria bicolor]
9226	CAATGGGACTATCATAA	108.167	230.362	37.735	204.415	75.518	106.994	132.31	152.542	77.434	76.762	145.454	108.41	141.362	79.053	83.814	162.739	116.052	139.056	9.867	180.554	77.852	147.725	109.884	110.415	111.011	translation initiation factor SUI1, putative [Talaromyces stipitatus]
9237	CAATTAGATGAACTTAT	0	0	9.434	0	0	5.944	0	14.83	30.974	0	4.931	7.477	9.424	0	0	12.055	0	6.895	0	12.897	0	0	10.5612	3.01375	3.9584	exocyst complex component, sec15 subunit [Laccaria bicolor]
9240	CAATTATTCGATGAATG	0	0	11.321	0	0	0	15.566	8.475	0	0	7.396	11.215	0	0	0	0	5.803	0	0	18.055	0	0	3.7222	1.45075	3.611	Ca2+-binding actin-bundling protein [Laccaria bicolor]
9258	CAATTGTATGATAATGT	58.876	57.158	20.754	26.146	25.173	85.199	38.915	19.068	40.266	39.317	39.445	33.645	56.545	31.142	80.005	51.233	34.816	13.791	19.734	10.317	8.65	0	41.8436	49.299	10.4984	G-protein gamma subunit [Laccaria bicolor]
9338	CACAATCAAATTTGGGG	16.43	65.818	28.301	97.454	66.078	73.311	31.132	27.542	0	0	24.653	0	18.848	7.187	0	27.123	11.605	16.089	0	20.635	12.975	0	8.7002	11.4788	9.9398	glycine cleavage H-protein [Rhodospirillum rubrum]/hypothetical protein [Laccaria bicolor]
9352	CACACGAGCGAATACGA	0	15.588	0	0	15.733	0	0	0	0	0	0	0	11.78	0	3.81	0	0	4.597	9.867	0	0	0	2.356	0.9525	2.8928	GTP-binding protein ypt1 [Candida tropicalis]
9375	CACAGGACCTATCCTAG	0	0	0	0	31.466	0	0	6.356	0	0	0	0	0	0	3.81	0	0	3.448	0	0	0	0	0	0.9525	0.6896	aldo/keto reductase [Ajellomyces dermatitidis]
9446	CACCAGGATCTGAGACT	0	13.856	0	0	0	0	0	0	0	0	0	0	0	21.56	0	0	0	3.448	0	5.159	0	0	0	5.39	1.7214	dihydroxyacetone kinase 1 [Cryptococcus neoformans]
9455	CACCATTCAGGTCGTGC	6.846	0	26.415	9.508	6.293	0	33.726	52.966	0	0	0	0	0	0	0	6.027	0	0	22.201	0	8.65	16.414	0	1.50675	9.453	glycoside hydrolase family 27 protein [Laccaria bicolor]
9475	CACCGAGAAACTGAAGA	0	0	0	0	0	0	0	0	0	20.595	0	0	0	0	7.619	0	0	0	0	18.055	0	26.262	4.119	1.90475	8.8634	WD-repeat protein, putative [Talaromyces stipitatus]
9491	CACCGTCCTAATATTTT	965.285	2026.49	899.983	720.208	583.693	459.679	438.441	391.947	687.617	636.565	406.779	624.294	351.048	951.037	918.148	774.516	467.109	479.224	643.836	319.839	341.685	955.289	541.261	777.702	547.975	predicted protein [Laccaria bicolor]
9533	CACGCATCGCTCGTTTT	15.061	0	5.66	0	0	0	0	4.237	0	0	0	0	4.712	0	7.619	0	0	0	0	0	0	0	0.9424	1.90475	0	septum-promoting GTP-binding protein 1 [Coprinus cinereus]
9540	CACGCTTTGGAGGGAAT	0	0	3.774	0	17.306	5.944	12.972	16.949	288.056	209.692	175.038	250.465	285.08	172.48	156.199	268.218	411.985	113.773	145.541	190.872	129.754	101.766	241.666	252.22	136.341	metalloprotease, putative [Psychroflexus torquis]
9542	CACGGATGGTGCGAATG	20.538	34.641	0	16.638	3.147	17.832	18.16	16.949	21.682	0	7.396	0	0	0	13.334	9.041	0	4.597	9.867	20.635	0	0	5.8156	5.59375	7.0198	carbohydrate-binding module family 19 protein [Laccaria bicolor]
9610	CACTGAAAATTCGCGGA	0	12.124	0	0	0	7.926	0	0	0	0	0	0	0	0	0	6.027	8.704	10.343	0	5.159	0	0	0	3.68275	3.1004	autophagy protein Apg9 containing protein [Coccidioides posadasii]
9618	CACTGTAGGATTCAATC	0	6.928	0	0	11.013	0	5.189	6.356	0	0	0	0	0	0	0	0	0	0	14.801	0	0	0	0	0	2.9602	vacuolar ATP synthase subunit F [Ajellomyces dermatitidis]
9673	CAGAAATAAATATTCCT	201.272	62.354	149.054	156.877	202.955	231.821	101.179	137.711	777.441	653.415	616.331	624.294	614.924	855.215	622.893	617.805	638.286	386.138	185.01	477.179	211.931	236.36	657.281	683.55	299.324	aldehyde dehydrogenase [Laccaria bicolor]
9700	CAGACCGTGCCTTTCTG	0	20.785	3.774	0	17.306	3.963	12.972	10.593	0	0	32.049	18.691	9.424	0	0	12.055	0	8.045	0	5.159	0	0	12.0328	3.01375	2.6408	exonuclease RNase T and DNA polymerase III [Kineococcus radiotolerans]
9717	CAGAGATGTGGTTTGCC	6.846	0	7.547	7.131	9.44	0	7.783	0	0	0	12.327	0	11.78	0	3.81	0	0	4.597	0	5.159	12.975	16.414	4.8214	0.9525	7.829	amidohydrolase [Shewanella sp.]/hypothetical protein [Postia placenta]
9744	CAGATACTCGTGTCGAG	0	5.196	7.547	14.262	20.453	13.87	10.377	19.068	0	0	4.931	0	0	0	0	9.041	8.704	3.448	0	0	12.975	6.566	0.9862	4.43625	4.5978	protein phosphatase 2C domain-containing protein [Coccidioides posadasii]
9750	CAGATATATTGGTACTT	52.03	0	30.188	16.638	0	27.739	23.349	55.085	0	26.211	39.445	26.168	63.613	105.405	32.383	54.246	23.21	10.343	0	15.476	17.301	19.697	31.0874	53.811	12.5634	similar to tolkin CG6863-PA, isoform A [Apis mellifera] (low significance)
9756	CAGATATTTGTCAAGAC	135.551	223.434	439.614	361.292	251.727	386.368	454.007	239.406	257.082	202.203	488.134	407.474	254.451	241.952	302.874	605.75	713.72	815.946	890.516	1085.9	415.212	866.654	321.869	466.074	814.847	ubiquitin [Candida tropicalis]
9761	CAGATCGCTGGTATAGA	0	8.66	3.774	0	0	7.926	0	0	34.071	0	0	14.953	23.56	0	9.524	21.096	0	0	12.334	7.738	0	0	14.5168	7.655	4.0144	elongation factor 1-beta, putative [Coccidioides posadasii]
9762	CAGATCGTTCAATTCGT	13.692	0	0	19.015	15.733	17.832	7.783	8.475	0	3.744	19.723	7.477	0	28.747	7.619	15.068	5.803	6.895	24.668	20.635	8.65	9.848	6.1888	14.3092	14.1392	elongase of fatty acids, ELO [Laccaria bicolor]
9771	CAGATTGGCGAGTGAGT	0	12.124	0	33.277	0	0	7.783	0	0	0	0	0	0	26.351	0	6.027	0	0	0	7.738	0	0	0	8.0945	1.5476	mRNA capping enzyme [Postia placenta]
9795	CAGCGGATATTGATGCG	0	0	5.66	0	0	0	10.377	8.475	0	0	0	0	9.424	0	0	6.027	8.704	8.045	12.334	0	0	0	1.8848	3.68275	4.0758	mitochondrial RNA polymerase [Pichia pastoris]
9801	CAGCTACAGAATGATGT	0	0	0	0	0	3.963	0	8.475	43.363	14.978	0	0	47.121	0	11.429	27.123	31.914	54.013	44.402	46.428	56.227	91.918	21.0924	17.6165	58.5976	stomatin-like protein [Cryptococcus neoformans]
9806	CAGCTCATCGCGGAAGC	0	0	0	0	0	9.907	0	0	40.266	11.233	7.396	0	0	0	7.619	6.027	0	0	9.867	0	0	0	11.779	3.4115	1.9734	6-phosphogluconate dehydrogenase [Laccaria bicolor]
9815	CAGCTTGTCAAAAGCCA	0	0	18.868	0	0	7.926	0	21.186	0	0	12.327	0	0	0	3.81	0	5.803	0	0	0	0	29.545	2.4654	2.40325	5.909	transaldolase [Laccaria bicolor]
9828	CAGGATCGACAATGTAT	0	0	0	0	0	0	0	0	0	0	17.257	0	4.712	23.956	28.573	9.041	5.803	26.432	27.135	5.159	8.65	0	4.3938	16.8432	13.4752	acetaldehyde dehydrogenase [Neotyphodium coenophialum]
9831	CAGGCAACATATACTTT	8.215	0	20.754	0	14.16	15.851	10.377	10.593	61.948	3.744	24.653	11.215	28.272	0	11.429	39.178	60.927	279.26	352.753	384.323	259.508	407.065	25.9664	27.8835	336.582	glycoside hydrolase family 30 protein [Laccaria bicolor]
9893	CAGTATGGTGCTGGGGA	4.108	5.196	13.207	7.131	12.586	13.87	5.189	12.712	0	11.233	4.931	11.215	30.628	0	0	24.109	5.803	18.388	0	30.952	8.65	42.676	11.6014	7.478	20.1332	putative cyclic AMP-dependent protein kinase catalytic subunit [Schizophyllum commune]
9933	CAGTTCCAGCCTTGATC	0	0	0	0	0	5.944	0	12.712	0	3.744	12.327	7.477	0	0	15.239	6.027	0	0	0	5.159	0	0	4.7096	5.3165	1.0318	NAD-dependent aldehyde dehydrogenase [Laccaria bicolor]
9954	CAGTTTTGCTGAACTCC	13.692	53.693	35.848	40.408	36.186	65.385	25.943	38.135	52.655	33.7	34.515	44.859	21.204	0	22.858	9.041	8.704	45.969	41.936	38.69	17.301	32.828	37.3866	10.1508	35.3448	NAD-dependent aldehyde dehydrogenase [Laccaria bicolor]
10022	CATATAGCTAACAGCTC	35.599	0	0	28.523	17.306	7.926	10.377	19.068	0	0	0	0	0	0	0	0	31.914	14.94	17.268	5.159	0	0	0	7.9785	7.4734	cytochrome oxidase subunit 3 [Suillus sinuspaulianus]
10080	CATCAGTAAAATATAAA	17.8	39.837	105.658	109.338	9.44	27.739	77.83	101.694	1025.23	127.313	263.79	198.129	548.955	368.916	211.441	352.601	533.839	1115.89	1147.06	964.676	756.897	814.129	432.684	366.699	959.731	cutinase [Monilinia fructicola]
10084	CATCATAAGTCTGCAGC	6.846	15.588	3.774	0	0	0	15.566	12.712	0	3.744	4.931	7.477	21.204	0	0	9.041	8.704	9.194	0	20.635	0	0	7.4712	4.43625	5.9658	peptidase M14 [Laccaria bicolor]
10118	CATCCTGGTGTTGCTGA	0	0	0	28.523	0	11.888	0	0	0	3.744	4.931	0	21.204	0	0	0	5.803	0	0	5.159	0	0	5.9758	1.45075	1.0318	acetyl-coenzyme A synthetase [Coprinus cinereus]
10127	CATCGAGACGCAGATTG	45.184	81.406	9.434	21.392	44.052	39.628	18.16	50.847	37.169	16.85	32.049	44.859	0	0	22.858	0	0	3.448	0	5.159	0	0	26.1854	5.7145	1.7214	ureidoglycolate hydrolase-like protein [Postia placenta]
10130	CATCGCGATGTAATAAA	0	13.856	0	0	0	0	0	6.356	0	0	9.861	0	7.068	0	3.81	0	0	8.045	0	0	0	0	3.3858	0.9525	1.609	peptidyl-prolyl cis-trans isomerase [Cryptococcus neoformans]
10145	CATCGTGCTCTAATTTT	0	0	0	0	0	3.963	5.189	0	40.266	0	14.792	14.953	4.712	0	7.619	12.055	5.803	0	0	5.159	8.65	36.111	14.9446	6.36925	9.984	cell surface receptor/MFS transporter (FLVCR), putative [Neosartorya fischeri]
10165	CATCTCCGCAATGCCTC	5.477	13.856	13.207	16.638	15.733	25.758	7.783	36.017	133.187	14.978	9.861	11.215	16.492	0	7.619	27.123	26.112	17.238	54.27	12.897	0	0	37.1466	15.2135	16.881	splicing factor U2AF 35 kDa subunit [Salmo salar]
10174	CATCTGAACTTTGGGCC	0	0	0	0	3.147	0	0	0	58.85	0	9.861	29.906	23.56	0	7.619	0	0	0	0	0	0	0	24.4354	1.90475	0	alcohol oxidase [Gloeophyllum trabeum]
10176	CATCTGCCGAGTACCCA	0	0	0	0	0	0	0	0	0	7.489	12.327	0	11.78	47.911	0	9.041	8.704	5.746	0	0	0	9.848	6.3192	16.414	3.1188	putative G10 protein homolog [Pleurotus sp.]
10183	CATCTTCCAATGACACT	0	0	0	0	0	0	12.972	6.356	0	0	0	0	0	0	0	0	0	24.134	0	0	0	0	0	0	4.8268	monooxygenase, putative [Talaromyces stipitatus]
10192	CATCTTTCCTGGAGAAG	139.658	45.033	92.451	59.423	81.811	150.585	59.669	93.22	21.682	37.445	110.94	82.242	51.833	83.845	60.956	48.219	49.322	72.401	41.936	36.111	43.251	19.697	60.8284	60.5855	42.6792	beta-D-galactosidase, putative [Flavobacteriaceae bacterium]/hypothetical protein [Coprinopsis cinerea]
10325	CATTATCGACATCCTCC	9.584	3.464	9.434	0	20.453	5.944	7.783	12.712	30.974	0	0	0	4.712	26.351	11.429	12.055	5.803	11.492	0	20.635	12.975	0	7.1372	13.9095	9.0204	actinin-like protein [Laccaria bicolor]
10339	CATTCAAAATGTTACCA	88.998	20.785	32.075	7.131	39.332	35.665	10.377	4.237	86.727	24.339	24.653	14.953	42.409	79.053	36.193	30.137	101.546	153.995	212.145	72.222	17.301	19.697	38.6162	61.7322	95.072	cytochrome c oxidase subunit 1 [Pleurotus ostreatus]
10343	CATTCACGTCAAATGGA	20.538	0	5.66	0	0	5.944	0	6.356	40.266	0	7.396	7.477	7.068	0	9.524	0	5.803	0	0	0	0	49.242	12.4414	3.83175	9.8484	glycosyltransferase family 4 protein [Laccaria bicolor]
10350	CATTCCAGAAGATAGTC	0	0	0	21.392	0	0	0	0	0	9.361	12.327	0	0	0	0	0	0	0	0	7.738	0	0	4.3376	0	1.5476	histone deacetylase complex protein [Laccaria bicolor]
10356	CATTCGACGATTTAACG	0	29.445	0	0	0	0	12.972	12.712	0	3.744	32.049	41.121	30.628	0	11.429	0	0	13.791	0	12.897	0	9.848	21.5084	2.85725	7.3072	MFS transporter, putative [Aspergillus fumigatus]
10399	CATTGTGCGCATTATGA	4.108	6.928	3.774	0	9.44	0	5.189	12.712	40.266	0	4.931	11.215	35.34	9.582	5.715	0	8.704	22.984	19.734	10.317	0	0	18.3504	6.00025	10.607	ubiquitin-protein ligase [Cryptococcus neoformans]
10483	CCAACAGCTAAACGACT	0	0	15.094	0	18.88	0	0	0	27.876	0	14.792	22.43	7.068	0	0	114.52	107.348	413.719	448.958	466.862	523.341	764.887	14.4332	55.467	523.553	1,4-beta-D-glucan-cellobiohydrolyase [Volvariella volvacea]
10489	CCAACTATATCCCGGTT	4.108	0	0	0	31.466	0	23.349	29.661	0	0	0	0	0	0	0	6.027	11.605	11.492	24.668	7.738	0	0	0	4.408	8.7796	glycoside hydrolase family 27 protein [Laccaria bicolor]
10522	CCAAGCGCAAGACAGTG	272.471	304.84	296.221	123.6	335.112	295.225	254.244	468.218	411.951	398.789	357.472	261.68	468.85	294.654	230.489	331.505	133.46	152.846	91.272	136.705	99.478	128.028	379.748	247.527	121.666	histone H4 [Coprinopsis cinerea]
10524	CCAAGGCCATTTTAAAT	12.323	43.301	3.774	0	11.013	19.814	20.755	8.475	0	44.934	19.723	22.43	11.78	35.933	17.144	18.082	14.507	20.686	29.602	15.476	12.975	29.545	19.7734	21.4165	21.6568	homocitrate synthase, mitochondrial precursor [Neurospora crassa]
10528	CCAATACCAAAGGTTGT	0	0	0	19.015	9.44	0	0	0	0	0	4.931	0	0	9.582	0	18.082	0	0	0	0	0	0	0.9862	6.916	0	DNA topoisomerase II [Pleurotus ostreatus]
10539	CCAATCGTAGTTGAGGC	27.384	0	7.547	0	0	11.888	0	8.475	0	3.744	17.257	7.477	0	0	11.429	0	11.605	33.327	24.668	0	8.65	0	5.6956	5.7585	13.329	cytochrome c oxidase subunit 2 [Ganoderma lucidum]
10587	CCACGACTAGAGAACAC	0	0	0	0	0	0	0	0	0	24.339	14.792	0	30.628	0	3.81	18.082	5.803	12.641	9.867	20.635	0	0	13.9518	6.92375	8.6286	vacuolar ATP synthase subunit d [Cryptococcus neoformans]
10624	CCAGAGTTTATAACGAT	0	0	7.547	0	17.306	0	0	0	0	7.489	0	7.477	0	0	0	0	0	0	0	0	0	19.697	2.9932	0	3.9394	ribosome biogenesis protein BOP1 homolog
10625	CCAGATACCGCAAATCT	8.215	0	0	0	0	0	0	0	0	5.617	14.792	0	7.068	14.373	0	27.123	11.605	14.94	0	0	0	19.697	5.4954	13.2752	6.9274	cytochrome c oxidase subunit 2 [Pleurotus ostreatus]
10631	CCAGCATAACCGAATAT	10.954	0	0	0	6.293	0	0	4.237	0	33.7	9.861	0	0	0	15.239	0	0	13.791	0	0	0	0	8.7122	3.80975	2.7582	C-8 sterol isomerase (Erg-1), putative [Talaromyces stipitatus]
10654	CCAGTGACAACCGTTCG	5.477	0	0	0	0	0	0	0	0	0	19.723	0	4.712	16.769	3.81	0	0	11.492	0	7.738	0	0	4.887	5.14475	3.846	FAD binding domain-containing protein [Pyrenophora tritici-repentis]
10675	CCATCCGCCAGAAATTT	6.846	8.66	9.434	0	0	0	0	0	0	0	0	0	9.424	0	0	0	0	3.448	0	0	0	0	1.8848	0	0.6896	NADH-ubiquinone oxidoreductase Complex1 subunit [Postia placenta]
10678	CCATCCTTCGTATCGAC	0	15.588	0	0	18.88	17.832	15.566	0	0	0	7.396	0	11.78	50.307	7.619	6.027	0	0	0	15.476	0	9.848	3.8352	15.9883	5.0648	beta actin [Wolfiporia cocos]
10679	CCATCCTTCGTATCGAT	0	20.785	0	0	0	0	0	8.475	0	0	7.396	0	0	0	0	6.027	0	0	0	10.317	0	0	1.4792	1.50675	2.0634	beta actin [Wolfiporia cocos]
10681	CCATCGAGGAGCAAGAT	0	0	9.434	0	0	9.907	0	0	46.461	0	0	0	0	0	0	0	0	3.448	0	0	0	0	9.2922	0	0.6896	NADPH oxidase B [Laccaria bicolor]
10719	CCATTCGTGAAACCGAA	5.477	29.445	0	0	0	0	12.972	10.593	27.876	0	9.861	0	14.136	0	9.524	0	0	0	0	0	0	0	10.3746	2.381	0	glycine cleavage system aminomethyltransferase T [Erythrobacter litoralis]
10738	CCATTGCTAAGGTGGTT	10.954	0	0	21.392	7.866	0	0	4.237	46.461	0	4.931	0	4.712	0	9.524	24.109	5.803	3.448	0	18.055	0	22.979	11.2208	9.859	8.8964	peroxisomal membrane protein pex16 [Cryptococcus neoformans]
10746	CCATTGTGTCCTCCTTC	0	0	9.434	0	0	11.888	5.189	16.949	40.266	7.489	9.861	0	0	0	0	18.082	8.704	0	0	5.159	0	0	11.5232	6.6965	1.0318	60S ribosomal protein L11 [Postia placenta]
10777	CCCAAGGCAATTTCGGA	38.338	38.105	13.207	0	20.453	41.609	0	6.356	30.974	116.079	46.841	89.719	65.969	50.307	22.858	69.315	87.039	55.163	88.805	82.539	51.902	52.524	69.9164	57.3798	66.1866	NADP-dependent oxidoreductase (predicted) [Schizosaccharomyces pombe]
10780	CCCAATCTGCAGGAGGA	10.954	0	0	16.638	7.866	0	18.16	0	0	0	4.931	7.477	0	0	0	27.123	14.507	5.746	9.867	18.055	25.951	0	2.4816	10.4075	11.9238	cell cycle control protein [Laccaria bicolor]
10792	CCCACGTTGGGGAAATT	6.846	8.66	3.774	0	0	5.944	23.349	10.593	0	0	19.723	7.477	11.78	0	20.954	39.178	8.704	31.029	39.469	0	8.65	0	7.796	17.209	15.8296	aminotransferase [Cryptococcus neoformans]
10801	CCCAGAATATCGTGAAA	2.738	0	0	0	0	0	0	0	0	0	7.396	11.215	23.56	0	0	0	8.704	3.448	0	10.317	0	0	8.4342	2.176	2.753	aromatic-L-amino-acid decarboxylase [Cryptococcus neoformans]
10894	CCCGATGAGGGTCAAGA	6.846	0	24.528	0	0	5.944	12.972	6.356	27.876	16.85	7.396	0	0	0	5.715	9.041	0	0	32.068	10.317	0	19.697	10.4244	3.689	12.4164	cap binding protein [Agaricus bisporus]
10906	CCCGTCTCATTTCTTCT	10.954	5.196	0	0	0	0	0	0	0	0	0	0	9.424	0	0	0	0	0	0	5.159	8.65	22.979	1.8848	0	7.3576	arginase [Laccaria bicolor]
10965	CCCTTAAATATCTCGGA	9.584	0	0	0	0	0	0	0	0	0	0	0	37.696	0	0	0	20.309	5.746	32.068	0	0	6.566	7.5392	5.07725	8.876	hydroxyacylglutathione hydrolase [Cryptococcus neoformans]
11008	CCGATGGTAATGTTGTC	42.445	76.21	26.415	33.277	20.453	53.497	51.886	69.915	58.85	28.084	14.792	48.598	42.409	0	55.241	30.137	40.618	29.88	32.068	25.793	12.975	85.352	38.5466	31.499	37.2136	3-hydroxyisobutyryl-CoA hydrolase [Laccaria bicolor]
11009	CCGATGGTACATTGCCA	6.846	0	7.547	0	7.866	5.944	0	0	0	0	0	0	0	0	7.619	6.027	0	2.298	0	0	0	0	0	3.4115	0.4596	tRNA (guanine) methyltransferase [Cryptococcus neoformans]
11047	CCGGTACCAGCTGGATT	0	5.196	0	0	0	0	0	0	0	0	9.861	0	4.712	0	5.715	15.068	0	8.045	0	10.317	8.65	13.131	2.9146	5.19575	8.0286	aquaporin [Coprinopsis cinerea]
11048	CCGGTGCTATCATTGCC	10.954	34.641	16.981	52.292	0	5.944	25.943	6.356	0	29.956	17.257	11.215	47.121	35.933	7.619	15.068	23.21	22.984	24.668	18.055	17.301	16.414	21.1098	20.4575	19.8844	succinyl-CoA-ligase [Laccaria bicolor]
11067	CCGTCTTGAGAAAGACC	0	0	0	0	0	0	0	0	0	0	0	0	25.916	0	0	0	14.507	0	34.535	0	0	0	5.1832	3.62675	6.907	citrate synthase [Laccaria bicolor]
11084	CCGTTTGAGACGCAGAT	30.122	53.693	39.622	40.408	92.825	15.851	54.481	78.389	68.142	95.485	113.405	41.121	98.953	98.218	47.622	174.794	81.236	78.147	51.803	87.698	69.202	82.069	83.4212	100.468	73.7838	peptidyl-prolyl cis-trans isomerase [Synechococcus elongatus]
11092	CCTAATACTCAAGTAGG	5.477	34.641	0	0	0	0	0	0	15.487	0	0	0	0	0	0	0	0	0	0	0	0	0	3.0974	0	0	cysteine synthase [Candida tropicalis]
11099	CCTACCCATCGCTAGAA	61.614	58.89	50.942	54.669	72.372	45.572	57.075	76.271	40.266	108.59	108.474	52.336	160.21	213.205	91.434	102.465	84.138	28.73	74.004	72.222	21.626	32.828	93.9752	122.811	45.882	methylmalonate-semialdehyde dehydrogenase [Laccaria bicolor]
11127	CCTAGTTCATTTGCCGG	0	0	0	0	17.306	5.944	5.189	21.186	0	0	0	0	9.424	0	0	6.027	0	0	0	0	0	0	1.8848	1.50675	0	60S ribosomal protein L7 [Postia placenta]
11132	CCTATACCATCCCTGGA	5.477	0	0	0	0	0	0	0	0	37.445	0	0	0	0	0	0	0	0	0	7.738	0	0	7.489	0	1.5476	oligopeptide transporter [Laccaria bicolor]
11148	CCTATTACACTAGCGTT	0	0	0	0	11.013	0	0	0	0	0	0	0	0	0	3.81	0	8.704	12.641	0	0	0	0	0	3.1285	2.5282	LAGLIDADG endonuclease [Gibberella zeae]
11186	CCTCCAGTGAGGTTGTC	28.753	19.053	69.81	0	51.919	33.683	15.566	29.661	74.337	65.529	96.148	71.028	35.34	88.636	57.146	39.178	20.309	16.089	7.4	23.214	12.975	26.262	68.4764	51.3172	17.188	40S ribosomal protein S20 [Postia placenta]
11189	CCTCCGAGTTCGAGAGA	0	0	0	0	0	3.963	0	8.475	0	0	0	0	0	57.493	5.715	0	0	3.448	0	5.159	0	0	0	15.802	1.7214	NAD-dependent aldehyde dehydrogenase [Laccaria bicolor]
11198	CCTCGACAGTGGCTCGT	0	6.928	3.774	0	0	9.907	12.972	6.356	0	9.361	9.861	0	4.712	11.978	0	6.027	0	0	0	0	0	0	4.7868	4.50125	0	60S ribosomal protein L2/L8 [Postia placenta]
11205	CCTCTACAAGCGATAAA	10.954	0	0	0	0	7.926	20.755	4.237	0	0	0	0	0	0	0	0	11.605	8.045	17.268	0	0	0	0	2.90125	5.0626	chaperone protein dnaJ, putative [Ricinus communis]
11243	CCTGAAACCCAACAACG	0	45.033	0	0	0	0	0	0	0	0	0	0	0	19.164	0	0	14.507	18.388	7.4	25.793	8.65	16.414	0	8.41775	15.329	sugar transporter [Ajellomyces dermatitidis]
11252	CCTGATCTTTTTACTTC	121.859	122.975	194.336	180.646	105.411	210.026	127.122	131.355	167.258	162.886	251.463	149.532	240.315	100.614	186.677	105.479	145.065	74.699	76.471	85.118	151.379	118.18	194.291	134.459	101.169	40S ribosomal protein S8 [Postia placenta]
11261	CCTGCATCGATAATTGA	6.846	31.177	13.207	7.131	3.147	11.888	20.755	16.949	0	33.7	9.861	18.691	7.068	33.538	7.619	24.109	8.704	0	24.668	10.317	8.65	16.414	13.864	18.4925	12.0098	geranylgeranyltransferase beta subunit [Cryptococcus neoformans]
11262	CCTGCCAGAGACGGAGA	4.108	20.785	3.774	0	7.866	13.87	5.189	25.424	0	0	0	0	4.712	0	3.81	12.055	0	0	0	0	0	0	0.9424	3.96625	0	DNA repair protein RAD51 [Ajellomyces capsulatus]
11272	CCTGGAGTAAGTGCTCC	19.169	24.249	28.301	78.438	34.613	3.963	18.16	52.966	27.876	13.106	29.584	0	18.848	11.978	5.715	9.041	5.803	11.492	0	5.159	12.975	0	17.8828	8.13425	5.9252	cytochrome P450-like protein [Heterobasidion annosum]
11276	CCTGGCAAGGTGAATCC	24.646	41.569	37.735	23.769	17.306	25.758	28.538	42.373	89.824	46.806	24.653	14.953	25.916	16.769	13.334	48.219	37.717	27.581	0	25.793	8.65	0	40.4304	29.0098	12.4048	fumarate hydratase, putative [Pediculus humanus corporis]
11305	CCTGTTCAAAAGCAAAC	19.169	17.32	5.66	7.131	50.345	47.553	5.189	36.017	0	73.018	88.752	85.981	40.052	16.769	11.429	30.137	14.507	3.448	0	23.214	0	0	57.5606	18.2105	5.3324	40S ribosomal protein S2 [Postia placenta]
11332	CCTTCCACTTCCATTGC	64.352	39.837	60.376	249.577	91.251	112.938	153.065	190.677	46.461	87.996	113.405	78.504	84.817	138.942	85.719	69.315	66.73	59.759	41.936	105.753	30.276	26.262	82.2366	90.1765	52.7972	ubiquitin ligase subunit HrtA, putative [Talaromyces stipitatus]
11338	CCTTCGATGTCGTCTTA	0	0	0	0	6.293	0	5.189	8.475	427.438	87.996	364.868	164.485	369.897	126.965	118.102	198.903	319.143	80.445	101.139	149.602	64.877	121.463	282.937	190.778	103.505	laccase [Agaricus bisporus]
11373	CCTTGTCACTTAACACT	0	0	5.66	0	0	0	0	0	0	0	0	0	4.712	0	5.715	18.082	5.803	8.045	0	0	0	0	0.9424	7.4	1.609	cell division protein BolA, putative [Shewanella piezotolerans]
11376	CCTTGTTTCCAGGCCCT	0	0	9.434	0	12.586	3.963	7.783	0	0	0	0	0	4.712	0	0	0	0	4.597	0	0	0	0	0.9424	0	0.9194	imidazoleglycerol-phosphate dehydratase [Chaetomium globosum]
11389	CCTTTGAAATCATTCAC	88.998	62.354	79.244	66.554	7.866	91.143	75.235	63.559	157.966	99.229	86.286	74.766	25.916	35.933	20.954	21.096	52.223	31.029	34.535	56.746	38.926	39.393	88.8326	32.5515	40.1258	40S ribosomal protein S5 [Postia placenta]
11402	CCTTTTGTTACGGAAGA	0	0	15.094	21.392	11.013	9.907	31.132	0	0	22.467	9.861	7.477	0	0	9.524	0	0	0	0	12.897	0	32.828	7.961	2.381	9.145	valyl-tRNA synthetase [Schizosaccharomyces japonicus]
11424	CGAAAGTTAAGGGGGCC	0	0	0	16.638	0	5.944	0	0	0	13.106	17.257	14.953	18.848	69.471	5.715	12.055	23.21	16.089	24.668	12.897	0	0	12.8328	27.6128	10.7308	chitinase [Grifola umbellata]
11443	CGAAGTCAGAAGGGAAT	0	0	7.547	0	0	0	5.189	25.424	15.487	0	0	0	23.56	0	9.524	12.055	0	14.94	0	5.159	12.975	0	7.8094	5.39475	6.6148	CEL4b mannanase [Agaricus bisporus]
11459	CGAATGCTTCCCATTTC	0	0	0	0	0	0	0	0	0	0	9.861	0	21.204	21.56	0	0	0	2.298	0	10.317	0	0	6.213	5.39	2.523	leukotriene A4 hydrolase [Aspergillus fumigatus]
11480	CGACGCTGTGGAAGATG	5.477	0	0	0	12.586	7.926	0	0	0	14.978	27.119	11.215	0	9.582	5.715	21.096	11.605	3.448	0	12.897	0	9.848	10.6624	11.9995	5.2386	sulfate anion transporter [Laccaria bicolor]
11481	CGACGGATTATAAACCA	46.553	25.981	26.415	28.523	14.16	35.665	33.726	69.915	0	5.617	64.098	37.383	49.477	16.769	9.524	12.055	31.914	20.686	41.936	36.111	0	6.566	31.315	17.5655	21.0598	20S proteasome subunit [Laccaria bicolor]
11482	CGACGGGAACAGACCTT	12.323	27.713	7.547	83.192	17.306	7.926	38.915	38.135	0	9.361	22.188	22.43	32.984	16.769	15.239	48.219	17.408	25.283	19.734	25.793	38.926	39.393	17.3926	24.4088	29.8258	Ran GTPase binding protein [Pichia pastoris]
11490	CGACTGTTGGGTGCTGA	0	10.392	0	0	14.16	11.888	0	10.593	0	0	0	0	4.712	7.187	5.715	0	5.803	0	0	0	8.65	13.131	0.9424	4.67625	4.3562	mitochondrial carrier protein [Ajellomyces dermatitidis]
11514	CGAGCTGGTACAAACAA	0	0	16.981	0	0	13.87	10.377	10.593	21.682	0	7.396	0	0	16.769	3.81	27.123	31.914	8.045	0	5.159	12.975	16.414	5.8156	19.904	8.5186	aminopeptidase [Agaricus bisporus]
11516	CGAGGCACCGGCTTGGG	6.846	0	3.774	11.885	20.453	9.907	28.538	23.305	0	0	7.396	0	0	0	13.334	18.082	8.704	5.746	12.334	0	21.626	0	1.4792	10.03	7.9412	actin-binding protein SLA2/Huntingtin-interacting protein Hip1 [Laccaria bicolor]
11544	CGATCCCTGTCGGGAAG	8.215	0	3.774	0	0	0	0	0	6.195	20.595	0	0	14.136	4.791	5.715	60.274	63.829	60.909	0	0	51.902	36.111	8.1852	33.6523	29.7844	peptidase M28 [Pyrenophora tritici-repentis]
11545	CGATCCGAGGTTTTTAT	17.8	0	5.66	0	0	0	5.189	14.83	0	0	7.396	0	9.424	0	28.573	15.068	0	8.045	0	15.476	12.975	0	3.364	10.9102	7.2992	GAF domain nucleotide-binding protein [Microsporum canis]
11590	CGCAAATTCCTTCGAGA	8.215	64.086	0	0	0	9.907	5.189	0	0	0	4.931	11.215	16.492	0	0	0	8.704	16.089	0	0	0	0	6.5276	2.176	3.2178	SNARE protein TLG1/Syntaxin [Laccaria bicolor]
11594	CGCAAGTTTGCCGCGGA	0	0	0	0	0	0	0	0	0	5.617	4.931	0	0	0	0	0	0	19.537	7.4	15.476	0	0	2.1096	0	8.4826	putative beta glucosidase [Agaricus bisporus]
11598	CGCACCGAAAATGGTCA	0	0	11.321	0	12.586	0	0	0	37.169	13.106	27.119	18.691	23.56	0	15.239	33.151	37.717	11.492	27.135	41.27	17.301	16.414	23.929	21.5267	22.7224	malate synthase [Laccaria bicolor]
11640	CGCCATATCTATGAGTC	12.323	10.392	28.301	61.8	7.866	11.888	33.726	4.237	0	11.233	0	0	11.78	0	11.429	9.041	14.507	14.94	51.803	18.055	8.65	0	4.6026	8.74425	18.6896	CHL1 helicase [Cryptococcus neoformans]
11647	CGCCCTTCGATGCTGGC	0	3.464	7.547	23.769	9.44	5.944	18.16	19.068	9.292	0	4.931	0	0	0	3.81	0	5.803	8.045	7.4	0	8.65	0	2.8446	2.40325	4.819	NAD-aldehyde dehydrogenase [Laccaria bicolor]
11649	CGCCGATTGGTGAAGAG	0	0	0	23.769	6.293	11.888	0	4.237	0	0	9.861	0	11.78	0	9.524	0	5.803	0	0	0	0	0	4.3282	3.83175	0	RNA polymerase II-associated protein [Laccaria bicolor]
11651	CGCCGCGCTATTCCTAA	12.323	32.909	32.075	30.9	4.72	13.87	33.726	42.373	9.292	22.467	9.861	11.215	14.136	0	19.049	0	0	12.641	0	15.476	0	16.414	13.3942	4.76225	8.9062	NAD-specific glutamate dehydrogenase [Agaricus bisporus]
11652	CGCCGCGGATGGATCAA	46.553	27.713	54.716	52.292	7.866	79.255	51.886	31.78	46.461	43.062	110.94	63.551	37.696	23.956	30.478	69.315	40.618	33.327	44.402	30.952	25.951	19.697	60.342	41.0917	30.8658	60S ribosomal protein L23a [Postia placenta]
11668	CGCGGAGTTCGCGTAAA	12.323	3.464	0	0	6.293	0	5.189	0	0	11.233	0	11.215	7.068	9.582	0	0	0	0	0	0	0	0	5.9032	2.3955	0	eukaryotic translation elongation factor 2 [Postia placenta]
11674	CGCGTTTCATCCGCTCT	0	0	0	0	0	0	0	0	27.876	7.489	9.861	11.215	37.696	0	64.766	45.205	26.112	9.194	0	20.635	0	0	18.8274	34.0207	5.9658	NAD-aldehyde dehydrogenase [Laccaria bicolor]
11684	CGCTACTGCAACAAGAT	9.584	36.373	0	21.392	0	7.926	5.189	6.356	0	29.956	9.861	0	11.78	0	3.81	12.055	0	0	0	10.317	0	16.414	10.3194	3.96625	5.3462	carbohydrate esterase family 9 protein [Laccaria bicolor]
11700	CGCTTAGGAATTATTTG	0	0	0	0	0	0	0	4.237	0	9.361	12.327	0	7.068	0	0	0	5.803	6.895	0	0	0	0	5.7512	1.45075	1.379	chitin synthase [Lentinula edodes]
11716	CGGAATTTCGGGCTTCA	52.03	0	32.075	52.292	58.212	21.795	31.132	65.678	74.337	28.084	46.841	74.766	75.393	40.725	20.954	30.137	23.21	37.924	44.402	33.532	21.626	42.676	59.8842	28.7565	36.032	aromatic ring-opening dioxygenase [Schizosaccharomyces japonicus]
11724	CGGAGCGAATTGTGCAG	5.477	0	18.868	76.062	56.639	43.59	51.886	88.983	0	14.978	34.515	7.477	28.272	0	22.858	0	0	16.089	0	0	8.65	9.848	17.0484	5.7145	6.9174	pantoate-beta-alanine ligase [Ustilago hordei]
11727	CGGATATGCAGAATCGA	8.215	8.66	18.868	16.638	17.306	3.963	5.189	8.475	0	0	0	18.691	11.78	0	11.429	0	5.803	14.94	9.867	7.738	12.975	39.393	6.0942	4.308	16.9826	6-phosphofructokinase [Laccaria bicolor]
11734	CGGATTTACTCTGGAAT	23.276	0	5.66	30.9	14.16	13.87	7.783	10.593	86.727	0	7.396	7.477	25.916	0	3.81	0	5.803	0	0	0	0	0	25.5032	2.40325	0	DNA excision repair protein [Laccaria bicolor]
11745	CGGCCAAGGTAGATGCC	106.798	55.425	188.676	116.469	124.29	156.529	147.876	180.084	117.7	164.758	167.642	149.532	179.058	160.502	108.578	117.534	121.855	147.1	61.67	128.967	125.429	111.614	155.738	127.117	114.956	glyceraldehyde 3-phosphate dehydrogenase [Laccaria bicolor]
11749	CGGCCTGGTTATACGAC	0	8.66	3.774	0	4.72	9.907	5.189	16.949	0	0	0	0	0	0	0	0	0	0	0	0	0	0	0	0	0	60S ribosomal protein L35 [Postia placenta]
11754	CGGGAAATACTAGCCAG	27.384	31.177	35.848	45.162	17.306	15.851	25.943	36.017	27.876	0	4.931	11.215	14.136	0	13.334	0	5.803	0	37.002	5.159	12.975	6.566	11.6316	4.78425	12.3404	aminotransferase, putative [Penicillium marneffei]
11757	CGGGAGAGATTTATGGT	0	0	0	14.262	12.586	0	0	4.237	0	0	4.931	0	0	14.373	0	0	0	8.045	0	0	0	0	0.9862	3.59325	1.609	carbohydrate esterase family 14 protein [Laccaria bicolor]
11773	CGGTACCATTAATCGGG	2.738	13.856	26.415	0	0	11.888	31.132	25.424	0	7.489	4.931	0	21.204	19.164	11.429	15.068	8.704	6.895	0	12.897	0	22.979	6.7248	13.5913	8.5542	poly(A) binding protein [Cryptococcus neoformans]
11785	CGGTTACCGACCTTTGA	0	5.196	0	0	0	0	0	0	0	0	7.396	0	0	0	3.81	24.109	20.309	16.089	22.201	28.373	8.65	0	1.4792	12.057	15.0626	cytochrome p450 [Laccaria bicolor]
11789	CGGTTGGGTTCTCACCA	23.276	10.392	18.868	0	0	15.851	5.189	40.254	0	0	0	7.477	0	31.142	0	9.041	5.803	4.597	9.867	38.69	8.65	0	1.4954	11.4965	12.3608	actin-related protein ARPC3 [Laccaria bicolor]
11792	CGGTTTACCTATCGGAC	16.43	0	0	0	4.72	0	0	6.356	9.292	29.956	0	7.477	0	0	0	0	0	0	0	0	0	0	9.345	0	0	Guanine deaminase [Coprinopsis cinerea]
11830	CGTCAAAATCCCACGGA	0	0	0	0	14.16	9.907	0	0	0	35.573	9.861	18.691	7.068	0	0	12.055	5.803	8.045	0	12.897	0	0	14.2386	4.4645	4.1884	3-hydroxyacyl-CoA-dehydrogenase, mitochondrial [Laccaria bicolor]
11836	CGTCAAGGAATGCCCTG	78.044	69.282	56.603	47.538	28.319	124.827	77.83	72.034	393.367	282.71	197.226	186.914	256.807	316.214	451.454	581.641	446.8	302.245	283.682	397.219	302.759	472.72	263.405	449.027	351.725	glycoside hydrolase family 18 protein [Laccaria bicolor]
11851	CGTCGCTCGACAGCTCT	0	0	0	0	0	0	0	0	0	5.617	19.723	7.477	32.984	0	0	0	0	0	12.334	0	0	0	13.1602	0	2.4668	laccase 2-like protein [Heterobasidion annosum]
11865	CGTCTTTGATGGAGCCT	45.184	13.856	32.075	19.015	37.759	55.479	28.538	31.78	71.24	7.489	12.327	14.953	35.34	52.702	53.336	87.397	43.52	32.178	14.801	61.904	69.202	36.111	28.2698	59.2388	42.8392	ER to Golgi transport-related protein [Cryptococcus neoformans]
11946	CGTTATAATATCCAGCA	0	0	11.321	0	0	0	0	0	0	0	4.931	0	7.068	0	5.715	0	0	24.134	12.334	5.159	0	0	2.3998	1.42875	8.3254	beta-xylosidase [Aspergillus fumigatus]
12003	CTAAACCAGAAAAATGT	0	0	0	0	17.306	0	0	0	0	0	0	0	0	31.142	0	0	5.803	0	0	0	0	0	0	9.23625	0	DNA replication factor C subunit Rfc4, putative [Aspergillus flavus]
12006	CTAAACGCGTAACTATT	12.323	0	9.434	9.508	25.173	7.926	12.972	12.712	0	0	0	22.43	16.492	0	13.334	18.082	0	16.089	19.734	0	17.301	29.545	7.7844	7.854	16.5338	histone H3 [Laccaria bicolor]
12084	CTACAGCAATGAAGAAC	93.106	48.497	41.509	92.7	113.277	85.199	134.905	112.288	817.707	86.123	369.799	478.501	742.149	162.898	120.007	72.328	191.486	457.389	429.224	611.305	497.39	498.982	498.856	136.68	498.858	CEL4a mannanase [Agaricus bisporus]
12223	CTATCTCTGAAGGTACT	443.62	436.475	441.501	285.231	239.141	324.946	298.347	347.456	882.752	544.824	567.025	381.306	572.515	483.903	662.895	620.819	388.774	344.766	342.886	294.046	601.193	476.003	589.684	539.098	411.779	histone h2b [Cryptococcus neoformans]
12407	CTCATCGAATACCCTGA	43.814	0	67.923	0	0	55.479	18.16	6.356	24.779	74.89	78.89	171.961	35.34	0	0	21.096	40.618	31.029	83.871	67.063	17.301	16.414	77.172	15.4285	43.1356	cytochrome P450 [Laccaria bicolor]
12708	CTGAGGACAAGATTGTT	0	0	0	0	0	0	0	0	0	0	7.396	0	21.204	0	0	135.616	81.236	596.445	680.838	778.963	337.36	879.785	5.72	54.213	654.678	pectate lyase [Coprinopsis cinerea]
12727	CTGATGTTGTCAAAGTC	31.492	27.713	67.923	28.523	45.626	57.46	67.452	36.017	136.285	24.339	83.821	52.336	63.613	103.009	7.619	54.246	37.717	35.626	51.803	41.27	56.227	29.545	72.0788	50.6478	42.8942	60S ribosomal protein L4/L1/L2 [Postia placenta]
12861	CTGGAAAGTAACATACA	26.015	0	13.207	26.146	18.88	39.628	15.566	4.237	102.213	18.722	29.584	7.477	339.268	7.187	5.715	42.192	240.808	59.759	44.402	116.071	8.65	0	99.4528	73.9755	45.7764	cerato-platanin-related secreted protein [Laccaria bicolor]
12891	CTGGCTCTGAGATCATC	0	0	0	0	0	0	0	0	27.876	26.211	44.376	44.859	54.189	26.351	40.002	42.192	46.421	33.327	0	25.793	38.926	9.848	39.5022	38.7415	21.5788	adenine nucleotide translocator /ADP-ATP carrier
13073	CTTACACAGGTTCAACA	10.954	5.196	22.641	0	15.733	0	28.538	0	52.655	0	0	14.953	0	0	0	51.233	52.223	196.516	254.081	170.237	138.404	95.201	13.5216	25.864	170.888	fungal cellulose binding domain [Coprinus cinereus]
13113	CTTAGTAGCACTATAGA	6.846	0	0	0	0	7.926	0	12.712	0	0	0	7.477	11.78	0	0	6.027	0	0	0	0	0	0	3.8514	1.50675	0	short-chain dehydrogenase [Cryptococcus neoformans]
13151	CTTCAATCACAGTCTGA	0	0	0	26.146	12.586	7.926	0	8.475	0	14.978	0	0	14.136	31.142	3.81	6.027	0	0	0	0	0	0	5.8228	10.2447	0	endo-1,4-beta-xylanase C precursor [Phanerochaete chrysosporium]
13162	CTTCAGCACAAGTTCGT	0	15.588	0	11.885	12.586	0	7.783	0	96.019	0	12.327	11.215	18.848	9.582	5.715	30.137	0	20.686	0	15.476	8.65	0	27.6818	11.3585	8.9624	saccharopine dehydrogenase [Laccaria bicolor]
13166	CTTCAGGTGTCTCTGCT	0	0	7.547	21.392	6.293	3.963	12.972	19.068	0	13.106	0	0	0	0	15.239	21.096	0	0	0	7.738	0	0	2.6212	9.08375	1.5476	ER-to-Golgi transport membrane protein [Laccaria bicolor]
13169	CTTCATAGACGTTAAGT	21.907	24.249	101.885	85.569	7.866	61.423	59.669	52.966	0	54.295	69.029	18.691	68.325	28.747	34.288	102.465	17.408	29.88	32.068	33.532	43.251	72.221	42.068	45.727	42.1904	40S ribosomal protein S27-B [Clavispora lusitaniae]
13193	CTTCCGGAGGGAACTAA	0	0	5.66	0	4.72	7.926	15.566	12.712	27.876	0	0	0	11.78	57.493	17.144	18.082	14.507	0	27.135	18.055	0	9.848	7.9312	26.8065	11.0076	choline kinase, cytoplasm [Laccaria bicolor]
13200	CTTCGATCCACGTGAAG	19.169	45.033	30.188	85.569	44.052	31.702	38.915	48.729	71.24	31.828	69.029	44.859	63.613	19.164	41.907	54.246	26.112	40.223	29.602	56.746	34.601	0	56.1138	35.3573	32.2344	sphingolipid C9-methyltransferase [Laccaria bicolor]
13287	CTTGATCTTTCAGAAGA	0	20.785	5.66	11.885	0	0	0	0	0	0	0	0	0	0	0	0	5.803	0	0	0	0	0	0	1.45075	0	fructose 1,6-bisphosphate aldolase [Laccaria bicolor]
13291	CTTGCAATGACTTTATA	0	45.033	0	0	0	0	15.566	12.712	0	0	9.861	7.477	0	0	0	0	0	0	0	0	0	16.414	3.4676	0	3.2828	cytochrome P450, putative [Aspergillus flavus]
13312	CTTGGAAAGTTCTCCGG	12.323	0	3.774	23.769	23.599	9.907	10.377	57.203	0	0	22.188	7.477	4.712	0	0	0	0	0	0	0	0	0	6.8754	0	0	histone h2b [Cryptococcus neoformans]
13315	CTTGGATTCACTTTGAA	0	0	11.321	0	0	0	0	16.949	0	0	0	0	0	0	5.715	0	0	0	0	12.897	0	0	0	1.42875	2.5794	amine oxidase [Talaromyces stipitatus]
13320	CTTGGCACCAAGTACAG	0	0	0	11.885	0	0	33.726	10.593	0	0	17.257	0	4.712	0	0	6.027	5.803	0	0	0	0	0	4.3938	2.9575	0	tripeptidyl peptidase SED3 [Ajellomyces dermatitidis]
13324	CTTGGGATGTTCAGAAA	0	27.713	0	0	9.44	0	0	0	0	16.85	9.861	0	11.78	0	0	15.068	0	0	0	0	0	9.848	7.6982	3.767	1.9696	DNA-directed RNA polymerases I and III 40 kDa polypeptide [Neurospora crassa]
13332	CTTGTAAAGATGAGGAA	47.922	53.693	75.47	54.669	59.785	87.181	51.886	61.44	120.798	22.467	54.237	74.766	82.461	19.164	66.67	57.26	55.125	32.178	17.268	74.801	64.877	72.221	70.9458	49.5547	52.269	poly(A)+ RNA export protein [Aspergillus terreus]
13345	CTTGTCAGCAAAATTCT	26.015	46.765	0	14.262	11.013	13.87	0	0	0	0	14.792	14.953	16.492	50.307	19.049	0	11.605	4.597	0	5.159	0	9.848	9.2474	20.2402	3.9208	3-ketoacyl-CoA thiolase [Laccaria bicolor]
13372	CTTGTTTGATTTCTTGG	32.861	0	35.848	26.146	73.945	0	36.321	86.864	40.266	101.101	17.257	29.906	35.34	31.142	91.434	0	8.704	3.448	0	0	21.626	0	44.774	32.82	5.0148	GARP complex subunit Vps53, putative [Penicillium marneffei]
13420	CTTTCCATTCAAGTAAC	0	0	0	0	0	0	0	0	55.753	0	0	0	80.105	31.142	0	0	5.803	0	0	5.159	0	0	27.1716	9.23625	1.0318	glyoxal oxidase precursor [Phanerochaete chrysosporium]
13429	CTTTCGCTTCTCCGCAC	8.215	0	3.774	0	0	0	0	0	0	26.211	0	0	0	0	13.334	0	0	2.298	0	0	0	9.848	5.2422	3.3335	2.4292	sulfhydryl oxidase [Laccaria bicolor]
13460	CTTTGAAGTCCCTTTTG	0	0	0	0	0	0	0	0	0	26.211	27.119	14.953	4.712	0	20.954	9.041	14.507	3.448	0	0	0	0	14.599	11.1255	0.6896	dihydrolipoamide acetyltransferase [Laccaria bicolor]
13462	CTTTGAAGTGTCCCTTT	42.445	45.033	28.301	61.8	22.026	25.758	54.481	23.305	43.363	7.489	24.653	18.691	16.492	35.933	64.766	87.397	20.309	13.791	0	28.373	25.951	68.938	22.1376	52.1013	27.4106	dihydrolipoamide acetyltransferase [Laccaria bicolor]
13485	CTTTGGGACCTTAACGA	90.367	71.014	115.092	64.177	40.906	101.05	103.773	137.711	136.285	224.67	157.781	130.84	84.817	95.822	93.339	69.315	84.138	48.267	170.209	98.015	64.877	75.504	146.879	85.6535	91.3744	guanine nucleotide binding protein beta subunit [Lentinula edodes]
13502	CTTTTACCGGCGCTGGT	5.477	0	0	0	0	9.907	0	4.237	0	0	0	0	14.136	0	15.239	0	0	0	0	0	0	9.848	2.8272	3.80975	1.9696	copper transporter [Laccaria bicolor]
13505	CTTTTCCGGAAATCAAG	0	8.66	5.66	0	4.72	0	12.972	0	0	0	0	0	0	45.516	0	15.068	0	0	0	0	0	0	0	15.146	0	armadillo/beta-catenin/plakoglobin [Laccaria bicolor]
13512	CTTTTCTTGCCAATTTA	0	13.856	11.321	0	0	0	20.755	0	0	16.85	9.861	7.477	0	0	0	6.027	8.704	3.448	29.602	10.317	0	19.697	6.8376	3.68275	12.6128	phospholipid-transporting ATPase [Schizosaccharomyces japonicus]
13517	CTTTTGCTACATTGAAA	0	0	0	0	0	0	0	0	0	0	9.861	0	0	0	0	0	0	12.641	44.402	23.214	0	0	1.9722	0	16.0514	acetyl-coenzyme A synthetase [Coprinus cinereus]
13575	GAAAAAATCTGGCACCA	0	0	0	0	6.293	11.888	0	0	0	0	0	0	0	0	0	12.055	14.507	5.746	0	0	8.65	6.566	0	6.6405	4.1924	beta-actin [Liposcelis paeta]
13577	GAAAAAATTTAATTTAC	0	53.693	0	0	0	17.832	10.377	0	148.674	0	0	0	9.424	0	11.429	6.027	174.078	263.171	217.079	118.65	0	0	31.6196	47.8835	119.78	DNA-directed DNA polymerase (EC 2.7.7.7) - Podospora anserina mitochondrion plasmid pAL2-1
13596	GAAAACCGTGCGCGAAC	15.061	15.588	24.528	0	29.893	13.87	5.189	16.949	61.948	31.828	4.931	11.215	28.272	0	7.619	15.068	20.309	5.746	0	10.317	8.65	16.414	27.6388	10.749	8.2254	DNA damage repair [Laccaria bicolor]
13615	GAAAAGTTGAGGGAAAA	0	0	9.434	0	20.453	0	0	0	0	0	0	0	0	0	0	0	0	6.895	0	0	0	0	0	0	1.379	prolyl aminopeptidase [Laccaria bicolor]
13622	GAAAATCCGCCTTTCAT	10.954	19.053	3.774	40.408	0	9.907	15.566	14.83	0	9.361	27.119	18.691	11.78	28.747	11.429	0	11.605	3.448	0	5.159	17.301	42.676	13.3902	12.9453	13.7168	enoyl-CoA hydratase [Laccaria bicolor]
13693	GAAAGCGGCGGGAAGTC	43.814	24.249	45.282	64.177	23.599	47.553	44.103	76.271	108.408	39.317	27.119	52.336	54.189	23.956	22.858	24.109	40.618	34.477	37.002	36.111	30.276	59.09	56.2738	27.8852	39.3912	urease accessory protein ureG [Pyrenophora tritici-repentis]
13742	GAAATCCACGGACGACA	0	0	0	0	0	0	0	0	65.045	16.85	14.792	0	0	0	5.715	0	0	3.448	0	0	0	0	19.3374	1.42875	0.6896	CCCH finger DNA binding protein, putative [Neosartorya fischeri]
13761	GAAATGGCACTACGAAA	0	0	0	0	0	0	0	0	0	0	27.119	18.691	35.34	0	0	9.041	0	0	0	7.738	0	13.131	16.23	2.26025	4.1738	cytochrome P450 monooxygenase pc-bph [Phanerochaete chrysosporium]
13767	GAAATTGGGTCCCGCGC	0	0	0	0	0	3.963	5.189	0	0	18.722	22.188	14.953	7.068	4.791	0	0	5.803	0	0	0	0	0	12.5862	2.6485	0	gamma-aminobutyraldehyde dehydrogenase [Shigella dysenteriae]
13784	GAACAAGGGTGTTCTCG	12.323	0	0	0	31.466	21.795	0	0	0	58.04	19.723	22.43	40.052	31.142	15.239	30.137	8.704	5.746	4.934	7.738	8.65	16.414	28.049	21.3055	8.6964	6-phosphogluconate dehydrogenase [Laccaria bicolor]
13786	GAACAATGTCCATCGTC	6.846	0	13.207	0	0	0	5.189	6.356	0	0	12.327	0	0	0	0	0	0	3.448	0	0	0	6.566	2.4654	0	2.0028	mitochondrial tricarboxylate transporter [Laccaria bicolor]
13795	GAACAGTATTAGAATTA	123.228	29.445	84.904	0	0	37.646	20.755	12.712	0	29.956	19.723	26.168	21.204	43.12	43.812	33.151	0	6.895	0	30.952	25.951	22.979	19.4102	30.0207	17.3554	cytochrome c oxidase subunit 2 [Pleurotus ostreatus]
13816	GAACCTGAACTCGAGTG	2.738	0	0	7.131	0	3.963	10.377	0	0	0	7.396	7.477	0	21.56	0	0	14.507	0	0	5.159	0	0	2.9746	9.01675	1.0318	exosome complex exonuclease RRP40 [Schizosaccharomyces japonicus]
13819	GAACCTTTCTCCACTTC	68.46	32.909	47.169	95.077	191.942	53.497	28.538	800.844	201.329	84.251	81.356	85.981	164.922	26.351	66.67	12.055	118.953	45.969	66.604	72.222	30.276	22.979	123.568	56.0072	47.61	hypothetical protein SORBIDRAFT_0070s002020 [Sorghum bicolor]
13827	GAACGATAGGTATCCTC	6.846	0	7.547	40.408	18.88	0	5.189	0	0	0	0	0	0	0	0	6.027	0	0	0	0	0	0	0	1.50675	0	pre-mRNA-splicing factor rse1 [Microsporum canis]
13828	GAACGATATTTCCCCCT	0	0	0	0	0	0	0	14.83	0	0	4.931	11.215	9.424	0	5.715	0	0	6.895	44.402	7.738	0	19.697	5.114	1.42875	15.7464	1-phosphatidylinositol-3-phosphate 5-kinase [Cryptococcus neoformans]
13889	GAACTGGTCCAACCTCA	279.317	39.837	237.731	601.362	224.981	172.38	332.073	334.744	411.951	576.653	305.7	347.661	369.897	498.276	306.684	322.464	414.886	712.516	959.586	693.844	354.661	709.08	402.372	385.577	685.937	endo-polygalacturonase [Thanatephorus cucumeris]
13899	GAACTTCATCACAAGAA	82.152	162.812	30.188	64.177	130.584	81.236	95.99	23.305	142.479	157.269	36.98	44.859	94.241	64.68	49.527	48.219	43.52	33.327	96.205	51.587	51.902	39.393	95.1656	51.4865	54.4828	manganese superoxide dismutase [Laccaria bicolor]
13930	GAAGACCTGTTGATGTA	12.323	0	0	0	0	3.963	0	6.356	0	0	0	0	14.136	0	5.715	0	0	0	0	15.476	0	0	2.8272	1.42875	3.0952	calcium/calmodulin-dependent protein kinase [Coprinopsis cinerea]
13937	GAAGAGCTGGTTCGTGA	2.738	0	0	0	0	5.944	0	10.593	0	0	0	0	0	0	0	0	0	5.746	0	0	0	22.979	0	0	5.745	prolyl peptidase [Ajellomyces capsulatus]
13942	GAAGAGTTTGCGGACGC	23.276	15.588	5.66	0	28.319	29.721	10.377	0	0	0	12.327	7.477	9.424	21.56	9.524	15.068	5.803	10.343	0	0	17.301	16.414	5.8456	12.9887	8.8116	peroxisomal protein [Cryptococcus neoformans]
13951	GAAGATATTGATGTGGT	5.477	0	0	0	25.173	7.926	0	8.475	0	0	0	0	0	0	0	6.027	11.605	0	0	0	0	0	0	4.408	0	molybdopterin cofactor biosynthetic protein, putative [Coccidioides posadasii]
13956	GAAGATGCTGATCACAA	43.814	13.856	30.188	21.392	53.492	31.702	49.292	57.203	123.895	20.595	32.049	18.691	25.916	126.965	20.954	0	11.605	47.118	133.207	15.476	38.926	45.959	44.2292	39.881	56.1372	ectomycorrhiza-regulated esterase/lipase/thioesterase family protein [Laccaria bicolor]
13958	GAAGATTAATGTCCAGA	0	0	5.66	0	0	7.926	0	46.61	0	0	0	0	16.492	23.956	0	0	0	0	0	0	0	13.131	3.2984	5.989	2.6262	aspartic peptidase A1 [Laccaria bicolor]
13972	GAAGCGGCCGCGAAAAG	0	0	3.774	0	0	3.963	0	0	18.584	16.85	0	11.215	14.136	0	5.715	0	0	0	4.934	7.738	0	0	12.157	1.42875	2.5344	NAD-aldehyde dehydrogenase [Laccaria bicocolor]
13974	GAAGCGTTGACTCGCAA	0	20.785	3.774	0	11.013	0	5.189	0	0	0	7.396	0	7.068	0	0	9.041	17.408	5.746	0	0	0	0	2.8928	6.61225	1.1492	peroxisomal assembly protein [Pichia stipitis]
13976	GAAGCTATTGAAGCTAT	5.477	25.981	5.66	0	0	9.907	0	0	0	16.85	0	0	9.424	0	5.715	0	0	6.895	0	0	0	0	5.2548	1.42875	1.379	small nuclear ribonucleoprotein [Cryptococcus neoformans]
13977	GAAGCTCTCAGTAACGA	0	0	0	14.262	51.919	0	0	19.068	0	0	7.396	11.215	0	0	0	6.027	0	0	24.668	0	0	0	3.7222	1.50675	4.9336	clampless1 Clp1 protein [Laccaria bicolor]
14005	GAAGGTTGAGCTCCCAA	0	0	3.774	0	0	7.926	5.189	0	0	0	14.792	0	7.068	0	0	0	8.704	11.492	0	0	0	0	4.372	2.176	2.2984	DNA repair and recombination protein pif1 [Microsporum canis]
14026	GAAGTGAGCCAGTCGAT	0	0	0	0	9.44	7.926	10.377	0	0	0	0	0	0	0	0	0	0	8.045	0	7.738	17.301	0	0	0	6.6168	anthranilate synthase; indole-glycerol phosphate synthase; phosphoribosyl anthranilate isomerase [Agaricus bisporus]
14033	GAAGTGGTGGCTGAGGC	6.846	0	3.774	0	0	0	5.189	10.593	0	0	0	0	4.712	4.791	0	6.027	0	2.298	0	0	0	0	0.9424	2.7045	0.4596	translocation protein (Sec66), putative [Aspergillus clavatus]
14037	GAAGTTAACCAGAGGTT	0	0	0	0	0	0	0	6.356	0	0	69.029	44.859	25.916	0	28.573	87.397	17.408	49.416	17.268	43.849	25.951	32.828	27.9608	33.3445	33.8624	NADH dehydrogenase [Coprinopsis cinerea]
14047	GAAGTTGTTCCAAGGAC	13.692	0	0	0	11.013	0	0	0	0	0	7.396	0	0	0	3.81	0	0	2.298	0	0	0	0	1.4792	0.9525	0.4596	T-complex protein 1 subunit gamma [Coprinopsis cinerea]
14082	GAATAATAGAATAGGAC	6613.23	8800.52	2060.34	6565.06	10833.7	6740.64	3577.57	5252.1	10881.1	7633.16	19932.2	17831.6	20071	7867.02	8524.3	4565.73	9484.35	6370.12	8110.85	5677.14	3858.01	5167.09	15269.8	7610.35	5836.64	16S ribosomal gene [Leucoagaricus gongylophorus]
14170	GAATCCGGTGCCCCTGT	5.477	0	15.094	0	3.147	0	0	0	0	0	0	7.477	4.712	0	0	6.027	5.803	0	0	10.317	0	0	2.4378	2.9575	2.0634	carotenoid ester lipase precursor [Pleurotus sapidus]
14201	GAATCTCCCCTGGAAGT	88.998	13.856	37.735	54.669	12.586	65.385	119.339	65.678	0	50.551	19.723	41.121	25.916	0	11.429	21.096	14.507	25.283	19.734	25.793	47.576	59.09	27.4622	11.758	35.4952	catalase [Ralstonia solanacearum ]
14219	GAATGAAGATAATGTAT	0	0	0	47.538	0	23.777	5.189	0	34.071	0	0	7.477	0	0	0	0	5.803	5.746	32.068	0	0	0	8.3096	1.45075	7.5628	candidate carboxylesterase [Postia placenta]
14242	GAATGGTATAGGACTAG	0	8.66	0	0	0	0	7.783	0	0	0	0	0	0	23.956	3.81	15.068	0	4.597	12.334	0	0	0	0	10.7085	3.3862	cytochrome c oxidase subunit 1 [Pleurotus ostreatus]
14265	GAATTCTGATCCGGTTA	0	0	0	0	9.44	0	0	10.593	0	0	0	0	0	0	0	18.082	8.704	6.895	0	0	0	9.848	0	6.6965	3.3486	mitochondrial pyruvate dehydrogenase [Laccaria bicolor]
14349	GACAATATGAACGTTAC	24.646	39.837	16.981	21.392	55.065	69.348	41.509	25.424	89.824	37.445	36.98	56.074	32.984	16.769	40.002	15.068	26.112	11.492	24.668	7.738	0	0	50.6614	24.4877	8.7796	alpha methylacyl-CoA racemase, putative [Aspergillus flavus]
14513	GACCTAGTATGTTTGAA	10214.2	614.876	3049	2079.81	1826.6	6459.28	2212.96	3021.17	4404.47	3444.94	5211.7	4889.68	6636.93	3102.25	2573.48	12380.2	11500.8	4508.39	4603.05	5496.59	4147.8	3538.84	4917.54	7389.17	4458.93	cerato-platanin-related secreted protein [Laccaria bicolor]
14564	GACGATTTGGAGAAAGC	101.321	81.406	98.111	116.469	188.796	126.808	116.745	220.338	21.682	35.573	93.682	71.028	75.393	76.658	87.624	57.26	58.026	36.775	54.27	23.214	43.251	26.262	59.4716	69.892	36.7544	ATP phosphoribosyltransferase [Cryptococcus neoformans]
14730	GACTGAGATCCAGCTAC	0	0	15.094	0	23.599	0	0	0	0	0	7.396	0	4.712	0	0	57.26	66.73	414.868	392.222	355.95	311.409	308.581	2.4216	30.9975	356.606	SGHN-hydrolase [Moniliophthora perniciosa]
14805	GAGAACAACAACATCGA	8.215	0	7.547	40.408	25.173	15.851	12.972	14.83	275.666	104.846	216.949	254.204	245.027	196.436	234.299	141.643	104.447	26.432	0	51.587	82.177	62.373	219.338	169.206	44.5138	esterase_lipase [Gibberella zeae]
14813	GAGAACGTATTAGTTGG	61.614	102.191	69.81	118.846	130.584	101.05	64.858	99.576	21.682	52.423	76.425	33.645	42.409	57.493	53.336	102.465	8.704	40.223	46.869	43.849	47.576	68.938	45.3168	55.4995	49.491	ubiquitin conjugating enzyme (MmsB), putative [Neosartorya fischeri]
14917	GAGATGGAACCAACGCA	9.584	10.392	11.321	0	0	0	20.755	0	0	0	4.931	0	0	0	0	24.109	11.605	21.835	0	30.952	17.301	29.545	0.9862	8.9285	19.9266	phosphoglycerate mutase 1 [Candida tropicalis]
14919	GAGATGTAATTTGTACG	8.215	29.445	3.774	9.508	9.44	0	0	10.593	24.779	14.978	0	7.477	4.712	0	3.81	0	0	0	19.734	0	0	0	10.3892	0.9525	3.9468	TRAPP complex subunit bet5 [Laccaria bicolor]
14935	GAGCACGTCCGCGAGAT	0	0	0	0	4.72	17.832	0	0	0	0	0	22.43	0	0	0	18.082	0	0	0	0	0	0	4.486	4.5205	0	hexokinase [Pyrenophora tritici-repentis]
14939	GAGCAGGACCAGACATT	0	0	0	0	0	0	0	0	12.39	0	108.474	41.121	98.953	0	0	0	0	0	0	0	0	0	52.1876	0	0	putative mannanase [Lentinula edodes]/carbohydrate-binding module family 13 protein [Laccaria bicolor]
14953	GAGCGAAACATTAGTAG	0	0	9.434	0	12.586	5.944	7.783	12.712	0	0	0	0	0	0	13.334	12.055	0	4.597	0	0	0	0	0	6.34725	0.9194	N-acetyltransferase complex ARD1 subunit, putative [Neosartorya fischeri]
14962	GAGCGTACAGAGTTGAT	0	0	0	0	0	0	0	0	0	0	0	0	0	0	0	0	17.408	66.655	0	59.325	12.975	36.111	0	4.352	35.0132	fungal cellulose binding domain [Coprinus cinereus]
14963	GAGCGTATCCGTCAACG	0	0	0	0	0	0	0	0	0	5.617	0	0	11.78	0	0	0	0	13.791	12.334	0	0	0	3.4794	0	5.225	rRNA processing-related protein [Cryptococcus neoformans]
14966	GAGCGTGTCCCCGTCAA	19.169	19.053	28.301	28.523	3.147	11.888	28.538	10.593	52.655	0	29.584	11.215	11.78	0	5.715	21.096	5.803	20.686	0	7.738	17.301	36.111	21.0468	8.1535	16.3672	peptidyl-prolyl cis-trans isomerase-like 3 [Agaricus bisporus]
14968	GAGCTAAGGACGCGACG	0	0	0	0	0	0	0	0	0	13.106	22.188	11.215	0	0	0	18.082	0	0	0	7.738	12.975	0	9.3018	4.5205	4.1426	ATP-dependent RNA helicase DBP5 [Pyrenophora tritici-repentis]
14971	GAGCTAGAACGCCAGGA	35.599	45.033	28.301	30.9	53.492	33.683	57.075	19.068	65.045	0	29.584	11.215	49.477	33.538	11.429	12.055	5.803	21.835	44.402	7.738	56.227	42.676	31.0642	15.7062	34.5756	fructose-2,6-bisphosphatase [Saccharomyces cerevisiae]
15013	GAGGAATACATTGACGC	245.087	207.845	281.127	351.785	471.989	172.38	370.988	413.134	226.108	183.48	315.562	134.578	200.262	59.889	118.102	135.616	258.216	226.396	239.28	250.197	237.882	295.45	211.998	142.956	249.841	enolase [Pseudotrichonympha grassii] (low significance)
15026	GAGGATCAGACCTCACG	32.861	22.517	16.981	0	36.186	11.888	10.377	19.068	0	0	4.931	26.168	21.204	14.373	17.144	9.041	31.914	12.641	22.201	15.476	8.65	6.566	10.4606	18.118	13.1068	actinin-like protein [Laccaria bicolor]
15035	GAGGCAGATGGAAGACC	0	0	0	0	18.88	5.944	0	10.593	0	0	4.931	0	0	0	0	0	0	0	0	7.738	0	0	0.9862	0	1.5476	aldo-keto reductase [Neosartorya fischeri]
15038	GAGGCCAAGTGGTTTGA	0	15.588	0	0	0	3.963	0	0	0	7.489	4.931	7.477	0	4.791	0	0	0	0	0	10.317	0	0	3.9794	1.19775	2.0634	voltage-dependent ion-selective channel [Cryptococcus neoformans]
15089	GAGTACCTTGACCCATC	0	0	0	0	0	0	0	6.356	0	0	0	7.477	11.78	38.329	17.144	6.027	0	2.298	0	0	12.975	22.979	3.8514	15.375	7.6504	5'-3' exoribonuclease 2 [Pyrenophora tritici-repentis]
15111	GAGTCAACATTTTGGCG	0	8.66	3.774	0	14.16	0	0	21.186	0	58.04	0	7.477	7.068	0	7.619	12.055	0	2.298	0	0	0	0	14.517	4.9185	0.4596	organic acid transporter [Cryptococcus neoformans]
15117	GAGTCGCGCCAAGCCTG	0	0	0	0	0	0	0	0	9.292	0	7.396	0	16.492	0	0	12.055	11.605	19.537	32.068	74.801	21.626	29.545	6.636	5.915	35.5154	cutinase [Mycobacterium]
15125	GAGTGCGAGCACCCTAC	23.276	0	7.547	0	0	19.814	0	0	0	24.339	0	7.477	0	0	3.81	36.164	8.704	12.641	27.135	23.214	38.926	9.848	6.3632	12.1695	22.3528	glycoside hydrolase family 13 protein (glycogen debranching enzyme) [Laccaria bicolor]
15180	GATAACAGCCTTCGCTT	13.692	0	0	0	14.16	15.851	5.189	29.661	0	14.978	22.188	11.215	18.848	28.747	62.861	39.178	26.112	0	0	0	8.65	0	13.4458	39.2245	1.73	NADP-dependent oxidoreductases [Laccaria bicolor]
15223	GATACATATCGTCCTGG	5.477	0	3.774	4.754	51.919	0	7.783	4.237	0	0	9.861	14.953	23.56	21.56	15.239	21.096	0	17.238	17.268	0	0	16.414	9.6748	14.4737	10.184	D-aspartate oxidase [Laccaria bicolor]
15224	GATACCACCTGGCGTGA	5.477	17.32	0	16.638	0	3.963	0	8.475	0	0	0	0	4.712	0	0	0	0	0	0	0	0	0	0.9424	0	0	pyruvate carboxylase [Laccaria bicolor]
15246	GATAGGTACTTGGTCAC	41.076	29.445	52.829	106.962	29.893	25.758	33.726	14.83	65.045	41.189	27.119	18.691	0	33.538	9.524	24.109	17.408	12.641	17.268	15.476	17.301	32.828	30.4088	21.1447	19.1028	F-box/WD repeat containing protein 7 [Pyrenophora tritici-repentis]
15251	GATAGTGATCGGACTCT	5.477	0	15.094	11.885	11.013	15.851	0	10.593	6.195	5.617	22.188	11.215	40.052	7.187	32.383	27.123	11.605	11.492	0	18.055	17.301	39.393	17.0534	19.5745	17.2482	40S ribosomal protein S28 [Lodderomyces elongisporus]
15253	GATATACGCGAGGCTCT	6.846	0	32.075	59.423	25.173	0	25.943	33.898	24.779	44.934	12.327	0	0	0	5.715	0	29.013	0	0	30.952	12.975	16.414	16.408	8.682	12.0682	LisH motif-containing protein [Laccaria bicolor]
15262	GATATATTGCAACGCGA	8.215	0	0	0	17.306	13.87	7.783	0	0	37.445	0	11.215	4.712	0	0	6.027	5.803	0	0	0	0	6.566	10.6744	2.9575	1.3132	quinone oxidoreductase, putative [Aspergillus flavus]
15285	GATATGGTTATATCTCG	28.753	24.249	20.754	99.831	26.746	45.572	38.915	57.203	111.506	18.722	54.237	33.645	96.597	47.911	11.429	27.123	46.421	121.817	231.879	206.348	56.227	121.463	62.9414	33.221	147.547	dehydrogenase [Cryptococcus neoformans]
15291	GATATTCCTACGGTGGA	36.968	0	0	0	3.147	7.926	0	0	0	5.617	0	0	4.712	0	17.144	12.055	23.21	28.73	24.668	20.635	0	0	2.0658	13.1022	14.8066	cytochrome oxidase subunit 3 [Hypholoma aurantiacum]
15292	GATATTCGATGTTGAAC	17.8	13.856	18.868	0	0	5.944	18.16	27.542	21.682	65.529	0	14.953	9.424	33.538	0	0	26.112	6.895	22.201	30.952	0	9.848	22.3176	14.9125	13.9792	glycosyltransferase family 2 protein [Laccaria bicolor]
15300	GATATTTACTGAAATCA	0	0	15.094	0	0	0	0	10.593	0	0	0	0	0	0	13.334	0	0	4.597	0	30.952	0	0	0	3.3335	7.1098	tRNA dihydrouridine synthase [Cryptococcus neoformans]
15326	GATCAGAATGGAACTCG	6.846	3.464	9.434	68.931	113.277	11.888	158.254	114.406	0	0	7.396	0	25.916	0	0	12.055	5.803	9.194	0	18.055	0	13.131	6.6624	4.4645	8.076	glycoside hydrolase family 27 protein [Laccaria bicolor]
15347	GATCCAAGCCGACGCTA	15.061	0	5.66	21.392	0	7.926	15.566	29.661	0	0	9.861	7.477	16.492	0	0	15.068	37.717	103.43	113.473	103.174	103.803	114.897	6.766	13.1962	107.755	elastinolytic metalloproteinase Mep [Aspergillus fumigatus]
15354	GATCCAGATTTGTTCCC	46.553	19.053	41.509	11.885	37.759	25.758	54.481	42.373	0	108.59	29.584	33.645	0	14.373	28.573	117.534	55.125	70.102	69.07	38.69	47.576	36.111	34.3638	53.9013	52.3098	WD domain protein [Neosartorya fischeri]
15358	GATCCGTAATTTCGTGC	32.861	95.263	18.868	38.031	31.466	53.497	41.509	19.068	52.655	29.956	29.584	22.43	14.136	14.373	13.334	45.205	49.322	45.969	37.002	18.055	25.951	91.918	29.7522	30.5585	43.779	gamma glutamylcysteine synthetase [Laccaria bicolor]
15370	GATCGATAACTCGCCCA	12.323	0	5.66	21.392	23.599	21.795	20.755	10.593	0	0	14.792	22.43	28.272	0	0	0	5.803	3.448	0	18.055	0	9.848	13.0988	1.45075	6.2702	zinc finger protein RTS2 [Paracoccidioides brasiliensis]
15384	GATCTCCATCTTGATGG	0	6.928	0	0	0	3.963	7.783	4.237	0	5.617	4.931	0	14.136	0	7.619	0	0	0	0	7.738	0	0	4.9368	1.90475	1.5476	glutamate-tRNA ligase (predicted) [Schizosaccharomyces pombe]
15447	GATGAGAAGAGGAGTGT	17.8	12.124	47.169	0	4.72	9.907	0	21.186	0	11.233	24.653	14.953	11.78	0	3.81	9.041	23.21	10.343	0	0	17.301	32.828	12.5238	9.01525	12.0944	DNA helicase, TBP-interacting protein [Laccaria bicolor]
15503	GATGCGCTTTCTACAAA	0	0	0	0	0	0	0	0	0	0	0	0	16.492	0	0	15.068	14.507	28.73	49.336	28.373	12.975	42.676	3.2984	7.39375	32.418	putative hydrophobic binding surface [Laccaria bicolor]
15541	GATGGGTATGAATGCAG	99.952	67.55	64.15	40.408	121.144	63.404	44.103	67.796	43.363	67.401	71.494	67.289	68.325	47.911	72.385	75.342	34.816	37.924	0	64.484	64.877	45.959	63.5744	57.6135	42.6488	Proteasome regulatory particle subunit [Moniliophthora perniciosa]
15550	GATGGTGCTCCTGTGCG	0	12.124	3.774	0	4.72	27.739	5.189	46.61	0	18.722	0	11.215	25.916	23.956	7.619	9.041	0	8.045	0	15.476	8.65	0	11.1706	10.154	6.4342	vacuolar protein sorting protein [Pichia pastoris]
15562	GATGTCTGCTTGATGTA	0	0	0	23.769	0	11.888	0	0	0	9.361	4.931	7.477	11.78	0	15.239	0	8.704	28.73	0	0	25.951	0	6.7098	5.98575	10.9362	amidohydrolase, putative [Penicillium marneffei]
15592	GATGTTTTTGGTCTTCC	16.43	13.856	20.754	73.685	0	5.944	15.566	19.068	15.487	5.617	22.188	41.121	16.492	0	3.81	9.041	20.309	41.372	27.135	28.373	0	6.566	20.181	8.29	20.6892	CPII coat sec24 protein [Laccaria bicolor]
15701	GATTATGATGAGAGGGT	91.736	13.856	39.622	61.8	100.691	122.845	44.103	93.22	43.363	112.335	83.821	134.578	61.257	45.516	72.385	54.246	23.21	45.969	66.604	56.746	47.576	26.262	87.0708	48.8393	48.6314	prohibitin-1 [Paracoccidioides brasiliensis]
15720	GATTCCATTCATATGCC	13.692	0	5.66	0	0	0	7.783	8.475	0	0	0	11.215	7.068	0	3.81	6.027	23.21	27.581	0	5.159	8.65	22.979	3.6566	8.26175	12.8738	endo-1,3(4)-beta-glucanase [Cryptococcus neoformans]
15738	GATTGAAGACTCTCCCA	15.061	46.765	50.942	26.146	42.479	43.59	62.264	65.678	207.524	46.806	32.049	37.383	51.833	0	41.907	66.301	49.322	48.267	32.068	95.436	51.902	78.787	75.119	39.3825	61.292	6-phosphogluconolactonase [Laccaria bicolor]
15751	GATTGCAGAGATGAGGA	0	0	0	0	0	3.963	0	0	0	24.339	9.861	0	11.78	0	0	0	0	0	0	0	0	0	9.196	0	0	ATP-dependent RNA helicase Dbp5 [Schizosaccharomyces pombe]
15769	GATTGTGTTGGTTGCGA	0	12.124	7.547	0	0	0	0	4.237	0	0	9.861	7.477	11.78	0	0	0	0	28.73	29.602	23.214	12.975	13.131	5.8236	0	21.5304	endoplasmic reticulum oxidoreductin 1 (ERO1) [Laccaria bicolor]
15789	GATTTCGGAAGTACGAT	15.061	17.32	11.321	0	15.733	5.944	7.783	16.949	49.558	5.617	0	0	0	0	5.715	0	0	20.686	0	0	0	0	11.035	1.42875	4.1372	serine/threonine-protein kinase [Cryptococcus neoformans]
15804	GATTTGGTTCTGCGAGC	0	0	0	0	0	0	0	0	0	0	0	0	0	0	0	0	0	11.492	0	15.476	0	19.697	0	0	9.333	glycoside hydrolase family 74 [Phanerochaete chrysosporium]
15842	GCAAAAGCTGGTGTCAC	28.753	3.464	15.094	0	55.065	21.795	18.16	48.729	0	50.551	36.98	18.691	7.068	0	13.334	6.027	14.507	9.194	0	5.159	8.65	0	22.658	8.467	4.6006	ATP dependent DNA helicase [Cryptococcus neoformans]
15843	GCAAAAGGCAGCTGGAA	0	10.392	3.774	0	0	0	5.189	0	0	0	0	0	7.068	0	0	0	0	20.686	0	0	0	0	1.4136	0	4.1372	polysaccharide lyase family 14 protein [Laccaria bicolor]
15847	GCAAACTCAGGGCCCAA	8.215	0	18.868	35.654	15.733	17.832	18.16	14.83	37.169	37.445	39.445	44.859	25.916	0	22.858	6.027	23.21	8.045	7.4	30.952	12.975	19.697	36.9668	13.0237	15.8138	cyclophilin-like peptidyl prolyl cis-trans isomerase [Cryptococcus neoformans]
15877	GCAACTAGCTAAAATTA	21.907	0	30.188	0	34.613	11.888	18.16	14.83	0	67.401	9.861	41.121	16.492	0	11.429	15.068	0	3.448	0	0	0	0	26.975	6.62425	0.6896	pH signal transduction protein PalA, putative [Talaromyces stipitatus]
15883	GCAAGACCGACTTCGGC	0	6.928	0	9.508	0	0	0	0	0	0	0	0	0	14.373	0	0	5.803	25.283	0	5.159	0	0	0	5.044	6.0884	translation elongation factor 2 [Cryptococcus neoformans]
15889	GCAAGCAGAGATTGATG	9.584	13.856	5.66	7.131	0	0	12.972	6.356	24.779	9.361	4.931	0	11.78	0	9.524	6.027	11.605	2.298	0	0	0	0	10.1702	6.789	0.4596	delta-1-pyrroline-5-carboxylate dehydrogenase [Schizosaccharomyces japonicus]
15905	GCAATATGATTCTCATT	6.846	0	9.434	47.538	0	0	0	4.237	0	0	0	0	11.78	0	5.715	0	0	0	0	0	0	0	2.356	1.42875	0	glycoside hydrolase family 71 protein [Laccaria bicolor]
15927	GCACACTCGTCTTTGCG	0	74.478	0	47.538	20.453	31.702	10.377	14.83	21.682	9.361	29.584	18.691	7.068	0	19.049	9.041	17.408	18.388	14.801	0	0	6.566	17.2772	11.3745	7.951	cysteine desulfhydrase [Cryptococcus neoformans]
15939	GCACCCAATTTCCAGAA	23.276	0	0	23.769	0	17.832	15.566	21.186	0	24.339	0	0	0	0	0	0	0	0	37.002	0	0	0	4.8678	0	7.4004	MOP flippase [Laccaria bicolor]
15946	GCACCTCCGAAAGTGCG	4.108	25.981	15.094	0	39.332	31.702	20.755	27.542	0	0	39.445	22.43	44.765	9.582	20.954	36.164	11.605	3.448	9.867	12.897	21.626	13.131	21.328	19.5763	12.1938	ubiquitin-conjugating enzyme E2 [Microsporum canis]
15957	GCACGAGGCATAAAGGG	0	0	0	0	0	7.926	0	23.305	0	0	0	0	21.204	0	5.715	0	0	0	0	5.159	0	0	4.2408	1.42875	1.0318	fruit body-specific gene A [Agaricus bisporus]
15982	GCACTCTATCCTCAGGC	0	0	0	0	4.72	7.926	0	0	0	16.85	0	14.953	0	7.187	7.619	0	0	0	0	0	0	0	6.3606	3.7015	0	cytochrome P450 [Agaricus bisporus]
15989	GCACTTTACAACCATTT	0	0	0	0	0	0	7.783	14.83	0	26.211	0	0	0	0	0	0	0	0	0	0	0	0	5.2422	0	0	glutamyl-tRNA synthetase [Cryptococcus neoformans]
15996	GCAGAACGTACGGTGCT	0	0	0	0	0	0	0	0	0	20.595	0	7.477	25.916	14.373	0	0	0	0	0	0	0	0	10.7976	3.59325	0	acetylornithine aminotransferase [Laccaria bicolor]
16021	GCAGATTCTCCATTTAC	9.584	96.995	49.056	54.669	80.238	27.739	28.538	84.745	37.169	22.467	44.376	41.121	56.545	43.12	57.146	27.123	17.408	26.432	0	18.055	25.951	39.393	40.3356	36.1992	21.9662	ER to Golgi transport-related protein [Cryptococcus neoformans]
16039	GCAGGAACCCCACGAAC	10.954	32.909	35.848	9.508	26.746	51.516	12.972	33.898	0	41.189	24.653	7.477	37.696	0	7.619	21.096	17.408	18.388	34.535	25.793	0	29.545	22.203	11.5308	21.6522	DNA polymerase lambda [Coprinopsis cinerea]
16048	GCAGGGTATTTAGACCA	0	0	13.207	45.162	15.733	5.944	12.972	21.186	0	0	0	0	4.712	0	0	0	5.803	13.791	0	28.373	8.65	0	0.9424	1.45075	10.1628	sulfite oxidase [Moniliophthora perniciosa ]
16079	GCATCAATGTTTTCGTA	9.584	0	0	26.146	18.88	0	0	0	0	0	0	0	4.712	0	7.619	0	0	0	0	0	0	0	0.9424	1.90475	0	t-complex protein 1, beta subunit (tcp-1-beta) [Cryptococcus neoformans]
16080	GCATCATCGTGTGAAAT	8.215	0	24.528	0	0	5.944	10.377	16.949	52.655	20.595	17.257	14.953	23.56	0	20.954	0	14.507	8.045	4.934	0	17.301	13.131	25.804	8.86525	8.6822	AAAP amino acid permease [Laccaria bicolor]
16090	GCATCTCTTGGTCTCTG	0	24.249	0	0	11.013	0	0	16.949	58.85	24.339	12.327	0	4.712	0	3.81	0	0	0	0	5.159	0	19.697	20.0456	0.9525	4.9712	fructose 1,6-bisphosphate aldolase [Laccaria bicolor]
16097	GCATTAACAATCTTTTT	17.8	0	43.395	0	0	23.777	36.321	25.424	0	29.956	34.515	18.691	18.848	0	41.907	42.192	23.21	10.343	19.734	7.738	0	9.848	20.402	26.8272	9.5326	methionine aminopeptidase [Neosartorya fischeri]
16120	GCATTGACAGATTCCTT	60.245	100.459	43.395	90.323	136.877	19.814	129.716	65.678	30.974	82.379	71.494	48.598	16.492	208.414	123.817	129.588	34.816	22.984	46.869	79.96	51.902	62.373	49.9874	124.159	52.8176	transcription initiation factor [Laccaria bicolor]
16143	GCATTTGATCAGGTTCG	0	0	0	28.523	0	0	10.377	16.949	0	0	0	0	21.204	0	0	0	5.803	0	0	0	0	13.131	4.2408	1.45075	2.6262	oxidoreductase, 2-nitropropane dioxygenase family, putative [Aspergillus flavus]
16146	GCATTTGGAGAACCCAG	0	0	0	0	0	0	5.189	31.78	0	0	0	0	4.712	0	5.715	0	0	0	0	0	0	0	0.9424	1.42875	0	ribose-5-phosphate isomerase [Laccaria bicolor]
16159	GCCAAATATAAAGAAAG	10.954	0	0	0	0	0	12.972	0	0	0	0	0	0	0	0	0	5.803	3.448	51.803	0	0	0	0	1.45075	11.0502	reverse transcriptase/RNA maturase/endonuclease [Streptococcus pyogenes]
16183	GCCAATGCAGGCAAGAA	8.215	43.301	5.66	19.015	0	3.963	0	12.712	18.584	0	9.861	11.215	89.529	0	15.239	6.027	31.914	12.641	22.201	54.166	21.626	0	25.8378	13.295	22.1268	peptidyl-prolyl cis-trans isomerase/cyclophilin, putative [Aspergillus clavatus]
16207	GCCAGCTATCGCAAAGT	0	0	33.962	0	0	0	0	4.237	0	11.233	0	0	4.712	23.956	0	9.041	0	3.448	0	5.159	0	6.566	3.189	8.24925	3.0346	ATP-dependent rRNA helicase RRP3 [Microsporum canis]
16215	GCCAGTGTATGTGCGTA	6.846	0	0	0	0	7.926	12.972	19.068	0	0	7.396	7.477	11.78	26.351	0	0	0	13.791	0	0	0	13.131	5.3306	6.58775	5.3844	methionine aminopeptidase [Neosartorya fischeri]
16216	GCCAGTTCCGGATGTTT	5.477	0	0	0	0	5.944	0	4.237	0	43.062	12.327	7.477	0	0	15.239	0	8.704	5.746	0	5.159	8.65	13.131	12.5732	5.98575	6.5372	sulfite reductase flavoprotein component [Paracoccidioides brasiliensis]
16236	GCCCAAGTAAGCGTTGC	62.983	341.213	422.634	249.577	350.845	45.572	274.998	489.405	86.727	13.106	36.98	22.43	32.984	28.747	24.763	33.151	17.408	28.73	44.402	59.325	134.079	32.828	38.4454	26.0173	59.8728	aldo-keto reductase, putative [Aspergillus flavus]
16300	GCCCTCCTACAATTTAA	32.861	53.693	32.075	49.915	20.453	29.721	57.075	84.745	0	3.744	49.307	52.336	25.916	0	11.429	9.041	14.507	33.327	0	7.738	0	36.111	26.2606	8.74425	15.4352	nuclear condensin complex subunit Smc2 [Ajellomyces dermatitidis]
16302	GCCCTCGGCATCTCTGG	0	0	0	0	0	0	0	0	0	0	0	0	0	0	5.715	21.096	0	5.746	0	20.635	0	0	0	6.70275	5.2762	electron transfer flavoprotein complex subunit, mitochondrial precursor, putative [Candida dubliniensis]
16312	GCCGAAGTCCTTGGCTC	0	20.785	0	0	0	3.963	5.189	0	0	0	0	0	18.848	0	0	0	0	0	0	0	0	0	3.7696	0	0	glycoside hydrolase family 79 protein [Laccaria bicolor]
16339	GCCGATAATGATGTTTA	15.061	0	7.547	9.508	15.733	3.963	0	0	182.745	0	91.217	123.364	82.461	0	32.383	48.219	31.914	136.757	204.745	211.506	64.877	82.069	95.9574	28.129	139.991	cellulase (EC 3.2.1.4) [Botryotinia fuckeliana]
16350	GCCGCTCTAGGCGTCTG	8.215	10.392	41.509	19.015	45.626	75.292	20.755	67.796	0	50.551	51.772	41.121	30.628	35.933	15.239	39.178	17.408	27.581	41.936	36.111	21.626	0	34.8144	26.9395	25.4508	glucose-6-phosphate isomerase [Postia placenta]
16353	GCCGGCTTGAACAACAG	20.538	0	11.321	23.769	7.866	11.888	7.783	4.237	0	43.062	7.396	11.215	7.068	7.187	5.715	0	0	0	12.334	0	0	0	13.7482	3.2255	2.4668	aspartate aminotransferase mitochondrial precursor [Cryptococcus neoformans]
16433	GCCTCTGGCGTCACTCT	0	0	0	4.754	11.013	15.851	0	27.542	37.169	46.806	9.861	18.691	21.204	14.373	24.763	36.164	20.309	5.746	34.535	12.897	8.65	29.545	26.7462	23.9023	18.2746	imidazoleglycerol-phosphate dehydratase, putative [Candida dubliniensis]
16440	GCCTGCCTTTGGGTGTT	2.738	0	3.774	0	0	0	7.783	6.356	0	0	0	0	0	16.769	3.81	0	8.704	6.895	0	0	0	0	0	7.32075	1.379	acetamidase [Microsporum canis]
16455	GCCTTCACTGGAGGTGC	105.428	55.425	43.395	116.469	99.118	37.646	88.207	133.474	120.798	74.89	54.237	59.813	134.294	91.031	72.385	123.561	60.927	73.55	125.807	82.539	34.601	62.373	88.8064	86.976	75.774	TPA: aminotransferase, class III [Aspergillus nidulans]
16467	GCCTTCTGCCAGAATAT	0	0	0	0	0	0	0	0	43.363	0	4.931	0	14.136	0	0	0	0	17.238	0	5.159	0	9.848	12.486	0	6.449	exocellobiohydrolase; 1,4-beta-cellobiohydrolase fam 7 [Agaricus bisporus]
16516	GCGACGTGAAACTCTGC	0	0	7.547	0	0	0	0	0	0	11.233	0	7.477	0	0	0	0	0	14.94	19.734	5.159	0	9.848	3.742	0	9.9362	actin cortical patch assembly protein Pan1 [Aspergillus fumigatus]
16536	GCGATTTTGTATATTGG	0	12.124	0	21.392	26.746	7.926	10.377	12.712	43.363	0	0	0	0	19.164	0	0	0	4.597	0	5.159	8.65	0	8.6726	4.791	3.6812	hormone-sensitive lipase [Cryptococcus neoformans]
16558	GCGCGTGGTTTAACAAT	0	0	0	0	0	0	0	0	0	14.978	0	0	0	0	3.81	9.041	8.704	2.298	24.668	20.635	8.65	0	2.9956	5.38875	11.2502	carbohydrate esterase family 4 protein [Laccaria bicolor]
16568	GCGCTGGGGGTGATTGA	39.707	6.928	18.868	9.508	14.16	3.963	33.726	31.78	30.974	43.062	9.861	82.242	47.121	26.351	5.715	27.123	31.914	71.252	27.135	38.69	21.626	26.262	42.652	22.7758	36.993	acyl-CoA dehydrogenase [Cryptococcus neoformans]
16572	GCGGAAACCAAAGGGTA	12.323	0	0	0	0	0	0	0	0	5.617	4.931	0	42.409	0	0	0	0	0	0	10.317	0	0	10.5914	0	2.0634	60S ribosomal protein L32 [Postia placenta]
16605	GCGTATTGTCTCTTCTA	0	0	11.321	0	0	5.944	15.566	0	18.584	0	4.931	7.477	23.56	0	5.715	6.027	11.605	0	0	5.159	0	0	10.9104	5.83675	1.0318	14-3-3 family protein ArtA [Ajellomyces dermatitidis]
16614	GCGTCGGTTGATTACGG	13.692	10.392	26.415	21.392	25.173	37.646	20.755	46.61	80.532	28.084	36.98	29.906	37.696	83.845	49.527	72.328	11.605	9.194	27.135	7.738	30.276	0	42.6396	54.3263	14.8686	inorganic diphosphatase [Cryptococcus neoformans]
16638	GCGTTGTCAAAATCTGC	0	17.32	3.774	0	3.147	0	10.377	21.186	0	0	0	0	9.424	0	9.524	0	0	0	0	0	0	0	1.8848	2.381	0	guanine nucleotide exchange factor Vps9, putative [Talaromyces stipitatus]
16639	GCGTTGTCAGTGCCTTC	16.43	45.033	39.622	21.392	20.453	71.33	49.292	36.017	15.487	22.467	41.911	29.906	42.409	26.351	24.763	15.068	14.507	16.089	9.867	49.008	17.301	39.393	30.436	20.1723	26.3316	aldo-keto reductases [Laccaria bicolor]
16641	GCGTTTACTTGCTAAAT	0	0	0	0	0	0	5.189	4.237	0	0	0	0	4.712	0	0	0	14.507	8.045	27.135	18.055	8.65	6.566	0.9424	3.62675	13.6902	sphingosine-1-phosphate phosphohydrolase [Ajellomyces dermatitidis]
16646	GCTAAAATCACTCCCTC	0	0	0	0	6.293	0	7.783	0	0	0	14.792	7.477	21.204	0	15.239	0	11.605	88.49	157.875	61.904	43.251	42.676	8.6946	6.711	78.8392	myo-inositol transporter [Aspergillus flavus]
16661	GCTAATGCTGGACCAGG	0	0	3.774	0	9.44	7.926	0	0	0	11.233	0	0	0	0	7.619	0	0	0	0	0	0	0	2.2466	1.90475	0	peptidyl-prolyl cis-trans isomerase cyp15 [Schizosaccharomyces japonicus]
16692	GCTATCCAAGATGACTG	339.561	304.84	352.824	256.708	215.542	443.828	217.923	258.473	257.082	413.767	451.155	515.884	341.624	419.223	260.967	253.149	255.314	117.22	76.471	157.34	173.005	101.766	395.902	297.163	125.16	60S ribosomal subunit
16697	GCTATGAGAATTACACT	5.477	0	18.868	0	3.147	31.702	36.321	21.186	0	20.595	27.119	0	18.848	0	7.619	6.027	0	22.984	14.801	36.111	21.626	13.131	13.3124	3.4115	21.7306	phenylalanine ammonia-lyase [Coprinopsis cinerea]
16713	GCTATTCAGATATCCAG	13.692	0	3.774	0	0	0	0	6.356	55.753	5.617	0	14.953	0	0	0	12.055	11.605	0	0	7.738	0	0	15.2646	5.915	1.5476	uroporphyrinogen decarboxylase [Cryptococcus neoformans]
16725	GCTCAAGGCAAACACAA	16.43	0	0	0	7.866	7.926	5.189	27.542	58.85	0	17.257	11.215	56.545	50.307	0	9.041	8.704	6.895	0	23.214	12.975	26.262	28.7734	17.013	13.8692	ribosomal_L3 [Moniliophthora perniciosa]
16728	GCTCACGCTGGCTCTGA	131.443	34.641	130.186	59.423	67.652	91.143	166.037	118.644	188.94	153.524	140.524	100.934	84.817	62.285	59.051	141.643	121.855	94.236	111.006	121.229	56.227	88.635	133.748	96.2085	94.2666	eukaryotic ADP/ATP carrier [Cryptococcus neoformans]
16754	GCTCCGCTCCTGATATT	0	0	3.774	0	0	0	7.783	0	30.974	28.084	24.653	11.215	11.78	0	11.429	12.055	0	0	0	7.738	8.65	0	21.3412	5.871	3.2776	3-isopropylmalate dehydrogenase [Laccaria bicolor]
16774	GCTCTCCTTGATGAAGG	0	0	0	0	3.147	0	0	8.475	0	9.361	0	0	4.712	0	5.715	0	8.704	0	34.535	0	0	0	2.8146	3.60475	6.907	inorganic pyrophosphatase, putative [Coccidioides posadasii]
16820	GCTGCACTGGTATCACG	0	0	3.774	0	0	0	0	0	58.85	13.106	32.049	22.43	42.409	0	0	27.123	49.322	170.084	78.938	433.33	177.33	85.352	33.7688	19.1113	189.007	pectate lyase A [Aspergillus niger]
16821	GCTGCAGTTGTAGAGAT	0	0	13.207	0	0	5.944	0	14.83	0	7.489	0	0	4.712	0	0	0	0	4.597	0	0	8.65	0	2.4402	0	2.6494	phosphoethanolamine N-methyltransferase [Cryptococcus neoformans]
16873	GCTGTTGCCCAGAAGAT	17.8	3.464	16.981	4.754	9.44	0	10.377	0	0	3.744	7.396	0	0	0	3.81	9.041	0	9.194	9.867	10.317	8.65	6.566	2.228	3.21275	8.9188	Rho1 protein [Coprinopsis cinerea]
16888	GCTTACGCTGGCGCAGA	31.492	60.622	86.791	116.469	66.078	81.236	132.31	50.847	74.337	63.656	19.723	37.383	65.969	62.285	81.909	30.137	49.322	60.909	76.471	113.491	60.552	68.938	52.2136	55.9133	76.0722	NAD-malate dehydrogenase [Laccaria bicolor]
17200	GGAGGCCGTCACTTGAT	0	0	9.434	0	0	0	0	0	133.187	48.678	69.029	119.625	47.121	74.262	64.766	135.616	171.177	60.909	83.871	67.063	60.552	42.676	83.528	111.455	63.0142	voltage-gated potasium channel / aldo/keto reductase family oxidoreductase
17220	GGAGTCCGACCCGAACC	6.846	0	9.434	0	6.293	3.963	0	0	0	59.912	17.257	29.906	51.833	0	5.715	33.151	98.644	136.757	125.807	141.864	108.128	134.594	31.7816	34.3775	129.43	glycoside hydrolase family 15 protein [Laccaria bicolor]
17401	GGCAGCAAACCCATCGC	102.69	422.619	198.109	14.262	26.746	247.672	108.962	55.085	12.39	14.978	66.564	67.289	30.628	14.373	15.239	42.192	66.73	75.848	56.736	110.912	103.803	55.807	38.3698	34.6335	80.6212	short-chain dehydrogenase/reductase SDR [Roseiflexus sp.]
17541	GGCTGTAATTCTCAATT	0	0	5.66	0	0	0	0	0	288.056	29.956	167.642	104.672	113.089	43.12	97.148	114.52	69.631	121.817	217.079	162.499	194.631	321.712	140.683	81.1047	203.548	secreted arabinase [Coprinopsis cinerea]
17648	GGGCCTTCGTTTGATAC	20.538	34.641	60.376	0	11.013	71.33	12.972	38.135	0	86.123	73.96	71.028	30.628	14.373	38.097	54.246	37.717	39.073	44.402	41.27	25.951	39.393	52.3478	36.1082	38.0178	mitochondrial Mam33 family protein [Schizosaccharomyces pombe]
17735	GGGTCGTCTTGATCACA	38.338	38.105	37.735	80.815	33.039	55.479	111.556	52.966	77.434	39.317	78.89	41.121	28.272	0	32.383	27.123	69.631	45.969	12.334	33.532	17.301	26.262	53.0068	32.2843	27.0796	tubulin subunit [Neosartorya fischeri]
17746	GGGTGCTGGAACATTTG	9.584	0	13.207	0	0	0	15.566	36.017	185.843	224.67	125.732	100.934	209.687	294.654	165.724	147.67	130.559	54.013	86.338	113.491	51.902	65.656	169.373	184.652	74.28	protoplast secreted protein 2 precursor [Phytophthora infestans]
17822	GGTAGATATGAGCTACT	0	0	5.66	0	3.147	3.963	0	0	173.453	9.361	36.98	52.336	113.089	0	57.146	54.246	43.52	144.802	273.815	268.252	138.404	219.946	77.0438	38.728	209.044	carbohydrate esterase family 8 protein [Laccaria bicolor]
17925	GGTCAGTCGATCCTAAG	3755.71	4645.35	1341.48	5673.72	6930.37	5115.91	3738.42	4985.15	4392.08	3898.02	8214.46	7880.31	9829.35	3653.23	3154.47	2130.67	8262.9	4918.66	6502.49	5929.92	2582.1	2475.22	6842.85	4300.32	4481.68	28S ribosomal subunit
17950	GGTCCACTTCACAGAGG	2.738	3.464	0	0	0	0	0	0	164.161	175.991	115.87	179.438	197.906	179.667	133.341	159.725	252.413	247.082	182.543	250.197	160.03	187.118	166.673	181.287	205.394	chitinase [Grifola umbellata]
17970	GGTCGTGGCGACGATGG	41.076	20.785	33.962	49.915	58.212	25.758	72.641	40.254	61.948	104.846	59.168	71.028	58.901	76.658	43.812	45.205	23.21	70.102	41.936	67.063	43.251	19.697	71.1782	47.2213	48.4098	glutamate carboxypeptidase [Laccaria bicolor]
18104	GGTTCGGATTTTCGGTT	97.213	77.942	143.394	128.354	133.73	229.84	142.688	118.644	319.03	556.058	473.342	284.11	193.194	110.196	377.164	201.917	174.078	48.267	37.002	59.325	108.128	131.311	365.147	215.839	76.8066	60S ribosomal protein L17/L23 [Postia placenta]
18170	GGTTTGCTGTTCGTGGC	119.12	29.445	66.036	64.177	92.825	17.832	57.075	82.627	226.108	230.287	157.781	261.68	598.431	330.587	422.881	554.518	481.616	442.449	490.894	582.932	484.414	466.155	294.857	447.4	493.369	dienelactone hydrolase endo-1,3,1,4-beta-D-glucanase [Laccaria bicolor]
18781	GTCCCAGACAACCTCGG	0	0	20.754	59.423	18.88	17.832	44.103	33.898	0	26.211	7.396	26.168	21.204	117.382	83.814	87.397	89.94	132.16	251.614	268.252	47.576	6.566	16.1958	94.6333	141.234	glycoside hydrolase family 12 protein [Laccaria bicolor]
18857	GTCGTAAAGGATATTAT	0	0	0	0	0	17.832	10.377	10.593	139.382	26.211	93.682	74.766	103.665	112.591	89.529	39.178	43.52	41.372	4.934	56.746	12.975	62.373	87.5412	71.2045	35.68	nucleoside-diphosphate-sugar epimerases [Postia placenta]
18866	GTCGTGCTTGAGAAAAA	120.49	112.583	92.451	68.931	100.691	106.994	132.31	186.44	179.648	95.485	192.295	108.41	134.294	220.391	154.295	132.602	121.855	197.666	103.606	188.292	112.453	200.249	142.026	157.286	160.453	elongation factor 1-beta [Uncinocarpus reesii]
19054	GTGAAGGCTGAGGCTTA	19.169	0	28.301	0	0	0	0	0	92.921	86.123	93.682	164.485	169.634	122.174	146.675	192.876	121.855	58.61	76.471	108.333	129.754	49.242	121.369	145.895	84.482	sugar transporter
19127	GTGATTTCTTGAGTTTT	47.922	109.119	71.697	90.323	61.359	67.367	67.452	67.796	68.142	16.85	120.801	56.074	89.529	83.845	156.199	57.26	26.112	73.55	86.338	54.166	108.128	82.069	70.2792	80.854	80.8502	carbohydrate esterase family 9 protein [Laccaria bicolor]
19286	GTGGTTCTGGTTCGTCT	43.814	55.425	62.263	99.831	84.958	79.255	67.452	76.271	86.727	35.573	64.098	115.887	47.121	57.493	55.241	30.137	72.533	98.833	125.807	139.285	56.227	65.656	69.8812	53.851	97.1616	fructose-bisphosphate aldolase [Streptomyces sviceus]
19312	GTGTAAAGGTGAGTAAT	1399.32	616.608	771.684	900.854	434.23	1006.54	544.808	463.981	2868.17	1643.84	894.913	1143.92	2160.48	1181.01	1946.78	1395.34	7070.47	12001.3	10863.8	8305.5	570.917	804.281	1742.26	2898.4	6509.16	ribosomal RNA gene, mitochondrial gene, Basidiomycota
19506	GTTAAGTCACATCAGAG	46.553	0	20.754	95.077	28.319	3.963	36.321	42.373	2731.89	1031.61	1910.63	1962.6	2584.56	1617	1803.91	1244.65	1647.94	319.483	527.896	472.021	436.838	407.065	2044.26	1578.38	432.661	POXA3b laccase small subunit [Pleurotus ostreatus]
19635	GTTCAAGCAGCGGTTTG	123.228	119.511	124.526	95.077	125.864	160.491	85.613	167.372	65.045	117.952	187.365	149.532	134.294	189.249	97.148	81.369	49.322	11.492	39.469	20.635	30.276	19.697	130.838	104.272	24.3138	60S ribosomal protein L11 [Postia placenta]
19652	GTTCACTAAATTAGCAA	598.34	128.171	605.649	1112.4	646.625	529.027	861.315	622.879	1570.37	1357.38	971.338	639.248	1194.51	1245.69	979.104	873.968	893.601	1074.52	742.508	1000.79	601.193	1027.51	1146.57	998.091	889.304	glutathione S-transferase, putative [Penicillium marneffei]
19697	GTTCCTCTGAAACGCGG	0	0	0	9.508	53.492	29.721	23.349	10.593	58.85	110.463	41.911	33.645	32.984	35.933	131.436	42.192	17.408	43.67	39.469	82.539	12.975	0	55.5706	56.7422	35.7306	2-deoxy-D-gluconate 3-dehydrogenase
19726	GTTCTATGTATAAAGAA	52.03	0	24.528	26.146	9.44	7.926	44.103	16.949	322.127	421.256	621.262	463.548	916.495	1097.17	981.008	777.53	1053.17	357.407	296.016	335.315	449.813	265.905	548.938	977.219	340.891	peroxidase_2
19979	GTTTCAACGGGTAACGG	1973.02	3723.9	683.006	3843.48	5722.08	3511	1673.34	2203.38	4271.28	2838.33	5302.91	4796.23	6370.7	2570.43	3274.47	2109.58	2187.58	1523.87	2456.94	2004.15	1176.43	439.892	4715.89	2535.52	1520.26	18S ribosomal subunit
20090	GTTTGTATTCACACTGA	109.536	83.138	43.395	111.715	141.597	53.497	57.075	1341.1	43.363	132.93	120.801	115.887	249.739	57.493	85.719	24.109	162.473	96.534	157.875	82.539	60.552	36.111	132.544	82.4485	86.7222	senescence-associated protein [Paracoccidioides brasiliensis]
20092	GTTTGTCCTATACCTCT	2.738	0	5.66	0	28.319	0	0	8.475	34.071	0	7.396	33.645	37.696	0	30.478	6.027	11.605	29.88	66.604	69.642	56.227	68.938	22.5616	12.0275	58.2582	putative beta glucosidase [Agaricus bisporus]
20510	TAACTTGTACCACGTAA	98.582	174.937	84.904	171.138	130.584	55.479	121.933	114.406	65.045	20.595	103.544	71.028	44.765	23.956	20.954	66.301	60.927	22.984	32.068	43.849	21.626	0	60.9954	43.0345	24.1054	20S proteasome subunit [Laccaria bicolor]
20658	TAATAGTAAACTTAATG	538.095	469.384	360.371	1188.46	1072.99	1596.99	1766.73	1383.47	1028.33	571.036	769.181	594.388	1623.3	1360.68	1552.47	2793.68	2788.15	2331.77	2580.28	2574.19	3096.79	879.785	917.248	2123.75	2292.56	phosphate transporter [Hebeloma cylindrosporum]
21167	TACATTGTCAACAAGGA	0	0	0	64.177	42.479	33.683	33.726	14.83	0	16.85	7.396	7.477	70.681	55.098	15.239	45.205	43.52	90.788	148.008	134.126	8.65	32.828	20.4808	39.7655	82.88	laccase [Pleurotus ostreatus]
21591	TAGAAACGCGCTGTGAG	31.492	10.392	9.434	16.638	29.893	45.572	23.349	42.373	89.824	44.934	56.702	63.551	42.409	31.142	11.429	36.164	5.803	24.134	0	15.476	8.65	16.414	59.484	21.1345	12.9348	zinc finger protein [Postia placenta]
21633	TAGAATAATATGATATA	2486.47	4657.47	5679.14	2626.5	2061.02	2672.88	3105.41	2756.34	1740.72	3031.17	2901.69	2743.91	2982.73	3588.55	3297.33	2193.96	2323.94	1102.1	1324.67	1599.19	1859.81	1496.95	2680.04	2850.95	1476.54	NADH-quinone oxidoreductase [Coprinopsis cinerea]
21908	TAGTAATGTACGTTCAA	316.285	121.243	281.127	370.8	250.154	295.225	399.526	330.507	628.767	288.326	244.067	302.801	388.745	297.049	226.68	331.505	374.268	379.242	291.083	459.124	333.035	351.257	370.541	307.375	362.748	ketoreductase
22244	TATATGATTCTTGCGCA	49.291	22.517	49.056	68.931	23.599	37.646	83.018	76.271	24.779	16.85	36.98	56.074	16.492	64.68	45.717	51.233	72.533	75.848	74.004	64.484	25.951	59.09	30.235	58.5408	59.8754	family 64 cytochrome P450 [Phanerochaete chrysosporium]
22441	TATCTCACTCCACAAGC	15.061	0	37.735	40.408	26.746	37.646	98.584	38.135	111.506	71.145	83.821	97.196	80.105	0	36.193	51.233	60.927	60.909	24.668	72.222	12.975	13.131	88.7546	37.0882	36.781	putative aspartyl protease [Nidula niveotomentosa]
22660	TATGTTGGGACCCGAAA	1292.52	1906.98	447.161	1977.6	2397.7	1949.67	949.522	1527.54	1780.99	2531.28	3503.23	3738.29	4424.62	1825.42	1070.54	870.954	2448.7	1584.77	1736.63	1996.41	878.001	938.875	3195.68	1553.9	1426.94	conserved hypothetical protein [Paracoccidioides brasiliensis]
23171	TCAACGATGTTTTTGAA	60.245	140.296	67.923	38.031	33.039	27.739	64.858	59.322	142.479	13.106	66.564	18.691	37.696	21.56	83.814	39.178	31.914	35.626	22.201	30.952	34.601	68.938	55.7072	44.1165	38.4636	Ras-like GTPase superfamily [Postia placenta]
23278	TCAATGTTGCCGAGGTC	65.722	81.406	90.564	28.523	22.026	75.292	49.292	84.745	46.461	29.956	78.89	63.551	113.089	67.076	78.1	78.356	101.546	32.178	74.004	49.008	25.951	42.676	66.3894	81.2695	44.7634	short-chain dehydrogenase [Cryptococcus neoformans]
23641	TCATTTTTGATCTTATG	8.215	19.053	52.829	19.015	11.013	27.739	18.16	19.068	0	11.233	7.396	0	14.136	0	5.715	111.506	46.421	233.292	567.365	562.298	246.532	242.926	6.553	40.9105	370.483	endo-1,4-beta-D-glucanase [Irpex lacteus]
23898	TCCCTATCATTGGTGTT	398.437	259.807	424.52	722.585	358.712	346.741	479.95	508.472	752.662	213.436	342.68	302.801	327.488	332.983	367.64	635.887	272.722	542.431	305.884	701.582	441.163	712.363	387.813	402.308	540.685	manganese superoxide dismutase [Heterobasidion annosum]
24000	TCCTCCTTGATTACTTC	379.268	294.448	433.954	311.377	229.701	225.877	225.706	262.711	312.835	235.903	443.759	261.68	407.593	404.85	365.735	427.943	179.881	253.977	162.809	286.308	168.68	164.139	332.354	344.602	207.183	40S ribosomal protein S12 [Postia placenta]
24560	TCTCCTAAAGATGCAGA	95.844	15.588	41.509	278.1	229.701	67.367	98.584	235.168	0	114.207	61.633	85.981	89.529	0	40.002	33.151	63.829	20.686	24.668	46.428	17.301	16.414	70.27	34.2455	25.0994	pyranose dehydrogenase [Leucoagaricus meleagris]
24773	TCTTCAAGGCCAAAATT	83.521	46.765	126.413	183.023	75.518	122.845	132.31	69.915	0	263.987	125.732	82.242	129.582	112.591	74.29	69.315	60.927	43.67	69.07	54.166	43.251	55.807	120.309	79.2808	53.1928	40S ribosomal protein [Laccaria bicolor]
24891	TCTTGAGACCTCCATAA	30.122	58.89	47.169	23.769	0	15.851	57.075	23.305	681.423	3.744	295.839	358.876	907.071	0	7.619	105.479	89.94	1021.66	1258.07	1586.3	1215.36	974.985	449.391	50.7595	1211.27	cellobiohydrolase [Aspergillus niger]
24998	TCTTTTTTGCAGACTAT	212.226	51.961	205.656	518.169	133.73	160.491	378.771	411.015	669.033	370.705	322.958	519.622	763.353	356.938	420.976	557.531	403.281	804.453	1127.33	791.86	363.311	403.782	529.134	434.681	698.147	carbohydrate esterase family 8 protein/pectin methyl esterase [Laccaria bicolor]
25379	TGAGGGCTCTGGGACAA	110.905	6.928	39.622	45.162	51.919	47.553	33.726	48.729	170.356	119.824	179.969	194.391	103.665	55.098	60.956	78.356	142.164	56.312	9.867	28.373	47.576	65.656	153.641	84.1435	41.5568	4-aminobutyrate aminotransferase
25389	TGAGTAAAAAGTATGTG	84.89	109.119	71.697	133.108	99.118	118.883	108.962	152.542	52.655	123.568	128.197	119.625	96.597	177.271	104.768	159.725	69.631	47.118	32.068	79.96	51.902	39.393	104.128	127.849	50.0882	eukaryotic translation initiation factor 5 [Postia placenta]
25490	TGATGACTAATCTGGGT	0	0	37.735	26.146	25.173	15.851	38.915	10.593	120.798	146.035	81.356	104.672	129.582	134.151	93.339	141.643	81.236	97.684	113.473	123.809	86.503	65.656	116.489	112.592	97.425	calmodulin [Oryzias latipes]
25510	TGATGGAAGGTTTTGTT	47.922	0	28.301	80.815	3.147	37.646	54.481	33.898	92.921	35.573	71.494	37.383	47.121	69.471	38.097	24.109	31.914	14.94	0	36.111	25.951	16.414	56.8984	40.8978	18.6832	26S proteasome regulatory complex [Laccaria bicolor]
25523	TGATGTAGAGATGAGCT	67.091	22.517	41.509	52.292	56.639	23.777	44.103	27.542	182.745	41.189	231.741	325.231	329.844	33.538	60.956	358.628	127.657	512.552	727.707	657.734	778.523	840.391	222.15	145.195	703.381	pectate lyase [Schizophyllum commune]
26445	TGTAATGTGTATATTTT	0	0	7.547	0	6.293	0	7.783	6.356	151.771	119.824	152.85	108.41	275.655	103.009	161.914	204.93	182.782	681.487	606.834	598.409	653.094	761.605	161.702	163.159	660.286	glycoside hydrolase family 27 protein [Laccaria bicolor]
26612	TGTCACCTGCTTTCCGA	164.304	199.185	211.317	385.062	195.089	301.169	199.763	328.388	368.588	374.45	426.501	299.063	282.723	265.907	171.438	165.753	174.078	103.43	115.94	141.864	103.803	95.201	350.265	194.294	112.048	40S ribosomal protein S11 [Talaromyces stipitatus]
26903	TGTTCAGTCGTGCAAAG	0	0	0	0	0	0	0	8.475	86.727	46.806	51.772	22.43	61.257	69.471	9.524	0	14.507	29.88	0	15.476	12.975	19.697	53.7984	23.3755	15.6056	GTP-binding protein sar1 [Laccaria bicolor]
27108	TTAAGCGGGTTGTTGTC	88.998	207.845	162.261	202.038	144.743	55.479	127.122	146.186	185.843	69.273	66.564	78.504	167.278	43.12	57.146	84.383	66.73	99.982	120.873	144.443	90.828	233.077	113.492	62.8448	137.841	pyrovate carboxylase
27413	TTATCGAACTTGCTTTT	121.859	36.373	96.225	190.154	59.785	116.901	103.773	137.711	114.603	87.996	66.564	145.793	122.514	91.031	220.965	171.78	98.644	57.461	32.068	69.642	86.503	124.746	107.494	145.605	74.084	chitinase [Grifola umbellata]
27431	TTATCTTGTACACGCAA	87.629	90.066	37.735	78.438	64.505	61.423	80.424	31.78	49.558	119.824	39.445	52.336	23.56	23.956	26.668	48.219	5.803	22.984	44.402	33.532	8.65	0	56.9446	26.1615	21.9136	NADPH:quinone reductase and related Zn-dependent [Coprinus cinereus]
27510	TTATTGTCAAGCCCACT	20.538	24.249	113.205	38.031	9.44	103.032	90.801	40.254	77.434	46.806	86.286	52.336	56.545	79.053	43.812	69.315	52.223	83.893	56.736	92.856	90.828	55.807	63.8814	61.1008	76.024	60S ribosomal protein L19 [Postia placenta]
27621	TTCACAGTGAAGGCCTA	135.551	148.956	152.827	142.615	111.704	112.938	176.414	207.626	164.161	89.868	152.85	127.102	195.55	143.734	209.536	153.698	194.387	105.728	310.817	234.721	194.631	269.188	145.906	175.339	223.017	translation elongation factor 2 [Postia placenta]
27764	TTCCCCGGTATTGCTGA	180.734	93.53	149.054	168.762	117.997	103.032	150.471	135.593	18.584	33.7	66.564	71.028	131.938	79.053	62.861	78.356	58.026	55.163	214.612	116.071	73.527	72.221	64.3628	69.574	106.319	actin [Paxillus involutus]
28405	TTGCCGATTTGTTGATC	15.061	29.445	324.522	73.685	6.293	53.497	83.018	141.949	3066.4	823.79	2149.76	2142.04	4042.95	790.535	1066.73	1196.43	1378.12	1935.29	1588.62	2293.04	1539.75	2107.54	2444.99	1107.95	1892.85	hydrophobic surface binding protein
28594	TTGTAGAGTTCTAAGAA	594.232	441.672	926.398	682.177	512.895	790.569	666.741	728.81	328.322	391.3	258.859	314.016	287.436	493.485	327.638	415.888	284.327	244.784	308.35	319.839	233.557	219.946	315.987	380.334	265.295	cytochrome c oxidase
28797	TTGTTGGTCAGTCTTTT	0	8.66	7.547	0	7.866	0	15.566	6.356	532.749	52.423	187.365	112.149	171.99	83.845	114.292	515.34	255.314	407.973	485.96	639.678	384.936	420.196	211.335	242.198	467.749	carbohydrate esterase family 5 protein [Laccaria bicolor]
29069	TTTCCTCGGCTTCTAAA	347.777	330.821	233.958	297.115	224.981	410.145	176.414	262.711	331.419	295.815	204.622	284.11	332.2	356.938	173.343	340.546	377.169	289.603	298.483	312.101	246.532	226.512	289.633	311.999	274.646	Regulatory protein
29356	TTTGTTGATGAAGGATT	0	0	3.774	16.638	23.599	63.404	20.755	25.424	0	18.722	29.584	11.215	25.916	71.867	106.673	60.274	11.605	37.924	32.068	51.587	8.65	6.566	17.0874	62.6048	27.359	alpha-glucosidase [Neosartorya fischeri]
29366	TTTTAACCAGACACTTG	54.768	0	18.868	80.815	33.039	27.739	51.886	50.847	408.854	24.339	234.206	186.914	334.556	170.085	209.536	165.753	136.361	111.474	175.143	172.816	155.705	213.381	237.774	170.434	165.704	alpha-L-rhamnosidase
29370	TTTTAAGGCGTAGGTTA	64.352	0	64.15	97.454	0	45.572	59.669	116.525	294.251	87.996	216.949	130.84	308.64	155.711	243.823	358.628	275.624	601.042	1122.39	822.812	657.42	581.052	207.735	258.447	756.944	rhamnogalacturonan lyase/polysaccharide lyase family 4 protein [Schizophyllum commune]
29382	TTTTACACGATACGAAC	0	0	9.434	0	0	0	12.972	0	40.266	7.489	83.821	127.102	164.922	16.769	3.81	54.246	87.039	515.999	436.624	523.607	389.262	833.826	84.72	40.466	539.864	CEL6 protein [Agaricus bisporus]/glycoside hydrolase family 74 [Phanerochaete chrysosporium]
